# Supplementary material for: In heart failure reactivation of RNA-binding proteins is associated with the expression of 1,523 fetal-specific isoforms
Source: PLoS Comput Biol. 2022 Feb 28;18(2):e1009918. doi: 10.1371/journal.pcbi.1009918 (PMC8912908; doi:10.1371/journal.pcbi.1009918)
Supplement: S3 Table — Shown is the differential expression analysis between: iPSC-CVPC and adult heart; iPSC-CVPC and adult arteria; adult heart and adult arteria. For each gene, we report: gene ID; gene name; the tested tissues (tissue 1 and tissue 2); effect size, standard error, p-value and FDR correction (Bonferroni). Effect size > 0 corresponds to genes where the expression in tissue 1 is greater than tissue 2. Only differentially expressed genes are reported (FDR < 0.05). The differential expression analysis of all genes can be found at https://doi.org/10.6084/m9.figshare.13537343. (CSV) [file pcbi.1009918.s019.csv]

Gene ID	Gene name	Tissue 1	Tissue 2	Effect size (beta)	Standard error of beta	P-value	FDR (Bonferroni)	log2 ratio
ENSG00000000003.15_5	TSPAN6	iPSC-CVPC	Heart	1.80665735934397	0.104752684763593	1.47655419222493e-54	3.0111369642043e-50	3.76786697023982
ENSG00000000005.6_4	TNMD	iPSC-CVPC	Heart	1.74347209958512	0.105950363431899	1.34950524465762e-50	2.75204604543028e-46	4.04145178706061
ENSG00000000457.14_7	SCYL3	iPSC-CVPC	Heart	1.72364124974159	0.121755643628014	1.57572525724744e-39	3.2133765171047e-35	1.38748685921556
ENSG00000000460.17_7	C1orf112	iPSC-CVPC	Heart	1.79773395601191	0.113371587894965	1.20070597345664e-47	2.44859969167013e-43	1.60811582610807
ENSG00000000938.13_6	FGR	iPSC-CVPC	Heart	-1.68911799015141	0.0889618419082682	1.79805262705558e-63	3.66676872235444e-59	-8.88436197626096
ENSG00000000971.16_4	CFH	iPSC-CVPC	Heart	-2.13957839332187	0.108312534965302	1.80229782859656e-67	3.67542596185696e-63	-5.25908833487151
ENSG00000001167.14_3	NFYA	iPSC-CVPC	Heart	1.25024370742446	0.113835279371017	1.00545923694916e-25	2.05043302191042e-21	2.07952309731921
ENSG00000001460.18_7	STPG1	iPSC-CVPC	Heart	1.59879814230702	0.105029518123984	1.43635929066393e-44	2.92916750145095e-40	1.53017406454397
ENSG00000001461.17_4	NIPAL3	iPSC-CVPC	Heart	0.697280897278063	0.108599072466257	2.7351378050621e-10	5.57776652586314e-06	1.41866746959876
ENSG00000001561.7_4	ENPP4	iPSC-CVPC	Heart	-1.04371008550107	0.110380469863266	6.88425873842386e-20	1.40390688452678e-15	-0.167905349441525
ENSG00000001626.16_9	CFTR	iPSC-CVPC	Heart	1.42532771347407	0.118529612595134	4.9635633986306e-30	1.01221948388274e-25	2.11630348718122
ENSG00000001629.10_5	ANKIB1	iPSC-CVPC	Heart	1.08487258889397	0.111025410870049	4.7995525178185e-21	9.78772744958727e-17	1.57815488138979
ENSG00000001630.17_9	CYP51A1	iPSC-CVPC	Heart	0.882410958543242	0.0987127217598569	4.6697286297084e-18	9.52297759456434e-14	2.55790529208484
ENSG00000002330.13_9	BAD	iPSC-CVPC	Heart	-0.839585119235533	0.163474654332442	3.78707230480706e-07	0.00772297655119304	0.74672694567278
ENSG00000002834.18_5	LASP1	iPSC-CVPC	Heart	1.46687023184368	0.138503375817619	3.60514531027698e-24	7.35197283124785e-20	2.81685589535505
ENSG00000002919.14_3	SNX11	iPSC-CVPC	Heart	1.88503601471568	0.118632748013413	8.30956236025436e-48	1.69456905212667e-43	1.70704994149739
ENSG00000002933.9_8	TMEM176A	iPSC-CVPC	Heart	-2.17433221459927	0.109798093611109	9.9474586447208e-68	2.02858524141791e-63	-1.51328743709197
ENSG00000003056.3	M6PR	iPSC-CVPC	Heart	-0.852928498971024	0.132735764222967	2.65106228406447e-10	5.40631131589267e-06	0.777988616686216
ENSG00000003096.14_6	KLHL13	iPSC-CVPC	Heart	1.54208945242416	0.11086743713601	2.19472634271966e-38	4.4757054307082e-34	3.53195696478195
ENSG00000003137.8_7	CYP26B1	iPSC-CVPC	Heart	-0.961703708625783	0.145604163608322	8.6878684231637e-11	1.77171700753577e-06	-0.763906010518357
ENSG00000003147.19_8	ICA1	iPSC-CVPC	Heart	-0.89598063700849	0.0872491084778815	6.36541511785901e-23	1.29809910498499e-18	-0.0741425657059536
ENSG00000003249.14_4	DBNDD1	iPSC-CVPC	Heart	1.84559366710157	0.103129487841416	7.48642951306892e-58	1.52670757060014e-53	3.31925078530855
ENSG00000003393.15_8	ALS2	iPSC-CVPC	Heart	1.10967820045012	0.0839388579506437	2.98383316470032e-35	6.08493097277336e-31	1.7254073110337
ENSG00000003400.15_6	CASP10	iPSC-CVPC	Heart	-0.93299376152311	0.100046510964247	2.0224746379091e-19	4.12443252908803e-15	-1.92723785694353
ENSG00000003402.20_5	CFLAR	iPSC-CVPC	Heart	-2.28570586781358	0.0853890602031114	6.95375445062243e-105	1.41807914511543e-100	-3.46775445338582
ENSG00000003436.16_7	TFPI	iPSC-CVPC	Heart	-1.22971311426016	0.127412599254977	1.32971133718604e-20	2.71168032992349e-16	0.219559561172326
ENSG00000003509.16_5	NDUFAF7	iPSC-CVPC	Heart	-1.13727082563744	0.130548455219021	2.83502640560057e-17	5.78146934894124e-13	0.401667291074527
ENSG00000003756.17_8	RBM5	iPSC-CVPC	Heart	-0.639426565405593	0.131675145873982	1.52449265597812e-06	0.0310889787333618	0.574983852455549
ENSG00000003987.14_5	MTMR7	iPSC-CVPC	Heart	-0.883891303580492	0.147100597248623	3.22165832285609e-09	6.56992781780042e-05	-0.796428663731579
ENSG00000003989.18_7	SLC7A2	iPSC-CVPC	Heart	-0.779784073069789	0.121465948546312	2.75056230576513e-10	5.60922171014683e-06	0.209441890079832
ENSG00000004059.11_6	ARF5	iPSC-CVPC	Heart	2.08664851539794	0.121336910216115	2.63100090808951e-54	5.36540015186694e-50	1.5298621715293
ENSG00000004139.14_6	SARM1	iPSC-CVPC	Heart	-0.769981094344814	0.107012563104339	1.84297580096952e-12	3.75838055091714e-08	0.583495761767376
ENSG00000004399.12_7	PLXND1	iPSC-CVPC	Heart	-1.24004410018243	0.0970368402737075	2.71740748578772e-33	5.5416090857669e-29	-0.637417825607959
ENSG00000004455.17_5	AK2	iPSC-CVPC	Heart	-0.69013904185738	0.104559339973695	8.93560344609823e-11	1.82223761076281e-06	0.924101590355311
ENSG00000004468.13_6	CD38	iPSC-CVPC	Heart	-1.51454652317892	0.0991261814811532	7.67236666841555e-45	1.56462573468998e-40	-4.30157790294769
ENSG00000004487.17_6	KDM1A	iPSC-CVPC	Heart	1.73375734858732	0.0994290004704419	1.61211802207013e-55	3.28759228240762e-51	2.64312423436774
ENSG00000004534.15_5	RBM6	iPSC-CVPC	Heart	-0.939974741445536	0.103995526231135	2.10162120294908e-18	4.28583611917406e-14	-0.294138181214524
ENSG00000004766.17_5	VPS50	iPSC-CVPC	Heart	2.00995991626528	0.120670074744314	1.34878278473725e-51	2.75057273291467e-47	2.07216290527325
ENSG00000004776.13_5	HSPB6	iPSC-CVPC	Heart	-1.56252876464117	0.119156496691655	8.97038978008922e-35	1.82933158785359e-30	-5.52405008398819
ENSG00000004779.10_5	NDUFAB1	iPSC-CVPC	Heart	-0.770577724672244	0.0897228132243382	7.40510650428956e-17	1.51012336941977e-12	-0.113072288070677
ENSG00000004799.8_5	PDK4	iPSC-CVPC	Heart	-2.06553598916278	0.107934384061676	2.9895152276137e-64	6.09651840367262e-60	-7.74446212832391
ENSG00000004838.14_6	ZMYND10	iPSC-CVPC	Heart	2.02426698542574	0.124560488957835	1.38520557734169e-49	2.82484973387291e-45	1.11499284064756
ENSG00000004864.14_4	SLC25A13	iPSC-CVPC	Heart	1.63508787352239	0.100006318352573	4.50944876957867e-50	9.19611887580178e-46	2.89777986288266
ENSG00000004866.20_7	ST7	iPSC-CVPC	Heart	0.849772610376703	0.115756149914732	6.82849831417924e-13	1.39253566121057e-08	1.58411371006363
ENSG00000004897.12_7	CDC27	iPSC-CVPC	Heart	1.56278895829475	0.111831127155467	1.09789172135104e-38	2.23893058735118e-34	2.28628321064389
ENSG00000004975.12_6	DVL2	iPSC-CVPC	Heart	1.76625575653963	0.107267943089079	1.19999647892923e-50	2.44715281948038e-46	2.26438545589105
ENSG00000005007.13_4	UPF1	iPSC-CVPC	Heart	1.17238948457811	0.141916828168866	9.04876014740087e-16	1.84531365685946e-11	1.3230552405093
ENSG00000005022.6_4	SLC25A5	iPSC-CVPC	Heart	1.04781319089795	0.0942248949281322	2.80998018121412e-26	5.73039258354996e-22	2.82188022242831
ENSG00000005059.16_7	MCUB	iPSC-CVPC	Heart	-1.93482703523555	0.139623144868544	3.80019426189768e-38	7.74973615828794e-34	-1.30483611357654
ENSG00000005075.15_3	POLR2J	iPSC-CVPC	Heart	-0.611521276571298	0.0974539430567325	6.6469095204605e-10	1.35550425850751e-05	0.563390788891159
ENSG00000005100.13_8	DHX33	iPSC-CVPC	Heart	1.94611093482999	0.110849262194456	4.00724854582501e-56	8.17198195950094e-52	2.04597670408501
ENSG00000005102.14_5	MEOX1	iPSC-CVPC	Heart	-1.56165936661812	0.092967796894114	2.66071780375569e-52	5.42600181719898e-48	-4.01447189971636
ENSG00000005108.16_7	THSD7A	iPSC-CVPC	Heart	1.46709472689736	0.104494643497147	5.47581746896841e-39	1.11668345644673e-34	1.77588082475492
ENSG00000005156.12_9	LIG3	iPSC-CVPC	Heart	0.818281355999744	0.107940806544014	1.28897267388916e-13	2.62860197386216e-09	1.90914397543506
ENSG00000005175.10_6	RPAP3	iPSC-CVPC	Heart	1.07115863404263	0.0976018055576918	1.08393846611936e-25	2.21047571395721e-21	2.39559000935982
ENSG00000005187.12_5	ACSM3	iPSC-CVPC	Heart	-1.06882528906512	0.110265129467668	9.33204625190779e-21	1.90308419215156e-16	-1.36622842490527
ENSG00000005189.19_6	REXO5	iPSC-CVPC	Heart	1.52936631163431	0.10254957252292	4.32132645211348e-43	8.81248103379502e-39	2.84383693766453
ENSG00000005194.15_7	CIAPIN1	iPSC-CVPC	Heart	1.07806415575189	0.0674282938469236	2.73010463747683e-48	5.5675023872065e-44	1.99751157078054
ENSG00000005206.17_5	SPPL2B	iPSC-CVPC	Heart	-0.872018750579436	0.132736907155382	1.08517075453444e-10	2.21298871972208e-06	0.670623537196224
ENSG00000005243.10_6	COPZ2	iPSC-CVPC	Heart	-1.05318442835869	0.084441689307515	5.95783158131107e-32	1.21498059437677e-27	-0.13500252186214
ENSG00000005302.19_7	MSL3	iPSC-CVPC	Heart	0.984469972122217	0.139629787040048	4.85728155272048e-12	9.90545427046288e-08	1.26550711967201
ENSG00000005339.15_9	CREBBP	iPSC-CVPC	Heart	1.04349508051475	0.116760175807664	4.74885594651522e-18	9.68434193172849e-14	1.59750569189308
ENSG00000005448.17_6	WDR54	iPSC-CVPC	Heart	2.15390779695674	0.105946801652679	1.68916078905175e-70	3.44470559711323e-66	3.20726561650127
ENSG00000005469.12_3	CROT	iPSC-CVPC	Heart	1.12577467181522	0.114980307286084	4.05891184504976e-21	8.27733892560998e-17	1.42826270190477
ENSG00000005483.21_8	KMT2E	iPSC-CVPC	Heart	1.21555176373047	0.113940618623828	1.79012516986892e-24	3.65060225891369e-20	1.72954929927609
ENSG00000005486.17_4	RHBDD2	iPSC-CVPC	Heart	1.42696522537334	0.122411173475957	1.75403013448177e-28	3.57699365324867e-24	1.72235355130697
ENSG00000005700.15_7	IBTK	iPSC-CVPC	Heart	0.901170181228634	0.118849533075912	1.27442175121348e-13	2.59892827724965e-09	1.28131881149323
ENSG00000005801.18_8	ZNF195	iPSC-CVPC	Heart	1.89018461749984	0.0915968623954537	4.11317622509008e-72	8.3880002758262e-68	2.15906886602679
ENSG00000005810.18_5	MYCBP2	iPSC-CVPC	Heart	-1.74526964725421	0.091174898233485	2.81450479122162e-64	5.73961962073825e-60	-0.269254276134198
ENSG00000005812.11_8	FBXL3	iPSC-CVPC	Heart	-1.00924663513526	0.0783306312042778	9.32106547294171e-34	1.900844881897e-29	0.351130783716943
ENSG00000005844.18_7	ITGAL	iPSC-CVPC	Heart	-1.59340784825055	0.104538055688842	1.15102691647456e-44	2.34728919076657e-40	-4.04962761787113
ENSG00000005882.12_7	PDK2	iPSC-CVPC	Heart	-1.10075891000313	0.113634021034403	9.84858052418665e-21	2.00842102629738e-16	-0.104320947745817
ENSG00000005884.18_4	ITGA3	iPSC-CVPC	Heart	0.572809962518908	0.0982642655426022	9.0382291280603e-09	0.000184316606608534	2.26788128004687
ENSG00000005889.15_4	ZFX	iPSC-CVPC	Heart	1.38961871475486	0.0915884252890435	2.49555949484785e-44	5.08919447784322e-40	2.04761322147699
ENSG00000005893.16_5	LAMP2	iPSC-CVPC	Heart	0.752747076970628	0.126674204449249	4.73235522386872e-09	9.65069200803548e-05	1.61771083319565
ENSG00000006015.17_5	REX1BD	iPSC-CVPC	Heart	-1.52625729967561	0.111979182080764	4.18786057893625e-37	8.54030407862469e-33	-0.485156175525976
ENSG00000006016.11_6	CRLF1	iPSC-CVPC	Heart	-1.53166403838547	0.0930920641873575	1.38603482766569e-50	2.82654082405864e-46	-5.66523586470979
ENSG00000006042.12_6	TMEM98	iPSC-CVPC	Heart	1.76013065005434	0.0927644855422788	2.09546190888978e-63	4.27327547079893e-59	3.31549079191168
ENSG00000006047.13_5	YBX2	iPSC-CVPC	Heart	1.30288314638272	0.0722714681020475	1.58785933307272e-58	3.2381215379352e-54	2.73706133852904
ENSG00000006062.17_7	MAP3K14	iPSC-CVPC	Heart	-2.25604784496158	0.0867654616369177	8.75792377402703e-101	1.78600339523733e-96	-2.05050082563097
ENSG00000006071.15_8	ABCC8	iPSC-CVPC	Heart	-1.08134492545333	0.0943619367476549	1.15673129756136e-27	2.35892213511688e-23	-2.48715589229065
ENSG00000006118.14_8	TMEM132A	iPSC-CVPC	Heart	1.66881779232853	0.0788197846509794	5.9303282940069e-75	1.20937184899683e-70	3.75970615301595
ENSG00000006125.18_8	AP2B1	iPSC-CVPC	Heart	1.07107157021221	0.0803877476218309	1.01989490295299e-35	2.07987167559203e-31	1.93596433277275
ENSG00000006194.10_5	ZNF263	iPSC-CVPC	Heart	-0.80635283768835	0.118882243935426	2.79928844321762e-11	5.70858892225369e-07	0.75116197131687
ENSG00000006210.7_5	CX3CL1	iPSC-CVPC	Heart	-0.844423565789571	0.0779504866828948	3.99893647112915e-25	8.15503114557368e-21	-3.04586419316658
ENSG00000006282.21_8	SPATA20	iPSC-CVPC	Heart	-0.869593373988007	0.142472293906915	1.84813826682389e-09	3.76890836753396e-05	0.519624190515162
ENSG00000006283.18_6	CACNA1G	iPSC-CVPC	Heart	0.76148834489516	0.106550327021987	2.55485569795008e-12	5.2101172248296e-08	3.06242389930669
ENSG00000006432.15_5	MAP3K9	iPSC-CVPC	Heart	1.11009043505593	0.0670662655180432	4.47023471162871e-51	9.11614964742443e-47	2.85452749161498
ENSG00000006451.8_5	RALA	iPSC-CVPC	Heart	1.34522943219271	0.0818417457703009	1.66893809036951e-50	3.40346544769054e-46	1.79534528717365
ENSG00000006453.14_6	BAIAP2L1	iPSC-CVPC	Heart	2.14331779705545	0.0974912452786045	2.84485184441452e-79	5.80150636631453e-75	2.57935470788801
ENSG00000006459.11_5	KDM7A	iPSC-CVPC	Heart	-1.02349528024409	0.136532059295019	2.33034837080122e-13	4.75227943257493e-09	-0.0506325281689991
ENSG00000006468.14_7	ETV1	iPSC-CVPC	Heart	0.966226241133943	0.0836940650028888	5.14184113646498e-28	1.0485756629593e-23	3.10725259841046
ENSG00000006534.16_6	ALDH3B1	iPSC-CVPC	Heart	-1.26651983587858	0.0841991892454528	1.05265901768053e-43	2.14668753475591e-39	-1.53769260082391
ENSG00000006576.16_3	PHTF2	iPSC-CVPC	Heart	2.02873078021613	0.101156306160031	4.71023608445151e-69	9.60558444702196e-65	2.85834875258523
ENSG00000006606.8_4	CCL26	iPSC-CVPC	Heart	-1.07485835473108	0.144794171362749	3.87172745067208e-13	7.89561379015557e-09	-3.19282828894536
ENSG00000006607.14_7	FARP2	iPSC-CVPC	Heart	1.36104587397938	0.122849280852157	4.12841098713085e-26	8.41906852605594e-22	1.5243015668994
ENSG00000006625.18_6	GGCT	iPSC-CVPC	Heart	0.884143587112971	0.104394339833405	1.85778956805956e-16	3.78859026614386e-12	1.74656078583596
ENSG00000006634.8_4	DBF4	iPSC-CVPC	Heart	2.0645063553339	0.111541892104537	5.35688430544169e-61	1.09242941640872e-56	3.38146617752627
ENSG00000006638.13_4	TBXA2R	iPSC-CVPC	Heart	-0.815260282957082	0.0634387457878461	1.3080063903503e-33	2.66741743184137e-29	-3.5765771771083
ENSG00000006652.14_8	IFRD1	iPSC-CVPC	Heart	-1.60520070213702	0.106163804500396	4.45096081923285e-44	9.07684439866155e-40	-0.491383578447211
ENSG00000006704.10_6	GTF2IRD1	iPSC-CVPC	Heart	0.69907668428233	0.106309811072236	1.04301985026412e-10	2.12703038064362e-06	1.4508292375627
ENSG00000006715.16_6	VPS41	iPSC-CVPC	Heart	1.24086224974404	0.108525176482252	1.47587255162646e-27	3.00974689453184e-23	1.74973112460552
ENSG00000006747.15_5	SCIN	iPSC-CVPC	Heart	1.33180520560883	0.0991610380072427	3.35752490878132e-36	6.84700054647775e-32	1.6087345006991
ENSG00000006756.16_5	ARSD	iPSC-CVPC	Heart	1.57819795944419	0.103868105849484	1.96057001048293e-44	3.99819042237784e-40	2.21318979740844
ENSG00000006831.10_4	ADIPOR2	iPSC-CVPC	Heart	1.2177803745069	0.0863485249032876	2.79094036320944e-39	5.69156468269301e-35	1.62996337628223
ENSG00000007047.15_6	MARK4	iPSC-CVPC	Heart	1.1425170879697	0.100052874786097	1.6970150152932e-27	3.46072272068742e-23	2.28089709071426
ENSG00000007062.11_7	PROM1	iPSC-CVPC	Heart	0.767663127252818	0.120090681719388	3.25480840265425e-10	6.63753077553281e-06	2.30492242657929
ENSG00000007080.11_4	CCDC124	iPSC-CVPC	Heart	-1.09668909436857	0.138233311534686	1.02678588706924e-14	2.0939244595003e-10	0.729565392210136
ENSG00000007129.18_7	CEACAM21	iPSC-CVPC	Heart	0.987986797705983	0.135834884959266	1.08428907073929e-12	2.21119070195863e-08	1.1672411086218
ENSG00000007168.13_5	PAFAH1B1	iPSC-CVPC	Heart	1.27809438015403	0.10085097260294	7.93630523468038e-33	1.61845072650837e-28	1.63945533315613
ENSG00000007202.15_7	KIAA0100	iPSC-CVPC	Heart	0.759995140720102	0.129276028274556	6.81514607240775e-09	0.000138981273854611	1.3870455450224
ENSG00000007237.18_8	GAS7	iPSC-CVPC	Heart	-1.22651036581423	0.0989958935012459	1.36103386052251e-31	2.77555635176355e-27	0.013510538382261
ENSG00000007255.10_3	TRAPPC6A	iPSC-CVPC	Heart	1.75841150810363	0.101055323078706	2.47163071090135e-55	5.04039650874112e-51	2.35162118525264
ENSG00000007264.15_7	MATK	iPSC-CVPC	Heart	0.841327050521466	0.134212062951187	6.9059870850744e-10	1.40833794625922e-05	0.116273889893267
ENSG00000007312.13_6	CD79B	iPSC-CVPC	Heart	-1.01889294390149	0.0947352314718945	8.12842054433532e-25	1.6576288016063e-20	-5.33277546127106
ENSG00000007314.12_5	SCN4A	iPSC-CVPC	Heart	0.705627333975353	0.122562625544054	1.35704123836741e-08	0.000276741419740266	-0.949710426782822
ENSG00000007341.19_6	ST7L	iPSC-CVPC	Heart	0.959412706413277	0.132146797124893	1.18652663993665e-12	2.41968377682281e-08	1.25651736921261
ENSG00000007350.17_8	TKTL1	iPSC-CVPC	Heart	-1.05886466118417	0.0846973349570098	4.43924006419266e-32	9.05294226290809e-28	-4.99407651404799
ENSG00000007376.8_6	RPUSD1	iPSC-CVPC	Heart	1.37487135309427	0.129894756316936	3.81796280439944e-24	7.78597154701178e-20	1.76344219654176
ENSG00000007384.15_6	RHBDF1	iPSC-CVPC	Heart	-1.10117018363067	0.0712392704985589	1.05659888757148e-45	2.15472211142452e-41	-0.574743047470412
ENSG00000007392.16_7	LUC7L	iPSC-CVPC	Heart	-0.795241376621487	0.113999282738537	7.9629320482553e-12	1.6238807326007e-07	-0.042614812216239
ENSG00000007520.4_5	TSR3	iPSC-CVPC	Heart	-0.943908675408821	0.14337958629221	9.95414923762789e-11	2.02994965402946e-06	0.713095940016684
ENSG00000007541.17_5	PIGQ	iPSC-CVPC	Heart	0.84423532885628	0.138540034720232	1.95798158400053e-09	3.99291184425228e-05	1.30412012713784
ENSG00000007545.16_5	CRAMP1	iPSC-CVPC	Heart	1.01822302982211	0.140890722573171	1.48619859056091e-12	3.03080478573086e-08	1.30784713316487
ENSG00000007866.21_11	TEAD3	iPSC-CVPC	Heart	1.34852609501323	0.103867511476768	3.40531676838392e-34	6.94446248576533e-30	2.17050943966513
ENSG00000007908.16_7	SELE	iPSC-CVPC	Heart	-0.865008761774103	0.137319825517916	5.74052114444545e-10	1.17066447698676e-05	-4.92477953318789
ENSG00000007923.16_6	DNAJC11	iPSC-CVPC	Heart	0.597034470450603	0.0955286411647998	7.73603619103485e-10	1.57760986043774e-05	1.13401106271985
ENSG00000007933.13_5	FMO3	iPSC-CVPC	Heart	-1.34001121098734	0.0999608819092904	4.37249192673331e-36	8.91682278618724e-32	-5.52894186833657
ENSG00000007944.15_4	MYLIP	iPSC-CVPC	Heart	1.3510246118432	0.084810020415471	5.27271682395337e-48	1.07526514190881e-43	1.69073616136635
ENSG00000008018.9_5	PSMB1	iPSC-CVPC	Heart	0.952561955968868	0.143952656232584	8.04132616303719e-11	1.63986764442817e-06	1.16984739899758
ENSG00000008083.14_4	JARID2	iPSC-CVPC	Heart	1.68240090487932	0.0966170880247012	2.1341895138394e-55	4.35225267557269e-51	1.66815005531701
ENSG00000008086.13_6	CDKL5	iPSC-CVPC	Heart	1.07303442578097	0.119762631266033	3.96325012219976e-18	8.08225597420197e-14	1.20136640600555
ENSG00000008118.10_5	CAMK1G	iPSC-CVPC	Heart	1.49026467278775	0.104354173096596	4.15689830090167e-40	8.47716270502878e-36	3.5746584057163
ENSG00000008128.23_7	CDK11A	iPSC-CVPC	Heart	-1.30934736819133	0.106337347812941	2.90688516022596e-31	5.9280109072488e-27	-0.238661477284694
ENSG00000008130.15_5	NADK	iPSC-CVPC	Heart	-1.09621532336104	0.103097587971709	2.46864917736691e-24	5.03431626740434e-20	0.3153671724949
ENSG00000008226.20_5	DLEC1	iPSC-CVPC	Heart	-1.78714664962929	0.0857324324237133	3.20116266682333e-73	6.52813102645282e-69	-5.50449846349134
ENSG00000008256.16_6	CYTH3	iPSC-CVPC	Heart	-1.06451800190598	0.0809524710975612	6.15150617016333e-35	1.25447665328141e-30	0.0156579978803857
ENSG00000008277.14_3	ADAM22	iPSC-CVPC	Heart	1.76360190671445	0.105406509710163	5.71319535526932e-52	1.16509192880007e-47	1.41942022718439
ENSG00000008283.16_6	CYB561	iPSC-CVPC	Heart	-1.97040787414234	0.130476371323586	5.45230150441683e-44	1.11188784579572e-39	-0.365841545406091
ENSG00000008294.21_7	SPAG9	iPSC-CVPC	Heart	-1.10980006268992	0.133840512138597	7.16962379994646e-16	1.46210138152308e-11	0.646980562527934
ENSG00000008300.17_6	CELSR3	iPSC-CVPC	Heart	2.27894435649478	0.0934128000021966	3.52498207521724e-92	7.18849594599052e-88	3.13222664342671
ENSG00000008311.15_5	AASS	iPSC-CVPC	Heart	0.958718339940963	0.149164934188706	2.6271098420162e-10	5.35746510082364e-06	1.24049421575396
ENSG00000008323.15_3	PLEKHG6	iPSC-CVPC	Heart	1.47881817363251	0.117418525082249	1.75250927100524e-32	3.57389215636099e-28	2.88178451627844
ENSG00000008382.15_6	MPND	iPSC-CVPC	Heart	0.653342813515342	0.120684688462005	8.90024612983921e-08	0.00181502719325811	1.27957601876411
ENSG00000008441.16_6	NFIX	iPSC-CVPC	Heart	-1.61345897360213	0.0660493450498912	2.38622545905258e-92	4.86622957864593e-88	-2.17157004352462
ENSG00000008513.16_9	ST3GAL1	iPSC-CVPC	Heart	-1.29203443427152	0.110099451434675	8.284017833275e-29	1.68935975673977e-24	0.0118504810507141
ENSG00000008516.17_4	MMP25	iPSC-CVPC	Heart	-1.57219594908987	0.104930542967529	2.00875985269366e-43	4.09646396759818e-39	-4.98090796921477
ENSG00000008517.17_6	IL32	iPSC-CVPC	Heart	-1.64201152874982	0.116009436673642	1.61742116617978e-39	3.29840698419043e-35	-1.29270748765543
ENSG00000008710.20_7	PKD1	iPSC-CVPC	Heart	-1.19654155712737	0.0631461365125454	2.83904490028154e-63	5.78966426514415e-59	-0.559229439447397
ENSG00000008869.12_6	HEATR5B	iPSC-CVPC	Heart	1.56611316472832	0.1433014553174	1.6563988565033e-25	3.37789418806718e-21	1.44445995846556
ENSG00000008952.17_4	SEC62	iPSC-CVPC	Heart	0.738333522893577	0.143539265397026	3.63752111462906e-07	0.00741799680906304	1.37725718352539
ENSG00000008988.9_3	RPS20	iPSC-CVPC	Heart	1.70066204303424	0.138323913364641	3.48753072383296e-31	7.11212140511256e-27	1.55602823218079
ENSG00000009307.16_9	CSDE1	iPSC-CVPC	Heart	0.808134465960396	0.141213133758524	1.64613578736364e-08	0.000335696471117067	1.21178414691067
ENSG00000009335.18_5	UBE3C	iPSC-CVPC	Heart	0.969370129169112	0.11952232668901	2.79405993271782e-15	5.69792642079145e-11	1.57639234180098
ENSG00000009724.17_5	MASP2	iPSC-CVPC	Heart	-0.905007355582444	0.116799249634878	3.91972170329876e-14	7.99348846953716e-10	-3.58210251952736
ENSG00000009790.15_7	TRAF3IP3	iPSC-CVPC	Heart	-1.52159707747933	0.0945038807690416	7.63650162364583e-49	1.55731177611009e-44	-4.11188606986838
ENSG00000009830.11_9	POMT2	iPSC-CVPC	Heart	0.749873201813466	0.119349219687732	6.33188970648257e-10	1.29126226784299e-05	1.57123161184878
ENSG00000009844.16_5	VTA1	iPSC-CVPC	Heart	1.24169052307032	0.102214369134017	1.4874967727422e-30	3.03345216865317e-26	2.7737844044761
ENSG00000009950.16_7	MLXIPL	iPSC-CVPC	Heart	-1.21907874470165	0.10836518399706	8.38253253820977e-27	1.70944986051712e-22	-3.11331244471468
ENSG00000009954.11_5	BAZ1B	iPSC-CVPC	Heart	1.99284739731098	0.10025011647767	3.98587760681509e-68	8.12840020357801e-64	2.01163987570552
ENSG00000010017.13_5	RANBP9	iPSC-CVPC	Heart	1.25564264775968	0.0842781217664177	5.07365025898651e-43	1.03466949731512e-38	1.98050410237581
ENSG00000010030.14_6	ETV7	iPSC-CVPC	Heart	0.527226893177268	0.104905907868007	6.60535165506728e-07	0.0134702936301787	-0.993488444714214
ENSG00000010072.16_5	SPRTN	iPSC-CVPC	Heart	2.02786005974903	0.100689902963192	1.69871963507213e-69	3.46419895180259e-65	2.2778075565153
ENSG00000010165.20_5	EEF1AKNMT	iPSC-CVPC	Heart	1.51179497758612	0.127232108076062	1.99796139082001e-29	4.07444266429925e-25	1.64284134691618
ENSG00000010219.13_6	DYRK4	iPSC-CVPC	Heart	1.39681470433696	0.118639204139203	5.71546471309135e-29	1.16555471894072e-24	1.66359502966354
ENSG00000010244.18_7	ZNF207	iPSC-CVPC	Heart	0.674808660990704	0.112331959949517	3.24956378275102e-09	6.62683542216415e-05	1.41573139106645
ENSG00000010270.13_4	STARD3NL	iPSC-CVPC	Heart	1.40880488486873	0.102141154059859	7.53716793853145e-38	1.53705465770472e-33	2.57486246223479
ENSG00000010278.14_6	CD9	iPSC-CVPC	Heart	-1.27532559903438	0.0748622132287982	1.71015323707001e-53	3.48751549635687e-49	-3.07384523344447
ENSG00000010282.15_9	HHATL	iPSC-CVPC	Heart	-0.813252101264703	0.0835570389313315	6.66230136680056e-21	1.35864311773164e-16	-4.55756290702601
ENSG00000010292.13_5	NCAPD2	iPSC-CVPC	Heart	2.09568438295744	0.0927604193203307	1.6228596830044e-82	3.30949775155087e-78	2.83885640321674
ENSG00000010295.19_6	IFFO1	iPSC-CVPC	Heart	-0.923008006557352	0.0765086012488636	3.38719947149286e-30	6.90751588221539e-26	-0.181811301272654
ENSG00000010310.9_6	GIPR	iPSC-CVPC	Heart	-1.06751746116317	0.0873467669407448	7.19339515625302e-31	1.46694907421468e-26	-0.777773717119327
ENSG00000010318.21_5	PHF7	iPSC-CVPC	Heart	1.02812917271612	0.15540315618534	8.1078183417097e-11	1.65342739442486e-06	1.35821995527598
ENSG00000010319.7_6	SEMA3G	iPSC-CVPC	Heart	-0.680163405301446	0.0770311817073941	1.11618988413614e-17	2.27624603071883e-13	-1.26602635642062
ENSG00000010327.10_4	STAB1	iPSC-CVPC	Heart	-1.47588734667928	0.0827124704118072	1.38422699385462e-57	2.82285410856773e-53	-8.63934650129986
ENSG00000010404.18_6	IDS	iPSC-CVPC	Heart	-1.22682176370768	0.0852086309865746	1.17913944087302e-40	2.40461906177235e-36	0.564710954516296
ENSG00000010539.11_7	ZNF200	iPSC-CVPC	Heart	2.15660256054424	0.096951297933156	1.17543154915755e-80	2.39705755819699e-76	2.56344867597907
ENSG00000010610.10_5	CD4	iPSC-CVPC	Heart	-1.43100561124022	0.0949761079850946	7.98771099885549e-44	1.6289339039966e-39	-1.67631588988945
ENSG00000010704.18_5	HFE	iPSC-CVPC	Heart	-0.81063652673337	0.12726677506595	3.74170363989337e-10	7.63045623283455e-06	-0.759617485367426
ENSG00000011007.12_4	ELOA	iPSC-CVPC	Heart	1.95920657719605	0.110441630288522	4.6828933917681e-57	9.54982449383269e-53	2.17654357807845
ENSG00000011009.11_4	LYPLA2	iPSC-CVPC	Heart	1.39438507349533	0.0962212061889716	4.28909133465836e-41	8.74674395876879e-37	1.85846334533824
ENSG00000011021.23_6	CLCN6	iPSC-CVPC	Heart	-2.04583539261099	0.108120277281525	3.91580647993491e-63	7.98550415453126e-59	-4.86725275339727
ENSG00000011114.15_8	BTBD7	iPSC-CVPC	Heart	2.25100772662014	0.104924736931164	1.91100909015412e-76	3.8971208375513e-72	1.95328224226929
ENSG00000011132.12_8	APBA3	iPSC-CVPC	Heart	-0.736018309777275	0.150406541622901	1.2702199755609e-06	0.0259035959616134	0.651834809611944
ENSG00000011143.17_7	MKS1	iPSC-CVPC	Heart	1.27345826501585	0.141969443745601	3.6501280704207e-18	7.44370617400893e-14	1.38392662258809
ENSG00000011198.10_9	ABHD5	iPSC-CVPC	Heart	-1.42430356869247	0.125645046327121	3.72570754798231e-27	7.59783540260033e-23	0.263421580443259
ENSG00000011201.12_6	ANOS1	iPSC-CVPC	Heart	2.07969456678912	0.0997132797577763	2.79567181677483e-73	5.70121353594891e-69	4.26181509257687
ENSG00000011258.16_6	MBTD1	iPSC-CVPC	Heart	2.32767843658542	0.107629125175627	2.28986684040638e-77	4.66972544764073e-73	2.6849194282186
ENSG00000011332.19_7	DPF1	iPSC-CVPC	Heart	2.02248188656811	0.102140877596641	1.02027223988007e-67	2.08064117878743e-63	3.48094558638923
ENSG00000011347.10_8	SYT7	iPSC-CVPC	Heart	-1.09898649933447	0.0869101182315502	1.05250169094638e-32	2.14636669834695e-28	-0.096453727882305
ENSG00000011376.12_9	LARS2	iPSC-CVPC	Heart	1.22734630889018	0.0732425843483094	4.24420944221379e-52	8.65521631550658e-48	2.23819811872988
ENSG00000011405.13_5	PIK3C2A	iPSC-CVPC	Heart	1.36484116898178	0.12511886097656	1.99933538151798e-25	4.07724464352962e-21	1.64402394535849
ENSG00000011422.12_7	PLAUR	iPSC-CVPC	Heart	-1.10534958189594	0.136782310528594	3.47174034301475e-15	7.07992008150998e-11	-0.355717763880736
ENSG00000011426.11_8	ANLN	iPSC-CVPC	Heart	1.88593737343559	0.109991909494489	4.7544418362633e-54	9.69573323669175e-50	6.22963424503872
ENSG00000011451.21_9	WIZ	iPSC-CVPC	Heart	1.17470268358552	0.123147514951779	3.42761249552181e-20	6.98993016211763e-16	1.54104167218563
ENSG00000011454.17_5	RABGAP1	iPSC-CVPC	Heart	1.06332669559771	0.0903655216450124	6.09641766820681e-29	1.24324245507741e-24	1.63279311643285
ENSG00000011465.17_7	DCN	iPSC-CVPC	Heart	-1.94371860429139	0.117279462380727	3.50447227589094e-51	7.14667031222439e-47	-1.47360540678234
ENSG00000011478.12_4	QPCTL	iPSC-CVPC	Heart	1.20867942394867	0.104228890607092	3.13928194149028e-28	6.40193766328113e-24	1.81806211508155
ENSG00000011523.14_5	CEP68	iPSC-CVPC	Heart	1.88064884666903	0.140947404167863	8.36605385859844e-36	1.70608936338398e-31	1.54792114406695
ENSG00000011566.15_7	MAP4K3	iPSC-CVPC	Heart	1.12485542051525	0.138749730956886	2.86308864483528e-15	5.83869667341259e-11	1.37365321227967
ENSG00000011600.12_4	TYROBP	iPSC-CVPC	Heart	-1.56840754532597	0.0731780078256751	2.4641035708034e-76	5.02504641193937e-72	-6.35907745160039
ENSG00000011638.10_4	TMEM159	iPSC-CVPC	Heart	-1.13927216534247	0.135390824012138	2.8218323824263e-16	5.75456277748195e-12	-0.239194339476193
ENSG00000012048.23_8	BRCA1	iPSC-CVPC	Heart	1.26444368173704	0.0966488395283053	1.22570485539713e-34	2.49957991161137e-30	1.95770915760897
ENSG00000012061.16_8	ERCC1	iPSC-CVPC	Heart	-0.680890430642455	0.111463166404936	1.79375699808877e-09	3.65800864620243e-05	0.770400861267294
ENSG00000012171.20_7	SEMA3B	iPSC-CVPC	Heart	-1.98740192467095	0.108380902366341	4.09822621830393e-60	8.35751272698721e-56	-1.93446179770407
ENSG00000012174.12_5	MBTPS2	iPSC-CVPC	Heart	1.55330917534399	0.102873951780242	5.60447164695478e-44	1.14291990296349e-39	2.91328127537065
ENSG00000012211.13_6	PRICKLE3	iPSC-CVPC	Heart	-1.69618149476634	0.087863475507937	4.00022814670029e-65	8.1576652595659e-61	-0.586910646459742
ENSG00000012223.13_6	LTF	iPSC-CVPC	Heart	-1.10157118953867	0.0980198857585635	9.33609989178717e-27	1.90391085093216e-22	-6.02081243277008
ENSG00000012232.9_4	EXTL3	iPSC-CVPC	Heart	0.924493114717102	0.099323105567553	2.33953495582791e-19	4.77101363541986e-15	1.88288850532579
ENSG00000012660.14_6	ELOVL5	iPSC-CVPC	Heart	0.944802767854456	0.135193137228615	7.32372871158614e-12	1.49352799615376e-07	1.65696357221902
ENSG00000012779.11_4	ALOX5	iPSC-CVPC	Heart	-1.71480275444424	0.0837803896500193	3.17314253857129e-71	6.47098957890843e-67	-4.58967526806755
ENSG00000012822.16_7	CALCOCO1	iPSC-CVPC	Heart	-1.09692502442444	0.0821288493877548	7.29209836867794e-36	1.48707762032449e-31	0.176294200383954
ENSG00000012963.15_5	UBR7	iPSC-CVPC	Heart	0.777343425029899	0.127896572097883	2.14990692560269e-09	4.38430519338157e-05	1.67951738346111
ENSG00000012983.11_6	MAP4K5	iPSC-CVPC	Heart	1.6449076287371	0.104490529214628	4.3678401667864e-47	8.9073364521275e-43	2.19556106740287
ENSG00000013016.16_5	EHD3	iPSC-CVPC	Heart	1.87188145716868	0.117535191287104	5.5083790644549e-48	1.12332374261429e-43	3.00954212789551
ENSG00000013275.8_4	PSMC4	iPSC-CVPC	Heart	0.771722958481047	0.123675768120012	8.21078511361397e-10	1.6744254082193e-05	1.38131680835827
ENSG00000013288.9_5	MAN2B2	iPSC-CVPC	Heart	-1.37476456840276	0.0733639506251014	3.46836573862621e-62	7.07303825078043e-58	-0.0128848962107698
ENSG00000013297.12_5	CLDN11	iPSC-CVPC	Heart	-1.5675669988928	0.110320449632017	8.96577760180301e-40	1.82839102633569e-35	-1.78627127047612
ENSG00000013306.16_8	SLC25A39	iPSC-CVPC	Heart	0.96545946574214	0.131634168972683	7.14700210452963e-13	1.45748813917673e-08	1.52308750651071
ENSG00000013364.19_5	MVP	iPSC-CVPC	Heart	-1.46120873703563	0.0805490480835106	4.18876572308584e-59	8.54214993908895e-55	-1.05849045969271
ENSG00000013374.16_7	NUB1	iPSC-CVPC	Heart	1.03566092096584	0.135222754753629	7.42038937411119e-14	1.51324000506249e-09	1.32364253917372
ENSG00000013375.16_9	PGM3	iPSC-CVPC	Heart	1.05314859046928	0.127882915174461	1.09911582392401e-15	2.24142689972823e-11	2.28195952097271
ENSG00000013392.8_4	RWDD2A	iPSC-CVPC	Heart	1.89246276614057	0.105037746859443	1.80015835325504e-58	3.671062929793e-54	2.38519479289862
ENSG00000013441.16_6	CLK1	iPSC-CVPC	Heart	-1.21667323243632	0.107706331273725	5.41622608568549e-27	1.10453098565384e-22	-1.53230303589641
ENSG00000013503.10_4	POLR3B	iPSC-CVPC	Heart	1.34129407986528	0.0986013012394049	5.53701647900263e-37	1.12916377056301e-32	2.13538973992899
ENSG00000013563.14_7	DNASE1L1	iPSC-CVPC	Heart	-1.54894564628074	0.13251101811731	1.28946120112086e-28	2.62959822744577e-24	0.145382113660317
ENSG00000013725.14_6	CD6	iPSC-CVPC	Heart	0.760376192437399	0.124620293984284	1.87064288977891e-09	3.81480204512613e-05	-0.414908711656688
ENSG00000013810.19_5	TACC3	iPSC-CVPC	Heart	1.74244885334524	0.0880664164660478	1.22691407898166e-67	2.5020458812673e-63	2.87563888474008
ENSG00000014123.10_4	UFL1	iPSC-CVPC	Heart	1.37754922655932	0.133303575867155	3.59005401068768e-23	7.32119714399539e-19	1.54848221201228
ENSG00000014138.9_6	POLA2	iPSC-CVPC	Heart	1.05446819553933	0.135022519659449	2.52520983704056e-14	5.14966042067681e-10	1.41234275387947
ENSG00000014164.7_5	ZC3H3	iPSC-CVPC	Heart	1.79825354118572	0.127649289609643	3.29772630757438e-39	6.72505325903643e-35	1.74982698008511
ENSG00000014216.16_7	CAPN1	iPSC-CVPC	Heart	1.21831234698158	0.145063627658861	3.19392080472999e-16	6.51336269708587e-12	1.39637977086872
ENSG00000014257.16_4	ACP3	iPSC-CVPC	Heart	1.5279042788688	0.11231206532776	5.48566192668474e-37	1.11869103670882e-32	2.34155869086552
ENSG00000014824.14_5	SLC30A9	iPSC-CVPC	Heart	0.652625209463493	0.119144727103801	6.31873247773171e-08	0.00128857911418383	1.70082564514097
ENSG00000014914.21_5	MTMR11	iPSC-CVPC	Heart	-1.1319554990987	0.0728805439777667	4.61271332689279e-46	9.40670628753247e-42	-1.44152486082015
ENSG00000014919.13_5	COX15	iPSC-CVPC	Heart	1.09482038322645	0.11629960236176	9.74553644781402e-20	1.98740724780271e-15	1.50208963743226
ENSG00000015153.14_5	YAF2	iPSC-CVPC	Heart	-0.68803166483563	0.118165189117452	9.38588203519799e-09	0.000191406292343793	0.768229317558247
ENSG00000015171.19_4	ZMYND11	iPSC-CVPC	Heart	1.22882112108957	0.123285817166997	8.91982372672387e-22	1.8190196525908e-17	1.5912838318563
ENSG00000015285.11_4	WAS	iPSC-CVPC	Heart	-0.810629161177532	0.114273960361215	3.64375812968146e-12	7.4307159538594e-08	-1.09873412490404
ENSG00000015479.19_8	MATR3	iPSC-CVPC	Heart	1.72769418147676	0.100577796316328	3.29751736338976e-54	6.72462715916074e-50	2.23115952767569
ENSG00000015520.14_7	NPC1L1	iPSC-CVPC	Heart	1.28422848065958	0.0993222029242922	5.86376710749715e-34	1.19579802623189e-29	0.350174547049037
ENSG00000015532.10_4	XYLT2	iPSC-CVPC	Heart	1.69538018056695	0.126655389420496	5.36020610544544e-36	1.09310683108349e-31	1.79785243156265
ENSG00000015676.18_5	NUDCD3	iPSC-CVPC	Heart	-0.944083157664331	0.124942400620335	1.53338555017747e-13	3.12703315247691e-09	0.867179262964353
ENSG00000016082.15_4	ISL1	iPSC-CVPC	Heart	1.96021456266237	0.0856083690580334	3.79564275425983e-84	7.74045426876207e-80	9.51870682415347
ENSG00000016864.18_7	GLT8D1	iPSC-CVPC	Heart	0.744328086084247	0.13331377623761	3.56034758294726e-08	0.000726061682590435	1.44349468525259
ENSG00000017260.19_8	ATP2C1	iPSC-CVPC	Heart	0.903345125981121	0.140597590093551	2.66288137942597e-10	5.43041399706338e-06	1.5234241689991
ENSG00000017427.17_6	IGF1	iPSC-CVPC	Heart	-1.03848377352314	0.123736899188557	3.33818173403303e-16	6.80755401021356e-12	-0.427565554571355
ENSG00000017483.15_9	SLC38A5	iPSC-CVPC	Heart	-1.73708180479243	0.129109943379479	2.62689196672114e-36	5.35702078773442e-32	-1.45021347074295
ENSG00000018189.13_5	RUFY3	iPSC-CVPC	Heart	-1.28109209138918	0.102453644464358	4.33529746237859e-32	8.84097211502866e-28	-0.123053918800917
ENSG00000018236.15_7	CNTN1	iPSC-CVPC	Heart	1.2721316850031	0.0815593454763733	2.20701240729184e-46	4.50076040219025e-42	4.45867723662398
ENSG00000018280.17_4	SLC11A1	iPSC-CVPC	Heart	-1.96930221733444	0.095566540316475	5.87432535979147e-72	1.19795117062227e-67	-7.79174448892063
ENSG00000018408.14_5	WWTR1	iPSC-CVPC	Heart	0.932589849354131	0.103652504830698	2.93123718190975e-18	5.97767198506855e-14	1.98079766569337
ENSG00000018510.16_8	AGPS	iPSC-CVPC	Heart	1.76793349591636	0.116299371383455	1.80800585327407e-44	3.68706633658181e-40	2.9308152134479
ENSG00000018610.15_5	CXorf56	iPSC-CVPC	Heart	1.02911352658903	0.135287513764933	1.07282082782015e-13	2.18780351417363e-09	1.3721664878119
ENSG00000018625.15_4	ATP1A2	iPSC-CVPC	Heart	-1.6267586942764	0.117494720778455	4.32018736337379e-38	8.81015809012817e-34	-2.19403127998698
ENSG00000018699.13_6	TTC27	iPSC-CVPC	Heart	1.40361643355837	0.122044497797916	7.81072191350526e-28	1.59284051982113e-23	1.74022433716602
ENSG00000018869.16_7	ZNF582	iPSC-CVPC	Heart	0.66586586018441	0.137829432460563	1.72095923818476e-06	0.0350955217443018	0.859520718014589
ENSG00000019102.12_5	VSIG2	iPSC-CVPC	Heart	-0.949510831161237	0.116715869835949	2.32244816616779e-15	4.73616854526597e-11	-2.15077921440452
ENSG00000019144.19_9	PHLDB1	iPSC-CVPC	Heart	-1.47410667519226	0.108212002527399	4.52771185388205e-37	9.23336278362166e-33	-0.0588298015841392
ENSG00000019169.10_4	MARCO	iPSC-CVPC	Heart	-2.09502681886387	0.114060951996137	2.85862941820194e-60	5.82960297253922e-56	-11.3619462997073
ENSG00000019505.8_6	SYT13	iPSC-CVPC	Heart	0.644303354273231	0.0853074717342443	1.5707513286995e-13	3.20323318461689e-09	2.1028043653479
ENSG00000019582.15_7	CD74	iPSC-CVPC	Heart	-1.13280516429596	0.0766639347221458	1.93950883702147e-42	3.95524037133788e-38	-5.123537440479
ENSG00000019991.18_8	HGF	iPSC-CVPC	Heart	-1.12011171025404	0.111607696017927	4.90750458136378e-22	1.00078740927752e-17	-1.32941288171332
ENSG00000020181.18_5	ADGRA2	iPSC-CVPC	Heart	1.06315465378972	0.125480317856188	1.80972908519827e-16	3.69058052344483e-12	2.71640990095758
ENSG00000020256.20_6	ZFP64	iPSC-CVPC	Heart	1.93037102310908	0.102591346075815	1.3828290649079e-62	2.82000331206668e-58	2.34737007764063
ENSG00000020426.11_5	MNAT1	iPSC-CVPC	Heart	1.09419094226757	0.121045210646594	2.08616730944528e-18	4.25432099415176e-14	1.5989323236484
ENSG00000020577.14_5	SAMD4A	iPSC-CVPC	Heart	-1.49424508237014	0.0992557913154026	9.16887827191182e-44	1.86980934599098e-39	0.0111786998170891
ENSG00000020633.18_3	RUNX3	iPSC-CVPC	Heart	-0.7643185093637	0.116860071580857	1.30168544955737e-10	2.65452713728235e-06	-2.86617333255858
ENSG00000020922.13_9	MRE11	iPSC-CVPC	Heart	1.91573293921442	0.108621431415792	1.56450453862133e-56	3.19049410561048e-52	1.78996683605709
ENSG00000021355.13_5	SERPINB1	iPSC-CVPC	Heart	-1.7918821915658	0.102728697446062	1.50808967957929e-55	3.07544728356605e-51	-1.82641769227544
ENSG00000021574.12_7	SPAST	iPSC-CVPC	Heart	2.59125288657632	0.104463351066204	2.26080995930863e-94	4.61046975001809e-90	3.11388988397803
ENSG00000021762.20_6	OSBPL5	iPSC-CVPC	Heart	-0.601409215014625	0.0888931639410315	3.12782172092762e-11	6.3785668354877e-07	0.43315027896805
ENSG00000021776.11_6	AQR	iPSC-CVPC	Heart	1.44413960328473	0.140953627129273	7.84836537699566e-23	1.60051715133073e-18	1.49830531984225
ENSG00000021826.17_7	CPS1	iPSC-CVPC	Heart	1.54516770760995	0.108653670157505	7.89858673070399e-40	1.61075879199246e-35	3.73805233739738
ENSG00000022267.19_9	FHL1	iPSC-CVPC	Heart	-1.65337843199508	0.111442661809384	1.0077883845694e-42	2.05518285265238e-38	-1.78965806859514
ENSG00000022277.12_5	RTF2	iPSC-CVPC	Heart	-1.06239425699824	0.104568498663252	1.66746556759877e-22	3.40046253200417e-18	0.777033162674506
ENSG00000022556.16_8	NLRP2	iPSC-CVPC	Heart	1.70473511135362	0.112790555211119	4.74891878891444e-44	9.68447008623322e-40	6.14874850808276
ENSG00000022567.9_5	SLC45A4	iPSC-CVPC	Heart	-0.892976897087166	0.138747051161817	2.48893969030573e-10	5.07569471044048e-06	0.567610390644568
ENSG00000022840.16_7	RNF10	iPSC-CVPC	Heart	-1.07972874280413	0.0971328440120006	2.92596121551897e-26	5.96691270680784e-22	0.210040122740255
ENSG00000023041.11_6	ZDHHC6	iPSC-CVPC	Heart	-0.897376044860036	0.105282183502493	1.22351025516652e-16	2.49510446336108e-12	0.419126861419594
ENSG00000023171.18_7	GRAMD1B	iPSC-CVPC	Heart	0.673321084343578	0.116979728726231	1.36776198235546e-08	0.000278927701061749	0.589815683124971
ENSG00000023191.17_5	RNH1	iPSC-CVPC	Heart	-2.12252286582255	0.105198770788196	1.08973668531057e-69	2.22230002235385e-65	0.284037025974045
ENSG00000023287.13_8	RB1CC1	iPSC-CVPC	Heart	1.00673387668234	0.138419592414298	1.08710163526605e-12	2.21692636479806e-08	1.51740915898784
ENSG00000023445.16_5	BIRC3	iPSC-CVPC	Heart	-1.99019555872143	0.107916903319157	1.18453929461841e-60	2.41563098351532e-56	-3.31917992362444
ENSG00000023516.9_4	AKAP11	iPSC-CVPC	Heart	1.64465789495441	0.112783602314925	1.60027775180311e-41	3.26344641925208e-37	1.91030507859485
ENSG00000023572.9_5	GLRX2	iPSC-CVPC	Heart	-1.40184668829857	0.121033698011577	3.59276654901951e-28	7.32672882341549e-24	0.117135486907423
ENSG00000023608.5_5	SNAPC1	iPSC-CVPC	Heart	0.605277495204315	0.118848792180853	4.7121386642255e-07	0.00960946437795506	1.0547170144793
ENSG00000023697.13_6	DERA	iPSC-CVPC	Heart	0.759415925016881	0.138651028870351	6.33265423981568e-08	0.00129141817912561	1.30719611356359
ENSG00000023734.11_5	STRAP	iPSC-CVPC	Heart	1.27748125057401	0.0820976911001504	3.34214838163701e-46	6.81564319467235e-42	1.65439717900383
ENSG00000023839.12_6	ABCC2	iPSC-CVPC	Heart	1.20580923406278	0.127869962364597	8.5197978283251e-20	1.73744237113034e-15	-0.00137137274298848
ENSG00000023892.11_4	DEF6	iPSC-CVPC	Heart	-0.758449206247678	0.128581785566351	6.08787364781547e-09	0.000124150007299901	-0.979602382946392
ENSG00000024048.10_4	UBR2	iPSC-CVPC	Heart	0.791899807839738	0.157490204689545	6.52206064983629e-07	0.0133004382832111	1.07823722712403
ENSG00000024422.12_5	EHD2	iPSC-CVPC	Heart	-0.50209383046479	0.0946574508870955	1.58584977556352e-07	0.00323402344730669	0.171367715790351
ENSG00000024526.17_6	DEPDC1	iPSC-CVPC	Heart	1.98353635830166	0.106844955742745	2.76022771991935e-61	5.62893238923153e-57	7.71785590239325
ENSG00000024862.17_5	CCDC28A	iPSC-CVPC	Heart	-1.16637034745469	0.111698931469626	1.37061352634987e-23	2.79509216428529e-19	-0.797160385147411
ENSG00000025156.13_7	HSF2	iPSC-CVPC	Heart	0.590148044782431	0.105872550656733	3.74285650650986e-08	0.000763280727372556	1.59746773353891
ENSG00000025293.17_5	PHF20	iPSC-CVPC	Heart	0.769295854713599	0.115077509926637	5.23271133283632e-11	1.06710682210531e-06	1.58939494818092
ENSG00000025423.11_5	HSD17B6	iPSC-CVPC	Heart	1.19915785881265	0.125441544658475	2.88565788088804e-20	5.88472211649498e-16	1.91816586085772
ENSG00000025434.19_6	NR1H3	iPSC-CVPC	Heart	-1.48278206181663	0.100763051842932	3.7616505365311e-42	7.67113393914787e-38	-0.968942089694314
ENSG00000025708.14_7	TYMP	iPSC-CVPC	Heart	-1.65461162937909	0.0995833054540326	2.16644973105362e-51	4.41804093653765e-47	-3.06678928146986
ENSG00000025772.8_5	TOMM34	iPSC-CVPC	Heart	1.36467601809789	0.0986212995593855	4.69371225948137e-38	9.57188741076036e-34	2.52007939232021
ENSG00000025796.14_5	SEC63	iPSC-CVPC	Heart	-1.03259145243878	0.11919257360616	4.13649296493815e-17	8.43555010339837e-13	0.925083337692025
ENSG00000025800.14_5	KPNA6	iPSC-CVPC	Heart	0.886975488785392	0.119693435208057	4.2350367169061e-13	8.63651037678661e-09	1.46431406219534
ENSG00000026036.22_5	RTEL1-TNFRSF6B	iPSC-CVPC	Heart	-1.05583652968851	0.0807737464438889	1.37693267620769e-34	2.80797880659034e-30	-1.43417559761312
ENSG00000026103.22_5	FAS	iPSC-CVPC	Heart	-0.985564483376474	0.128682156633627	7.42140803532572e-14	1.51344774064397e-09	0.24180810514906
ENSG00000026297.16_8	RNASET2	iPSC-CVPC	Heart	-1.04151690506126	0.116704146901211	5.25443616383226e-18	1.07153716689031e-13	0.156438172689591
ENSG00000026508.19_9	CD44	iPSC-CVPC	Heart	-0.957712594448887	0.107090194713289	4.52758657102057e-18	9.23310729428225e-14	0.494042727129455
ENSG00000026559.14_7	KCNG1	iPSC-CVPC	Heart	1.04153133563492	0.0882145196026743	4.14810924077697e-29	8.45923917471648e-25	4.38709233175138
ENSG00000026652.15_7	AGPAT4	iPSC-CVPC	Heart	2.00877194865067	0.0944025661448733	1.61987299833228e-75	3.30340700549902e-71	2.84862325647473
ENSG00000026950.17_6	BTN3A1	iPSC-CVPC	Heart	-0.985638993232464	0.121600369192833	2.89563367378666e-15	5.90506575095314e-11	-0.873215741104842
ENSG00000027001.10_6	MIPEP	iPSC-CVPC	Heart	-1.02425097262473	0.0771426556071173	1.6503297433517e-35	3.36551744561712e-31	-1.47131758175553
ENSG00000027075.15_6	PRKCH	iPSC-CVPC	Heart	0.585761681571909	0.122687318507038	2.26046248305455e-06	0.0460976114169314	1.13848747732669
ENSG00000027697.15_8	IFNGR1	iPSC-CVPC	Heart	-1.82780432025346	0.102991530642224	4.29438794227614e-57	8.75754533068373e-53	-0.69922649032016
ENSG00000027869.11_5	SH2D2A	iPSC-CVPC	Heart	-1.28188493064673	0.133552352162661	2.08081240314949e-20	4.24340073374276e-16	-1.93513412726124
ENSG00000028116.17_5	VRK2	iPSC-CVPC	Heart	0.967381706930132	0.151639776175766	3.52217228971899e-10	7.18276595042394e-06	1.35970235411897
ENSG00000028137.19_5	TNFRSF1B	iPSC-CVPC	Heart	-1.55203325181767	0.0935686066322376	2.9945626600178e-51	6.1068116325743e-47	-4.74632701711049
ENSG00000028203.18_5	VEZT	iPSC-CVPC	Heart	1.53859810868866	0.0926108121792501	2.21064634079778e-51	4.50817108278891e-47	2.06059426804484
ENSG00000028277.21_7	POU2F2	iPSC-CVPC	Heart	1.00155643543968	0.120372546602584	5.77861141477822e-16	1.17843222581572e-11	1.1792613417547
ENSG00000028310.18_6	BRD9	iPSC-CVPC	Heart	-1.74571842704629	0.118459417352307	2.98155084086789e-42	6.08027662978189e-38	0.456109186040174
ENSG00000028528.15_7	SNX1	iPSC-CVPC	Heart	-2.20290179671361	0.106324284841608	1.5018260286532e-72	3.06267382023247e-68	0.111259970832248
ENSG00000029153.14_7	ARNTL2	iPSC-CVPC	Heart	1.61544370439886	0.0957749333589015	1.19833621151572e-52	2.44376703614401e-48	2.84689611845351
ENSG00000029363.17_9	BCLAF1	iPSC-CVPC	Heart	1.68285010876313	0.107377919846927	9.57346037517188e-47	1.9523157743088e-42	2.2733302599545
ENSG00000029364.12_4	SLC39A9	iPSC-CVPC	Heart	2.29347406678885	0.106355234468285	4.92706697765713e-77	1.00477676875362e-72	2.19392622752153
ENSG00000029534.21_9	ANK1	iPSC-CVPC	Heart	-1.03175241190189	0.0870709355820657	2.74176854592503e-29	5.59128859570491e-25	-3.74314573964846
ENSG00000029993.15_8	HMGB3	iPSC-CVPC	Heart	1.42363096358669	0.0921199123914704	1.09545196969376e-45	2.23395520179648e-41	4.70649985322159
ENSG00000030066.13_6	NUP160	iPSC-CVPC	Heart	1.82104726442388	0.109259876512031	1.19614176460588e-51	2.43929190056077e-47	1.87056954376735
ENSG00000030110.13_5	BAK1	iPSC-CVPC	Heart	1.52423249471238	0.0772339420854877	2.25228857804524e-67	4.59309209720766e-63	2.42832465134583
ENSG00000030304.14_5	MUSK	iPSC-CVPC	Heart	-0.975336092504083	0.128360585042331	1.13879286045487e-13	2.32234028032562e-09	-2.77478699639959
ENSG00000030419.16_6	IKZF2	iPSC-CVPC	Heart	1.48459556924233	0.103354016185769	1.69539631213253e-40	3.45742169933187e-36	1.39997027675785
ENSG00000030582.18_5	GRN	iPSC-CVPC	Heart	1.35143253910517	0.117114858547001	5.41168258902011e-28	1.10360443037887e-23	1.6378750907688
ENSG00000031081.11_6	ARHGAP31	iPSC-CVPC	Heart	1.31308617900342	0.0855205870039845	3.33528247027762e-45	6.80164154163715e-41	1.91581675910838
ENSG00000031691.7_4	CENPQ	iPSC-CVPC	Heart	1.13148998787122	0.132263127403816	9.60618485556475e-17	1.95898927759532e-12	1.09864633427693
ENSG00000031823.14_6	RANBP3	iPSC-CVPC	Heart	1.09909998280859	0.115542868842986	4.27973359209577e-20	8.72766071436091e-16	1.54861557693242
ENSG00000032389.12_10	EIPR1	iPSC-CVPC	Heart	0.956083346422463	0.121385361030792	1.55683115232163e-14	3.1748457689295e-10	1.55559302280368
ENSG00000032444.16_7	PNPLA6	iPSC-CVPC	Heart	-1.02858627181665	0.111455832499592	4.48697494106735e-19	9.15028799731865e-15	0.395567535818238
ENSG00000032742.17_6	IFT88	iPSC-CVPC	Heart	1.71359946731684	0.131102192045115	1.38850315583218e-34	2.83157448568856e-30	1.59051574660806
ENSG00000033011.13_6	ALG1	iPSC-CVPC	Heart	0.898943676660035	0.131416847162951	1.92943183245573e-11	3.93469033592697e-07	1.83087895197029
ENSG00000033050.9_6	ABCF2	iPSC-CVPC	Heart	0.614363039244645	0.103915999010628	5.63297061902099e-09	0.000114873169833695	1.44034012445418
ENSG00000033100.16_5	CHPF2	iPSC-CVPC	Heart	0.634856705618138	0.125846927734642	6.00661620150954e-07	0.0122492924197384	1.75367749135739
ENSG00000033170.17_5	FUT8	iPSC-CVPC	Heart	1.83033223461704	0.119764297588952	7.35492201683353e-45	1.49988924689286e-40	2.16049469859076
ENSG00000033178.13_5	UBA6	iPSC-CVPC	Heart	1.65973917766898	0.103594396816698	1.87561095391196e-48	3.82493341831266e-44	2.71550373321428
ENSG00000033800.13_3	PIAS1	iPSC-CVPC	Heart	1.5036309998906	0.112763441620405	9.14014192373679e-36	1.86394914250764e-31	1.71001697467798
ENSG00000034053.14_8	APBA2	iPSC-CVPC	Heart	1.99987779303947	0.104081394419527	1.17987390007569e-64	2.40611684442435e-60	4.45932693914478
ENSG00000034152.19_7	MAP2K3	iPSC-CVPC	Heart	-2.36014234255914	0.105057808934583	7.76703856813543e-82	1.58393217519986e-77	-0.783509181287787
ENSG00000034510.6_4	TMSB10	iPSC-CVPC	Heart	1.68295286274745	0.130095608492185	5.49570798238082e-34	1.12073972884692e-29	2.23227375888002
ENSG00000034533.11_7	ASTE1	iPSC-CVPC	Heart	1.88206567905084	0.115862152943903	1.50457441388455e-49	3.06827860223476e-45	1.31822098061622
ENSG00000034713.8_4	GABARAPL2	iPSC-CVPC	Heart	-0.869193772596643	0.140909994382761	1.25871442351024e-09	2.56689632386443e-05	0.580865364827497
ENSG00000034971.17_6	MYOC	iPSC-CVPC	Heart	-1.27014004443947	0.0842057484362772	6.64031480518367e-44	1.35415939822111e-39	-8.88947183931048
ENSG00000035115.22_8	SH3YL1	iPSC-CVPC	Heart	-0.896698534322784	0.153125208523755	7.76521658415644e-09	0.000158356061800702	0.584527793668449
ENSG00000035141.8_6	FAM136A	iPSC-CVPC	Heart	1.81353373165836	0.113016635171844	1.41208036133069e-48	2.87965548086168e-44	2.68034035323303
ENSG00000035499.13_5	DEPDC1B	iPSC-CVPC	Heart	2.15315227210144	0.105648784426655	9.18622217312162e-71	1.87334628776469e-66	5.65304535891099
ENSG00000035664.11_7	DAPK2	iPSC-CVPC	Heart	-2.33650555763307	0.0853397169094886	3.81924668172666e-108	7.78858975804518e-104	-5.14398476656407
ENSG00000035681.9_7	NSMAF	iPSC-CVPC	Heart	-1.055257671324	0.129225618314549	1.84630161636484e-15	3.76516288625282e-11	0.713919873812889
ENSG00000035687.10_6	ADSS2	iPSC-CVPC	Heart	0.901424358410943	0.0957347314515831	9.58001299692088e-20	1.95365205046208e-15	1.99325101024251
ENSG00000035862.12_6	TIMP2	iPSC-CVPC	Heart	-0.973337247349314	0.0823245735996584	3.54056213338683e-29	7.22026835861576e-25	-0.19450272565614
ENSG00000035928.16_6	RFC1	iPSC-CVPC	Heart	1.55248511836747	0.105941696978624	7.34007334519002e-42	1.4968611572846e-37	1.96170594181858
ENSG00000036257.13_6	CUL3	iPSC-CVPC	Heart	1.30151799760202	0.0798477703202385	7.95749611817211e-50	1.62277218337884e-45	1.5717713767053
ENSG00000036448.10_5	MYOM2	iPSC-CVPC	Heart	-0.869566110730876	0.0848433047553768	7.60382733932783e-23	1.55064850930912e-18	-5.2447525335759
ENSG00000036549.13_7	AC118549.1	iPSC-CVPC	Heart	1.70586364559855	0.106625654780754	2.42963872372611e-48	4.95476224929466e-44	2.11755827792955
ENSG00000037042.9_4	TUBG2	iPSC-CVPC	Heart	-0.851486195924594	0.0912531208513284	1.93375307674108e-19	3.94350264939808e-15	0.510960842136168
ENSG00000037241.7_6	RPL26L1	iPSC-CVPC	Heart	1.22967868563781	0.093346784546297	4.83800282792024e-35	9.86613916697774e-31	2.0527636428055
ENSG00000037280.16_7	FLT4	iPSC-CVPC	Heart	-0.877069834092882	0.0899682159133318	5.82557911813202e-21	1.18801034956066e-16	-2.42567549106835
ENSG00000037637.11_6	FBXO42	iPSC-CVPC	Heart	0.831743818266212	0.0971002414232954	8.82305480905001e-17	1.79928556720957e-12	1.4743154385014
ENSG00000037749.12_5	MFAP3	iPSC-CVPC	Heart	1.42917381141671	0.0993570279087656	1.3659219437753e-40	2.78552461994097e-36	2.88361530441692
ENSG00000037757.14_5	MRI1	iPSC-CVPC	Heart	-0.870382203942326	0.0884844850790782	2.74911788033901e-21	5.60627609337534e-17	0.103734472769232
ENSG00000038210.14_7	PI4K2B	iPSC-CVPC	Heart	1.47768715901919	0.115085319306802	1.46591324752935e-33	2.9894368856866e-29	1.89731815008867
ENSG00000038295.8_6	TLL1	iPSC-CVPC	Heart	0.900937631054418	0.119903481642785	2.06239724357923e-13	4.20584669883112e-09	0.936500609108719
ENSG00000038358.15_5	EDC4	iPSC-CVPC	Heart	1.97150654617086	0.124720680010954	2.09906897174134e-47	4.28063135407212e-43	1.6326288573342
ENSG00000038427.16_6	VCAN	iPSC-CVPC	Heart	1.15737364926042	0.0936041848061992	1.74466094100033e-31	3.55788705698197e-27	3.35551603594706
ENSG00000038945.15_8	MSR1	iPSC-CVPC	Heart	-1.52467793399221	0.0807887564400702	7.06598465226202e-63	1.44096625013579e-58	-5.5211908027729
ENSG00000039068.19_7	CDH1	iPSC-CVPC	Heart	1.70487923463219	0.102188121102914	9.88390522214933e-52	2.01562479195291e-47	7.01318482523278
ENSG00000039523.20_8	RIPOR1	iPSC-CVPC	Heart	-0.947696293892996	0.111941698926049	1.90525841533597e-16	3.88539348639464e-12	0.404887163614464
ENSG00000039537.13_5	C6	iPSC-CVPC	Heart	-1.56137749795489	0.0846761743605118	1.22062702645794e-60	2.48922469505568e-56	-5.04819330972206
ENSG00000039560.14_7	RAI14	iPSC-CVPC	Heart	1.76875433028839	0.093877679955553	1.02711543530291e-62	2.09459650721322e-58	4.71477587609577
ENSG00000039650.12_7	PNKP	iPSC-CVPC	Heart	-1.71194422088535	0.112737755589322	2.16717496383362e-44	4.4195199037459e-40	0.116995494075091
ENSG00000040199.18_8	PHLPP2	iPSC-CVPC	Heart	1.72100147972813	0.11061368977394	3.41139557055712e-46	6.95685898703714e-42	1.63040078767893
ENSG00000040275.17_8	SPDL1	iPSC-CVPC	Heart	1.92184258409569	0.107072882195656	4.01188570949148e-58	8.18143852736598e-54	4.12627423887538
ENSG00000040487.13_6	SLC66A1	iPSC-CVPC	Heart	1.57358448494751	0.121654699729849	5.57670677102041e-34	1.13725781181419e-29	1.74813592251494
ENSG00000040531.16_6	CTNS	iPSC-CVPC	Heart	1.69371261282141	0.111908942108203	3.78423416984951e-44	7.71718874257411e-40	1.78307484803836
ENSG00000040608.14_7	RTN4R	iPSC-CVPC	Heart	1.70934649350381	0.101040527653128	6.70353513425189e-53	1.36705191992799e-48	2.53746827967436
ENSG00000040633.13_6	PHF23	iPSC-CVPC	Heart	1.7302023769957	0.105502061867049	2.55370831583445e-50	5.20777736848119e-46	2.9602630975543
ENSG00000040731.10_6	CDH10	iPSC-CVPC	Heart	1.36589513482205	0.0922971072859601	1.51437241831096e-42	3.08825967266154e-38	4.53622372747076
ENSG00000041357.16_5	PSMA4	iPSC-CVPC	Heart	1.90164374095479	0.110709300577921	3.32747189897951e-54	6.78571344358891e-50	1.71555825583216
ENSG00000041880.14_5	PARP3	iPSC-CVPC	Heart	-1.43687708021107	0.106714369831042	2.35652625164212e-36	4.80566398497378e-32	-0.878149550304961
ENSG00000041988.15_6	THAP3	iPSC-CVPC	Heart	-1.64871239024031	0.0958430306447166	2.48064444365388e-54	5.05877821394336e-50	-0.348494253973372
ENSG00000042062.13_9	RIPOR3	iPSC-CVPC	Heart	-0.876406558886219	0.0818206781290233	1.21151750457796e-24	2.47064764708583e-20	-2.94901793192005
ENSG00000042088.14_8	TDP1	iPSC-CVPC	Heart	1.67809354137604	0.0992085805448856	6.91030058382106e-53	1.40921759805863e-48	3.10765864671377
ENSG00000042286.15_5	AIFM2	iPSC-CVPC	Heart	-1.60795658662192	0.115720371895307	2.54914045832214e-38	5.19846213665634e-34	-0.32660254040209
ENSG00000042317.17_9	SPATA7	iPSC-CVPC	Heart	1.34808017909566	0.112256537996649	5.81273848095561e-30	1.18539175842128e-25	1.92400435509364
ENSG00000042429.12_5	MED17	iPSC-CVPC	Heart	1.8954534893314	0.115580386308635	2.56138630438107e-50	5.22343509052432e-46	1.84885145332613
ENSG00000042445.14_7	RETSAT	iPSC-CVPC	Heart	-1.44237744039917	0.125475011137158	8.23204641884578e-28	1.67876122619522e-23	0.00505357939859732
ENSG00000042493.16_5	CAPG	iPSC-CVPC	Heart	-0.558263187095048	0.109728940530904	4.83722417793733e-07	0.0098645512660676	0.976813470787029
ENSG00000042753.12_4	AP2S1	iPSC-CVPC	Heart	1.22224662365572	0.102317936991086	1.07849515120808e-29	2.19937516185864e-25	1.84622474325746
ENSG00000042832.12_4	TG	iPSC-CVPC	Heart	-0.897416038708204	0.115081199845445	2.74261741446919e-14	5.59301969332702e-10	-2.61666594086261
ENSG00000042980.13_4	ADAM28	iPSC-CVPC	Heart	0.743638063486028	0.12001000842333	1.06498835621014e-09	2.17183075481934e-05	0.644564957289648
ENSG00000043093.15_9	DCUN1D1	iPSC-CVPC	Heart	1.69110953525372	0.110594713199577	6.71076314965491e-45	1.36852592910913e-40	2.5346552984833
ENSG00000043143.20_4	JADE2	iPSC-CVPC	Heart	-1.38566701898576	0.099344483954733	1.45403957456147e-38	2.96522290440321e-34	-0.175006317900622
ENSG00000043462.12_7	LCP2	iPSC-CVPC	Heart	-1.62728578832959	0.0898020545575935	5.29160662516556e-59	1.07911733907001e-54	-6.3719889947422
ENSG00000043591.6_5	ADRB1	iPSC-CVPC	Heart	-0.864770913575199	0.0763474416921353	4.06126586846883e-27	8.28213948556849e-23	-5.06353011771549
ENSG00000044090.10_4	CUL7	iPSC-CVPC	Heart	1.93284071845345	0.101663641120677	1.33165160619223e-63	2.71563712050781e-59	2.63897773907157
ENSG00000044115.21_8	CTNNA1	iPSC-CVPC	Heart	1.41696317920025	0.113791096663593	7.27593785908065e-32	1.48378200760232e-27	1.42313521436217
ENSG00000044446.12_5	PHKA2	iPSC-CVPC	Heart	-0.859281509067382	0.126445981363533	2.57681625972792e-11	5.25490139846315e-07	0.272400446534425
ENSG00000044459.15_5	CNTLN	iPSC-CVPC	Heart	2.06566016684975	0.102813647283525	3.05048136675036e-69	6.22084665121401e-65	1.595657448562
ENSG00000044524.11_4	EPHA3	iPSC-CVPC	Heart	0.77336542945934	0.131248120436409	6.30732572538234e-09	0.000128625293517722	2.34266803459406
ENSG00000046604.13_4	DSG2	iPSC-CVPC	Heart	1.02999121833964	0.0607329263363083	4.13116181730625e-53	8.42467829403264e-49	2.87149732499133
ENSG00000046647.13_7	GEMIN8	iPSC-CVPC	Heart	0.613208453058735	0.12223528023228	6.91237062009573e-07	0.0140963974055612	1.47399662714922
ENSG00000046653.15_6	GPM6B	iPSC-CVPC	Heart	-0.76075036713799	0.137034311821892	4.23398285277649e-08	0.00086343612316671	0.579239412405544
ENSG00000046889.19_5	PREX2	iPSC-CVPC	Heart	-0.840540801931087	0.111489010346201	1.72673453530787e-13	3.52132973785334e-09	-2.13330454794916
ENSG00000047188.16_4	YTHDC2	iPSC-CVPC	Heart	-0.73560460940156	0.131758682959953	3.56640780532429e-08	0.000727297543739783	0.72776678579235
ENSG00000047230.15_7	CTPS2	iPSC-CVPC	Heart	2.40887414715135	0.104532759913974	6.22429362491386e-85	1.26932019892868e-80	2.97241810657334
ENSG00000047249.18_8	ATP6V1H	iPSC-CVPC	Heart	1.71629055462759	0.128157193049252	5.02028149790103e-36	1.02378600586696e-31	1.52986667076218
ENSG00000047315.17_5	POLR2B	iPSC-CVPC	Heart	1.2406982909908	0.105618921599902	7.39521683925488e-29	1.50810657002925e-24	1.89447343679921
ENSG00000047346.12_7	FAM214A	iPSC-CVPC	Heart	-0.678391379678842	0.128663119305953	1.87160095683929e-07	0.00381675583128236	0.385371637490367
ENSG00000047365.12_6	ARAP2	iPSC-CVPC	Heart	0.896264669239078	0.112266739949217	7.13512272867546e-15	1.45506557805879e-10	1.4403245934886
ENSG00000047410.14_5	TPR	iPSC-CVPC	Heart	1.19545420884116	0.129674338262805	4.85964636645682e-19	9.91027683511539e-15	1.45815575380289
ENSG00000047457.14_6	CP	iPSC-CVPC	Heart	-1.74799231226741	0.0994584047744941	3.21902863450398e-56	6.56456509434397e-52	-4.5142865695223
ENSG00000047597.7_6	XK	iPSC-CVPC	Heart	0.701985888926345	0.129833096798722	9.22864491651088e-08	0.00188199755782406	1.07872076783703
ENSG00000047617.15_7	ANO2	iPSC-CVPC	Heart	-1.13533508679223	0.0895395023908426	7.42416572992689e-33	1.51401011730399e-28	-3.07055322624404
ENSG00000047621.12_6	C12orf4	iPSC-CVPC	Heart	1.6307436806723	0.115483529009241	2.30457989846597e-39	4.69972978694165e-35	1.9158972217994
ENSG00000047634.15_6	SCML1	iPSC-CVPC	Heart	-1.2493349895307	0.121019763353982	3.94139456290745e-23	8.03768593213716e-19	-0.229026266083816
ENSG00000047648.23_8	ARHGAP6	iPSC-CVPC	Heart	1.69492980616532	0.111705540324818	2.47450493401443e-44	5.04625791193563e-40	1.87631990100122
ENSG00000047662.5_5	FAM184B	iPSC-CVPC	Heart	-1.1910086748989	0.0860935191725433	4.87813603358037e-38	9.94798281328045e-34	-6.60537169354224
ENSG00000047932.14_7	GOPC	iPSC-CVPC	Heart	1.63009709178409	0.113050817107976	9.37031659752432e-41	1.91088866373313e-36	1.88460008801332
ENSG00000048028.11_6	USP28	iPSC-CVPC	Heart	0.679240565429211	0.0872329457233304	2.98137875286986e-14	6.07992569072751e-10	1.93482361688334
ENSG00000048052.21_7	HDAC9	iPSC-CVPC	Heart	1.4182000432349	0.111666788867389	6.0319677436989e-33	1.23009918197252e-28	2.59462861414755
ENSG00000048140.18_7	TSPAN17	iPSC-CVPC	Heart	1.43485257036578	0.0931461886553667	1.90716971366925e-45	3.8892911970857e-41	1.89902750427265
ENSG00000048162.21_5	NOP16	iPSC-CVPC	Heart	-1.31898096887369	0.107032449764881	2.63124463010417e-31	5.36589717417144e-27	0.377865348721423
ENSG00000048342.16_9	CC2D2A	iPSC-CVPC	Heart	0.912797304587838	0.104840972002715	2.94817515214876e-17	6.01221358777697e-13	1.78711349076198
ENSG00000048392.12_4	RRM2B	iPSC-CVPC	Heart	1.72627120069491	0.128666516417261	3.88841281002228e-36	7.92964024347844e-32	2.16935539246455
ENSG00000048405.10_8	ZNF800	iPSC-CVPC	Heart	1.34729899476307	0.140930521901795	2.87290256070692e-20	5.85871019204962e-16	1.24950578213489
ENSG00000048471.14_5	SNX29	iPSC-CVPC	Heart	1.31171711793755	0.102562569019157	2.44733752003585e-33	4.99085540460911e-29	1.13556430654233
ENSG00000048540.15_9	LMO3	iPSC-CVPC	Heart	0.559139002889504	0.105543911263195	1.64189667969717e-07	0.00334831989890644	1.51977350804761
ENSG00000048649.13_6	RSF1	iPSC-CVPC	Heart	1.95197735433303	0.0956287593266073	6.24831133887055e-71	1.27421813133587e-66	2.70578337988662
ENSG00000048707.15_9	VPS13D	iPSC-CVPC	Heart	-1.38554406454575	0.131863488489639	7.6372605732991e-24	1.55746654871289e-19	-0.383288111049227
ENSG00000048740.18_6	CELF2	iPSC-CVPC	Heart	1.07653682644058	0.103311057077091	1.6642787727815e-23	3.39396370133331e-19	2.33265126846228
ENSG00000048991.16_5	R3HDM1	iPSC-CVPC	Heart	1.68677222201414	0.107533431110428	8.20055641573112e-47	1.67233946986005e-42	2.40438220099544
ENSG00000049130.16_7	KITLG	iPSC-CVPC	Heart	2.04232423059423	0.121715815540593	3.28857428942223e-52	6.70638954841875e-48	2.60967235269047
ENSG00000049167.14_8	ERCC8	iPSC-CVPC	Heart	1.62828539908446	0.10130863047785	1.05307699822917e-48	2.14753992248875e-44	2.50641820474774
ENSG00000049192.15_6	ADAMTS6	iPSC-CVPC	Heart	2.27610715701313	0.0976067083217374	2.0986087054044e-86	4.27969273293119e-82	4.53858038491962
ENSG00000049239.13_4	H6PD	iPSC-CVPC	Heart	-0.894965623331891	0.124674273505439	2.06432439031786e-12	4.20977672917521e-08	0.613744636986887
ENSG00000049245.13_5	VAMP3	iPSC-CVPC	Heart	1.07176220813803	0.0882072032583087	1.44990678354914e-30	2.95679490369176e-26	1.60260366392721
ENSG00000049246.14_3	PER3	iPSC-CVPC	Heart	-0.856104889971484	0.128625890651246	6.30055405438493e-11	1.28487198831072e-06	-0.521893871289017
ENSG00000049247.13_4	UTS2	iPSC-CVPC	Heart	-1.5536432134528	0.11074844954454	6.1780533530713e-39	1.25989042029183e-34	-3.55675257117398
ENSG00000049323.16_6	LTBP1	iPSC-CVPC	Heart	0.56780927018065	0.0829690329630387	1.8894519575855e-11	3.85315937710411e-07	2.50339940624351
ENSG00000049449.10_5	RCN1	iPSC-CVPC	Heart	1.55719520306609	0.122277014641823	4.2479532306904e-33	8.66285102334693e-29	2.69208603151663
ENSG00000049540.17_9	ELN	iPSC-CVPC	Heart	-1.42447371484803	0.0594792954520419	8.83822918162339e-90	1.80238007700846e-85	-6.42169386423141
ENSG00000049541.11_6	RFC2	iPSC-CVPC	Heart	1.34477271162819	0.119918439353557	1.17105478862865e-26	2.38813203045041e-22	2.02744533535258
ENSG00000049656.14_5	CLPTM1L	iPSC-CVPC	Heart	1.1514627890453	0.11582637196848	1.11647904626007e-21	2.27683571903816e-17	1.70111716347893
ENSG00000049759.18_7	NEDD4L	iPSC-CVPC	Heart	-0.594348153588009	0.0996107523440236	4.11208332511494e-09	8.3857715249069e-05	0.904600300376965
ENSG00000049769.14_7	PPP1R3F	iPSC-CVPC	Heart	-1.29347202249371	0.107905724503797	7.19679017427714e-30	1.46764142024034e-25	-0.167429657878111
ENSG00000049860.14_5	HEXB	iPSC-CVPC	Heart	-1.13238247386928	0.0977110681550491	3.3664158248538e-28	6.86513179162436e-24	-0.208888508705222
ENSG00000050130.18_6	JKAMP	iPSC-CVPC	Heart	1.28646699375597	0.122179127918991	6.27186214274649e-24	1.27902084677029e-19	1.59491929033812
ENSG00000050165.18_5	DKK3	iPSC-CVPC	Heart	-2.08572604823871	0.134591282178805	6.81058016293478e-46	1.38888161262729e-41	-1.33908981426779
ENSG00000050405.13_7	LIMA1	iPSC-CVPC	Heart	-0.575512544215797	0.102374511441187	2.88455000245724e-08	0.000588246282001105	0.752712460968548
ENSG00000050426.16_8	LETMD1	iPSC-CVPC	Heart	0.748607897665589	0.123221025314378	2.18275613471396e-09	4.45129458552218e-05	1.33859688202016
ENSG00000050438.17_4	SLC4A8	iPSC-CVPC	Heart	2.01229406999716	0.105765903660256	1.12894677819352e-63	2.30226116477005e-59	4.73018253510644
ENSG00000050628.20_5	PTGER3	iPSC-CVPC	Heart	0.67074278901503	0.0810024270885644	7.81599612209236e-16	1.5939160891783e-11	2.2349716720213
ENSG00000050748.17_9	MAPK9	iPSC-CVPC	Heart	0.901900746656137	0.12815782266441	5.30037575987119e-12	1.08090562871053e-07	1.47417530587686
ENSG00000051108.15_8	HERPUD1	iPSC-CVPC	Heart	-1.58086462763477	0.122447209512871	7.14221813839255e-34	1.45651254496239e-29	0.247429911143554
ENSG00000051180.17_5	RAD51	iPSC-CVPC	Heart	2.06649481152131	0.110989944898281	1.4503726095948e-61	2.95774486274668e-57	4.85060242026161
ENSG00000051341.14_6	POLQ	iPSC-CVPC	Heart	1.45915350262699	0.0873512180398152	7.7910776481705e-52	1.58883446479141e-47	3.55322588273437
ENSG00000051382.9_4	PIK3CB	iPSC-CVPC	Heart	-0.822031609729264	0.137102645087989	3.47498187066954e-09	7.08653052885639e-05	0.575818679560691
ENSG00000051596.10_5	THOC3	iPSC-CVPC	Heart	1.46648088056489	0.106310396193672	7.41037909716868e-38	1.51119860928561e-33	2.78595410776286
ENSG00000051620.11_6	HEBP2	iPSC-CVPC	Heart	-1.92476507271939	0.103776039808793	3.3911243715724e-61	6.9155199309476e-57	-0.629269987225495
ENSG00000051825.15_8	MPHOSPH9	iPSC-CVPC	Heart	0.961374394309568	0.0898157174772199	1.29641224890372e-24	2.64377349918936e-20	1.9513125319344
ENSG00000052344.16_5	PRSS8	iPSC-CVPC	Heart	1.65166387561742	0.104706692018849	3.04808441772292e-47	6.21595855306235e-43	6.67008247543752
ENSG00000052723.12_5	SIKE1	iPSC-CVPC	Heart	0.719988960831483	0.110998094015856	1.82138883258831e-10	3.71435824629734e-06	1.74512690321738
ENSG00000052749.14_9	RRP12	iPSC-CVPC	Heart	-0.535481669058512	0.11157658777083	2.00679527223449e-06	0.040924575986678	0.492155494929115
ENSG00000052802.13_5	MSMO1	iPSC-CVPC	Heart	1.37495218547563	0.115390432524744	1.44318059973976e-29	2.94307819704929e-25	3.01899513126288
ENSG00000053328.8_3	METTL24	iPSC-CVPC	Heart	0.832228657514412	0.0854685019785734	6.41976420158239e-21	1.3091825136287e-16	2.28663943688759
ENSG00000053371.12_8	AKR7A2	iPSC-CVPC	Heart	1.22673292111573	0.12809610350466	2.49798559161743e-20	5.09414201698543e-16	1.52953124619676
ENSG00000053372.5_5	MRTO4	iPSC-CVPC	Heart	0.770626325263473	0.123647092800585	8.58498523105554e-10	1.75073603816916e-05	1.48644358524071
ENSG00000053501.13_5	USE1	iPSC-CVPC	Heart	-1.28290302842026	0.13192031934132	7.13533282175327e-21	1.45510842234014e-16	0.489775287138256
ENSG00000053524.12_6	MCF2L2	iPSC-CVPC	Heart	1.76701279960603	0.127425720649634	3.43629203295498e-38	7.00763034280509e-34	1.63258869250798
ENSG00000053702.15_5	NRIP2	iPSC-CVPC	Heart	-1.267368524686	0.0909881692178491	1.78213721187173e-38	3.63431241617002e-34	-3.82904763552611
ENSG00000053747.16_5	LAMA3	iPSC-CVPC	Heart	-1.03969854040049	0.0982568268071138	3.92489673774472e-24	8.00404191728281e-20	-1.42971472466237
ENSG00000053770.12_5	AP5M1	iPSC-CVPC	Heart	0.992047983312806	0.105983553081492	1.51720051898808e-19	3.09402701837239e-15	2.59748882312403
ENSG00000053918.18_9	KCNQ1	iPSC-CVPC	Heart	-1.07992222071152	0.0893040776626529	2.56043651105442e-30	5.22149817699328e-26	-0.119797269878424
ENSG00000054116.12_5	TRAPPC3	iPSC-CVPC	Heart	1.14772442216729	0.120828084173612	4.79800106505266e-20	9.78456357196189e-16	1.3899882492342
ENSG00000054118.15_7	THRAP3	iPSC-CVPC	Heart	1.64124781960951	0.12034236092537	3.83744128829321e-37	7.82569401921634e-33	1.51795219835402
ENSG00000054148.18_5	PHPT1	iPSC-CVPC	Heart	1.43695028151182	0.0726386466842059	1.27905476535831e-67	2.6083763829952e-63	1.66317560237936
ENSG00000054179.12_6	ENTPD2	iPSC-CVPC	Heart	-0.820218278152519	0.0966559015123344	1.63413135108493e-16	3.3324840642675e-12	-3.10490011393823
ENSG00000054267.22_7	ARID4B	iPSC-CVPC	Heart	1.57253186439626	0.109500883079811	1.75625688881399e-40	3.58153467335837e-36	1.71099275146455
ENSG00000054277.14_6	OPN3	iPSC-CVPC	Heart	1.27657824235407	0.108026282691705	3.74772034691629e-29	7.64272610346639e-25	2.35608634413789
ENSG00000054282.16_4	SDCCAG8	iPSC-CVPC	Heart	-0.581519753121838	0.102768140331905	2.35282717786057e-08	0.000479812046381106	0.449452924784094
ENSG00000054356.14_7	PTPRN	iPSC-CVPC	Heart	1.32378288069798	0.115237723413386	8.87669974814254e-28	1.81022537963871e-23	3.59210672893863
ENSG00000054392.13_6	HHAT	iPSC-CVPC	Heart	1.63935735326942	0.106464867342626	2.04339637485016e-45	4.16709822723193e-41	2.30887854494428
ENSG00000054523.17_5	KIF1B	iPSC-CVPC	Heart	0.744956256831314	0.103348186394697	1.68820867610542e-12	3.44276395318178e-08	1.5574507969956
ENSG00000054598.9_7	FOXC1	iPSC-CVPC	Heart	-0.914987052780961	0.0911299043627884	4.72664873422588e-22	9.63905476370684e-18	-0.753222908109869
ENSG00000054654.18_8	SYNE2	iPSC-CVPC	Heart	-1.38127420187238	0.111304135098027	1.11075331172107e-31	2.26515922859278e-27	-1.0030091786113
ENSG00000054690.14_6	PLEKHH1	iPSC-CVPC	Heart	0.643606962145719	0.0995802065250578	2.10417590481691e-10	4.29104592269313e-06	1.34126360298078
ENSG00000054793.14_7	ATP9A	iPSC-CVPC	Heart	0.489539096359993	0.0932309662269011	2.09633913373919e-07	0.00427506439543433	1.52573451633377
ENSG00000054938.15_7	CHRDL2	iPSC-CVPC	Heart	-1.41510186271236	0.109035187616076	3.57441513029964e-34	7.28930477522006e-30	-4.55551497123214
ENSG00000054965.10_5	FAM168A	iPSC-CVPC	Heart	1.72593423776039	0.09952657392504	4.91635700398896e-55	1.00259268382347e-50	2.25460063822762
ENSG00000054967.13_5	RELT	iPSC-CVPC	Heart	-1.47118065854425	0.135340971436866	2.83933064773938e-25	5.79024698993492e-21	-1.15105909270789
ENSG00000054983.17_7	GALC	iPSC-CVPC	Heart	1.2700555324451	0.10866557128599	1.30741385379077e-28	2.66620907203552e-24	1.75527220542074
ENSG00000055044.11_4	NOP58	iPSC-CVPC	Heart	0.780860886964202	0.139679454853927	3.42465815029677e-08	0.00069839053659002	1.44111103723528
ENSG00000055070.17_4	SZRD1	iPSC-CVPC	Heart	1.15185519820439	0.0972777382942304	2.98209224053486e-29	6.08138070612274e-25	1.65917460734495
ENSG00000055130.17_5	CUL1	iPSC-CVPC	Heart	1.50632166501604	0.104704878405679	1.33488491591883e-40	2.72223080903327e-36	1.85785133194471
ENSG00000055147.19_6	FAM114A2	iPSC-CVPC	Heart	0.6359881231801	0.128867072716418	1.03511955264507e-06	0.0211091930370909	1.47364916408347
ENSG00000055163.20_7	CYFIP2	iPSC-CVPC	Heart	0.799486706910923	0.0817843761964161	4.63243890632566e-21	9.44693266166992e-17	2.20064213168333
ENSG00000055208.19_6	TAB2	iPSC-CVPC	Heart	1.46800565483287	0.103946705602617	2.26382930856551e-39	4.61662710895765e-35	2.41242823558654
ENSG00000055332.18_8	EIF2AK2	iPSC-CVPC	Heart	2.07480451724045	0.121832806533898	1.82685715499443e-53	3.72550979618014e-49	1.78182729467617
ENSG00000055483.19_9	USP36	iPSC-CVPC	Heart	-1.14640084985194	0.139907954938518	1.49810514354064e-15	3.05508581922243e-11	0.395344801529857
ENSG00000055732.13_5	MCOLN3	iPSC-CVPC	Heart	-0.906111111167766	0.148061442656882	1.67920321107044e-09	3.42439910833595e-05	-1.84936858171991
ENSG00000055813.6_5	CCDC85A	iPSC-CVPC	Heart	1.46887983489232	0.110528520826621	1.45393678844658e-35	2.96501329267911e-31	1.38192608913048
ENSG00000055917.15_7	PUM2	iPSC-CVPC	Heart	2.25113306753928	0.117828964918552	4.37839678921135e-64	8.92886457223871e-60	1.78623172167514
ENSG00000055955.17_7	ITIH4	iPSC-CVPC	Heart	-1.03768400432861	0.0699088597851194	9.30946470642365e-43	1.89847913758097e-38	-1.98844044055797
ENSG00000056050.7_8	HPF1	iPSC-CVPC	Heart	1.73062767599256	0.120514390095875	1.76698649815161e-40	3.60341556568058e-36	1.91642649033983
ENSG00000056097.16_5	ZFR	iPSC-CVPC	Heart	1.9833182905285	0.102856995807047	5.23691299148424e-65	1.06796366635338e-60	2.10485088588144
ENSG00000056277.16_5	ZNF280C	iPSC-CVPC	Heart	2.3609523527106	0.101715611166748	7.93471307721182e-86	1.61812603783581e-81	2.39870731553452
ENSG00000056291.17_4	NPFFR2	iPSC-CVPC	Heart	1.84452443076036	0.0917987529341581	2.98370944219938e-69	6.0846786654772e-65	7.77415721278005
ENSG00000056487.16_7	PHF21B	iPSC-CVPC	Heart	1.17454591583078	0.0914814648339487	1.47726714624753e-33	3.01259089134259e-29	1.87300292916382
ENSG00000056558.11_5	TRAF1	iPSC-CVPC	Heart	-1.12887012606053	0.0816022705642097	4.88261984810747e-38	9.95712665624556e-34	-1.42167709493743
ENSG00000056586.16_7	RC3H2	iPSC-CVPC	Heart	1.66816209226464	0.114002181712225	9.26605871615135e-42	1.88962735398474e-37	2.19049194520334
ENSG00000056998.20_6	GYG2	iPSC-CVPC	Heart	1.60354754920583	0.0986413129106271	1.30756894269853e-49	2.66652534484511e-45	5.57166894688973
ENSG00000057019.16_7	DCBLD2	iPSC-CVPC	Heart	1.02797448325202	0.0981966333005349	1.08203635205267e-23	2.20659673274101e-19	2.89294540712975
ENSG00000057252.13_4	SOAT1	iPSC-CVPC	Heart	1.39631312147448	0.105942470427109	4.51570342882798e-35	9.2088740024089e-31	2.24730828635277
ENSG00000057294.15_7	PKP2	iPSC-CVPC	Heart	1.01722604718149	0.081976127376966	1.12300518346099e-31	2.290144470632e-27	1.88808722138558
ENSG00000057608.17_8	GDI2	iPSC-CVPC	Heart	1.72268885051846	0.088184282071471	2.51104201224096e-66	5.12076797556299e-62	2.72350744766948
ENSG00000057663.16_7	ATG5	iPSC-CVPC	Heart	1.37535920301861	0.102761319527475	5.45892628753201e-36	1.1132388378164e-31	1.74263206565817
ENSG00000057704.13_7	TMCC3	iPSC-CVPC	Heart	1.10037723992301	0.145360074292492	1.39100978004911e-13	2.83668624445415e-09	1.89901964088229
ENSG00000057935.13_5	MTA3	iPSC-CVPC	Heart	1.93952173849882	0.104391215343506	2.31686103791019e-61	4.72477471461025e-57	2.19956191680863
ENSG00000058063.16_6	ATP11B	iPSC-CVPC	Heart	1.08353170988728	0.127229247136952	1.29296970132278e-16	2.63675311190755e-12	1.68645063853467
ENSG00000058085.15_5	LAMC2	iPSC-CVPC	Heart	0.829778719016536	0.107014888785657	3.76923496093462e-14	7.68660085583397e-10	2.81325452796403
ENSG00000058091.17_7	CDK14	iPSC-CVPC	Heart	0.97849347064696	0.10707222147247	9.35135388061313e-19	1.90702159687344e-14	2.69121204400824
ENSG00000058262.10_4	SEC61A1	iPSC-CVPC	Heart	0.741947176587514	0.144364720460567	3.71970850681273e-07	0.0075856015579432	1.74215033701716
ENSG00000058272.19_8	PPP1R12A	iPSC-CVPC	Heart	1.22587574950061	0.0849412294231251	8.15253877958871e-41	1.66254723332153e-36	2.41235298036242
ENSG00000058404.20_8	CAMK2B	iPSC-CVPC	Heart	-1.05616191491977	0.083794581783832	1.58873600547146e-32	3.23990933595795e-28	-2.07178125863464
ENSG00000058453.17_5	CROCC	iPSC-CVPC	Heart	-1.01492931442139	0.115362876826879	1.43787848853813e-17	2.93226560167581e-13	-0.126897201044038
ENSG00000058600.16_8	POLR3E	iPSC-CVPC	Heart	-2.00820444295547	0.11247412023994	1.21321481889682e-57	2.47410898017629e-53	0.43878161954103
ENSG00000058668.14_5	ATP2B4	iPSC-CVPC	Heart	0.786912901360983	0.146910555834748	1.20580122868247e-07	0.00245899044565216	1.50275072648891
ENSG00000058673.16_7	ZC3H11A	iPSC-CVPC	Heart	1.06936253300866	0.139051141546907	5.93109304499163e-14	1.20952780466514e-09	1.18293501881439
ENSG00000058799.15_5	YIPF1	iPSC-CVPC	Heart	1.15040026970434	0.120758013760688	3.80611490886404e-20	7.76181013364644e-16	1.7037330387716
ENSG00000058804.12_5	NDC1	iPSC-CVPC	Heart	1.93127239777947	0.107487691358093	3.22831511549028e-58	6.58350301501933e-54	2.90439570264283
ENSG00000058866.15_7	DGKG	iPSC-CVPC	Heart	-2.31853395400546	0.0989729572622017	5.62402228692622e-87	1.14690686497286e-82	-5.19096334587287
ENSG00000059122.16_3	FLYWCH1	iPSC-CVPC	Heart	-1.25924872628675	0.102879683298631	5.99697572988936e-31	1.22296326059634e-26	0.035989179599915
ENSG00000059145.19_6	UNKL	iPSC-CVPC	Heart	-1.18804235421582	0.109735733289537	4.24119607645111e-25	8.64907115870675e-21	-0.237317535086601
ENSG00000059377.18_5	TBXAS1	iPSC-CVPC	Heart	-1.19522642133288	0.101461487105506	5.36956276060654e-29	1.09501493377049e-24	-1.91834552360545
ENSG00000059378.13_6	PARP12	iPSC-CVPC	Heart	-1.01767237468985	0.100311594440225	1.89639136920521e-22	3.86731091922019e-18	-0.834450773102418
ENSG00000059573.9_5	ALDH18A1	iPSC-CVPC	Heart	1.3133072861034	0.100664155975996	1.78137810771499e-34	3.63276437506318e-30	3.02116741508941
ENSG00000059588.10_5	TARBP1	iPSC-CVPC	Heart	-0.577773859455682	0.120890494937756	2.20813918873408e-06	0.0450305824758541	0.234420321326261
ENSG00000059691.12_6	GATB	iPSC-CVPC	Heart	-0.94262731223534	0.0802827719665191	7.80485574340736e-29	1.59164423175306e-24	-0.947496601590939
ENSG00000059758.8_8	CDK17	iPSC-CVPC	Heart	0.820924416889347	0.13475439980622	1.97879995343455e-09	4.03536674503908e-05	1.39374323181744
ENSG00000059769.20_5	DNAJC25	iPSC-CVPC	Heart	0.844514648598197	0.128852237247022	1.19502581799844e-10	2.43701615064422e-06	1.31931414534965
ENSG00000060069.17_3	CTDP1	iPSC-CVPC	Heart	1.562936185478	0.133546447506723	1.12561367606674e-28	2.2954639696029e-24	1.44957065582478
ENSG00000060138.13_8	YBX3	iPSC-CVPC	Heart	-2.2902726192549	0.106293349093332	6.10924241330422e-77	1.24585780534513e-72	-0.787392343708418
ENSG00000060558.4_4	GNA15	iPSC-CVPC	Heart	-1.50090559569949	0.0888890917617705	9.72948516750348e-53	1.98413391020898e-48	-7.21339135486705
ENSG00000060642.11_7	PIGV	iPSC-CVPC	Heart	1.22423878643215	0.117465695760564	1.63847400763011e-23	3.34134004376008e-19	1.15573531910265
ENSG00000060656.20_5	PTPRU	iPSC-CVPC	Heart	0.767892916445851	0.119865326463751	2.98810668774986e-10	6.09364596832829e-06	2.24956830817725
ENSG00000060688.13_6	SNRNP40	iPSC-CVPC	Heart	1.73423084793631	0.120987798519335	2.34830160623761e-40	4.78889146560036e-36	1.74544571365608
ENSG00000060718.22_7	COL11A1	iPSC-CVPC	Heart	2.15188821226496	0.0991273510765242	8.4386803166514e-78	1.72090007697472e-73	10.0092139164999
ENSG00000060749.15_5	QSER1	iPSC-CVPC	Heart	1.61295858590706	0.110592859085536	1.56194517895284e-41	3.18527480343853e-37	2.8926355275802
ENSG00000060762.19_5	MPC1	iPSC-CVPC	Heart	-1.21920648109374	0.106484910240922	1.27160841547163e-27	2.5931910416713e-23	-1.10313197601762
ENSG00000060971.18_6	ACAA1	iPSC-CVPC	Heart	-0.836012935335985	0.107522190546325	3.23263580250643e-14	6.59231419205136e-10	0.387291867248915
ENSG00000060982.15_7	BCAT1	iPSC-CVPC	Heart	1.82476076919246	0.0995448122261895	4.40772777550155e-60	8.98867925258031e-56	5.28713737683946
ENSG00000061273.18_6	HDAC7	iPSC-CVPC	Heart	-1.12553293076287	0.10190048309706	5.638212157803e-26	1.14980060534077e-21	-0.172745215444762
ENSG00000061337.15_6	LZTS1	iPSC-CVPC	Heart	1.35102006685897	0.107822144948327	3.34260077563003e-32	6.81656576174232e-28	2.08981052368829
ENSG00000061455.11_4	PRDM6	iPSC-CVPC	Heart	0.779280803672205	0.0774808203460348	4.06768087602275e-22	8.29522161047319e-18	2.90725438176331
ENSG00000061676.15_6	NCKAP1	iPSC-CVPC	Heart	1.64957772335466	0.109339716419327	6.42772510269144e-44	1.31080598019187e-39	1.87949638192398
ENSG00000061794.13_5	MRPS35	iPSC-CVPC	Heart	0.783129996369011	0.121092262079515	2.05253693849769e-10	4.18573857867834e-06	1.46926524340291
ENSG00000061918.13_5	GUCY1B1	iPSC-CVPC	Heart	0.780782919707648	0.142752095734136	6.5995199520208e-08	0.0013458401038156	0.986957681035937
ENSG00000061936.9_4	SFSWAP	iPSC-CVPC	Heart	-0.750722453071543	0.106899459212617	5.84379538121951e-12	1.19172519209209e-07	0.606466985954299
ENSG00000061938.19_9	TNK2	iPSC-CVPC	Heart	-1.68742086288203	0.1483845057567	2.65193612970242e-27	5.40809334930215e-23	0.326041579955705
ENSG00000061987.16_6	MON2	iPSC-CVPC	Heart	-0.639788997140097	0.119328029435189	1.17317796228274e-07	0.00239246181848319	0.542947547534635
ENSG00000062038.14_5	CDH3	iPSC-CVPC	Heart	1.59675150670815	0.10700446822926	3.92137937968065e-43	7.99686896898275e-39	8.50187856084766
ENSG00000062370.16_8	ZNF112	iPSC-CVPC	Heart	2.00401174012802	0.115423239187784	3.85674815256938e-55	7.86506650753474e-51	1.49456399839284
ENSG00000062582.14_6	MRPS24	iPSC-CVPC	Heart	-0.742413419772143	0.110074345103039	3.57601788691479e-11	7.29257327678533e-07	0.458784435670103
ENSG00000062598.18_7	ELMO2	iPSC-CVPC	Heart	1.52029308211004	0.12246504514681	1.06533686722016e-31	2.17254147332207e-27	1.42832008444712
ENSG00000062650.19_7	WAPL	iPSC-CVPC	Heart	2.08789369276809	0.12670357541206	1.03737820009062e-50	2.1155253634448e-46	1.60681222119526
ENSG00000062716.13_5	VMP1	iPSC-CVPC	Heart	-1.15902362199176	0.120632637107094	1.92061016998667e-20	3.91670031965382e-16	0.0990115313768684
ENSG00000062725.10_5	APPBP2	iPSC-CVPC	Heart	1.92754457687875	0.098403436550236	1.32545512238271e-66	2.70300063107506e-62	2.82850702428154
ENSG00000062822.15_6	POLD1	iPSC-CVPC	Heart	1.77905954226125	0.124139604374036	2.42046978861189e-40	4.93606403991623e-36	2.05759512069139
ENSG00000063046.17_5	EIF4B	iPSC-CVPC	Heart	1.40830702244438	0.10150523873844	3.18308779664758e-38	6.49127094370341e-34	2.21684809390665
ENSG00000063127.16_8	SLC6A16	iPSC-CVPC	Heart	0.77109031050937	0.117298233984345	1.056751192422e-10	2.15503270670619e-06	0.328641633431856
ENSG00000063169.10_7	BICRA	iPSC-CVPC	Heart	1.64138423967485	0.128288404545604	2.32509619746593e-33	4.74156867549227e-29	1.54864996971758
ENSG00000063176.16_7	SPHK2	iPSC-CVPC	Heart	0.779776324026636	0.122419944076446	3.73944436927073e-10	7.6258489022538e-06	1.42489671409898
ENSG00000063177.13_7	RPL18	iPSC-CVPC	Heart	1.91472618123449	0.106388501841832	2.26464566781967e-58	4.61829191038465e-54	1.94207731484713
ENSG00000063245.15_7	EPN1	iPSC-CVPC	Heart	-0.994821314821963	0.115731281098724	6.9845052782555e-17	1.42435016139464e-12	0.413603751128312
ENSG00000063587.15_5	ZNF275	iPSC-CVPC	Heart	1.78889147197726	0.0938746398615907	7.8621597814338e-64	1.60333024422779e-59	2.15584379416544
ENSG00000063601.17_7	MTMR1	iPSC-CVPC	Heart	1.56446601860326	0.109262136233931	2.77362108886853e-40	5.65624548652959e-36	2.08989407142225
ENSG00000063854.13_5	HAGH	iPSC-CVPC	Heart	-1.3011802458348	0.116602247926394	1.95708823296648e-26	3.99109003348854e-22	0.00732391880545043
ENSG00000063978.16_6	RNF4	iPSC-CVPC	Heart	1.87861257734152	0.120257836222853	1.68877588387784e-46	3.44392065999208e-42	1.86415513966279
ENSG00000064012.22_10	CASP8	iPSC-CVPC	Heart	-0.694561844593669	0.130274398639547	1.37478280399801e-07	0.00280359457219314	0.453900569556407
ENSG00000064042.18_5	LIMCH1	iPSC-CVPC	Heart	-1.7655847780869	0.0984441162780772	4.73179695270208e-58	9.64955352564535e-54	-1.70995203586965
ENSG00000064102.15_5	INTS13	iPSC-CVPC	Heart	1.39682356583407	0.0901960933041909	7.6328524935597e-46	1.55656760901163e-41	1.78132274067829
ENSG00000064115.11_8	TM7SF3	iPSC-CVPC	Heart	0.778095292173544	0.0976360196573186	7.90646936783664e-15	1.61236629818293e-10	2.23687225752719
ENSG00000064199.6_2	SPA17	iPSC-CVPC	Heart	1.67319985973045	0.10559922799514	1.37743399723744e-47	2.80900115056631e-43	2.36821886466111
ENSG00000064205.10_4	CCN5	iPSC-CVPC	Heart	-1.6430041068216	0.0624647272288463	2.13783515495537e-102	4.35968723150049e-98	-16.3509426813511
ENSG00000064270.12_6	ATP2C2	iPSC-CVPC	Heart	0.823886983994657	0.149184905972802	4.95495377142616e-08	0.00101046372260694	0.667584052008936
ENSG00000064300.9_5	NGFR	iPSC-CVPC	Heart	-0.788530974565594	0.146502557561964	1.05098462074921e-07	0.00214327293709386	0.922953703818706
ENSG00000064309.14_4	CDON	iPSC-CVPC	Heart	0.796054022774302	0.12055483100055	8.77950537837992e-11	1.79040453181302e-06	2.7535671559892
ENSG00000064313.12_6	TAF2	iPSC-CVPC	Heart	1.7703140964041	0.0985198995072608	3.16361071547393e-58	6.45155133206599e-54	2.01554091038352
ENSG00000064393.16_6	HIPK2	iPSC-CVPC	Heart	-0.65723786541847	0.117887043030213	3.7221993470841e-08	0.000759068112850861	0.511250154341727
ENSG00000064419.13_5	TNPO3	iPSC-CVPC	Heart	1.59806067307827	0.117314275064458	4.54424635255132e-37	9.26708158675791e-33	2.12262832032492
ENSG00000064490.14_6	RFXANK	iPSC-CVPC	Heart	1.99558078250477	0.112347678960026	3.58414910077186e-57	7.30915526120405e-53	1.71658787889022
ENSG00000064545.15_9	TMEM161A	iPSC-CVPC	Heart	0.986960598837962	0.129630577676868	1.02266510531251e-13	2.0855209492638e-09	1.58102396298167
ENSG00000064547.14_6	LPAR2	iPSC-CVPC	Heart	1.34980535480558	0.128408094946812	7.33979808089625e-24	1.49680502263717e-19	2.05370281137919
ENSG00000064601.19_5	CTSA	iPSC-CVPC	Heart	-1.59304752461975	0.107755855964614	1.78473136614308e-42	3.63960267497558e-38	0.332775467005312
ENSG00000064607.17_5	SUGP2	iPSC-CVPC	Heart	-0.516938949063823	0.104934256650397	1.08154485893226e-06	0.0220559443082056	0.636539415273988
ENSG00000064651.14_5	SLC12A2	iPSC-CVPC	Heart	1.12746326565411	0.115811171915283	6.52425665970059e-21	1.33049166061274e-16	1.09686547492343
ENSG00000064652.11_4	SNX24	iPSC-CVPC	Heart	1.93717353902464	0.110623796230996	6.77971932338445e-56	1.38258816161779e-51	2.40693104678601
ENSG00000064655.19_7	EYA2	iPSC-CVPC	Heart	-0.798436146363962	0.142701768712791	3.33647773409817e-08	0.00068040790431464	-0.76473612754296
ENSG00000064666.15_7	CNN2	iPSC-CVPC	Heart	1.30505893307646	0.103027184193858	8.42857922696401e-33	1.71884016175477e-28	2.75558819965692
ENSG00000064687.13_4	ABCA7	iPSC-CVPC	Heart	1.0054166670229	0.111393190540696	2.32944740578128e-18	4.75044209460976e-14	1.52405168394803
ENSG00000064692.19_7	SNCAIP	iPSC-CVPC	Heart	2.17638644602281	0.0925689850423021	1.97006795049759e-87	4.01755957144974e-83	4.62510923433366
ENSG00000064703.12_4	DDX20	iPSC-CVPC	Heart	2.31605376173175	0.106448289283291	4.61557930530271e-78	9.41255087730381e-74	2.70299291813701
ENSG00000064763.11_7	FAR2	iPSC-CVPC	Heart	-1.55865612666496	0.129187651422726	3.35589848353946e-30	6.84368377748202e-26	-0.584639248430861
ENSG00000064886.14_6	CHI3L2	iPSC-CVPC	Heart	-1.88808012774373	0.106210102038352	3.03072169549769e-57	6.18055075362844e-53	-6.07503407266514
ENSG00000064932.16_5	SBNO2	iPSC-CVPC	Heart	-1.64965906073747	0.11243979839767	6.07779992657994e-42	1.23944573902745e-37	-0.772916282097736
ENSG00000064933.18_5	PMS1	iPSC-CVPC	Heart	2.0799402231132	0.115193251643335	1.1352665217602e-58	2.31514901782558e-54	1.9389965583589
ENSG00000064989.13_5	CALCRL	iPSC-CVPC	Heart	-1.57763514740923	0.088391600892795	1.31051532208665e-57	2.67253389633131e-53	-1.9271247787559
ENSG00000064995.18_6	TAF11	iPSC-CVPC	Heart	1.99316426346992	0.118686525155816	2.79688230590277e-52	5.70368208642752e-48	1.61901397073939
ENSG00000065029.15_6	ZNF76	iPSC-CVPC	Heart	-1.22020911625454	0.123751604706661	2.24531853513897e-21	4.5788780887089e-17	0.220744535780291
ENSG00000065054.14_6	SLC9A3R2	iPSC-CVPC	Heart	-1.34804689680649	0.0782952224142526	2.07757349497754e-54	4.2367956283077e-50	-2.21598255722634
ENSG00000065057.9_8	NTHL1	iPSC-CVPC	Heart	1.84830698655877	0.1367608092231	1.39557757336874e-36	2.84600134537087e-32	1.66954861126189
ENSG00000065060.17_4	UHRF1BP1	iPSC-CVPC	Heart	1.04354891290775	0.0879348695642731	2.30858226618624e-29	4.7078918154336e-25	2.07271041204763
ENSG00000065135.12_6	GNAI3	iPSC-CVPC	Heart	1.83344484940956	0.0941999886493024	5.9539009451332e-66	1.21417901974101e-61	2.5585269768205
ENSG00000065150.21_7	IPO5	iPSC-CVPC	Heart	1.0120505193988	0.10753480910365	9.94316086661184e-20	2.02770879552815e-15	1.97406474342286
ENSG00000065154.12_4	OAT	iPSC-CVPC	Heart	-0.895154516478694	0.0922130593150439	8.27042559951712e-21	1.68658789250953e-16	0.808092372786192
ENSG00000065183.16_4	WDR3	iPSC-CVPC	Heart	1.37997312917404	0.110002209995662	2.87945433571823e-32	5.87207122683019e-28	2.85904678674004
ENSG00000065243.20_6	PKN2	iPSC-CVPC	Heart	1.99195473511592	0.110900326181667	3.45296071905439e-58	7.04162279436762e-54	2.35853278432903
ENSG00000065268.11_4	WDR18	iPSC-CVPC	Heart	1.43311816167976	0.110790399590155	5.54510927840917e-34	1.13081413514598e-29	1.94565615103471
ENSG00000065320.9_4	NTN1	iPSC-CVPC	Heart	-1.74963987612554	0.108592749262165	6.73805878588711e-49	1.37409232820596e-44	-1.7307793485726
ENSG00000065325.13_5	GLP2R	iPSC-CVPC	Heart	0.778788433921087	0.109678970181328	3.48003695721006e-12	7.09683936683848e-08	2.78450132225598
ENSG00000065328.16_4	MCM10	iPSC-CVPC	Heart	1.93943711678705	0.113615614983161	1.14678546055899e-53	2.33863958971795e-49	5.27544029878717
ENSG00000065413.20_7	ANKRD44	iPSC-CVPC	Heart	-0.683383250760351	0.104299195190613	1.20999485391394e-10	2.4675425055867e-06	-0.293149265786884
ENSG00000065427.14_8	KARS1	iPSC-CVPC	Heart	1.17688053977883	0.0958086457441374	3.89385466368541e-31	7.94073781565366e-27	1.5519715094116
ENSG00000065457.10_9	ADAT1	iPSC-CVPC	Heart	0.913759597405176	0.133400137967058	1.81572428822813e-11	3.70280654098363e-07	1.42707267530174
ENSG00000065491.8_3	TBC1D22B	iPSC-CVPC	Heart	1.28887539241424	0.115391620298632	1.77529819149629e-26	3.62036560191838e-22	1.60127665379475
ENSG00000065518.8_4	NDUFB4	iPSC-CVPC	Heart	-0.731845922792201	0.0925188929952962	1.21760606381129e-14	2.48306404593036e-10	-0.0961356176703279
ENSG00000065526.12_5	SPEN	iPSC-CVPC	Heart	-1.17940681008781	0.0744755534108652	1.51832611710613e-47	3.09632245061453e-43	0.17902211884535
ENSG00000065548.18_5	ZC3H15	iPSC-CVPC	Heart	1.13993006526361	0.109360884981722	1.61717187703967e-23	3.297898608847e-19	1.76400046731458
ENSG00000065559.15_5	MAP2K4	iPSC-CVPC	Heart	1.62852310982844	0.115411678494956	2.5767812574197e-39	5.25483001825599e-35	2.60767753637228
ENSG00000065600.12_6	PACC1	iPSC-CVPC	Heart	1.70607454536057	0.111978634589451	1.23907796453524e-44	2.52685169307672e-40	2.33139449484199
ENSG00000065609.14_9	SNAP91	iPSC-CVPC	Heart	2.24542523239456	0.10450461673898	1.27876790008055e-76	2.60779137863427e-72	4.89767514741154
ENSG00000065613.15_7	SLK	iPSC-CVPC	Heart	1.36739853112077	0.143448376969063	3.62412470989929e-20	7.39067752089762e-16	1.6805485530103
ENSG00000065615.14_4	CYB5R4	iPSC-CVPC	Heart	0.737075554563997	0.137536580199291	1.18862482241605e-07	0.00242396260035305	1.57963644018703
ENSG00000065621.15_4	GSTO2	iPSC-CVPC	Heart	1.07516279420638	0.092316354303456	1.94261968427847e-28	3.96158432214908e-24	1.01776443784145
ENSG00000065665.21_5	SEC61A2	iPSC-CVPC	Heart	1.25566734619183	0.0801373439570565	9.93148475109366e-47	2.02532768529053e-42	2.49005250748261
ENSG00000065675.15_5	PRKCQ	iPSC-CVPC	Heart	2.16823837547696	0.104592587514175	1.30377071193582e-72	2.65877961285072e-68	3.65238624122254
ENSG00000065717.15_7	TLE2	iPSC-CVPC	Heart	-2.03814391885725	0.101704666254143	5.6872656798064e-69	1.15980409008292e-64	-0.63686819434554
ENSG00000065802.12_4	ASB1	iPSC-CVPC	Heart	-1.29439729668285	0.108339856014169	1.05780810625769e-29	2.15718807109131e-25	0.385445447530949
ENSG00000065833.9_5	ME1	iPSC-CVPC	Heart	-1.09867262410698	0.147982167981273	3.84488619943534e-13	7.84087642650849e-09	0.758115960478353
ENSG00000065883.16_6	CDK13	iPSC-CVPC	Heart	1.2394721526795	0.144192579913028	6.98499873060312e-17	1.42445079113189e-12	1.28123561293657
ENSG00000065911.12_4	MTHFD2	iPSC-CVPC	Heart	1.16397737035792	0.111208112600169	1.10031518621447e-23	2.24387275924717e-19	2.59457832666034
ENSG00000065923.10_7	SLC9A7	iPSC-CVPC	Heart	1.40048259133594	0.104624879347658	5.36137886783223e-36	1.09334599251703e-31	3.15293598936843
ENSG00000065970.9_4	FOXJ2	iPSC-CVPC	Heart	1.14120042878105	0.116502081764279	3.90528995428182e-21	7.96405780376692e-17	1.42554346568549
ENSG00000065978.19_5	YBX1	iPSC-CVPC	Heart	0.822919529151344	0.109780178066694	2.33534139442148e-13	4.76246170564372e-09	1.28189669486341
ENSG00000065989.16_6	PDE4A	iPSC-CVPC	Heart	-1.20169249957705	0.0978414205913867	3.95661869143076e-31	8.06873249743475e-27	-2.23548493567985
ENSG00000066044.15_6	ELAVL1	iPSC-CVPC	Heart	0.875889103250622	0.0985274230102225	6.92538559911847e-18	1.41229388522823e-13	2.42211334358989
ENSG00000066056.14_4	TIE1	iPSC-CVPC	Heart	-1.62383199116833	0.0767764487963819	7.80045486127093e-75	1.59074675985898e-70	-4.81214779993125
ENSG00000066084.13_4	DIP2B	iPSC-CVPC	Heart	1.66028419442624	0.109160595626658	1.65519006053191e-44	3.37542909044272e-40	3.13464722984567
ENSG00000066117.15_6	SMARCD1	iPSC-CVPC	Heart	1.33310899726111	0.127214308450367	9.83137650811597e-24	2.00491261130009e-19	1.49448939857642
ENSG00000066135.13_6	KDM4A	iPSC-CVPC	Heart	2.00695655026606	0.108184428527379	3.23551057885277e-61	6.59817672345446e-57	3.06328137338132
ENSG00000066136.20_4	NFYC	iPSC-CVPC	Heart	1.02174444094695	0.099787643036188	8.29710490144494e-23	1.69202860255167e-18	1.68646575209607
ENSG00000066279.18_6	ASPM	iPSC-CVPC	Heart	2.00789141625724	0.10533643552825	7.35929720773917e-64	1.50078147957425e-59	5.8082603165496
ENSG00000066294.15_4	CD84	iPSC-CVPC	Heart	-1.20774153311791	0.102544331840709	5.49279298038609e-29	1.12014527249014e-24	-5.10027955738626
ENSG00000066336.12_4	SPI1	iPSC-CVPC	Heart	-1.66503007816498	0.0813844669995308	3.54015412164058e-71	7.21943630026164e-67	-5.34157152362214
ENSG00000066379.15_4	ZNRD1	iPSC-CVPC	Heart	1.14312316357007	0.139986011834478	1.84669426789518e-15	3.76596362051864e-11	1.49004679008474
ENSG00000066382.16_4	MPPED2	iPSC-CVPC	Heart	2.44812855585195	0.0964962287019065	2.11717708426342e-97	4.31755922793839e-93	4.27658942081914
ENSG00000066422.5_5	ZBTB11	iPSC-CVPC	Heart	1.94031036327431	0.121388472725658	2.85633969832748e-48	5.82493354679923e-44	1.52505818137266
ENSG00000066427.24_9	ATXN3	iPSC-CVPC	Heart	1.20817169104671	0.142072111379674	1.4230588927127e-16	2.90204399990901e-12	1.42483780707416
ENSG00000066455.13_4	GOLGA5	iPSC-CVPC	Heart	0.850614119731768	0.141112509755103	2.88122854170561e-09	5.87568936510025e-05	1.36145587581605
ENSG00000066468.23_7	FGFR2	iPSC-CVPC	Heart	1.40047330576646	0.118584625158997	4.02538791767933e-29	8.20897358052346e-25	3.84964096158994
ENSG00000066557.6_5	LRRC40	iPSC-CVPC	Heart	2.01165271306667	0.111532126532941	1.42969762325774e-58	2.91558236310951e-54	2.62703075132526
ENSG00000066583.12_6	ISOC1	iPSC-CVPC	Heart	0.79548902819902	0.0899530165921176	1.00155478814687e-17	2.04247067946791e-13	1.72058038285104
ENSG00000066629.18_8	EML1	iPSC-CVPC	Heart	-1.16335448985969	0.135764881028022	8.61607841764372e-17	1.75707687171008e-12	0.136969934263142
ENSG00000066654.14_7	THUMPD1	iPSC-CVPC	Heart	1.64836320748094	0.0972191298542068	4.33764915646099e-53	8.8457679247709e-49	1.56636191987884
ENSG00000066697.14_6	MSANTD3	iPSC-CVPC	Heart	0.618550278225829	0.117820706920198	2.10607641743936e-07	0.00429492163808409	1.60717487495664
ENSG00000066735.14_4	KIF26A	iPSC-CVPC	Heart	1.41207708544583	0.076357310047174	6.46056155639052e-61	1.31750231819472e-56	1.96361594593697
ENSG00000066827.16_9	ZFAT	iPSC-CVPC	Heart	1.01332025001323	0.126599171484976	6.12394231574289e-15	1.24885555644945e-10	1.25199959243061
ENSG00000066855.16_6	MTFR1	iPSC-CVPC	Heart	-1.80112516700061	0.119512673402969	7.67936885827672e-44	1.56605369126837e-39	0.166307911654656
ENSG00000066923.17_6	STAG3	iPSC-CVPC	Heart	-1.48820562981029	0.110836241385571	3.48810334824034e-36	7.11328915806653e-32	-2.76972404635713
ENSG00000066926.12_5	FECH	iPSC-CVPC	Heart	1.06588598654044	0.136920274987333	3.0201043666655e-14	6.15889883494095e-10	1.70268957589651
ENSG00000066933.16_7	MYO9A	iPSC-CVPC	Heart	1.52627403541636	0.120109524910191	5.61640780094721e-33	1.14535404284716e-28	1.50390668517982
ENSG00000067057.17_5	PFKP	iPSC-CVPC	Heart	1.09693277875811	0.105638424547711	2.30398926922235e-23	4.69852531672514e-19	3.23857333333193
ENSG00000067066.17_6	SP100	iPSC-CVPC	Heart	-1.51163187416447	0.0961578804294606	5.58243057773558e-47	1.13842506771762e-42	-3.61081207509186
ENSG00000067082.15_5	KLF6	iPSC-CVPC	Heart	-0.662441612237866	0.107198360455104	1.17782341562148e-09	2.40193529147688e-05	0.787367500080958
ENSG00000067113.17_6	PLPP1	iPSC-CVPC	Heart	-1.50037701998081	0.0760978825426797	2.82737226173639e-67	5.76586025335902e-63	-1.02467738893071
ENSG00000067141.17_5	NEO1	iPSC-CVPC	Heart	1.25985678524644	0.0902077525528749	1.20009075523862e-38	2.44734507715812e-34	3.15649309836938
ENSG00000067167.8_5	TRAM1	iPSC-CVPC	Heart	0.957912136579435	0.126330252557486	1.27301539045624e-13	2.59606028575741e-09	2.01123442612741
ENSG00000067177.15_6	PHKA1	iPSC-CVPC	Heart	0.818135066008403	0.13347091805802	1.58410753288414e-09	3.23047049181063e-05	1.08523281020443
ENSG00000067182.8_4	TNFRSF1A	iPSC-CVPC	Heart	-1.06183684539693	0.110534466203042	1.94489739062225e-20	3.96622924869595e-16	0.394263893626293
ENSG00000067191.16_6	CACNB1	iPSC-CVPC	Heart	0.50647392474383	0.105731014286546	2.09568273045886e-06	0.0427372579222475	1.6868895995204
ENSG00000067208.14_5	EVI5	iPSC-CVPC	Heart	1.34665943593483	0.100443623150086	4.29309773756316e-36	8.75491421621255e-32	2.18372096243749
ENSG00000067221.14_8	STOML1	iPSC-CVPC	Heart	-1.26252796623985	0.134868878228795	1.50774575192158e-19	3.07474591189368e-15	-0.134109917273422
ENSG00000067225.18_7	PKM	iPSC-CVPC	Heart	0.548887600833038	0.114021013306014	1.86975559054168e-06	0.0381299257579165	1.61218340667565
ENSG00000067365.15_5	METTL22	iPSC-CVPC	Heart	-1.13571596001094	0.138848215233114	1.668672986623e-15	3.40292482162028e-11	0.543304686525112
ENSG00000067369.14_6	TP53BP1	iPSC-CVPC	Heart	0.938116297976009	0.0839638145088632	1.72158372346273e-26	3.51082568725755e-22	2.01902492524187
ENSG00000067445.21_9	TRO	iPSC-CVPC	Heart	1.8127777740385	0.0939361227202985	4.33801962308012e-65	8.84652341734729e-61	3.29417224603202
ENSG00000067560.12_7	RHOA	iPSC-CVPC	Heart	1.12493391083678	0.0914175810222629	3.13765858072293e-31	6.39862714366827e-27	1.72225648584207
ENSG00000067596.12_7	DHX8	iPSC-CVPC	Heart	1.05501571999769	0.149070394738114	4.06595536095626e-12	8.2917027675981e-08	1.25035387886569
ENSG00000067601.8_7	PMS2P4	iPSC-CVPC	Heart	0.985245845275812	0.117508727653457	3.55424701224074e-16	7.24817593206254e-12	1.3820155828532
ENSG00000067606.17_6	PRKCZ	iPSC-CVPC	Heart	0.714716210584139	0.0796738555589579	3.63326439220012e-18	7.4093160750137e-14	1.71264152618964
ENSG00000067646.12_5	ZFY	iPSC-CVPC	Heart	1.11184624377181	0.066822182139555	1.65401255396878e-51	3.37302780130853e-47	1.20479924767347
ENSG00000067704.10_4	IARS2	iPSC-CVPC	Heart	1.14689880842315	0.125434395931512	8.99453729664699e-19	1.83425599090522e-14	1.87879926856362
ENSG00000067715.14_5	SYT1	iPSC-CVPC	Heart	2.14147114666092	0.103717837515628	3.59031127488199e-72	7.32172178286684e-68	3.61431228127456
ENSG00000067798.16_6	NAV3	iPSC-CVPC	Heart	0.960195147236517	0.107993688011433	6.84776125834096e-18	1.39646395341347e-13	1.66459551340278
ENSG00000067829.19_6	IDH3G	iPSC-CVPC	Heart	-1.47943269361697	0.143559527458028	4.6242607823328e-23	9.43025501341128e-19	0.512196958382233
ENSG00000067955.15_6	CBFB	iPSC-CVPC	Heart	1.64208888205884	0.131203125972165	3.86348258094155e-32	7.8788000273141e-28	1.83039550131624
ENSG00000068028.17_5	RASSF1	iPSC-CVPC	Heart	-1.30070085041133	0.115823638182234	1.00849798796433e-26	2.05662994685566e-22	-0.440235285486239
ENSG00000068079.8_3	IFI35	iPSC-CVPC	Heart	-1.41691359735466	0.101345299126258	1.0245221079281e-38	2.08930793469777e-34	-1.50516991062983
ENSG00000068097.15_6	HEATR6	iPSC-CVPC	Heart	1.52152004513461	0.119579614990549	4.7511320992487e-33	9.68898368999787e-29	1.75939676593315
ENSG00000068120.15_8	COASY	iPSC-CVPC	Heart	0.829738005812539	0.139899257144472	5.05419705147603e-09	0.000103070240470751	1.11063693128576
ENSG00000068305.17_7	MEF2A	iPSC-CVPC	Heart	1.07767113949257	0.137924118345451	2.45456257215455e-14	5.00558945339478e-10	1.93697785339868
ENSG00000068323.17_5	TFE3	iPSC-CVPC	Heart	-1.07485874523589	0.0958534104531633	1.17647429225976e-26	2.39918402420533e-22	0.585989633963173
ENSG00000068394.11_5	GPKOW	iPSC-CVPC	Heart	0.915092623645995	0.138029117645178	7.4303769456511e-11	1.51527677052663e-06	1.40445564882204
ENSG00000068400.13_6	GRIPAP1	iPSC-CVPC	Heart	-1.44766794636658	0.111627228355426	3.94391807725966e-34	8.04283213495563e-30	0.436353693114836
ENSG00000068489.13_6	PRR11	iPSC-CVPC	Heart	1.87985473778409	0.0982218691283226	2.92221218605319e-64	5.95926731101827e-60	5.77916017283888
ENSG00000068654.16_6	POLR1A	iPSC-CVPC	Heart	1.18070521976411	0.11290298513873	1.19215484551837e-23	2.43116137646561e-19	2.01914896291402
ENSG00000068724.17_7	TTC7A	iPSC-CVPC	Heart	-1.28141417175148	0.0736758604720215	2.70971252240472e-55	5.52591674693995e-51	-0.639230974345505
ENSG00000068781.21_4	STON1-GTF2A1L	iPSC-CVPC	Heart	1.17278396711775	0.119627279859182	3.64360383416733e-21	7.43040129901744e-17	1.36137110927733
ENSG00000068784.13_5	SRBD1	iPSC-CVPC	Heart	1.55731953805054	0.10613003901552	5.93364546781845e-42	1.21004832025222e-37	2.2568280778632
ENSG00000068796.18_8	KIF2A	iPSC-CVPC	Heart	2.04257050699752	0.0963976024106514	4.85124032548459e-75	9.89313439576073e-71	3.36373071386885
ENSG00000068831.19_6	RASGRP2	iPSC-CVPC	Heart	-0.848809033660705	0.0931917010013574	1.19716923015151e-18	2.44138721104797e-14	-0.399262769355339
ENSG00000068878.15_5	PSME4	iPSC-CVPC	Heart	-1.0864478376558	0.102777468851987	4.31682349125387e-24	8.80329814571402e-20	0.309523235636611
ENSG00000068885.15_9	IFT80	iPSC-CVPC	Heart	1.52749609495689	0.117398638722791	2.55570604215016e-34	5.21185133175682e-30	1.90644369101695
ENSG00000068903.20_7	SIRT2	iPSC-CVPC	Heart	-1.80424766709348	0.104534013333759	1.26912769646579e-54	2.58813211140269e-50	-0.140206096492685
ENSG00000068971.14_5	PPP2R5B	iPSC-CVPC	Heart	-1.16096064872448	0.0973094609013664	1.24776608388061e-29	2.54456937485773e-25	0.186958352067017
ENSG00000069011.16_5	PITX1	iPSC-CVPC	Heart	1.91900308382127	0.109114135528527	2.79734194402733e-56	5.70461942645493e-52	6.05993581947759
ENSG00000069020.18_4	MAST4	iPSC-CVPC	Heart	-1.42541195889573	0.101182369820052	3.29426948775268e-39	6.71800376637404e-35	-0.387241908807471
ENSG00000069122.19_6	ADGRF5	iPSC-CVPC	Heart	-1.4712094856032	0.0694678282409909	5.53079110186134e-75	1.12789422940258e-70	-6.25291923634987
ENSG00000069188.17_6	SDK2	iPSC-CVPC	Heart	1.28707077670627	0.0886649329166361	3.28388749089158e-41	6.6968317601752e-37	4.99271020181795
ENSG00000069248.12_5	NUP133	iPSC-CVPC	Heart	1.44619108268247	0.109732112554526	4.54516217830226e-35	9.2689492302118e-31	1.76794179043855
ENSG00000069329.18_7	VPS35	iPSC-CVPC	Heart	1.07704475558888	0.107049728350223	3.94772670748032e-22	8.05059907456462e-18	2.30405827067087
ENSG00000069399.15_6	BCL3	iPSC-CVPC	Heart	-1.78185551729515	0.108422295756977	1.71841428166542e-50	3.50436224460029e-46	-2.07044578456072
ENSG00000069424.15_4	KCNAB2	iPSC-CVPC	Heart	-1.45210877324075	0.105982871286751	1.97488348876737e-37	4.0273798986433e-33	-1.43459173707508
ENSG00000069431.11_5	ABCC9	iPSC-CVPC	Heart	-1.15622714107078	0.0922210991225663	3.10130247718681e-32	6.32448614172706e-28	-1.56136349296547
ENSG00000069482.7_4	GAL	iPSC-CVPC	Heart	1.1990270040234	0.124467390064561	1.55031520341376e-20	3.16155779432168e-16	2.15607288303771
ENSG00000069493.15_8	CLEC2D	iPSC-CVPC	Heart	-0.910403829121241	0.142646760455933	3.46330699444815e-10	7.06272195377811e-06	-0.64530243563557
ENSG00000069509.6_5	FUNDC1	iPSC-CVPC	Heart	0.785925598391181	0.10832426581796	1.22672535261367e-12	2.50166101158506e-08	1.61887906543011
ENSG00000069535.14_5	MAOB	iPSC-CVPC	Heart	-1.51260944677428	0.111887824649532	1.3371340857625e-36	2.72681754109547e-32	-3.30765530005315
ENSG00000069667.16_8	RORA	iPSC-CVPC	Heart	-1.20375860275747	0.140205553283192	7.56515741907709e-17	1.54276255247239e-12	-0.133755278265567
ENSG00000069696.7_4	DRD4	iPSC-CVPC	Heart	0.870492202681826	0.131743485952419	8.54894872748806e-11	1.74338711399664e-06	-0.809709374322474
ENSG00000069702.11_7	TGFBR3	iPSC-CVPC	Heart	-1.49181045610565	0.118642087694275	2.15065189577748e-32	4.38582441105902e-28	-0.447605917365487
ENSG00000069849.11_6	ATP1B3	iPSC-CVPC	Heart	-0.937003469899908	0.127835161732041	7.37779726316225e-13	1.50455419587668e-08	0.175984398850505
ENSG00000069869.16_6	NEDD4	iPSC-CVPC	Heart	2.06710848268671	0.10473185957978	2.20171106330016e-67	4.48994937138802e-63	2.19643443340812
ENSG00000069943.10_4	PIGB	iPSC-CVPC	Heart	-0.987418860920311	0.0753658147410246	1.01029194990632e-34	2.06028837344396e-30	-0.61924704997535
ENSG00000069956.12_5	MAPK6	iPSC-CVPC	Heart	1.39210381830172	0.103017300593016	1.41890426017872e-36	2.89357145778246e-32	3.42059046420511
ENSG00000069974.16_7	RAB27A	iPSC-CVPC	Heart	0.653558345527231	0.0918270639412838	3.11317854693379e-12	6.34870501076208e-08	2.15001863872284
ENSG00000070018.9_7	LRP6	iPSC-CVPC	Heart	1.71315543911151	0.098872309214855	5.81970109260734e-55	1.18681164381542e-50	2.11863908303401
ENSG00000070047.13_5	PHRF1	iPSC-CVPC	Heart	0.993244844037489	0.137289168772732	1.41106130316785e-12	2.8775773155502e-08	1.43774987839676
ENSG00000070081.17_8	NUCB2	iPSC-CVPC	Heart	-1.46927331068926	0.134338959189655	1.53505746942241e-25	3.13044269739312e-21	0.617489159019235
ENSG00000070087.14_6	PFN2	iPSC-CVPC	Heart	1.87583415727266	0.0877157004108674	4.39955836454717e-76	8.97201937282104e-72	2.94773715456391
ENSG00000070182.21_8	SPTB	iPSC-CVPC	Heart	-1.30696328260325	0.0889030270111695	4.40727148607162e-42	8.98774874154585e-38	-0.851534863666688
ENSG00000070190.13_6	DAPP1	iPSC-CVPC	Heart	1.50287503052128	0.111861057058138	3.20501189996001e-36	6.53598076758845e-32	1.36300487758667
ENSG00000070193.5_5	FGF10	iPSC-CVPC	Heart	2.19588607314981	0.100397129661374	1.13425230799763e-78	2.31308073169957e-74	4.69548979848904
ENSG00000070269.14_5	TMEM260	iPSC-CVPC	Heart	1.84214947766574	0.118921201878471	7.3010290596767e-46	1.48889885613987e-41	1.6762466163528
ENSG00000070367.16_6	EXOC5	iPSC-CVPC	Heart	1.31119355803584	0.105314702465136	7.42847434452985e-32	1.51488877307997e-27	2.71014440212788
ENSG00000070371.16_6	CLTCL1	iPSC-CVPC	Heart	-1.19152054004405	0.0873476347123263	3.71940081506552e-37	7.58497408216312e-33	-0.519260388282138
ENSG00000070388.11_3	FGF22	iPSC-CVPC	Heart	0.880320065124355	0.117280788156696	2.17747567535563e-13	4.44052614475274e-09	-0.760215917669071
ENSG00000070404.10_8	FSTL3	iPSC-CVPC	Heart	-1.67591085371972	0.104376016905546	1.2629008325083e-48	2.57543366773418e-44	-0.832610969841866
ENSG00000070413.20_7	DGCR2	iPSC-CVPC	Heart	1.67476793990358	0.123322873837412	7.03574489119676e-37	1.43479945566176e-32	1.59479962357752
ENSG00000070423.18_7	RNF126	iPSC-CVPC	Heart	-1.02637691295239	0.14321745066795	2.23613407057131e-12	4.56014821011607e-08	0.706212499350085
ENSG00000070476.15_5	ZXDC	iPSC-CVPC	Heart	1.54282110628887	0.121566248132526	6.61169360646689e-33	1.34832267716679e-28	1.52576287081138
ENSG00000070495.14_5	JMJD6	iPSC-CVPC	Heart	-2.16092653619323	0.106871117391108	6.42350258568317e-70	1.30994488229837e-65	-0.364964535361102
ENSG00000070501.12_4	POLB	iPSC-CVPC	Heart	1.09114891320946	0.106503375891045	7.86842720430445e-23	1.60460835977381e-18	1.53954734226009
ENSG00000070540.13_7	WIPI1	iPSC-CVPC	Heart	-1.10247086471732	0.110813497836838	1.04551198198409e-21	2.13211258486015e-17	0.340780929697157
ENSG00000070610.14_5	GBA2	iPSC-CVPC	Heart	-1.73648542609479	0.117241676824364	1.32432970926987e-42	2.70070557611405e-38	0.111272855524606
ENSG00000070614.15_5	NDST1	iPSC-CVPC	Heart	1.29966368312057	0.100029565807876	3.08503341307819e-34	6.29130863929035e-30	2.31601689446587
ENSG00000070669.17_6	ASNS	iPSC-CVPC	Heart	1.34591434064288	0.120210860363032	1.38312181166215e-26	2.82060031052262e-22	3.50546420283597
ENSG00000070718.12_6	AP3M2	iPSC-CVPC	Heart	0.763760178851726	0.119177647329118	2.94640261459378e-10	6.0085988519411e-06	1.22294618889029
ENSG00000070731.11_6	ST6GALNAC2	iPSC-CVPC	Heart	-1.10594305022756	0.112616467860063	3.15605157847524e-21	6.43613598398456e-17	-0.171695006088488
ENSG00000070756.16_8	PABPC1	iPSC-CVPC	Heart	2.06249604291375	0.0981474272221088	4.09602517846791e-74	8.35302414644961e-70	2.46734726000197
ENSG00000070759.17_5	TESK2	iPSC-CVPC	Heart	1.1036380638135	0.119301359047922	3.74071837230919e-19	7.62844697665013e-15	1.03218536246586
ENSG00000070761.8_5	CFAP20	iPSC-CVPC	Heart	1.28131206657003	0.0797649677464865	1.16511508327883e-48	2.37601918933052e-44	2.07438537026218
ENSG00000070770.9_6	CSNK2A2	iPSC-CVPC	Heart	1.76343299164909	0.120050853411188	5.0199284684971e-42	1.02371401258061e-37	1.64730447205728
ENSG00000070778.13_6	PTPN21	iPSC-CVPC	Heart	1.30502323417793	0.12748703439344	8.49473405301452e-23	1.73233111543125e-18	1.82287480763766
ENSG00000070785.17_8	EIF2B3	iPSC-CVPC	Heart	-1.00255051257613	0.123679896009833	2.88595374728913e-15	5.88532547684672e-11	0.524319835474692
ENSG00000070808.16_7	CAMK2A	iPSC-CVPC	Heart	0.664823572927029	0.0898952980485151	4.69307983344769e-13	9.57059770434987e-09	1.84525077579603
ENSG00000070814.22_9	TCOF1	iPSC-CVPC	Heart	1.26957596626219	0.120085241127938	4.26217851327927e-24	8.69186064213042e-20	1.74043589861859
ENSG00000070831.17_9	CDC42	iPSC-CVPC	Heart	1.85942141873973	0.0962893646470065	3.72111298527924e-65	7.58846571087995e-61	2.5770440499817
ENSG00000070882.13_8	OSBPL3	iPSC-CVPC	Heart	0.784384383536619	0.113872110191821	1.41327297271163e-11	2.88208757325083e-07	1.83283535111689
ENSG00000070950.10_6	RAD18	iPSC-CVPC	Heart	1.71041795969692	0.108870895875828	6.2310102363282e-47	1.27068991749441e-42	2.26190901907972
ENSG00000070961.15_5	ATP2B1	iPSC-CVPC	Heart	1.43690396124047	0.105035105239552	2.4664157052629e-37	5.02976154774263e-33	3.08082450580655
ENSG00000071051.14_5	NCK2	iPSC-CVPC	Heart	1.39689473231004	0.124461039794189	1.07145620914219e-26	2.18502064730367e-22	1.40244093097356
ENSG00000071054.16_8	MAP4K4	iPSC-CVPC	Heart	1.07947415508571	0.0850675167309301	6.71797503782082e-33	1.3699966494628e-28	2.51808571751046
ENSG00000071073.13_6	MGAT4A	iPSC-CVPC	Heart	-1.07940768427891	0.106349606209473	1.82302382787223e-22	3.71769249217984e-18	-0.688500151129079
ENSG00000071082.11_5	RPL31	iPSC-CVPC	Heart	0.621172542008341	0.107486767102992	1.20058424383879e-08	0.000244835144846044	1.41483712931334
ENSG00000071127.17_5	WDR1	iPSC-CVPC	Heart	0.502935060628132	0.0910043102524486	4.85106334116737e-08	0.000989277347164262	1.79784172485289
ENSG00000071189.21_5	SNX13	iPSC-CVPC	Heart	1.13383905357304	0.123230100160755	5.62567297804614e-19	1.14724349041295e-14	1.66525578437956
ENSG00000071205.12_4	ARHGAP10	iPSC-CVPC	Heart	-0.842473971308675	0.0846342652127432	9.97812435718512e-22	2.03483890016076e-17	0.183959975333926
ENSG00000071243.16_4	ING3	iPSC-CVPC	Heart	1.47336725579313	0.136588768792745	6.08622346637329e-25	1.24116355149751e-20	1.49147163083537
ENSG00000071462.12_7	BUD23	iPSC-CVPC	Heart	-0.890103778008344	0.122221835416668	1.01802636278672e-12	2.07606116163096e-08	0.712304852300456
ENSG00000071537.14_6	SEL1L	iPSC-CVPC	Heart	0.748572312289231	0.117548844749766	3.77394292596209e-10	7.69620180891449e-06	1.63573232085049
ENSG00000071539.14_6	TRIP13	iPSC-CVPC	Heart	1.73080042592639	0.113407439206856	9.2824220169006e-45	1.89296432190654e-40	4.80464352431857
ENSG00000071553.17_6	ATP6AP1	iPSC-CVPC	Heart	0.770671415776559	0.138792216773628	4.207159533649e-08	0.000857966043697041	1.33595927682687
ENSG00000071564.17_9	TCF3	iPSC-CVPC	Heart	2.02107964321149	0.120188587690255	2.16135274650619e-52	4.40764665595007e-48	2.3711143286934
ENSG00000071626.17_5	DAZAP1	iPSC-CVPC	Heart	-1.25513255594026	0.120917318204718	2.38224311811081e-23	4.85810839076338e-19	0.706789713085309
ENSG00000071794.16_6	HLTF	iPSC-CVPC	Heart	1.92454832822343	0.115956609889295	2.66944498061366e-51	5.44379914896544e-47	2.56435599450958
ENSG00000071894.17_8	CPSF1	iPSC-CVPC	Heart	0.673850267939055	0.135768684512678	9.01467679386809e-07	0.0183836303857352	1.11863716703988
ENSG00000071967.12_4	CYBRD1	iPSC-CVPC	Heart	-1.51831109895199	0.087037424307229	1.48213026468662e-55	3.02250824877542e-51	-1.99303978257363
ENSG00000071991.9_5	CDH19	iPSC-CVPC	Heart	-2.26155205303953	0.0935528731990453	5.49570168731633e-91	1.12073844509442e-86	-9.10999733336867
ENSG00000071994.11_8	PDCD2	iPSC-CVPC	Heart	2.2710371272543	0.106784105193403	1.85814122337664e-75	3.78930739683198e-71	1.92284330376864
ENSG00000072042.13_7	RDH11	iPSC-CVPC	Heart	1.91907490368465	0.0917904007347234	1.51262364992988e-73	3.084693409302e-69	2.39149590393368
ENSG00000072121.16_7	ZFYVE26	iPSC-CVPC	Heart	1.42460543675724	0.131755836570329	4.81761019392776e-25	9.82455246847688e-21	1.39329872347129
ENSG00000072133.11_5	RPS6KA6	iPSC-CVPC	Heart	1.59781601773833	0.0846850958881457	7.47065979504874e-63	1.52349165200429e-58	3.49244766571054
ENSG00000072134.15_8	EPN2	iPSC-CVPC	Heart	-0.718247007196951	0.108364704010035	7.50841688283815e-11	1.53119145491718e-06	0.697123572060161
ENSG00000072135.13_5	PTPN18	iPSC-CVPC	Heart	-0.863461339163924	0.0795485674169053	3.27797834251507e-25	6.68478123389098e-21	-0.427791639208559
ENSG00000072195.15_3	SPEG	iPSC-CVPC	Heart	-0.570507856810314	0.0923643932614726	1.19820439107043e-09	2.44349821470993e-05	1.02647275069481
ENSG00000072201.14_7	LNX1	iPSC-CVPC	Heart	-0.678203329506363	0.122706382733402	4.83674733267797e-08	0.000986357883553018	-0.527307306417058
ENSG00000072210.19_7	ALDH3A2	iPSC-CVPC	Heart	1.60753672559478	0.118265350218787	6.18659499443703e-37	1.26163231721554e-32	2.21982078683494
ENSG00000072274.13_6	TFRC	iPSC-CVPC	Heart	0.71387096122408	0.117066723204982	1.91031625332183e-09	3.89570793539921e-05	2.03340964324006
ENSG00000072310.17_6	SREBF1	iPSC-CVPC	Heart	-0.85641893741224	0.122114828075384	6.22179890813375e-12	1.26881145133572e-07	0.462708040210771
ENSG00000072364.13_5	AFF4	iPSC-CVPC	Heart	1.73657991216608	0.0996652790006948	1.87638525450783e-55	3.82651244951782e-51	2.37145620341171
ENSG00000072401.15_4	UBE2D1	iPSC-CVPC	Heart	-1.33124602202527	0.11057004946385	4.29585099479746e-30	8.76052893369046e-26	-0.089057745947708
ENSG00000072415.9_8	MPP5	iPSC-CVPC	Heart	1.8951400211045	0.107351429442369	1.28485486337235e-56	2.62020452287523e-52	2.41912868277281
ENSG00000072422.17_5	RHOBTB1	iPSC-CVPC	Heart	0.69763599258154	0.142266525271434	1.20836134043703e-06	0.0246421128155324	1.50588311785529
ENSG00000072501.18_4	SMC1A	iPSC-CVPC	Heart	1.16470375717561	0.102818756721315	4.02494603063155e-27	8.20807244026692e-23	2.36439431377007
ENSG00000072506.13_5	HSD17B10	iPSC-CVPC	Heart	0.945321524398388	0.113789736635685	6.36924174405512e-16	1.29887946886516e-11	1.52556921995205
ENSG00000072518.20_4	MARK2	iPSC-CVPC	Heart	0.652035083235867	0.126283762788403	3.29279052128824e-07	0.00671498771006311	1.25505796958901
ENSG00000072571.20_7	HMMR	iPSC-CVPC	Heart	1.65350641704382	0.0975866875424467	4.93424582536459e-53	1.0062407511666e-48	5.5921631793399
ENSG00000072694.21_5	FCGR2B	iPSC-CVPC	Heart	-1.87909556367793	0.0873658786869334	9.77215605533671e-77	1.99283578436482e-72	-7.51519468458831
ENSG00000072736.19_7	NFATC3	iPSC-CVPC	Heart	1.98482607584136	0.10272927253859	3.29340394822043e-65	6.71623867160592e-61	1.67477312076038
ENSG00000072756.17_4	TRNT1	iPSC-CVPC	Heart	1.41560152116478	0.139095744524998	1.43164775317468e-22	2.91955926304913e-18	1.44498483739644
ENSG00000072778.20_4	ACADVL	iPSC-CVPC	Heart	-1.86963032020878	0.080829139676055	2.14475753753323e-85	4.37380404629152e-81	-1.89176062135054
ENSG00000072786.13_6	STK10	iPSC-CVPC	Heart	-1.09222964172592	0.115946547334357	9.24695103312008e-20	1.88573072418418e-15	-0.101431275806392
ENSG00000072803.17_5	FBXW11	iPSC-CVPC	Heart	1.33911109439746	0.112935517194322	2.5434098926824e-29	5.18677579414722e-25	2.16620469156137
ENSG00000072818.12_7	ACAP1	iPSC-CVPC	Heart	-1.09121973332969	0.133920999462844	2.10808340835668e-15	4.29901449466178e-11	-0.208429083522313
ENSG00000072832.15_6	CRMP1	iPSC-CVPC	Heart	1.95108846606719	0.107630643716591	4.88226052475173e-59	9.9563938881262e-55	3.82237966450905
ENSG00000072952.18_8	MRVI1	iPSC-CVPC	Heart	-0.892783347198517	0.0712805272782737	3.51973353571605e-32	7.17779259938574e-28	-0.967344842118285
ENSG00000072954.7_5	TMEM38A	iPSC-CVPC	Heart	0.830564412056978	0.127115326554203	1.35573387988865e-10	2.76474810125692e-06	1.18585211074749
ENSG00000072958.8_6	AP1M1	iPSC-CVPC	Heart	1.63585612091389	0.105277920126378	4.27550065232883e-46	8.71902848029418e-42	1.82626962028042
ENSG00000073008.15_6	PVR	iPSC-CVPC	Heart	-1.06845659163023	0.144598239828123	4.90478964398499e-13	1.00023375209786e-08	0.741868679092159
ENSG00000073050.12_6	XRCC1	iPSC-CVPC	Heart	1.70173297502523	0.104218813252648	5.753774444955e-50	1.17336722255967e-45	2.05996710282708
ENSG00000073060.16_7	SCARB1	iPSC-CVPC	Heart	0.558976951554186	0.115192331794294	1.55091623831432e-06	0.0316278348479439	1.52323051161536
ENSG00000073111.14_6	MCM2	iPSC-CVPC	Heart	1.31382335537136	0.0905273656989521	3.3968556334457e-41	6.92720769328582e-37	3.83710795651145
ENSG00000073150.14_6	PANX2	iPSC-CVPC	Heart	1.65265266940495	0.0906725196654403	1.51651671072891e-59	3.09263252818947e-55	3.89813351226434
ENSG00000073169.14_7	SELENOO	iPSC-CVPC	Heart	-1.26540655665483	0.114522094383534	5.43084188681896e-26	1.10751158597899e-21	0.23906252220114
ENSG00000073331.18_7	ALPK1	iPSC-CVPC	Heart	-1.56603645816411	0.0985553443524944	8.28688328481023e-48	1.68994410827135e-43	-1.93344439426322
ENSG00000073350.14_5	LLGL2	iPSC-CVPC	Heart	1.7066943535709	0.117237770200156	2.09602488023635e-41	4.27442353826599e-37	2.75539874748167
ENSG00000073417.15_7	PDE8A	iPSC-CVPC	Heart	-1.53351429896579	0.10741139938824	4.3309852810821e-40	8.83217828371073e-36	-0.989907321509216
ENSG00000073536.18_5	NLE1	iPSC-CVPC	Heart	1.55452712788256	0.112272405471672	4.29042330711286e-38	8.74946025019526e-34	2.44995298113805
ENSG00000073578.17_6	SDHA	iPSC-CVPC	Heart	-0.444828444966092	0.0837014125694009	1.50372128266965e-07	0.00306653881174822	-0.34326068350016
ENSG00000073584.20_9	SMARCE1	iPSC-CVPC	Heart	1.97117553673887	0.0916844838180504	1.08824818426971e-76	2.21926452218122e-72	2.25785050580907
ENSG00000073614.13_6	KDM5A	iPSC-CVPC	Heart	1.41622923581648	0.108016727528588	9.16103569245248e-35	1.86821000876183e-30	2.02310550527388
ENSG00000073670.14_6	ADAM11	iPSC-CVPC	Heart	0.56742649064487	0.0985312931785099	1.34516208806686e-08	0.000274318904619475	1.81639430463098
ENSG00000073711.11_6	PPP2R3A	iPSC-CVPC	Heart	0.867591275529527	0.101395462295316	9.48291465194714e-17	1.93385078497158e-12	2.08548842132035
ENSG00000073712.15_8	FERMT2	iPSC-CVPC	Heart	1.03933474451174	0.0957348025777472	3.22206836931362e-25	6.57076402554127e-21	1.8467863706601
ENSG00000073737.16_6	DHRS9	iPSC-CVPC	Heart	-0.998186808666382	0.109736548220595	1.31937857174671e-18	2.69060872136307e-14	-2.23551586227915
ENSG00000073756.12_5	PTGS2	iPSC-CVPC	Heart	-0.710704581117535	0.147822249716255	1.92539418705914e-06	0.039264563656697	-1.81374272488085
ENSG00000073792.16_5	IGF2BP2	iPSC-CVPC	Heart	1.08162880257628	0.060257277263044	3.95296143116079e-58	8.0612742465662e-54	3.62536102651192
ENSG00000073849.15_5	ST6GAL1	iPSC-CVPC	Heart	1.63803073656534	0.123008006701606	1.10077068337347e-35	2.24480165460352e-31	2.39716604084198
ENSG00000073910.22_8	FRY	iPSC-CVPC	Heart	-1.31947858499168	0.092693812989733	6.81390361304595e-40	1.38955936380846e-35	-0.893766034716137
ENSG00000073921.18_7	PICALM	iPSC-CVPC	Heart	0.879214877729699	0.105925754533856	6.73194777587226e-16	1.37284610993363e-11	1.71956949105626
ENSG00000073969.18_5	NSF	iPSC-CVPC	Heart	1.4791101645689	0.115605313682701	2.32518641076294e-33	4.74175264746886e-29	2.15197314259251
ENSG00000074047.21_4	GLI2	iPSC-CVPC	Heart	1.69602578452282	0.104602406890368	2.11557203503864e-49	4.3142860510543e-45	3.31244115886043
ENSG00000074054.18_8	CLASP1	iPSC-CVPC	Heart	1.58957646843892	0.117143248643171	7.88173221409653e-37	1.60732165042071e-32	1.73959614865382
ENSG00000074071.15_5	MRPS34	iPSC-CVPC	Heart	1.23891784734738	0.110154992471205	8.59639125299529e-27	1.75306206822333e-22	1.4516670924163
ENSG00000074201.9_7	CLNS1A	iPSC-CVPC	Heart	1.27242221879598	0.105922580775313	5.59898255224258e-30	1.14180051187883e-25	1.95282572488958
ENSG00000074219.14_7	TEAD2	iPSC-CVPC	Heart	0.674618031260227	0.108586149478204	9.66218740131926e-10	1.97040987675104e-05	1.24221695153096
ENSG00000074266.21_6	EED	iPSC-CVPC	Heart	1.79903654383747	0.120351419603981	2.95090589273727e-43	6.01778238705912e-39	1.61316816102463
ENSG00000074319.13_7	TSG101	iPSC-CVPC	Heart	1.58422059561033	0.10975727264575	7.99478508854301e-41	1.63037652310658e-36	1.5765335831156
ENSG00000074356.17_7	NCBP3	iPSC-CVPC	Heart	0.963057633490235	0.149072737779173	2.14200995195283e-10	4.36820089501741e-06	1.37097074625236
ENSG00000074370.18_6	ATP2A3	iPSC-CVPC	Heart	-0.920600772962284	0.0861802649573437	1.57703566317592e-24	3.21604882791465e-20	-0.458806367249437
ENSG00000074416.14_10	MGLL	iPSC-CVPC	Heart	-0.99398425637824	0.0858821050803592	3.89533945287584e-28	7.9437657462497e-24	-4.1993666768549
ENSG00000074527.13_5	NTN4	iPSC-CVPC	Heart	-1.66220562630557	0.10686964185774	3.61083128083439e-46	7.36356823100557e-42	-1.03321122801466
ENSG00000074582.15_7	BCS1L	iPSC-CVPC	Heart	-1.11028259131815	0.106280656161167	1.31525855281413e-23	2.68220676675386e-19	0.203907642004991
ENSG00000074590.13_5	NUAK1	iPSC-CVPC	Heart	1.24146335333232	0.138070875523274	3.07054241115302e-18	6.26175713906435e-14	1.97754723572413
ENSG00000074603.19_8	DPP8	iPSC-CVPC	Heart	1.32797884094498	0.139321669437861	3.6421607037205e-20	7.42745832309722e-16	1.54725358759959
ENSG00000074621.14_6	SLC24A1	iPSC-CVPC	Heart	1.25830964425008	0.128905050875891	5.22091120260136e-21	1.0647004215465e-16	1.42221052989377
ENSG00000074657.13_6	ZNF532	iPSC-CVPC	Heart	1.21777481155065	0.0845260813888412	1.0673496739586e-40	2.17664619010377e-36	1.97482782513435
ENSG00000074660.16_7	SCARF1	iPSC-CVPC	Heart	-1.47900323558044	0.0800146581705843	7.17731182052566e-61	1.4636691995598e-56	-2.60549862709059
ENSG00000074696.13_5	HACD3	iPSC-CVPC	Heart	2.06522483302454	0.0959006751418475	7.04812616503655e-77	1.4373243688359e-72	3.96095111818809
ENSG00000074706.13_8	IPCEF1	iPSC-CVPC	Heart	0.922675075083947	0.12985511630305	3.37012242848242e-12	6.8726906684042e-08	-0.494823683529087
ENSG00000074755.15_7	ZZEF1	iPSC-CVPC	Heart	-1.43585004003307	0.102675436066978	9.89101077807895e-39	2.01707382797364e-34	0.466882388797222
ENSG00000074800.16_9	ENO1	iPSC-CVPC	Heart	1.59652909572839	0.0934404524433604	9.53972042959815e-54	1.94543518720795e-49	3.31768636372322
ENSG00000074935.14_5	TUBE1	iPSC-CVPC	Heart	-1.75665667023186	0.103873124782169	7.17373402677039e-53	1.46293958007929e-48	-0.525315578616969
ENSG00000074964.17_5	ARHGEF10L	iPSC-CVPC	Heart	-1.35082529129283	0.0631647463429425	4.38019702946899e-76	8.93253580219611e-72	-0.377878483485034
ENSG00000074966.11_5	TXK	iPSC-CVPC	Heart	0.781123445898344	0.146930109736952	1.48938920789402e-07	0.00303731141165828	-0.531051613237188
ENSG00000075035.10_5	WSCD2	iPSC-CVPC	Heart	1.27020398861267	0.096593922301439	6.15002798730343e-35	1.25417520745079e-30	3.08643006634909
ENSG00000075073.15_5	TACR2	iPSC-CVPC	Heart	-2.04738047370656	0.136721693707329	2.2030871537172e-43	4.49275563257549e-39	-5.97979360273315
ENSG00000075089.9_4	ACTR6	iPSC-CVPC	Heart	1.14270612160633	0.14428908922564	1.13759855521336e-14	2.31990473364661e-10	1.40412281474521
ENSG00000075131.10_8	TIPIN	iPSC-CVPC	Heart	1.57624869005827	0.108444510958712	2.67435571959937e-41	5.453813618979e-37	2.55564741453791
ENSG00000075142.14_5	SRI	iPSC-CVPC	Heart	-1.18337139450105	0.108423354486229	1.89192928484294e-25	3.85821139058021e-21	0.833168606628427
ENSG00000075151.20_5	EIF4G3	iPSC-CVPC	Heart	1.36982958696749	0.106162324333543	7.70322377227615e-34	1.57091842388028e-29	1.91271287431564
ENSG00000075188.9_6	NUP37	iPSC-CVPC	Heart	1.52372679120288	0.105212276033501	4.73023235748495e-41	9.64636284661906e-37	2.56887991864537
ENSG00000075213.11_8	SEMA3A	iPSC-CVPC	Heart	1.04305690208491	0.0860154701646964	1.83810350678395e-30	3.74844448138451e-26	4.62870131314204
ENSG00000075218.19_5	GTSE1	iPSC-CVPC	Heart	1.62397541759585	0.0988616546509486	1.87537969394737e-50	3.82446180986687e-46	4.92279068770495
ENSG00000075234.17_6	TTC38	iPSC-CVPC	Heart	-1.79356889137431	0.112091834656774	2.36822625332956e-48	4.82952379841497e-44	0.280153730601047
ENSG00000075239.14_4	ACAT1	iPSC-CVPC	Heart	-0.807454569680047	0.108621426313641	3.60491072342186e-13	7.3514944382742e-09	-0.790410058653687
ENSG00000075240.17_5	GRAMD4	iPSC-CVPC	Heart	-0.760846558880916	0.0831874612118783	8.79537898954703e-19	1.79364163733833e-14	-0.207200805230009
ENSG00000075275.17_7	CELSR1	iPSC-CVPC	Heart	1.03448713540258	0.0640709289564101	4.58111774208462e-49	9.34227341143317e-45	2.71757637765601
ENSG00000075336.12_5	TIMM21	iPSC-CVPC	Heart	-0.885475696698289	0.0882626586630663	5.07545231855045e-22	1.03503699132199e-17	-0.0289960351908717
ENSG00000075340.23_6	ADD2	iPSC-CVPC	Heart	1.93533643523684	0.105746330004604	6.23964616974371e-60	1.27245104339584e-55	4.32368039343154
ENSG00000075391.16_7	RASAL2	iPSC-CVPC	Heart	0.904026944314358	0.124136767221312	1.01929611983199e-12	2.07865057717338e-08	1.70928900294704
ENSG00000075413.18_7	MARK3	iPSC-CVPC	Heart	-0.897155988785435	0.0859017823850002	1.34774084166772e-23	2.74844789841298e-19	0.204284641791649
ENSG00000075420.13_4	FNDC3B	iPSC-CVPC	Heart	0.826025158657051	0.127170542212484	1.72333401048477e-10	3.51439504758159e-06	1.93373598783433
ENSG00000075426.12_5	FOSL2	iPSC-CVPC	Heart	-1.74047154401928	0.112616611760706	1.08655798051567e-45	2.21581768966561e-41	-0.91342776035132
ENSG00000075618.18_4	FSCN1	iPSC-CVPC	Heart	1.95001032908742	0.111903451779895	1.83941170686184e-55	3.75111229380335e-51	4.3833056856403
ENSG00000075643.6_5	MOCOS	iPSC-CVPC	Heart	1.54007567668042	0.0995323374780638	8.86289835055318e-46	1.80741086062831e-41	2.41863487676225
ENSG00000075785.13_4	RAB7A	iPSC-CVPC	Heart	-1.52827812680038	0.143464901509465	2.0630622561174e-24	4.20720285890021e-20	0.697853730124712
ENSG00000075826.17_6	SEC31B	iPSC-CVPC	Heart	-1.53060674366287	0.106853573173234	2.60373724993356e-40	5.30980137378951e-36	-1.42653495374355
ENSG00000075856.12_8	SART3	iPSC-CVPC	Heart	1.64730426814751	0.111751296776002	2.85553762323464e-42	5.8232978750624e-38	1.59970349942571
ENSG00000075884.14_7	ARHGAP15	iPSC-CVPC	Heart	-1.78500678517423	0.100539945409956	3.95254403671371e-57	8.06042305407027e-53	-6.22924872558785
ENSG00000075886.11_4	TUBA3D	iPSC-CVPC	Heart	-0.685668507743537	0.0894334382088737	7.01659238314344e-14	1.43089368469444e-09	-7.60794229121755
ENSG00000075945.13_5	KIFAP3	iPSC-CVPC	Heart	0.942995034698023	0.0922362319190325	9.51062803043746e-23	1.93950237424711e-18	2.54462101934452
ENSG00000075975.16_4	MKRN2	iPSC-CVPC	Heart	1.28011559368004	0.104415665997278	4.93099361225892e-31	1.00557752734796e-26	1.60882699291218
ENSG00000076003.5_5	MCM6	iPSC-CVPC	Heart	2.04377329948151	0.0898458091968873	2.40453633012674e-83	4.90357093802746e-79	3.54320355035626
ENSG00000076043.10_7	REXO2	iPSC-CVPC	Heart	-1.67785185850882	0.128085507581308	1.03354050696446e-34	2.10769915585262e-30	0.255207501494517
ENSG00000076053.10_4	RBM7	iPSC-CVPC	Heart	2.25706072419488	0.105355718509193	2.76893056128348e-76	5.6466800936254e-72	2.71811235189516
ENSG00000076067.13_5	RBMS2	iPSC-CVPC	Heart	1.1226927513444	0.13967026856413	4.76760973633902e-15	9.72258653531616e-11	1.26510642466119
ENSG00000076108.11_9	BAZ2A	iPSC-CVPC	Heart	0.63072162650725	0.131968369383018	2.20789011781458e-06	0.0450255031725927	1.25708473574547
ENSG00000076201.15_5	PTPN23	iPSC-CVPC	Heart	0.939896659234402	0.127828844242531	6.30052732679058e-13	1.2848665377524e-08	1.53262259083421
ENSG00000076248.11_6	UNG	iPSC-CVPC	Heart	1.63965865847312	0.0858242497750107	4.39149846117486e-64	8.95558281187389e-60	2.29862442350122
ENSG00000076321.11_5	KLHL20	iPSC-CVPC	Heart	1.40795768571217	0.11961625562558	5.88420132676574e-29	1.19996517656734e-24	1.640103104733
ENSG00000076344.16_7	RGS11	iPSC-CVPC	Heart	-1.68958554510971	0.103318482023224	4.34135903562166e-50	8.85333348134325e-46	-2.26993684368072
ENSG00000076351.13_8	SLC46A1	iPSC-CVPC	Heart	-0.668991052704543	0.0957644908806999	7.45758809275559e-12	1.52082593975565e-07	0.236219155357105
ENSG00000076382.17_8	SPAG5	iPSC-CVPC	Heart	1.9575550460319	0.114789813373702	1.39262224712117e-53	2.8399745485542e-49	3.38203965338465
ENSG00000076554.15_7	TPD52	iPSC-CVPC	Heart	1.00489282672734	0.0962477015647857	1.38781573629701e-23	2.83017263103049e-19	2.62913524494727
ENSG00000076555.15_6	ACACB	iPSC-CVPC	Heart	-1.19567444263239	0.102417370755783	1.48446843183426e-28	3.02727647303961e-24	-0.699902597215565
ENSG00000076604.15_5	TRAF4	iPSC-CVPC	Heart	1.49101998014067	0.116549345021051	2.359542591353e-33	4.81181520654617e-29	3.30658206418294
ENSG00000076641.4_5	PAG1	iPSC-CVPC	Heart	0.793565583464262	0.125232962145841	4.57218585049588e-10	9.32405860491625e-06	0.823016211973645
ENSG00000076650.7_4	GPATCH1	iPSC-CVPC	Heart	0.969866500502577	0.143070177818291	2.86913679253954e-11	5.85103066102588e-07	0.905694322409973
ENSG00000076662.10_6	ICAM3	iPSC-CVPC	Heart	-1.24346267997013	0.106283303338121	1.16756736142459e-28	2.38102012015317e-24	-0.59517798687268
ENSG00000076685.18_7	NT5C2	iPSC-CVPC	Heart	1.68718643287067	0.118145051195364	4.16578783494971e-40	8.49529113181294e-36	1.86823820773428
ENSG00000076706.17_7	MCAM	iPSC-CVPC	Heart	-1.36947125319926	0.057998947849159	5.66376088697493e-88	1.1550107576808e-83	-1.46183061420681
ENSG00000076716.9_5	GPC4	iPSC-CVPC	Heart	1.07157267174306	0.107554757077515	9.25077690315983e-22	1.88651093386138e-17	3.01757358701571
ENSG00000076770.14_6	MBNL3	iPSC-CVPC	Heart	-0.563317063472949	0.113662747006707	9.34078010131767e-07	0.0190486528606171	-1.32395132406445
ENSG00000076826.9_3	CAMSAP3	iPSC-CVPC	Heart	1.63122054732268	0.085922722883012	1.84716010561266e-63	3.7669136033759e-59	4.24998525074062
ENSG00000076864.19_8	RAP1GAP	iPSC-CVPC	Heart	-0.525650789530382	0.096714595442244	7.93770782418589e-08	0.00161873675658623	0.663678583721317
ENSG00000076924.12_5	XAB2	iPSC-CVPC	Heart	1.39442558398035	0.124167461490745	1.00671070739678e-26	2.05298514559425e-22	1.52592303289472
ENSG00000076928.18_4	ARHGEF1	iPSC-CVPC	Heart	-1.13283288154792	0.0994642545842978	2.24974209255709e-27	4.58789904935167e-23	-0.325317078161994
ENSG00000076944.16_7	STXBP2	iPSC-CVPC	Heart	0.619022525876643	0.124453615785223	8.5492973612718e-07	0.0174345821088416	1.82254798283262
ENSG00000076984.17_3	MAP2K7	iPSC-CVPC	Heart	-1.1295168451521	0.126637507929113	5.4741230315937e-18	1.1163379098329e-13	0.665565149208239
ENSG00000077009.13_3	NMRK2	iPSC-CVPC	Heart	-1.11388737790107	0.0776268116367347	1.9909875640451e-40	4.06022093935717e-36	-6.21432906738308
ENSG00000077044.10_4	DGKD	iPSC-CVPC	Heart	-2.08151098027642	0.108008746729257	5.94701889640922e-65	1.21277556354473e-60	-0.891700460193957
ENSG00000077063.11_8	CTTNBP2	iPSC-CVPC	Heart	1.70606630048436	0.108629723617584	6.60383699959578e-47	1.34672047932757e-42	2.55890409619361
ENSG00000077097.15_9	TOP2B	iPSC-CVPC	Heart	1.24639290690993	0.124265342207413	5.17284574634149e-22	1.05489843305142e-17	1.74830618918638
ENSG00000077147.16_8	TM9SF3	iPSC-CVPC	Heart	1.51920290017077	0.115585105866599	6.56550681305504e-35	1.33890380438631e-30	2.14974160965764
ENSG00000077152.11_7	UBE2T	iPSC-CVPC	Heart	1.16046801378514	0.0715902103985411	2.21777226225261e-49	4.52270297441175e-45	3.00298757317119
ENSG00000077232.18_7	DNAJC10	iPSC-CVPC	Heart	1.36780627213765	0.0973905536353056	5.21142293470515e-39	1.06276547907442e-34	2.14993584762856
ENSG00000077238.14_7	IL4R	iPSC-CVPC	Heart	-1.43728995115301	0.126582913360192	3.12598561572177e-27	6.37482246614141e-23	-0.515235272885702
ENSG00000077254.14_6	USP33	iPSC-CVPC	Heart	1.99393859859081	0.11699755529925	1.57840756909941e-53	3.21884655566443e-49	1.82770031040225
ENSG00000077264.15_6	PAK3	iPSC-CVPC	Heart	1.36771963634603	0.0857261877878533	3.99884794320161e-48	8.15485061057104e-44	2.81632511972178
ENSG00000077274.9_5	CAPN6	iPSC-CVPC	Heart	1.89927729356104	0.10988395347831	9.54777757996648e-55	1.94707828188256e-50	7.06975381739432
ENSG00000077312.9_6	SNRPA	iPSC-CVPC	Heart	0.915406934097385	0.11699008417677	2.26484044936893e-14	4.61868912839806e-10	1.53113248838489
ENSG00000077380.15_7	DYNC1I2	iPSC-CVPC	Heart	2.09590820595164	0.0937732887536867	3.1701135090891e-81	6.4648124790854e-77	1.98585085718255
ENSG00000077420.16_5	APBB1IP	iPSC-CVPC	Heart	-1.95120726149655	0.0888848875998099	4.24699039027094e-79	8.66088750287953e-75	-5.10202159979519
ENSG00000077454.16_7	LRCH4	iPSC-CVPC	Heart	-1.41047477631946	0.108519800107266	2.94321887152402e-34	6.00210624469893e-30	0.319697371976359
ENSG00000077514.9_7	POLD3	iPSC-CVPC	Heart	1.85415550730047	0.111733520340421	2.75333346581283e-51	5.6148729368321e-47	2.08868683598512
ENSG00000077585.14_8	GPR137B	iPSC-CVPC	Heart	-2.47916817393366	0.101148543888528	8.65908418647118e-93	1.76584703814707e-88	-1.25401220491956
ENSG00000077616.11_7	NAALAD2	iPSC-CVPC	Heart	1.4354925192402	0.104285896007134	1.01023121220506e-37	2.06016451104978e-33	2.22647420974064
ENSG00000077721.16_4	UBE2A	iPSC-CVPC	Heart	0.884641937072142	0.122251547018737	1.39628813090515e-12	2.84745038535487e-08	1.38128287589015
ENSG00000077782.21_7	FGFR1	iPSC-CVPC	Heart	-1.54498495810231	0.101502019751866	1.45469164828091e-44	2.96655267833926e-40	-0.0523597739277471
ENSG00000077800.13_6	FKBP6	iPSC-CVPC	Heart	-0.972872316832071	0.119218902891296	1.92544459345153e-15	3.92655915942571e-11	-7.84459480112298
ENSG00000077942.19_9	FBLN1	iPSC-CVPC	Heart	-1.48650410770964	0.137234134139297	4.03337283840198e-25	8.22525722935316e-21	-0.651694651411855
ENSG00000077984.6_4	CST7	iPSC-CVPC	Heart	-1.77404057481185	0.0971487754485164	1.00897516600142e-59	2.0576030560267e-55	-10.835811877227
ENSG00000078043.16_9	PIAS2	iPSC-CVPC	Heart	1.00365777626437	0.105010153289801	2.92897471085398e-20	5.97305812784452e-16	2.04635768531699
ENSG00000078061.13_4	ARAF	iPSC-CVPC	Heart	-0.698766884482804	0.129177184917177	9.10491909310485e-08	0.00185676615065687	0.691136338660012
ENSG00000078098.14_7	FAP	iPSC-CVPC	Heart	-0.608778318422399	0.10039828099289	2.33784364186853e-09	4.76756453886249e-05	-1.12612382575211
ENSG00000078124.12_5	ACER3	iPSC-CVPC	Heart	1.53897445600183	0.107737553106244	3.99738368863972e-40	8.15186455624298e-36	1.66774209013152
ENSG00000078140.14_5	UBE2K	iPSC-CVPC	Heart	0.620698895146689	0.112352798893779	4.90250582376141e-08	0.000999768012639664	1.5337414199896
ENSG00000078142.13_5	PIK3C3	iPSC-CVPC	Heart	1.60990570671392	0.127740318136245	1.60838214771562e-32	3.27997371383646e-28	1.63317824493477
ENSG00000078177.14_5	N4BP2	iPSC-CVPC	Heart	1.81085101924272	0.108118711697241	4.68273157566213e-52	9.54949450224778e-48	3.97297365824006
ENSG00000078237.7_5	TIGAR	iPSC-CVPC	Heart	1.5165378242804	0.111986866328009	1.04998468771375e-36	2.14123377365465e-32	2.21263202455952
ENSG00000078269.15_6	SYNJ2	iPSC-CVPC	Heart	-1.16860477981322	0.131857639244567	8.5966624544577e-18	1.75311737433756e-13	0.347620563082474
ENSG00000078295.17_5	ADCY2	iPSC-CVPC	Heart	1.26581129852225	0.0892255248059586	1.14180758200553e-39	2.32848820198388e-35	2.89405991196168
ENSG00000078319.9_7	PMS2P1	iPSC-CVPC	Heart	1.3810516559141	0.10786808323375	2.1294157656162e-33	4.34251757082112e-29	1.94544999819619
ENSG00000078328.21_7	RBFOX1	iPSC-CVPC	Heart	-0.811517589992249	0.0790875608019996	6.84476261252322e-23	1.39585243957186e-18	-1.90226709299274
ENSG00000078369.18_5	GNB1	iPSC-CVPC	Heart	1.74018583125966	0.102884994149254	6.98317994912065e-53	1.42407988702417e-48	2.0482431885826
ENSG00000078401.7_4	EDN1	iPSC-CVPC	Heart	0.856768856912018	0.149329371884811	1.51668788057803e-08	0.000309298159486278	1.77389507420091
ENSG00000078487.17_6	ZCWPW1	iPSC-CVPC	Heart	0.783439931888233	0.137399860094154	1.84970404662747e-08	0.00037721014622874	0.858931376867058
ENSG00000078596.11_5	ITM2A	iPSC-CVPC	Heart	-1.78224881890776	0.0988437827195891	1.52662605217847e-58	3.11324850820755e-54	-1.64730116878205
ENSG00000078618.21_5	NRDC	iPSC-CVPC	Heart	-0.590768622575124	0.0804963002310898	6.92192586523815e-13	1.41158834169802e-08	0.575052325194229
ENSG00000078674.17_5	PCM1	iPSC-CVPC	Heart	0.729971612419563	0.144095506434571	5.39890980749238e-07	0.0110099967704192	1.26102828666971
ENSG00000078687.17_6	TNRC6C	iPSC-CVPC	Heart	-0.835649312093658	0.125028024832123	5.2770765645993e-11	1.07615422381874e-06	0.173307922280004
ENSG00000078699.22_4	CBFA2T2	iPSC-CVPC	Heart	1.48162859662283	0.123222985294357	5.01794474451917e-30	1.02330947174979e-25	1.45698509415578
ENSG00000078725.13_5	BRINP1	iPSC-CVPC	Heart	1.31053935726953	0.108212546080386	2.14256335229882e-30	4.36932944434298e-26	3.31223421994003
ENSG00000078747.15_6	ITCH	iPSC-CVPC	Heart	1.4250484265926	0.101190558365187	3.46493387140476e-39	7.06603964395573e-35	2.34806275982379
ENSG00000078795.16_5	PKD2L2	iPSC-CVPC	Heart	-1.66489235402343	0.0819791052480129	2.18844835716955e-70	4.46290273477586e-66	-6.33957930617263
ENSG00000078804.13_5	TP53INP2	iPSC-CVPC	Heart	-0.591676768508202	0.102231742627071	1.14414370159538e-08	0.000233325225066346	0.25978253746686
ENSG00000078808.18_6	SDF4	iPSC-CVPC	Heart	-1.19340887654182	0.130840587898451	1.07832690553308e-18	2.19903205845361e-14	0.813304368716039
ENSG00000078902.16_6	TOLLIP	iPSC-CVPC	Heart	-1.43160134003719	0.135524793179122	4.61784293930824e-24	9.41716710613129e-20	0.8441610341752
ENSG00000078967.13_5	UBE2D4	iPSC-CVPC	Heart	-2.03295759725805	0.107145018636106	2.10294701941873e-63	4.28853985670062e-59	-0.356897710581385
ENSG00000079101.16_4	CLUL1	iPSC-CVPC	Heart	1.40257197532861	0.10180754834246	8.92657514482642e-38	1.82039646928445e-33	3.78678558534231
ENSG00000079102.16_9	RUNX1T1	iPSC-CVPC	Heart	1.7529117038098	0.100301377684874	1.01916072703534e-55	2.07837447064317e-51	3.14361343489394
ENSG00000079150.18_7	FKBP7	iPSC-CVPC	Heart	0.670370595517047	0.116413452024696	1.34753191356053e-08	0.000274802183132399	2.17798961094684
ENSG00000079156.17_5	OSBPL6	iPSC-CVPC	Heart	-0.625039571285268	0.116033809319566	1.02710318159416e-07	0.00209457151822497	-0.0939052345185337
ENSG00000079246.16_6	XRCC5	iPSC-CVPC	Heart	1.83544758236383	0.0942505310481124	5.22809931001041e-66	1.06616629229042e-61	2.5265947726692
ENSG00000079257.8_7	LXN	iPSC-CVPC	Heart	-0.721101586947302	0.144688230820967	8.13902435989741e-07	0.0165979123771388	0.0794748990178778
ENSG00000079263.19_5	SP140	iPSC-CVPC	Heart	-0.713828713962011	0.131366043403966	7.98801132233958e-08	0.00162899514896471	-3.28115893539896
ENSG00000079277.21_10	MKNK1	iPSC-CVPC	Heart	-1.48545080379895	0.0792223672478013	3.02681059741685e-62	6.17257485131218e-58	-0.608370746695116
ENSG00000079308.19_9	TNS1	iPSC-CVPC	Heart	-1.27585784848669	0.0624676937624496	5.38477376491705e-71	1.09811691387953e-66	-0.862310507669496
ENSG00000079332.15_8	SAR1A	iPSC-CVPC	Heart	1.03581651189562	0.128431770081167	3.90737103517959e-15	7.96830175204174e-11	1.48525170299867
ENSG00000079335.20_8	CDC14A	iPSC-CVPC	Heart	1.57685750090114	0.113923874270251	4.50936043027473e-38	9.19593872545926e-34	1.15420453364963
ENSG00000079337.16_8	RAPGEF3	iPSC-CVPC	Heart	-0.94012430666897	0.0816747173945128	7.11957424422615e-28	1.45189477562504e-23	-3.73077243885177
ENSG00000079387.14_8	SENP1	iPSC-CVPC	Heart	2.4410377326297	0.10012859432685	4.37324619625869e-92	8.91836096803035e-88	2.77345802127803
ENSG00000079393.20_9	DUSP13	iPSC-CVPC	Heart	-0.806679001301085	0.0805814493018875	6.12011614190188e-22	1.24807528481805e-17	-3.60194998016261
ENSG00000079435.10_7	LIPE	iPSC-CVPC	Heart	-0.443427497640186	0.0780068142068165	2.03797548447834e-08	0.000415604340549668	-0.646773342338813
ENSG00000079459.13_5	FDFT1	iPSC-CVPC	Heart	1.01861601422432	0.107810970479079	7.32213196352041e-20	1.49320237132072e-15	2.07252258843486
ENSG00000079462.7_7	PAFAH1B3	iPSC-CVPC	Heart	1.42390950309781	0.0924692043634876	2.02897881796983e-45	4.13769650348587e-41	4.75874773924542
ENSG00000079482.13_6	OPHN1	iPSC-CVPC	Heart	1.85039566720196	0.108801534335424	2.37977840549083e-53	4.85308210231745e-49	2.7779759957143
ENSG00000079689.14_4	SCGN	iPSC-CVPC	Heart	-1.31855886664493	0.121026314181884	2.26450301185941e-25	4.6180009920849e-21	-5.3452576993598
ENSG00000079805.17_6	DNM2	iPSC-CVPC	Heart	-1.19039969238634	0.105191450980217	4.47418942711364e-27	9.12421449871285e-23	0.578586429264857
ENSG00000079819.19_8	EPB41L2	iPSC-CVPC	Heart	-1.45269159180304	0.10679189140196	5.54833274893399e-37	1.13147149749011e-32	-1.48366833792581
ENSG00000079841.18_5	RIMS1	iPSC-CVPC	Heart	2.11622756075826	0.102875462979364	9.08249740877311e-72	1.8521936965711e-67	6.85762781272885
ENSG00000079931.15_5	MOXD1	iPSC-CVPC	Heart	1.12238690742098	0.0973441658982734	5.91274469009383e-28	1.20578602465083e-23	3.01630004208946
ENSG00000079950.14_5	STX7	iPSC-CVPC	Heart	1.00152684706648	0.106286749925419	9.03706915848016e-20	1.84292951348886e-15	1.88822165689656
ENSG00000079999.14_6	KEAP1	iPSC-CVPC	Heart	0.805746282056769	0.118197705659386	2.24585694594223e-11	4.57997606985999e-07	1.02838983274435
ENSG00000080031.10_8	PTPRH	iPSC-CVPC	Heart	0.851009676177605	0.0932241173681809	1.01418948135806e-18	2.06823660933349e-14	2.02127196912146
ENSG00000080298.15_7	RFX3	iPSC-CVPC	Heart	1.61828168411112	0.12051601009311	3.45655559329484e-36	7.04895382140617e-32	1.5110491762111
ENSG00000080345.18_8	RIF1	iPSC-CVPC	Heart	1.76266463710295	0.116095487945646	2.2230705344559e-44	4.53350774091592e-40	1.87315632194961
ENSG00000080493.17_7	SLC4A4	iPSC-CVPC	Heart	0.757870628912541	0.0901170924448854	2.92831735903012e-16	5.97171759027012e-12	1.58354366273994
ENSG00000080503.24_7	SMARCA2	iPSC-CVPC	Heart	-0.834693706309137	0.10321930961937	3.33268392577503e-15	6.79634232983302e-11	0.367938024396314
ENSG00000080561.13_4	MID2	iPSC-CVPC	Heart	1.54453597636597	0.101294885524266	1.0824556730477e-44	2.20745185404617e-40	2.40928318076082
ENSG00000080573.7_5	COL5A3	iPSC-CVPC	Heart	-1.80492953156493	0.0864519966919479	2.16237527737283e-73	4.40973190314641e-69	-6.40893341202634
ENSG00000080603.17_7	SRCAP	iPSC-CVPC	Heart	0.800067271838277	0.115587101642597	1.13569607734683e-11	2.31602501053339e-07	1.87224644370444
ENSG00000080644.16_8	CHRNA3	iPSC-CVPC	Heart	1.31390954385115	0.103195881554298	4.3694901137716e-33	8.91070118901443e-29	3.44582914813547
ENSG00000080709.16_7	KCNN2	iPSC-CVPC	Heart	1.25602600318373	0.0629703374282421	1.76205042274038e-68	3.59334942709446e-64	2.79738088800082
ENSG00000080802.18_5	CNOT4	iPSC-CVPC	Heart	1.38013736288946	0.116553580138791	2.97243873029629e-29	6.06169430269322e-25	1.55769087447131
ENSG00000080815.19_7	PSEN1	iPSC-CVPC	Heart	1.99812571683791	0.0927126168463413	5.73908750292303e-77	1.17037211447109e-72	2.59401459471632
ENSG00000080819.9_8	CPOX	iPSC-CVPC	Heart	1.80999185608887	0.130219227888998	2.43337649052792e-38	4.96238467713359e-34	1.45605073262478
ENSG00000080822.17_8	CLDND1	iPSC-CVPC	Heart	-0.754953693782545	0.110891945100051	2.37914444870102e-11	4.85178927423599e-07	0.723683610279075
ENSG00000080823.23_6	MOK	iPSC-CVPC	Heart	-1.9813970876244	0.104171146209704	1.20324587670492e-63	2.45377931636434e-59	-0.460717728549579
ENSG00000080839.12_6	RBL1	iPSC-CVPC	Heart	2.02897396142057	0.108250602038988	3.2936750056147e-62	6.71679143895006e-58	2.14139438012219
ENSG00000080854.15_7	IGSF9B	iPSC-CVPC	Heart	-0.996989294931502	0.103721973952132	1.85294392965068e-20	3.77870855573663e-16	-0.00406139119658021
ENSG00000080986.13_6	NDC80	iPSC-CVPC	Heart	2.35542892542534	0.107464251898161	6.43093285755857e-79	1.31146013764192e-74	5.71787751101751
ENSG00000081014.11_5	AP4E1	iPSC-CVPC	Heart	1.65496339652072	0.112215913716591	2.63920554185244e-42	5.38213186149968e-38	2.3847493243931
ENSG00000081019.13_7	RSBN1	iPSC-CVPC	Heart	1.82011981277022	0.114256536677981	5.26654809143573e-48	1.07400715228649e-43	1.92574473048814
ENSG00000081026.19_5	MAGI3	iPSC-CVPC	Heart	1.70323454872081	0.100247904810773	2.89156204374849e-53	5.8967624758163e-49	1.90481978385165
ENSG00000081041.9_5	CXCL2	iPSC-CVPC	Heart	-1.97809025685837	0.102235766017626	2.37081443807105e-65	4.83480188355829e-61	-5.46274779904296
ENSG00000081051.8_5	AFP	iPSC-CVPC	Heart	1.58721578725117	0.0899620866682825	1.45196809191739e-56	2.96099852984713e-52	11.0929796501315
ENSG00000081052.13_5	COL4A4	iPSC-CVPC	Heart	-1.37260589515858	0.127532350230091	7.58152551081795e-25	1.5461004974211e-20	-0.915162529216537
ENSG00000081059.20_5	TCF7	iPSC-CVPC	Heart	1.0056464776416	0.0926355995886518	3.23552232603468e-25	6.59820067948252e-21	1.84462290520824
ENSG00000081154.12_4	PCNP	iPSC-CVPC	Heart	0.870355162890024	0.115924540857579	2.14941047719999e-13	4.38329278615394e-09	1.47379302799944
ENSG00000081177.18_4	EXD2	iPSC-CVPC	Heart	1.48157347487958	0.108879000340608	5.29212959904195e-37	1.07922398913263e-32	1.87606766852841
ENSG00000081181.8_4	ARG2	iPSC-CVPC	Heart	1.04657617543822	0.122552036784634	1.07865915457503e-16	2.19970961392486e-12	2.10887764153419
ENSG00000081189.16_9	MEF2C	iPSC-CVPC	Heart	1.13619676171497	0.127902258872268	7.29204657690927e-18	1.48706705842911e-13	1.90971169520171
ENSG00000081237.20_7	PTPRC	iPSC-CVPC	Heart	-1.93001114756096	0.083327997601309	1.46413603135201e-85	2.98581260873615e-81	-6.17885158714469
ENSG00000081320.11_6	STK17B	iPSC-CVPC	Heart	1.25091073725488	0.11402397224899	1.12668296844755e-25	2.29764457755509e-21	2.07463893978663
ENSG00000081377.17_7	CDC14B	iPSC-CVPC	Heart	1.93107008793042	0.128199102715307	8.34316350045668e-44	1.70142133264813e-39	1.93983379794615
ENSG00000081386.12_4	ZNF510	iPSC-CVPC	Heart	1.84575380337801	0.108869478704009	4.40378332920801e-53	8.9806353432539e-49	1.99978649393471
ENSG00000081479.15_8	LRP2	iPSC-CVPC	Heart	1.34307500853983	0.103716911197332	4.80524403688491e-34	9.7993341644194e-30	4.20466725475676
ENSG00000081721.12_4	DUSP12	iPSC-CVPC	Heart	1.63111997993166	0.0997408366085323	4.32140489291152e-50	8.81264099811446e-46	1.95268890703076
ENSG00000081760.17_5	AACS	iPSC-CVPC	Heart	1.32758045959112	0.091166309413782	1.99324369623226e-41	4.06482186972645e-37	1.85037092856422
ENSG00000081791.9_8	DELE1	iPSC-CVPC	Heart	-1.43401662993525	0.126053280053441	2.54571316799888e-27	5.19147286350012e-23	0.498455958218052
ENSG00000081803.16_8	CADPS2	iPSC-CVPC	Heart	0.982507234162697	0.160208384283764	1.55626649179971e-09	3.17369425672715e-05	1.19738333146201
ENSG00000081818.4_4	PCDHB4	iPSC-CVPC	Heart	-0.850846738864916	0.101424858873536	3.43472310308818e-16	7.00443082412773e-12	-1.78989827825265
ENSG00000081842.13	PCDHA6	iPSC-CVPC	Heart	1.69473428113549	0.0995829935499467	2.08975721282538e-53	4.2616418841148e-49	6.10714349063043
ENSG00000081853.15_5	PCDHGA2	iPSC-CVPC	Heart	-1.83366991962189	0.0852563689262775	9.84761832810127e-77	2.00822480564969e-72	-3.83139329738725
ENSG00000081870.11_4	HSPB11	iPSC-CVPC	Heart	0.858135007901354	0.134779855139373	3.80270705368705e-10	7.754860494584e-06	1.43801623089321
ENSG00000081913.14_5	PHLPP1	iPSC-CVPC	Heart	2.5771854686121	0.102807369042072	8.81869335102987e-96	1.79839613507552e-91	2.17987494887532
ENSG00000081923.15_9	ATP8B1	iPSC-CVPC	Heart	-0.940707281353857	0.0783755431430119	6.18554928278064e-30	1.26141906523746e-25	-1.15991650903197
ENSG00000082074.18_10	FYB1	iPSC-CVPC	Heart	-1.64567158375654	0.0967202309739024	2.17733823001763e-53	4.44024585247495e-49	-4.20161104051693
ENSG00000082146.13_6	STRADB	iPSC-CVPC	Heart	0.831866828031593	0.107753810001607	4.80058822837943e-14	9.78983957413417e-10	1.49574714026452
ENSG00000082153.18_6	BZW1	iPSC-CVPC	Heart	1.33853333138045	0.0993412397916144	2.1365737376223e-36	4.35711482313316e-32	2.50973397994323
ENSG00000082175.15_5	PGR	iPSC-CVPC	Heart	-1.32818370994676	0.0746339353549477	2.42115081951966e-57	4.93745286624644e-53	-4.36669883479788
ENSG00000082196.20_5	C1QTNF3	iPSC-CVPC	Heart	1.12787068433931	0.134749414769031	3.96352524411613e-16	8.08281703032603e-12	2.17034113057957
ENSG00000082213.18_6	C5orf22	iPSC-CVPC	Heart	1.51674808793326	0.0961217798987921	2.87355733844236e-47	5.8600454802855e-43	2.31617088223612
ENSG00000082258.13_5	CCNT2	iPSC-CVPC	Heart	1.18331954098127	0.133053386784257	6.72054953446838e-18	1.37052166656414e-13	1.48507185427596
ENSG00000082269.16_5	FAM135A	iPSC-CVPC	Heart	1.27254777422144	0.134171096127524	5.40729875555704e-20	1.10271043522075e-15	1.1074432470718
ENSG00000082397.17_9	EPB41L3	iPSC-CVPC	Heart	1.30601433179571	0.1088268687791	6.29018171383338e-30	1.28275675690204e-25	4.10642152796535
ENSG00000082438.17_9	COBLL1	iPSC-CVPC	Heart	0.8728993219459	0.12017440445231	1.1593897239653e-12	2.36434346408244e-08	1.64348457823033
ENSG00000082458.12_5	DLG3	iPSC-CVPC	Heart	1.56819789443851	0.105065686841527	3.76983054372828e-43	7.68781542782508e-39	2.09516382305413
ENSG00000082516.9_5	GEMIN5	iPSC-CVPC	Heart	1.30591177513609	0.106095566540564	3.03419453591151e-31	6.18763291708434e-27	1.88351393976617
ENSG00000082641.16_7	NFE2L1	iPSC-CVPC	Heart	-0.821713632102543	0.110581162185162	3.67540808464878e-13	7.49525970702426e-09	0.0357171970010795
ENSG00000082701.16_7	GSK3B	iPSC-CVPC	Heart	0.9624029449448	0.0823538703696348	1.32711182415656e-28	2.70637914300247e-24	2.20424352776252
ENSG00000082781.12_6	ITGB5	iPSC-CVPC	Heart	-0.768283578484179	0.097322206841196	1.36801517222099e-14	2.78979334071027e-10	0.744413630310416
ENSG00000082805.20_8	ERC1	iPSC-CVPC	Heart	1.50122893566876	0.100269097577965	2.27200079351669e-43	4.63329121821859e-39	1.92711597034741
ENSG00000082898.17_5	XPO1	iPSC-CVPC	Heart	1.65356569436052	0.112737926154367	6.35831213132238e-42	1.29665059294057e-37	2.05423047156639
ENSG00000082996.19_7	RNF13	iPSC-CVPC	Heart	-1.16076800670718	0.097810842113219	2.30445734206005e-29	4.69947985766306e-25	0.331012404629931
ENSG00000083093.10_7	PALB2	iPSC-CVPC	Heart	1.77800298108192	0.124113673605523	2.56859497282989e-40	5.238135728092e-36	1.47332592727737
ENSG00000083168.11_8	KAT6A	iPSC-CVPC	Heart	1.80246330569513	0.122070608322854	2.17518869562714e-42	4.43586230699243e-38	1.79666805322435
ENSG00000083290.20_6	ULK2	iPSC-CVPC	Heart	1.25163123386192	0.114951156552539	2.40248429449988e-25	4.89938622177361e-21	1.73785744330525
ENSG00000083312.17_3	TNPO1	iPSC-CVPC	Heart	1.34013623856371	0.109035136282702	3.62545289647291e-31	7.39338609177721e-27	3.07333675203066
ENSG00000083444.17_5	PLOD1	iPSC-CVPC	Heart	1.53624859204228	0.113287880864823	8.65475350606653e-37	1.76496388249215e-32	2.19422108575938
ENSG00000083454.22_8	P2RX5	iPSC-CVPC	Heart	-1.31042237249534	0.086513064896688	3.3012553119591e-44	6.73224995767819e-40	-4.52750452284767
ENSG00000083457.12_5	ITGAE	iPSC-CVPC	Heart	0.924491653932575	0.119357877469824	4.00077362213732e-14	8.15877764762464e-10	1.45944923370466
ENSG00000083520.15_5	DIS3	iPSC-CVPC	Heart	1.98931580638591	0.103670719847197	1.60673535279379e-64	3.27661540495238e-60	2.27826349222086
ENSG00000083535.16_5	PIBF1	iPSC-CVPC	Heart	1.13280202829014	0.135253475969756	3.80780017336482e-16	7.76524689354288e-12	1.38680245337739
ENSG00000083544.15_7	TDRD3	iPSC-CVPC	Heart	1.01571434638331	0.122992878822587	9.24052810628542e-16	1.88442089671479e-11	1.32186409736358
ENSG00000083635.8_6	NUFIP1	iPSC-CVPC	Heart	2.07734086141446	0.103221389512612	2.02614339862229e-69	4.13191423281044e-65	2.86538471475916
ENSG00000083642.19_4	PDS5B	iPSC-CVPC	Heart	2.11046579204876	0.100858220528131	1.21557574853516e-73	2.47892362398775e-69	2.43470729668307
ENSG00000083750.12_7	RRAGB	iPSC-CVPC	Heart	0.95661954630384	0.130133141987702	6.37418335233978e-13	1.29988721104265e-08	1.49826985661402
ENSG00000083799.17_8	CYLD	iPSC-CVPC	Heart	-1.32646768379486	0.119254403312846	2.7410939354307e-26	5.58991286252383e-22	0.293179388838704
ENSG00000083812.12_5	ZNF324	iPSC-CVPC	Heart	1.65035214571043	0.106151071661936	3.87752971029414e-46	7.90744633820284e-42	1.96202664959063
ENSG00000083814.13_5	ZNF671	iPSC-CVPC	Heart	0.790040015032115	0.100760647655291	2.01599136228946e-14	4.1112111851169e-10	0.987704817134299
ENSG00000083817.9_5	ZNF416	iPSC-CVPC	Heart	1.80782064569384	0.0992565619743797	1.76834465553042e-59	3.60618525602319e-55	2.65893916045235
ENSG00000083838.16_5	ZNF446	iPSC-CVPC	Heart	1.40494414479064	0.136658363916432	5.75141339792338e-23	1.17288573423851e-18	1.37351963133529
ENSG00000083844.10_6	ZNF264	iPSC-CVPC	Heart	2.19841251861845	0.0930124736911898	4.22907342555327e-88	8.62434943673079e-84	1.94244674343902
ENSG00000083845.9_6	RPS5	iPSC-CVPC	Heart	1.83037745504407	0.11231076939501	8.19254049879256e-50	1.67070478391877e-45	1.74991304889264
ENSG00000083857.14_7	FAT1	iPSC-CVPC	Heart	0.997122656705684	0.113777504675055	1.87912141030223e-17	3.83209229202934e-13	1.90021006840198
ENSG00000083896.12_5	YTHDC1	iPSC-CVPC	Heart	0.929475620055629	0.136304133278132	2.21423831354833e-11	4.51549619281911e-07	1.34377147443132
ENSG00000084072.17_5	PPIE	iPSC-CVPC	Heart	0.700004620018182	0.122141476508096	1.57152695706479e-08	0.000320481492354223	1.27797090473664
ENSG00000084092.7_5	NOA1	iPSC-CVPC	Heart	1.6717721754794	0.118979114997627	4.8665349114995e-39	9.92432464502093e-35	2.01007660438247
ENSG00000084093.18_5	REST	iPSC-CVPC	Heart	1.8334971000832	0.102559966879689	9.31284086447609e-58	1.89916763749261e-53	3.03551529163914
ENSG00000084112.15_8	SSH1	iPSC-CVPC	Heart	1.12610378316255	0.106655056201309	4.83125053673706e-24	9.85236921956789e-20	1.99586244064575
ENSG00000084207.18_6	GSTP1	iPSC-CVPC	Heart	1.14078178732419	0.108515301827717	7.28760478067254e-24	1.48616124292255e-19	1.81862233312656
ENSG00000084234.17_6	APLP2	iPSC-CVPC	Heart	1.54314289237192	0.0887071203671626	2.60632235851776e-55	5.31507318572527e-51	2.25771812686055
ENSG00000084444.14_5	FAM234B	iPSC-CVPC	Heart	1.97092030020256	0.11248075070366	5.96750841732257e-56	1.21695399154459e-51	2.12857810425096
ENSG00000084463.8_9	WBP11	iPSC-CVPC	Heart	1.03403881352501	0.118299766744463	2.25134525273514e-17	4.59116837390277e-13	1.74852817773756
ENSG00000084623.11_3	EIF3I	iPSC-CVPC	Heart	1.08797206266666	0.107478307115118	2.30710341520383e-22	4.70487599462517e-18	1.73544162842241
ENSG00000084628.10_5	NKAIN1	iPSC-CVPC	Heart	1.68969673160038	0.0994353467475141	2.80294565022633e-53	5.71604706450655e-49	4.94498124404066
ENSG00000084636.18_7	COL16A1	iPSC-CVPC	Heart	-0.858353289480584	0.101632876054158	2.22712844905518e-16	4.54178304615823e-12	0.222602436740992
ENSG00000084652.16_4	TXLNA	iPSC-CVPC	Heart	0.623677353682042	0.124781779708544	7.57974155211367e-07	0.0154573669472254	1.36697762516558
ENSG00000084674.15_6	APOB	iPSC-CVPC	Heart	-0.903661789861579	0.133847086822734	3.42361561153283e-11	6.9817793165989e-07	-0.246440940234258
ENSG00000084693.16_5	AGBL5	iPSC-CVPC	Heart	2.13118852921347	0.0955733993098083	5.99482685994394e-81	1.22252504154837e-76	2.58378037834481
ENSG00000084710.14_4	EFR3B	iPSC-CVPC	Heart	1.03520982077393	0.0707645345056025	9.65529162542097e-42	1.9690036211721e-37	1.62530095259946
ENSG00000084731.15_6	KIF3C	iPSC-CVPC	Heart	1.37769674137274	0.105599956925413	1.78225997066947e-34	3.63456275818625e-30	2.65344393349925
ENSG00000084733.11_4	RAB10	iPSC-CVPC	Heart	1.49113928759967	0.105061709335781	1.06689341483167e-39	2.17571574086622e-35	1.99312527134594
ENSG00000084754.12_7	HADHA	iPSC-CVPC	Heart	-0.485623538000684	0.0999165161573451	1.49367866726437e-06	0.0304605890615223	0.317372443524199
ENSG00000084764.12_7	MAPRE3	iPSC-CVPC	Heart	-0.801032327382971	0.103725526201955	4.71402662187652e-14	9.61331448999279e-10	0.530862146288461
ENSG00000084774.14_6	CAD	iPSC-CVPC	Heart	2.01227444311826	0.113029103572948	2.22552420533626e-57	4.53851151194224e-53	2.33378710019843
ENSG00000085063.17_7	CD59	iPSC-CVPC	Heart	-1.55348588017141	0.119533908042041	2.97961817473157e-34	6.07633534373009e-30	-0.344412265213909
ENSG00000085117.12_6	CD82	iPSC-CVPC	Heart	-0.637593246816058	0.103926745297106	1.5348243847429e-09	3.1299673678062e-05	-0.245231671289916
ENSG00000085185.15_7	BCORL1	iPSC-CVPC	Heart	2.0937087377803	0.100765670579291	7.29658407191674e-73	1.48799238978598e-68	2.55979023043224
ENSG00000085224.22_7	ATRX	iPSC-CVPC	Heart	1.91620295971207	0.106484479873245	2.32829025822261e-58	4.74808232359337e-54	2.45134062627203
ENSG00000085231.14_6	AK6	iPSC-CVPC	Heart	-0.85221497926286	0.144760449987496	6.5024141040018e-09	0.000132603730822909	0.723545186509038
ENSG00000085265.11_5	FCN1	iPSC-CVPC	Heart	-0.939489039704933	0.120663670531412	2.99212174635756e-14	6.10183387734697e-10	-11.2933392052242
ENSG00000085274.15_2	MYNN	iPSC-CVPC	Heart	1.66041833756877	0.106122532120236	1.28079879210289e-46	2.61193297673542e-42	1.77074041433978
ENSG00000085276.19_9	MECOM	iPSC-CVPC	Heart	-1.09090502746724	0.0998298292761433	1.67412049529205e-25	3.41403392604908e-21	-1.3269194998527
ENSG00000085365.18_5	SCAMP1	iPSC-CVPC	Heart	1.84498317413193	0.10151315862158	2.7966867331408e-59	5.70328325489403e-55	2.73115841987431
ENSG00000085377.14_6	PREP	iPSC-CVPC	Heart	1.16530770002686	0.0827328238801393	3.37832785997639e-39	6.88942400484985e-35	2.31106172723563
ENSG00000085382.12_6	HACE1	iPSC-CVPC	Heart	2.06880737886424	0.122092137071151	4.89647659546869e-53	9.9853847211393e-49	1.70649826770405
ENSG00000085415.16_6	SEH1L	iPSC-CVPC	Heart	1.00085997806416	0.118775509214539	2.57859747979327e-16	5.25853384054242e-12	1.59162814308355
ENSG00000085433.15_8	WDR47	iPSC-CVPC	Heart	0.901626471807111	0.127719266345751	4.57927055428024e-12	9.33850644134369e-08	1.13144082071155
ENSG00000085449.15_7	WDFY1	iPSC-CVPC	Heart	0.749468809103815	0.132061013229952	2.1459598720291e-08	0.000437625596702894	1.73463351254869
ENSG00000085491.17_6	SLC25A24	iPSC-CVPC	Heart	2.16063626163691	0.10294881906693	5.67897557088714e-74	1.15811348817101e-69	2.6657490529425
ENSG00000085511.20_5	MAP3K4	iPSC-CVPC	Heart	-0.860965295054342	0.131843703823411	1.38781123658709e-10	2.83016345477205e-06	0.603025472473181
ENSG00000085514.16_7	PILRA	iPSC-CVPC	Heart	-1.04683241238776	0.106445234830152	2.79861978494706e-21	5.70722532744254e-17	-1.40220629682192
ENSG00000085552.17_5	IGSF9	iPSC-CVPC	Heart	1.04603171229385	0.101177990606184	3.44634670930301e-23	7.02813484428163e-19	3.73697468271374
ENSG00000085644.14_4	ZNF213	iPSC-CVPC	Heart	1.02395919937277	0.144086144111642	3.34415384283859e-12	6.81973293170074e-08	1.29602867138983
ENSG00000085719.13_6	CPNE3	iPSC-CVPC	Heart	1.35411231705182	0.131656688786521	5.52841240561601e-23	1.12740914187727e-18	1.87027543638039
ENSG00000085721.13_5	RRN3	iPSC-CVPC	Heart	1.1911955004173	0.134134128604916	7.44990795498179e-18	1.51925972925944e-13	1.5046343724681
ENSG00000085733.16_4	CTTN	iPSC-CVPC	Heart	-0.774689782992859	0.0806684347223455	1.994781955677e-20	4.06795884221211e-16	0.31297574181907
ENSG00000085832.17_8	EPS15	iPSC-CVPC	Heart	1.90911540779179	0.107083026996124	1.65524623194357e-57	3.37554364080252e-53	2.6358027131127
ENSG00000085840.13_5	ORC1	iPSC-CVPC	Heart	2.04649600966654	0.108943174783484	2.0043366123552e-62	4.08744365357596e-58	4.62333509072951
ENSG00000085872.15_7	CHERP	iPSC-CVPC	Heart	1.83556268742444	0.121115150841824	3.00829844975374e-44	6.1348230285828e-40	1.7613253352064
ENSG00000085978.22_5	ATG16L1	iPSC-CVPC	Heart	1.1760956080863	0.150584758960554	2.51399335603009e-14	5.12678665095216e-10	1.28066355850618
ENSG00000085982.13_6	USP40	iPSC-CVPC	Heart	-0.797386570749413	0.121738066374619	1.2261840723448e-10	2.50055717873275e-06	0.298100849873631
ENSG00000085999.13_7	RAD54L	iPSC-CVPC	Heart	1.72534060518297	0.112686046198623	5.37612801952845e-45	1.09635378702244e-40	2.64218172891547
ENSG00000086015.22_5	MAST2	iPSC-CVPC	Heart	-1.56133107746638	0.0983222243468165	9.29452014482644e-48	1.89543149313446e-43	-0.0204657289370603
ENSG00000086061.16_4	DNAJA1	iPSC-CVPC	Heart	1.25343716899433	0.118586069487485	4.35682136302154e-24	8.88486580560983e-20	2.01256729012096
ENSG00000086062.12_3	B4GALT1	iPSC-CVPC	Heart	-1.19369201965348	0.154718762092867	4.96914438488536e-14	1.01335761440967e-09	0.668065939142926
ENSG00000086065.14_4	CHMP5	iPSC-CVPC	Heart	1.35990615961495	0.126479425807356	8.36654134693596e-25	1.70618877688065e-20	1.4846863868211
ENSG00000086232.13_8	EIF2AK1	iPSC-CVPC	Heart	1.07270840124863	0.118942634106454	2.46713960836829e-18	5.03123780334545e-14	1.56538642811355
ENSG00000086289.12_6	EPDR1	iPSC-CVPC	Heart	-0.647920160077182	0.107818398995593	3.2102122090031e-09	6.54658575782002e-05	-0.0317122267588638
ENSG00000086300.16_5	SNX10	iPSC-CVPC	Heart	1.26614357916823	0.0971572710007766	2.06735658965492e-34	4.21596029328328e-30	2.09000710502195
ENSG00000086475.15_5	SEPHS1	iPSC-CVPC	Heart	1.49677095199005	0.100530640395293	5.66718466543482e-43	1.15570896882212e-38	2.27133992358914
ENSG00000086504.17_7	MRPL28	iPSC-CVPC	Heart	1.28268483624897	0.078807164518362	1.04268845238774e-49	2.12635456095432e-45	1.88891050849944
ENSG00000086506.3_4	HBQ1	iPSC-CVPC	Heart	1.58384011761174	0.100958101068077	8.01267764404972e-47	1.63402535195106e-42	3.12230576900036
ENSG00000086589.12_6	RBM22	iPSC-CVPC	Heart	2.36507076127834	0.112047799360014	1.30965245713872e-74	2.67077425584299e-70	1.75223517473422
ENSG00000086598.11_4	TMED2	iPSC-CVPC	Heart	0.85818940462404	0.115043366252273	3.00857972113313e-13	6.13539662530679e-09	1.78324467756125
ENSG00000086619.14_5	ERO1B	iPSC-CVPC	Heart	-1.17283274379651	0.114017419706191	5.46725988805674e-23	1.11493830897141e-18	-0.728718611985031
ENSG00000086666.19_7	ZFAND6	iPSC-CVPC	Heart	1.66921391915646	0.116302442663977	1.92573328513927e-40	3.92714788838451e-36	1.83381317144213
ENSG00000086712.13_5	TXLNG	iPSC-CVPC	Heart	1.6794491108212	0.118041505287295	7.36043778448374e-40	1.50101407738977e-35	1.96834079967077
ENSG00000086730.17_8	LAT2	iPSC-CVPC	Heart	-1.23898791624139	0.0932480333670702	1.49339876594086e-35	3.0454881033832e-31	-2.50803831288787
ENSG00000086827.9_6	ZW10	iPSC-CVPC	Heart	1.54306286346451	0.102038171051342	4.3360222354702e-44	8.84245014479438e-40	2.33715936051051
ENSG00000086848.15_7	ALG9	iPSC-CVPC	Heart	0.739412635291546	0.147640733058572	7.20964914787177e-07	0.0147026375072549	1.43466587751271
ENSG00000087053.19_6	MTMR2	iPSC-CVPC	Heart	1.56228768005954	0.0848316520567389	1.60462626175406e-60	3.27231433559505e-56	2.23675549842351
ENSG00000087074.8_5	PPP1R15A	iPSC-CVPC	Heart	-1.59234488120308	0.126034977420233	1.17511962034819e-32	2.39642144177606e-28	-0.318850674670435
ENSG00000087076.9_6	HSD17B14	iPSC-CVPC	Heart	0.867711991225161	0.103245159660091	3.0529496015154e-16	6.22588012237036e-12	2.42241963439846
ENSG00000087086.15_5	FTL	iPSC-CVPC	Heart	-0.87090209502535	0.0979508925788391	6.84798082816878e-18	1.39650873028846e-13	0.334304453140939
ENSG00000087087.20_7	SRRT	iPSC-CVPC	Heart	-0.984389294447709	0.118513237251792	6.44007587657244e-16	1.31332467350942e-11	0.517463383626434
ENSG00000087088.20_6	BAX	iPSC-CVPC	Heart	1.69550589854062	0.10414320249588	9.93150917918962e-50	2.02533266691214e-45	2.71706135262159
ENSG00000087095.13_5	NLK	iPSC-CVPC	Heart	1.42687548014133	0.0667727000570203	5.36639123789324e-76	1.09436816514357e-71	1.97453351198601
ENSG00000087111.21_6	PIGS	iPSC-CVPC	Heart	1.88709932841817	0.117568339763015	1.3423440270375e-48	2.73744217433757e-44	2.34006079519171
ENSG00000087116.16_7	ADAMTS2	iPSC-CVPC	Heart	-1.58177658259569	0.129309004735277	6.45717719149586e-31	1.31681214466175e-26	-0.528808393949758
ENSG00000087152.15_4	ATXN7L3	iPSC-CVPC	Heart	2.22635175613022	0.105891045249301	3.59628958677247e-74	7.3339133543051e-70	1.96958163941325
ENSG00000087157.19_5	PGS1	iPSC-CVPC	Heart	-0.750637909107775	0.12436251939153	2.75018558066667e-09	5.60845345465354e-05	0.779082977797279
ENSG00000087191.13_7	PSMC5	iPSC-CVPC	Heart	-0.81952132506108	0.135201563485149	2.36757327208571e-09	4.82819217376439e-05	0.776170530106608
ENSG00000087206.17_7	UIMC1	iPSC-CVPC	Heart	-1.14285652053604	0.120238797959947	4.56059604861987e-20	9.3004235219505e-16	0.613977218243272
ENSG00000087250.9_3	MT3	iPSC-CVPC	Heart	-0.991545064169572	0.0920583671243606	7.04652513930564e-25	1.4369978716586e-20	-1.26878305839779
ENSG00000087253.13_5	LPCAT2	iPSC-CVPC	Heart	0.768577208843701	0.144014180007792	1.33705714117851e-07	0.00272666062800534	1.38499195201499
ENSG00000087258.15_6	GNAO1	iPSC-CVPC	Heart	-1.65147255927853	0.10896962255742	3.01390668157294e-44	6.1462598957317e-40	-1.90325565267464
ENSG00000087263.17_4	OGFOD1	iPSC-CVPC	Heart	1.1940636267691	0.120366051142907	1.338462846655e-21	2.72952728318354e-17	1.98146333426175
ENSG00000087266.17_10	SH3BP2	iPSC-CVPC	Heart	-1.31689708262216	0.105685428783253	6.70279435014704e-32	1.36690085182549e-27	0.1485732552451
ENSG00000087269.16_5	NOP14	iPSC-CVPC	Heart	0.660222891264401	0.119223171671225	4.56466768065505e-08	0.000930872680115984	1.39444767794076
ENSG00000087274.17_7	ADD1	iPSC-CVPC	Heart	1.1141780834836	0.112967891680138	2.1950339558704e-21	4.47633274620651e-17	0.966137862823716
ENSG00000087299.12_5	L2HGDH	iPSC-CVPC	Heart	1.21514709935798	0.0987207891786516	3.03109642479468e-31	6.18131493908379e-27	2.42449461182621
ENSG00000087301.9_6	TXNDC16	iPSC-CVPC	Heart	1.12937117909311	0.0962756373178164	8.65575158591885e-29	1.76516742091643e-24	1.53620877901723
ENSG00000087302.9_5	RTRAF	iPSC-CVPC	Heart	1.16621540683703	0.0935372303638472	6.22566013040944e-32	1.2695988703944e-27	1.4535182405091
ENSG00000087303.18_6	NID2	iPSC-CVPC	Heart	1.5853566758509	0.0694871487625429	1.04671371770131e-83	2.13456328450828e-79	3.09693786807579
ENSG00000087338.5_4	GMCL1	iPSC-CVPC	Heart	1.59497871054584	0.0957151965671945	1.24261290422951e-51	2.53406049559524e-47	2.01725930727163
ENSG00000087365.16_7	SF3B2	iPSC-CVPC	Heart	0.555199858302706	0.0960119449990765	1.17679636850339e-08	0.000239984083428896	1.38634399689323
ENSG00000087448.11_5	KLHL42	iPSC-CVPC	Heart	0.786754353094844	0.0776815443267996	2.20391467988965e-22	4.49444320669896e-18	1.79033728663513
ENSG00000087460.25_8	GNAS	iPSC-CVPC	Heart	1.0249687319467	0.107939409095685	4.92162502814353e-20	1.00366699198931e-15	1.58816139447352
ENSG00000087470.18_8	DNM1L	iPSC-CVPC	Heart	0.698230103571726	0.128235910378984	7.53147782331746e-08	0.00153589427250913	1.36741325182906
ENSG00000087495.17_6	PHACTR3	iPSC-CVPC	Heart	0.607703582011083	0.0983250791471676	1.17104787140396e-09	2.3881179241541e-05	1.47361847624957
ENSG00000087502.18_6	ERGIC2	iPSC-CVPC	Heart	-0.628030172255798	0.130919801903013	2.02784086180953e-06	0.0413537586948817	1.09457397001857
ENSG00000087586.17_4	AURKA	iPSC-CVPC	Heart	1.19968241276469	0.0679567894886485	1.28487461528518e-56	2.62024480295107e-52	3.9153956727137
ENSG00000087842.11_5	PIR	iPSC-CVPC	Heart	-1.16095460216244	0.117679746473193	2.14678980112462e-21	4.37794844143344e-17	-0.123639121652751
ENSG00000087884.14_7	AAMDC	iPSC-CVPC	Heart	-0.84379140393853	0.118739088318742	3.35112966644896e-12	6.83395872878937e-08	0.236581220254037
ENSG00000087903.13_7	RFX2	iPSC-CVPC	Heart	-1.62842566153348	0.126329375196667	8.78002261979823e-34	1.79051001285545e-29	-1.37444143890599
ENSG00000087995.16_3	METTL2A	iPSC-CVPC	Heart	1.21601333946617	0.0978319462882004	9.12639746618288e-32	1.86114623527867e-27	2.02347054249629
ENSG00000088035.18_7	ALG6	iPSC-CVPC	Heart	1.44170406335239	0.142782407745061	2.8829868759576e-22	5.87927513614033e-18	1.25915098686121
ENSG00000088038.19_7	CNOT3	iPSC-CVPC	Heart	1.51409272366509	0.119489781922267	8.08037602612449e-33	1.64783108300757e-28	1.70559203044316
ENSG00000088179.9_7	PTPN4	iPSC-CVPC	Heart	0.762164875971193	0.102033704342431	2.8057645520047e-13	5.72179565090319e-09	1.97121966394513
ENSG00000088205.13_4	DDX18	iPSC-CVPC	Heart	1.65757491436757	0.106622226824343	3.91934018131459e-46	7.99271043175484e-42	1.931253454394
ENSG00000088247.17_6	KHSRP	iPSC-CVPC	Heart	1.43183719688565	0.0908567728261215	3.60426741093324e-47	7.35018253111616e-43	2.59098653332341
ENSG00000088256.9_4	GNA11	iPSC-CVPC	Heart	-1.32314734297412	0.10327253099817	1.94284229913947e-33	3.96203830063512e-29	0.503247863930763
ENSG00000088298.13_5	EDEM2	iPSC-CVPC	Heart	1.10901973708508	0.138221447832932	5.31178630783104e-15	1.08323258175598e-10	1.75246155604028
ENSG00000088305.18_5	DNMT3B	iPSC-CVPC	Heart	2.12173093307071	0.0969854592620267	1.06948041438347e-78	2.18099140905221e-74	3.64936560680429
ENSG00000088320.4_4	REM1	iPSC-CVPC	Heart	-0.946913166477579	0.0964279542786659	3.17054089987533e-21	6.46568405711576e-17	-4.98209217607161
ENSG00000088325.16_4	TPX2	iPSC-CVPC	Heart	1.95992140465761	0.108339199817968	7.5572755490911e-59	1.54115520272615e-54	6.4824580077238
ENSG00000088356.6_5	PDRG1	iPSC-CVPC	Heart	2.03844807454448	0.107598531064092	2.97180429048336e-63	6.06040048958272e-59	2.33534674463623
ENSG00000088367.23_8	EPB41L1	iPSC-CVPC	Heart	1.37779899604658	0.0983748933211363	7.89071734123441e-39	1.60915398739793e-34	1.93457385284523
ENSG00000088387.19_8	DOCK9	iPSC-CVPC	Heart	-0.785077476744603	0.104154493129189	1.74622514556257e-13	3.56107693934575e-09	-0.140125050853561
ENSG00000088448.14_6	ANKRD10	iPSC-CVPC	Heart	-1.24499461163912	0.101736228518632	6.14932126378234e-31	1.25403108532313e-26	-0.122394081319028
ENSG00000088451.11_5	TGDS	iPSC-CVPC	Heart	1.7578803785469	0.125000377350653	4.28075542177136e-39	8.72974453161833e-35	1.53040347490372
ENSG00000088538.13_4	DOCK3	iPSC-CVPC	Heart	-0.974129541246253	0.0966792840021356	3.4724139854796e-22	7.08129384058855e-18	-1.2996376965708
ENSG00000088543.15_5	C3orf18	iPSC-CVPC	Heart	-0.813775677705879	0.120304478953917	3.15258031557068e-11	6.42905703754329e-07	0.0750179590923271
ENSG00000088682.14_5	COQ9	iPSC-CVPC	Heart	-0.578041708524688	0.081647441279729	4.0006437701838e-12	8.15851284053582e-08	-0.289670635027908
ENSG00000088727.12_6	KIF9	iPSC-CVPC	Heart	-1.32374531979714	0.116122347445742	2.04226356244962e-27	4.16478808290351e-23	0.0137953854552827
ENSG00000088756.12_4	ARHGAP28	iPSC-CVPC	Heart	1.30270921172975	0.0882035598424375	2.09121324414641e-42	4.26461116878777e-38	4.84641990282939
ENSG00000088812.18_5	ATRN	iPSC-CVPC	Heart	1.06528917172229	0.106720081038338	7.84503304405624e-22	1.59983758867439e-17	1.76560820960652
ENSG00000088827.12_4	SIGLEC1	iPSC-CVPC	Heart	-1.52942824857774	0.0900829197272109	3.33027347043381e-53	6.79142668825567e-49	-10.0040275408053
ENSG00000088832.17_7	FKBP1A	iPSC-CVPC	Heart	1.77422738202066	0.12370157132727	2.13436521253376e-40	4.3526109779201e-36	1.8124102012004
ENSG00000088854.12_5	C20orf194	iPSC-CVPC	Heart	1.14303324436716	0.156056431889656	7.6503028153939e-13	1.56012625314328e-08	1.29502871670353
ENSG00000088882.8_5	CPXM1	iPSC-CVPC	Heart	1.4983150703488	0.102172213258594	6.55059760369638e-42	1.3358633693218e-37	4.30475617956561
ENSG00000088888.18_4	MAVS	iPSC-CVPC	Heart	0.737932273182504	0.126835675980196	9.63418000313954e-09	0.000196469832804025	1.12501598824797
ENSG00000088899.15_5	LZTS3	iPSC-CVPC	Heart	-0.692268572875086	0.115246070049561	3.25711103429852e-09	6.64222653224497e-05	0.442242628801501
ENSG00000088930.8_4	XRN2	iPSC-CVPC	Heart	1.80179690007682	0.106279237716429	4.4241329410639e-53	9.02213430671161e-49	2.29148538861604
ENSG00000088970.16_8	KIZ	iPSC-CVPC	Heart	-1.47099862340129	0.120012856214709	5.06926145280153e-31	1.03377448806982e-26	-0.084667250032318
ENSG00000088986.11_6	DYNLL1	iPSC-CVPC	Heart	1.94562049553949	0.0959114810635412	2.89800743173728e-70	5.90990655554184e-66	2.38242651661728
ENSG00000088992.18_5	TESC	iPSC-CVPC	Heart	-0.509840150186321	0.0851268276919292	3.6098323979494e-09	7.36153120913821e-05	-0.680449465101771
ENSG00000089006.16_5	SNX5	iPSC-CVPC	Heart	1.13724434524471	0.120887161460939	1.02695415281113e-19	2.09426760382774e-15	1.55524152374219
ENSG00000089009.15_6	RPL6	iPSC-CVPC	Heart	2.23620830290272	0.0943140497625185	1.68517214735285e-88	3.43657156009667e-84	2.16324765300069
ENSG00000089041.17_5	P2RX7	iPSC-CVPC	Heart	-0.98668064879479	0.121643665727492	2.77609088074884e-15	5.66128213311111e-11	-2.97509118748281
ENSG00000089048.14_3	ESF1	iPSC-CVPC	Heart	1.01511341103221	0.137932192577068	6.01539620644624e-13	1.22671974838058e-08	1.3051249131279
ENSG00000089050.16_6	RBBP9	iPSC-CVPC	Heart	2.0768877217327	0.0831529810825404	2.72568245874549e-95	5.55848423811968e-91	2.84726622633148
ENSG00000089057.15_7	SLC23A2	iPSC-CVPC	Heart	0.667794829248281	0.105354761743954	4.52182489670721e-10	9.22135751185501e-06	1.37215509884326
ENSG00000089060.11_6	SLC8B1	iPSC-CVPC	Heart	-1.11460733392589	0.0950604223877382	9.11357871061149e-29	1.858532106455e-24	-1.18454394507991
ENSG00000089063.15_6	TMEM230	iPSC-CVPC	Heart	0.646008980595087	0.135293197697066	2.25555161942357e-06	0.0459974641749049	1.30547982223741
ENSG00000089091.16_6	DZANK1	iPSC-CVPC	Heart	2.27642813372346	0.110172612837218	2.98083376699415e-72	6.07881430103117e-68	1.53802108547318
ENSG00000089094.19_6	KDM2B	iPSC-CVPC	Heart	1.86595099204637	0.106367056350577	4.70893998205936e-56	9.60294130541365e-52	1.88851786298519
ENSG00000089127.13_7	OAS1	iPSC-CVPC	Heart	-1.42408808448733	0.0987299551523598	8.88560381963726e-41	1.81204118693863e-36	-3.67759145057139
ENSG00000089154.11_5	GCN1	iPSC-CVPC	Heart	1.44053460676292	0.113719972845025	8.40714983047856e-33	1.71447006492949e-28	1.90162837394133
ENSG00000089157.16_7	RPLP0	iPSC-CVPC	Heart	1.21305968402774	0.105594476095081	8.83464747914415e-28	1.80164966042187e-23	2.43104373024677
ENSG00000089163.4_3	SIRT4	iPSC-CVPC	Heart	1.11989406122964	0.102162213370082	1.22059361188093e-25	2.48915655270878e-21	1.61264170669019
ENSG00000089199.10_7	CHGB	iPSC-CVPC	Heart	-1.32618600647466	0.0823269453514956	6.98438194042017e-49	1.42432500910989e-44	-4.90456633500537
ENSG00000089220.5_4	PEBP1	iPSC-CVPC	Heart	-1.60261280747368	0.125722812471943	3.75420935305661e-33	7.65595913368834e-29	0.00388614124305787
ENSG00000089225.20_4	TBX5	iPSC-CVPC	Heart	-0.852283325232221	0.0947684810516339	3.02580559625267e-18	6.17052535243807e-14	0.228432315669486
ENSG00000089234.16_6	BRAP	iPSC-CVPC	Heart	1.57915355256124	0.115981432786356	4.86370138786274e-37	9.91854624026849e-33	1.69953464019441
ENSG00000089248.7_5	ERP29	iPSC-CVPC	Heart	1.75538480436343	0.0952406842073527	1.34779433748331e-60	2.74855699242971e-56	2.3785580628965
ENSG00000089280.19_3	FUS	iPSC-CVPC	Heart	1.67202983890504	0.13061803920458	2.17842817942564e-33	4.44246858630271e-29	1.47985476196652
ENSG00000089289.16_4	IGBP1	iPSC-CVPC	Heart	0.836968489495329	0.135492045060129	1.19432631766439e-09	2.43558965961299e-05	1.45870864278314
ENSG00000089327.15_6	FXYD5	iPSC-CVPC	Heart	-0.892058686674338	0.0985623582969839	1.90623639214445e-18	3.88738787450018e-14	0.359930137920511
ENSG00000089356.18_6	FXYD3	iPSC-CVPC	Heart	-2.10356069802696	0.10723270261951	9.39270317947455e-67	1.91545395939025e-62	-5.07734314853983
ENSG00000089472.16_7	HEPH	iPSC-CVPC	Heart	1.63033204329515	0.0773406057796335	1.83876103256288e-74	3.74978537370548e-70	4.24408854532891
ENSG00000089486.17_7	CDIP1	iPSC-CVPC	Heart	1.20495095475541	0.0917178544749197	6.98400783924287e-35	1.4242487186568e-30	1.60893750631259
ENSG00000089505.17_6	CMTM1	iPSC-CVPC	Heart	1.56230077378329	0.113304125542573	7.87604389417051e-38	1.60616163133819e-33	2.13961675661627
ENSG00000089597.18_6	GANAB	iPSC-CVPC	Heart	1.55459091122474	0.093996486104022	5.20696919101584e-51	1.06185722712386e-46	2.13682928832373
ENSG00000089639.11_6	GMIP	iPSC-CVPC	Heart	1.37705005131208	0.106781549337484	8.29003652121606e-34	1.69058714777159e-29	2.04358774832921
ENSG00000089682.16_7	RBM41	iPSC-CVPC	Heart	1.6546082851618	0.112467189168888	3.91276436611515e-42	7.97930037181862e-38	2.46318165745355
ENSG00000089685.15_7	BIRC5	iPSC-CVPC	Heart	1.98033147126865	0.106008971353455	6.93360597046386e-62	1.4139702655567e-57	6.17284682897658
ENSG00000089693.10_5	MLF2	iPSC-CVPC	Heart	1.68489625102626	0.120295979799721	7.83549840943749e-39	1.59789319063659e-34	1.52640286701848
ENSG00000089723.10_4	OTUB2	iPSC-CVPC	Heart	1.90476744279446	0.107018179718371	2.34934137804965e-57	4.79101187225665e-53	4.09857192952879
ENSG00000089775.11_4	ZBTB25	iPSC-CVPC	Heart	-1.65601852513461	0.119140969145726	2.43126587378467e-38	4.95808049640908e-34	-0.289346822625653
ENSG00000089818.18_6	NECAP1	iPSC-CVPC	Heart	1.43333477385368	0.118260869405815	1.9550744059903e-30	3.98698323613602e-26	1.69464728490913
ENSG00000089820.16_7	ARHGAP4	iPSC-CVPC	Heart	-1.30432106448314	0.0838359331498332	3.4361446447634e-46	7.007329774066e-42	-1.58468537902988
ENSG00000089847.12_7	ANKRD24	iPSC-CVPC	Heart	1.87373610029827	0.114807955180073	6.29204931260926e-50	1.28313761632041e-45	1.6034270598513
ENSG00000089876.12_9	DHX32	iPSC-CVPC	Heart	0.925733163421224	0.094781556890325	4.98193111129961e-21	1.01596521152733e-16	1.45493917233561
ENSG00000089902.10_5	RCOR1	iPSC-CVPC	Heart	1.72606836243474	0.10519148111553	2.30124661848106e-50	4.69293222906843e-46	2.40174221255598
ENSG00000090006.18_6	LTBP4	iPSC-CVPC	Heart	-1.19659247071266	0.0929004424923738	9.71535649528674e-34	1.98125265008382e-29	-1.64096580406324
ENSG00000090013.11_6	BLVRB	iPSC-CVPC	Heart	-1.67826155050859	0.115445941814098	2.61316446329737e-41	5.32902629000233e-37	-0.05673439426942
ENSG00000090020.11_5	SLC9A1	iPSC-CVPC	Heart	-2.03392641333636	0.123662385976484	1.48107000121922e-50	3.02034605348636e-46	0.0594410070387071
ENSG00000090054.15_6	SPTLC1	iPSC-CVPC	Heart	1.65443135522328	0.116646406095735	1.18347749502066e-39	2.41346565559563e-35	1.9160500463222
ENSG00000090061.17_6	CCNK	iPSC-CVPC	Heart	1.43498812493691	0.102735917609167	1.18028592701854e-38	2.40695709096891e-34	2.23484210913624
ENSG00000090097.21_9	PCBP4	iPSC-CVPC	Heart	-0.927393969051836	0.135032673482682	1.61370428098106e-11	3.29082714020468e-07	0.640800916946126
ENSG00000090104.12_4	RGS1	iPSC-CVPC	Heart	-1.67229853152086	0.101001798292007	4.2227519717189e-51	8.61145809592635e-47	-2.16021485672991
ENSG00000090238.12_6	YPEL3	iPSC-CVPC	Heart	-1.14434455688481	0.0979141906576297	1.31405022775132e-28	2.67974262945327e-24	-0.925492309690999
ENSG00000090273.14_5	NUDC	iPSC-CVPC	Heart	-1.59880093052664	0.129304964355135	1.74423198332497e-31	3.55701228359461e-27	0.752245978771031
ENSG00000090316.16_5	MAEA	iPSC-CVPC	Heart	0.705944626409899	0.145073174686355	1.45187744863989e-06	0.0296081368101133	1.22888853113991
ENSG00000090339.9_4	ICAM1	iPSC-CVPC	Heart	-1.72927924960595	0.12185901556698	1.09193974433869e-39	2.22679272062989e-35	-2.18106756189645
ENSG00000090372.15_7	STRN4	iPSC-CVPC	Heart	1.40017386556649	0.121093796414474	4.33103334763447e-28	8.83227630583098e-24	1.76627815389485
ENSG00000090376.11_5	IRAK3	iPSC-CVPC	Heart	-1.40745039414969	0.10491606990165	3.95447759884487e-36	8.06436616732434e-32	-3.48844328820005
ENSG00000090382.7_4	LYZ	iPSC-CVPC	Heart	-1.69381009910246	0.0866640814255531	2.24126817954578e-66	4.57061819854771e-62	-4.05281095255481
ENSG00000090432.7_5	MUL1	iPSC-CVPC	Heart	0.915189536276634	0.117380765033346	2.76946208871882e-14	5.64776403752429e-10	1.37578736147917
ENSG00000090447.12_5	TFAP4	iPSC-CVPC	Heart	1.55802200246677	0.121715785231316	2.18768501603942e-33	4.46134605320919e-29	1.59868444566702
ENSG00000090470.15_8	PDCD7	iPSC-CVPC	Heart	1.94006741793306	0.12241075228985	1.31647568788512e-47	2.68468887030412e-43	1.5570372785063
ENSG00000090487.11_5	SPG21	iPSC-CVPC	Heart	1.39634404315854	0.107462922991791	3.05572909703033e-34	6.23154834757395e-30	1.69639223084592
ENSG00000090530.10_6	P3H2	iPSC-CVPC	Heart	1.80502084322545	0.0966952657061762	8.1599874679321e-62	1.66406624433539e-57	3.63786013784509
ENSG00000090539.15_5	CHRD	iPSC-CVPC	Heart	-1.73666019130906	0.10246087423563	4.62943843237071e-53	9.44081379513359e-49	-3.54182063742409
ENSG00000090554.13_5	FLT3LG	iPSC-CVPC	Heart	-1.13149764967721	0.0909133028281371	7.75775967104721e-32	1.58203992971666e-27	-3.54855759895668
ENSG00000090581.10_5	GNPTG	iPSC-CVPC	Heart	-1.25803344409329	0.0872975265629885	1.02465981713653e-40	2.08958876508653e-36	0.313019008338198
ENSG00000090612.22_8	ZNF268	iPSC-CVPC	Heart	1.62232303858651	0.10749155731641	6.02674103368306e-44	1.22903329899899e-39	2.4850939580446
ENSG00000090621.14_8	PABPC4	iPSC-CVPC	Heart	-0.895051467883684	0.103054328907967	3.48227859301916e-17	7.10141073474397e-13	0.63345668420898
ENSG00000090659.18_8	CD209	iPSC-CVPC	Heart	-1.2286347066978	0.102552579838768	7.66983012089154e-30	1.56410845655341e-25	-12.1509200554462
ENSG00000090661.12_5	CERS4	iPSC-CVPC	Heart	1.2805409058735	0.124334152520776	4.88392660144904e-23	9.95979151833503e-19	1.634721282752
ENSG00000090674.16_5	MCOLN1	iPSC-CVPC	Heart	-1.5635870178004	0.10142095119844	1.65956054675054e-45	3.38434182298838e-41	-0.0753010582131404
ENSG00000090686.16_5	USP48	iPSC-CVPC	Heart	0.814283889185794	0.123720676070237	1.00580558145757e-10	2.05113932226642e-06	1.40646958978149
ENSG00000090776.6_4	EFNB1	iPSC-CVPC	Heart	0.925635811076825	0.107829809017295	7.65017713977616e-17	1.56010062411455e-12	1.43660969957029
ENSG00000090857.14_5	PDPR	iPSC-CVPC	Heart	1.46276216334048	0.135743312983545	6.72543285943233e-25	1.37151752302404e-20	1.58320076547083
ENSG00000090861.16_5	AARS1	iPSC-CVPC	Heart	0.853919274432798	0.102569381723755	5.57172884510639e-16	1.13624266338255e-11	1.80848813263046
ENSG00000090863.12_5	GLG1	iPSC-CVPC	Heart	0.5251889131039	0.0845511162412071	9.73468038040042e-10	1.98519336997506e-05	1.65404393865443
ENSG00000090889.12_4	KIF4A	iPSC-CVPC	Heart	1.83171107694934	0.108002176696106	4.10302421986647e-53	8.36729729157369e-49	6.1468120429383
ENSG00000090905.19_5	TNRC6A	iPSC-CVPC	Heart	-0.742096050759708	0.110828304958269	4.88249164816064e-11	9.95686521809399e-07	0.646050225870659
ENSG00000090924.15_6	PLEKHG2	iPSC-CVPC	Heart	0.657002376406671	0.131825756413479	8.13743616040014e-07	0.016594673561904	1.5742658513068
ENSG00000090971.5_4	NAT14	iPSC-CVPC	Heart	1.60138031969037	0.0996006314909254	9.89606251563261e-49	2.01810402881296e-44	3.13054068699703
ENSG00000090975.12_5	PITPNM2	iPSC-CVPC	Heart	-1.07775732446505	0.0883868937526195	9.48016118084867e-31	1.93328926961047e-26	-0.617068724314185
ENSG00000090989.18_5	EXOC1	iPSC-CVPC	Heart	1.25920568502653	0.143523273566726	1.74031261705953e-17	3.5490195199695e-13	1.25614128720205
ENSG00000091009.8_5	RBM27	iPSC-CVPC	Heart	1.96105396219396	0.0984182265950702	2.25997248500785e-68	4.60876188867651e-64	2.16913019491361
ENSG00000091039.17_7	OSBPL8	iPSC-CVPC	Heart	2.13295359182593	0.0997447434883004	4.46822852595759e-76	9.11205843298531e-72	2.87278926683526
ENSG00000091106.19_5	NLRC4	iPSC-CVPC	Heart	-1.13149115241525	0.111435378898366	1.75759192291378e-22	3.58425720839807e-18	-4.30993140116311
ENSG00000091127.14_5	PUS7	iPSC-CVPC	Heart	0.930930057476114	0.137785058217155	3.31673915284635e-11	6.76382615439956e-07	1.48530194259104
ENSG00000091129.21_10	NRCAM	iPSC-CVPC	Heart	1.08202679738155	0.124441752640128	3.22489373769331e-17	6.57652579927797e-13	1.7322541863815
ENSG00000091136.14_6	LAMB1	iPSC-CVPC	Heart	0.679560162645507	0.132715046594922	4.0964440524299e-07	0.0083538783561203	1.24089402025518
ENSG00000091262.15_4	ABCC6	iPSC-CVPC	Heart	1.21775703518791	0.125121353947579	6.67875968176912e-21	1.36199946190318e-16	2.17721351758788
ENSG00000091317.8_5	CMTM6	iPSC-CVPC	Heart	1.61180732876519	0.119298444414617	1.45776049568219e-36	2.97281097884469e-32	2.21363019474285
ENSG00000091482.8_7	SMPX	iPSC-CVPC	Heart	0.708082253790952	0.0903515138335595	2.07197650851496e-14	4.22538169381456e-10	1.42629013451336
ENSG00000091490.11_7	SEL1L3	iPSC-CVPC	Heart	0.882687483153111	0.142999514650354	1.22743255429283e-09	2.50310320796937e-05	2.05592404126068
ENSG00000091527.15_4	CDV3	iPSC-CVPC	Heart	1.09707905842594	0.108136590807361	1.89313496908924e-22	3.86067014246369e-18	1.98498220242358
ENSG00000091592.16_7	NLRP1	iPSC-CVPC	Heart	-1.01983582147703	0.0912812424411124	1.72813407953764e-26	3.52418382840111e-22	-3.65635168737471
ENSG00000091622.16_6	PITPNM3	iPSC-CVPC	Heart	0.975919177066537	0.145097318792665	4.03043543469362e-11	8.2192669819707e-07	0.592931385852382
ENSG00000091640.8_5	SPAG7	iPSC-CVPC	Heart	0.658865648942279	0.102786635344252	2.92033787384762e-10	5.95544502613745e-06	1.21461829828698
ENSG00000091651.9_5	ORC6	iPSC-CVPC	Heart	1.15410652202579	0.0690968273889982	7.94485734212021e-52	1.62019475777857e-47	3.14435070742339
ENSG00000091656.19_9	ZFHX4	iPSC-CVPC	Heart	1.87628496690829	0.0910476137927834	5.79445092374491e-72	1.1816623768793e-67	4.97827802451599
ENSG00000091732.17_6	ZC3HC1	iPSC-CVPC	Heart	1.4738212543844	0.0850311903249284	5.44206586049293e-55	1.10980049093032e-50	1.72023183994275
ENSG00000091831.23_6	ESR1	iPSC-CVPC	Heart	-0.651075265659378	0.114440489646845	1.98507769549974e-08	0.000404816894443262	-2.03418831243361
ENSG00000091844.8_6	RGS17	iPSC-CVPC	Heart	1.87148388944054	0.0794626973435337	1.19146656849663e-87	2.42975777313518e-83	1.30329316050591
ENSG00000091879.14_4	ANGPT2	iPSC-CVPC	Heart	-0.962731884389797	0.156587411446311	1.41944726745946e-09	2.89467881253008e-05	-1.49857636244837
ENSG00000091947.10_6	TMEM101	iPSC-CVPC	Heart	1.66921850222145	0.118250382823561	2.43208342461415e-39	4.95974772781564e-35	1.69477416744155
ENSG00000091986.15_8	CCDC80	iPSC-CVPC	Heart	-0.972459616063485	0.159439307191106	1.89615180433066e-09	3.86682237457151e-05	0.586375188178014
ENSG00000092010.15_5	PSME1	iPSC-CVPC	Heart	1.59595849996826	0.141162162252043	4.9463485525616e-27	1.00870886032389e-22	1.45274618968197
ENSG00000092051.17_6	JPH4	iPSC-CVPC	Heart	1.90439952362068	0.106331744275235	6.34303655899708e-58	1.29353544547627e-53	4.2169078892312
ENSG00000092094.11_6	OSGEP	iPSC-CVPC	Heart	-1.43542351071266	0.108860368656456	4.2449871563696e-35	8.65680230798453e-31	0.172992659353031
ENSG00000092108.21_9	SCFD1	iPSC-CVPC	Heart	1.21998038575723	0.147096573336988	7.07393255250482e-16	1.44258706543231e-11	1.34461905046246
ENSG00000092140.16_7	G2E3	iPSC-CVPC	Heart	1.81327091801679	0.113052977213602	1.53684769753216e-48	3.13409350957733e-44	2.60165707883561
ENSG00000092199.17_9	HNRNPC	iPSC-CVPC	Heart	1.54143289904637	0.102634410521326	1.35997907218208e-43	2.77340532190092e-39	2.46396385944917
ENSG00000092201.10_5	SUPT16H	iPSC-CVPC	Heart	2.26055537317948	0.0943026498969848	6.71848864503088e-90	1.37010138938115e-85	2.24854939952762
ENSG00000092203.15_10	TOX4	iPSC-CVPC	Heart	1.12904958041465	0.110509804525179	1.01113717142335e-22	2.06201203368364e-18	1.78265011056143
ENSG00000092208.17_6	GEMIN2	iPSC-CVPC	Heart	1.74710715133416	0.106824302695246	4.25408554765907e-50	8.67535665734114e-46	2.82554615064745
ENSG00000092330.18_9	TINF2	iPSC-CVPC	Heart	-0.608410415885162	0.103402922668842	6.62216967595291e-09	0.000135045906201708	0.665840415785047
ENSG00000092421.16_7	SEMA6A	iPSC-CVPC	Heart	0.90348131818507	0.103714646849195	2.84086562247298e-17	5.79337726390915e-13	1.4723242040214
ENSG00000092445.12_5	TYRO3	iPSC-CVPC	Heart	1.40132405904935	0.103764425638221	1.54970525823556e-36	3.16031393311978e-32	2.89346417629147
ENSG00000092470.12_5	WDR76	iPSC-CVPC	Heart	2.16024814890021	0.0997148452669907	1.44795942252314e-77	2.95282365035144e-73	3.38461567111408
ENSG00000092529.25_8	CAPN3	iPSC-CVPC	Heart	-0.647138771759471	0.136002214314854	2.44172225240357e-06	0.049794041893266	0.182701143399059
ENSG00000092531.10_5	SNAP23	iPSC-CVPC	Heart	-0.592361127319723	0.116362813627521	4.76481237676145e-07	0.00971688187992962	0.836018996525294
ENSG00000092607.15_6	TBX15	iPSC-CVPC	Heart	-1.7531353992856	0.127289055928427	9.29485726332033e-38	1.89550024170891e-33	-4.87517356924649
ENSG00000092621.12_5	PHGDH	iPSC-CVPC	Heart	1.72098554094493	0.0934001792808586	1.43191353546269e-60	2.92010127286906e-56	4.72845313453916
ENSG00000092820.18_6	EZR	iPSC-CVPC	Heart	1.0419245462886	0.0649173475041101	1.35865184176293e-48	2.77069870090714e-44	2.32261515549861
ENSG00000092841.19_6	MYL6	iPSC-CVPC	Heart	1.20068576334315	0.0981757172851213	6.62295130367851e-31	1.35061845935916e-26	2.54749481015769
ENSG00000092847.13_6	AGO1	iPSC-CVPC	Heart	1.40261216212164	0.0925816754802567	3.1974076258394e-44	6.52047337137429e-40	1.78653739987705
ENSG00000092853.14_6	CLSPN	iPSC-CVPC	Heart	1.91892825688044	0.108331903254464	6.37628476073694e-57	1.30031575125708e-52	4.84343114064456
ENSG00000092929.11_7	UNC13D	iPSC-CVPC	Heart	-1.93023271267063	0.132255970833576	1.40095629265637e-41	2.85697016761414e-37	-1.2760548804977
ENSG00000092964.18_7	DPYSL2	iPSC-CVPC	Heart	-1.77887269509333	0.111724291475946	5.77235252880646e-48	1.1771558511995e-43	-0.923400243067515
ENSG00000092969.12_6	TGFB2	iPSC-CVPC	Heart	1.6660570117575	0.10162300390646	2.71029358498499e-50	5.52710170785989e-46	5.0754884266034
ENSG00000092978.11_5	GPATCH2	iPSC-CVPC	Heart	1.64844388985291	0.114429533530065	1.08282398940408e-40	2.20820296159174e-36	1.74197414598789
ENSG00000093000.19_5	NUP50	iPSC-CVPC	Heart	2.00514633575459	0.103546755700013	1.94872849471954e-65	3.97404201928156e-61	1.96510048424067
ENSG00000093009.11_4	CDC45	iPSC-CVPC	Heart	1.83917449472353	0.111343977522954	6.61166141205649e-51	1.34831611176068e-46	4.42603048644658
ENSG00000093010.14_6	COMT	iPSC-CVPC	Heart	-1.31912225391	0.0900817539138768	8.23120174188857e-42	1.67858897122334e-37	0.280293272600712
ENSG00000093072.18_11	ADA2	iPSC-CVPC	Heart	-1.62530975317305	0.127234875208442	2.85910508300589e-33	5.83057299577391e-29	-0.690053029518667
ENSG00000093100.13_8	AC016026.1	iPSC-CVPC	Heart	-0.838774474065649	0.115718285423471	1.28551489570708e-12	2.62155052681545e-08	0.170731093419201
ENSG00000093144.19_8	ECHDC1	iPSC-CVPC	Heart	0.807002094920616	0.103448093943593	2.68549043150185e-14	5.47652063696172e-10	1.67077519856276
ENSG00000093167.18_8	LRRFIP2	iPSC-CVPC	Heart	-1.99981576671357	0.104447346984727	2.66227184466674e-64	5.42917097282888e-60	-0.394701814848905
ENSG00000093217.11_6	XYLB	iPSC-CVPC	Heart	1.58631437794375	0.12017460593764	3.66792734381038e-35	7.48000423223251e-31	1.22777611952875
ENSG00000094631.21_8	HDAC6	iPSC-CVPC	Heart	-0.882449769655082	0.0971784778446011	1.49576576018234e-18	3.05031511473985e-14	0.467036139805856
ENSG00000094755.17_7	GABRP	iPSC-CVPC	Heart	1.71055008798384	0.0884759833840607	2.83260458864241e-65	5.77653053761847e-61	5.02166197000494
ENSG00000094804.12_7	CDC6	iPSC-CVPC	Heart	1.49501075074307	0.0981347744458576	1.25918856047375e-44	2.56786323137412e-40	4.78679890192845
ENSG00000094841.14_5	UPRT	iPSC-CVPC	Heart	1.03082199765595	0.135684655852812	1.14862714698662e-13	2.34239534084981e-09	1.54035505395881
ENSG00000094880.11_7	CDC23	iPSC-CVPC	Heart	1.97647308609907	0.110446080585746	7.53239538662891e-58	1.53608139119523e-53	2.40317489247398
ENSG00000094914.14_7	AAAS	iPSC-CVPC	Heart	1.20926282200022	0.124137595373874	6.2019939512527e-21	1.26477262647896e-16	1.49438152121265
ENSG00000094916.16_7	CBX5	iPSC-CVPC	Heart	1.11898288972157	0.0830986145209038	2.3315536491993e-36	4.75473735681213e-32	2.58806304356088
ENSG00000094963.14_4	FMO2	iPSC-CVPC	Heart	-1.34295782765288	0.0743293810865959	9.90573731911806e-59	2.02007701148775e-54	-11.5690969870213
ENSG00000094975.14_5	SUCO	iPSC-CVPC	Heart	1.2056796591797	0.0979799575530445	3.13994812054039e-31	6.40329620221802e-27	2.83997638280037
ENSG00000095002.15_6	MSH2	iPSC-CVPC	Heart	1.44923279041994	0.0904277641999656	1.77451662338382e-48	3.61877175006662e-44	3.38234749226966
ENSG00000095015.6_4	MAP3K1	iPSC-CVPC	Heart	2.12695099279047	0.109443977129057	8.45457284317604e-66	1.72414103990889e-61	2.13515615719563
ENSG00000095059.16_7	DHPS	iPSC-CVPC	Heart	-1.30380282724711	0.0949889185145292	1.52604575797572e-37	3.11206511423989e-33	0.256211277220217
ENSG00000095066.11_9	HOOK2	iPSC-CVPC	Heart	-1.63012203853898	0.0960628417218669	3.68144163155585e-53	7.50756391923184e-49	-1.44082707110344
ENSG00000095139.14_4	ARCN1	iPSC-CVPC	Heart	1.63783828129757	0.110759623949966	1.71848931764511e-42	3.50451526547367e-38	1.8433800704306
ENSG00000095203.14_4	EPB41L4B	iPSC-CVPC	Heart	-1.02019512778094	0.0857360915937409	1.69269683787517e-29	3.45191666147884e-25	-2.38193649058526
ENSG00000095209.12_8	TMEM38B	iPSC-CVPC	Heart	-0.568462453805641	0.10695465038672	1.49963764449867e-07	0.00305821104842614	0.394030647884898
ENSG00000095261.14_4	PSMD5	iPSC-CVPC	Heart	2.16850010915021	0.090781933809991	1.90367317266165e-89	3.8821607010089e-85	2.82971773066114
ENSG00000095303.17_8	PTGS1	iPSC-CVPC	Heart	-2.13320679031835	0.126763768594897	1.87575996363668e-52	3.82523729384428e-48	-2.39412415216707
ENSG00000095321.17_9	CRAT	iPSC-CVPC	Heart	-0.936103550742514	0.146131935702556	2.99578493022389e-10	6.10930420820558e-06	0.548567197047111
ENSG00000095370.20_7	SH2D3C	iPSC-CVPC	Heart	-1.08697696111593	0.0760729261582138	3.82333334038462e-40	7.79692368104636e-36	-2.42720160461337
ENSG00000095380.11_4	NANS	iPSC-CVPC	Heart	-0.678870627848164	0.136357164954855	8.35229243425005e-07	0.0170328299611661	0.961177682778683
ENSG00000095485.18_6	CWF19L1	iPSC-CVPC	Heart	1.96370193801775	0.120829909452424	1.37719355949935e-49	2.80851082588702e-45	1.80905494836641
ENSG00000095539.15_5	SEMA4G	iPSC-CVPC	Heart	1.85203530942735	0.102386223273511	7.72734011103978e-59	1.57583646884434e-54	3.25741839947558
ENSG00000095585.17_5	BLNK	iPSC-CVPC	Heart	-0.702656949870448	0.106536004039031	9.21917980525736e-11	1.88006733768613e-06	-4.11666803049503
ENSG00000095637.22_9	SORBS1	iPSC-CVPC	Heart	-1.37022216741788	0.086321088133219	9.96552186279524e-48	2.03226887347983e-43	-3.02018161316212
ENSG00000095713.14_7	CRTAC1	iPSC-CVPC	Heart	-1.22810991575051	0.112152433845155	1.35790747562315e-25	2.76918071503829e-21	-1.91085372670456
ENSG00000095739.11_4	BAMBI	iPSC-CVPC	Heart	0.954424469277181	0.0949300995310508	4.20281588921578e-22	8.57080244287774e-18	3.68264547578501
ENSG00000095752.7_7	IL11	iPSC-CVPC	Heart	1.46068397222215	0.115743063313541	1.35423375634186e-32	2.76168889930796e-28	3.64130580781041
ENSG00000095787.23_8	WAC	iPSC-CVPC	Heart	1.22693767786574	0.10318751394611	1.84522589578838e-29	3.76296916928124e-25	1.91021557536973
ENSG00000095794.19_8	CREM	iPSC-CVPC	Heart	0.992668984913419	0.116627773207609	1.34320060984917e-16	2.73918900366541e-12	2.14147918538848
ENSG00000095906.17_6	NUBP2	iPSC-CVPC	Heart	1.34909214891974	0.140284938416127	1.78141643919014e-20	3.63284254444045e-16	1.51282311896093
ENSG00000095951.17_5	HIVEP1	iPSC-CVPC	Heart	1.5404211822251	0.121126152514054	5.06934714568923e-33	1.0337919634204e-28	1.73712358511538
ENSG00000095970.17_4	TREM2	iPSC-CVPC	Heart	-0.698216315367549	0.114422473917537	1.86462108331032e-09	3.80252177519474e-05	-3.34997624601383
ENSG00000096060.14_4	FKBP5	iPSC-CVPC	Heart	-1.36872908112982	0.115519787673912	2.77178422183047e-29	5.65249956357888e-25	-1.42237731784639
ENSG00000096063.16_8	SRPK1	iPSC-CVPC	Heart	1.73177873550136	0.109331202344181	1.45822630330402e-47	2.97376090032789e-43	2.2621222096313
ENSG00000096070.19_6	BRPF3	iPSC-CVPC	Heart	1.16262379539806	0.10668988441363	2.21479734749751e-25	4.51663623075167e-21	1.75722372459596
ENSG00000096080.11_5	MRPS18A	iPSC-CVPC	Heart	1.23093223219606	0.112623708636616	1.64424341807463e-25	3.35310560247959e-21	1.32459300710357
ENSG00000096088.16_5	PGC	iPSC-CVPC	Heart	-0.735992389176932	0.142725615521976	3.4051767563863e-07	0.00694417695929858	-6.88723150034209
ENSG00000096401.8_4	CDC5L	iPSC-CVPC	Heart	1.66449872202084	0.105264731903969	1.98145137298018e-47	4.04077378491848e-43	2.12404322908813
ENSG00000096433.11_5	ITPR3	iPSC-CVPC	Heart	-1.313379490101	0.102796218982302	2.78914520183778e-33	5.68790381010779e-29	-1.26180737191368
ENSG00000096654.15_3	ZNF184	iPSC-CVPC	Heart	2.24812539757383	0.102828317121276	1.26817357991285e-78	2.58618638151628e-74	2.58202664741369
ENSG00000096696.14_5	DSP	iPSC-CVPC	Heart	0.63998865845459	0.0925546582234758	1.18937200324857e-11	2.42548632622481e-07	1.57576515130337
ENSG00000096717.12_4	SIRT1	iPSC-CVPC	Heart	2.2252819332541	0.105781189075474	3.11703493102108e-74	6.35656933483129e-70	2.20468109911544
ENSG00000096746.17_3	HNRNPH3	iPSC-CVPC	Heart	1.05136085421683	0.126687084465583	6.8043068280982e-16	1.38760229145407e-11	1.45470147768699
ENSG00000096872.16_6	IFT74	iPSC-CVPC	Heart	1.29595522508623	0.107682226862423	4.50451258372582e-30	9.18605251199207e-26	1.98800854318744
ENSG00000096996.16_6	IL12RB1	iPSC-CVPC	Heart	-0.733119950094112	0.116729305675515	6.42840057532657e-10	1.31094372932635e-05	-6.92300564404479
ENSG00000097007.19_8	ABL1	iPSC-CVPC	Heart	0.775298900508479	0.126046502244769	1.39697926268826e-09	2.84885981040017e-05	1.49680373001442
ENSG00000097021.19_5	ACOT7	iPSC-CVPC	Heart	1.8042271226827	0.121370179713595	7.30835908130816e-43	1.49039366745117e-38	2.48756287170979
ENSG00000097046.13_4	CDC7	iPSC-CVPC	Heart	1.65859064615593	0.101558592161824	5.56647672898814e-50	1.13517159934255e-45	2.89590416516724
ENSG00000097096.9_5	SYDE2	iPSC-CVPC	Heart	1.43927900050544	0.0941923965023124	7.56862544570742e-45	1.54346978714311e-40	3.11061319273073
ENSG00000099194.6_4	SCD	iPSC-CVPC	Heart	0.689973998085266	0.107658830497255	2.94083583413468e-10	5.99724651655085e-06	3.0236536169757
ENSG00000099219.14_5	ERMP1	iPSC-CVPC	Heart	1.19731505602256	0.0976700415184644	4.98145241940319e-31	1.01586759188889e-26	1.9952297762382
ENSG00000099250.18_9	NRP1	iPSC-CVPC	Heart	0.918182369077869	0.110245635946125	5.43698615229519e-16	1.10876458603756e-11	1.36449909012203
ENSG00000099251.14_4	HSD17B7P2	iPSC-CVPC	Heart	-0.775418467660833	0.122970198423322	5.51834362069917e-10	1.12535581456918e-05	-1.58285569044126
ENSG00000099260.11_5	PALMD	iPSC-CVPC	Heart	-1.52966217750132	0.0805142258331286	1.56407714574644e-63	3.18962252332072e-59	-4.39206376705486
ENSG00000099282.10_5	TSPAN15	iPSC-CVPC	Heart	0.630885739064397	0.109976119368857	1.52412191694932e-08	0.000310814182523475	1.78954475687051
ENSG00000099284.14_5	MACROH2A2	iPSC-CVPC	Heart	1.21803366808037	0.0709930987937846	4.18862206509166e-54	8.54185697734142e-50	3.82441735642071
ENSG00000099290.17_6	WASHC2A	iPSC-CVPC	Heart	-1.01897299378752	0.155160982183343	1.10112929280554e-10	2.24553296681834e-06	0.047031106117458
ENSG00000099308.10_5	MAST3	iPSC-CVPC	Heart	0.704758743686686	0.0898781051720065	2.00852157566729e-14	4.0959780492583e-10	0.941526053875996
ENSG00000099326.9_7	MZF1	iPSC-CVPC	Heart	-1.09433958590203	0.095430175730329	1.07320746371447e-27	2.18859198075292e-23	-0.22113415088746
ENSG00000099331.13_5	MYO9B	iPSC-CVPC	Heart	-1.22567313214983	0.0788468615124841	3.97482837119687e-46	8.10586749738178e-42	-0.0266933164464139
ENSG00000099337.5_4	KCNK6	iPSC-CVPC	Heart	0.612133431348548	0.105815906466752	1.16178073079218e-08	0.000236921944430449	1.14710498781162
ENSG00000099338.23_7	CATSPERG	iPSC-CVPC	Heart	1.1444459562575	0.125567846339653	1.1406748754385e-18	2.32617827348173e-14	0.689312486400402
ENSG00000099341.11_7	PSMD8	iPSC-CVPC	Heart	-1.19672515456883	0.120252652974002	1.01989509096817e-21	2.07987205901139e-17	0.276577135350045
ENSG00000099364.16_7	FBXL19	iPSC-CVPC	Heart	2.11735406692834	0.101927119618437	7.73397136638088e-73	1.57718878074605e-68	2.5673489928047
ENSG00000099365.11_5	STX1B	iPSC-CVPC	Heart	1.25915784634544	0.105779447054041	1.62236783211474e-29	3.30849472003159e-25	2.5620338728183
ENSG00000099377.14_6	HSD3B7	iPSC-CVPC	Heart	-0.648500375208803	0.116851474807047	4.27448237399836e-08	0.000871695190529486	-0.290160465282608
ENSG00000099381.18_4	SETD1A	iPSC-CVPC	Heart	1.29780208148694	0.131657585971124	2.29882927675582e-21	4.68800254408814e-17	1.37646647100504
ENSG00000099617.4_4	EFNA2	iPSC-CVPC	Heart	1.87835802005264	0.092000106911273	5.88895885950529e-71	1.20093538021891e-66	8.35542258091322
ENSG00000099622.14_8	CIRBP	iPSC-CVPC	Heart	2.00409909712098	0.122906890403241	7.44555467533315e-50	1.51837196494069e-45	1.74362545545827
ENSG00000099624.8_6	ATP5F1D	iPSC-CVPC	Heart	-0.541203687880198	0.0884974431582527	1.72301924939618e-09	3.51375315529363e-05	-0.0851225766262302
ENSG00000099625.13_6	CBARP	iPSC-CVPC	Heart	1.00115995689391	0.113880616754022	1.51245077002346e-17	3.08434085530884e-13	2.28248002585236
ENSG00000099715.14_8	PCDH11Y	iPSC-CVPC	Heart	1.20549395857599	0.0782145617539576	1.73803044692961e-45	3.54436549042355e-41	2.35708837980363
ENSG00000099725.14_4	PRKY	iPSC-CVPC	Heart	0.528297015422222	0.0857991330173277	1.3442871355865e-09	2.74140475560155e-05	-0.719206979515211
ENSG00000099783.12_8	HNRNPM	iPSC-CVPC	Heart	1.42525870763728	0.108747732848807	9.65433370863828e-35	1.9688082732026e-30	1.70059215364368
ENSG00000099785.10_6	MARCHF2	iPSC-CVPC	Heart	-1.62753500823897	0.100622701738126	3.30915454978022e-49	6.7483588733668e-45	-0.347827657037847
ENSG00000099800.8_6	TIMM13	iPSC-CVPC	Heart	0.65210341901521	0.101825335426794	3.02800028857604e-10	6.17500098849312e-06	1.31796984605788
ENSG00000099804.9_4	CDC34	iPSC-CVPC	Heart	1.3308470260147	0.084252447533201	2.38698892396232e-47	4.86778651263636e-43	1.68389355140815
ENSG00000099810.21_7	MTAP	iPSC-CVPC	Heart	1.45238693331667	0.114835830005098	1.02721380335412e-32	2.09479710918006e-28	1.79971161026831
ENSG00000099814.16_5	CEP170B	iPSC-CVPC	Heart	-0.53570352258374	0.106946542046915	7.17774837395381e-07	0.014637582259004	1.06623182595413
ENSG00000099817.12_5	POLR2E	iPSC-CVPC	Heart	0.990223839646315	0.118632202140639	4.72528022459486e-16	9.6362639620163e-12	1.54180422106596
ENSG00000099822.3_4	HCN2	iPSC-CVPC	Heart	-0.721288154214984	0.0921479879569181	2.21880301646899e-14	4.52480499148521e-10	-0.827124884067618
ENSG00000099849.15_6	RASSF7	iPSC-CVPC	Heart	1.72578128482048	0.114149665582491	4.52293931246042e-44	9.22363013990054e-40	2.6589516354995
ENSG00000099860.9_7	GADD45B	iPSC-CVPC	Heart	-1.63745467141917	0.105579138729902	5.92247477751508e-46	1.20777028137865e-41	-1.18569727590801
ENSG00000099864.18_6	PALM	iPSC-CVPC	Heart	0.936137386330146	0.0989149501685907	6.41360066686498e-20	1.30792558399378e-15	1.68321946671975
ENSG00000099869.8_8	IGF2-AS	iPSC-CVPC	Heart	1.81803662688883	0.0870840080176247	2.18914879665305e-73	4.46433114101457e-69	4.7786300185129
ENSG00000099875.14_6	MKNK2	iPSC-CVPC	Heart	-1.57286450366859	0.102811023452737	6.17196885305619e-45	1.25864960820375e-40	-0.377079816275573
ENSG00000099899.15_9	TRMT2A	iPSC-CVPC	Heart	-0.94790509839718	0.090156607140685	7.19993985023403e-24	1.46828373365823e-19	0.211227821758523
ENSG00000099901.17_8	RANBP1	iPSC-CVPC	Heart	1.57031782556953	0.111904703240947	5.91674228584302e-39	1.20660125435197e-34	1.91571508364321
ENSG00000099904.15_4	ZDHHC8	iPSC-CVPC	Heart	-1.32532509723004	0.131979206337683	4.66726938539495e-22	9.51796245763592e-18	0.636761573034973
ENSG00000099910.17_6	KLHL22	iPSC-CVPC	Heart	1.5788471979914	0.111718912335714	2.04214096479396e-39	4.16453806950432e-35	2.08243047840627
ENSG00000099937.11_4	SERPIND1	iPSC-CVPC	Heart	0.787428375542654	0.111808938768699	5.12053825001988e-12	1.04423136532655e-07	2.22413373178371
ENSG00000099940.12_5	SNAP29	iPSC-CVPC	Heart	0.822630579508217	0.124034910852371	7.31193472883163e-11	1.49112284925063e-06	1.52806552126278
ENSG00000099942.13_4	CRKL	iPSC-CVPC	Heart	1.29102632479157	0.0924826327876007	1.28601234097099e-38	2.62256496694214e-34	1.72887909329709
ENSG00000099949.21_7	LZTR1	iPSC-CVPC	Heart	-1.21313867514394	0.0911304073332066	1.15141021895767e-35	2.34807085952038e-31	0.349362468675684
ENSG00000099953.10_7	MMP11	iPSC-CVPC	Heart	1.20548618054666	0.0931951427485849	5.56352992623104e-34	1.1345706578563e-29	2.55328950572209
ENSG00000099954.18_5	CECR2	iPSC-CVPC	Heart	1.10379923138715	0.0707308910523133	2.01814041432757e-46	4.11559374693821e-42	1.92224717917844
ENSG00000099956.20_6	SMARCB1	iPSC-CVPC	Heart	1.05142935773576	0.0915158023916435	8.7395143004856e-28	1.78224915129803e-23	2.12919968237269
ENSG00000099960.13_6	SLC7A4	iPSC-CVPC	Heart	1.05347494291094	0.107726967856614	4.49315565610192e-21	9.16289232948865e-17	3.24957402179036
ENSG00000099974.8_5	DDTL	iPSC-CVPC	Heart	-1.93544655376088	0.0897881210645414	5.47231431292181e-77	1.11596905783414e-72	-3.86224811925748
ENSG00000099977.14_5	DDT	iPSC-CVPC	Heart	-0.722056412039429	0.135753746991773	1.46937946331026e-07	0.00299650553952861	0.720192788007674
ENSG00000099984.11_6	GSTT2	iPSC-CVPC	Heart	-0.785855723003884	0.148730539282559	1.76596035368819e-07	0.00360132294927633	-0.458326710206173
ENSG00000099985.4_5	OSM	iPSC-CVPC	Heart	-1.21260330843138	0.123300985702885	2.79793344384477e-21	5.70582567203264e-17	-6.03700624424043
ENSG00000099994.11_4	SUSD2	iPSC-CVPC	Heart	-1.48530180500002	0.0847532467947087	5.78062743413533e-56	1.17884335264322e-51	-2.24640685371801
ENSG00000099995.19_9	SF3A1	iPSC-CVPC	Heart	1.03157648693189	0.109701771578424	1.06183971571713e-19	2.16540973226194e-15	1.79488569038617
ENSG00000099998.17_7	GGT5	iPSC-CVPC	Heart	-1.80262048860566	0.0908253265139978	5.84081211347675e-68	1.19111681430131e-63	-3.96279994402255
ENSG00000100014.20_7	SPECC1L	iPSC-CVPC	Heart	1.48801829510801	0.100536752984269	1.48413779821903e-42	3.02660221190807e-38	1.63716847854585
ENSG00000100027.16_6	YPEL1	iPSC-CVPC	Heart	1.40263272816592	0.136776771170456	7.22318640185862e-23	1.47302440293103e-18	1.39430264633667
ENSG00000100028.12_5	SNRPD3	iPSC-CVPC	Heart	1.15661456160735	0.105399617800533	1.09571811531591e-25	2.23449795256374e-21	2.13215402590384
ENSG00000100029.18_7	PES1	iPSC-CVPC	Heart	1.48186314577457	0.132985701270703	2.27451678592929e-26	4.6384220815456e-22	1.73019212044514
ENSG00000100030.15_4	MAPK1	iPSC-CVPC	Heart	1.66457650678524	0.0999191200954961	1.3093777431052e-51	2.67021403151443e-47	1.99444312953788
ENSG00000100036.13_5	SLC35E4	iPSC-CVPC	Heart	1.43187230354927	0.143492176759946	8.07519025551658e-22	1.6467735488075e-17	1.28651144656189
ENSG00000100055.21_5	CYTH4	iPSC-CVPC	Heart	-1.49298633594673	0.0822077160770852	3.28678368182747e-59	6.70273796235076e-55	-6.21718281497896
ENSG00000100056.12_8	ESS2	iPSC-CVPC	Heart	1.26919447187885	0.110888689229121	1.31964899432333e-27	2.69116019412357e-23	1.40475304162754
ENSG00000100060.18_8	MFNG	iPSC-CVPC	Heart	-1.14347092948862	0.0878894121840972	2.57812457083435e-34	5.25756943730249e-30	-2.95224126226288
ENSG00000100068.13_9	LRP5L	iPSC-CVPC	Heart	-1.54164430188896	0.116843211732973	3.90019729889138e-35	7.95367235162919e-31	-1.693202318948
ENSG00000100075.10_5	SLC25A1	iPSC-CVPC	Heart	1.37981328936244	0.0990457002200871	1.74212319883252e-38	3.55271183937916e-34	2.14654085208589
ENSG00000100077.15_7	GRK3	iPSC-CVPC	Heart	1.10401127109151	0.103603865909051	1.99952303663993e-24	4.07762732861981e-20	1.63987428578815
ENSG00000100079.7_5	LGALS2	iPSC-CVPC	Heart	1.05097074915441	0.132725473878008	1.14742624635461e-14	2.33994634419096e-10	3.41268857248037
ENSG00000100084.14_6	HIRA	iPSC-CVPC	Heart	1.97752265251977	0.103408311396725	3.51487431539695e-64	7.167883191389e-60	2.48176335681773
ENSG00000100092.23_8	SH3BP1	iPSC-CVPC	Heart	1.65458005321094	0.112659761472548	5.16006419784528e-42	1.05229189186659e-37	2.81262934319937
ENSG00000100097.12_4	LGALS1	iPSC-CVPC	Heart	-1.14022662759281	0.0689023464905574	4.66366202617443e-51	9.51060596997752e-47	-1.81332903869042
ENSG00000100100.13_7	PIK3IP1	iPSC-CVPC	Heart	-0.583927428040125	0.114883577629146	4.95803196402847e-07	0.0101109145842433	-0.127399061852851
ENSG00000100104.13_5	SRRD	iPSC-CVPC	Heart	1.18865369983782	0.103236625750417	6.900360093108e-28	1.40719043378751e-23	1.67196719467964
ENSG00000100105.18_6	PATZ1	iPSC-CVPC	Heart	2.40145730283476	0.102403865893648	4.1360794107166e-87	8.43470674227436e-83	2.49112183065435
ENSG00000100122.7_6	CRYBB1	iPSC-CVPC	Heart	1.38872391028774	0.13771439232761	3.23279732486657e-22	6.5926435846004e-18	6.14729665023293
ENSG00000100124.15_6	ANKRD54	iPSC-CVPC	Heart	1.24989070201187	0.144495865048392	4.58583053599362e-17	9.35188421205179e-13	1.34595290341634
ENSG00000100129.18_8	EIF3L	iPSC-CVPC	Heart	2.18543194876125	0.110115948113403	5.87400480265309e-68	1.19788579940504e-63	1.78352984752508
ENSG00000100139.13_7	MICALL1	iPSC-CVPC	Heart	2.03743063869478	0.116848153242019	1.6229189369619e-55	3.3096185881464e-51	2.33396090955708
ENSG00000100146.18_6	SOX10	iPSC-CVPC	Heart	-2.1001567422941	0.0824646274777867	6.38177403712421e-98	1.30143517939074e-93	-9.43012876890237
ENSG00000100147.13_3	CCDC134	iPSC-CVPC	Heart	1.54202924485189	0.105760025182589	1.63478710509345e-41	3.33382134341707e-37	2.53743719046371
ENSG00000100151.16_5	PICK1	iPSC-CVPC	Heart	0.800697717063781	0.137230419062652	8.76462726621622e-09	0.000178737043839947	1.3816082120278
ENSG00000100154.14_8	TTC28	iPSC-CVPC	Heart	2.04474167984765	0.0952764490181332	1.74133190791702e-76	3.55109815981518e-72	2.34423207487443
ENSG00000100162.15_5	CENPM	iPSC-CVPC	Heart	1.78047500335189	0.106352611717347	5.10370126160645e-52	1.0407977982794e-47	5.05868027644429
ENSG00000100167.20_6	SEPTIN3	iPSC-CVPC	Heart	1.81277288674386	0.102043093503884	3.49151485048629e-57	7.12024623459669e-53	4.35254202528976
ENSG00000100170.10_4	SLC5A1	iPSC-CVPC	Heart	-0.430031798946176	0.0897293243833682	2.07232888920328e-06	0.0422610030375225	-0.793993107776519
ENSG00000100181.22_8	TPTEP1	iPSC-CVPC	Heart	-1.44344190554441	0.092541530230058	2.2032077062587e-46	4.49300147537337e-42	-3.08666126959593
ENSG00000100196.11_4	KDELR3	iPSC-CVPC	Heart	1.48454474840754	0.1177153475142	1.47879102298737e-32	3.01569853317814e-28	3.27113608252328
ENSG00000100201.22_7	DDX17	iPSC-CVPC	Heart	-0.814181494571709	0.0949003452653704	7.94638048945979e-17	1.62050537321554e-12	0.154288922047516
ENSG00000100206.10_5	DMC1	iPSC-CVPC	Heart	0.834283456449022	0.139255332045231	3.57124345427557e-09	7.28283677630417e-05	1.28329295607954
ENSG00000100207.18_7	TCF20	iPSC-CVPC	Heart	2.0639491059434	0.0978727117696952	1.66366370745232e-74	3.39270939860752e-70	2.22203162218175
ENSG00000100209.11_4	HSCB	iPSC-CVPC	Heart	1.19315389251694	0.133766457230102	5.45720179619728e-18	1.11288716229851e-13	1.47039662803801
ENSG00000100211.10_3	CBY1	iPSC-CVPC	Heart	-0.938071612490655	0.123301098123778	1.06442942671643e-13	2.17069092990282e-09	0.605953285351355
ENSG00000100216.6_4	TOMM22	iPSC-CVPC	Heart	0.76932088686953	0.0987385551743329	2.87643929545622e-14	5.86592265522387e-10	1.59057048819955
ENSG00000100220.12_5	RTCB	iPSC-CVPC	Heart	1.48827897058755	0.10751818268945	4.47191940831591e-38	9.11958524937863e-34	2.10006697849289
ENSG00000100225.18_6	FBXO7	iPSC-CVPC	Heart	2.18348663271224	0.0935420600283285	1.57777714097029e-86	3.21756092358071e-82	1.85167522663473
ENSG00000100227.18_6	POLDIP3	iPSC-CVPC	Heart	2.05675669176829	0.112775130318595	1.33048812869095e-59	2.71326444083945e-55	1.72460877960209
ENSG00000100228.12_3	RAB36	iPSC-CVPC	Heart	1.32088168365445	0.118043638681539	1.46988473302063e-26	2.99753593604897e-22	1.5680371903675
ENSG00000100234.11_3	TIMP3	iPSC-CVPC	Heart	-1.77592332315347	0.10965098574722	2.59193015752505e-49	5.28572317024083e-45	-1.16509993299496
ENSG00000100239.16_7	PPP6R2	iPSC-CVPC	Heart	-1.06961669240918	0.121966009181132	1.79234372070988e-17	3.65512654964366e-13	0.631558217848947
ENSG00000100241.21_7	SBF1	iPSC-CVPC	Heart	-0.734928922340293	0.144711298035032	5.06401176116593e-07	0.0103270391845457	0.800078043211149
ENSG00000100242.15_6	SUN2	iPSC-CVPC	Heart	-1.3188977769347	0.0610410354233858	2.92928805107315e-77	5.97369712255348e-73	-0.687538854682874
ENSG00000100243.21_6	CYB5R3	iPSC-CVPC	Heart	-0.569607710073126	0.100223085822947	2.05015931517711e-08	0.000418088989144068	0.735233595981456
ENSG00000100246.13_6	DNAL4	iPSC-CVPC	Heart	1.64975687416224	0.103789372277434	7.80456406949221e-48	1.59158475069155e-43	1.86056487234297
ENSG00000100263.14_6	RHBDD3	iPSC-CVPC	Heart	0.835769698122936	0.100928519139393	7.79943670142266e-16	1.59053912652112e-11	1.53401643586579
ENSG00000100271.17_5	TTLL1	iPSC-CVPC	Heart	1.71371087838916	0.109469417128022	1.16496864116909e-46	2.37572054993613e-42	2.46187369787288
ENSG00000100276.10_6	RASL10A	iPSC-CVPC	Heart	0.736640437093122	0.110566382418089	6.04032540266462e-11	1.2318035593654e-06	-0.173602312459945
ENSG00000100280.16_5	AP1B1	iPSC-CVPC	Heart	1.20162329642487	0.116609072986746	4.65075547039062e-23	9.48428563076759e-19	1.66513671709862
ENSG00000100281.14_5	HMGXB4	iPSC-CVPC	Heart	1.93781107555123	0.10272876292725	7.8697984703486e-63	1.60488800205819e-58	2.29263325673638
ENSG00000100284.21_7	TOM1	iPSC-CVPC	Heart	-1.40700275154149	0.112559145346362	4.51214544108243e-32	9.2016181979994e-28	0.531972373604731
ENSG00000100285.10_4	NEFH	iPSC-CVPC	Heart	1.53652327768526	0.10560370659188	2.27726595733414e-41	4.64402846679151e-37	3.68184695723135
ENSG00000100288.20_5	CHKB	iPSC-CVPC	Heart	-1.13308406605713	0.100360449644341	5.73414998335208e-27	1.16936520610499e-22	-0.671784754485749
ENSG00000100290.3_4	BIK	iPSC-CVPC	Heart	1.78330951537601	0.0970165605186599	2.42488193767801e-60	4.94506173550677e-56	6.87934001989977
ENSG00000100292.17_4	HMOX1	iPSC-CVPC	Heart	-1.22628655684473	0.123833426917407	1.55712126342575e-21	3.17543739250413e-17	-1.67516709327535
ENSG00000100296.13_5	THOC5	iPSC-CVPC	Heart	-0.762005139789248	0.114846824750771	7.18736163786282e-11	1.46571865880937e-06	0.65509325593246
ENSG00000100297.16_5	MCM5	iPSC-CVPC	Heart	1.62937648507421	0.113144242674583	1.14133363033603e-40	2.32752167234427e-36	2.55282528456208
ENSG00000100298.15_3	APOBEC3H	iPSC-CVPC	Heart	0.763277654990988	0.137734024030237	4.46717521862534e-08	0.000910991042334266	-0.337741247902399
ENSG00000100299.18_5	ARSA	iPSC-CVPC	Heart	-1.21577960869968	0.120202692635812	2.48075962056976e-22	5.05901309422791e-18	0.365734639693197
ENSG00000100300.18_5	TSPO	iPSC-CVPC	Heart	-1.1651338182156	0.0754014266707037	1.11634815812366e-45	2.27656879886158e-41	-0.750924745863365
ENSG00000100302.7_4	RASD2	iPSC-CVPC	Heart	0.561503950312948	0.114606819854691	1.23426864222998e-06	0.025170440420996	-0.608489819097
ENSG00000100304.13_6	TTLL12	iPSC-CVPC	Heart	1.21820732759006	0.135229059146788	2.67883410602263e-18	5.46294639241195e-14	1.61654170340507
ENSG00000100307.13_7	CBX7	iPSC-CVPC	Heart	-1.26531034451305	0.0757576691035174	8.00594383354707e-52	1.63265212597525e-47	-2.5691158937322
ENSG00000100311.17_7	PDGFB	iPSC-CVPC	Heart	-0.913558401031742	0.0863729215163087	4.08848348152309e-24	8.33764436387004e-20	-0.907215192072572
ENSG00000100314.4_4	CABP7	iPSC-CVPC	Heart	-1.46825734956989	0.107924601354549	5.46408931295332e-37	1.11429173359057e-32	-5.25021124534585
ENSG00000100316.16_7	RPL3	iPSC-CVPC	Heart	1.28774170424803	0.104926230715245	4.33458837268069e-31	8.83952606840773e-27	2.09301100154254
ENSG00000100319.13_5	ZMAT5	iPSC-CVPC	Heart	1.45251055659727	0.114890271050737	1.07937557270332e-32	2.20117060541388e-28	1.86067349898
ENSG00000100320.23_7	RBFOX2	iPSC-CVPC	Heart	2.09398902666195	0.0911318263295401	1.41454924195943e-84	2.88469026912787e-80	3.3031540648365
ENSG00000100321.15_7	SYNGR1	iPSC-CVPC	Heart	-1.38936924822103	0.0934257074129645	6.85169501262048e-43	1.39726616392369e-38	0.0399463604705899
ENSG00000100324.14_4	TAB1	iPSC-CVPC	Heart	1.86113651685334	0.123342419438031	6.2554495446447e-44	1.27567382563939e-39	1.79873304443477
ENSG00000100325.15_7	ASCC2	iPSC-CVPC	Heart	-1.58115955234039	0.138415803925345	1.63195917998372e-27	3.3280543557408e-23	0.610813271036006
ENSG00000100330.16_5	MTMR3	iPSC-CVPC	Heart	-1.91947015823127	0.117852565704373	9.22100838346636e-50	1.88044023964029e-45	0.38542902159265
ENSG00000100335.15_8	MIEF1	iPSC-CVPC	Heart	1.57241416753097	0.104943813558866	2.00468630055029e-43	4.08815677271221e-39	2.39327791823043
ENSG00000100336.17_5	APOL4	iPSC-CVPC	Heart	-1.43316147197779	0.113287446788646	9.95047168581732e-33	2.02919969088873e-28	-3.31482506385318
ENSG00000100342.21_3	APOL1	iPSC-CVPC	Heart	-1.43924125603668	0.101352629817466	9.86103811624151e-40	2.01096150304513e-35	-8.26492489947566
ENSG00000100347.15_5	SAMM50	iPSC-CVPC	Heart	0.611631481182105	0.101844124143075	3.28201153234681e-09	6.69300611791485e-05	1.27176446912165
ENSG00000100350.14_5	FOXRED2	iPSC-CVPC	Heart	1.64984048510931	0.111268586746032	1.10703984256801e-42	2.25758635094894e-38	3.44690231661157
ENSG00000100351.17_5	GRAP2	iPSC-CVPC	Heart	-0.759797792453702	0.138612553963982	6.18853094813758e-08	0.0012620271162537	-2.24081574122081
ENSG00000100353.18_5	EIF3D	iPSC-CVPC	Heart	2.09867365680402	0.0988665322876514	3.03748526750973e-75	6.19434370603259e-71	1.94499405444583
ENSG00000100354.21_8	TNRC6B	iPSC-CVPC	Heart	1.40237044617426	0.103740624878342	1.35028498538231e-36	2.75363617069015e-32	1.50525589101465
ENSG00000100359.21_5	SGSM3	iPSC-CVPC	Heart	-1.06447784532458	0.133524288290001	7.74480749528803e-15	1.57939859251409e-10	0.54038139746216
ENSG00000100364.18_6	KIAA0930	iPSC-CVPC	Heart	-0.755551775325677	0.106191635209893	3.161261853587e-12	6.44676129801997e-08	1.02906544146256
ENSG00000100365.16_6	NCF4	iPSC-CVPC	Heart	-1.38775655222392	0.0808067781689456	3.45119220779135e-54	7.0380162693489e-50	-7.4507671077976
ENSG00000100368.14_7	CSF2RB	iPSC-CVPC	Heart	-0.991634821399341	0.109944735021125	2.45348352040132e-18	5.00338894315441e-14	-3.31925555936795
ENSG00000100372.15_7	SLC25A17	iPSC-CVPC	Heart	2.20791046934772	0.0972975424022148	4.74475212964817e-83	9.67597301799151e-79	2.45775868926022
ENSG00000100380.14_6	ST13	iPSC-CVPC	Heart	0.938570834909116	0.106479523113175	1.25844974532772e-17	2.56635656564682e-13	1.64692401074032
ENSG00000100385.14_5	IL2RB	iPSC-CVPC	Heart	1.06289931611526	0.13691051981147	3.51848159449912e-14	7.17523951566206e-10	1.36337104609536
ENSG00000100387.9_4	RBX1	iPSC-CVPC	Heart	1.08596561414728	0.0977272788626285	3.0311942960626e-26	6.18151452796046e-22	1.34986037631401
ENSG00000100393.14_6	EP300	iPSC-CVPC	Heart	1.95051944091375	0.110264583982962	8.44427150155563e-57	1.72204028731224e-52	1.88265849092013
ENSG00000100395.15_4	L3MBTL2	iPSC-CVPC	Heart	1.11450382152074	0.141135395779901	1.34363461775471e-14	2.74007407598718e-10	1.32031313905854
ENSG00000100399.16_6	CHADL	iPSC-CVPC	Heart	-1.57115714412194	0.0977346287267087	1.01533979844017e-48	2.07058245095904e-44	-4.1763393544762
ENSG00000100403.12_4	ZC3H7B	iPSC-CVPC	Heart	1.60304369865178	0.114273366143314	6.2063808894797e-39	1.2656672547916e-34	1.66439151420533
ENSG00000100410.8_5	PHF5A	iPSC-CVPC	Heart	1.74458393613177	0.116556383164456	2.38124729403986e-43	4.85607760673549e-39	1.70925868679381
ENSG00000100412.16_4	ACO2	iPSC-CVPC	Heart	-0.550901737288923	0.0928084472571696	4.91262144573431e-09	0.00010018308914286	0.0186187407162924
ENSG00000100413.17_5	POLR3H	iPSC-CVPC	Heart	-1.85085720974684	0.0985281836497154	2.00272176737497e-62	4.08415050020778e-58	-1.00190686821329
ENSG00000100417.12_5	PMM1	iPSC-CVPC	Heart	1.03440371293803	0.0999054625533065	3.00875805688066e-23	6.13576030539673e-19	1.65160809168653
ENSG00000100418.8_5	DESI1	iPSC-CVPC	Heart	-0.950125541183849	0.0916180516401116	2.59421845012018e-23	5.29038968533008e-19	0.504360772231919
ENSG00000100422.14_5	CERK	iPSC-CVPC	Heart	-0.981337176311889	0.095607916311161	6.65517081199822e-23	1.3571889836908e-18	0.46297740549758
ENSG00000100425.18_5	BRD1	iPSC-CVPC	Heart	1.27193350432598	0.13220488099147	1.72045481141908e-20	3.50852349692693e-16	1.24542344380667
ENSG00000100426.7_5	ZBED4	iPSC-CVPC	Heart	1.77343602440648	0.0995835840442945	2.08968617971232e-57	4.26149702628733e-53	2.89479461052217
ENSG00000100429.18_6	HDAC10	iPSC-CVPC	Heart	-0.858280580844889	0.119716457958602	2.19562974929238e-12	4.47754774773195e-08	0.300187962007932
ENSG00000100439.10_3	ABHD4	iPSC-CVPC	Heart	1.11116474788527	0.104142410965758	1.76796477919919e-24	3.60541057422091e-20	1.98328044960286
ENSG00000100442.11_6	FKBP3	iPSC-CVPC	Heart	1.14867869750463	0.0842502613647497	4.0032389695955e-37	8.1638052306961e-33	1.58092550981857
ENSG00000100445.17_8	SDR39U1	iPSC-CVPC	Heart	-1.40380700523639	0.0933519797047529	1.10202897300498e-43	2.24736768464906e-39	-0.119499514670991
ENSG00000100448.4_5	CTSG	iPSC-CVPC	Heart	-0.850568490075431	0.121029646662656	5.65066904996938e-12	1.15234093936026e-07	-Inf
ENSG00000100453.13_6	GZMB	iPSC-CVPC	Heart	-0.96737415726193	0.134901379923063	2.17070933472816e-12	4.42672754631114e-08	-Inf
ENSG00000100461.18_7	RBM23	iPSC-CVPC	Heart	1.76857263048957	0.112345074940898	4.36024602169898e-47	8.89184971205073e-43	1.73131439526268
ENSG00000100462.16_9	PRMT5	iPSC-CVPC	Heart	1.43959535180919	0.0972307180820231	1.40162710871498e-42	2.85833816280246e-38	2.37375034120055
ENSG00000100473.18_6	COCH	iPSC-CVPC	Heart	1.3993747382967	0.103960010560672	2.4568656645364e-36	5.01028614968908e-32	0.877982235653671
ENSG00000100479.13_5	POLE2	iPSC-CVPC	Heart	1.91512606417922	0.106666812821894	3.76652288566903e-58	7.68107012074485e-54	3.0553867582794
ENSG00000100483.14_6	VCPKMT	iPSC-CVPC	Heart	0.807229462715811	0.149711405978233	9.99124884019922e-08	0.00203751537598183	0.738555123650556
ENSG00000100503.24_8	NIN	iPSC-CVPC	Heart	-1.40539904651721	0.129430184548611	3.16461478260165e-25	6.45359892615955e-21	0.383664418324949
ENSG00000100504.17_5	PYGL	iPSC-CVPC	Heart	1.33393286256179	0.118016914299598	5.08592393108226e-27	1.03717246726561e-22	2.76176789127515
ENSG00000100505.13_4	TRIM9	iPSC-CVPC	Heart	1.39130167974476	0.0944031084446669	2.94817717010441e-42	6.01221770299392e-38	2.84393718722447
ENSG00000100519.12_8	PSMC6	iPSC-CVPC	Heart	1.11490829941949	0.123871139476019	2.85505537763496e-18	5.82231443161097e-14	1.32470377688146
ENSG00000100522.10_7	GNPNAT1	iPSC-CVPC	Heart	0.997127030758925	0.118639936251949	3.0467838024655e-16	6.21330620836789e-12	1.82531390665811
ENSG00000100523.16_6	DDHD1	iPSC-CVPC	Heart	1.59551199208166	0.114834959709617	2.58268298115902e-38	5.26686540347759e-34	1.71089602527085
ENSG00000100526.20_6	CDKN3	iPSC-CVPC	Heart	1.048058603761	0.0811783197474597	7.14282444017363e-34	1.45663618808461e-29	3.29198617696123
ENSG00000100528.12_6	CNIH1	iPSC-CVPC	Heart	1.07027989792836	0.0971346834255304	7.2341560026574e-26	1.47526143362192e-21	2.10117916846599
ENSG00000100558.9_6	PLEK2	iPSC-CVPC	Heart	1.9935320285745	0.108164374944629	1.35517769976742e-60	2.7636138831357e-56	3.65370550105628
ENSG00000100564.9_7	PIGH	iPSC-CVPC	Heart	-0.81683955616972	0.128852014988395	4.49911799640915e-10	9.17505133007718e-06	0.799621444302466
ENSG00000100567.13_6	PSMA3	iPSC-CVPC	Heart	1.20209987821777	0.131085697510362	7.22443499979312e-19	1.47327902950781e-14	1.3558358403741
ENSG00000100568.11_8	VTI1B	iPSC-CVPC	Heart	-1.91490832090895	0.105796044532549	6.76430869792928e-59	1.37944547276872e-54	0.382025022648157
ENSG00000100575.14_5	TIMM9	iPSC-CVPC	Heart	0.865271797273227	0.126351741553612	1.83521647236816e-11	3.74255695210039e-07	1.6633355893552
ENSG00000100577.19_5	GSTZ1	iPSC-CVPC	Heart	2.14499827560044	0.109374267757046	1.00044935927849e-66	2.04021637837662e-62	2.83275405775883
ENSG00000100578.17_9	KIAA0586	iPSC-CVPC	Heart	1.97061999918647	0.123479646730478	3.79844977382465e-48	7.74617862376061e-44	1.70929051429348
ENSG00000100580.8_5	TMED8	iPSC-CVPC	Heart	1.95584294593957	0.105457860760967	3.43547885588709e-61	7.00597203081054e-57	1.81038859817279
ENSG00000100592.15_4	DAAM1	iPSC-CVPC	Heart	0.88306725847187	0.114273124540797	4.54608595707725e-14	9.27083309226764e-10	2.40935751522785
ENSG00000100596.6_4	SPTLC2	iPSC-CVPC	Heart	1.84541663255053	0.114645827461404	8.01051605457554e-49	1.63358453900959e-44	1.96535352631284
ENSG00000100599.16_8	RIN3	iPSC-CVPC	Heart	-0.925702732461886	0.0778547281010556	1.84954989141693e-29	3.77178709356655e-25	-0.364477883453494
ENSG00000100600.15_6	LGMN	iPSC-CVPC	Heart	0.857715985324745	0.128187647909037	5.03434684048699e-11	1.02665435118051e-06	1.29631104256421
ENSG00000100601.10_6	ALKBH1	iPSC-CVPC	Heart	1.00217512649773	0.123883923910263	3.25878454987507e-15	6.64563933256023e-11	1.47784727933882
ENSG00000100603.14_4	SNW1	iPSC-CVPC	Heart	1.79418427957977	0.107361982717564	7.1808059283493e-52	1.46438175296827e-47	1.79932222539358
ENSG00000100605.17_7	ITPK1	iPSC-CVPC	Heart	-1.97071698989261	0.108902573842124	7.07880634948628e-59	1.44358097885074e-54	-0.149091697786811
ENSG00000100612.14_6	DHRS7	iPSC-CVPC	Heart	-1.02264934616963	0.106746029321378	2.42451997575069e-20	4.94432358654838e-16	0.737638330430275
ENSG00000100614.18_7	PPM1A	iPSC-CVPC	Heart	-1.23946978702235	0.128986092379254	1.89725653620227e-20	3.86907525427729e-16	0.473101066641502
ENSG00000100625.9_6	SIX4	iPSC-CVPC	Heart	2.00742610810903	0.100635982670288	1.73905159830008e-68	3.54644792441335e-64	3.37583032524535
ENSG00000100626.17_5	GALNT16	iPSC-CVPC	Heart	-1.27914851872018	0.0899223024468846	7.56641260975729e-40	1.5430185235078e-35	-1.89215885678863
ENSG00000100628.12_5	ASB2	iPSC-CVPC	Heart	0.771545135168826	0.137241804067482	2.88209201100918e-08	0.000587745023805102	1.78107470521992
ENSG00000100629.17_8	CEP128	iPSC-CVPC	Heart	1.74236618618017	0.116772371195333	3.97508207334878e-43	8.10638487218017e-39	1.82768665502826
ENSG00000100632.11_5	ERH	iPSC-CVPC	Heart	2.10049262164293	0.0979431432447678	2.09484082631126e-76	4.27200889709655e-72	2.16567014634769
ENSG00000100644.17_8	HIF1A	iPSC-CVPC	Heart	1.35232926700142	0.100283823984684	1.90640900491828e-36	3.88773988372985e-32	2.73289338031315
ENSG00000100650.16_5	SRSF5	iPSC-CVPC	Heart	-0.974551197619846	0.0876490307772632	2.85092181755976e-26	5.81388486254962e-22	-0.0373039171068182
ENSG00000100697.14_6	DICER1	iPSC-CVPC	Heart	1.88918520509138	0.120167801104804	5.525435841676e-47	1.12680213119299e-42	1.82775038958369
ENSG00000100722.20_8	ZC3H14	iPSC-CVPC	Heart	1.69249652730683	0.106100921704223	4.12507651866839e-48	8.41226854452045e-44	2.03701843874186
ENSG00000100726.15_4	TELO2	iPSC-CVPC	Heart	-0.654260849558466	0.130088520821356	6.48614602367609e-07	0.0132271975860826	0.574112632626896
ENSG00000100731.16_6	PCNX1	iPSC-CVPC	Heart	1.03215312944745	0.126738586044687	2.17642314263297e-15	4.43837971477142e-11	1.6562250454819
ENSG00000100739.11_5	BDKRB1	iPSC-CVPC	Heart	1.17303531938276	0.129449528546669	1.74400087961449e-18	3.55654099379783e-14	4.31342027388156
ENSG00000100744.15_7	GSKIP	iPSC-CVPC	Heart	1.99893286233118	0.106354248614932	1.77785411808933e-62	3.62557790301957e-58	2.85935826796123
ENSG00000100749.8_5	VRK1	iPSC-CVPC	Heart	1.75874733616893	0.105714828085756	1.69562930407897e-51	3.45789683980824e-47	2.50233803366544
ENSG00000100764.14_6	PSMC1	iPSC-CVPC	Heart	0.866537282369577	0.126388125963594	1.74188590255211e-11	3.55222792107452e-07	1.41601655898421
ENSG00000100767.17_6	PAPLN	iPSC-CVPC	Heart	-1.10965297772212	0.13504657955071	1.26232635740096e-15	2.57426214064778e-11	-1.44112463803695
ENSG00000100784.12_8	RPS6KA5	iPSC-CVPC	Heart	0.594395224966707	0.124319405878317	2.18834640027622e-06	0.044626948140833	1.08884222235309
ENSG00000100796.17_7	PPP4R3A	iPSC-CVPC	Heart	2.12625972789024	0.120452074742417	1.30422572838297e-56	2.65970752789139e-52	1.62823860268522
ENSG00000100802.15_6	C14orf93	iPSC-CVPC	Heart	0.704985492300226	0.145746236667172	1.6717943665705e-06	0.0340929025174722	1.0524508826422
ENSG00000100804.19_6	PSMB5	iPSC-CVPC	Heart	1.07009525756483	0.0955420804922292	1.33266876568726e-26	2.71771141386603e-22	1.91818381466085
ENSG00000100811.14_7	YY1	iPSC-CVPC	Heart	1.74120164529514	0.104442898787874	1.13972256950332e-51	2.32423623598812e-47	1.79345860115118
ENSG00000100814.18_5	CCNB1IP1	iPSC-CVPC	Heart	0.930657802326537	0.108988807199984	1.08559480654057e-16	2.21385348897818e-12	1.66782541511265
ENSG00000100815.12_9	TRIP11	iPSC-CVPC	Heart	1.36940715986358	0.122887268479437	2.26227364213342e-26	4.61345463840268e-22	1.67529914192255
ENSG00000100823.12_5	APEX1	iPSC-CVPC	Heart	1.35017424790991	0.101046424449813	6.86780648458945e-36	1.40055177640233e-31	2.4713082226149
ENSG00000100836.10_6	PABPN1	iPSC-CVPC	Heart	-1.06509462938889	0.113182989002206	1.00259716729673e-19	2.04459640326822e-15	0.412956910991453
ENSG00000100852.13_6	ARHGAP5	iPSC-CVPC	Heart	1.01905928921909	0.0913607213508492	2.04860885932643e-26	4.17772804682439e-22	2.24056666098215
ENSG00000100865.15_6	CINP	iPSC-CVPC	Heart	0.688597061045481	0.116466905895191	5.62418662295097e-09	0.000114694037801839	1.24882608350693
ENSG00000100867.15_4	DHRS2	iPSC-CVPC	Heart	1.91613303844493	0.0950116946732613	1.21481863954715e-69	2.4773796516285e-65	6.76658265821995
ENSG00000100883.12_6	SRP54	iPSC-CVPC	Heart	1.50879221190069	0.0988871617419907	9.71098687432781e-45	1.98036155328167e-40	1.98665740844631
ENSG00000100888.14_8	CHD8	iPSC-CVPC	Heart	2.61064933037657	0.102025080076949	1.43471058029205e-98	2.92580528638958e-94	1.73911565413184
ENSG00000100889.12_4	PCK2	iPSC-CVPC	Heart	1.32267230230894	0.111243949163353	1.85481660929471e-29	3.7825275113347e-25	3.64081215305689
ENSG00000100890.16_6	PRORP	iPSC-CVPC	Heart	1.10512921725393	0.133952187781984	9.82460811456579e-16	2.0035323328034e-11	1.64846712551665
ENSG00000100897.18_8	DCAF11	iPSC-CVPC	Heart	0.708782469879223	0.125446718018704	2.46596869650197e-08	0.000502884996277647	1.62404778353176
ENSG00000100902.11_7	PSMA6	iPSC-CVPC	Heart	1.43796137396298	0.0811544525431323	5.98484185701392e-57	1.22048879990085e-52	1.59367144868515
ENSG00000100906.11_4	NFKBIA	iPSC-CVPC	Heart	-1.56140115840736	0.108333979571925	1.00303546107939e-40	2.0454902157792e-36	-1.37731834826352
ENSG00000100911.16_6	PSME2	iPSC-CVPC	Heart	1.11509952775426	0.1455415309965	7.27418063640446e-14	1.48342365718196e-09	1.16637627560629
ENSG00000100916.14_5	BRMS1L	iPSC-CVPC	Heart	1.16634813575464	0.12181940754161	2.54585864626555e-20	5.19176953732934e-16	1.76983740360051
ENSG00000100918.13_9	REC8	iPSC-CVPC	Heart	1.20344415468944	0.136382723631793	1.16768470744896e-17	2.38125942390066e-13	2.14041285067541
ENSG00000100926.15_9	TM9SF1	iPSC-CVPC	Heart	0.965103957628205	0.117257362283777	1.13784567576599e-15	2.32040868658958e-11	1.65980907550078
ENSG00000100934.15_6	SEC23A	iPSC-CVPC	Heart	1.70815855791381	0.0878616687149057	7.74429848868335e-66	1.5792947907972e-61	3.02868043677908
ENSG00000100938.17_7	GMPR2	iPSC-CVPC	Heart	0.800227259670555	0.113477389849632	4.81574906671352e-12	9.82075707174888e-08	1.10177626372353
ENSG00000100949.14_4	RABGGTA	iPSC-CVPC	Heart	-0.910571449616103	0.108400230182227	3.1547110820581e-16	6.43340230964108e-12	0.419797056876934
ENSG00000100968.14_5	NFATC4	iPSC-CVPC	Heart	-0.676207998091865	0.105073569936535	2.49568893105533e-10	5.08945843710113e-06	0.274834048680975
ENSG00000100979.15_6	PLTP	iPSC-CVPC	Heart	-0.999697140144207	0.117996546662123	1.81561781550632e-16	3.70258941116204e-12	0.501731260825265
ENSG00000100991.12_6	TRPC4AP	iPSC-CVPC	Heart	2.00964817682835	0.106151652236901	3.47449399420154e-63	7.0855356023752e-59	1.96671779940455
ENSG00000100994.12_5	PYGB	iPSC-CVPC	Heart	0.948339291655908	0.145072679642866	1.330159243775e-10	2.71259374583036e-06	1.5330016597108
ENSG00000100997.20_8	ABHD12	iPSC-CVPC	Heart	1.38798182345796	0.133193677194055	1.65784871698706e-23	3.38085088855171e-19	1.50636387187263
ENSG00000101000.6_6	PROCR	iPSC-CVPC	Heart	-1.04834872369443	0.132147236051898	1.02995711611887e-14	2.10039154690121e-10	0.415414115365133
ENSG00000101003.10_4	GINS1	iPSC-CVPC	Heart	1.66243883898562	0.108102891658558	2.54687725995453e-45	5.19384679622527e-41	5.55745704197745
ENSG00000101004.15_7	NINL	iPSC-CVPC	Heart	1.48159881680836	0.116805898643307	7.08965967147673e-33	1.44579429680425e-28	1.89879034217811
ENSG00000101017.14_8	CD40	iPSC-CVPC	Heart	-1.3069232266602	0.0889188125932281	4.55669399158154e-42	9.29246605703224e-38	-4.17713623815403
ENSG00000101040.19_7	ZMYND8	iPSC-CVPC	Heart	1.3462177857212	0.130475273335093	4.14181311561819e-23	8.44639948668018e-19	1.60893666881359
ENSG00000101052.13_4	IFT52	iPSC-CVPC	Heart	1.02990834990175	0.112831984664939	1.02111510801597e-18	2.08236003977697e-14	1.95956753105895
ENSG00000101057.16_4	MYBL2	iPSC-CVPC	Heart	2.10000633116694	0.106010496983756	9.20650151338816e-68	1.87748185362525e-63	6.92177815675025
ENSG00000101079.21_7	NDRG3	iPSC-CVPC	Heart	0.869686039803264	0.108593106285764	5.92441567225364e-15	1.20816608804269e-10	1.42972667942125
ENSG00000101082.14_6	SLA2	iPSC-CVPC	Heart	-1.53943453903954	0.106903983476174	1.15020650959611e-40	2.34561613501935e-36	-4.22914070013544
ENSG00000101084.18_6	RAB5IF	iPSC-CVPC	Heart	0.793798856976693	0.113229396873195	6.33346732756888e-12	1.29158399211112e-07	1.39370214430256
ENSG00000101096.20_5	NFATC2	iPSC-CVPC	Heart	1.07078228184552	0.110383704025587	8.77030376696917e-21	1.78852804719802e-16	1.85673669322306
ENSG00000101098.13_4	RIMS4	iPSC-CVPC	Heart	1.74263798200314	0.0895211666502136	5.75069295876207e-66	1.17273881508035e-61	4.89218558884027
ENSG00000101109.12_5	STK4	iPSC-CVPC	Heart	1.11215066616419	0.101543198708786	1.33156205773388e-25	2.7154545043367e-21	1.61155129753777
ENSG00000101115.13_5	SALL4	iPSC-CVPC	Heart	1.82350298316184	0.0990952744218205	1.91275257680913e-60	3.90067632988686e-56	5.18779152879766
ENSG00000101126.18_8	ADNP	iPSC-CVPC	Heart	2.59064192693656	0.0893474340188714	9.8858066262675e-117	2.01601254529473e-112	2.53557999320264
ENSG00000101132.10_4	PFDN4	iPSC-CVPC	Heart	1.88781149160259	0.110852788876163	1.82763178935972e-53	3.72708950804128e-49	2.03590833251956
ENSG00000101134.12_4	DOK5	iPSC-CVPC	Heart	-2.10477637525237	0.119870167326353	3.89511828829667e-56	7.9433147253234e-52	-0.893737313747706
ENSG00000101138.12_5	CSTF1	iPSC-CVPC	Heart	1.67429606058259	0.0999860364101804	4.87116557565315e-52	9.93376795842947e-48	2.38366700465824
ENSG00000101144.13_5	BMP7	iPSC-CVPC	Heart	0.807112266771624	0.0683918055365796	4.37476067526142e-29	8.92144944506062e-25	3.81067125945878
ENSG00000101146.13_5	RAE1	iPSC-CVPC	Heart	1.85046289981299	0.105827134068364	9.14689952812153e-56	1.86532722076982e-51	2.5824901868337
ENSG00000101150.17_5	TPD52L2	iPSC-CVPC	Heart	0.75430210644161	0.11453169228405	9.78776088711468e-11	1.9960180777093e-06	1.27178938584288
ENSG00000101160.14_5	CTSZ	iPSC-CVPC	Heart	-1.46673744288666	0.0682497483391091	1.21225481673632e-76	2.47215124777038e-72	-0.356311136984279
ENSG00000101161.8_4	PRPF6	iPSC-CVPC	Heart	1.7144124501496	0.110191571482157	3.41881733176311e-46	6.97199418466451e-42	1.73702417038229
ENSG00000101187.16_5	SLCO4A1	iPSC-CVPC	Heart	-1.57407964420634	0.102322618368535	2.4039256174321e-45	4.90232551162928e-41	-5.92334224571842
ENSG00000101189.7_4	MRGBP	iPSC-CVPC	Heart	0.939466190893684	0.110695317519698	1.6216952636718e-16	3.3071231512059e-12	1.17269708971284
ENSG00000101190.13_5	TCFL5	iPSC-CVPC	Heart	1.18552187681012	0.127808603149141	3.04868537157339e-19	6.21718407824961e-15	1.12009872052781
ENSG00000101193.8_4	GID8	iPSC-CVPC	Heart	2.16409225391126	0.0986468375606393	5.06120242691215e-79	1.03213101092019e-74	2.01391660703653
ENSG00000101194.18_6	SLC17A9	iPSC-CVPC	Heart	-1.41099771702813	0.0907376141093356	3.74536005525738e-46	7.63791276068637e-42	-2.70865267763507
ENSG00000101198.15_5	NKAIN4	iPSC-CVPC	Heart	1.54522375454198	0.100174770256885	1.51017833525577e-45	3.07970667908709e-41	7.91638027268097
ENSG00000101199.13_8	ARFGAP1	iPSC-CVPC	Heart	-0.840502922943628	0.136452952587385	1.32616962329216e-09	2.7044577127797e-05	0.759095326438266
ENSG00000101216.11_5	GMEB2	iPSC-CVPC	Heart	1.50628358501215	0.144078315075601	1.225446646371e-23	2.49905334594438e-19	1.33734588769738
ENSG00000101224.17_5	CDC25B	iPSC-CVPC	Heart	0.544484460867416	0.113801778299535	2.15394004061447e-06	0.0439252992482509	1.26413357519573
ENSG00000101236.17_5	RNF24	iPSC-CVPC	Heart	0.581507866435086	0.0995310037078968	8.38542218247076e-09	0.000171003914567126	1.29309636072081
ENSG00000101246.20_6	ARFRP1	iPSC-CVPC	Heart	-1.35405379796124	0.121293257141019	1.87944054486513e-26	3.83274310314346e-22	0.496526678080174
ENSG00000101247.18_6	NDUFAF5	iPSC-CVPC	Heart	-0.910847625924032	0.0987643930417203	4.72115823250684e-19	9.6278579835512e-15	0.423302871521431
ENSG00000101255.11_5	TRIB3	iPSC-CVPC	Heart	1.76563863184184	0.125206229486964	2.82812089090285e-39	5.76738693281818e-35	3.26911605042902
ENSG00000101266.19_8	CSNK2A1	iPSC-CVPC	Heart	0.87483368624723	0.0863596959607885	2.16244516639482e-22	4.40987442782896e-18	2.64846103877208
ENSG00000101280.8_5	ANGPT4	iPSC-CVPC	Heart	1.78120093035003	0.100402833246804	4.63930384967489e-57	9.460932340642e-53	1.21644803787468
ENSG00000101282.9_6	RSPO4	iPSC-CVPC	Heart	1.4038157140119	0.102100137195989	1.1905339265307e-37	2.42785583637406e-33	3.12636517073807
ENSG00000101298.15_6	SNPH	iPSC-CVPC	Heart	1.03569176391092	0.151392059262898	1.92039361486505e-11	3.9162586987943e-07	0.977272731568695
ENSG00000101310.17_9	SEC23B	iPSC-CVPC	Heart	1.12418754636674	0.11359750898472	1.64641668409595e-21	3.35753754387687e-17	2.11235269659639
ENSG00000101311.15_4	FERMT1	iPSC-CVPC	Heart	1.27084693231002	0.0897115999975129	1.42563428401277e-39	2.90729599538724e-35	4.81849187069115
ENSG00000101331.17_6	CCM2L	iPSC-CVPC	Heart	-1.14645495174143	0.0711998865929042	7.54824692816843e-49	1.53931399606139e-44	-5.27518304777852
ENSG00000101333.16_4	PLCB4	iPSC-CVPC	Heart	0.800740659644654	0.13899388099599	1.32914586454365e-08	0.000271052716156387	1.24351648902248
ENSG00000101335.10_4	MYL9	iPSC-CVPC	Heart	-0.625733454722699	0.0991785788184006	5.40523951011923e-10	1.10229049329861e-05	0.738967678918994
ENSG00000101336.15_9	HCK	iPSC-CVPC	Heart	-1.69334620535832	0.0854928702058733	9.49406453967553e-68	1.93612458157603e-63	-5.40915117048165
ENSG00000101337.16_6	TM9SF4	iPSC-CVPC	Heart	1.49487605593639	0.107722547561835	3.08792927366059e-38	6.29721416777604e-34	2.07918559226175
ENSG00000101342.10_4	TLDC2	iPSC-CVPC	Heart	-2.10673183220394	0.0980977698159578	1.45475383723393e-76	2.96667950027115e-72	-5.25623043280913
ENSG00000101343.14_5	CRNKL1	iPSC-CVPC	Heart	2.25241593238423	0.115737786144002	6.09535848995331e-66	1.24302645685618e-61	1.89278720137552
ENSG00000101346.14_5	POFUT1	iPSC-CVPC	Heart	1.55732030943011	0.102510819128446	2.01518929722508e-44	4.10957553383111e-40	2.13811439859104
ENSG00000101347.10_7	SAMHD1	iPSC-CVPC	Heart	-1.7376859189441	0.0880983966484163	2.56840696993732e-67	5.23775233379318e-63	-2.30418327839697
ENSG00000101350.8_4	KIF3B	iPSC-CVPC	Heart	1.80313382160965	0.0994019963281551	4.2281841652718e-59	8.62253596823878e-55	2.11892161812967
ENSG00000101361.17_6	NOP56	iPSC-CVPC	Heart	1.34283355596623	0.125509559451676	1.35418865040777e-24	2.76159691477657e-20	1.65524266581333
ENSG00000101363.12_3	MANBAL	iPSC-CVPC	Heart	1.0612176421382	0.0785633695011672	1.50296872831376e-36	3.06500412765025e-32	1.79654654095783
ENSG00000101365.21_6	IDH3B	iPSC-CVPC	Heart	-1.02988975997463	0.109403025214471	9.7512161432966e-20	1.98856550810248e-15	0.126558668363029
ENSG00000101367.9_4	MAPRE1	iPSC-CVPC	Heart	1.59087148087921	0.0877814999170302	5.15137050570008e-59	1.05051898722742e-54	2.83387317244248
ENSG00000101400.6_4	SNTA1	iPSC-CVPC	Heart	0.622086279240422	0.125172465503231	8.72433286960794e-07	0.0177915320209915	1.24933143851474
ENSG00000101407.13_5	TTI1	iPSC-CVPC	Heart	1.18462493050798	0.0910707454054104	2.64748860699806e-34	5.39902351625115e-30	1.87689411646291
ENSG00000101412.13_5	E2F1	iPSC-CVPC	Heart	2.03149543300125	0.107001109724593	1.82517505811831e-63	3.72207949602067e-59	3.85706987630703
ENSG00000101417.12_5	PXMP4	iPSC-CVPC	Heart	1.00271577843735	0.146460501100852	1.85673600070701e-11	3.78644172624181e-07	1.0575075039952
ENSG00000101439.9_6	CST3	iPSC-CVPC	Heart	-1.40473927360211	0.100874650261495	1.8465374026185e-38	3.76564372515991e-34	-1.33688901283099
ENSG00000101440.9_3	ASIP	iPSC-CVPC	Heart	-0.613242931551384	0.0822420598881621	3.0750265375268e-13	6.2709016179784e-09	-6.58446646893111
ENSG00000101442.10_4	ACTR5	iPSC-CVPC	Heart	1.16981142706844	0.110253013397668	3.02660545994183e-24	6.17215651445937e-20	0.956447087730102
ENSG00000101444.13_6	AHCY	iPSC-CVPC	Heart	1.1234932556434	0.0760402826575583	1.96662514500639e-42	4.01053865821153e-38	2.99607996107034
ENSG00000101445.10_4	PPP1R16B	iPSC-CVPC	Heart	-0.673179388523143	0.113108001239783	4.48598738140708e-09	9.14827406690346e-05	-3.17388815427323
ENSG00000101447.15_5	FAM83D	iPSC-CVPC	Heart	1.92238339763874	0.0975684085979066	3.32636973680129e-67	6.78346580425887e-63	4.73971679669866
ENSG00000101452.15_6	DHX35	iPSC-CVPC	Heart	-1.3587106650723	0.125100655141484	3.09051694274766e-25	6.3024912013453e-21	-0.0692377870569814
ENSG00000101457.13_5	DNTTIP1	iPSC-CVPC	Heart	1.42082892539371	0.127780227542932	2.83695819710532e-26	5.78540885135688e-22	1.53139816511921
ENSG00000101460.13_4	MAP1LC3A	iPSC-CVPC	Heart	-1.33958574297834	0.105708140591733	7.98492446185897e-33	1.6283656455069e-28	-0.361423681376557
ENSG00000101463.6_4	SYNDIG1	iPSC-CVPC	Heart	-1.37238379732053	0.0979855976992477	7.85896940974407e-39	1.60267963172911e-34	-0.612071575592259
ENSG00000101464.10_6	PIGU	iPSC-CVPC	Heart	1.35430040640297	0.0898990268909548	8.19475294703138e-44	1.67115596848811e-39	1.86951174492759
ENSG00000101473.17_6	ACOT8	iPSC-CVPC	Heart	-1.10680909262572	0.119215148686212	2.84592966922199e-19	5.8037043744444e-15	0.579205126349633
ENSG00000101474.12_6	APMAP	iPSC-CVPC	Heart	0.856425921709431	0.117530445026215	9.89591658461408e-13	2.01807426910035e-08	1.73805073614484
ENSG00000101493.11_6	ZNF516	iPSC-CVPC	Heart	1.65034969623534	0.112112917626171	3.56635445396828e-42	7.27286663797751e-38	1.87051979795013
ENSG00000101544.9_5	ADNP2	iPSC-CVPC	Heart	1.41552036618744	0.107418569382453	4.62429791753951e-35	9.43033074323832e-31	2.41928180366951
ENSG00000101546.13_5	RBFA	iPSC-CVPC	Heart	-0.806717941786854	0.146027428755853	4.90582052777478e-08	0.00100044398022911	0.551238596387178
ENSG00000101557.15_5	USP14	iPSC-CVPC	Heart	1.32158916136274	0.110431630664812	8.71089248223258e-30	1.77641230390169e-25	2.17614408529036
ENSG00000101574.15_6	METTL4	iPSC-CVPC	Heart	1.63970870987281	0.118579010707977	5.19275551678116e-38	1.05895863253718e-33	1.41858777893803
ENSG00000101577.9_6	LPIN2	iPSC-CVPC	Heart	1.25085460675024	0.0851573260753231	5.03640158765557e-42	1.0270733757706e-37	2.10659238157892
ENSG00000101596.16_5	SMCHD1	iPSC-CVPC	Heart	1.07256335287908	0.116363906991027	4.92270093356028e-19	1.00388640138095e-14	1.79303682391546
ENSG00000101608.12_7	MYL12A	iPSC-CVPC	Heart	-1.44916853455656	0.11322096472078	2.21045615764112e-33	4.50778324227754e-29	-1.21266671759187
ENSG00000101624.11_6	CEP76	iPSC-CVPC	Heart	1.70457436414317	0.105649294081472	5.23099044736617e-49	1.06675588193138e-44	2.53852732188539
ENSG00000101638.13_5	ST8SIA5	iPSC-CVPC	Heart	-0.878687877292893	0.0902128237908967	6.2626973330456e-21	1.27715186712799e-16	-1.19650884339121
ENSG00000101639.18_9	CEP192	iPSC-CVPC	Heart	0.832761370968439	0.142465540800697	8.24952994773296e-09	0.000168232664224118	0.938851303581778
ENSG00000101654.17_6	RNMT	iPSC-CVPC	Heart	0.966849778909692	0.094166363514488	6.46511419784119e-23	1.31843073836575e-18	1.61830535970603
ENSG00000101665.9_5	SMAD7	iPSC-CVPC	Heart	-0.868692822684434	0.144981975023777	3.55684720466076e-09	7.25347850446469e-05	0.133042738988962
ENSG00000101680.15_5	LAMA1	iPSC-CVPC	Heart	1.52061447540253	0.1099298805783	4.94614482033301e-38	1.00866731321051e-33	6.0619136640494
ENSG00000101695.9_5	RNF125	iPSC-CVPC	Heart	1.37101654617947	0.124447073170312	7.34549868740283e-26	1.49796754732206e-21	-0.115345670957644
ENSG00000101751.10_6	POLI	iPSC-CVPC	Heart	0.670575061167637	0.139642453168036	1.97940731020085e-06	0.0403660532769259	1.17111556828796
ENSG00000101752.11_3	MIB1	iPSC-CVPC	Heart	2.10928585953177	0.0836496154582576	1.42518343174453e-96	2.90637657235662e-92	3.12073674640625
ENSG00000101773.19_7	RBBP8	iPSC-CVPC	Heart	2.00274880710896	0.107606234355983	1.57492112383263e-61	3.21173664783188e-57	2.80445625592032
ENSG00000101782.15_5	RIOK3	iPSC-CVPC	Heart	1.14302051947216	0.129866982285988	1.39577980996406e-17	2.84641376645971e-13	1.6953729902935
ENSG00000101811.13_5	CSTF2	iPSC-CVPC	Heart	1.66870779116947	0.109150562615628	6.9319480839393e-45	1.41363217275774e-40	3.06424066871748
ENSG00000101843.19_5	PSMD10	iPSC-CVPC	Heart	2.3719836840788	0.0925889442953289	9.89331464709804e-99	2.0175436559827e-94	2.77613794796983
ENSG00000101844.18_5	ATG4A	iPSC-CVPC	Heart	0.686048200930377	0.103825375890234	8.53635289722756e-11	1.74081844633162e-06	1.31385570649671
ENSG00000101849.17_8	TBL1X	iPSC-CVPC	Heart	0.635331384769664	0.0835792065865231	1.11383388971087e-13	2.27144145128738e-09	1.7737076987349
ENSG00000101850.13_6	GPR143	iPSC-CVPC	Heart	1.47085313517453	0.098502661634236	3.52053693525252e-43	7.17943097206046e-39	4.89763606504338
ENSG00000101856.10_4	PGRMC1	iPSC-CVPC	Heart	1.29307217611998	0.0892265619453289	4.26333567918199e-41	8.69422045055583e-37	2.63647898742675
ENSG00000101868.11_5	POLA1	iPSC-CVPC	Heart	1.08464394311075	0.104578739630618	2.57017386388482e-23	5.24135556062031e-19	2.45766640050989
ENSG00000101871.15_5	MID1	iPSC-CVPC	Heart	1.33434271389797	0.118666772195669	8.80792014647757e-27	1.79619915547117e-22	2.91598425307468
ENSG00000101882.10_7	NKAP	iPSC-CVPC	Heart	0.854190130345857	0.143423152568803	4.38144049193104e-09	8.93507159519497e-05	1.37206512226147
ENSG00000101888.11_3	NXT2	iPSC-CVPC	Heart	1.9567835543475	0.105906945044327	7.86514782154829e-61	1.60393959524834e-56	2.2702495723531
ENSG00000101898.6_5	MCTS2P	iPSC-CVPC	Heart	1.77846833103546	0.108326064482777	2.07870031741505e-50	4.23909355730451e-46	3.23385204291326
ENSG00000101901.12_6	ALG13	iPSC-CVPC	Heart	1.14559112138316	0.145393066445273	1.52507447373548e-14	3.11008437428876e-10	1.45991771951582
ENSG00000101928.13_5	MOSPD1	iPSC-CVPC	Heart	1.19665973069282	0.0915794094305337	1.44382670849799e-34	2.94439580663995e-30	2.38970905657044
ENSG00000101935.10_6	AMMECR1	iPSC-CVPC	Heart	1.89868599476345	0.109138673418803	2.57390320417666e-55	5.24896080427746e-51	3.71874694384266
ENSG00000101938.15_6	CHRDL1	iPSC-CVPC	Heart	-1.1538996465771	0.122842647580817	1.15511157855084e-19	2.35561904213873e-15	-3.01166732995074
ENSG00000101940.18_4	WDR13	iPSC-CVPC	Heart	-1.68823656378502	0.0759994516459352	1.70743718012149e-80	3.48197664142176e-76	-0.569448577411836
ENSG00000101945.17_3	SUV39H1	iPSC-CVPC	Heart	1.59584873289578	0.123589055643647	7.00095968399233e-34	1.42770570835656e-29	1.62149888374139
ENSG00000101955.15_7	SRPX	iPSC-CVPC	Heart	-1.22171142810948	0.120718794294234	2.35613094266857e-22	4.80485783138402e-18	0.168010984807524
ENSG00000101966.12_4	XIAP	iPSC-CVPC	Heart	1.63026539607394	0.109899184588192	1.02946931273003e-42	2.09939676945035e-38	1.73355160971905
ENSG00000101972.19_4	STAG2	iPSC-CVPC	Heart	2.1271672709089	0.100504346697642	6.5108839626436e-75	1.32776456650191e-70	2.70634843858423
ENSG00000101974.14_6	ATP11C	iPSC-CVPC	Heart	0.817482709868849	0.10575809251551	4.4798746032133e-14	9.13580827833288e-10	1.65741612961725
ENSG00000101986.12_4	ABCD1	iPSC-CVPC	Heart	1.6170512435392	0.125453265841357	8.8380073206366e-34	1.80233483289742e-29	1.89083089799615
ENSG00000102003.10_5	SYP	iPSC-CVPC	Heart	-1.08728337735439	0.0960935460627281	4.54482960589993e-27	9.26827101531173e-23	-1.93165948380402
ENSG00000102007.11_4	PLP2	iPSC-CVPC	Heart	-1.31257558594442	0.0856926814431935	5.01853231053416e-45	1.02342929408723e-40	0.188671879484311
ENSG00000102010.15_4	BMX	iPSC-CVPC	Heart	-2.27297482591891	0.119172599343857	6.43123660067864e-64	1.3115220799764e-59	-7.01470505749886
ENSG00000102024.18_5	PLS3	iPSC-CVPC	Heart	1.27172820087539	0.0929801521781786	2.54038008071359e-37	5.18059709859922e-33	3.5164605036803
ENSG00000102032.13_6	RENBP	iPSC-CVPC	Heart	-1.47575045735404	0.110854634473197	1.14705222796126e-35	2.3391836084814e-31	-0.0788147201448244
ENSG00000102038.15_6	SMARCA1	iPSC-CVPC	Heart	1.50926286160431	0.0964869016201821	1.34074966132801e-46	2.73419078434621e-42	3.70495480019315
ENSG00000102043.16_6	MTMR8	iPSC-CVPC	Heart	1.9656819212316	0.099747412131541	3.18251723169099e-67	6.49010739058744e-63	2.54722210678904
ENSG00000102053.12_4	ZC3H12B	iPSC-CVPC	Heart	2.06318023923163	0.0907104210082542	2.49120391986584e-83	5.08031215378241e-79	2.53172978305423
ENSG00000102054.18_5	RBBP7	iPSC-CVPC	Heart	1.88386878544762	0.126867452697466	8.74385326978661e-43	1.78313399730758e-38	2.08942990688434
ENSG00000102078.16_7	SLC25A14	iPSC-CVPC	Heart	1.81576578265668	0.105588083934557	2.64488480335699e-54	5.39371357948591e-50	1.89501524089603
ENSG00000102081.15_9	FMR1	iPSC-CVPC	Heart	1.62528996683694	0.123824125618199	7.88466018559622e-35	1.60791875164864e-30	1.72839387834407
ENSG00000102096.9_5	PIM2	iPSC-CVPC	Heart	1.02539744236843	0.109023432947576	1.04581815463549e-19	2.13273696274815e-15	1.54668538894548
ENSG00000102098.19_7	SCML2	iPSC-CVPC	Heart	2.18350303583062	0.0998821359588911	1.30134923659574e-78	2.65384149818969e-74	3.5005292127262
ENSG00000102100.16_7	SLC35A2	iPSC-CVPC	Heart	1.08947798061905	0.131629611451338	8.03614473610558e-16	1.63881099603401e-11	1.92706323005278
ENSG00000102119.11_4	EMD	iPSC-CVPC	Heart	-0.556615285677556	0.1142714002257	1.41788297471971e-06	0.028914887503459	0.987170275279884
ENSG00000102125.16_8	TAZ	iPSC-CVPC	Heart	-1.60482404613887	0.0816891463623296	6.64602797792902e-67	1.35532448553907e-62	-0.97160334258054
ENSG00000102158.19_5	MAGT1	iPSC-CVPC	Heart	0.737703250926092	0.123422864730854	3.87326688208229e-09	7.89875315263041e-05	1.47989770853658
ENSG00000102172.16_5	SMS	iPSC-CVPC	Heart	1.19828493803065	0.0935276696611291	1.94482185703159e-33	3.96607521304452e-29	2.96313605879779
ENSG00000102189.17_7	EEA1	iPSC-CVPC	Heart	1.70775856251152	0.107590379519275	1.00522831025386e-47	2.0499620931007e-43	2.02616131776981
ENSG00000102218.6_4	RP2	iPSC-CVPC	Heart	1.71849955017386	0.106643447353599	6.54973800018684e-49	1.3356880703781e-44	2.20302237206813
ENSG00000102221.14_7	JADE3	iPSC-CVPC	Heart	1.71034566258101	0.0980927228087624	1.63349922118311e-55	3.33119496175872e-51	2.64541723998912
ENSG00000102225.16_10	CDK16	iPSC-CVPC	Heart	0.717071503465128	0.0800597896936354	4.05887654847863e-18	8.27726694531247e-14	1.54941148163474
ENSG00000102226.10_5	USP11	iPSC-CVPC	Heart	1.28762988206142	0.102494281881156	2.40409211916105e-32	4.90266505860513e-28	2.29150337320763
ENSG00000102230.14_6	PCYT1B	iPSC-CVPC	Heart	0.956225790232719	0.132280756132537	1.46898515724746e-12	2.99570143117475e-08	2.67299796583472
ENSG00000102265.12_4	TIMP1	iPSC-CVPC	Heart	-1.05878170904241	0.110737939620333	2.84590188258287e-20	5.80364770915125e-16	-0.442027896166063
ENSG00000102271.14_6	KLHL4	iPSC-CVPC	Heart	1.87366019180082	0.100010568265208	3.65255442353967e-62	7.44865423592445e-58	6.02713928811162
ENSG00000102287.19_6	GABRE	iPSC-CVPC	Heart	-1.33263167395065	0.109069635783152	7.44118291089828e-31	1.51748043101949e-26	-1.5643991531598
ENSG00000102290.22_4	PCDH11X	iPSC-CVPC	Heart	1.41696893105922	0.078297023280528	6.97874561200576e-59	1.42317559265633e-54	5.6369723101714
ENSG00000102302.8_5	FGD1	iPSC-CVPC	Heart	1.96677942877183	0.103559913304764	1.69959065472552e-63	3.46597522218175e-59	2.92499885747963
ENSG00000102309.15_8	PIN4	iPSC-CVPC	Heart	0.98875011772532	0.123943952217595	7.45350810018441e-15	1.51999390687061e-10	1.54298858655125
ENSG00000102312.22_6	PORCN	iPSC-CVPC	Heart	-1.62485356009846	0.13170769664317	2.29829345515516e-31	4.68690984309792e-27	0.56324285988065
ENSG00000102316.17_4	MAGED2	iPSC-CVPC	Heart	1.94649966558284	0.0841168992926209	1.90154360891122e-85	3.87781788165265e-81	3.39443285179318
ENSG00000102359.7_4	SRPX2	iPSC-CVPC	Heart	-1.10546375934967	0.143799878144116	6.05533573252903e-14	1.23486461593465e-09	0.248842183304673
ENSG00000102362.15_3	SYTL4	iPSC-CVPC	Heart	-1.04179969882132	0.120210280391515	4.03254166871168e-17	8.22356222500373e-13	-0.856993686890458
ENSG00000102383.14_6	ZDHHC15	iPSC-CVPC	Heart	1.40743290916814	0.125778125467781	1.46944072159792e-26	2.99663046355464e-22	1.11409658117104
ENSG00000102384.13_3	CENPI	iPSC-CVPC	Heart	2.24686290908729	0.110336333535253	1.12258535615339e-70	2.28928831680361e-66	4.45874203628147
ENSG00000102385.12_3	DRP2	iPSC-CVPC	Heart	2.05842380576613	0.0979234936640357	3.7851286289565e-74	7.71901281303099e-70	3.35650634752367
ENSG00000102390.11_5	PBDC1	iPSC-CVPC	Heart	1.83316252696594	0.115682595076426	1.35172143576617e-47	2.75656552395795e-43	1.74993730684399
ENSG00000102401.20_6	ARMCX3	iPSC-CVPC	Heart	1.14048867125101	0.104965320101163	2.96701410554594e-25	6.05063186543984e-21	2.14502466989656
ENSG00000102409.10_4	BEX4	iPSC-CVPC	Heart	0.901083916755653	0.109063549816336	8.98725786751553e-16	1.83277149692244e-11	1.9839462363913
ENSG00000102452.17_6	NALCN	iPSC-CVPC	Heart	-1.29727003849893	0.0910685487870782	6.10900741991356e-40	1.24580988314297e-35	-1.78854653128365
ENSG00000102466.15_5	FGF14	iPSC-CVPC	Heart	-0.674448324452391	0.0966808009464232	7.95317350196031e-12	1.62189067225477e-07	-2.68822209146026
ENSG00000102471.14_6	NDFIP2	iPSC-CVPC	Heart	0.906456835298617	0.0774662207034299	1.14745646770394e-28	2.34000797458865e-24	2.24505744826044
ENSG00000102524.11_4	TNFSF13B	iPSC-CVPC	Heart	-1.17244705536821	0.136986643040241	9.31328834645916e-17	1.89925889249342e-12	-2.3734986543382
ENSG00000102531.16_6	FNDC3A	iPSC-CVPC	Heart	1.18269760427514	0.114572590043593	3.9660675363474e-23	8.08800152687325e-19	1.87469229872375
ENSG00000102547.19_5	CAB39L	iPSC-CVPC	Heart	0.86128103352103	0.135616534246338	4.19487251364053e-10	8.55460351706713e-06	1.911465878362
ENSG00000102554.14_5	KLF5	iPSC-CVPC	Heart	1.61770976199228	0.140659254952559	7.80668026776841e-28	1.59201630700601e-23	2.39457071996058
ENSG00000102572.14_6	STK24	iPSC-CVPC	Heart	1.23984019579245	0.104951879773508	3.8910025566952e-29	7.93492151386852e-25	1.64198890839312
ENSG00000102575.13_8	ACP5	iPSC-CVPC	Heart	-0.971312510912087	0.110258561830708	1.31088754520219e-17	2.67329297093083e-13	-2.69441782943564
ENSG00000102580.15_5	DNAJC3	iPSC-CVPC	Heart	-0.742799046868409	0.120081626896728	1.13510243813837e-09	2.31481440209558e-05	0.916538430851632
ENSG00000102606.18_6	ARHGEF7	iPSC-CVPC	Heart	-0.935571894738658	0.0978347832004159	2.80727286945695e-20	5.72487156268356e-16	0.29016577116023
ENSG00000102683.7_3	SGCG	iPSC-CVPC	Heart	-1.48690171956182	0.0914560715315634	1.28181448795486e-49	2.61400428528635e-45	-5.55374850729166
ENSG00000102699.6_6	PARP4	iPSC-CVPC	Heart	1.86794729598257	0.107564826479811	3.70305946710856e-55	7.55164917127449e-51	1.86939883955308
ENSG00000102710.20_8	SUPT20H	iPSC-CVPC	Heart	2.08795087855379	0.108742366850413	1.38977110432852e-64	2.83416021305715e-60	1.91974208495703
ENSG00000102738.8_5	MRPS31	iPSC-CVPC	Heart	0.822209414951472	0.108840373173814	1.55375038541982e-13	3.16856316098664e-09	1.25593435443899
ENSG00000102743.15_5	SLC25A15	iPSC-CVPC	Heart	1.44135906662574	0.093840353092828	3.13207389952631e-45	6.387238303304e-41	2.93442771598821
ENSG00000102753.10_6	KPNA3	iPSC-CVPC	Heart	0.830498783235901	0.103423833677302	5.06147096670958e-15	1.03218577424108e-10	1.89622941020266
ENSG00000102760.13_4	RGCC	iPSC-CVPC	Heart	-1.26294212287038	0.0864465919025063	1.19249268192167e-41	2.43185032624286e-37	-4.25619464780923
ENSG00000102780.16_4	DGKH	iPSC-CVPC	Heart	1.68195992191112	0.115184855574961	1.29007625677634e-41	2.63085251044399e-37	1.45271976761693
ENSG00000102781.14_6	KATNAL1	iPSC-CVPC	Heart	0.703897044651273	0.106454331844286	8.29845994635851e-11	1.69230493686089e-06	1.79903538633808
ENSG00000102796.11_6	DHRS12	iPSC-CVPC	Heart	-0.678257490320645	0.12640722639795	1.14828379262979e-07	0.00234169513830993	0.069158568311806
ENSG00000102802.10_4	MEDAG	iPSC-CVPC	Heart	-1.46856278899688	0.0726101902600252	6.01886571916032e-70	1.22742728610836e-65	-4.46884609254295
ENSG00000102804.15_7	TSC22D1	iPSC-CVPC	Heart	0.662890537091887	0.13458661900227	1.08650497879595e-06	0.0221570960325858	1.1385175952773
ENSG00000102805.16_7	CLN5	iPSC-CVPC	Heart	-0.995824830452641	0.0819007450592729	1.33462913213226e-30	2.72170918915732e-26	0.457111177520314
ENSG00000102858.13_9	MGRN1	iPSC-CVPC	Heart	1.22868236417028	0.114458659145607	9.79126269120732e-25	1.99673220061791e-20	1.88554781142294
ENSG00000102870.6_5	ZNF629	iPSC-CVPC	Heart	1.36091353334184	0.080281625022452	4.51080024205832e-53	9.19887493362953e-49	2.15395445762643
ENSG00000102871.16_5	TRADD	iPSC-CVPC	Heart	-1.15758615478409	0.0714187807207211	2.25441096189215e-49	4.59742027458666e-45	-0.547097499790394
ENSG00000102878.17_4	HSF4	iPSC-CVPC	Heart	-1.48653885951329	0.10001757535728	7.52875101182987e-43	1.53533819384247e-38	-4.49425997241039
ENSG00000102879.16_4	CORO1A	iPSC-CVPC	Heart	-1.4911499838803	0.0878517346027392	3.50890356945573e-53	7.15570704919107e-49	-1.9750324761856
ENSG00000102882.12_9	MAPK3	iPSC-CVPC	Heart	-1.19889644367724	0.0928754981127396	7.28486719574469e-34	1.48560296722821e-29	0.101928047047859
ENSG00000102886.15_5	GDPD3	iPSC-CVPC	Heart	-1.09106129966758	0.109336403477848	8.06186255099008e-22	1.64405563002341e-17	-2.46565140962644
ENSG00000102890.16_5	ELMO3	iPSC-CVPC	Heart	0.749511539421385	0.145441395634201	3.46376532334148e-07	0.00706365662389028	-0.67842385681843
ENSG00000102893.16_7	PHKB	iPSC-CVPC	Heart	0.976429214069578	0.114604786038906	1.25760565784405e-16	2.56463521804137e-12	1.42992784058767
ENSG00000102898.12_5	NUTF2	iPSC-CVPC	Heart	1.57591830978125	0.0982455283520202	1.51123692979542e-48	3.0818654709318e-44	2.04149027683024
ENSG00000102900.13_8	NUP93	iPSC-CVPC	Heart	1.68365864573266	0.104355489470055	5.25441950577947e-49	1.07153376981361e-44	2.69745312260959
ENSG00000102901.13_6	CENPT	iPSC-CVPC	Heart	-1.11022664967113	0.0789476451804789	4.28893379076862e-39	8.74642267951445e-35	-0.257312841727864
ENSG00000102908.22_8	NFAT5	iPSC-CVPC	Heart	0.921851027832991	0.112528588549664	1.51859812443159e-15	3.09687715515334e-11	1.43919584852959
ENSG00000102921.8_7	N4BP1	iPSC-CVPC	Heart	1.69675977326987	0.128544346452723	3.67849619201918e-35	7.50155728438471e-31	1.69029176491177
ENSG00000102931.8_5	ARL2BP	iPSC-CVPC	Heart	1.71666527917773	0.125261835805302	1.90823453685577e-37	3.89146269100997e-33	1.58125180317603
ENSG00000102934.10_5	PLLP	iPSC-CVPC	Heart	-1.81942362986976	0.10875775540883	5.86583224802549e-52	1.19621917033984e-47	-3.10922711174018
ENSG00000102967.12_6	DHODH	iPSC-CVPC	Heart	-1.60801744116743	0.112712677358408	4.84801862740909e-40	9.88656438687536e-36	-0.524829167492028
ENSG00000102974.16_5	CTCF	iPSC-CVPC	Heart	2.16552229794578	0.112993742727565	2.13732396048625e-64	4.35864475261961e-60	1.72788894504288
ENSG00000102978.13_5	POLR2C	iPSC-CVPC	Heart	1.70960164854902	0.103393818364924	5.44881330674017e-51	1.11117649764352e-46	1.54523271783329
ENSG00000102984.15_10	ZNF821	iPSC-CVPC	Heart	1.6092538249169	0.102314595816827	5.0930169626358e-47	1.03861894919032e-42	2.24021848872289
ENSG00000102996.5_4	MMP15	iPSC-CVPC	Heart	1.25879471336301	0.0635698808466486	1.00996262598714e-67	2.05961678317557e-63	4.20554285359247
ENSG00000103005.12_5	USB1	iPSC-CVPC	Heart	0.958514039779063	0.113435148675444	2.1556071040691e-16	4.39592956732812e-12	1.61346395129617
ENSG00000103018.17_7	CYB5B	iPSC-CVPC	Heart	0.985488586307288	0.0972477978373882	2.0940480333166e-22	4.27039215434254e-18	2.07957286884655
ENSG00000103021.9_5	CCDC113	iPSC-CVPC	Heart	1.2452083896792	0.104828352921615	2.0697451087024e-29	4.2208312001768e-25	2.01377172484151
ENSG00000103024.7_6	NME3	iPSC-CVPC	Heart	-0.827100105423713	0.0829700012930346	8.81167177124943e-22	1.7969642243109e-17	-0.0500603022475874
ENSG00000103034.14_7	NDRG4	iPSC-CVPC	Heart	-0.680301586262175	0.0808279630438398	2.77970266923313e-16	5.66864765336712e-12	-2.04557232908408
ENSG00000103037.12_4	SETD6	iPSC-CVPC	Heart	-1.4833554599601	0.110238803271335	2.58467646347918e-36	5.27093071197309e-32	-0.698340460085057
ENSG00000103043.15_6	VAC14	iPSC-CVPC	Heart	1.56020806217453	0.100835956515884	8.9008645500128e-46	1.81515330768411e-41	1.69238251403923
ENSG00000103044.11_6	HAS3	iPSC-CVPC	Heart	-1.31382549069731	0.106657196827449	2.76454230665735e-31	5.63773112596633e-27	-2.99198626491567
ENSG00000103047.8_5	TANGO6	iPSC-CVPC	Heart	0.694790096152712	0.126882297792806	6.37752296356736e-08	0.00130056825796029	1.19380261828488
ENSG00000103051.20_8	COG4	iPSC-CVPC	Heart	1.65164501425645	0.131877144339909	3.54832362820958e-32	7.2360963750078e-28	1.32511030578821
ENSG00000103056.12_6	SMPD3	iPSC-CVPC	Heart	-1.00419191275149	0.146922756903839	2.00033990462561e-11	4.07929316750301e-07	-1.9580111965171
ENSG00000103061.13_7	SLC7A6OS	iPSC-CVPC	Heart	-1.91042254868842	0.0973412352548668	8.40218112194762e-67	1.71345679619878e-62	-0.675229534385849
ENSG00000103064.15_6	SLC7A6	iPSC-CVPC	Heart	-1.64512470909965	0.109653319789807	1.61656833727556e-43	3.29666781020605e-39	-0.208050242267923
ENSG00000103066.13_7	PLA2G15	iPSC-CVPC	Heart	-0.775428172976098	0.111957202135789	1.10386235826445e-11	2.25110650720869e-07	0.417643189506681
ENSG00000103067.14_9	ESRP2	iPSC-CVPC	Heart	1.63519182406486	0.108151477800721	4.47947064827093e-44	9.13498449301891e-40	3.01002925390821
ENSG00000103091.15_6	WDR59	iPSC-CVPC	Heart	-1.50961291217674	0.129939518586792	2.55746215210649e-28	5.21543256679077e-24	0.598342380913496
ENSG00000103126.15_6	AXIN1	iPSC-CVPC	Heart	0.765881718409522	0.139947659855282	6.48945054661646e-08	0.0013233936499715	1.32785101771785
ENSG00000103150.7_6	MLYCD	iPSC-CVPC	Heart	-1.15591498044574	0.0968377606887418	1.17685202005419e-29	2.39995432449651e-25	-1.4307051891224
ENSG00000103160.12_6	HSDL1	iPSC-CVPC	Heart	1.3678204297714	0.0724102881410666	5.73675728399556e-63	1.16989691292521e-58	2.5326683455529
ENSG00000103168.16_9	TAF1C	iPSC-CVPC	Heart	-1.23766206241235	0.102572110636623	3.31640418790275e-30	6.76314306039008e-26	-0.209739453620022
ENSG00000103184.12_5	SEC14L5	iPSC-CVPC	Heart	0.92511224582565	0.12380461515746	2.75505134790641e-13	5.61837621378554e-09	0.100383095110127
ENSG00000103187.8_6	COTL1	iPSC-CVPC	Heart	0.971856697546126	0.130547455757135	3.34440875393283e-13	6.82025277189522e-09	2.8516058497213
ENSG00000103194.15_6	USP10	iPSC-CVPC	Heart	1.16736218158864	0.101230298754851	5.82005022727702e-28	1.1868828428486e-23	2.00668738103176
ENSG00000103196.12_6	CRISPLD2	iPSC-CVPC	Heart	-0.946289405745693	0.128145520804194	5.06463292490107e-13	1.03283059237508e-08	0.382981417088318
ENSG00000103197.18_6	TSC2	iPSC-CVPC	Heart	-0.970618969724397	0.0743639218439732	1.67751588079976e-34	3.42095813571495e-30	0.131906088778091
ENSG00000103199.14_8	ZNF500	iPSC-CVPC	Heart	0.651052580377284	0.114040774250431	1.77846516896895e-08	0.000362682401907838	1.23304055581097
ENSG00000103202.13_7	NME4	iPSC-CVPC	Heart	2.30362221303562	0.0969070113568714	7.91452129328327e-89	1.61400832733926e-84	2.59133614470317
ENSG00000103226.18_6	NOMO3	iPSC-CVPC	Heart	-1.06315294479246	0.120132876002899	9.51772601205608e-18	1.9409498656386e-13	0.104649415394342
ENSG00000103227.19_8	LMF1	iPSC-CVPC	Heart	0.979046176571697	0.121663061003291	4.46039524978713e-15	9.09608403289089e-11	1.49393814365803
ENSG00000103241.7_4	FOXF1	iPSC-CVPC	Heart	1.60592805797642	0.12206185230336	5.73779001088647e-35	1.17010751692008e-30	2.80367594511607
ENSG00000103245.14_8	CIAO3	iPSC-CVPC	Heart	-0.711157086381748	0.123914638491869	1.50278207700327e-08	0.000306462348963277	0.608480594195555
ENSG00000103248.19_9	MTHFSD	iPSC-CVPC	Heart	1.35161332277837	0.138419713986682	5.08566856541603e-21	1.03712039054529e-16	1.31736965307121
ENSG00000103249.18_6	CLCN7	iPSC-CVPC	Heart	-1.18449010624098	0.118088999563708	5.15517970197571e-22	1.05129579662391e-17	0.50475865987041
ENSG00000103253.18_4	HAGHL	iPSC-CVPC	Heart	-0.782839965597526	0.117945886755784	7.0830846836414e-11	1.44445345953499e-06	0.054034303799572
ENSG00000103254.10_6	ANTKMT	iPSC-CVPC	Heart	-1.17127099440068	0.120881296220544	9.63765651574846e-21	1.96540729325658e-16	0.226445863999084
ENSG00000103257.9_5	SLC7A5	iPSC-CVPC	Heart	0.602718293532861	0.11139792505752	9.05024123813411e-08	0.00184561569569269	3.64466863998309
ENSG00000103264.18_6	FBXO31	iPSC-CVPC	Heart	-2.07343881454525	0.108360474282074	3.07368540415508e-64	6.26816664469345e-60	-0.358460911336924
ENSG00000103266.11_4	STUB1	iPSC-CVPC	Heart	-1.15574288251325	0.103935141247691	2.82299933446502e-26	5.75694254277452e-22	0.147388315459229
ENSG00000103269.13_4	RHBDL1	iPSC-CVPC	Heart	0.807501810205202	0.135466284136886	4.25239551062597e-09	8.67191016481954e-05	0.454162899403615
ENSG00000103313.12_5	MEFV	iPSC-CVPC	Heart	-1.10618411796683	0.127185161129164	3.16521708332214e-17	6.45482719801884e-13	-5.29166806880154
ENSG00000103316.11_5	CRYM	iPSC-CVPC	Heart	-1.12392980973123	0.0816061644292359	9.32030329837366e-38	1.90068945163734e-33	-5.76771447902839
ENSG00000103326.12_5	CAPN15	iPSC-CVPC	Heart	-1.06335841456975	0.134533908738322	1.27396191850467e-14	2.59799054040657e-10	0.361312958348678
ENSG00000103342.13_7	GSPT1	iPSC-CVPC	Heart	0.804178069290866	0.0905639605650574	7.50701825347594e-18	1.53090623243135e-13	1.97200188958289
ENSG00000103343.13_5	ZNF174	iPSC-CVPC	Heart	1.82806950709517	0.128490330690456	7.38596230633932e-40	1.50621929313178e-35	1.7197532518081
ENSG00000103351.13_8	CLUAP1	iPSC-CVPC	Heart	1.10151442947026	0.0926279476099642	1.81949481048044e-29	3.71049576701276e-25	1.97591987612312
ENSG00000103353.16_6	UBFD1	iPSC-CVPC	Heart	0.979322440447064	0.0782782777303762	4.05539387807345e-32	8.27016473555519e-28	1.99270610694861
ENSG00000103365.15_8	GGA2	iPSC-CVPC	Heart	1.0946993027758	0.100620716678463	2.60740746034753e-25	5.31728603388672e-21	2.13892986650511
ENSG00000103381.12_5	CPPED1	iPSC-CVPC	Heart	0.791130747886025	0.100807628354995	1.91413149269223e-14	3.90348835304726e-10	1.72513458070671
ENSG00000103404.14_6	USP31	iPSC-CVPC	Heart	-1.65503398451946	0.105172989311145	4.66524423815444e-47	9.51383257486835e-43	-0.480375980529187
ENSG00000103415.12_6	HMOX2	iPSC-CVPC	Heart	-1.05710487587727	0.0876349342885456	3.43772445271806e-30	7.01055147642794e-26	-0.198642679906571
ENSG00000103423.14_5	DNAJA3	iPSC-CVPC	Heart	-0.603022493847559	0.110774770674671	7.58030788060748e-08	0.00154585218609228	0.642579343798882
ENSG00000103429.11_4	BFAR	iPSC-CVPC	Heart	1.68760163112518	0.109183245233398	1.06545273574218e-45	2.17277776399903e-41	1.91978408556371
ENSG00000103449.12_5	SALL1	iPSC-CVPC	Heart	1.06461348752811	0.0953279899102017	1.80329115366426e-26	3.67745164966753e-22	4.33078953173068
ENSG00000103472.10_6	RRN3P2	iPSC-CVPC	Heart	-1.78054732696867	0.126657680240492	4.51762499131878e-39	9.21279264479639e-35	-6.71353678778496
ENSG00000103479.16_5	RBL2	iPSC-CVPC	Heart	-0.944999816959925	0.0941638912368303	4.92713026804536e-22	1.00478967556249e-17	0.450547409155613
ENSG00000103485.19_6	QPRT	iPSC-CVPC	Heart	1.12629687738936	0.0619873172895959	2.96761268850588e-59	6.05185255567004e-55	3.39818667630613
ENSG00000103490.14_7	PYCARD	iPSC-CVPC	Heart	-1.43144668232709	0.0863510135406389	3.35994264167145e-51	6.85193102916059e-47	-1.97368514404388
ENSG00000103494.14_8	RPGRIP1L	iPSC-CVPC	Heart	1.57412919246222	0.105287686131091	2.86949238274356e-43	5.85175581612894e-39	2.61679985028605
ENSG00000103495.14_6	MAZ	iPSC-CVPC	Heart	2.1954369268713	0.102481209973353	2.78301974132067e-76	5.67541215847524e-72	2.81902612644394
ENSG00000103496.15_6	STX4	iPSC-CVPC	Heart	-1.60492690714935	0.10566099626791	2.06864649071561e-44	4.21859078851634e-40	0.0367424738068794
ENSG00000103502.14_5	CDIPT	iPSC-CVPC	Heart	-1.13276855927747	0.125886532766514	2.90643802343985e-18	5.92709906120089e-14	0.672783351620703
ENSG00000103510.20_7	KAT8	iPSC-CVPC	Heart	-1.6528060985277	0.115873224723018	4.98533637157808e-40	1.01665964625592e-35	0.406269284206137
ENSG00000103512.15_5	NOMO1	iPSC-CVPC	Heart	-0.628355272938152	0.111026412531689	2.34047687414262e-08	0.000477293448943904	0.906429514760621
ENSG00000103540.16_5	CCP110	iPSC-CVPC	Heart	1.10862436381237	0.103840791705578	1.66637741922833e-24	3.39824347103233e-20	1.50878835467833
ENSG00000103544.15_8	VPS35L	iPSC-CVPC	Heart	2.11495345511683	0.104256258078087	2.87976894440657e-70	5.87271280832832e-66	1.89934089940898
ENSG00000103549.21_7	RNF40	iPSC-CVPC	Heart	1.40503656203298	0.138871404421738	2.41392087209031e-22	4.92270883445377e-18	1.54532236325259
ENSG00000103550.14_9	KNOP1	iPSC-CVPC	Heart	1.36596060342182	0.129597430280553	5.69801470057638e-24	1.16199613788854e-19	1.78555935627751
ENSG00000103569.10_5	AQP9	iPSC-CVPC	Heart	-1.42719683794927	0.100856151039435	1.67561913427584e-39	3.41709010052872e-35	-7.23756400237104
ENSG00000103591.13_6	AAGAB	iPSC-CVPC	Heart	1.46055240845282	0.112769494343207	4.69701977991599e-34	9.57863243718268e-30	1.98115652942281
ENSG00000103599.20_8	IQCH	iPSC-CVPC	Heart	1.49865489618832	0.100653161701971	5.630428334945e-43	1.14821325034533e-38	2.8079902034053
ENSG00000103647.13_6	CORO2B	iPSC-CVPC	Heart	-0.940911134062846	0.108903672915763	4.96407328926778e-17	1.01232346588038e-12	-0.263523143816523
ENSG00000103653.16_4	CSK	iPSC-CVPC	Heart	1.10025210980456	0.0954522813002925	6.10543925720314e-28	1.24508222772144e-23	1.7514808400124
ENSG00000103657.14_8	HERC1	iPSC-CVPC	Heart	-1.86205947656934	0.0960940295958434	1.67051266824305e-65	3.40667648434805e-61	-0.346223682365084
ENSG00000103671.10_6	TRIP4	iPSC-CVPC	Heart	2.24111170602339	0.129404478566315	6.40926308726078e-55	1.30704102138509e-50	1.56444042398227
ENSG00000103710.11_5	RASL12	iPSC-CVPC	Heart	-1.43962509901823	0.0674117743894192	6.32603368457373e-76	1.29006804929512e-71	-1.82421527325683
ENSG00000103723.15_9	AP3B2	iPSC-CVPC	Heart	1.11299025736501	0.12478999807007	5.49099747993249e-18	1.11977911608263e-13	0.892082205064057
ENSG00000103740.10_5	ACSBG1	iPSC-CVPC	Heart	-2.50676747286373	0.0909904490797872	4.6876864926601e-109	9.55959906448174e-105	-6.71056651586888
ENSG00000103742.12_5	IGDCC4	iPSC-CVPC	Heart	1.41639467942126	0.0850701367376851	1.46040173856261e-51	2.97819726545073e-47	4.13116254641573
ENSG00000103769.10_5	RAB11A	iPSC-CVPC	Heart	1.38231506407245	0.0994199209804185	2.32667278495067e-38	4.7447838103499e-34	2.08557943729986
ENSG00000103811.17_5	CTSH	iPSC-CVPC	Heart	-0.858067030364694	0.121703906254806	4.86131749272288e-12	9.91368476290977e-08	0.190390711286811
ENSG00000103855.18_4	CD276	iPSC-CVPC	Heart	0.749166963168098	0.127245656858967	6.48407568700923e-09	0.000132229755485179	1.94586426039361
ENSG00000103876.13_5	FAH	iPSC-CVPC	Heart	-0.810405105616582	0.135044205687385	3.36961758620396e-09	6.87166114354574e-05	0.583279884359158
ENSG00000103888.17_4	CEMIP	iPSC-CVPC	Heart	0.847217221337016	0.125590807351642	3.54864164535478e-11	7.236744907372e-07	1.80278090569414
ENSG00000103932.12_7	RPAP1	iPSC-CVPC	Heart	1.58733526862501	0.0914160787694403	3.78721884821227e-55	7.72327539715928e-51	1.97199600701678
ENSG00000103966.11_6	EHD4	iPSC-CVPC	Heart	1.0637910609918	0.122436218808068	3.39365430884615e-17	6.92067923202995e-13	1.54118456849956
ENSG00000103978.16_6	TMEM87A	iPSC-CVPC	Heart	1.01404439147924	0.0984763649458102	4.96458747340791e-23	1.01242832345208e-18	1.83171083062932
ENSG00000103994.17_9	ZNF106	iPSC-CVPC	Heart	-1.0023824137111	0.0915428947311631	1.36415328824468e-25	2.78191780071738e-21	-1.11222883615193
ENSG00000103995.14_8	CEP152	iPSC-CVPC	Heart	1.21228281906195	0.122246343916728	1.38004878564258e-21	2.81433348856091e-17	1.25360422678668
ENSG00000104043.15_5	ATP8B4	iPSC-CVPC	Heart	-1.30626131744307	0.121366156339177	7.56959292065923e-25	1.54366708431004e-20	-2.62198642488431
ENSG00000104044.16_7	OCA2	iPSC-CVPC	Heart	1.03825159809625	0.0796601240919291	2.03332704739753e-34	4.14656384775778e-30	2.31729121961793
ENSG00000104059.4_4	FAM189A1	iPSC-CVPC	Heart	1.57095851890137	0.103717185703293	3.32116191745853e-44	6.77284549827318e-40	3.14503830895322
ENSG00000104064.17_5	GABPB1	iPSC-CVPC	Heart	1.7280907528063	0.115494610065438	2.52129540584137e-43	5.14167772113231e-39	2.20324448467552
ENSG00000104067.16_6	TJP1	iPSC-CVPC	Heart	2.06717116257403	0.100418924600659	7.59569596001143e-72	1.54899027712513e-67	2.091227948255
ENSG00000104081.14_6	BMF	iPSC-CVPC	Heart	2.1913764761935	0.0956148923133268	2.91915781552522e-84	5.95303853320058e-80	4.07114766038762
ENSG00000104093.13_6	DMXL2	iPSC-CVPC	Heart	-0.635289577698886	0.132618884609148	2.09438806886554e-06	0.042710855888375	0.532019415474864
ENSG00000104129.10_5	DNAJC17	iPSC-CVPC	Heart	1.32502843394438	0.134170395168826	1.96426601101052e-21	4.00572767625375e-17	1.59398583070666
ENSG00000104131.13_5	EIF3J	iPSC-CVPC	Heart	0.651841295303558	0.121135250296393	1.05806880874321e-07	0.00215771972167003	1.58593522118427
ENSG00000104133.15_10	SPG11	iPSC-CVPC	Heart	-1.04104287964619	0.121664893746366	9.47326113100868e-17	1.9318821424466e-12	0.51760551664187
ENSG00000104142.11_4	VPS18	iPSC-CVPC	Heart	1.6491640044454	0.115822076511029	6.53022460649426e-40	1.33170870400237e-35	2.05305498799989
ENSG00000104147.9_5	OIP5	iPSC-CVPC	Heart	1.89378436366368	0.104823908665508	1.00608826202064e-58	2.05171579273869e-54	4.53839917572529
ENSG00000104154.7_5	SLC30A4	iPSC-CVPC	Heart	1.95834237316476	0.102263702454107	2.55952073901432e-64	5.2196306430719e-60	1.31959314548986
ENSG00000104164.12_6	BLOC1S6	iPSC-CVPC	Heart	1.32682081160159	0.112491722419022	4.6571573109108e-29	9.4973409041404e-25	1.73403735248797
ENSG00000104177.18_8	MYEF2	iPSC-CVPC	Heart	0.705052820265126	0.0721148798968107	4.58298410413628e-21	9.34607948356512e-17	2.41813389423632
ENSG00000104205.16_7	SGK3	iPSC-CVPC	Heart	-0.659016169796192	0.109057643596082	2.6408623264149e-09	5.38551054225791e-05	-0.169132635362997
ENSG00000104213.13_4	PDGFRL	iPSC-CVPC	Heart	-1.28074268358075	0.0860682532288846	6.19707613924554e-43	1.26376973707634e-38	-2.28164989990585
ENSG00000104218.14_7	CSPP1	iPSC-CVPC	Heart	1.46386018101914	0.135169028912784	4.10918721459659e-25	8.37986548672683e-21	1.38489710044471
ENSG00000104219.13_5	ZDHHC2	iPSC-CVPC	Heart	1.02081210455522	0.116237282173134	1.6260222898008e-17	3.31594725559077e-13	2.20439777841602
ENSG00000104228.13_5	TRIM35	iPSC-CVPC	Heart	1.57067327659477	0.0947344230150359	3.25819355338818e-51	6.64443411342452e-47	1.99791073515481
ENSG00000104267.10_4	CA2	iPSC-CVPC	Heart	-1.06690202513951	0.0904994624647686	4.9251033176883e-29	1.00437631957618e-24	-0.995708291391072
ENSG00000104290.11_7	FZD3	iPSC-CVPC	Heart	1.4753217060071	0.0947442746076683	2.951674603166e-46	6.01935001823642e-42	3.16005444075223
ENSG00000104313.20_7	EYA1	iPSC-CVPC	Heart	0.490775360098839	0.0989719278525317	9.21719642870879e-07	0.0187966286770658	0.777277539626559
ENSG00000104320.14_6	NBN	iPSC-CVPC	Heart	1.24949996820248	0.136468478708435	8.12182331367838e-19	1.65628342835843e-14	1.52193808849412
ENSG00000104321.11_5	TRPA1	iPSC-CVPC	Heart	-1.20359807337577	0.0778163541031493	9.47145296791135e-46	1.93151340374616e-41	-4.0307003300909
ENSG00000104324.16_7	CPQ	iPSC-CVPC	Heart	-1.59913674932424	0.0777900142722886	1.07252122415343e-71	2.18719253241609e-67	-1.45188394309098
ENSG00000104325.7_7	DECR1	iPSC-CVPC	Heart	-0.521304443884849	0.088128558605871	5.53164523109987e-09	0.00011280684119782	-0.160794200778577
ENSG00000104331.9_7	IMPAD1	iPSC-CVPC	Heart	1.20559829923649	0.115889424607897	1.94252901700685e-23	3.96139942438207e-19	1.79891561190237
ENSG00000104332.12_6	SFRP1	iPSC-CVPC	Heart	1.57838526226195	0.101867958120942	6.98883474697305e-46	1.42523306995021e-41	4.16534403681377
ENSG00000104341.17_6	LAPTM4B	iPSC-CVPC	Heart	1.09566819717398	0.065737571619717	1.19356917316657e-51	2.43404561483859e-47	3.19379252333407
ENSG00000104343.21_8	UBE2W	iPSC-CVPC	Heart	1.56035067072429	0.112587811342671	3.74147109818163e-38	7.6299820105218e-34	2.03218383908038
ENSG00000104356.11_5	POP1	iPSC-CVPC	Heart	1.72275331246413	0.109688388432213	6.56322104683902e-47	1.33843766808188e-42	2.05517936175193
ENSG00000104361.10_5	NIPAL2	iPSC-CVPC	Heart	-1.14944005268544	0.108189998110398	2.66632957951005e-24	5.43744591149484e-20	-0.253180236570645
ENSG00000104365.15_6	IKBKB	iPSC-CVPC	Heart	-0.96851223504463	0.0867127674698296	1.78153399301772e-26	3.63308227196104e-22	-0.14869300173518
ENSG00000104369.5_5	JPH1	iPSC-CVPC	Heart	1.07548973931463	0.0758732289256478	1.2959478863918e-39	2.6428265247188e-35	2.67517934100744
ENSG00000104375.17_8	STK3	iPSC-CVPC	Heart	0.852300194726626	0.124740662346502	2.02972662571236e-11	4.13922150781522e-07	1.51133466283758
ENSG00000104381.13_4	GDAP1	iPSC-CVPC	Heart	1.60302483719247	0.10573286489824	2.82883972463729e-44	5.76885285045283e-40	2.26162547422235
ENSG00000104388.15_7	RAB2A	iPSC-CVPC	Heart	1.50156969035465	0.101942424781097	3.22730872218378e-42	6.58145067714938e-38	1.91673229847734
ENSG00000104408.10_6	EIF3E	iPSC-CVPC	Heart	1.79389317307787	0.0955904915595392	2.5001570920198e-62	5.09857035775598e-58	2.34133716590308
ENSG00000104413.18_7	ESRP1	iPSC-CVPC	Heart	1.08711551742857	0.079650142685525	3.43765270073176e-37	7.01040515260228e-33	4.40640219047292
ENSG00000104415.14_6	CCN4	iPSC-CVPC	Heart	0.858582875185766	0.134346575908087	3.28600377579788e-10	6.70114749998462e-06	4.03114186668211
ENSG00000104419.16_10	NDRG1	iPSC-CVPC	Heart	-1.60997215545948	0.104257686374525	1.25027817846448e-45	2.54969228934261e-41	-1.98184491137777
ENSG00000104427.12_4	ZC2HC1A	iPSC-CVPC	Heart	1.92479959279283	0.0985251835109785	2.48050317584227e-66	5.05849012649514e-62	2.67937440550935
ENSG00000104435.14_3	STMN2	iPSC-CVPC	Heart	1.41828664079521	0.10610520789124	6.52866100365857e-36	1.33138983847609e-31	4.99918586051333
ENSG00000104442.10_8	ARMC1	iPSC-CVPC	Heart	1.36128981064024	0.119477445721399	2.15904729479952e-27	4.40294514828466e-23	1.87944990205849
ENSG00000104447.12_6	TRPS1	iPSC-CVPC	Heart	0.602951899053054	0.103890121679303	1.04446116066664e-08	0.000212996964494748	1.54032726015286
ENSG00000104450.13_3	SPAG1	iPSC-CVPC	Heart	-1.44133115362618	0.131307158202596	1.06402828680562e-25	2.1698728852827e-21	-0.738022900949249
ENSG00000104497.14_7	SNX16	iPSC-CVPC	Heart	2.03260932680789	0.118054310273249	2.07534892096786e-54	4.23225905452976e-50	1.80470162520415
ENSG00000104517.13_8	UBR5	iPSC-CVPC	Heart	-1.3473211214691	0.114604848272484	6.76082065895413e-29	1.37873415698052e-24	0.461293528542754
ENSG00000104518.11_7	GSDMD	iPSC-CVPC	Heart	-1.12380241940736	0.0972888556704318	4.8348106118211e-28	9.85962928068677e-24	-2.91206079209179
ENSG00000104522.16_6	TSTA3	iPSC-CVPC	Heart	1.13629609657934	0.149165808928752	9.93939483811545e-14	2.02694078933688e-09	1.43560945997097
ENSG00000104524.14_11	PYCR3	iPSC-CVPC	Heart	1.10473252247341	0.135102517985665	1.7008589402569e-15	3.4685616368659e-11	1.40162986330796
ENSG00000104529.17_10	EEF1D	iPSC-CVPC	Heart	-1.15737566486708	0.123459843080531	1.34990348139592e-19	2.7528581696107e-15	0.391476965180142
ENSG00000104549.12_4	SQLE	iPSC-CVPC	Heart	1.58089493148355	0.107007790449489	1.99542789268052e-42	4.06927610154338e-38	3.92891371160804
ENSG00000104613.12_5	INTS10	iPSC-CVPC	Heart	-1.34261040874486	0.11702292136035	1.0174364681146e-27	2.0748581894261e-23	0.439798691853337
ENSG00000104626.15_4	ERI1	iPSC-CVPC	Heart	2.03480116692364	0.110251790889303	1.00304561526505e-60	2.04551092321002e-56	2.15458705688831
ENSG00000104635.14_7	SLC39A14	iPSC-CVPC	Heart	-1.65345920228447	0.112050083323956	2.4079696343626e-42	4.91057247535565e-38	-0.181785395063462
ENSG00000104643.10_4	MTMR9	iPSC-CVPC	Heart	1.59099865884543	0.103168047059743	1.5763138296522e-45	3.21457679280973e-41	2.09900243526152
ENSG00000104660.19_6	LEPROTL1	iPSC-CVPC	Heart	1.32386832611689	0.0989008471253337	5.35788302439145e-36	1.09263308516415e-31	1.9268125326588
ENSG00000104671.8_5	DCTN6	iPSC-CVPC	Heart	0.723189091464919	0.142944299374981	5.58272587539167e-07	0.0113848528776862	1.26025356274311
ENSG00000104679.11_9	R3HCC1	iPSC-CVPC	Heart	1.4212970869453	0.115708778680681	3.90382080062725e-31	7.96106175871915e-27	1.68653930460061
ENSG00000104687.14_7	GSR	iPSC-CVPC	Heart	0.772707414894589	0.0988934640992263	2.45409949125464e-14	5.00464509251559e-10	1.63188989104516
ENSG00000104722.14_4	NEFM	iPSC-CVPC	Heart	1.63861541524314	0.108965413814052	1.10014405731714e-43	2.24352377608684e-39	4.0253682230769
ENSG00000104723.21_5	TUSC3	iPSC-CVPC	Heart	1.22161370650278	0.0597000736784431	3.38470760292954e-71	6.90243421465421e-67	3.44424034876895
ENSG00000104738.18_8	MCM4	iPSC-CVPC	Heart	1.18879164410019	0.0805808106842915	2.50559802539177e-42	5.10966605318144e-38	2.83745449998269
ENSG00000104763.19_10	ASAH1	iPSC-CVPC	Heart	-1.34561257425249	0.101227465157038	1.40422458372574e-35	2.8636351935919e-31	-0.658331205401443
ENSG00000104783.14_8	KCNN4	iPSC-CVPC	Heart	-1.05375641632681	0.100532320186299	9.6111382474068e-24	1.95999942279367e-19	-2.7336081591759
ENSG00000104805.16_8	NUCB1	iPSC-CVPC	Heart	-1.41703685621749	0.0997246033590383	8.93833827039532e-40	1.82279532348172e-35	0.394055538926225
ENSG00000104808.8_4	DHDH	iPSC-CVPC	Heart	1.88761888742446	0.107191268618913	2.14497679050164e-56	4.37425116886999e-52	3.64926856802572
ENSG00000104823.9_6	ECH1	iPSC-CVPC	Heart	-0.583210431966609	0.0911169249758202	3.09290536022266e-10	6.30736190110207e-06	-0.162187315356683
ENSG00000104824.17_8	HNRNPL	iPSC-CVPC	Heart	1.86930555568426	0.10779956149709	4.96662780801509e-55	1.01284440888852e-50	1.72238996799823
[truncated: 41,559 more rows]
