# Supplementary material for: In heart failure reactivation of RNA-binding proteins is associated with the expression of 1,523 fetal-specific isoforms
Source: PLoS Comput Biol. 2022 Feb 28;18(2):e1009918. doi: 10.1371/journal.pcbi.1009918 (PMC8912908; doi:10.1371/journal.pcbi.1009918)
Supplement: S4 Table — The table shows the functional enrichment analysis for genes differentially expressed between each pair of CVS tissues (S3 Table). For each gene set, we report: the tested tissues (tissue 1 and tissue 2); the gene set collection, as defined by MSigDB, the gene set name and its URL; the number of tested genes in the gene set; the average effect size for all the tested genes in the gene set and for all the other expressed genes; p-value (t-test); and FDR (Benjamini-Hochberg). Only significant gene sets are reported (FDR < 0.05). The differential expression analysis of gene sets can be found at https://doi.org/10.6084/m9.figshare.13537343. (CSV) [file pcbi.1009918.s020.csv]

Tissue 1	Tissue 2	Gene set collection	Gene set	Gene set URL	Genes in gene set (N)	Mean effect size in	Mean effect size out	P-value	FDR (Benjamini-Hochberg)
Heart	Arteria	c2.cp.biocarta	BIOCARTA_RELA_PATHWAY	http://www.gsea-msigdb.org/gsea/msigdb/cards/BIOCARTA_RELA_PATHWAY	15	-0.868456184483158	-0.0986957432352548	2.17163311198833e-05	0.000663307911864087
iPSC-CVPC	Heart	c2.cp.biocarta	BIOCARTA_SRCRPTP_PATHWAY	http://www.gsea-msigdb.org/gsea/msigdb/cards/BIOCARTA_SRCRPTP_PATHWAY	11	1.32779090298331	0.236925536923455	0.000257148766107127	0.00544854966233784
iPSC-CVPC	Heart	c2.cp.biocarta	BIOCARTA_GRANULOCYTES_PATHWAY	http://www.gsea-msigdb.org/gsea/msigdb/cards/BIOCARTA_GRANULOCYTES_PATHWAY	15	-1.19262736039947	0.238285786207	0.000140032345280688	0.00329236319318595
iPSC-CVPC	Arteria	c2.cp.biocarta	BIOCARTA_GRANULOCYTES_PATHWAY	http://www.gsea-msigdb.org/gsea/msigdb/cards/BIOCARTA_GRANULOCYTES_PATHWAY	15	-1.506824144348	0.119239304063787	8.40205245072225e-06	0.000286790843693684
iPSC-CVPC	Heart	c2.cp.biocarta	BIOCARTA_ASBCELL_PATHWAY	http://www.gsea-msigdb.org/gsea/msigdb/cards/BIOCARTA_ASBCELL_PATHWAY	15	-1.03299510751993	0.238012556015052	0.000142145146524552	0.00333451109651177
iPSC-CVPC	Arteria	c2.cp.biocarta	BIOCARTA_ASBCELL_PATHWAY	http://www.gsea-msigdb.org/gsea/msigdb/cards/BIOCARTA_ASBCELL_PATHWAY	15	-1.83375923313003	0.119128305308085	8.20438300073893e-06	0.000281758530476154
Heart	Arteria	c2.cp.biocarta	BIOCARTA_ASBCELL_PATHWAY	http://www.gsea-msigdb.org/gsea/msigdb/cards/BIOCARTA_ASBCELL_PATHWAY	15	-0.814492086899705	-0.0989434879214532	0.000811618380329453	0.0140556495229074
iPSC-CVPC	Arteria	c2.cp.biocarta	BIOCARTA_AGPCR_PATHWAY	http://www.gsea-msigdb.org/gsea/msigdb/cards/BIOCARTA_AGPCR_PATHWAY	11	1.30250613778885	0.117781257344963	0.000491595005468669	0.00932891729664632
iPSC-CVPC	Heart	c2.cp.biocarta	BIOCARTA_BLYMPHOCYTE_PATHWAY	http://www.gsea-msigdb.org/gsea/msigdb/cards/BIOCARTA_BLYMPHOCYTE_PATHWAY	14	-1.40089572325779	0.238317762387247	8.27275380636121e-07	3.67496949745661e-05
iPSC-CVPC	Arteria	c2.cp.biocarta	BIOCARTA_BLYMPHOCYTE_PATHWAY	http://www.gsea-msigdb.org/gsea/msigdb/cards/BIOCARTA_BLYMPHOCYTE_PATHWAY	14	-2.0076430018784	0.119405232785118	1.70305497663851e-07	8.89796860782977e-06
Heart	Arteria	c2.cp.biocarta	BIOCARTA_BLYMPHOCYTE_PATHWAY	http://www.gsea-msigdb.org/gsea/msigdb/cards/BIOCARTA_BLYMPHOCYTE_PATHWAY	14	-0.596386625945505	-0.0989802812007343	0.00149557331586769	0.0227642494544045
iPSC-CVPC	Heart	c2.cp.biocarta	BIOCARTA_MCM_PATHWAY	http://www.gsea-msigdb.org/gsea/msigdb/cards/BIOCARTA_MCM_PATHWAY	18	1.45022669835577	0.236442596953928	5.03273579959605e-07	2.37804105257776e-05
iPSC-CVPC	Arteria	c2.cp.biocarta	BIOCARTA_MCM_PATHWAY	http://www.gsea-msigdb.org/gsea/msigdb/cards/BIOCARTA_MCM_PATHWAY	18	1.4705357872416	0.11716764592245	5.22231389387982e-06	0.000189032459908372
iPSC-CVPC	Heart	c2.cp.biocarta	BIOCARTA_G1_PATHWAY	http://www.gsea-msigdb.org/gsea/msigdb/cards/BIOCARTA_G1_PATHWAY	28	1.16974554900941	0.236278054781667	7.45590954590994e-05	0.00191950179760857
iPSC-CVPC	Arteria	c2.cp.biocarta	BIOCARTA_G1_PATHWAY	http://www.gsea-msigdb.org/gsea/msigdb/cards/BIOCARTA_G1_PATHWAY	28	0.841211277899004	0.117403894988559	0.00363760659496983	0.0460946848589314
iPSC-CVPC	Heart	c2.cp.biocarta	BIOCARTA_G2_PATHWAY	http://www.gsea-msigdb.org/gsea/msigdb/cards/BIOCARTA_G2_PATHWAY	24	1.2062779086144	0.23642010808093	5.47594794359439e-05	0.00147759396232244
iPSC-CVPC	Arteria	c2.cp.biocarta	BIOCARTA_LAIR_PATHWAY	http://www.gsea-msigdb.org/gsea/msigdb/cards/BIOCARTA_LAIR_PATHWAY	17	-0.94367847178067	0.119091806685568	0.00309487957816913	0.0406347154987814
iPSC-CVPC	Heart	c2.cp.biocarta	BIOCARTA_CLASSIC_PATHWAY	http://www.gsea-msigdb.org/gsea/msigdb/cards/BIOCARTA_CLASSIC_PATHWAY	15	-1.56637276820067	0.238576049591536	1.01177928617004e-05	0.000338850785371481
iPSC-CVPC	Arteria	c2.cp.biocarta	BIOCARTA_CLASSIC_PATHWAY	http://www.gsea-msigdb.org/gsea/msigdb/cards/BIOCARTA_CLASSIC_PATHWAY	15	-1.80678280808996	0.119495698127538	3.2753189071328e-06	0.000125222981751518
iPSC-CVPC	Heart	c2.cp.biocarta	BIOCARTA_COMP_PATHWAY	http://www.gsea-msigdb.org/gsea/msigdb/cards/BIOCARTA_COMP_PATHWAY	20	-1.40246420979504	0.238801659756755	6.99347686159795e-06	0.000244667660509714
iPSC-CVPC	Arteria	c2.cp.biocarta	BIOCARTA_COMP_PATHWAY	http://www.gsea-msigdb.org/gsea/msigdb/cards/BIOCARTA_COMP_PATHWAY	20	-1.59842300376516	0.119710222206434	2.86288762158977e-05	0.000842333630357096
iPSC-CVPC	Heart	c2.cp.biocarta	BIOCARTA_VDR_PATHWAY	http://www.gsea-msigdb.org/gsea/msigdb/cards/BIOCARTA_VDR_PATHWAY	24	1.03325040821933	0.23657636524667	0.000773802924264888	0.0134969371782844
iPSC-CVPC	Heart	c2.cp.biocarta	BIOCARTA_CTL_PATHWAY	http://www.gsea-msigdb.org/gsea/msigdb/cards/BIOCARTA_CTL_PATHWAY	13	-1.14317187396388	0.238259095482302	1.76380019424912e-06	7.20834688130655e-05
iPSC-CVPC	Arteria	c2.cp.biocarta	BIOCARTA_CTL_PATHWAY	http://www.gsea-msigdb.org/gsea/msigdb/cards/BIOCARTA_CTL_PATHWAY	13	-1.66134700419817	0.119322698797294	1.45080011290354e-06	6.05128063110322e-05
Heart	Arteria	c2.cp.biocarta	BIOCARTA_CTL_PATHWAY	http://www.gsea-msigdb.org/gsea/msigdb/cards/BIOCARTA_CTL_PATHWAY	13	-0.588163349718798	-0.0989603150391087	0.000453006659988158	0.00870998485576914
iPSC-CVPC	Heart	c2.cp.biocarta	BIOCARTA_CELLCYCLE_PATHWAY	http://www.gsea-msigdb.org/gsea/msigdb/cards/BIOCARTA_CELLCYCLE_PATHWAY	23	1.13483031772176	0.236544878823661	0.000979419150946504	0.0163111269683374
iPSC-CVPC	Arteria	c2.cp.biocarta	BIOCARTA_CFTR_PATHWAY	http://www.gsea-msigdb.org/gsea/msigdb/cards/BIOCARTA_CFTR_PATHWAY	11	1.36575479788389	0.117750227241399	7.03514851895236e-05	0.00182861191931657
Heart	Arteria	c2.cp.biocarta	BIOCARTA_CFTR_PATHWAY	http://www.gsea-msigdb.org/gsea/msigdb/cards/BIOCARTA_CFTR_PATHWAY	11	0.730381226228063	-0.0996312000312173	0.00306328198141944	0.040270614133305
iPSC-CVPC	Arteria	c2.cp.biocarta	BIOCARTA_CYTOKINE_PATHWAY	http://www.gsea-msigdb.org/gsea/msigdb/cards/BIOCARTA_CYTOKINE_PATHWAY	19	-1.45210091633876	0.118901458660583	0.0017709946039261	0.0260406511739716
iPSC-CVPC	Heart	c2.cp.biocarta	BIOCARTA_INFLAM_PATHWAY	http://www.gsea-msigdb.org/gsea/msigdb/cards/BIOCARTA_INFLAM_PATHWAY	29	-0.755680398036121	0.238293805755276	0.00120074755177011	0.019155028354087
iPSC-CVPC	Arteria	c2.cp.biocarta	BIOCARTA_INFLAM_PATHWAY	http://www.gsea-msigdb.org/gsea/msigdb/cards/BIOCARTA_INFLAM_PATHWAY	29	-1.23331907986362	0.119423542970903	0.000656463546741485	0.011833747511541
Heart	Arteria	c2.cp.biocarta	BIOCARTA_INFLAM_PATHWAY	http://www.gsea-msigdb.org/gsea/msigdb/cards/BIOCARTA_INFLAM_PATHWAY	29	-0.54038303205037	-0.0988777940551217	0.00337049302972299	0.043478286678003
iPSC-CVPC	Heart	c2.cp.biocarta	BIOCARTA_DC_PATHWAY	http://www.gsea-msigdb.org/gsea/msigdb/cards/BIOCARTA_DC_PATHWAY	17	-1.11326869121454	0.238044059015767	9.12039423709827e-05	0.00228508186746597
iPSC-CVPC	Arteria	c2.cp.biocarta	BIOCARTA_DC_PATHWAY	http://www.gsea-msigdb.org/gsea/msigdb/cards/BIOCARTA_DC_PATHWAY	17	-1.81179288566713	0.119119684715507	8.74576672027299e-06	0.000297131922557495
Heart	Arteria	c2.cp.biocarta	BIOCARTA_DC_PATHWAY	http://www.gsea-msigdb.org/gsea/msigdb/cards/BIOCARTA_DC_PATHWAY	17	-0.659451226884661	-0.0990043329977407	0.000467162796581941	0.00895147761786931
iPSC-CVPC	Heart	c2.cp.biocarta	BIOCARTA_P35ALZHEIMERS_PATHWAY	http://www.gsea-msigdb.org/gsea/msigdb/cards/BIOCARTA_P35ALZHEIMERS_PATHWAY	8	1.34528888485687	0.23713357065205	0.0003228019492777	0.00655028313940658
iPSC-CVPC	Arteria	c2.cp.biocarta	BIOCARTA_P35ALZHEIMERS_PATHWAY	http://www.gsea-msigdb.org/gsea/msigdb/cards/BIOCARTA_P35ALZHEIMERS_PATHWAY	8	1.60412156991639	0.117852034673347	0.00123275287492203	0.0195431135807112
iPSC-CVPC	Heart	c2.cp.biocarta	BIOCARTA_SKP2E2F_PATHWAY	http://www.gsea-msigdb.org/gsea/msigdb/cards/BIOCARTA_SKP2E2F_PATHWAY	10	1.64579590821133	0.236892162006122	8.11529399431135e-06	0.000279189281747127
iPSC-CVPC	Arteria	c2.cp.biocarta	BIOCARTA_SKP2E2F_PATHWAY	http://www.gsea-msigdb.org/gsea/msigdb/cards/BIOCARTA_SKP2E2F_PATHWAY	10	1.78736888197168	0.117625299740116	2.77965190441767e-06	0.000108607524490454
iPSC-CVPC	Arteria	c2.cp.biocarta	BIOCARTA_ETC_PATHWAY	http://www.gsea-msigdb.org/gsea/msigdb/cards/BIOCARTA_ETC_PATHWAY	10	0.984533433513072	0.11789473859639	5.28030574083575e-06	0.000190773940167787
iPSC-CVPC	Arteria	c2.cp.biocarta	BIOCARTA_EIF_PATHWAY	http://www.gsea-msigdb.org/gsea/msigdb/cards/BIOCARTA_EIF_PATHWAY	16	1.00375985681556	0.117666990829426	0.00182860712485067	0.0267488057103813
iPSC-CVPC	Arteria	c2.cp.biocarta	BIOCARTA_TCAPOPTOSIS_PATHWAY	http://www.gsea-msigdb.org/gsea/msigdb/cards/BIOCARTA_TCAPOPTOSIS_PATHWAY	9	-1.48780775874996	0.118913719422718	0.000148470079460604	0.0034617221053384
Heart	Arteria	c2.cp.biocarta	BIOCARTA_TCAPOPTOSIS_PATHWAY	http://www.gsea-msigdb.org/gsea/msigdb/cards/BIOCARTA_TCAPOPTOSIS_PATHWAY	9	-0.785545526815296	-0.0989885273857703	0.000828258246422324	0.0142861321240609
iPSC-CVPC	Heart	c2.cp.biocarta	BIOCARTA_IL17_PATHWAY	http://www.gsea-msigdb.org/gsea/msigdb/cards/BIOCARTA_IL17_PATHWAY	15	-0.861857066216475	0.238161242250198	0.00314725632790221	0.0411222250559733
iPSC-CVPC	Arteria	c2.cp.biocarta	BIOCARTA_IL17_PATHWAY	http://www.gsea-msigdb.org/gsea/msigdb/cards/BIOCARTA_IL17_PATHWAY	15	-1.20107382179211	0.119139066566988	0.000819165391488612	0.0141543889358798
iPSC-CVPC	Heart	c2.cp.biocarta	BIOCARTA_IL3_PATHWAY	http://www.gsea-msigdb.org/gsea/msigdb/cards/BIOCARTA_IL3_PATHWAY	15	-0.600860751489986	0.238131068052755	0.00316978904642253	0.0413575786660022
iPSC-CVPC	Arteria	c2.cp.biocarta	BIOCARTA_IL3_PATHWAY	http://www.gsea-msigdb.org/gsea/msigdb/cards/BIOCARTA_IL3_PATHWAY	15	-1.16063507989859	0.119303658653388	0.000217701876481845	0.00475222338695056
iPSC-CVPC	Heart	c2.cp.biocarta	BIOCARTA_IL5_PATHWAY	http://www.gsea-msigdb.org/gsea/msigdb/cards/BIOCARTA_IL5_PATHWAY	13	-1.08939881811601	0.237969576436451	0.000166660534023228	0.00379128014823698
iPSC-CVPC	Arteria	c2.cp.biocarta	BIOCARTA_IL5_PATHWAY	http://www.gsea-msigdb.org/gsea/msigdb/cards/BIOCARTA_IL5_PATHWAY	13	-1.54532250465752	0.118933468427984	0.00209661311582722	0.0299025754424583
iPSC-CVPC	Heart	c2.cp.biocarta	BIOCARTA_IL10_PATHWAY	http://www.gsea-msigdb.org/gsea/msigdb/cards/BIOCARTA_IL10_PATHWAY	13	-0.818909354561958	0.238084093631973	0.00359229468117302	0.0456528870332305
iPSC-CVPC	Arteria	c2.cp.biocarta	BIOCARTA_IL10_PATHWAY	http://www.gsea-msigdb.org/gsea/msigdb/cards/BIOCARTA_IL10_PATHWAY	13	-1.2348738041529	0.119092534672061	0.000691633287663554	0.0123163736583942
Heart	Arteria	c2.cp.biocarta	BIOCARTA_IL2RB_PATHWAY	http://www.gsea-msigdb.org/gsea/msigdb/cards/BIOCARTA_IL2RB_PATHWAY	37	-0.486090181844801	-0.0985590815212424	0.00358953052167332	0.0456336670975903
iPSC-CVPC	Arteria	c2.cp.biocarta	BIOCARTA_IL22BP_PATHWAY	http://www.gsea-msigdb.org/gsea/msigdb/cards/BIOCARTA_IL22BP_PATHWAY	9	-1.21570400619353	0.118951224779043	0.000866144293893276	0.014761895556132
Heart	Arteria	c2.cp.biocarta	BIOCARTA_IL7_PATHWAY	http://www.gsea-msigdb.org/gsea/msigdb/cards/BIOCARTA_IL7_PATHWAY	16	-0.563066132219776	-0.0988599833075774	0.00349141861391799	0.0447531363787178
iPSC-CVPC	Heart	c2.cp.biocarta	BIOCARTA_TCRA_PATHWAY	http://www.gsea-msigdb.org/gsea/msigdb/cards/BIOCARTA_TCRA_PATHWAY	14	-0.940983918166412	0.238149976283314	7.501903879351e-05	0.00193008219715751
iPSC-CVPC	Arteria	c2.cp.biocarta	BIOCARTA_TCRA_PATHWAY	http://www.gsea-msigdb.org/gsea/msigdb/cards/BIOCARTA_TCRA_PATHWAY	14	-1.481992379951	0.119225902562051	0.000159879136771329	0.0036633023201951
Heart	Arteria	c2.cp.biocarta	BIOCARTA_TCRA_PATHWAY	http://www.gsea-msigdb.org/gsea/msigdb/cards/BIOCARTA_TCRA_PATHWAY	14	-0.545228351175996	-0.0989834867094046	0.00355866264506209	0.0453678151405547
Heart	Arteria	c2.cp.biocarta	BIOCARTA_ETS_PATHWAY	http://www.gsea-msigdb.org/gsea/msigdb/cards/BIOCARTA_ETS_PATHWAY	17	-0.490528263675849	-0.0988977207249476	0.00034551273993033	0.0069358448115585
iPSC-CVPC	Arteria	c2.cp.biocarta	BIOCARTA_MONOCYTE_PATHWAY	http://www.gsea-msigdb.org/gsea/msigdb/cards/BIOCARTA_MONOCYTE_PATHWAY	11	-1.35278827480239	0.119083957836839	0.00150911415998243	0.0229225008937831
Heart	Arteria	c2.cp.biocarta	BIOCARTA_NFKB_PATHWAY	http://www.gsea-msigdb.org/gsea/msigdb/cards/BIOCARTA_NFKB_PATHWAY	21	-0.611055573319798	-0.0987468774948928	0.00402608798522193	0.0498282208308515
iPSC-CVPC	Heart	c2.cp.biocarta	BIOCARTA_NO2IL12_PATHWAY	http://www.gsea-msigdb.org/gsea/msigdb/cards/BIOCARTA_NO2IL12_PATHWAY	16	-0.818915414721113	0.238084096902591	0.000223261386760651	0.00485903416338279
iPSC-CVPC	Arteria	c2.cp.biocarta	BIOCARTA_NO2IL12_PATHWAY	http://www.gsea-msigdb.org/gsea/msigdb/cards/BIOCARTA_NO2IL12_PATHWAY	16	-1.39214355661084	0.119177411881218	0.000391102394048025	0.0076797426468213
Heart	Arteria	c2.cp.biocarta	BIOCARTA_NKCELLS_PATHWAY	http://www.gsea-msigdb.org/gsea/msigdb/cards/BIOCARTA_NKCELLS_PATHWAY	20	-0.714725427947313	-0.0987409005804026	0.00104974066695936	0.0172493897424702
iPSC-CVPC	Heart	c2.cp.biocarta	BIOCARTA_RB_PATHWAY	http://www.gsea-msigdb.org/gsea/msigdb/cards/BIOCARTA_RB_PATHWAY	13	1.33500824199273	0.236867763829192	0.00254817439105624	0.0347391261551083
iPSC-CVPC	Heart	c2.cp.biocarta	BIOCARTA_CK1_PATHWAY	http://www.gsea-msigdb.org/gsea/msigdb/cards/BIOCARTA_CK1_PATHWAY	16	1.08058048428285	0.236934779269185	0.00173599915069574	0.0256484350246322
iPSC-CVPC	Arteria	c2.cp.biocarta	BIOCARTA_CK1_PATHWAY	http://www.gsea-msigdb.org/gsea/msigdb/cards/BIOCARTA_CK1_PATHWAY	16	1.40029281676405	0.117481541312409	1.39301989453883e-06	5.83364086679676e-05
iPSC-CVPC	Arteria	c2.cp.biocarta	BIOCARTA_EIF2_PATHWAY	http://www.gsea-msigdb.org/gsea/msigdb/cards/BIOCARTA_EIF2_PATHWAY	11	1.20658299776156	0.117774900248498	0.00401671549848891	0.0497440386487908
iPSC-CVPC	Heart	c2.cp.biocarta	BIOCARTA_P27_PATHWAY	http://www.gsea-msigdb.org/gsea/msigdb/cards/BIOCARTA_P27_PATHWAY	13	1.3886475684344	0.236779665118598	0.000155524164955564	0.00358832637428646
iPSC-CVPC	Arteria	c2.cp.biocarta	BIOCARTA_P27_PATHWAY	http://www.gsea-msigdb.org/gsea/msigdb/cards/BIOCARTA_P27_PATHWAY	13	1.53573812293413	0.117458088039359	1.56956564501014e-05	0.000497761903488665
Heart	Arteria	c2.cp.biocarta	BIOCARTA_PML_PATHWAY	http://www.gsea-msigdb.org/gsea/msigdb/cards/BIOCARTA_PML_PATHWAY	17	-0.739230396969765	-0.0987845189860368	5.87149002025087e-05	0.0015646362057254
iPSC-CVPC	Heart	c2.cp.biocarta	BIOCARTA_RANMS_PATHWAY	http://www.gsea-msigdb.org/gsea/msigdb/cards/BIOCARTA_RANMS_PATHWAY	10	1.24174834531273	0.237021268216335	0.000258968437458294	0.00547596572118526
Heart	Arteria	c2.cp.biocarta	BIOCARTA_TOB1_PATHWAY	http://www.gsea-msigdb.org/gsea/msigdb/cards/BIOCARTA_TOB1_PATHWAY	19	-0.648279751606364	-0.0988200383599924	0.000607371783278169	0.0111068144838295
iPSC-CVPC	Heart	c2.cp.biocarta	BIOCARTA_NKT_PATHWAY	http://www.gsea-msigdb.org/gsea/msigdb/cards/BIOCARTA_NKT_PATHWAY	26	-0.847667380651016	0.238366033841935	0.000179018116405658	0.00402716194045669
iPSC-CVPC	Arteria	c2.cp.biocarta	BIOCARTA_NKT_PATHWAY	http://www.gsea-msigdb.org/gsea/msigdb/cards/BIOCARTA_NKT_PATHWAY	26	-1.26017918674107	0.119444633499933	3.05388227995458e-05	0.000890265906234339
iPSC-CVPC	Heart	c2.cp.biocarta	BIOCARTA_SHH_PATHWAY	http://www.gsea-msigdb.org/gsea/msigdb/cards/BIOCARTA_SHH_PATHWAY	16	1.07344389360176	0.236939681976361	0.00216785258584439	0.0307442062208381
iPSC-CVPC	Arteria	c2.cp.biocarta	BIOCARTA_SHH_PATHWAY	http://www.gsea-msigdb.org/gsea/msigdb/cards/BIOCARTA_SHH_PATHWAY	16	1.28336068184662	0.11756187154887	6.56589659688574e-05	0.0017207510962701
iPSC-CVPC	Heart	c2.cp.biocarta	BIOCARTA_PTC1_PATHWAY	http://www.gsea-msigdb.org/gsea/msigdb/cards/BIOCARTA_PTC1_PATHWAY	11	1.32921213591884	0.236978358050704	0.0026645278391715	0.0360356260853561
iPSC-CVPC	Heart	c2.cp.biocarta	BIOCARTA_TCYTOTOXIC_PATHWAY	http://www.gsea-msigdb.org/gsea/msigdb/cards/BIOCARTA_TCYTOTOXIC_PATHWAY	12	-0.941714929393202	0.238150370804141	0.000838941981139096	0.0144183600175239
iPSC-CVPC	Arteria	c2.cp.biocarta	BIOCARTA_TCYTOTOXIC_PATHWAY	http://www.gsea-msigdb.org/gsea/msigdb/cards/BIOCARTA_TCYTOTOXIC_PATHWAY	12	-1.53725259899461	0.119255726053832	1.61435129779043e-05	0.000511075721973957
Heart	Arteria	c2.cp.biocarta	BIOCARTA_TCYTOTOXIC_PATHWAY	http://www.gsea-msigdb.org/gsea/msigdb/cards/BIOCARTA_TCYTOTOXIC_PATHWAY	12	-0.623154241275342	-0.0989414307388869	0.000534070121426083	0.00996634719300085
iPSC-CVPC	Heart	c2.cp.biocarta	BIOCARTA_THELPER_PATHWAY	http://www.gsea-msigdb.org/gsea/msigdb/cards/BIOCARTA_THELPER_PATHWAY	12	-1.00541830271031	0.238184750997768	0.000619923369031641	0.0112938513025307
iPSC-CVPC	Arteria	c2.cp.biocarta	BIOCARTA_THELPER_PATHWAY	http://www.gsea-msigdb.org/gsea/msigdb/cards/BIOCARTA_THELPER_PATHWAY	12	-1.61700653213715	0.119298768604346	1.00473927100393e-05	0.00033664768156997
Heart	Arteria	c2.cp.biocarta	BIOCARTA_THELPER_PATHWAY	http://www.gsea-msigdb.org/gsea/msigdb/cards/BIOCARTA_THELPER_PATHWAY	12	-0.639789126142027	-0.0989324530265165	0.000417098693455328	0.00811156272102814
iPSC-CVPC	Heart	c2.cp.biocarta	BIOCARTA_TH1TH2_PATHWAY	http://www.gsea-msigdb.org/gsea/msigdb/cards/BIOCARTA_TH1TH2_PATHWAY	23	-0.946698484301869	0.238269336300422	2.8153260458114e-06	0.000109707432749366
iPSC-CVPC	Arteria	c2.cp.biocarta	BIOCARTA_TH1TH2_PATHWAY	http://www.gsea-msigdb.org/gsea/msigdb/cards/BIOCARTA_TH1TH2_PATHWAY	23	-1.56366401237271	0.119435135525079	6.0404319269518e-07	2.79088625704771e-05
Heart	Arteria	c2.cp.biocarta	BIOCARTA_TH1TH2_PATHWAY	http://www.gsea-msigdb.org/gsea/msigdb/cards/BIOCARTA_TH1TH2_PATHWAY	23	-0.642288155869058	-0.0988777817442455	0.00359054599991522	0.0456386189518513
Heart	Arteria	c2.cp.biocarta	BIOCARTA_41BB_PATHWAY	http://www.gsea-msigdb.org/gsea/msigdb/cards/BIOCARTA_41BB_PATHWAY	18	-0.657794912129122	-0.098840463673596	0.00264835405068023	0.0358501384108884
iPSC-CVPC	Heart	c2.cp.biocarta	BIOCARTA_CREB_PATHWAY	http://www.gsea-msigdb.org/gsea/msigdb/cards/BIOCARTA_CREB_PATHWAY	22	0.895960259046599	0.236835206561295	0.002567422081673	0.0349427247624971
iPSC-CVPC	Heart	c2.cp.biocarta	BIOCARTA_ARF_PATHWAY	http://www.gsea-msigdb.org/gsea/msigdb/cards/BIOCARTA_ARF_PATHWAY	17	1.11065220631232	0.236785478307782	0.00190290297305482	0.0276482169913221
iPSC-CVPC	Heart	c2.cp.biocarta	BIOCARTA_EICOSANOID_PATHWAY	http://www.gsea-msigdb.org/gsea/msigdb/cards/BIOCARTA_EICOSANOID_PATHWAY	22	-0.690675146572714	0.238470752581225	9.1564222433183e-05	0.00229174592975659
iPSC-CVPC	Arteria	c2.cp.biocarta	BIOCARTA_EICOSANOID_PATHWAY	http://www.gsea-msigdb.org/gsea/msigdb/cards/BIOCARTA_EICOSANOID_PATHWAY	22	-0.897335018328909	0.119409211919555	0.00028228868295351	0.00586765610706511
iPSC-CVPC	Heart	c2.cp.biocarta	BIOCARTA_HSWI_SNF_PATHWAY	http://www.gsea-msigdb.org/gsea/msigdb/cards/BIOCARTA_HSWI_SNF_PATHWAY	12	1.2849724267864	0.236897224100154	0.00144191225490319	0.0221322906511025
iPSC-CVPC	Heart	c2.cp.biocarta	BIOCARTA_NEUTROPHIL_PATHWAY	http://www.gsea-msigdb.org/gsea/msigdb/cards/BIOCARTA_NEUTROPHIL_PATHWAY	8	-1.41547851648955	0.238081543369082	2.67177068410035e-05	0.000795086240028868
iPSC-CVPC	Arteria	c2.cp.biocarta	BIOCARTA_NEUTROPHIL_PATHWAY	http://www.gsea-msigdb.org/gsea/msigdb/cards/BIOCARTA_NEUTROPHIL_PATHWAY	8	-1.76400737423739	0.119008558886487	3.38070012661915e-05	0.000970407344612897
iPSC-CVPC	Heart	c2.cp.biocarta	BIOCARTA_EFP_PATHWAY	http://www.gsea-msigdb.org/gsea/msigdb/cards/BIOCARTA_EFP_PATHWAY	16	1.33955408561685	0.236648629736311	0.00152632723134461	0.0231453810545142
Heart	Arteria	c2.cp.biocarta	BIOCARTA_EFP_PATHWAY	http://www.gsea-msigdb.org/gsea/msigdb/cards/BIOCARTA_EFP_PATHWAY	16	-0.664053192028808	-0.0987806883693164	0.000138049148389106	0.00325307865543029
iPSC-CVPC	Heart	c2.cp.biocarta	BIOCARTA_VOBESITY_PATHWAY	http://www.gsea-msigdb.org/gsea/msigdb/cards/BIOCARTA_VOBESITY_PATHWAY	8	-0.952090186618914	0.237922428373051	0.00164974193561638	0.0246528048337476
iPSC-CVPC	Arteria	c2.cp.biocarta	BIOCARTA_VOBESITY_PATHWAY	http://www.gsea-msigdb.org/gsea/msigdb/cards/BIOCARTA_VOBESITY_PATHWAY	8	-1.19209743070706	0.118812180508938	0.00121308356273123	0.019294221089697
iPSC-CVPC	Heart	c2.cp.biocarta	BIOCARTA_MHC_PATHWAY	http://www.gsea-msigdb.org/gsea/msigdb/cards/BIOCARTA_MHC_PATHWAY	14	-0.855419263397091	0.23815745177702	0.00140949002246322	0.0217353020405607
iPSC-CVPC	Heart	c2.cp.biocarta	BIOCARTA_BBCELL_PATHWAY	http://www.gsea-msigdb.org/gsea/msigdb/cards/BIOCARTA_BBCELL_PATHWAY	11	-1.00806910931911	0.237941650018244	0.000687803885319258	0.0122699029788945
iPSC-CVPC	Arteria	c2.cp.biocarta	BIOCARTA_BBCELL_PATHWAY	http://www.gsea-msigdb.org/gsea/msigdb/cards/BIOCARTA_BBCELL_PATHWAY	11	-1.87544170011019	0.119046822414453	4.31533467885863e-05	0.00119766553521471
Heart	Arteria	c2.cp.biocarta	BIOCARTA_BBCELL_PATHWAY	http://www.gsea-msigdb.org/gsea/msigdb/cards/BIOCARTA_BBCELL_PATHWAY	11	-0.900701975685483	-0.0989489857816258	0.000317079355163295	0.00645031771919662
iPSC-CVPC	Heart	c2.cp.biocarta	BIOCARTA_NPC_PATHWAY	http://www.gsea-msigdb.org/gsea/msigdb/cards/BIOCARTA_NPC_PATHWAY	11	1.23073056653661	0.236977919599391	7.12059814981725e-05	0.00184555880023116
iPSC-CVPC	Arteria	c2.cp.biocarta	BIOCARTA_NPC_PATHWAY	http://www.gsea-msigdb.org/gsea/msigdb/cards/BIOCARTA_NPC_PATHWAY	11	1.37125265597981	0.117686029370253	0.000653735084064851	0.0117978146643773
iPSC-CVPC	Heart	c2.cp.biocarta	BIOCARTA_ERBB4_PATHWAY	http://www.gsea-msigdb.org/gsea/msigdb/cards/BIOCARTA_ERBB4_PATHWAY	7	1.4278662500347	0.237163623682076	0.000198327403701846	0.00439642829933047
iPSC-CVPC	Arteria	c2.cp.biocarta	BIOCARTA_ERBB4_PATHWAY	http://www.gsea-msigdb.org/gsea/msigdb/cards/BIOCARTA_ERBB4_PATHWAY	7	1.20548862644084	0.118042257226744	0.00297678625041733	0.0394249788795053
iPSC-CVPC	Heart	c2.cp.biocarta	BIOCARTA_RNAPOL3_PATHWAY	http://www.gsea-msigdb.org/gsea/msigdb/cards/BIOCARTA_RNAPOL3_PATHWAY	7	1.33502074118787	0.23713709645435	0.00391034780994598	0.0487099860713055
iPSC-CVPC	Heart	c2.cp.biocarta	BIOCARTA_EOSINOPHILS_PATHWAY	http://www.gsea-msigdb.org/gsea/msigdb/cards/BIOCARTA_EOSINOPHILS_PATHWAY	11	-1.14630791641705	0.237853322203687	0.00134287927202295	0.0209384056552441
iPSC-CVPC	Arteria	c2.cp.biocarta	BIOCARTA_REELIN_PATHWAY	http://www.gsea-msigdb.org/gsea/msigdb/cards/BIOCARTA_REELIN_PATHWAY	7	1.45931898918863	0.11790175595585	0.00385143679799822	0.0481736842520591
iPSC-CVPC	Arteria	c2.cp.biocarta	BIOCARTA_FBW7_PATHWAY	http://www.gsea-msigdb.org/gsea/msigdb/cards/BIOCARTA_FBW7_PATHWAY	9	1.70223440497065	0.117662888549624	3.21023259702665e-05	0.000928052531390229
iPSC-CVPC	Arteria	c2.cp.biocarta	BIOCARTA_RECK_PATHWAY	http://www.gsea-msigdb.org/gsea/msigdb/cards/BIOCARTA_RECK_PATHWAY	9	-1.20241502480077	0.118945357391262	0.000398406468945014	0.00780215343655976
Heart	Arteria	c2.cp.biocarta	BIOCARTA_RECK_PATHWAY	http://www.gsea-msigdb.org/gsea/msigdb/cards/BIOCARTA_RECK_PATHWAY	9	-0.80259231799673	-0.0989136384964703	0.00233227966484058	0.0324697685858052
iPSC-CVPC	Arteria	c2.cp.biocarta	BIOCARTA_ALTERNATIVE_PATHWAY	http://www.gsea-msigdb.org/gsea/msigdb/cards/BIOCARTA_ALTERNATIVE_PATHWAY	9	-1.33649963992925	0.118861764314715	0.00237169854227375	0.0328655443641479
iPSC-CVPC	Arteria	c2.cp.biocarta	BIOCARTA_RAN_PATHWAY	http://www.gsea-msigdb.org/gsea/msigdb/cards/BIOCARTA_RAN_PATHWAY	5	1.29594084417721	0.118073412086491	0.0012450885899349	0.0196873051406557
Heart	Arteria	c2.cp.kegg	KEGG_GLYCOLYSIS_GLUCONEOGENESIS	http://www.gsea-msigdb.org/gsea/msigdb/cards/KEGG_GLYCOLYSIS_GLUCONEOGENESIS	62	0.40329808613874	-0.100459314864128	0.00328618461904175	0.0425942105581715
iPSC-CVPC	Arteria	c2.cp.kegg	KEGG_CITRATE_CYCLE_TCA_CYCLE	http://www.gsea-msigdb.org/gsea/msigdb/cards/KEGG_CITRATE_CYCLE_TCA_CYCLE	31	0.842223774471847	0.117331366155008	0.000246973788806036	0.00528053136893234
Heart	Arteria	c2.cp.kegg	KEGG_CITRATE_CYCLE_TCA_CYCLE	http://www.gsea-msigdb.org/gsea/msigdb/cards/KEGG_CITRATE_CYCLE_TCA_CYCLE	31	1.18728536811715	-0.101056286272315	2.33629570335679e-08	1.48765924398288e-06
Heart	Arteria	c2.cp.kegg	KEGG_FATTY_ACID_METABOLISM	http://www.gsea-msigdb.org/gsea/msigdb/cards/KEGG_FATTY_ACID_METABOLISM	42	0.479903224728985	-0.100333849058586	0.00253607351582748	0.0346065101937985
iPSC-CVPC	Arteria	c2.cp.kegg	KEGG_STEROID_BIOSYNTHESIS	http://www.gsea-msigdb.org/gsea/msigdb/cards/KEGG_STEROID_BIOSYNTHESIS	17	0.991086475170721	0.117634077334235	0.00218612365012538	0.0309249010998763
iPSC-CVPC	Heart	c2.cp.kegg	KEGG_OXIDATIVE_PHOSPHORYLATION	http://www.gsea-msigdb.org/gsea/msigdb/cards/KEGG_OXIDATIVE_PHOSPHORYLATION	131	-0.232347809031235	0.240201920370583	1.12039861263634e-08	7.68458536676418e-07
iPSC-CVPC	Arteria	c2.cp.kegg	KEGG_OXIDATIVE_PHOSPHORYLATION	http://www.gsea-msigdb.org/gsea/msigdb/cards/KEGG_OXIDATIVE_PHOSPHORYLATION	131	0.65234294653888	0.115307424571769	2.1583071529209e-08	1.38277694386916e-06
Heart	Arteria	c2.cp.kegg	KEGG_OXIDATIVE_PHOSPHORYLATION	http://www.gsea-msigdb.org/gsea/msigdb/cards/KEGG_OXIDATIVE_PHOSPHORYLATION	131	1.05583526452101	-0.105832017983847	4.83509639138328e-32	4.96509919435723e-29
iPSC-CVPC	Arteria	c2.cp.kegg	KEGG_VALINE_LEUCINE_AND_ISOLEUCINE_DEGRADATION	http://www.gsea-msigdb.org/gsea/msigdb/cards/KEGG_VALINE_LEUCINE_AND_ISOLEUCINE_DEGRADATION	44	0.658356041543817	0.117194592560438	0.000103084762479234	0.00254170001609687
Heart	Arteria	c2.cp.kegg	KEGG_VALINE_LEUCINE_AND_ISOLEUCINE_DEGRADATION	http://www.gsea-msigdb.org/gsea/msigdb/cards/KEGG_VALINE_LEUCINE_AND_ISOLEUCINE_DEGRADATION	44	0.928298986783127	-0.101445972450365	9.67926412332931e-11	9.61451591236807e-09
iPSC-CVPC	Heart	c2.cp.kegg	KEGG_VALINE_LEUCINE_AND_ISOLEUCINE_BIOSYNTHESIS	http://www.gsea-msigdb.org/gsea/msigdb/cards/KEGG_VALINE_LEUCINE_AND_ISOLEUCINE_BIOSYNTHESIS	11	0.95689870976722	0.237161016847815	0.00132987170173907	0.0207577854639464
iPSC-CVPC	Arteria	c2.cp.kegg	KEGG_VALINE_LEUCINE_AND_ISOLEUCINE_BIOSYNTHESIS	http://www.gsea-msigdb.org/gsea/msigdb/cards/KEGG_VALINE_LEUCINE_AND_ISOLEUCINE_BIOSYNTHESIS	11	1.40195285200727	0.117732468298101	6.43020932772337e-05	0.00169066041065627
iPSC-CVPC	Heart	c2.cp.kegg	KEGG_LYSINE_DEGRADATION	http://www.gsea-msigdb.org/gsea/msigdb/cards/KEGG_LYSINE_DEGRADATION	44	0.752743692222461	0.236425258709637	0.00305342526215943	0.0402062818202604
iPSC-CVPC	Arteria	c2.cp.kegg	KEGG_LYSINE_DEGRADATION	http://www.gsea-msigdb.org/gsea/msigdb/cards/KEGG_LYSINE_DEGRADATION	44	0.693513649367088	0.117146896457862	0.000415040030402795	0.00807799081063464
Heart	Arteria	c2.cp.kegg	KEGG_ARGININE_AND_PROLINE_METABOLISM	http://www.gsea-msigdb.org/gsea/msigdb/cards/KEGG_ARGININE_AND_PROLINE_METABOLISM	54	0.276025029175761	-0.100091030882988	0.00380432946467242	0.0477006677927119
iPSC-CVPC	Heart	c2.cp.kegg	KEGG_N_GLYCAN_BIOSYNTHESIS	http://www.gsea-msigdb.org/gsea/msigdb/cards/KEGG_N_GLYCAN_BIOSYNTHESIS	46	0.804958867464875	0.23625903501429	0.00018769054298315	0.00418737141932634
iPSC-CVPC	Arteria	c2.cp.kegg	KEGG_N_GLYCAN_BIOSYNTHESIS	http://www.gsea-msigdb.org/gsea/msigdb/cards/KEGG_N_GLYCAN_BIOSYNTHESIS	46	0.712502021450376	0.117048252352811	0.000796684277216556	0.013833163602663
iPSC-CVPC	Heart	c2.cp.kegg	KEGG_ARACHIDONIC_ACID_METABOLISM	http://www.gsea-msigdb.org/gsea/msigdb/cards/KEGG_ARACHIDONIC_ACID_METABOLISM	58	-0.784181994934745	0.239270476634709	1.19867433506634e-06	5.0958686352975e-05
iPSC-CVPC	Arteria	c2.cp.kegg	KEGG_ARACHIDONIC_ACID_METABOLISM	http://www.gsea-msigdb.org/gsea/msigdb/cards/KEGG_ARACHIDONIC_ACID_METABOLISM	58	-0.904517000658875	0.120120764557586	6.76128651965318e-06	0.00023734166531603
iPSC-CVPC	Heart	c2.cp.kegg	KEGG_LINOLEIC_ACID_METABOLISM	http://www.gsea-msigdb.org/gsea/msigdb/cards/KEGG_LINOLEIC_ACID_METABOLISM	29	-0.911869740792505	0.238134263598047	0.00112041297687273	0.0181893096706333
Heart	Arteria	c2.cp.kegg	KEGG_PYRUVATE_METABOLISM	http://www.gsea-msigdb.org/gsea/msigdb/cards/KEGG_PYRUVATE_METABOLISM	40	0.81614956018545	-0.100752886832375	1.1451104025456e-06	4.88524601165578e-05
Heart	Arteria	c2.cp.kegg	KEGG_PROPANOATE_METABOLISM	http://www.gsea-msigdb.org/gsea/msigdb/cards/KEGG_PROPANOATE_METABOLISM	33	0.936384391867205	-0.100698982780307	2.46368245960496e-07	1.24826007260138e-05
Heart	Arteria	c2.cp.kegg	KEGG_BUTANOATE_METABOLISM	http://www.gsea-msigdb.org/gsea/msigdb/cards/KEGG_BUTANOATE_METABOLISM	34	0.679249253223865	-0.10033280133164	0.000314751760625757	0.00641191285707274
iPSC-CVPC	Arteria	c2.cp.kegg	KEGG_TERPENOID_BACKBONE_BIOSYNTHESIS	http://www.gsea-msigdb.org/gsea/msigdb/cards/KEGG_TERPENOID_BACKBONE_BIOSYNTHESIS	15	1.10694434035343	0.117634520793747	0.00200595385879599	0.0288798472555118
Heart	Arteria	c2.cp.kegg	KEGG_TERPENOID_BACKBONE_BIOSYNTHESIS	http://www.gsea-msigdb.org/gsea/msigdb/cards/KEGG_TERPENOID_BACKBONE_BIOSYNTHESIS	15	0.597310387573997	-0.0997369022371004	0.000789731639822182	0.0137418959732209
iPSC-CVPC	Heart	c2.cp.kegg	KEGG_AMINOACYL_TRNA_BIOSYNTHESIS	http://www.gsea-msigdb.org/gsea/msigdb/cards/KEGG_AMINOACYL_TRNA_BIOSYNTHESIS	41	0.948504625442587	0.236081628531031	6.4323944392272e-08	3.71028042855709e-06
iPSC-CVPC	Arteria	c2.cp.kegg	KEGG_AMINOACYL_TRNA_BIOSYNTHESIS	http://www.gsea-msigdb.org/gsea/msigdb/cards/KEGG_AMINOACYL_TRNA_BIOSYNTHESIS	41	1.40805909188863	0.115764053020481	7.88338154881189e-13	1.12040831450746e-10
Heart	Arteria	c2.cp.kegg	KEGG_AMINOACYL_TRNA_BIOSYNTHESIS	http://www.gsea-msigdb.org/gsea/msigdb/cards/KEGG_AMINOACYL_TRNA_BIOSYNTHESIS	41	0.604429216506324	-0.100641732303989	1.15072468135952e-08	7.85563537389901e-07
iPSC-CVPC	Arteria	c2.cp.kegg	KEGG_DRUG_METABOLISM_CYTOCHROME_P450	http://www.gsea-msigdb.org/gsea/msigdb/cards/KEGG_DRUG_METABOLISM_CYTOCHROME_P450	72	-0.556986749261686	0.119589749438149	0.00203443760658711	0.0291698744264817
iPSC-CVPC	Arteria	c2.cp.kegg	KEGG_BIOSYNTHESIS_OF_UNSATURATED_FATTY_ACIDS	http://www.gsea-msigdb.org/gsea/msigdb/cards/KEGG_BIOSYNTHESIS_OF_UNSATURATED_FATTY_ACIDS	22	0.836997382239814	0.117656726166764	0.000273850637667953	0.00572424774705643
iPSC-CVPC	Heart	c2.cp.kegg	KEGG_RIBOSOME	http://www.gsea-msigdb.org/gsea/msigdb/cards/KEGG_RIBOSOME	88	1.29007077577866	0.233108429070588	3.00140504228403e-24	1.67045374219761e-21
iPSC-CVPC	Arteria	c2.cp.kegg	KEGG_RIBOSOME	http://www.gsea-msigdb.org/gsea/msigdb/cards/KEGG_RIBOSOME	88	0.497269378970656	0.116776272041942	2.36513653618843e-05	0.000715517592186567
Heart	Arteria	c2.cp.kegg	KEGG_RIBOSOME	http://www.gsea-msigdb.org/gsea/msigdb/cards/KEGG_RIBOSOME	88	-0.864623098632895	-0.0960205817702494	7.02319535472135e-20	2.43835309579704e-17
iPSC-CVPC	Heart	c2.cp.kegg	KEGG_RNA_DEGRADATION	http://www.gsea-msigdb.org/gsea/msigdb/cards/KEGG_RNA_DEGRADATION	59	0.991491099038654	0.235512142886012	3.1860422976227e-08	1.95861010014649e-06
iPSC-CVPC	Arteria	c2.cp.kegg	KEGG_RNA_DEGRADATION	http://www.gsea-msigdb.org/gsea/msigdb/cards/KEGG_RNA_DEGRADATION	59	0.860472192894497	0.116391903801759	6.56553635755202e-07	3.00493841991689e-05
iPSC-CVPC	Arteria	c2.cp.kegg	KEGG_RNA_POLYMERASE	http://www.gsea-msigdb.org/gsea/msigdb/cards/KEGG_RNA_POLYMERASE	29	0.779812084903227	0.117387716313567	0.000770042109956047	0.0134442050274869
iPSC-CVPC	Heart	c2.cp.kegg	KEGG_BASAL_TRANSCRIPTION_FACTORS	http://www.gsea-msigdb.org/gsea/msigdb/cards/KEGG_BASAL_TRANSCRIPTION_FACTORS	35	1.28971230901415	0.235912037713744	2.05863862341818e-09	1.62967734413459e-07
iPSC-CVPC	Arteria	c2.cp.kegg	KEGG_BASAL_TRANSCRIPTION_FACTORS	http://www.gsea-msigdb.org/gsea/msigdb/cards/KEGG_BASAL_TRANSCRIPTION_FACTORS	35	1.09673590256644	0.116872685240188	2.06065598750231e-07	1.05877637345177e-05
iPSC-CVPC	Heart	c2.cp.kegg	KEGG_DNA_REPLICATION	http://www.gsea-msigdb.org/gsea/msigdb/cards/KEGG_DNA_REPLICATION	36	1.14331421957168	0.235956675303157	1.51462303957783e-05	0.000483704122613141
iPSC-CVPC	Arteria	c2.cp.kegg	KEGG_DNA_REPLICATION	http://www.gsea-msigdb.org/gsea/msigdb/cards/KEGG_DNA_REPLICATION	36	1.18880208999642	0.116521876249651	4.00002334642161e-06	0.000149471658902369
iPSC-CVPC	Heart	c2.cp.kegg	KEGG_SPLICEOSOME	http://www.gsea-msigdb.org/gsea/msigdb/cards/KEGG_SPLICEOSOME	127	0.66817895134777	0.234879264075167	2.31460810686839e-05	0.000701687162011092
iPSC-CVPC	Arteria	c2.cp.kegg	KEGG_PROTEASOME	http://www.gsea-msigdb.org/gsea/msigdb/cards/KEGG_PROTEASOME	46	1.14229702969796	0.116299442394981	6.75633742807277e-07	3.08066169820737e-05
Heart	Arteria	c2.cp.kegg	KEGG_PROTEASOME	http://www.gsea-msigdb.org/gsea/msigdb/cards/KEGG_PROTEASOME	46	0.701950524484422	-0.100838193272302	6.3279525148617e-07	2.90714990489005e-05
iPSC-CVPC	Heart	c2.cp.kegg	KEGG_PPAR_SIGNALING_PATHWAY	http://www.gsea-msigdb.org/gsea/msigdb/cards/KEGG_PPAR_SIGNALING_PATHWAY	69	-0.210773796603911	0.23881467726499	0.00249613895460693	0.0341767126838378
iPSC-CVPC	Heart	c2.cp.kegg	KEGG_NUCLEOTIDE_EXCISION_REPAIR	http://www.gsea-msigdb.org/gsea/msigdb/cards/KEGG_NUCLEOTIDE_EXCISION_REPAIR	44	0.892275697146431	0.236162665924354	0.000128886461541412	0.00306790173833588
iPSC-CVPC	Arteria	c2.cp.kegg	KEGG_NUCLEOTIDE_EXCISION_REPAIR	http://www.gsea-msigdb.org/gsea/msigdb/cards/KEGG_NUCLEOTIDE_EXCISION_REPAIR	44	0.745289725954321	0.117068363291739	0.0027208893429699	0.0367093488354168
iPSC-CVPC	Heart	c2.cp.kegg	KEGG_MISMATCH_REPAIR	http://www.gsea-msigdb.org/gsea/msigdb/cards/KEGG_MISMATCH_REPAIR	23	1.2090783969811	0.236464693376521	0.000160724934975894	0.00367805846960372
iPSC-CVPC	Arteria	c2.cp.kegg	KEGG_MISMATCH_REPAIR	http://www.gsea-msigdb.org/gsea/msigdb/cards/KEGG_MISMATCH_REPAIR	23	1.31298932549322	0.117072046766453	9.4697765588204e-06	0.000319201081427201
iPSC-CVPC	Heart	c2.cp.kegg	KEGG_CYTOKINE_CYTOKINE_RECEPTOR_INTERACTION	http://www.gsea-msigdb.org/gsea/msigdb/cards/KEGG_CYTOKINE_CYTOKINE_RECEPTOR_INTERACTION	265	-0.30663402279553	0.242115340292984	1.31774781322707e-09	1.07616304935452e-07
iPSC-CVPC	Arteria	c2.cp.kegg	KEGG_CYTOKINE_CYTOKINE_RECEPTOR_INTERACTION	http://www.gsea-msigdb.org/gsea/msigdb/cards/KEGG_CYTOKINE_CYTOKINE_RECEPTOR_INTERACTION	265	-0.634214422894479	0.124726095151579	5.60148462839959e-13	8.03934336165326e-11
Heart	Arteria	c2.cp.kegg	KEGG_CYTOKINE_CYTOKINE_RECEPTOR_INTERACTION	http://www.gsea-msigdb.org/gsea/msigdb/cards/KEGG_CYTOKINE_CYTOKINE_RECEPTOR_INTERACTION	265	-0.370282554862816	-0.0969320849120997	5.60164454098287e-06	0.000201286496716865
iPSC-CVPC	Heart	c2.cp.kegg	KEGG_CHEMOKINE_SIGNALING_PATHWAY	http://www.gsea-msigdb.org/gsea/msigdb/cards/KEGG_CHEMOKINE_SIGNALING_PATHWAY	189	-0.158829815638676	0.240529758640004	1.50398321820558e-05	0.000481149242896669
iPSC-CVPC	Arteria	c2.cp.kegg	KEGG_CHEMOKINE_SIGNALING_PATHWAY	http://www.gsea-msigdb.org/gsea/msigdb/cards/KEGG_CHEMOKINE_SIGNALING_PATHWAY	189	-0.500061277335083	0.123067832726413	1.55613488614576e-08	1.03518465706205e-06
Heart	Arteria	c2.cp.kegg	KEGG_CHEMOKINE_SIGNALING_PATHWAY	http://www.gsea-msigdb.org/gsea/msigdb/cards/KEGG_CHEMOKINE_SIGNALING_PATHWAY	189	-0.364130896034563	-0.0972084974546518	0.000137068164183617	0.00323205135267248
iPSC-CVPC	Arteria	c2.cp.kegg	KEGG_PHOSPHATIDYLINOSITOL_SIGNALING_SYSTEM	http://www.gsea-msigdb.org/gsea/msigdb/cards/KEGG_PHOSPHATIDYLINOSITOL_SIGNALING_SYSTEM	76	-0.333772335819516	0.119919524349143	0.00351685937059239	0.0449606697966896
iPSC-CVPC	Heart	c2.cp.kegg	KEGG_CELL_CYCLE	http://www.gsea-msigdb.org/gsea/msigdb/cards/KEGG_CELL_CYCLE	124	1.03118654343025	0.23285542048133	1.58729747319622e-12	2.14709223512548e-10
iPSC-CVPC	Arteria	c2.cp.kegg	KEGG_CELL_CYCLE	http://www.gsea-msigdb.org/gsea/msigdb/cards/KEGG_CELL_CYCLE	124	0.864227506946574	0.113984283146573	4.75605916028168e-09	3.49908695577172e-07
iPSC-CVPC	Heart	c2.cp.kegg	KEGG_OOCYTE_MEIOSIS	http://www.gsea-msigdb.org/gsea/msigdb/cards/KEGG_OOCYTE_MEIOSIS	112	0.585565453223167	0.235781583024401	0.0032217622868596	0.0418708496564432
iPSC-CVPC	Arteria	c2.cp.kegg	KEGG_OOCYTE_MEIOSIS	http://www.gsea-msigdb.org/gsea/msigdb/cards/KEGG_OOCYTE_MEIOSIS	112	0.606729510894488	0.115931438460473	0.00059361691427861	0.0108935352638156
iPSC-CVPC	Heart	c2.cp.kegg	KEGG_P53_SIGNALING_PATHWAY	http://www.gsea-msigdb.org/gsea/msigdb/cards/KEGG_P53_SIGNALING_PATHWAY	68	0.828198328833215	0.235654350949941	0.000446728489215181	0.00861882175712877
Heart	Arteria	c2.cp.kegg	KEGG_P53_SIGNALING_PATHWAY	http://www.gsea-msigdb.org/gsea/msigdb/cards/KEGG_P53_SIGNALING_PATHWAY	68	-0.425907705338474	-0.0981957226047695	0.00279716985149496	0.0375163459717891
iPSC-CVPC	Heart	c2.cp.kegg	KEGG_UBIQUITIN_MEDIATED_PROTEOLYSIS	http://www.gsea-msigdb.org/gsea/msigdb/cards/KEGG_UBIQUITIN_MEDIATED_PROTEOLYSIS	134	0.680138645390863	0.234674232325217	4.06904716570582e-05	0.00113710295057281
iPSC-CVPC	Arteria	c2.cp.kegg	KEGG_UBIQUITIN_MEDIATED_PROTEOLYSIS	http://www.gsea-msigdb.org/gsea/msigdb/cards/KEGG_UBIQUITIN_MEDIATED_PROTEOLYSIS	134	0.756024174449419	0.114271198103037	7.16184134218298e-08	4.08258553883674e-06
iPSC-CVPC	Heart	c2.cp.kegg	KEGG_LYSOSOME	http://www.gsea-msigdb.org/gsea/msigdb/cards/KEGG_LYSOSOME	121	-0.0863283536576325	0.23935051554282	0.00325875116809363	0.0423063192511643
iPSC-CVPC	Arteria	c2.cp.kegg	KEGG_LYSOSOME	http://www.gsea-msigdb.org/gsea/msigdb/cards/KEGG_LYSOSOME	121	-0.341561504383951	0.120970510052492	0.00035093694217005	0.00703117931208469
Heart	Arteria	c2.cp.kegg	KEGG_PEROXISOME	http://www.gsea-msigdb.org/gsea/msigdb/cards/KEGG_PEROXISOME	78	0.482364743806942	-0.101227400976259	1.82077650063946e-07	9.43503865565903e-06
iPSC-CVPC	Arteria	c2.cp.kegg	KEGG_CARDIAC_MUSCLE_CONTRACTION	http://www.gsea-msigdb.org/gsea/msigdb/cards/KEGG_CARDIAC_MUSCLE_CONTRACTION	78	0.700392315225589	0.116644710122792	4.97135877581726e-05	0.00135548540383717
Heart	Arteria	c2.cp.kegg	KEGG_CARDIAC_MUSCLE_CONTRACTION	http://www.gsea-msigdb.org/gsea/msigdb/cards/KEGG_CARDIAC_MUSCLE_CONTRACTION	78	0.911120743710953	-0.102205586120921	9.97697199536398e-11	9.86989214667561e-09
iPSC-CVPC	Arteria	c2.cp.kegg	KEGG_VASCULAR_SMOOTH_MUSCLE_CONTRACTION	http://www.gsea-msigdb.org/gsea/msigdb/cards/KEGG_VASCULAR_SMOOTH_MUSCLE_CONTRACTION	115	-0.310155681768559	0.120388992229889	0.00306196234781185	0.0402677873045841
iPSC-CVPC	Heart	c2.cp.kegg	KEGG_WNT_SIGNALING_PATHWAY	http://www.gsea-msigdb.org/gsea/msigdb/cards/KEGG_WNT_SIGNALING_PATHWAY	150	0.706432860482433	0.234552113859607	2.39749873885003e-06	9.51547281169391e-05
iPSC-CVPC	Arteria	c2.cp.kegg	KEGG_WNT_SIGNALING_PATHWAY	http://www.gsea-msigdb.org/gsea/msigdb/cards/KEGG_WNT_SIGNALING_PATHWAY	150	0.693494712259871	0.114729489596398	1.25529169660593e-06	5.31178539221367e-05
Heart	Arteria	c2.cp.kegg	KEGG_NOTCH_SIGNALING_PATHWAY	http://www.gsea-msigdb.org/gsea/msigdb/cards/KEGG_NOTCH_SIGNALING_PATHWAY	47	-0.480012140045006	-0.0984008257807283	0.00136401449113646	0.0211818812639549
iPSC-CVPC	Heart	c2.cp.kegg	KEGG_HEDGEHOG_SIGNALING_PATHWAY	http://www.gsea-msigdb.org/gsea/msigdb/cards/KEGG_HEDGEHOG_SIGNALING_PATHWAY	56	0.861404208901518	0.236287811386558	0.000231479088554032	0.00499908438014987
iPSC-CVPC	Arteria	c2.cp.kegg	KEGG_HEDGEHOG_SIGNALING_PATHWAY	http://www.gsea-msigdb.org/gsea/msigdb/cards/KEGG_HEDGEHOG_SIGNALING_PATHWAY	56	0.805022223150911	0.117012702840576	0.000659286658707576	0.0118803586257317
iPSC-CVPC	Arteria	c2.cp.kegg	KEGG_AXON_GUIDANCE	http://www.gsea-msigdb.org/gsea/msigdb/cards/KEGG_AXON_GUIDANCE	129	0.460077671337318	0.116373428588038	0.00333630794506728	0.0431441780714633
iPSC-CVPC	Heart	c2.cp.kegg	KEGG_CELL_ADHESION_MOLECULES_CAMS	http://www.gsea-msigdb.org/gsea/msigdb/cards/KEGG_CELL_ADHESION_MOLECULES_CAMS	133	-0.234116442679243	0.240071725198511	9.71677201284163e-05	0.00241458803914203
iPSC-CVPC	Arteria	c2.cp.kegg	KEGG_CELL_ADHESION_MOLECULES_CAMS	http://www.gsea-msigdb.org/gsea/msigdb/cards/KEGG_CELL_ADHESION_MOLECULES_CAMS	133	-0.512398811631633	0.121782985708216	9.88903292311617e-06	0.000331951888301785
Heart	Arteria	c2.cp.kegg	KEGG_CELL_ADHESION_MOLECULES_CAMS	http://www.gsea-msigdb.org/gsea/msigdb/cards/KEGG_CELL_ADHESION_MOLECULES_CAMS	133	-0.339942125221403	-0.0979187153872537	0.00146726705161432	0.0224176390331409
iPSC-CVPC	Heart	c2.cp.kegg	KEGG_ADHERENS_JUNCTION	http://www.gsea-msigdb.org/gsea/msigdb/cards/KEGG_ADHERENS_JUNCTION	73	0.713541015958341	0.235874335599547	0.000485128976443824	0.00923342438807948
iPSC-CVPC	Heart	c2.cp.kegg	KEGG_COMPLEMENT_AND_COAGULATION_CASCADES	http://www.gsea-msigdb.org/gsea/msigdb/cards/KEGG_COMPLEMENT_AND_COAGULATION_CASCADES	69	-0.684144223900629	0.240006388328312	3.38732710320367e-07	1.666441509902e-05
iPSC-CVPC	Arteria	c2.cp.kegg	KEGG_COMPLEMENT_AND_COAGULATION_CASCADES	http://www.gsea-msigdb.org/gsea/msigdb/cards/KEGG_COMPLEMENT_AND_COAGULATION_CASCADES	69	-0.967418631408293	0.121298478442705	1.57758449656831e-08	1.04658879035759e-06
iPSC-CVPC	Heart	c2.cp.kegg	KEGG_ANTIGEN_PROCESSING_AND_PRESENTATION	http://www.gsea-msigdb.org/gsea/msigdb/cards/KEGG_ANTIGEN_PROCESSING_AND_PRESENTATION	88	-0.431580413470241	0.239323380678904	0.000203422558706199	0.00448890294573555
iPSC-CVPC	Arteria	c2.cp.kegg	KEGG_ANTIGEN_PROCESSING_AND_PRESENTATION	http://www.gsea-msigdb.org/gsea/msigdb/cards/KEGG_ANTIGEN_PROCESSING_AND_PRESENTATION	88	-0.735402256512914	0.120671037169263	8.51698095533259e-05	0.00215463068866185
iPSC-CVPC	Heart	c2.cp.kegg	KEGG_TOLL_LIKE_RECEPTOR_SIGNALING_PATHWAY	http://www.gsea-msigdb.org/gsea/msigdb/cards/KEGG_TOLL_LIKE_RECEPTOR_SIGNALING_PATHWAY	102	-0.184216878278437	0.239174880311572	0.00154582262627068	0.0233826518379189
iPSC-CVPC	Arteria	c2.cp.kegg	KEGG_TOLL_LIKE_RECEPTOR_SIGNALING_PATHWAY	http://www.gsea-msigdb.org/gsea/msigdb/cards/KEGG_TOLL_LIKE_RECEPTOR_SIGNALING_PATHWAY	102	-0.58060899232721	0.1211150075925	1.82212067334033e-05	0.000568702894574359
Heart	Arteria	c2.cp.kegg	KEGG_TOLL_LIKE_RECEPTOR_SIGNALING_PATHWAY	http://www.gsea-msigdb.org/gsea/msigdb/cards/KEGG_TOLL_LIKE_RECEPTOR_SIGNALING_PATHWAY	102	-0.434997156785119	-0.0979017951770399	6.42485340148353e-05	0.00168986160407202
iPSC-CVPC	Heart	c2.cp.kegg	KEGG_NOD_LIKE_RECEPTOR_SIGNALING_PATHWAY	http://www.gsea-msigdb.org/gsea/msigdb/cards/KEGG_NOD_LIKE_RECEPTOR_SIGNALING_PATHWAY	62	-0.357984649168151	0.239183080178465	0.000205604259539289	0.00452745423097252
iPSC-CVPC	Arteria	c2.cp.kegg	KEGG_NOD_LIKE_RECEPTOR_SIGNALING_PATHWAY	http://www.gsea-msigdb.org/gsea/msigdb/cards/KEGG_NOD_LIKE_RECEPTOR_SIGNALING_PATHWAY	62	-0.523590772966957	0.120161541301111	0.00181963725548154	0.0266508502731827
Heart	Arteria	c2.cp.kegg	KEGG_RIG_I_LIKE_RECEPTOR_SIGNALING_PATHWAY	http://www.gsea-msigdb.org/gsea/msigdb/cards/KEGG_RIG_I_LIKE_RECEPTOR_SIGNALING_PATHWAY	71	-0.466712562070034	-0.0983028511114173	0.000767181608153098	0.0134006813293805
iPSC-CVPC	Arteria	c2.cp.kegg	KEGG_CYTOSOLIC_DNA_SENSING_PATHWAY	http://www.gsea-msigdb.org/gsea/msigdb/cards/KEGG_CYTOSOLIC_DNA_SENSING_PATHWAY	55	-0.583399160954549	0.119741384379622	0.00362063684270232	0.0459490011426603
iPSC-CVPC	Heart	c2.cp.kegg	KEGG_JAK_STAT_SIGNALING_PATHWAY	http://www.gsea-msigdb.org/gsea/msigdb/cards/KEGG_JAK_STAT_SIGNALING_PATHWAY	155	-0.150164369503279	0.239501162597221	0.000231179135738235	0.00499408580964117
iPSC-CVPC	Arteria	c2.cp.kegg	KEGG_JAK_STAT_SIGNALING_PATHWAY	http://www.gsea-msigdb.org/gsea/msigdb/cards/KEGG_JAK_STAT_SIGNALING_PATHWAY	155	-0.45293175532105	0.121290617201127	3.65545843031324e-06	0.000138306081315884
Heart	Arteria	c2.cp.kegg	KEGG_JAK_STAT_SIGNALING_PATHWAY	http://www.gsea-msigdb.org/gsea/msigdb/cards/KEGG_JAK_STAT_SIGNALING_PATHWAY	155	-0.356107380634655	-0.0979074262106569	0.00270796313282015	0.0365603281431711
iPSC-CVPC	Heart	c2.cp.kegg	KEGG_HEMATOPOIETIC_CELL_LINEAGE	http://www.gsea-msigdb.org/gsea/msigdb/cards/KEGG_HEMATOPOIETIC_CELL_LINEAGE	87	-0.591766882986501	0.240124702347278	1.38890633463546e-08	9.34167637932996e-07
iPSC-CVPC	Arteria	c2.cp.kegg	KEGG_HEMATOPOIETIC_CELL_LINEAGE	http://www.gsea-msigdb.org/gsea/msigdb/cards/KEGG_HEMATOPOIETIC_CELL_LINEAGE	87	-1.01516613822475	0.12193079161231	1.1220654385915e-11	1.30059992260003e-09
Heart	Arteria	c2.cp.kegg	KEGG_HEMATOPOIETIC_CELL_LINEAGE	http://www.gsea-msigdb.org/gsea/msigdb/cards/KEGG_HEMATOPOIETIC_CELL_LINEAGE	87	-0.450699555649467	-0.09811767260625	9.20255004740204e-06	0.000311464886771548
iPSC-CVPC	Heart	c2.cp.kegg	KEGG_NATURAL_KILLER_CELL_MEDIATED_CYTOTOXICITY	http://www.gsea-msigdb.org/gsea/msigdb/cards/KEGG_NATURAL_KILLER_CELL_MEDIATED_CYTOTOXICITY	137	-0.148957789509792	0.239246239402624	0.00362571920142453	0.0459814856943227
iPSC-CVPC	Arteria	c2.cp.kegg	KEGG_NATURAL_KILLER_CELL_MEDIATED_CYTOTOXICITY	http://www.gsea-msigdb.org/gsea/msigdb/cards/KEGG_NATURAL_KILLER_CELL_MEDIATED_CYTOTOXICITY	137	-0.433412344207591	0.120835432625513	0.000276591304683937	0.00577491278155819
Heart	Arteria	c2.cp.kegg	KEGG_NATURAL_KILLER_CELL_MEDIATED_CYTOTOXICITY	http://www.gsea-msigdb.org/gsea/msigdb/cards/KEGG_NATURAL_KILLER_CELL_MEDIATED_CYTOTOXICITY	137	-0.326603449520542	-0.0982050056185426	0.00382824387881919	0.0479411599039554
Heart	Arteria	c2.cp.kegg	KEGG_FC_GAMMA_R_MEDIATED_PHAGOCYTOSIS	http://www.gsea-msigdb.org/gsea/msigdb/cards/KEGG_FC_GAMMA_R_MEDIATED_PHAGOCYTOSIS	96	-0.405072368492285	-0.0978381498484179	0.00252385832958102	0.0344656278238289
Heart	Arteria	c2.cp.kegg	KEGG_LEUKOCYTE_TRANSENDOTHELIAL_MIGRATION	http://www.gsea-msigdb.org/gsea/msigdb/cards/KEGG_LEUKOCYTE_TRANSENDOTHELIAL_MIGRATION	116	-0.415082937857675	-0.0976677003985736	0.000472973904316272	0.00903433439606892
iPSC-CVPC	Heart	c2.cp.kegg	KEGG_INTESTINAL_IMMUNE_NETWORK_FOR_IGA_PRODUCTION	http://www.gsea-msigdb.org/gsea/msigdb/cards/KEGG_INTESTINAL_IMMUNE_NETWORK_FOR_IGA_PRODUCTION	48	-0.897302862847954	0.239241645332235	4.14244827286673e-09	3.09131792350502e-07
iPSC-CVPC	Arteria	c2.cp.kegg	KEGG_INTESTINAL_IMMUNE_NETWORK_FOR_IGA_PRODUCTION	http://www.gsea-msigdb.org/gsea/msigdb/cards/KEGG_INTESTINAL_IMMUNE_NETWORK_FOR_IGA_PRODUCTION	48	-1.584505068445	0.120954723846482	1.27195834692703e-12	1.75306637270516e-10
Heart	Arteria	c2.cp.kegg	KEGG_INTESTINAL_IMMUNE_NETWORK_FOR_IGA_PRODUCTION	http://www.gsea-msigdb.org/gsea/msigdb/cards/KEGG_INTESTINAL_IMMUNE_NETWORK_FOR_IGA_PRODUCTION	48	-0.741503032688331	-0.0982463581161322	3.94833191917023e-07	1.91275037803842e-05
iPSC-CVPC	Heart	c2.cp.kegg	KEGG_TYPE_I_DIABETES_MELLITUS	http://www.gsea-msigdb.org/gsea/msigdb/cards/KEGG_TYPE_I_DIABETES_MELLITUS	43	-0.680524482506592	0.238866460147418	7.02207440678338e-07	3.18390810276225e-05
iPSC-CVPC	Arteria	c2.cp.kegg	KEGG_TYPE_I_DIABETES_MELLITUS	http://www.gsea-msigdb.org/gsea/msigdb/cards/KEGG_TYPE_I_DIABETES_MELLITUS	43	-1.30125776205311	0.120453673952849	9.84415091022286e-08	5.42090029239757e-06
Heart	Arteria	c2.cp.kegg	KEGG_TYPE_I_DIABETES_MELLITUS	http://www.gsea-msigdb.org/gsea/msigdb/cards/KEGG_TYPE_I_DIABETES_MELLITUS	43	-0.665730506426785	-0.0983895802573893	0.000357454516070452	0.00714213519106072
iPSC-CVPC	Arteria	c2.cp.kegg	KEGG_ALZHEIMERS_DISEASE	http://www.gsea-msigdb.org/gsea/msigdb/cards/KEGG_ALZHEIMERS_DISEASE	165	0.61035066168114	0.114790026799029	1.08371998435934e-07	5.90971879877748e-06
Heart	Arteria	c2.cp.kegg	KEGG_ALZHEIMERS_DISEASE	http://www.gsea-msigdb.org/gsea/msigdb/cards/KEGG_ALZHEIMERS_DISEASE	165	0.696410519686602	-0.105001051287561	3.5513785453359e-16	8.27244275916598e-14
iPSC-CVPC	Heart	c2.cp.kegg	KEGG_PARKINSONS_DISEASE	http://www.gsea-msigdb.org/gsea/msigdb/cards/KEGG_PARKINSONS_DISEASE	128	-0.138711859974603	0.239684912266902	3.24298806883118e-05	0.00093603728072214
iPSC-CVPC	Arteria	c2.cp.kegg	KEGG_PARKINSONS_DISEASE	http://www.gsea-msigdb.org/gsea/msigdb/cards/KEGG_PARKINSONS_DISEASE	128	0.674507283055383	0.115153041907812	4.65942534472003e-09	3.44537568416017e-07
Heart	Arteria	c2.cp.kegg	KEGG_PARKINSONS_DISEASE	http://www.gsea-msigdb.org/gsea/msigdb/cards/KEGG_PARKINSONS_DISEASE	128	0.970737436944149	-0.105398264849896	8.86427020659807e-23	4.280033619158e-20
iPSC-CVPC	Arteria	c2.cp.kegg	KEGG_HUNTINGTONS_DISEASE	http://www.gsea-msigdb.org/gsea/msigdb/cards/KEGG_HUNTINGTONS_DISEASE	180	0.683660516833906	0.113835570466768	5.53775192109548e-13	7.96354940463808e-11
Heart	Arteria	c2.cp.kegg	KEGG_HUNTINGTONS_DISEASE	http://www.gsea-msigdb.org/gsea/msigdb/cards/KEGG_HUNTINGTONS_DISEASE	180	0.628136445627962	-0.105048541454488	9.69553625213299e-15	1.87008426615546e-12
iPSC-CVPC	Heart	c2.cp.kegg	KEGG_LEISHMANIA_INFECTION	http://www.gsea-msigdb.org/gsea/msigdb/cards/KEGG_LEISHMANIA_INFECTION	72	-0.518813552390535	0.239820394164325	2.1516485841456e-06	8.66710202328572e-05
iPSC-CVPC	Arteria	c2.cp.kegg	KEGG_LEISHMANIA_INFECTION	http://www.gsea-msigdb.org/gsea/msigdb/cards/KEGG_LEISHMANIA_INFECTION	72	-1.02528590813309	0.121849793721141	6.08416499789855e-09	4.38763982029461e-07
Heart	Arteria	c2.cp.kegg	KEGG_LEISHMANIA_INFECTION	http://www.gsea-msigdb.org/gsea/msigdb/cards/KEGG_LEISHMANIA_INFECTION	72	-0.541223697538981	-0.0978763006604006	3.09686007243992e-08	1.91508881273556e-06
iPSC-CVPC	Heart	c2.cp.kegg	KEGG_BASAL_CELL_CARCINOMA	http://www.gsea-msigdb.org/gsea/msigdb/cards/KEGG_BASAL_CELL_CARCINOMA	55	1.11460864094888	0.235703819497166	6.08975261342056e-07	2.80301624552954e-05
iPSC-CVPC	Arteria	c2.cp.kegg	KEGG_BASAL_CELL_CARCINOMA	http://www.gsea-msigdb.org/gsea/msigdb/cards/KEGG_BASAL_CELL_CARCINOMA	55	0.800425575238843	0.116954574992887	0.000383672605084419	0.00756850269591447
Heart	Arteria	c2.cp.kegg	KEGG_CHRONIC_MYELOID_LEUKEMIA	http://www.gsea-msigdb.org/gsea/msigdb/cards/KEGG_CHRONIC_MYELOID_LEUKEMIA	73	-0.472549925119369	-0.0979198845236958	0.000277298331090993	0.00578139663183106
iPSC-CVPC	Heart	c2.cp.kegg	KEGG_ASTHMA	http://www.gsea-msigdb.org/gsea/msigdb/cards/KEGG_ASTHMA	30	-0.926654548836592	0.23848523364924	6.56929666051221e-08	3.78326106019972e-06
iPSC-CVPC	Arteria	c2.cp.kegg	KEGG_ASTHMA	http://www.gsea-msigdb.org/gsea/msigdb/cards/KEGG_ASTHMA	30	-1.71400459591224	0.119890975067274	1.22120717429741e-08	8.29794910259552e-07
Heart	Arteria	c2.cp.kegg	KEGG_ASTHMA	http://www.gsea-msigdb.org/gsea/msigdb/cards/KEGG_ASTHMA	30	-0.798322431736533	-0.09864092347048	5.83394265517279e-05	0.00155633708395899
iPSC-CVPC	Heart	c2.cp.kegg	KEGG_AUTOIMMUNE_THYROID_DISEASE	http://www.gsea-msigdb.org/gsea/msigdb/cards/KEGG_AUTOIMMUNE_THYROID_DISEASE	52	-0.862695879149105	0.238972541600889	1.577709118085e-10	1.51354202750604e-08
iPSC-CVPC	Arteria	c2.cp.kegg	KEGG_AUTOIMMUNE_THYROID_DISEASE	http://www.gsea-msigdb.org/gsea/msigdb/cards/KEGG_AUTOIMMUNE_THYROID_DISEASE	52	-1.59279983589459	0.120630758391899	2.69211934581698e-11	2.94714308384639e-09
Heart	Arteria	c2.cp.kegg	KEGG_AUTOIMMUNE_THYROID_DISEASE	http://www.gsea-msigdb.org/gsea/msigdb/cards/KEGG_AUTOIMMUNE_THYROID_DISEASE	52	-0.776037535959848	-0.0983269137043654	1.90656461742239e-07	9.84459771187318e-06
iPSC-CVPC	Heart	c2.cp.kegg	KEGG_ALLOGRAFT_REJECTION	http://www.gsea-msigdb.org/gsea/msigdb/cards/KEGG_ALLOGRAFT_REJECTION	37	-0.970725801353061	0.238937572425704	2.51147954954182e-12	3.27566122500079e-10
iPSC-CVPC	Arteria	c2.cp.kegg	KEGG_ALLOGRAFT_REJECTION	http://www.gsea-msigdb.org/gsea/msigdb/cards/KEGG_ALLOGRAFT_REJECTION	37	-1.79376480349622	0.120615189018812	6.613591351362e-15	1.31387011399578e-12
Heart	Arteria	c2.cp.kegg	KEGG_ALLOGRAFT_REJECTION	http://www.gsea-msigdb.org/gsea/msigdb/cards/KEGG_ALLOGRAFT_REJECTION	37	-0.880082497466661	-0.0983041365818068	4.3505491815147e-11	4.63742823396645e-09
iPSC-CVPC	Heart	c2.cp.kegg	KEGG_GRAFT_VERSUS_HOST_DISEASE	http://www.gsea-msigdb.org/gsea/msigdb/cards/KEGG_GRAFT_VERSUS_HOST_DISEASE	41	-0.932344432627756	0.238949852922348	4.79038164709483e-12	5.92974423612966e-10
iPSC-CVPC	Arteria	c2.cp.kegg	KEGG_GRAFT_VERSUS_HOST_DISEASE	http://www.gsea-msigdb.org/gsea/msigdb/cards/KEGG_GRAFT_VERSUS_HOST_DISEASE	41	-1.69681628759198	0.120590182493621	8.51079569610843e-14	1.39755316082786e-11
Heart	Arteria	c2.cp.kegg	KEGG_GRAFT_VERSUS_HOST_DISEASE	http://www.gsea-msigdb.org/gsea/msigdb/cards/KEGG_GRAFT_VERSUS_HOST_DISEASE	41	-0.822765579340802	-0.0983361055818196	6.74439903098677e-10	5.87487919892729e-08
iPSC-CVPC	Arteria	c2.cp.kegg	KEGG_PRIMARY_IMMUNODEFICIENCY	http://www.gsea-msigdb.org/gsea/msigdb/cards/KEGG_PRIMARY_IMMUNODEFICIENCY	35	-0.81316074813947	0.119505569940287	0.00146871417565916	0.0224303481007821
Heart	Arteria	c2.cp.kegg	KEGG_PRIMARY_IMMUNODEFICIENCY	http://www.gsea-msigdb.org/gsea/msigdb/cards/KEGG_PRIMARY_IMMUNODEFICIENCY	35	-0.519561656891073	-0.0987082627922105	0.0004063465892611	0.00793633096073869
iPSC-CVPC	Heart	c2.cp.kegg	KEGG_VIRAL_MYOCARDITIS	http://www.gsea-msigdb.org/gsea/msigdb/cards/KEGG_VIRAL_MYOCARDITIS	70	-0.382796465667894	0.239313808644688	3.67599414669616e-05	0.00104325829988895
iPSC-CVPC	Arteria	c2.cp.kegg	KEGG_VIRAL_MYOCARDITIS	http://www.gsea-msigdb.org/gsea/msigdb/cards/KEGG_VIRAL_MYOCARDITIS	70	-0.660001158055779	0.120620659888146	0.000104885439724523	0.00257391199087016
iPSC-CVPC	Heart	c2.cp.reactome	REACTOME_TRANSLATION	http://www.gsea-msigdb.org/gsea/msigdb/cards/REACTOME_TRANSLATION	295	0.763815780126944	0.229895114988048	1.13722767672719e-21	4.6844142758476e-19
iPSC-CVPC	Arteria	c2.cp.reactome	REACTOME_TRANSLATION	http://www.gsea-msigdb.org/gsea/msigdb/cards/REACTOME_TRANSLATION	295	0.922478002748134	0.106721685953664	7.69622243339078e-42	2.24449552558435e-38
Heart	Arteria	c2.cp.reactome	REACTOME_TRANSLATION	http://www.gsea-msigdb.org/gsea/msigdb/cards/REACTOME_TRANSLATION	295	0.219296572291448	-0.103835152746534	3.1620521338972e-07	1.5672471721979e-05
iPSC-CVPC	Heart	c2.cp.reactome	REACTOME_PYRUVATE_METABOLISM_AND_CITRIC_ACID_TCA_CYCLE	http://www.gsea-msigdb.org/gsea/msigdb/cards/REACTOME_PYRUVATE_METABOLISM_AND_CITRIC_ACID_TCA_CYCLE	55	-0.181492175265444	0.23856445258309	0.0032127163608058	0.0417863000308566
iPSC-CVPC	Arteria	c2.cp.reactome	REACTOME_PYRUVATE_METABOLISM_AND_CITRIC_ACID_TCA_CYCLE	http://www.gsea-msigdb.org/gsea/msigdb/cards/REACTOME_PYRUVATE_METABOLISM_AND_CITRIC_ACID_TCA_CYCLE	55	0.669598672582105	0.11698018373506	0.00127678509139164	0.0200752909700826
Heart	Arteria	c2.cp.reactome	REACTOME_PYRUVATE_METABOLISM_AND_CITRIC_ACID_TCA_CYCLE	http://www.gsea-msigdb.org/gsea/msigdb/cards/REACTOME_PYRUVATE_METABOLISM_AND_CITRIC_ACID_TCA_CYCLE	55	1.10074883381783	-0.102232677637338	1.7069921305275e-13	2.66499120438179e-11
iPSC-CVPC	Heart	c2.cp.reactome	REACTOME_ACTIVATION_OF_THE_PRE_REPLICATIVE_COMPLEX	http://www.gsea-msigdb.org/gsea/msigdb/cards/REACTOME_ACTIVATION_OF_THE_PRE_REPLICATIVE_COMPLEX	33	1.36743360009229	0.235738132621371	1.11467704934843e-09	9.31995286593402e-08
iPSC-CVPC	Arteria	c2.cp.reactome	REACTOME_ACTIVATION_OF_THE_PRE_REPLICATIVE_COMPLEX	http://www.gsea-msigdb.org/gsea/msigdb/cards/REACTOME_ACTIVATION_OF_THE_PRE_REPLICATIVE_COMPLEX	33	1.40695684301607	0.116337007556788	5.9478162760865e-09	4.30207675469435e-07
iPSC-CVPC	Heart	c2.cp.reactome	REACTOME_PROCESSING_OF_INTRONLESS_PRE_MRNAS	http://www.gsea-msigdb.org/gsea/msigdb/cards/REACTOME_PROCESSING_OF_INTRONLESS_PRE_MRNAS	19	1.19124055798727	0.236624542205994	0.000226055691576279	0.0049066669893227
iPSC-CVPC	Heart	c2.cp.reactome	REACTOME_BASE_EXCISION_REPAIR	http://www.gsea-msigdb.org/gsea/msigdb/cards/REACTOME_BASE_EXCISION_REPAIR	91	0.76370545484409	0.235857388184203	0.000244198064835793	0.00523038681231281
iPSC-CVPC	Arteria	c2.cp.reactome	REACTOME_BASE_EXCISION_REPAIR	http://www.gsea-msigdb.org/gsea/msigdb/cards/REACTOME_BASE_EXCISION_REPAIR	91	0.70326419341277	0.116520808768845	0.000717799720230339	0.0127147861521559
iPSC-CVPC	Heart	c2.cp.reactome	REACTOME_SIGNALING_BY_RHO_GTPASES	http://www.gsea-msigdb.org/gsea/msigdb/cards/REACTOME_SIGNALING_BY_RHO_GTPASES	454	0.540387889233751	0.231454350913479	4.774783195519e-07	2.26939157758862e-05
Heart	Arteria	c2.cp.reactome	REACTOME_SIGNALING_BY_RHO_GTPASES	http://www.gsea-msigdb.org/gsea/msigdb/cards/REACTOME_SIGNALING_BY_RHO_GTPASES	454	-0.262040518536624	-0.0959667248816772	0.00014391338574432	0.00337056891783894
iPSC-CVPC	Heart	c2.cp.reactome	REACTOME_SIGNALING_BY_WNT	http://www.gsea-msigdb.org/gsea/msigdb/cards/REACTOME_SIGNALING_BY_WNT	331	0.628445085815905	0.232327693311827	2.08124911711826e-08	1.3392920730801e-06
iPSC-CVPC	Arteria	c2.cp.reactome	REACTOME_SIGNALING_BY_WNT	http://www.gsea-msigdb.org/gsea/msigdb/cards/REACTOME_SIGNALING_BY_WNT	331	0.680141470970819	0.110909403611799	4.33645993561146e-12	5.41381776447767e-10
iPSC-CVPC	Heart	c2.cp.reactome	REACTOME_DEVELOPMENTAL_BIOLOGY	http://www.gsea-msigdb.org/gsea/msigdb/cards/REACTOME_DEVELOPMENTAL_BIOLOGY	1131	0.604146385478249	0.222329653502391	1.42022265684681e-20	5.17735068440221e-18
iPSC-CVPC	Arteria	c2.cp.reactome	REACTOME_DEVELOPMENTAL_BIOLOGY	http://www.gsea-msigdb.org/gsea/msigdb/cards/REACTOME_DEVELOPMENTAL_BIOLOGY	1131	0.442944009705068	0.104919458582855	4.43216983792222e-14	7.63936337383147e-12
iPSC-CVPC	Arteria	c2.cp.reactome	REACTOME_CROSS_PRESENTATION_OF_SOLUBLE_EXOGENOUS_ANTIGENS_ENDOSOMES	http://www.gsea-msigdb.org/gsea/msigdb/cards/REACTOME_CROSS_PRESENTATION_OF_SOLUBLE_EXOGENOUS_ANTIGENS_ENDOSOMES	50	0.932138377503186	0.116482351621823	5.12067342091505e-05	0.00139151389655421
Heart	Arteria	c2.cp.reactome	REACTOME_CROSS_PRESENTATION_OF_SOLUBLE_EXOGENOUS_ANTIGENS_ENDOSOMES	http://www.gsea-msigdb.org/gsea/msigdb/cards/REACTOME_CROSS_PRESENTATION_OF_SOLUBLE_EXOGENOUS_ANTIGENS_ENDOSOMES	50	0.473764663882234	-0.100547816631106	0.000143497607912335	0.00336191102033434
iPSC-CVPC	Heart	c2.cp.reactome	REACTOME_G0_AND_EARLY_G1	http://www.gsea-msigdb.org/gsea/msigdb/cards/REACTOME_G0_AND_EARLY_G1	27	1.12496891658788	0.236381047855619	0.000749514254390292	0.0131582795023698
iPSC-CVPC	Arteria	c2.cp.reactome	REACTOME_G0_AND_EARLY_G1	http://www.gsea-msigdb.org/gsea/msigdb/cards/REACTOME_G0_AND_EARLY_G1	27	1.09146866570073	0.117119960943293	0.00162478206912004	0.0243785256362804
iPSC-CVPC	Heart	c2.cp.reactome	REACTOME_MEMBRANE_TRAFFICKING	http://www.gsea-msigdb.org/gsea/msigdb/cards/REACTOME_MEMBRANE_TRAFFICKING	629	0.486300585580198	0.230075857120509	2.39193495198214e-08	1.51646596012231e-06
iPSC-CVPC	Arteria	c2.cp.reactome	REACTOME_MEMBRANE_TRAFFICKING	http://www.gsea-msigdb.org/gsea/msigdb/cards/REACTOME_MEMBRANE_TRAFFICKING	629	0.40354688189989	0.109835901002754	2.74915238675798e-08	1.72049743661921e-06
iPSC-CVPC	Heart	c2.cp.reactome	REACTOME_IMMUNOREGULATORY_INTERACTIONS_BETWEEN_A_LYMPHOID_AND_A_NON_LYMPHOID_CELL	http://www.gsea-msigdb.org/gsea/msigdb/cards/REACTOME_IMMUNOREGULATORY_INTERACTIONS_BETWEEN_A_LYMPHOID_AND_A_NON_LYMPHOID_CELL	191	-0.523962878781836	0.242588457998925	3.4880708236601e-16	8.15101781032802e-14
iPSC-CVPC	Arteria	c2.cp.reactome	REACTOME_IMMUNOREGULATORY_INTERACTIONS_BETWEEN_A_LYMPHOID_AND_A_NON_LYMPHOID_CELL	http://www.gsea-msigdb.org/gsea/msigdb/cards/REACTOME_IMMUNOREGULATORY_INTERACTIONS_BETWEEN_A_LYMPHOID_AND_A_NON_LYMPHOID_CELL	191	-1.1246121599738	0.12664542755636	4.07054133518998e-26	2.53657348895185e-23
Heart	Arteria	c2.cp.reactome	REACTOME_IMMUNOREGULATORY_INTERACTIONS_BETWEEN_A_LYMPHOID_AND_A_NON_LYMPHOID_CELL	http://www.gsea-msigdb.org/gsea/msigdb/cards/REACTOME_IMMUNOREGULATORY_INTERACTIONS_BETWEEN_A_LYMPHOID_AND_A_NON_LYMPHOID_CELL	191	-0.576704452613671	-0.0960422468590767	1.99528944680462e-21	8.08191990428212e-19
iPSC-CVPC	Heart	c2.cp.reactome	REACTOME_RESOLUTION_OF_AP_SITES_VIA_THE_MULTIPLE_NUCLEOTIDE_PATCH_REPLACEMENT_PATHWAY	http://www.gsea-msigdb.org/gsea/msigdb/cards/REACTOME_RESOLUTION_OF_AP_SITES_VIA_THE_MULTIPLE_NUCLEOTIDE_PATCH_REPLACEMENT_PATHWAY	25	1.13798470897884	0.236452960896028	9.67694673168575e-05	0.00240633188697298
iPSC-CVPC	Arteria	c2.cp.reactome	REACTOME_RESOLUTION_OF_AP_SITES_VIA_THE_MULTIPLE_NUCLEOTIDE_PATCH_REPLACEMENT_PATHWAY	http://www.gsea-msigdb.org/gsea/msigdb/cards/REACTOME_RESOLUTION_OF_AP_SITES_VIA_THE_MULTIPLE_NUCLEOTIDE_PATCH_REPLACEMENT_PATHWAY	25	1.1902412967154	0.117099250759443	0.000157183098322249	0.00361516167683813
iPSC-CVPC	Heart	c2.cp.reactome	REACTOME_CELL_CYCLE	http://www.gsea-msigdb.org/gsea/msigdb/cards/REACTOME_CELL_CYCLE	674	0.884081907329812	0.217408818914898	1.82127111818494e-42	5.53279399815608e-39
iPSC-CVPC	Arteria	c2.cp.reactome	REACTOME_CELL_CYCLE	http://www.gsea-msigdb.org/gsea/msigdb/cards/REACTOME_CELL_CYCLE	674	0.825044746961226	0.0963878001041114	7.98275655999324e-41	2.00694757942258e-37
iPSC-CVPC	Heart	c2.cp.reactome	REACTOME_ORC1_REMOVAL_FROM_CHROMATIN	http://www.gsea-msigdb.org/gsea/msigdb/cards/REACTOME_ORC1_REMOVAL_FROM_CHROMATIN	71	0.871576059353349	0.235392611142468	1.70004809409527e-06	6.98303135168407e-05
iPSC-CVPC	Arteria	c2.cp.reactome	REACTOME_ORC1_REMOVAL_FROM_CHROMATIN	http://www.gsea-msigdb.org/gsea/msigdb/cards/REACTOME_ORC1_REMOVAL_FROM_CHROMATIN	71	1.20108205257261	0.114739820431259	1.1635905269848e-12	1.61901186511325e-10
Heart	Arteria	c2.cp.reactome	REACTOME_ORC1_REMOVAL_FROM_CHROMATIN	http://www.gsea-msigdb.org/gsea/msigdb/cards/REACTOME_ORC1_REMOVAL_FROM_CHROMATIN	71	0.37361858346915	-0.100806150142678	0.000133344046001302	0.00315648735386653
iPSC-CVPC	Heart	c2.cp.reactome	REACTOME_ANTIVIRAL_MECHANISM_BY_IFN_STIMULATED_GENES	http://www.gsea-msigdb.org/gsea/msigdb/cards/REACTOME_ANTIVIRAL_MECHANISM_BY_IFN_STIMULATED_GENES	82	0.758741143831898	0.235512684434546	6.02665307572346e-05	0.00159897106658632
iPSC-CVPC	Heart	c2.cp.reactome	REACTOME_DEFENSINS	http://www.gsea-msigdb.org/gsea/msigdb/cards/REACTOME_DEFENSINS	52	-0.759727890468669	0.23795425552006	0.000746691270184501	0.0131245211711383
iPSC-CVPC	Arteria	c2.cp.reactome	REACTOME_DEFENSINS	http://www.gsea-msigdb.org/gsea/msigdb/cards/REACTOME_DEFENSINS	52	-1.20236498443476	0.118945335297301	0.000190095386149185	0.00423168929758596
iPSC-CVPC	Arteria	c2.cp.reactome	REACTOME_BETA_DEFENSINS	http://www.gsea-msigdb.org/gsea/msigdb/cards/REACTOME_BETA_DEFENSINS	42	-1.42119148749442	0.118739767867262	0.00120775509641791	0.0192304468933683
iPSC-CVPC	Heart	c2.cp.reactome	REACTOME_SRP_DEPENDENT_COTRANSLATIONAL_PROTEIN_TARGETING_TO_MEMBRANE	http://www.gsea-msigdb.org/gsea/msigdb/cards/REACTOME_SRP_DEPENDENT_COTRANSLATIONAL_PROTEIN_TARGETING_TO_MEMBRANE	113	1.21137474073577	0.232232449441688	1.39480754764352e-26	9.3297269257928e-24
iPSC-CVPC	Arteria	c2.cp.reactome	REACTOME_SRP_DEPENDENT_COTRANSLATIONAL_PROTEIN_TARGETING_TO_MEMBRANE	http://www.gsea-msigdb.org/gsea/msigdb/cards/REACTOME_SRP_DEPENDENT_COTRANSLATIONAL_PROTEIN_TARGETING_TO_MEMBRANE	113	0.596048105842199	0.11577158892657	2.54200935429356e-08	1.60463515162069e-06
Heart	Arteria	c2.cp.reactome	REACTOME_SRP_DEPENDENT_COTRANSLATIONAL_PROTEIN_TARGETING_TO_MEMBRANE	http://www.gsea-msigdb.org/gsea/msigdb/cards/REACTOME_SRP_DEPENDENT_COTRANSLATIONAL_PROTEIN_TARGETING_TO_MEMBRANE	113	-0.702402103055278	-0.0959530003765686	2.42688382807557e-15	5.23496074027105e-13
iPSC-CVPC	Arteria	c2.cp.reactome	REACTOME_DEGRADATION_OF_THE_EXTRACELLULAR_MATRIX	http://www.gsea-msigdb.org/gsea/msigdb/cards/REACTOME_DEGRADATION_OF_THE_EXTRACELLULAR_MATRIX	140	-0.27173591816251	0.120651918915932	0.0021567681113189	0.0306108246502141
Heart	Arteria	c2.cp.reactome	REACTOME_DEGRADATION_OF_THE_EXTRACELLULAR_MATRIX	http://www.gsea-msigdb.org/gsea/msigdb/cards/REACTOME_DEGRADATION_OF_THE_EXTRACELLULAR_MATRIX	140	-0.463016021791408	-0.097088883860158	4.74088274285379e-06	0.000173957231957084
iPSC-CVPC	Arteria	c2.cp.reactome	REACTOME_MITOCHONDRIAL_PROTEIN_IMPORT	http://www.gsea-msigdb.org/gsea/msigdb/cards/REACTOME_MITOCHONDRIAL_PROTEIN_IMPORT	65	0.924282529152464	0.115864762936727	9.30292570629203e-09	6.4968104436786e-07
Heart	Arteria	c2.cp.reactome	REACTOME_MITOCHONDRIAL_PROTEIN_IMPORT	http://www.gsea-msigdb.org/gsea/msigdb/cards/REACTOME_MITOCHONDRIAL_PROTEIN_IMPORT	65	1.04766379861255	-0.102778246792258	2.38017845020113e-16	5.68971903690866e-14
iPSC-CVPC	Heart	c2.cp.reactome	REACTOME_SIGNALING_BY_HIPPO	http://www.gsea-msigdb.org/gsea/msigdb/cards/REACTOME_SIGNALING_BY_HIPPO	20	1.01362800291969	0.236752046014249	0.00218503085482021	0.0309216643233865
iPSC-CVPC	Heart	c2.cp.reactome	REACTOME_SIGNALING_BY_NOTCH4	http://www.gsea-msigdb.org/gsea/msigdb/cards/REACTOME_SIGNALING_BY_NOTCH4	82	0.633785649429201	0.235914114039362	0.00112644948166602	0.0182751013036911
iPSC-CVPC	Arteria	c2.cp.reactome	REACTOME_SIGNALING_BY_NOTCH4	http://www.gsea-msigdb.org/gsea/msigdb/cards/REACTOME_SIGNALING_BY_NOTCH4	82	0.757127644391624	0.115783366796325	5.75762098819693e-06	0.000206179955122029
iPSC-CVPC	Arteria	c2.cp.reactome	REACTOME_DOWNSTREAM_SIGNALING_EVENTS_OF_B_CELL_RECEPTOR_BCR	http://www.gsea-msigdb.org/gsea/msigdb/cards/REACTOME_DOWNSTREAM_SIGNALING_EVENTS_OF_B_CELL_RECEPTOR_BCR	81	0.795884053422921	0.115727359930091	1.30285011786948e-05	0.000425389607002892
iPSC-CVPC	Arteria	c2.cp.reactome	REACTOME_YAP1_AND_WWTR1_TAZ_STIMULATED_GENE_EXPRESSION	http://www.gsea-msigdb.org/gsea/msigdb/cards/REACTOME_YAP1_AND_WWTR1_TAZ_STIMULATED_GENE_EXPRESSION	15	0.885766628611211	0.117797327039508	0.00299272004912415	0.0395928553913251
iPSC-CVPC	Arteria	c2.cp.reactome	REACTOME_EXTRACELLULAR_MATRIX_ORGANIZATION	http://www.gsea-msigdb.org/gsea/msigdb/cards/REACTOME_EXTRACELLULAR_MATRIX_ORGANIZATION	301	-0.209976290738159	0.122668496725875	0.000113808600903498	0.00275395661575611
Heart	Arteria	c2.cp.reactome	REACTOME_EXTRACELLULAR_MATRIX_ORGANIZATION	http://www.gsea-msigdb.org/gsea/msigdb/cards/REACTOME_EXTRACELLULAR_MATRIX_ORGANIZATION	301	-0.378638502646422	-0.0955595595049613	8.50411264619202e-08	4.75845240921883e-06
iPSC-CVPC	Heart	c2.cp.reactome	REACTOME_CELL_SURFACE_INTERACTIONS_AT_THE_VASCULAR_WALL	http://www.gsea-msigdb.org/gsea/msigdb/cards/REACTOME_CELL_SURFACE_INTERACTIONS_AT_THE_VASCULAR_WALL	194	-0.078436023727787	0.239965232715554	0.000150103857750481	0.00349088426307171
iPSC-CVPC	Arteria	c2.cp.reactome	REACTOME_CELL_SURFACE_INTERACTIONS_AT_THE_VASCULAR_WALL	http://www.gsea-msigdb.org/gsea/msigdb/cards/REACTOME_CELL_SURFACE_INTERACTIONS_AT_THE_VASCULAR_WALL	194	-0.514036172081323	0.123268635543439	1.73918947247716e-09	1.39190521678197e-07
Heart	Arteria	c2.cp.reactome	REACTOME_CELL_SURFACE_INTERACTIONS_AT_THE_VASCULAR_WALL	http://www.gsea-msigdb.org/gsea/msigdb/cards/REACTOME_CELL_SURFACE_INTERACTIONS_AT_THE_VASCULAR_WALL	194	-0.458170434444658	-0.096439324953855	1.17568120384757e-09	9.73709772599681e-08
Heart	Arteria	c2.cp.reactome	REACTOME_COLLAGEN_FORMATION	http://www.gsea-msigdb.org/gsea/msigdb/cards/REACTOME_COLLAGEN_FORMATION	90	-0.4102990086722	-0.0979529355122712	0.00124408296276127	0.0196756713084516
Heart	Arteria	c2.cp.reactome	REACTOME_HS_GAG_DEGRADATION	http://www.gsea-msigdb.org/gsea/msigdb/cards/REACTOME_HS_GAG_DEGRADATION	22	-0.69996925867539	-0.0985754069158688	0.000536636661032434	0.0100091180146364
iPSC-CVPC	Heart	c2.cp.reactome	REACTOME_HS_GAG_BIOSYNTHESIS	http://www.gsea-msigdb.org/gsea/msigdb/cards/REACTOME_HS_GAG_BIOSYNTHESIS	31	0.892625813460418	0.236709856057059	0.00246751373703888	0.0338228913430659
Heart	Arteria	c2.cp.reactome	REACTOME_KERATAN_SULFATE_DEGRADATION	http://www.gsea-msigdb.org/gsea/msigdb/cards/REACTOME_KERATAN_SULFATE_DEGRADATION	13	-0.656417261930109	-0.0988961253535577	0.00336926126465797	0.0434743298552655
iPSC-CVPC	Heart	c2.cp.reactome	REACTOME_MICRORNA_MIRNA_BIOGENESIS	http://www.gsea-msigdb.org/gsea/msigdb/cards/REACTOME_MICRORNA_MIRNA_BIOGENESIS	25	0.916543024722521	0.236713877014745	0.000824486532190928	0.0142345461935847
iPSC-CVPC	Arteria	c2.cp.reactome	REACTOME_MICRORNA_MIRNA_BIOGENESIS	http://www.gsea-msigdb.org/gsea/msigdb/cards/REACTOME_MICRORNA_MIRNA_BIOGENESIS	25	0.798423371048141	0.117560914572886	0.000492982876629816	0.00935282033624856
iPSC-CVPC	Heart	c2.cp.reactome	REACTOME_PROCESSING_OF_CAPPED_INTRON_CONTAINING_PRE_MRNA	http://www.gsea-msigdb.org/gsea/msigdb/cards/REACTOME_PROCESSING_OF_CAPPED_INTRON_CONTAINING_PRE_MRNA	242	0.858246217522942	0.230246360379584	3.88366364780662e-19	1.23648049300407e-16
iPSC-CVPC	Arteria	c2.cp.reactome	REACTOME_PROCESSING_OF_CAPPED_INTRON_CONTAINING_PRE_MRNA	http://www.gsea-msigdb.org/gsea/msigdb/cards/REACTOME_PROCESSING_OF_CAPPED_INTRON_CONTAINING_PRE_MRNA	242	0.659983801809096	0.112020848966281	9.4515952178601e-11	9.42689953131275e-09
Heart	Arteria	c2.cp.reactome	REACTOME_REGULATION_OF_PYRUVATE_DEHYDROGENASE_PDH_COMPLEX	http://www.gsea-msigdb.org/gsea/msigdb/cards/REACTOME_REGULATION_OF_PYRUVATE_DEHYDROGENASE_PDH_COMPLEX	16	0.73513897353209	-0.0998383561967319	0.00372822241404686	0.0470115821490389
iPSC-CVPC	Heart	c2.cp.reactome	REACTOME_ACTIVATION_OF_THE_MRNA_UPON_BINDING_OF_THE_CAP_BINDING_COMPLEX_AND_EIFS_AND_SUBSEQUENT_BINDING_TO_43S	http://www.gsea-msigdb.org/gsea/msigdb/cards/REACTOME_ACTIVATION_OF_THE_MRNA_UPON_BINDING_OF_THE_CAP_BINDING_COMPLEX_AND_EIFS_AND_SUBSEQUENT_BINDING_TO_43S	60	1.34422626257084	0.234302775844153	2.72653446848363e-21	1.09224671188282e-18
iPSC-CVPC	Arteria	c2.cp.reactome	REACTOME_ACTIVATION_OF_THE_MRNA_UPON_BINDING_OF_THE_CAP_BINDING_COMPLEX_AND_EIFS_AND_SUBSEQUENT_BINDING_TO_43S	http://www.gsea-msigdb.org/gsea/msigdb/cards/REACTOME_ACTIVATION_OF_THE_MRNA_UPON_BINDING_OF_THE_CAP_BINDING_COMPLEX_AND_EIFS_AND_SUBSEQUENT_BINDING_TO_43S	60	0.81163828310535	0.116350632985987	1.86926212917829e-10	1.77455771583672e-08
Heart	Arteria	c2.cp.reactome	REACTOME_ACTIVATION_OF_THE_MRNA_UPON_BINDING_OF_THE_CAP_BINDING_COMPLEX_AND_EIFS_AND_SUBSEQUENT_BINDING_TO_43S	http://www.gsea-msigdb.org/gsea/msigdb/cards/REACTOME_ACTIVATION_OF_THE_MRNA_UPON_BINDING_OF_THE_CAP_BINDING_COMPLEX_AND_EIFS_AND_SUBSEQUENT_BINDING_TO_43S	60	-0.530811215590076	-0.0979719227035609	8.61025719149064e-05	0.00217445528775335
iPSC-CVPC	Heart	c2.cp.reactome	REACTOME_GENERATION_OF_SECOND_MESSENGER_MOLECULES	http://www.gsea-msigdb.org/gsea/msigdb/cards/REACTOME_GENERATION_OF_SECOND_MESSENGER_MOLECULES	39	-0.414945059578402	0.238475192520456	0.000860842664450541	0.0146986364923711
iPSC-CVPC	Arteria	c2.cp.reactome	REACTOME_GENERATION_OF_SECOND_MESSENGER_MOLECULES	http://www.gsea-msigdb.org/gsea/msigdb/cards/REACTOME_GENERATION_OF_SECOND_MESSENGER_MOLECULES	39	-0.952766938895774	0.11994025624943	6.60777380853061e-05	0.0017304819705681
Heart	Arteria	c2.cp.reactome	REACTOME_GENERATION_OF_SECOND_MESSENGER_MOLECULES	http://www.gsea-msigdb.org/gsea/msigdb/cards/REACTOME_GENERATION_OF_SECOND_MESSENGER_MOLECULES	39	-0.603095575994452	-0.0984818578153606	0.000102310583515264	0.00252431889459032
iPSC-CVPC	Heart	c2.cp.reactome	REACTOME_RESPONSE_TO_ELEVATED_PLATELET_CYTOSOLIC_CA2	http://www.gsea-msigdb.org/gsea/msigdb/cards/REACTOME_RESPONSE_TO_ELEVATED_PLATELET_CYTOSOLIC_CA2	132	-0.270687844877803	0.240471672463737	1.1471485710032e-05	0.000378621345238896
iPSC-CVPC	Arteria	c2.cp.reactome	REACTOME_RESPONSE_TO_ELEVATED_PLATELET_CYTOSOLIC_CA2	http://www.gsea-msigdb.org/gsea/msigdb/cards/REACTOME_RESPONSE_TO_ELEVATED_PLATELET_CYTOSOLIC_CA2	132	-0.41095688001137	0.12144282819638	2.89103665248875e-05	0.000849011172528102
iPSC-CVPC	Heart	c2.cp.reactome	REACTOME_TRANSPORT_OF_MATURE_TRANSCRIPT_TO_CYTOPLASM	http://www.gsea-msigdb.org/gsea/msigdb/cards/REACTOME_TRANSPORT_OF_MATURE_TRANSCRIPT_TO_CYTOPLASM	84	0.884040730157275	0.234967692369128	2.93937054829373e-08	1.82855432854563e-06
iPSC-CVPC	Arteria	c2.cp.reactome	REACTOME_TRANSPORT_OF_MATURE_TRANSCRIPT_TO_CYTOPLASM	http://www.gsea-msigdb.org/gsea/msigdb/cards/REACTOME_TRANSPORT_OF_MATURE_TRANSCRIPT_TO_CYTOPLASM	84	0.581361112006135	0.116538745674188	0.00246256804788245	0.0337677964647473
iPSC-CVPC	Heart	c2.cp.reactome	REACTOME_METABOLISM_OF_AMINO_ACIDS_AND_DERIVATIVES	http://www.gsea-msigdb.org/gsea/msigdb/cards/REACTOME_METABOLISM_OF_AMINO_ACIDS_AND_DERIVATIVES	374	0.580180286954759	0.231808254532319	5.87586831110578e-09	4.25848591147527e-07
iPSC-CVPC	Arteria	c2.cp.reactome	REACTOME_METABOLISM_OF_AMINO_ACIDS_AND_DERIVATIVES	http://www.gsea-msigdb.org/gsea/msigdb/cards/REACTOME_METABOLISM_OF_AMINO_ACIDS_AND_DERIVATIVES	374	0.572777580273364	0.110795788325887	4.78153825598526e-13	6.94456519333924e-11
iPSC-CVPC	Arteria	c2.cp.reactome	REACTOME_E2F_ENABLED_INHIBITION_OF_PRE_REPLICATION_COMPLEX_FORMATION	http://www.gsea-msigdb.org/gsea/msigdb/cards/REACTOME_E2F_ENABLED_INHIBITION_OF_PRE_REPLICATION_COMPLEX_FORMATION	9	1.6264083288266	0.117696367488267	0.00113646256627988	0.0183966139531305
iPSC-CVPC	Arteria	c2.cp.reactome	REACTOME_INTEGRIN_CELL_SURFACE_INTERACTIONS	http://www.gsea-msigdb.org/gsea/msigdb/cards/REACTOME_INTEGRIN_CELL_SURFACE_INTERACTIONS	85	-0.361299245113931	0.12022758049642	0.00183531550607176	0.0268265874563323
iPSC-CVPC	Heart	c2.cp.reactome	REACTOME_SLBP_DEPENDENT_PROCESSING_OF_REPLICATION_DEPENDENT_HISTONE_PRE_MRNAS	http://www.gsea-msigdb.org/gsea/msigdb/cards/REACTOME_SLBP_DEPENDENT_PROCESSING_OF_REPLICATION_DEPENDENT_HISTONE_PRE_MRNAS	11	1.34146045371986	0.236918159577851	0.00172212227060903	0.0254940533254485
iPSC-CVPC	Arteria	c2.cp.reactome	REACTOME_SLBP_DEPENDENT_PROCESSING_OF_REPLICATION_DEPENDENT_HISTONE_PRE_MRNAS	http://www.gsea-msigdb.org/gsea/msigdb/cards/REACTOME_SLBP_DEPENDENT_PROCESSING_OF_REPLICATION_DEPENDENT_HISTONE_PRE_MRNAS	11	1.46583923401164	0.117634981761659	9.36022295585057e-06	0.000315946525688939
iPSC-CVPC	Heart	c2.cp.reactome	REACTOME_RNA_POLYMERASE_II_TRANSCRIPTION	http://www.gsea-msigdb.org/gsea/msigdb/cards/REACTOME_RNA_POLYMERASE_II_TRANSCRIPTION	1375	0.755817469823465	0.20433235719677	2.71007565755211e-56	1.79626278287697e-52
iPSC-CVPC	Arteria	c2.cp.reactome	REACTOME_RNA_POLYMERASE_II_TRANSCRIPTION	http://www.gsea-msigdb.org/gsea/msigdb/cards/REACTOME_RNA_POLYMERASE_II_TRANSCRIPTION	1375	0.616252186218554	0.0864874776870554	2.31267344987108e-43	7.33107428507175e-40
iPSC-CVPC	Arteria	c2.cp.reactome	REACTOME_NEURONAL_SYSTEM	http://www.gsea-msigdb.org/gsea/msigdb/cards/REACTOME_NEURONAL_SYSTEM	410	0.375232293848444	0.114669632755574	0.000517645050020645	0.00972204609787615
Heart	Arteria	c2.cp.reactome	REACTOME_P75_NTR_RECEPTOR_MEDIATED_SIGNALLING	http://www.gsea-msigdb.org/gsea/msigdb/cards/REACTOME_P75_NTR_RECEPTOR_MEDIATED_SIGNALLING	97	-0.372531564891926	-0.0979585679528144	0.00256507184739225	0.034917256034638
iPSC-CVPC	Heart	c2.cp.reactome	REACTOME_GLYCOLYSIS	http://www.gsea-msigdb.org/gsea/msigdb/cards/REACTOME_GLYCOLYSIS	72	0.74018884339404	0.235881808916352	6.70587451839528e-05	0.00175428276017826
iPSC-CVPC	Arteria	c2.cp.reactome	REACTOME_GLYCOLYSIS	http://www.gsea-msigdb.org/gsea/msigdb/cards/REACTOME_GLYCOLYSIS	72	0.930295655053732	0.115725926925111	2.52136846605751e-08	1.59298486561341e-06
iPSC-CVPC	Heart	c2.cp.reactome	REACTOME_PROCESSIVE_SYNTHESIS_ON_THE_LAGGING_STRAND	http://www.gsea-msigdb.org/gsea/msigdb/cards/REACTOME_PROCESSIVE_SYNTHESIS_ON_THE_LAGGING_STRAND	15	1.18945067834927	0.236813241404036	0.00251407988547813	0.0343578351209606
iPSC-CVPC	Arteria	c2.cp.reactome	REACTOME_PROCESSIVE_SYNTHESIS_ON_THE_LAGGING_STRAND	http://www.gsea-msigdb.org/gsea/msigdb/cards/REACTOME_PROCESSIVE_SYNTHESIS_ON_THE_LAGGING_STRAND	15	1.30761238342981	0.117486811467702	0.000458436110928573	0.00880508914954987
iPSC-CVPC	Heart	c2.cp.reactome	REACTOME_MRNA_CAPPING	http://www.gsea-msigdb.org/gsea/msigdb/cards/REACTOME_MRNA_CAPPING	29	1.01296909352497	0.236447771121433	5.11972272536871e-05	0.00139151389655421
iPSC-CVPC	Arteria	c2.cp.reactome	REACTOME_MRNA_CAPPING	http://www.gsea-msigdb.org/gsea/msigdb/cards/REACTOME_MRNA_CAPPING	29	0.938691139406825	0.117234327421403	0.000167006373236877	0.00379559465907964
Heart	Arteria	c2.cp.reactome	REACTOME_MITOCHONDRIAL_FATTY_ACID_BETA_OXIDATION	http://www.gsea-msigdb.org/gsea/msigdb/cards/REACTOME_MITOCHONDRIAL_FATTY_ACID_BETA_OXIDATION	37	0.934343555098688	-0.100950273532461	6.79374091520065e-08	3.90326915986103e-06
iPSC-CVPC	Arteria	c2.cp.reactome	REACTOME_SIGNALING_BY_GPCR	http://www.gsea-msigdb.org/gsea/msigdb/cards/REACTOME_SIGNALING_BY_GPCR	1184	-0.119788114732023	0.124655183716256	2.65611539174457e-05	0.000791073190754514
Heart	Arteria	c2.cp.reactome	REACTOME_SIGNALING_BY_GPCR	http://www.gsea-msigdb.org/gsea/msigdb/cards/REACTOME_SIGNALING_BY_GPCR	1184	-0.23137370029927	-0.0957322199172994	0.000838170804139872	0.0144127818771306
iPSC-CVPC	Heart	c2.cp.reactome	REACTOME_PEPTIDE_LIGAND_BINDING_RECEPTORS	http://www.gsea-msigdb.org/gsea/msigdb/cards/REACTOME_PEPTIDE_LIGAND_BINDING_RECEPTORS	198	-0.184700975165745	0.239615453971931	0.000524994020618187	0.00982968388527257
iPSC-CVPC	Arteria	c2.cp.reactome	REACTOME_PEPTIDE_LIGAND_BINDING_RECEPTORS	http://www.gsea-msigdb.org/gsea/msigdb/cards/REACTOME_PEPTIDE_LIGAND_BINDING_RECEPTORS	198	-0.436974081383233	0.121126296671594	3.78454476987512e-05	0.00106907157933679
iPSC-CVPC	Arteria	c2.cp.reactome	REACTOME_METABOLISM_OF_POLYAMINES	http://www.gsea-msigdb.org/gsea/msigdb/cards/REACTOME_METABOLISM_OF_POLYAMINES	59	0.941252028302303	0.116096293271148	2.79353262273977e-06	0.00010901683076273
Heart	Arteria	c2.cp.reactome	REACTOME_METABOLISM_OF_POLYAMINES	http://www.gsea-msigdb.org/gsea/msigdb/cards/REACTOME_METABOLISM_OF_POLYAMINES	59	0.451980654086149	-0.100741990195351	2.92901749805956e-05	0.000858672041680839
Heart	Arteria	c2.cp.reactome	REACTOME_NOTCH_HLH_TRANSCRIPTION_PATHWAY	http://www.gsea-msigdb.org/gsea/msigdb/cards/REACTOME_NOTCH_HLH_TRANSCRIPTION_PATHWAY	28	-0.645306741963776	-0.0984733783058697	0.00162570315933006	0.0243785256362804
iPSC-CVPC	Heart	c2.cp.reactome	REACTOME_CELL_CYCLE_MITOTIC	http://www.gsea-msigdb.org/gsea/msigdb/cards/REACTOME_CELL_CYCLE_MITOTIC	560	0.91293540829258	0.220154511611969	2.05047996102468e-39	3.93416956521969e-36
iPSC-CVPC	Arteria	c2.cp.reactome	REACTOME_CELL_CYCLE_MITOTIC	http://www.gsea-msigdb.org/gsea/msigdb/cards/REACTOME_CELL_CYCLE_MITOTIC	560	0.872819018594197	0.0989714269861501	1.6497129206469e-39	3.34108109254013e-36
iPSC-CVPC	Heart	c2.cp.reactome	REACTOME_RECRUITMENT_OF_MITOTIC_CENTROSOME_PROTEINS_AND_COMPLEXES	http://www.gsea-msigdb.org/gsea/msigdb/cards/REACTOME_RECRUITMENT_OF_MITOTIC_CENTROSOME_PROTEINS_AND_COMPLEXES	81	0.642533382799018	0.235898817915516	0.00159350500874161	0.023989439744444
iPSC-CVPC	Heart	c2.cp.reactome	REACTOME_MITOCHONDRIAL_TRNA_AMINOACYLATION	http://www.gsea-msigdb.org/gsea/msigdb/cards/REACTOME_MITOCHONDRIAL_TRNA_AMINOACYLATION	21	0.881314158479333	0.236850304151709	0.00235683104725079	0.0327178588773816
iPSC-CVPC	Arteria	c2.cp.reactome	REACTOME_MITOCHONDRIAL_TRNA_AMINOACYLATION	http://www.gsea-msigdb.org/gsea/msigdb/cards/REACTOME_MITOCHONDRIAL_TRNA_AMINOACYLATION	21	1.44025908943122	0.116999557675349	2.2418196241939e-06	8.97084670583716e-05
Heart	Arteria	c2.cp.reactome	REACTOME_MITOCHONDRIAL_TRNA_AMINOACYLATION	http://www.gsea-msigdb.org/gsea/msigdb/cards/REACTOME_MITOCHONDRIAL_TRNA_AMINOACYLATION	21	0.795060525580676	-0.100146044031574	7.9036031254124e-07	3.53307051054992e-05
iPSC-CVPC	Heart	c2.cp.reactome	REACTOME_CYTOSOLIC_TRNA_AMINOACYLATION	http://www.gsea-msigdb.org/gsea/msigdb/cards/REACTOME_CYTOSOLIC_TRNA_AMINOACYLATION	24	0.960425028693861	0.236662172557221	9.19471548904288e-07	4.01904982968002e-05
iPSC-CVPC	Arteria	c2.cp.reactome	REACTOME_CYTOSOLIC_TRNA_AMINOACYLATION	http://www.gsea-msigdb.org/gsea/msigdb/cards/REACTOME_CYTOSOLIC_TRNA_AMINOACYLATION	24	1.31328293065868	0.116954275590577	1.21982986301853e-07	6.55874450463258e-06
Heart	Arteria	c2.cp.reactome	REACTOME_CYTOSOLIC_TRNA_AMINOACYLATION	http://www.gsea-msigdb.org/gsea/msigdb/cards/REACTOME_CYTOSOLIC_TRNA_AMINOACYLATION	24	0.389024077887827	-0.0997994754697496	0.00127209194124414	0.0200187678273623
Heart	Arteria	c2.cp.reactome	REACTOME_DARPP_32_EVENTS	http://www.gsea-msigdb.org/gsea/msigdb/cards/REACTOME_DARPP_32_EVENTS	24	0.496054447608851	-0.0998963274555241	0.00399985501125981	0.049570870136995
iPSC-CVPC	Heart	c2.cp.reactome	REACTOME_CHEMOKINE_RECEPTORS_BIND_CHEMOKINES	http://www.gsea-msigdb.org/gsea/msigdb/cards/REACTOME_CHEMOKINE_RECEPTORS_BIND_CHEMOKINES	58	-0.690861922300932	0.239110038352845	8.26451110677355e-07	3.67412951392532e-05
iPSC-CVPC	Arteria	c2.cp.reactome	REACTOME_CHEMOKINE_RECEPTORS_BIND_CHEMOKINES	http://www.gsea-msigdb.org/gsea/msigdb/cards/REACTOME_CHEMOKINE_RECEPTORS_BIND_CHEMOKINES	58	-1.08393120202588	0.120429218091717	1.1023762884161e-08	7.59670631494608e-07
iPSC-CVPC	Heart	c2.cp.reactome	REACTOME_CELL_CYCLE_CHECKPOINTS	http://www.gsea-msigdb.org/gsea/msigdb/cards/REACTOME_CELL_CYCLE_CHECKPOINTS	291	1.00324489355914	0.227393990749737	1.11710730276501e-27	8.22698750881762e-25
iPSC-CVPC	Arteria	c2.cp.reactome	REACTOME_CELL_CYCLE_CHECKPOINTS	http://www.gsea-msigdb.org/gsea/msigdb/cards/REACTOME_CELL_CYCLE_CHECKPOINTS	291	1.09898842505763	0.105402171648777	9.68727986049801e-37	1.38488213205696e-33
Heart	Arteria	c2.cp.reactome	REACTOME_CELL_CYCLE_CHECKPOINTS	http://www.gsea-msigdb.org/gsea/msigdb/cards/REACTOME_CELL_CYCLE_CHECKPOINTS	291	0.11854854260506	-0.102102292955084	3.87128153724773e-05	0.00109103697564435
iPSC-CVPC	Arteria	c2.cp.reactome	REACTOME_ABC_FAMILY_PROTEINS_MEDIATED_TRANSPORT	http://www.gsea-msigdb.org/gsea/msigdb/cards/REACTOME_ABC_FAMILY_PROTEINS_MEDIATED_TRANSPORT	103	0.636680289176942	0.11596199234729	0.000104846060730033	0.00257381193325454
Heart	Arteria	c2.cp.reactome	REACTOME_ABC_FAMILY_PROTEINS_MEDIATED_TRANSPORT	http://www.gsea-msigdb.org/gsea/msigdb/cards/REACTOME_ABC_FAMILY_PROTEINS_MEDIATED_TRANSPORT	103	0.338870639722334	-0.101252907931815	3.50119231821055e-05	0.000999546102644939
iPSC-CVPC	Heart	c2.cp.reactome	REACTOME_TRNA_AMINOACYLATION	http://www.gsea-msigdb.org/gsea/msigdb/cards/REACTOME_TRNA_AMINOACYLATION	42	0.889697357369224	0.236167987052095	3.85136657681448e-07	1.87074807294448e-05
iPSC-CVPC	Arteria	c2.cp.reactome	REACTOME_TRNA_AMINOACYLATION	http://www.gsea-msigdb.org/gsea/msigdb/cards/REACTOME_TRNA_AMINOACYLATION	42	1.339368737105	0.115842314524193	1.55775434594331e-11	1.76084204044001e-09
Heart	Arteria	c2.cp.reactome	REACTOME_TRNA_AMINOACYLATION	http://www.gsea-msigdb.org/gsea/msigdb/cards/REACTOME_TRNA_AMINOACYLATION	42	0.579829414180726	-0.100625609226555	5.32280506869125e-08	3.10961854770201e-06
iPSC-CVPC	Heart	c2.cp.reactome	REACTOME_RECRUITMENT_OF_NUMA_TO_MITOTIC_CENTROSOMES	http://www.gsea-msigdb.org/gsea/msigdb/cards/REACTOME_RECRUITMENT_OF_NUMA_TO_MITOTIC_CENTROSOMES	95	0.644161390870092	0.235731463244644	0.000845141736274008	0.0145079310305841
iPSC-CVPC	Heart	c2.cp.reactome	REACTOME_NUCLEAR_RECEPTOR_TRANSCRIPTION_PATHWAY	http://www.gsea-msigdb.org/gsea/msigdb/cards/REACTOME_NUCLEAR_RECEPTOR_TRANSCRIPTION_PATHWAY	53	-0.462084911228736	0.238992218412261	0.000288884306265055	0.00598870227053708
iPSC-CVPC	Arteria	c2.cp.reactome	REACTOME_FORMATION_OF_TUBULIN_FOLDING_INTERMEDIATES_BY_CCT_TRIC	http://www.gsea-msigdb.org/gsea/msigdb/cards/REACTOME_FORMATION_OF_TUBULIN_FOLDING_INTERMEDIATES_BY_CCT_TRIC	26	1.18769839968869	0.117207356784013	2.16995134553081e-05	0.00066307201446482
Heart	Arteria	c2.cp.reactome	REACTOME_FORMATION_OF_TUBULIN_FOLDING_INTERMEDIATES_BY_CCT_TRIC	http://www.gsea-msigdb.org/gsea/msigdb/cards/REACTOME_FORMATION_OF_TUBULIN_FOLDING_INTERMEDIATES_BY_CCT_TRIC	26	0.577796285056648	-0.0999553510502807	0.000243100078259485	0.0052114623951252
iPSC-CVPC	Heart	c2.cp.reactome	REACTOME_STRIATED_MUSCLE_CONTRACTION	http://www.gsea-msigdb.org/gsea/msigdb/cards/REACTOME_STRIATED_MUSCLE_CONTRACTION	36	-0.274048063604878	0.238343103124049	0.0023950074267584	0.0330903158001758
Heart	Arteria	c2.cp.reactome	REACTOME_STRIATED_MUSCLE_CONTRACTION	http://www.gsea-msigdb.org/gsea/msigdb/cards/REACTOME_STRIATED_MUSCLE_CONTRACTION	36	0.791964441119697	-0.100668652481875	8.21074668783814e-05	0.00209094422027101
iPSC-CVPC	Heart	c2.cp.reactome	REACTOME_MUSCLE_CONTRACTION	http://www.gsea-msigdb.org/gsea/msigdb/cards/REACTOME_MUSCLE_CONTRACTION	205	-0.0678450199997358	0.240111336578143	0.000224003175613219	0.00487081644222611
Heart	Arteria	c2.cp.reactome	REACTOME_MUSCLE_CONTRACTION	http://www.gsea-msigdb.org/gsea/msigdb/cards/REACTOME_MUSCLE_CONTRACTION	205	0.301736676290246	-0.102634768126994	3.91453044800167e-05	0.00110194787812106
iPSC-CVPC	Heart	c2.cp.reactome	REACTOME_CDC6_ASSOCIATION_WITH_THE_ORC_ORIGIN_COMPLEX	http://www.gsea-msigdb.org/gsea/msigdb/cards/REACTOME_CDC6_ASSOCIATION_WITH_THE_ORC_ORIGIN_COMPLEX	11	1.31871246295217	0.236983509241876	0.00219354961871101	0.031006108792284
iPSC-CVPC	Arteria	c2.cp.reactome	REACTOME_CDC6_ASSOCIATION_WITH_THE_ORC_ORIGIN_COMPLEX	http://www.gsea-msigdb.org/gsea/msigdb/cards/REACTOME_CDC6_ASSOCIATION_WITH_THE_ORC_ORIGIN_COMPLEX	11	1.61087506423388	0.11762997003375	0.000394074854517392	0.00772978304224065
iPSC-CVPC	Heart	c2.cp.reactome	REACTOME_MRNA_SPLICING	http://www.gsea-msigdb.org/gsea/msigdb/cards/REACTOME_MRNA_SPLICING	188	0.805638209324171	0.232284519551264	1.01346522907645e-12	1.41282478750927e-10
iPSC-CVPC	Arteria	c2.cp.reactome	REACTOME_MRNA_SPLICING	http://www.gsea-msigdb.org/gsea/msigdb/cards/REACTOME_MRNA_SPLICING	188	0.612410906538197	0.113814618757073	1.24935914825438e-07	6.69775927500577e-06
iPSC-CVPC	Heart	c2.cp.reactome	REACTOME_MRNA_SPLICING_MINOR_PATHWAY	http://www.gsea-msigdb.org/gsea/msigdb/cards/REACTOME_MRNA_SPLICING_MINOR_PATHWAY	52	0.768529673891899	0.23618262610059	0.000488991872241399	0.0092964559095823
iPSC-CVPC	Arteria	c2.cp.reactome	REACTOME_MRNA_SPLICING_MINOR_PATHWAY	http://www.gsea-msigdb.org/gsea/msigdb/cards/REACTOME_MRNA_SPLICING_MINOR_PATHWAY	52	0.716369600771394	0.116862923026297	0.000344558100364162	0.00692217564109493
iPSC-CVPC	Heart	c2.cp.reactome	REACTOME_PROCESSING_OF_CAPPED_INTRONLESS_PRE_MRNA	http://www.gsea-msigdb.org/gsea/msigdb/cards/REACTOME_PROCESSING_OF_CAPPED_INTRONLESS_PRE_MRNA	28	1.22404613963555	0.236157559616837	3.93438294757852e-06	0.000147330213828969
iPSC-CVPC	Arteria	c2.cp.reactome	REACTOME_PROCESSING_OF_CAPPED_INTRONLESS_PRE_MRNA	http://www.gsea-msigdb.org/gsea/msigdb/cards/REACTOME_PROCESSING_OF_CAPPED_INTRONLESS_PRE_MRNA	28	0.997649574816855	0.117153265001002	0.000503974599658988	0.00952417938997852
iPSC-CVPC	Heart	c2.cp.reactome	REACTOME_CITRIC_ACID_CYCLE_TCA_CYCLE	http://www.gsea-msigdb.org/gsea/msigdb/cards/REACTOME_CITRIC_ACID_CYCLE_TCA_CYCLE	22	-0.386486948789403	0.238187850688727	0.000493604665521157	0.009359745788942
iPSC-CVPC	Arteria	c2.cp.reactome	REACTOME_CITRIC_ACID_CYCLE_TCA_CYCLE	http://www.gsea-msigdb.org/gsea/msigdb/cards/REACTOME_CITRIC_ACID_CYCLE_TCA_CYCLE	22	0.868513855783203	0.117552065436799	0.000705050934122344	0.0125163278684991
Heart	Arteria	c2.cp.reactome	REACTOME_CITRIC_ACID_CYCLE_TCA_CYCLE	http://www.gsea-msigdb.org/gsea/msigdb/cards/REACTOME_CITRIC_ACID_CYCLE_TCA_CYCLE	22	1.56263665344257	-0.101018945773391	2.24548332599021e-15	4.90167496450958e-13
iPSC-CVPC	Heart	c2.cp.reactome	REACTOME_POLYMERASE_SWITCHING	http://www.gsea-msigdb.org/gsea/msigdb/cards/REACTOME_POLYMERASE_SWITCHING	14	1.24057608942311	0.236824865216878	0.00239251123350134	0.0330638252822538
iPSC-CVPC	Arteria	c2.cp.reactome	REACTOME_POLYMERASE_SWITCHING	http://www.gsea-msigdb.org/gsea/msigdb/cards/REACTOME_POLYMERASE_SWITCHING	14	1.28591675139508	0.117560115575874	0.00100461707263569	0.0166240640374025
iPSC-CVPC	Heart	c2.cp.reactome	REACTOME_NUCLEOTIDE_EXCISION_REPAIR	http://www.gsea-msigdb.org/gsea/msigdb/cards/REACTOME_NUCLEOTIDE_EXCISION_REPAIR	110	0.772654433241219	0.234664792443512	8.25801555040053e-08	4.63497810441996e-06
iPSC-CVPC	Arteria	c2.cp.reactome	REACTOME_NUCLEOTIDE_EXCISION_REPAIR	http://www.gsea-msigdb.org/gsea/msigdb/cards/REACTOME_NUCLEOTIDE_EXCISION_REPAIR	110	0.651807395006096	0.115522072032517	6.5101337099782e-06	0.000229853432765521
Heart	Arteria	c2.cp.reactome	REACTOME_G_ALPHA_Q_SIGNALLING_EVENTS	http://www.gsea-msigdb.org/gsea/msigdb/cards/REACTOME_G_ALPHA_Q_SIGNALLING_EVENTS	216	-0.370212499033698	-0.0972701097997284	0.000392679765389483	0.00770864001475009
iPSC-CVPC	Arteria	c2.cp.reactome	REACTOME_EICOSANOID_LIGAND_BINDING_RECEPTORS	http://www.gsea-msigdb.org/gsea/msigdb/cards/REACTOME_EICOSANOID_LIGAND_BINDING_RECEPTORS	15	-0.892193319022189	0.119056437327964	0.00253948614939699	0.0346454091118791
iPSC-CVPC	Heart	c2.cp.reactome	REACTOME_FANCONI_ANEMIA_PATHWAY	http://www.gsea-msigdb.org/gsea/msigdb/cards/REACTOME_FANCONI_ANEMIA_PATHWAY	39	1.00875234499871	0.236074153986575	0.000151494980133922	0.00351986854894332
iPSC-CVPC	Heart	c2.cp.reactome	REACTOME_FORMATION_OF_RNA_POL_II_ELONGATION_COMPLEX	http://www.gsea-msigdb.org/gsea/msigdb/cards/REACTOME_FORMATION_OF_RNA_POL_II_ELONGATION_COMPLEX	61	0.952535077563154	0.235545067077895	3.67863900884719e-07	1.79642258202304e-05
iPSC-CVPC	Arteria	c2.cp.reactome	REACTOME_FORMATION_OF_RNA_POL_II_ELONGATION_COMPLEX	http://www.gsea-msigdb.org/gsea/msigdb/cards/REACTOME_FORMATION_OF_RNA_POL_II_ELONGATION_COMPLEX	61	0.839044119659357	0.116377733153334	1.70815356677059e-06	7.01041800023213e-05
iPSC-CVPC	Arteria	c2.cp.reactome	REACTOME_G_ALPHA_I_SIGNALLING_EVENTS	http://www.gsea-msigdb.org/gsea/msigdb/cards/REACTOME_G_ALPHA_I_SIGNALLING_EVENTS	403	-0.12428552302472	0.121410360832449	0.0038472774484198	0.0481381759888175
iPSC-CVPC	Arteria	c2.cp.reactome	REACTOME_BRANCHED_CHAIN_AMINO_ACID_CATABOLISM	http://www.gsea-msigdb.org/gsea/msigdb/cards/REACTOME_BRANCHED_CHAIN_AMINO_ACID_CATABOLISM	21	0.722929519478308	0.117739000094798	0.000121422351375611	0.00291114180086959
Heart	Arteria	c2.cp.reactome	REACTOME_BRANCHED_CHAIN_AMINO_ACID_CATABOLISM	http://www.gsea-msigdb.org/gsea/msigdb/cards/REACTOME_BRANCHED_CHAIN_AMINO_ACID_CATABOLISM	21	0.978475622226421	-0.100335113196582	4.51982838464208e-08	2.68325810122378e-06
iPSC-CVPC	Heart	c2.cp.reactome	REACTOME_DEADENYLATION_OF_MRNA	http://www.gsea-msigdb.org/gsea/msigdb/cards/REACTOME_DEADENYLATION_OF_MRNA	25	0.967404176856422	0.236618071930738	0.000403330803430327	0.00788587973915304
iPSC-CVPC	Heart	c2.cp.reactome	REACTOME_MRNA_DECAY_BY_5_TO_3_EXORIBONUCLEASE	http://www.gsea-msigdb.org/gsea/msigdb/cards/REACTOME_MRNA_DECAY_BY_5_TO_3_EXORIBONUCLEASE	15	1.24488047401698	0.236772440200041	0.000240165096902892	0.00516111504331318
iPSC-CVPC	Arteria	c2.cp.reactome	REACTOME_MRNA_DECAY_BY_5_TO_3_EXORIBONUCLEASE	http://www.gsea-msigdb.org/gsea/msigdb/cards/REACTOME_MRNA_DECAY_BY_5_TO_3_EXORIBONUCLEASE	15	1.20094296046373	0.117565329543297	6.93668782321964e-06	0.000243030741231678
iPSC-CVPC	Heart	c2.cp.reactome	REACTOME_DEADENYLATION_DEPENDENT_MRNA_DECAY	http://www.gsea-msigdb.org/gsea/msigdb/cards/REACTOME_DEADENYLATION_DEPENDENT_MRNA_DECAY	56	1.00492354865252	0.235400810089106	1.11538459953074e-08	7.65739884813433e-07
iPSC-CVPC	Arteria	c2.cp.reactome	REACTOME_DEADENYLATION_DEPENDENT_MRNA_DECAY	http://www.gsea-msigdb.org/gsea/msigdb/cards/REACTOME_DEADENYLATION_DEPENDENT_MRNA_DECAY	56	0.856149749468515	0.116330631060138	1.00885591639169e-06	4.35234769279302e-05
iPSC-CVPC	Arteria	c2.cp.reactome	REACTOME_CELL_EXTRACELLULAR_MATRIX_INTERACTIONS	http://www.gsea-msigdb.org/gsea/msigdb/cards/REACTOME_CELL_EXTRACELLULAR_MATRIX_INTERACTIONS	18	-0.729901428876751	0.119111590456935	0.000511420508321954	0.00963243550535917
Heart	Arteria	c2.cp.reactome	REACTOME_PYRUVATE_METABOLISM	http://www.gsea-msigdb.org/gsea/msigdb/cards/REACTOME_PYRUVATE_METABOLISM	31	0.850928566841992	-0.100483846080662	1.78886934591891e-05	0.000560318613359437
iPSC-CVPC	Heart	c2.cp.reactome	REACTOME_METABOLISM_OF_RNA	http://www.gsea-msigdb.org/gsea/msigdb/cards/REACTOME_METABOLISM_OF_RNA	672	0.854909298561537	0.217025858899021	2.73749916978454e-52	1.33058884646547e-48
iPSC-CVPC	Arteria	c2.cp.reactome	REACTOME_METABOLISM_OF_RNA	http://www.gsea-msigdb.org/gsea/msigdb/cards/REACTOME_METABOLISM_OF_RNA	672	0.712547461839098	0.098644332877478	6.13073290530395e-38	9.93301345317346e-35
iPSC-CVPC	Heart	c2.cp.reactome	REACTOME_MITOTIC_G1_PHASE_AND_G1_S_TRANSITION	http://www.gsea-msigdb.org/gsea/msigdb/cards/REACTOME_MITOTIC_G1_PHASE_AND_G1_S_TRANSITION	149	0.951177925188062	0.232367758997838	2.04746846157831e-14	3.73197195163032e-12
iPSC-CVPC	Arteria	c2.cp.reactome	REACTOME_MITOTIC_G1_PHASE_AND_G1_S_TRANSITION	http://www.gsea-msigdb.org/gsea/msigdb/cards/REACTOME_MITOTIC_G1_PHASE_AND_G1_S_TRANSITION	149	1.02105807875381	0.111852914028854	1.28598244927645e-16	3.17829472523041e-14
iPSC-CVPC	Arteria	c2.cp.reactome	REACTOME_GPCR_LIGAND_BINDING	http://www.gsea-msigdb.org/gsea/msigdb/cards/REACTOME_GPCR_LIGAND_BINDING	463	-0.203291749326532	0.122241207192388	9.51358013225678e-05	0.00237079658516705
Heart	Arteria	c2.cp.reactome	REACTOME_GPCR_LIGAND_BINDING	http://www.gsea-msigdb.org/gsea/msigdb/cards/REACTOME_GPCR_LIGAND_BINDING	463	-0.263226883903076	-0.0972463923169019	0.00303628911127697	0.0400529768073263
iPSC-CVPC	Heart	c2.cp.reactome	REACTOME_MITOTIC_G2_G2_M_PHASES	http://www.gsea-msigdb.org/gsea/msigdb/cards/REACTOME_MITOTIC_G2_G2_M_PHASES	200	0.792509546632906	0.232239006017186	1.44323630505016e-11	1.63646836337328e-09
iPSC-CVPC	Arteria	c2.cp.reactome	REACTOME_MITOTIC_G2_G2_M_PHASES	http://www.gsea-msigdb.org/gsea/msigdb/cards/REACTOME_MITOTIC_G2_G2_M_PHASES	200	0.844150299279229	0.111463965763015	4.42291912500541e-15	9.03279020966441e-13
iPSC-CVPC	Heart	c2.cp.reactome	REACTOME_DNA_REPAIR	http://www.gsea-msigdb.org/gsea/msigdb/cards/REACTOME_DNA_REPAIR	331	0.855224969140024	0.228322371241854	4.5737464400783e-21	1.75509094315615e-18
iPSC-CVPC	Arteria	c2.cp.reactome	REACTOME_DNA_REPAIR	http://www.gsea-msigdb.org/gsea/msigdb/cards/REACTOME_DNA_REPAIR	331	0.747794648985716	0.108996209305939	3.89261550230956e-17	1.0245729373931e-14
iPSC-CVPC	Heart	c2.cp.reactome	REACTOME_POST_TRANSLATIONAL_PROTEIN_MODIFICATION	http://www.gsea-msigdb.org/gsea/msigdb/cards/REACTOME_POST_TRANSLATIONAL_PROTEIN_MODIFICATION	1430	0.485495981189418	0.221183142069096	2.31482884989149e-15	5.02297192311722e-13
iPSC-CVPC	Arteria	c2.cp.reactome	REACTOME_POST_TRANSLATIONAL_PROTEIN_MODIFICATION	http://www.gsea-msigdb.org/gsea/msigdb/cards/REACTOME_POST_TRANSLATIONAL_PROTEIN_MODIFICATION	1430	0.471521891738568	0.0951049415277099	1.07169749282974e-23	5.58117089319452e-21
Heart	Arteria	c2.cp.reactome	REACTOME_POST_TRANSLATIONAL_PROTEIN_MODIFICATION	http://www.gsea-msigdb.org/gsea/msigdb/cards/REACTOME_POST_TRANSLATIONAL_PROTEIN_MODIFICATION	1430	-0.0109782837459488	-0.105035608658032	0.000441729304726055	0.00852914244657626
iPSC-CVPC	Heart	c2.cp.reactome	REACTOME_CHROMOSOME_MAINTENANCE	http://www.gsea-msigdb.org/gsea/msigdb/cards/REACTOME_CHROMOSOME_MAINTENANCE	117	1.03534165900251	0.233977306023566	8.20004883602727e-12	9.72125789570589e-10
iPSC-CVPC	Arteria	c2.cp.reactome	REACTOME_CHROMOSOME_MAINTENANCE	http://www.gsea-msigdb.org/gsea/msigdb/cards/REACTOME_CHROMOSOME_MAINTENANCE	117	0.985900595013752	0.114516543185196	1.86629015531122e-10	1.77404627032055e-08
iPSC-CVPC	Arteria	c2.cp.reactome	REACTOME_L1CAM_INTERACTIONS	http://www.gsea-msigdb.org/gsea/msigdb/cards/REACTOME_L1CAM_INTERACTIONS	121	0.508412684550249	0.116401475334688	0.00067260777842112	0.0120459740891441
iPSC-CVPC	Heart	c2.cp.reactome	REACTOME_RESPIRATORY_ELECTRON_TRANSPORT	http://www.gsea-msigdb.org/gsea/msigdb/cards/REACTOME_RESPIRATORY_ELECTRON_TRANSPORT	100	-0.354792820623537	0.240374067008021	4.41040593873268e-14	7.6198646110678e-12
iPSC-CVPC	Arteria	c2.cp.reactome	REACTOME_RESPIRATORY_ELECTRON_TRANSPORT	http://www.gsea-msigdb.org/gsea/msigdb/cards/REACTOME_RESPIRATORY_ELECTRON_TRANSPORT	100	0.72773992772035	0.115419655921344	8.04983320334689e-13	1.13962192043266e-10
Heart	Arteria	c2.cp.reactome	REACTOME_RESPIRATORY_ELECTRON_TRANSPORT	http://www.gsea-msigdb.org/gsea/msigdb/cards/REACTOME_RESPIRATORY_ELECTRON_TRANSPORT	100	1.29873525619671	-0.105974623950791	1.78510976506831e-43	5.91593490278932e-40
iPSC-CVPC	Heart	c2.cp.reactome	REACTOME_ASPARAGINE_N_LINKED_GLYCOSYLATION	http://www.gsea-msigdb.org/gsea/msigdb/cards/REACTOME_ASPARAGINE_N_LINKED_GLYCOSYLATION	305	0.530408102352936	0.233318301916391	1.86526581149222e-06	7.59322529592889e-05
iPSC-CVPC	Arteria	c2.cp.reactome	REACTOME_ASPARAGINE_N_LINKED_GLYCOSYLATION	http://www.gsea-msigdb.org/gsea/msigdb/cards/REACTOME_ASPARAGINE_N_LINKED_GLYCOSYLATION	305	0.545294449997616	0.112246487353442	4.57401171329611e-10	4.12220791105941e-08
iPSC-CVPC	Heart	c2.cp.reactome	REACTOME_ASSEMBLY_OF_THE_PRE_REPLICATIVE_COMPLEX	http://www.gsea-msigdb.org/gsea/msigdb/cards/REACTOME_ASSEMBLY_OF_THE_PRE_REPLICATIVE_COMPLEX	68	0.842165578866473	0.235580540676917	7.9759388490343e-06	0.000274949279217135
iPSC-CVPC	Arteria	c2.cp.reactome	REACTOME_ASSEMBLY_OF_THE_PRE_REPLICATIVE_COMPLEX	http://www.gsea-msigdb.org/gsea/msigdb/cards/REACTOME_ASSEMBLY_OF_THE_PRE_REPLICATIVE_COMPLEX	68	1.1877131306887	0.114942890414478	9.91152645516087e-12	1.16179981080277e-09
Heart	Arteria	c2.cp.reactome	REACTOME_ASSEMBLY_OF_THE_PRE_REPLICATIVE_COMPLEX	http://www.gsea-msigdb.org/gsea/msigdb/cards/REACTOME_ASSEMBLY_OF_THE_PRE_REPLICATIVE_COMPLEX	68	0.389187018548054	-0.100785915691639	0.000107410568475876	0.00262880065022076
iPSC-CVPC	Heart	c2.cp.reactome	REACTOME_REGULATION_OF_MRNA_STABILITY_BY_PROTEINS_THAT_BIND_AU_RICH_ELEMENTS	http://www.gsea-msigdb.org/gsea/msigdb/cards/REACTOME_REGULATION_OF_MRNA_STABILITY_BY_PROTEINS_THAT_BIND_AU_RICH_ELEMENTS	87	0.651801552030165	0.235779932124489	0.000835827263651878	0.0143860552326711
iPSC-CVPC	Arteria	c2.cp.reactome	REACTOME_REGULATION_OF_MRNA_STABILITY_BY_PROTEINS_THAT_BIND_AU_RICH_ELEMENTS	http://www.gsea-msigdb.org/gsea/msigdb/cards/REACTOME_REGULATION_OF_MRNA_STABILITY_BY_PROTEINS_THAT_BIND_AU_RICH_ELEMENTS	87	0.871772128638167	0.115208774813178	1.18314275087206e-07	6.38030730941799e-06
Heart	Arteria	c2.cp.reactome	REACTOME_REGULATION_OF_MRNA_STABILITY_BY_PROTEINS_THAT_BIND_AU_RICH_ELEMENTS	http://www.gsea-msigdb.org/gsea/msigdb/cards/REACTOME_REGULATION_OF_MRNA_STABILITY_BY_PROTEINS_THAT_BIND_AU_RICH_ELEMENTS	87	0.257349326000081	-0.10071664519815	0.000751919233212729	0.0131877987429172
iPSC-CVPC	Heart	c2.cp.reactome	REACTOME_TRANSPORT_TO_THE_GOLGI_AND_SUBSEQUENT_MODIFICATION	http://www.gsea-msigdb.org/gsea/msigdb/cards/REACTOME_TRANSPORT_TO_THE_GOLGI_AND_SUBSEQUENT_MODIFICATION	186	0.562134473480554	0.234736534599137	6.94187333358114e-05	0.00180629922511801
iPSC-CVPC	Arteria	c2.cp.reactome	REACTOME_TRANSPORT_TO_THE_GOLGI_AND_SUBSEQUENT_MODIFICATION	http://www.gsea-msigdb.org/gsea/msigdb/cards/REACTOME_TRANSPORT_TO_THE_GOLGI_AND_SUBSEQUENT_MODIFICATION	186	0.653223751920574	0.113785990146291	1.14469390667831e-09	9.52722466232978e-08
iPSC-CVPC	Heart	c2.cp.reactome	REACTOME_INTERFERON_GAMMA_SIGNALING	http://www.gsea-msigdb.org/gsea/msigdb/cards/REACTOME_INTERFERON_GAMMA_SIGNALING	93	-0.448512857666397	0.240317506681093	3.08482881242218e-07	1.53209662046927e-05
iPSC-CVPC	Arteria	c2.cp.reactome	REACTOME_INTERFERON_GAMMA_SIGNALING	http://www.gsea-msigdb.org/gsea/msigdb/cards/REACTOME_INTERFERON_GAMMA_SIGNALING	93	-0.956903041653281	0.12275644422932	5.1599990739204e-11	5.38212263920548e-09
Heart	Arteria	c2.cp.reactome	REACTOME_INTERFERON_GAMMA_SIGNALING	http://www.gsea-msigdb.org/gsea/msigdb/cards/REACTOME_INTERFERON_GAMMA_SIGNALING	93	-0.556928620195351	-0.0973537106104287	3.58844602333418e-06	0.000135841127266496
iPSC-CVPC	Heart	c2.cp.reactome	REACTOME_INTERFERON_ALPHA_BETA_SIGNALING	http://www.gsea-msigdb.org/gsea/msigdb/cards/REACTOME_INTERFERON_ALPHA_BETA_SIGNALING	70	-0.677205661113597	0.239987624391186	2.46213914042624e-10	2.3133002910997e-08
iPSC-CVPC	Arteria	c2.cp.reactome	REACTOME_INTERFERON_ALPHA_BETA_SIGNALING	http://www.gsea-msigdb.org/gsea/msigdb/cards/REACTOME_INTERFERON_ALPHA_BETA_SIGNALING	70	-1.22341669509337	0.121990773334173	2.37596272000949e-13	3.61647319317686e-11
Heart	Arteria	c2.cp.reactome	REACTOME_INTERFERON_ALPHA_BETA_SIGNALING	http://www.gsea-msigdb.org/gsea/msigdb/cards/REACTOME_INTERFERON_ALPHA_BETA_SIGNALING	70	-0.633195653301947	-0.0977801739129912	2.49629964252029e-08	1.57851440274512e-06
iPSC-CVPC	Arteria	c2.cp.reactome	REACTOME_KINESINS	http://www.gsea-msigdb.org/gsea/msigdb/cards/REACTOME_KINESINS	61	0.88869252876977	0.116506807704018	1.54378636103411e-05	0.000491510566797537
iPSC-CVPC	Arteria	c2.cp.reactome	REACTOME_INTERFERON_SIGNALING	http://www.gsea-msigdb.org/gsea/msigdb/cards/REACTOME_INTERFERON_SIGNALING	202	-0.356931883658012	0.122452474286402	4.63049900642876e-05	0.00127783895556289
Heart	Arteria	c2.cp.reactome	REACTOME_INTERFERON_SIGNALING	http://www.gsea-msigdb.org/gsea/msigdb/cards/REACTOME_INTERFERON_SIGNALING	202	-0.467870437083625	-0.0960517078946274	2.3811711358101e-08	1.51227183223674e-06
iPSC-CVPC	Heart	c2.cp.reactome	REACTOME_FORMATION_OF_INCISION_COMPLEX_IN_GG_NER	http://www.gsea-msigdb.org/gsea/msigdb/cards/REACTOME_FORMATION_OF_INCISION_COMPLEX_IN_GG_NER	43	0.778824402296305	0.236423456810757	0.000277233373786505	0.00578139663183106
iPSC-CVPC	Heart	c2.cp.reactome	REACTOME_MEIOTIC_RECOMBINATION	http://www.gsea-msigdb.org/gsea/msigdb/cards/REACTOME_MEIOTIC_RECOMBINATION	87	0.779659217243036	0.236261575262767	0.000317342866865369	0.00645207782495459
iPSC-CVPC	Arteria	c2.cp.reactome	REACTOME_MEIOTIC_RECOMBINATION	http://www.gsea-msigdb.org/gsea/msigdb/cards/REACTOME_MEIOTIC_RECOMBINATION	87	0.899949215689624	0.116556709756358	6.95758408774069e-07	3.16253427838582e-05
Heart	Arteria	c2.cp.reactome	REACTOME_PLATELET_AGGREGATION_PLUG_FORMATION	http://www.gsea-msigdb.org/gsea/msigdb/cards/REACTOME_PLATELET_AGGREGATION_PLUG_FORMATION	39	-0.55003793023356	-0.0984713221840994	0.00252867408688778	0.0345119990641897
iPSC-CVPC	Heart	c2.cp.reactome	REACTOME_SIGNALING_BY_NOTCH	http://www.gsea-msigdb.org/gsea/msigdb/cards/REACTOME_SIGNALING_BY_NOTCH	247	0.503393112830151	0.234920457035014	0.000671304861169683	0.0120255936420198
iPSC-CVPC	Arteria	c2.cp.reactome	REACTOME_SIGNALING_BY_NOTCH	http://www.gsea-msigdb.org/gsea/msigdb/cards/REACTOME_SIGNALING_BY_NOTCH	247	0.480370391120922	0.114831029054736	8.8181368274762e-05	0.00221773555693157
iPSC-CVPC	Heart	c2.cp.reactome	REACTOME_LAGGING_STRAND_SYNTHESIS	http://www.gsea-msigdb.org/gsea/msigdb/cards/REACTOME_LAGGING_STRAND_SYNTHESIS	20	1.26924794660354	0.236501106099966	4.41258685739089e-05	0.00122140203183566
iPSC-CVPC	Arteria	c2.cp.reactome	REACTOME_LAGGING_STRAND_SYNTHESIS	http://www.gsea-msigdb.org/gsea/msigdb/cards/REACTOME_LAGGING_STRAND_SYNTHESIS	20	1.39713659076362	0.117106842292495	3.88390118134354e-06	0.000145814290026043
iPSC-CVPC	Arteria	c2.cp.reactome	REACTOME_INHIBITION_OF_REPLICATION_INITIATION_OF_DAMAGED_DNA_BY_RB1_E2F1	http://www.gsea-msigdb.org/gsea/msigdb/cards/REACTOME_INHIBITION_OF_REPLICATION_INITIATION_OF_DAMAGED_DNA_BY_RB1_E2F1	13	1.40341963457578	0.117479393245803	2.24629647251776e-05	0.000684107057288209
iPSC-CVPC	Arteria	c2.cp.reactome	REACTOME_ETHANOL_OXIDATION	http://www.gsea-msigdb.org/gsea/msigdb/cards/REACTOME_ETHANOL_OXIDATION	12	-1.17903869044998	0.119062400914298	0.000276771339018161	0.0057753639257227
iPSC-CVPC	Heart	c2.cp.reactome	REACTOME_DNA_REPLICATION	http://www.gsea-msigdb.org/gsea/msigdb/cards/REACTOME_DNA_REPLICATION	127	0.938157537155491	0.233297162151532	1.12383649650663e-11	1.30059992260003e-09
iPSC-CVPC	Arteria	c2.cp.reactome	REACTOME_DNA_REPLICATION	http://www.gsea-msigdb.org/gsea/msigdb/cards/REACTOME_DNA_REPLICATION	127	1.12272419062403	0.112317501780087	1.69407626178784e-17	4.55769026460109e-15
Heart	Arteria	c2.cp.reactome	REACTOME_DNA_REPLICATION	http://www.gsea-msigdb.org/gsea/msigdb/cards/REACTOME_DNA_REPLICATION	127	0.211431040977213	-0.101093854519917	0.000175923201439933	0.00397347729051551
iPSC-CVPC	Heart	c2.cp.reactome	REACTOME_E2F_MEDIATED_REGULATION_OF_DNA_REPLICATION	http://www.gsea-msigdb.org/gsea/msigdb/cards/REACTOME_E2F_MEDIATED_REGULATION_OF_DNA_REPLICATION	22	1.01153271198239	0.236639997110019	0.000579689783645988	0.0106701849118519
iPSC-CVPC	Arteria	c2.cp.reactome	REACTOME_E2F_MEDIATED_REGULATION_OF_DNA_REPLICATION	http://www.gsea-msigdb.org/gsea/msigdb/cards/REACTOME_E2F_MEDIATED_REGULATION_OF_DNA_REPLICATION	22	1.49067608015219	0.116812708885458	4.0463992580133e-08	2.42614246301391e-06
Heart	Arteria	c2.cp.reactome	REACTOME_E2F_MEDIATED_REGULATION_OF_DNA_REPLICATION	http://www.gsea-msigdb.org/gsea/msigdb/cards/REACTOME_E2F_MEDIATED_REGULATION_OF_DNA_REPLICATION	22	0.51653322432693	-0.0999194502765607	0.00106859586492352	0.0175000574833129
iPSC-CVPC	Heart	c2.cp.reactome	REACTOME_HEMOSTASIS	http://www.gsea-msigdb.org/gsea/msigdb/cards/REACTOME_HEMOSTASIS	678	0.0546343784445136	0.242687177652245	0.000221294618024395	0.00481910672208501
iPSC-CVPC	Arteria	c2.cp.reactome	REACTOME_HEMOSTASIS	http://www.gsea-msigdb.org/gsea/msigdb/cards/REACTOME_HEMOSTASIS	678	-0.156324908329929	0.126132447731614	1.97585493197246e-06	8.01656133751699e-05
Heart	Arteria	c2.cp.reactome	REACTOME_HEMOSTASIS	http://www.gsea-msigdb.org/gsea/msigdb/cards/REACTOME_HEMOSTASIS	678	-0.23952223459371	-0.0952554943710644	0.000283306159938834	0.00588477744016537
iPSC-CVPC	Heart	c2.cp.reactome	REACTOME_HIV_INFECTION	http://www.gsea-msigdb.org/gsea/msigdb/cards/REACTOME_HIV_INFECTION	234	0.850991848816826	0.230700571142432	3.91710190776734e-17	1.02497058993022e-14
iPSC-CVPC	Arteria	c2.cp.reactome	REACTOME_HIV_INFECTION	http://www.gsea-msigdb.org/gsea/msigdb/cards/REACTOME_HIV_INFECTION	234	0.855645924415931	0.110173818373301	3.4321939997405e-18	1.01310863290316e-15
iPSC-CVPC	Heart	c2.cp.reactome	REACTOME_HIV_LIFE_CYCLE	http://www.gsea-msigdb.org/gsea/msigdb/cards/REACTOME_HIV_LIFE_CYCLE	152	0.977287334649221	0.232289871834659	4.44612987261538e-16	1.01938013485067e-13
iPSC-CVPC	Arteria	c2.cp.reactome	REACTOME_HIV_LIFE_CYCLE	http://www.gsea-msigdb.org/gsea/msigdb/cards/REACTOME_HIV_LIFE_CYCLE	152	0.859624066292214	0.113127614240024	1.71372728128607e-13	2.66978936648048e-11
iPSC-CVPC	Heart	c2.cp.reactome	REACTOME_HOST_INTERACTIONS_OF_HIV_FACTORS	http://www.gsea-msigdb.org/gsea/msigdb/cards/REACTOME_HOST_INTERACTIONS_OF_HIV_FACTORS	131	0.79869644710637	0.233941480054775	3.5186162546139e-09	2.65843308298077e-07
iPSC-CVPC	Arteria	c2.cp.reactome	REACTOME_HOST_INTERACTIONS_OF_HIV_FACTORS	http://www.gsea-msigdb.org/gsea/msigdb/cards/REACTOME_HOST_INTERACTIONS_OF_HIV_FACTORS	131	0.892835932030453	0.113431928277159	3.30049747705812e-11	3.57557162785781e-09
iPSC-CVPC	Heart	c2.cp.reactome	REACTOME_RESPIRATORY_ELECTRON_TRANSPORT_ATP_SYNTHESIS_BY_CHEMIOSMOTIC_COUPLING_AND_HEAT_PRODUCTION_BY_UNCOUPLING_PROTEINS	http://www.gsea-msigdb.org/gsea/msigdb/cards/REACTOME_RESPIRATORY_ELECTRON_TRANSPORT_ATP_SYNTHESIS_BY_CHEMIOSMOTIC_COUPLING_AND_HEAT_PRODUCTION_BY_UNCOUPLING_PROTEINS	124	-0.297416261627244	0.240653769785949	9.92197272466617e-14	1.60755802085041e-11
iPSC-CVPC	Arteria	c2.cp.reactome	REACTOME_RESPIRATORY_ELECTRON_TRANSPORT_ATP_SYNTHESIS_BY_CHEMIOSMOTIC_COUPLING_AND_HEAT_PRODUCTION_BY_UNCOUPLING_PROTEINS	http://www.gsea-msigdb.org/gsea/msigdb/cards/REACTOME_RESPIRATORY_ELECTRON_TRANSPORT_ATP_SYNTHESIS_BY_CHEMIOSMOTIC_COUPLING_AND_HEAT_PRODUCTION_BY_UNCOUPLING_PROTEINS	124	0.73858027331931	0.11472178047328	1.19546705604543e-14	2.26713656307654e-12
Heart	Arteria	c2.cp.reactome	REACTOME_RESPIRATORY_ELECTRON_TRANSPORT_ATP_SYNTHESIS_BY_CHEMIOSMOTIC_COUPLING_AND_HEAT_PRODUCTION_BY_UNCOUPLING_PROTEINS	http://www.gsea-msigdb.org/gsea/msigdb/cards/REACTOME_RESPIRATORY_ELECTRON_TRANSPORT_ATP_SYNTHESIS_BY_CHEMIOSMOTIC_COUPLING_AND_HEAT_PRODUCTION_BY_UNCOUPLING_PROTEINS	124	1.23797817529937	-0.107073016712767	3.43609791671361e-44	1.25261231504836e-40
iPSC-CVPC	Heart	c2.cp.reactome	REACTOME_VIRAL_MESSENGER_RNA_SYNTHESIS	http://www.gsea-msigdb.org/gsea/msigdb/cards/REACTOME_VIRAL_MESSENGER_RNA_SYNTHESIS	44	1.16435465481195	0.235555515643723	1.95466884531143e-09	1.55073939981296e-07
iPSC-CVPC	Arteria	c2.cp.reactome	REACTOME_VIRAL_MESSENGER_RNA_SYNTHESIS	http://www.gsea-msigdb.org/gsea/msigdb/cards/REACTOME_VIRAL_MESSENGER_RNA_SYNTHESIS	44	1.11831249366299	0.116249287106278	7.09151419715988e-09	5.06400791969373e-07
iPSC-CVPC	Heart	c2.cp.reactome	REACTOME_INTERACTIONS_OF_VPR_WITH_HOST_CELLULAR_PROTEINS	http://www.gsea-msigdb.org/gsea/msigdb/cards/REACTOME_INTERACTIONS_OF_VPR_WITH_HOST_CELLULAR_PROTEINS	37	1.27398142910328	0.235630019681168	8.37449121663681e-11	8.45672825642345e-09
iPSC-CVPC	Arteria	c2.cp.reactome	REACTOME_INTERACTIONS_OF_VPR_WITH_HOST_CELLULAR_PROTEINS	http://www.gsea-msigdb.org/gsea/msigdb/cards/REACTOME_INTERACTIONS_OF_VPR_WITH_HOST_CELLULAR_PROTEINS	37	1.19401484586429	0.116407048562748	8.81535584218274e-09	6.19189575238633e-07
iPSC-CVPC	Arteria	c2.cp.reactome	REACTOME_FORMATION_OF_ATP_BY_CHEMIOSMOTIC_COUPLING	http://www.gsea-msigdb.org/gsea/msigdb/cards/REACTOME_FORMATION_OF_ATP_BY_CHEMIOSMOTIC_COUPLING	18	1.03845245493473	0.1175945591925	5.27826842769168e-05	0.00143007533554282
Heart	Arteria	c2.cp.reactome	REACTOME_FORMATION_OF_ATP_BY_CHEMIOSMOTIC_COUPLING	http://www.gsea-msigdb.org/gsea/msigdb/cards/REACTOME_FORMATION_OF_ATP_BY_CHEMIOSMOTIC_COUPLING	18	1.32234838561282	-0.100410230689509	9.911643337285e-09	6.87522982802687e-07
iPSC-CVPC	Heart	c2.cp.reactome	REACTOME_APC_C_CDH1_MEDIATED_DEGRADATION_OF_CDC20_AND_OTHER_APC_C_CDH1_TARGETED_PROTEINS_IN_LATE_MITOSIS_EARLY_G1	http://www.gsea-msigdb.org/gsea/msigdb/cards/REACTOME_APC_C_CDH1_MEDIATED_DEGRADATION_OF_CDC20_AND_OTHER_APC_C_CDH1_TARGETED_PROTEINS_IN_LATE_MITOSIS_EARLY_G1	72	0.631755090971599	0.236156036861619	0.00330004566067674	0.0427510712640868
iPSC-CVPC	Arteria	c2.cp.reactome	REACTOME_APC_C_CDH1_MEDIATED_DEGRADATION_OF_CDC20_AND_OTHER_APC_C_CDH1_TARGETED_PROTEINS_IN_LATE_MITOSIS_EARLY_G1	http://www.gsea-msigdb.org/gsea/msigdb/cards/REACTOME_APC_C_CDH1_MEDIATED_DEGRADATION_OF_CDC20_AND_OTHER_APC_C_CDH1_TARGETED_PROTEINS_IN_LATE_MITOSIS_EARLY_G1	72	0.890881792767242	0.115701358281089	8.78136792706863e-07	3.85454999515139e-05
Heart	Arteria	c2.cp.reactome	REACTOME_APC_C_CDH1_MEDIATED_DEGRADATION_OF_CDC20_AND_OTHER_APC_C_CDH1_TARGETED_PROTEINS_IN_LATE_MITOSIS_EARLY_G1	http://www.gsea-msigdb.org/gsea/msigdb/cards/REACTOME_APC_C_CDH1_MEDIATED_DEGRADATION_OF_CDC20_AND_OTHER_APC_C_CDH1_TARGETED_PROTEINS_IN_LATE_MITOSIS_EARLY_G1	72	0.312156766678127	-0.100641141152462	0.000931326492612153	0.0156312346339456
iPSC-CVPC	Heart	c2.cp.reactome	REACTOME_ACTIVATION_OF_ATR_IN_RESPONSE_TO_REPLICATION_STRESS	http://www.gsea-msigdb.org/gsea/msigdb/cards/REACTOME_ACTIVATION_OF_ATR_IN_RESPONSE_TO_REPLICATION_STRESS	37	1.3193887715467	0.235547485211213	6.18935320879933e-10	5.43686208554639e-08
iPSC-CVPC	Arteria	c2.cp.reactome	REACTOME_ACTIVATION_OF_ATR_IN_RESPONSE_TO_REPLICATION_STRESS	http://www.gsea-msigdb.org/gsea/msigdb/cards/REACTOME_ACTIVATION_OF_ATR_IN_RESPONSE_TO_REPLICATION_STRESS	37	1.46882738426502	0.11590753667825	1.6686320209499e-11	1.86879096797905e-09
iPSC-CVPC	Heart	c2.cp.reactome	REACTOME_UNWINDING_OF_DNA	http://www.gsea-msigdb.org/gsea/msigdb/cards/REACTOME_UNWINDING_OF_DNA	12	1.51931332252682	0.236759248007279	9.63888976016284e-06	0.000324451437453238
iPSC-CVPC	Arteria	c2.cp.reactome	REACTOME_UNWINDING_OF_DNA	http://www.gsea-msigdb.org/gsea/msigdb/cards/REACTOME_UNWINDING_OF_DNA	12	1.64766678786391	0.117461774612919	8.47306254118948e-08	4.74471979121032e-06
iPSC-CVPC	Heart	c2.cp.reactome	REACTOME_INNATE_IMMUNE_SYSTEM	http://www.gsea-msigdb.org/gsea/msigdb/cards/REACTOME_INNATE_IMMUNE_SYSTEM	1113	-0.0493166838999645	0.251065236106129	4.14902744173738e-13	6.07432613955081e-11
iPSC-CVPC	Arteria	c2.cp.reactome	REACTOME_INNATE_IMMUNE_SYSTEM	http://www.gsea-msigdb.org/gsea/msigdb/cards/REACTOME_INNATE_IMMUNE_SYSTEM	1113	-0.274076457660455	0.136902930770189	2.14594168508291e-17	5.71016285831058e-15
Heart	Arteria	c2.cp.reactome	REACTOME_INNATE_IMMUNE_SYSTEM	http://www.gsea-msigdb.org/gsea/msigdb/cards/REACTOME_INNATE_IMMUNE_SYSTEM	1113	-0.236454496332541	-0.0927407590688689	1.03136853026704e-06	4.44158583421379e-05
iPSC-CVPC	Heart	c2.cp.reactome	REACTOME_MITOTIC_PROMETAPHASE	http://www.gsea-msigdb.org/gsea/msigdb/cards/REACTOME_MITOTIC_PROMETAPHASE	203	0.97277772085054	0.230378648324998	1.00910448975889e-17	2.80812210854316e-15
iPSC-CVPC	Arteria	c2.cp.reactome	REACTOME_MITOTIC_PROMETAPHASE	http://www.gsea-msigdb.org/gsea/msigdb/cards/REACTOME_MITOTIC_PROMETAPHASE	203	0.89752517953504	0.110800886005417	2.1423248817984e-17	5.71016285831058e-15
iPSC-CVPC	Heart	c2.cp.reactome	REACTOME_G1_S_SPECIFIC_TRANSCRIPTION	http://www.gsea-msigdb.org/gsea/msigdb/cards/REACTOME_G1_S_SPECIFIC_TRANSCRIPTION	29	1.44729241129412	0.23585061654753	2.07562884023098e-08	1.33685532784806e-06
iPSC-CVPC	Arteria	c2.cp.reactome	REACTOME_G1_S_SPECIFIC_TRANSCRIPTION	http://www.gsea-msigdb.org/gsea/msigdb/cards/REACTOME_G1_S_SPECIFIC_TRANSCRIPTION	29	1.40970508624638	0.116586726610625	2.35262610914814e-06	9.36286118951319e-05
iPSC-CVPC	Heart	c2.cp.reactome	REACTOME_SIGNALING_BY_TGF_BETA_RECEPTOR_COMPLEX	http://www.gsea-msigdb.org/gsea/msigdb/cards/REACTOME_SIGNALING_BY_TGF_BETA_RECEPTOR_COMPLEX	73	0.697348885958596	0.235884694341699	0.00069110473565581	0.0123137231602956
iPSC-CVPC	Arteria	c2.cp.reactome	REACTOME_SIGNALING_BY_TGF_BETA_RECEPTOR_COMPLEX	http://www.gsea-msigdb.org/gsea/msigdb/cards/REACTOME_SIGNALING_BY_TGF_BETA_RECEPTOR_COMPLEX	73	0.57929553213941	0.116729056223918	0.00312309093249301	0.0409167002330877
iPSC-CVPC	Heart	c2.cp.reactome	REACTOME_INTEGRATION_OF_PROVIRUS	http://www.gsea-msigdb.org/gsea/msigdb/cards/REACTOME_INTEGRATION_OF_PROVIRUS	9	1.35351969627644	0.23702120860676	1.02902567401397e-05	0.000344152444342591
iPSC-CVPC	Arteria	c2.cp.reactome	REACTOME_INTEGRATION_OF_PROVIRUS	http://www.gsea-msigdb.org/gsea/msigdb/cards/REACTOME_INTEGRATION_OF_PROVIRUS	9	1.5057370206097	0.11774964661768	0.000380593766375451	0.0075170898258668
iPSC-CVPC	Heart	c2.cp.reactome	REACTOME_COMPLEMENT_CASCADE	http://www.gsea-msigdb.org/gsea/msigdb/cards/REACTOME_COMPLEMENT_CASCADE	115	-0.667305885620385	0.241390604036032	6.49667591749088e-16	1.4710128710197e-13
iPSC-CVPC	Arteria	c2.cp.reactome	REACTOME_COMPLEMENT_CASCADE	http://www.gsea-msigdb.org/gsea/msigdb/cards/REACTOME_COMPLEMENT_CASCADE	115	-1.22586425534718	0.124121472473923	1.37063039195851e-26	9.25289733771323e-24
Heart	Arteria	c2.cp.reactome	REACTOME_COMPLEMENT_CASCADE	http://www.gsea-msigdb.org/gsea/msigdb/cards/REACTOME_COMPLEMENT_CASCADE	115	-0.503530199362029	-0.0974919634900781	1.3257077977551e-08	8.94963239134507e-07
iPSC-CVPC	Heart	c2.cp.reactome	REACTOME_GLUCOSE_METABOLISM	http://www.gsea-msigdb.org/gsea/msigdb/cards/REACTOME_GLUCOSE_METABOLISM	92	0.629343050179147	0.235912679485072	0.00071409800020298	0.0126584417935325
iPSC-CVPC	Arteria	c2.cp.reactome	REACTOME_GLUCOSE_METABOLISM	http://www.gsea-msigdb.org/gsea/msigdb/cards/REACTOME_GLUCOSE_METABOLISM	92	0.807472928755276	0.11554604513804	2.70186043364255e-07	1.35574633418062e-05
Heart	Arteria	c2.cp.reactome	REACTOME_GLUCOSE_METABOLISM	http://www.gsea-msigdb.org/gsea/msigdb/cards/REACTOME_GLUCOSE_METABOLISM	92	0.253493711580391	-0.100665628559094	0.00336748219442511	0.0434695401725633
iPSC-CVPC	Heart	c2.cp.reactome	REACTOME_CYTOKINE_SIGNALING_IN_IMMUNE_SYSTEM	http://www.gsea-msigdb.org/gsea/msigdb/cards/REACTOME_CYTOKINE_SIGNALING_IN_IMMUNE_SYSTEM	858	0.0596086786394063	0.243987507221673	5.50845789716286e-05	0.00148329882272615
iPSC-CVPC	Arteria	c2.cp.reactome	REACTOME_CYTOKINE_SIGNALING_IN_IMMUNE_SYSTEM	http://www.gsea-msigdb.org/gsea/msigdb/cards/REACTOME_CYTOKINE_SIGNALING_IN_IMMUNE_SYSTEM	858	-0.140491185220688	0.127781273489774	9.49233519809817e-07	4.12687338675098e-05
Heart	Arteria	c2.cp.reactome	REACTOME_CYTOKINE_SIGNALING_IN_IMMUNE_SYSTEM	http://www.gsea-msigdb.org/gsea/msigdb/cards/REACTOME_CYTOKINE_SIGNALING_IN_IMMUNE_SYSTEM	858	-0.232277718678166	-0.0943826849316692	5.00438473286955e-05	0.00136245215268404
iPSC-CVPC	Heart	c2.cp.reactome	REACTOME_CLASS_I_MHC_MEDIATED_ANTIGEN_PROCESSING_PRESENTATION	http://www.gsea-msigdb.org/gsea/msigdb/cards/REACTOME_CLASS_I_MHC_MEDIATED_ANTIGEN_PROCESSING_PRESENTATION	370	0.43334156469555	0.234014759837568	0.00197826307216609	0.0285780032352997
iPSC-CVPC	Arteria	c2.cp.reactome	REACTOME_CLASS_I_MHC_MEDIATED_ANTIGEN_PROCESSING_PRESENTATION	http://www.gsea-msigdb.org/gsea/msigdb/cards/REACTOME_CLASS_I_MHC_MEDIATED_ANTIGEN_PROCESSING_PRESENTATION	370	0.445887555847455	0.112509742193505	8.3034605340708e-06	0.000284252000468512
iPSC-CVPC	Heart	c2.cp.reactome	REACTOME_ANTIGEN_PROCESSING_UBIQUITINATION_PROTEASOME_DEGRADATION	http://www.gsea-msigdb.org/gsea/msigdb/cards/REACTOME_ANTIGEN_PROCESSING_UBIQUITINATION_PROTEASOME_DEGRADATION	308	0.57656304713878	0.232486001764585	6.8110081947473e-07	3.10364872794269e-05
iPSC-CVPC	Arteria	c2.cp.reactome	REACTOME_ANTIGEN_PROCESSING_UBIQUITINATION_PROTEASOME_DEGRADATION	http://www.gsea-msigdb.org/gsea/msigdb/cards/REACTOME_ANTIGEN_PROCESSING_UBIQUITINATION_PROTEASOME_DEGRADATION	308	0.65888643423135	0.110346467899444	1.00799349665963e-12	1.40788884766202e-10
Heart	Arteria	c2.cp.reactome	REACTOME_ANTIGEN_PROCESSING_UBIQUITINATION_PROTEASOME_DEGRADATION	http://www.gsea-msigdb.org/gsea/msigdb/cards/REACTOME_ANTIGEN_PROCESSING_UBIQUITINATION_PROTEASOME_DEGRADATION	308	0.143750065644185	-0.102827392761184	3.48691272839267e-05	0.000996188558441933
iPSC-CVPC	Heart	c2.cp.reactome	REACTOME_TELOMERE_MAINTENANCE	http://www.gsea-msigdb.org/gsea/msigdb/cards/REACTOME_TELOMERE_MAINTENANCE	90	0.911093349981188	0.235426616451445	2.07823051266307e-07	1.06630336697925e-05
iPSC-CVPC	Arteria	c2.cp.reactome	REACTOME_TELOMERE_MAINTENANCE	http://www.gsea-msigdb.org/gsea/msigdb/cards/REACTOME_TELOMERE_MAINTENANCE	90	0.930454759799059	0.115845636004571	3.27227802948183e-07	1.61419836841333e-05
iPSC-CVPC	Heart	c2.cp.reactome	REACTOME_PLATELET_ACTIVATION_SIGNALING_AND_AGGREGATION	http://www.gsea-msigdb.org/gsea/msigdb/cards/REACTOME_PLATELET_ACTIVATION_SIGNALING_AND_AGGREGATION	261	-0.076326515994249	0.241109682506763	0.000102290060981787	0.00252431889459032
iPSC-CVPC	Arteria	c2.cp.reactome	REACTOME_PLATELET_ACTIVATION_SIGNALING_AND_AGGREGATION	http://www.gsea-msigdb.org/gsea/msigdb/cards/REACTOME_PLATELET_ACTIVATION_SIGNALING_AND_AGGREGATION	261	-0.307358598093253	0.123239771153646	1.58318549201759e-06	6.5658971011098e-05
Heart	Arteria	c2.cp.reactome	REACTOME_PLATELET_ACTIVATION_SIGNALING_AND_AGGREGATION	http://www.gsea-msigdb.org/gsea/msigdb/cards/REACTOME_PLATELET_ACTIVATION_SIGNALING_AND_AGGREGATION	261	-0.280937958811985	-0.0971422611590345	0.00350843822568215	0.0449069101683544
iPSC-CVPC	Heart	c2.cp.reactome	REACTOME_CREATION_OF_C4_AND_C2_ACTIVATORS	http://www.gsea-msigdb.org/gsea/msigdb/cards/REACTOME_CREATION_OF_C4_AND_C2_ACTIVATORS	71	-0.420767161363487	0.239423982296997	3.24444610588135e-09	2.46405542847608e-07
iPSC-CVPC	Arteria	c2.cp.reactome	REACTOME_CREATION_OF_C4_AND_C2_ACTIVATORS	http://www.gsea-msigdb.org/gsea/msigdb/cards/REACTOME_CREATION_OF_C4_AND_C2_ACTIVATORS	71	-1.1645029202479	0.122084494056009	1.17434253742479e-17	3.21880225793625e-15
Heart	Arteria	c2.cp.reactome	REACTOME_CREATION_OF_C4_AND_C2_ACTIVATORS	http://www.gsea-msigdb.org/gsea/msigdb/cards/REACTOME_CREATION_OF_C4_AND_C2_ACTIVATORS	71	-0.653799957921615	-0.0976150654301488	7.10917675323857e-15	1.4084863258203e-12
iPSC-CVPC	Heart	c2.cp.reactome	REACTOME_INITIAL_TRIGGERING_OF_COMPLEMENT	http://www.gsea-msigdb.org/gsea/msigdb/cards/REACTOME_INITIAL_TRIGGERING_OF_COMPLEMENT	80	-0.568978057075944	0.240172366591104	2.89285409026264e-11	3.15269206079161e-09
iPSC-CVPC	Arteria	c2.cp.reactome	REACTOME_INITIAL_TRIGGERING_OF_COMPLEMENT	http://www.gsea-msigdb.org/gsea/msigdb/cards/REACTOME_INITIAL_TRIGGERING_OF_COMPLEMENT	80	-1.22989870468042	0.122806437225911	4.02802877236109e-21	1.5621965217681e-18
Heart	Arteria	c2.cp.reactome	REACTOME_INITIAL_TRIGGERING_OF_COMPLEMENT	http://www.gsea-msigdb.org/gsea/msigdb/cards/REACTOME_INITIAL_TRIGGERING_OF_COMPLEMENT	80	-0.581328557544728	-0.0976350449974675	2.21211808664654e-12	2.93242395598751e-10
iPSC-CVPC	Heart	c2.cp.reactome	REACTOME_EXTENSION_OF_TELOMERES	http://www.gsea-msigdb.org/gsea/msigdb/cards/REACTOME_EXTENSION_OF_TELOMERES	44	0.978116778839165	0.235949040393936	1.65945818045576e-05	0.000523990630051318
iPSC-CVPC	Arteria	c2.cp.reactome	REACTOME_EXTENSION_OF_TELOMERES	http://www.gsea-msigdb.org/gsea/msigdb/cards/REACTOME_EXTENSION_OF_TELOMERES	44	0.950763969184708	0.116603320843505	6.48887932125029e-05	0.00170424244392304
iPSC-CVPC	Heart	c2.cp.reactome	REACTOME_G2_M_CHECKPOINTS	http://www.gsea-msigdb.org/gsea/msigdb/cards/REACTOME_G2_M_CHECKPOINTS	168	0.980465575644938	0.232193524547519	2.09404698347007e-16	5.02219972098089e-14
iPSC-CVPC	Arteria	c2.cp.reactome	REACTOME_G2_M_CHECKPOINTS	http://www.gsea-msigdb.org/gsea/msigdb/cards/REACTOME_G2_M_CHECKPOINTS	168	1.17599120523795	0.110788310207466	2.06371711358858e-25	1.25386292528858e-22
Heart	Arteria	c2.cp.reactome	REACTOME_G2_M_CHECKPOINTS	http://www.gsea-msigdb.org/gsea/msigdb/cards/REACTOME_G2_M_CHECKPOINTS	168	0.229999967329792	-0.101581831945715	1.70286425872814e-05	0.000536998833216308
iPSC-CVPC	Heart	c2.cp.reactome	REACTOME_G2_M_DNA_DAMAGE_CHECKPOINT	http://www.gsea-msigdb.org/gsea/msigdb/cards/REACTOME_G2_M_DNA_DAMAGE_CHECKPOINT	95	1.04973669478072	0.234555907185044	1.22518807457748e-10	1.19741604999154e-08
iPSC-CVPC	Arteria	c2.cp.reactome	REACTOME_G2_M_DNA_DAMAGE_CHECKPOINT	http://www.gsea-msigdb.org/gsea/msigdb/cards/REACTOME_G2_M_DNA_DAMAGE_CHECKPOINT	95	1.14041068787676	0.114639994041901	4.95596879414698e-13	7.1835930181404e-11
iPSC-CVPC	Heart	c2.cp.reactome	REACTOME_S_PHASE	http://www.gsea-msigdb.org/gsea/msigdb/cards/REACTOME_S_PHASE	161	0.925382656235838	0.232177155390278	3.18736331418054e-14	5.66798711886803e-12
iPSC-CVPC	Arteria	c2.cp.reactome	REACTOME_S_PHASE	http://www.gsea-msigdb.org/gsea/msigdb/cards/REACTOME_S_PHASE	161	1.02673862714802	0.111314610860745	1.68091749426573e-17	4.53903754034889e-15
Heart	Arteria	c2.cp.reactome	REACTOME_S_PHASE	http://www.gsea-msigdb.org/gsea/msigdb/cards/REACTOME_S_PHASE	161	0.121561285040428	-0.100937144679056	0.00279323912918599	0.0374774147349689
iPSC-CVPC	Heart	c2.cp.reactome	REACTOME_DNA_STRAND_ELONGATION	http://www.gsea-msigdb.org/gsea/msigdb/cards/REACTOME_DNA_STRAND_ELONGATION	32	1.36302246257477	0.235745065306433	2.93989465011436e-09	2.25592580691149e-07
iPSC-CVPC	Arteria	c2.cp.reactome	REACTOME_DNA_STRAND_ELONGATION	http://www.gsea-msigdb.org/gsea/msigdb/cards/REACTOME_DNA_STRAND_ELONGATION	32	1.49108541467623	0.116204788397949	1.56259034631531e-11	1.76357429658673e-09
iPSC-CVPC	Arteria	c2.cp.reactome	REACTOME_CHOLESTEROL_BIOSYNTHESIS	http://www.gsea-msigdb.org/gsea/msigdb/cards/REACTOME_CHOLESTEROL_BIOSYNTHESIS	25	1.2332617519211	0.116993759134046	3.10637380595424e-06	0.000119138667973865
Heart	Arteria	c2.cp.reactome	REACTOME_CHOLESTEROL_BIOSYNTHESIS	http://www.gsea-msigdb.org/gsea/msigdb/cards/REACTOME_CHOLESTEROL_BIOSYNTHESIS	25	0.502636930564848	-0.0999629252375365	0.00155935585839641	0.0235433995195328
iPSC-CVPC	Heart	c2.cp.reactome	REACTOME_SIGNALING_BY_FGFR	http://www.gsea-msigdb.org/gsea/msigdb/cards/REACTOME_SIGNALING_BY_FGFR	87	0.683985769608029	0.235865885460482	0.000865936369749464	0.014761895556132
iPSC-CVPC	Arteria	c2.cp.reactome	REACTOME_RECOGNITION_OF_DNA_DAMAGE_BY_PCNA_CONTAINING_REPLICATION_COMPLEX	http://www.gsea-msigdb.org/gsea/msigdb/cards/REACTOME_RECOGNITION_OF_DNA_DAMAGE_BY_PCNA_CONTAINING_REPLICATION_COMPLEX	30	0.862888734665733	0.11726532278153	0.00212273027473363	0.0302336670444529
iPSC-CVPC	Heart	c2.cp.reactome	REACTOME_TRANSLESION_SYNTHESIS_BY_POLH	http://www.gsea-msigdb.org/gsea/msigdb/cards/REACTOME_TRANSLESION_SYNTHESIS_BY_POLH	19	1.02277287653096	0.236781648613556	0.000910628578437729	0.0153438916166666
iPSC-CVPC	Arteria	c2.cp.reactome	REACTOME_TRANSLESION_SYNTHESIS_BY_POLH	http://www.gsea-msigdb.org/gsea/msigdb/cards/REACTOME_TRANSLESION_SYNTHESIS_BY_POLH	19	1.15742973584187	0.117393210211999	9.83271334014925e-05	0.00243841257454742
iPSC-CVPC	Heart	c2.cp.reactome	REACTOME_POLB_DEPENDENT_LONG_PATCH_BASE_EXCISION_REPAIR	http://www.gsea-msigdb.org/gsea/msigdb/cards/REACTOME_POLB_DEPENDENT_LONG_PATCH_BASE_EXCISION_REPAIR	8	1.45128761603848	0.237097173560013	7.53531130263755e-05	0.00193652453917519
iPSC-CVPC	Arteria	c2.cp.reactome	REACTOME_POLB_DEPENDENT_LONG_PATCH_BASE_EXCISION_REPAIR	http://www.gsea-msigdb.org/gsea/msigdb/cards/REACTOME_POLB_DEPENDENT_LONG_PATCH_BASE_EXCISION_REPAIR	8	1.70215856833152	0.117818371424603	0.000109897317501714	0.00268156075024514
iPSC-CVPC	Arteria	c2.cp.reactome	REACTOME_ACTIVATION_OF_NOXA_AND_TRANSLOCATION_TO_MITOCHONDRIA	http://www.gsea-msigdb.org/gsea/msigdb/cards/REACTOME_ACTIVATION_OF_NOXA_AND_TRANSLOCATION_TO_MITOCHONDRIA	5	1.76730464272187	0.117957813744686	0.000469977382658209	0.00899249776662384
iPSC-CVPC	Arteria	c2.cp.reactome	REACTOME_NEUROTRANSMITTER_RECEPTORS_AND_POSTSYNAPTIC_SIGNAL_TRANSMISSION	http://www.gsea-msigdb.org/gsea/msigdb/cards/REACTOME_NEUROTRANSMITTER_RECEPTORS_AND_POSTSYNAPTIC_SIGNAL_TRANSMISSION	205	0.450343271458064	0.115968307018689	0.00110255307404572	0.0179542740639236
iPSC-CVPC	Heart	c2.cp.reactome	REACTOME_FORMATION_OF_THE_EARLY_ELONGATION_COMPLEX	http://www.gsea-msigdb.org/gsea/msigdb/cards/REACTOME_FORMATION_OF_THE_EARLY_ELONGATION_COMPLEX	33	1.00970264952321	0.236300354045574	1.06240731146352e-05	0.000353694313568465
iPSC-CVPC	Arteria	c2.cp.reactome	REACTOME_FORMATION_OF_THE_EARLY_ELONGATION_COMPLEX	http://www.gsea-msigdb.org/gsea/msigdb/cards/REACTOME_FORMATION_OF_THE_EARLY_ELONGATION_COMPLEX	33	0.73765488734434	0.117388903955859	0.000837105457900716	0.0144012557409352
iPSC-CVPC	Arteria	c2.cp.reactome	REACTOME_FERTILIZATION	http://www.gsea-msigdb.org/gsea/msigdb/cards/REACTOME_FERTILIZATION	26	-0.931048539674215	0.118928562642365	0.000577040423183286	0.0106366885219679
iPSC-CVPC	Arteria	c2.cp.reactome	REACTOME_CELLULAR_RESPONSE_TO_HYPOXIA	http://www.gsea-msigdb.org/gsea/msigdb/cards/REACTOME_CELLULAR_RESPONSE_TO_HYPOXIA	75	0.867543341289208	0.115707755979895	3.59047373532597e-07	1.75807823753446e-05
Heart	Arteria	c2.cp.reactome	REACTOME_CELLULAR_RESPONSE_TO_HYPOXIA	http://www.gsea-msigdb.org/gsea/msigdb/cards/REACTOME_CELLULAR_RESPONSE_TO_HYPOXIA	75	0.389758200433325	-0.100956721047449	0.000153485234867487	0.00354801997113304
iPSC-CVPC	Heart	c2.cp.reactome	REACTOME_ERYTHROCYTES_TAKE_UP_OXYGEN_AND_RELEASE_CARBON_DIOXIDE	http://www.gsea-msigdb.org/gsea/msigdb/cards/REACTOME_ERYTHROCYTES_TAKE_UP_OXYGEN_AND_RELEASE_CARBON_DIOXIDE	9	-1.07194281962818	0.238027840866505	0.000829152530803993	0.0142926635067634
iPSC-CVPC	Arteria	c2.cp.reactome	REACTOME_GRB7_EVENTS_IN_ERBB2_SIGNALING	http://www.gsea-msigdb.org/gsea/msigdb/cards/REACTOME_GRB7_EVENTS_IN_ERBB2_SIGNALING	5	1.24125281948493	0.118086823903416	0.00397799900669771	0.0493251580917216
iPSC-CVPC	Heart	c2.cp.reactome	REACTOME_TRANSCRIPTION_OF_E2F_TARGETS_UNDER_NEGATIVE_CONTROL_BY_P107_RBL1_AND_P130_RBL2_IN_COMPLEX_WITH_HDAC1	http://www.gsea-msigdb.org/gsea/msigdb/cards/REACTOME_TRANSCRIPTION_OF_E2F_TARGETS_UNDER_NEGATIVE_CONTROL_BY_P107_RBL1_AND_P130_RBL2_IN_COMPLEX_WITH_HDAC1	16	1.26231744472496	0.236709275869416	0.00108083682121943	0.0176608542802079
Heart	Arteria	c2.cp.reactome	REACTOME_MITOCHONDRIAL_IRON_SULFUR_CLUSTER_BIOGENESIS	http://www.gsea-msigdb.org/gsea/msigdb/cards/REACTOME_MITOCHONDRIAL_IRON_SULFUR_CLUSTER_BIOGENESIS	13	0.764283963436174	-0.0997750063542047	0.00367711116483855	0.0465199545232022
iPSC-CVPC	Arteria	c2.cp.reactome	REACTOME_ACTIVATION_OF_PUMA_AND_TRANSLOCATION_TO_MITOCHONDRIA	http://www.gsea-msigdb.org/gsea/msigdb/cards/REACTOME_ACTIVATION_OF_PUMA_AND_TRANSLOCATION_TO_MITOCHONDRIA	9	1.52762612282915	0.117878301137078	0.000141943609759042	0.00333192744492015
iPSC-CVPC	Arteria	c2.cp.reactome	REACTOME_CASPASE_ACTIVATION_VIA_DEATH_RECEPTORS_IN_THE_PRESENCE_OF_LIGAND	http://www.gsea-msigdb.org/gsea/msigdb/cards/REACTOME_CASPASE_ACTIVATION_VIA_DEATH_RECEPTORS_IN_THE_PRESENCE_OF_LIGAND	16	-1.09881007589371	0.119258150013675	0.00334627271639038	0.0432576945885295
iPSC-CVPC	Heart	c2.cp.reactome	REACTOME_THE_CITRIC_ACID_TCA_CYCLE_AND_RESPIRATORY_ELECTRON_TRANSPORT	http://www.gsea-msigdb.org/gsea/msigdb/cards/REACTOME_THE_CITRIC_ACID_TCA_CYCLE_AND_RESPIRATORY_ELECTRON_TRANSPORT	175	-0.261483736769413	0.241609150828616	8.90463450256486e-14	1.45241162628076e-11
iPSC-CVPC	Arteria	c2.cp.reactome	REACTOME_THE_CITRIC_ACID_TCA_CYCLE_AND_RESPIRATORY_ELECTRON_TRANSPORT	http://www.gsea-msigdb.org/gsea/msigdb/cards/REACTOME_THE_CITRIC_ACID_TCA_CYCLE_AND_RESPIRATORY_ELECTRON_TRANSPORT	175	0.711797509113559	0.113491968325872	1.38453378969792e-14	2.60839726287043e-12
Heart	Arteria	c2.cp.reactome	REACTOME_THE_CITRIC_ACID_TCA_CYCLE_AND_RESPIRATORY_ELECTRON_TRANSPORT	http://www.gsea-msigdb.org/gsea/msigdb/cards/REACTOME_THE_CITRIC_ACID_TCA_CYCLE_AND_RESPIRATORY_ELECTRON_TRANSPORT	175	1.18836956343476	-0.109791283210767	3.31363957434502e-53	1.72567248375658e-49
iPSC-CVPC	Arteria	c2.cp.reactome	REACTOME_REGULATION_OF_SIGNALING_BY_NODAL	http://www.gsea-msigdb.org/gsea/msigdb/cards/REACTOME_REGULATION_OF_SIGNALING_BY_NODAL	11	1.42726101341799	0.117848532829675	6.21665658608603e-05	0.00164221092403966
iPSC-CVPC	Heart	c2.cp.reactome	REACTOME_HYDROLYSIS_OF_LPC	http://www.gsea-msigdb.org/gsea/msigdb/cards/REACTOME_HYDROLYSIS_OF_LPC	9	-1.31288050692667	0.237970239689422	0.00125879967136884	0.0198481455968493
Heart	Arteria	c2.cp.reactome	REACTOME_SYNTHESIS_OF_PIPS_AT_THE_ER_MEMBRANE	http://www.gsea-msigdb.org/gsea/msigdb/cards/REACTOME_SYNTHESIS_OF_PIPS_AT_THE_ER_MEMBRANE	5	-0.785610461053319	-0.09905586058803	0.00375281114958519	0.0472399357916275
iPSC-CVPC	Heart	c2.cp.reactome	REACTOME_POLO_LIKE_KINASE_MEDIATED_EVENTS	http://www.gsea-msigdb.org/gsea/msigdb/cards/REACTOME_POLO_LIKE_KINASE_MEDIATED_EVENTS	16	1.65093174146571	0.236404136312668	7.82495438135325e-08	4.41912934926479e-06
iPSC-CVPC	Arteria	c2.cp.reactome	REACTOME_POLO_LIKE_KINASE_MEDIATED_EVENTS	http://www.gsea-msigdb.org/gsea/msigdb/cards/REACTOME_POLO_LIKE_KINASE_MEDIATED_EVENTS	16	1.56851136008107	0.117223548514451	1.23474092966711e-07	6.63402552992626e-06
iPSC-CVPC	Arteria	c2.cp.reactome	REACTOME_MITOCHONDRIAL_BIOGENESIS	http://www.gsea-msigdb.org/gsea/msigdb/cards/REACTOME_MITOCHONDRIAL_BIOGENESIS	94	0.743908976759201	0.115558305238655	6.27871008823918e-08	3.63733826185624e-06
Heart	Arteria	c2.cp.reactome	REACTOME_MITOCHONDRIAL_BIOGENESIS	http://www.gsea-msigdb.org/gsea/msigdb/cards/REACTOME_MITOCHONDRIAL_BIOGENESIS	94	0.617342665810755	-0.102436071350744	8.07449207588883e-10	6.91778076099857e-08
iPSC-CVPC	Heart	c2.cp.reactome	REACTOME_TRANSPORT_OF_THE_SLBP_DEPENDANT_MATURE_MRNA	http://www.gsea-msigdb.org/gsea/msigdb/cards/REACTOME_TRANSPORT_OF_THE_SLBP_DEPENDANT_MATURE_MRNA	36	1.30102451606113	0.235685535683493	8.45868389855342e-12	9.99536765574767e-10
iPSC-CVPC	Arteria	c2.cp.reactome	REACTOME_TRANSPORT_OF_THE_SLBP_DEPENDANT_MATURE_MRNA	http://www.gsea-msigdb.org/gsea/msigdb/cards/REACTOME_TRANSPORT_OF_THE_SLBP_DEPENDANT_MATURE_MRNA	36	1.16833625299124	0.116557061645819	6.97777722395586e-07	3.16973682007101e-05
iPSC-CVPC	Heart	c2.cp.reactome	REACTOME_TRANSPORT_OF_MATURE_MRNAS_DERIVED_FROM_INTRONLESS_TRANSCRIPTS	http://www.gsea-msigdb.org/gsea/msigdb/cards/REACTOME_TRANSPORT_OF_MATURE_MRNAS_DERIVED_FROM_INTRONLESS_TRANSCRIPTS	43	1.30619142741333	0.235308434649665	1.08231507543875e-14	2.06572015275298e-12
iPSC-CVPC	Arteria	c2.cp.reactome	REACTOME_TRANSPORT_OF_MATURE_MRNAS_DERIVED_FROM_INTRONLESS_TRANSCRIPTS	http://www.gsea-msigdb.org/gsea/msigdb/cards/REACTOME_TRANSPORT_OF_MATURE_MRNAS_DERIVED_FROM_INTRONLESS_TRANSCRIPTS	43	1.09430884194084	0.116348064393826	4.13414644151336e-07	1.99086184216841e-05
iPSC-CVPC	Heart	c2.cp.reactome	REACTOME_DISEASE	http://www.gsea-msigdb.org/gsea/msigdb/cards/REACTOME_DISEASE	1470	0.432455287364324	0.224838894962299	1.44545745037803e-09	1.17226760010692e-07
iPSC-CVPC	Arteria	c2.cp.reactome	REACTOME_DISEASE	http://www.gsea-msigdb.org/gsea/msigdb/cards/REACTOME_DISEASE	1470	0.23127987398398	0.111020314744632	0.00168093631235372	0.0250010986530798
Heart	Arteria	c2.cp.reactome	REACTOME_DISEASE	http://www.gsea-msigdb.org/gsea/msigdb/cards/REACTOME_DISEASE	1470	-0.211301437227686	-0.0919369463456002	8.22314518880292e-06	0.000282137078856674
iPSC-CVPC	Heart	c2.cp.reactome	REACTOME_2_LTR_CIRCLE_FORMATION	http://www.gsea-msigdb.org/gsea/msigdb/cards/REACTOME_2_LTR_CIRCLE_FORMATION	7	1.27099900922211	0.237159079782308	8.42714457845818e-05	0.00213625118369772
iPSC-CVPC	Arteria	c2.cp.reactome	REACTOME_2_LTR_CIRCLE_FORMATION	http://www.gsea-msigdb.org/gsea/msigdb/cards/REACTOME_2_LTR_CIRCLE_FORMATION	7	1.48823777516672	0.117891826028358	0.0038549626840107	0.0482012475267597
iPSC-CVPC	Heart	c2.cp.reactome	REACTOME_REGULATION_OF_CHOLESTEROL_BIOSYNTHESIS_BY_SREBP_SREBF	http://www.gsea-msigdb.org/gsea/msigdb/cards/REACTOME_REGULATION_OF_CHOLESTEROL_BIOSYNTHESIS_BY_SREBP_SREBF	55	0.742998864127554	0.236146969022503	0.000149349919976522	0.00347778770858137
iPSC-CVPC	Arteria	c2.cp.reactome	REACTOME_REGULATION_OF_CHOLESTEROL_BIOSYNTHESIS_BY_SREBP_SREBF	http://www.gsea-msigdb.org/gsea/msigdb/cards/REACTOME_REGULATION_OF_CHOLESTEROL_BIOSYNTHESIS_BY_SREBP_SREBF	55	0.949442001197005	0.116114717266911	7.58188409004721e-08	4.29516384709597e-06
Heart	Arteria	c2.cp.reactome	REACTOME_REGULATION_OF_CHOLESTEROL_BIOSYNTHESIS_BY_SREBP_SREBF	http://www.gsea-msigdb.org/gsea/msigdb/cards/REACTOME_REGULATION_OF_CHOLESTEROL_BIOSYNTHESIS_BY_SREBP_SREBF	55	0.233319309968382	-0.100123488053018	0.00232237658745692	0.0323689838682654
iPSC-CVPC	Heart	c2.cp.reactome	REACTOME_TRANSCRIPTION_OF_THE_HIV_GENOME	http://www.gsea-msigdb.org/gsea/msigdb/cards/REACTOME_TRANSCRIPTION_OF_THE_HIV_GENOME	73	1.12092150992555	0.234689201857611	2.28787821706632e-11	2.51974188713124e-09
iPSC-CVPC	Arteria	c2.cp.reactome	REACTOME_TRANSCRIPTION_OF_THE_HIV_GENOME	http://www.gsea-msigdb.org/gsea/msigdb/cards/REACTOME_TRANSCRIPTION_OF_THE_HIV_GENOME	73	0.961419213112273	0.115666478797126	8.82898115697386e-10	7.5200021866099e-08
iPSC-CVPC	Heart	c2.cp.reactome	REACTOME_ABORTIVE_ELONGATION_OF_HIV_1_TRANSCRIPT_IN_THE_ABSENCE_OF_TAT	http://www.gsea-msigdb.org/gsea/msigdb/cards/REACTOME_ABORTIVE_ELONGATION_OF_HIV_1_TRANSCRIPT_IN_THE_ABSENCE_OF_TAT	23	0.948365901800323	0.236711319477922	0.000714892410287112	0.0126694435443906
iPSC-CVPC	Arteria	c2.cp.reactome	REACTOME_ABORTIVE_ELONGATION_OF_HIV_1_TRANSCRIPT_IN_THE_ABSENCE_OF_TAT	http://www.gsea-msigdb.org/gsea/msigdb/cards/REACTOME_ABORTIVE_ELONGATION_OF_HIV_1_TRANSCRIPT_IN_THE_ABSENCE_OF_TAT	23	0.765517537723729	0.11763149369036	0.00232574509199212	0.0324097379419063
iPSC-CVPC	Heart	c2.cp.reactome	REACTOME_HIV_ELONGATION_ARREST_AND_RECOVERY	http://www.gsea-msigdb.org/gsea/msigdb/cards/REACTOME_HIV_ELONGATION_ARREST_AND_RECOVERY	36	0.903803811138343	0.236466788053153	0.000467342065921219	0.00895255982245142
iPSC-CVPC	Arteria	c2.cp.reactome	REACTOME_HIV_ELONGATION_ARREST_AND_RECOVERY	http://www.gsea-msigdb.org/gsea/msigdb/cards/REACTOME_HIV_ELONGATION_ARREST_AND_RECOVERY	36	0.693314924925844	0.117458590061522	0.00240880132923706	0.0332242330899252
iPSC-CVPC	Heart	c2.cp.reactome	REACTOME_INFLUENZA_INFECTION	http://www.gsea-msigdb.org/gsea/msigdb/cards/REACTOME_INFLUENZA_INFECTION	156	1.19449955239054	0.230375089472172	1.05263122546595e-31	1.05131904133557e-28
iPSC-CVPC	Arteria	c2.cp.reactome	REACTOME_INFLUENZA_INFECTION	http://www.gsea-msigdb.org/gsea/msigdb/cards/REACTOME_INFLUENZA_INFECTION	156	0.715875514069628	0.113904911926477	5.37659385600843e-13	7.74707670845294e-11
Heart	Arteria	c2.cp.reactome	REACTOME_INFLUENZA_INFECTION	http://www.gsea-msigdb.org/gsea/msigdb/cards/REACTOME_INFLUENZA_INFECTION	156	-0.524784030715918	-0.0960496269803339	1.53638919134959e-09	1.24462888391231e-07
iPSC-CVPC	Heart	c2.cp.reactome	REACTOME_EXPORT_OF_VIRAL_RIBONUCLEOPROTEINS_FROM_NUCLEUS	http://www.gsea-msigdb.org/gsea/msigdb/cards/REACTOME_EXPORT_OF_VIRAL_RIBONUCLEOPROTEINS_FROM_NUCLEUS	33	1.23555132249165	0.235945403034574	1.64724506950589e-07	8.66515084939428e-06
iPSC-CVPC	Arteria	c2.cp.reactome	REACTOME_EXPORT_OF_VIRAL_RIBONUCLEOPROTEINS_FROM_NUCLEUS	http://www.gsea-msigdb.org/gsea/msigdb/cards/REACTOME_EXPORT_OF_VIRAL_RIBONUCLEOPROTEINS_FROM_NUCLEUS	33	1.13575802261766	0.116763232312583	4.18481428974881e-06	0.00015543078199251
Heart	Arteria	c2.cp.reactome	REACTOME_DDX58_IFIH1_MEDIATED_INDUCTION_OF_INTERFERON_ALPHA_BETA	http://www.gsea-msigdb.org/gsea/msigdb/cards/REACTOME_DDX58_IFIH1_MEDIATED_INDUCTION_OF_INTERFERON_ALPHA_BETA	78	-0.444590909097212	-0.0981369039201043	0.00238046246671457	0.0329330432610423
Heart	Arteria	c2.cp.reactome	REACTOME_TRANSPORT_AND_SYNTHESIS_OF_PAPS	http://www.gsea-msigdb.org/gsea/msigdb/cards/REACTOME_TRANSPORT_AND_SYNTHESIS_OF_PAPS	6	-0.672819017256548	-0.0990553795982971	0.000211497496121293	0.00463622096954521
Heart	Arteria	c2.cp.reactome	REACTOME_GLUTATHIONE_SYNTHESIS_AND_RECYCLING	http://www.gsea-msigdb.org/gsea/msigdb/cards/REACTOME_GLUTATHIONE_SYNTHESIS_AND_RECYCLING	12	0.6535448392918	-0.0996674096484727	0.00168755106693593	0.0250841306298127
iPSC-CVPC	Heart	c2.cp.reactome	REACTOME_TELOMERE_C_STRAND_LAGGING_STRAND_SYNTHESIS	http://www.gsea-msigdb.org/gsea/msigdb/cards/REACTOME_TELOMERE_C_STRAND_LAGGING_STRAND_SYNTHESIS	28	1.07030749994116	0.236368936091742	0.00013316446175697	0.0031532600656833
iPSC-CVPC	Arteria	c2.cp.reactome	REACTOME_TELOMERE_C_STRAND_LAGGING_STRAND_SYNTHESIS	http://www.gsea-msigdb.org/gsea/msigdb/cards/REACTOME_TELOMERE_C_STRAND_LAGGING_STRAND_SYNTHESIS	28	1.10657678090313	0.117003500121531	4.17241732676767e-05	0.00116242558225947
iPSC-CVPC	Arteria	c2.cp.reactome	REACTOME_ACTIVATION_OF_C3_AND_C5	http://www.gsea-msigdb.org/gsea/msigdb/cards/REACTOME_ACTIVATION_OF_C3_AND_C5	8	-1.73718334015192	0.118999348240034	8.8481828302723e-05	0.00222452469645629
iPSC-CVPC	Heart	c2.cp.reactome	REACTOME_PHOSPHORYLATION_OF_EMI1	http://www.gsea-msigdb.org/gsea/msigdb/cards/REACTOME_PHOSPHORYLATION_OF_EMI1	6	1.85825748030099	0.237036957307347	0.00126897802093861	0.0199783887990959
iPSC-CVPC	Heart	c2.cp.reactome	REACTOME_INTERACTIONS_OF_REV_WITH_HOST_CELLULAR_PROTEINS	http://www.gsea-msigdb.org/gsea/msigdb/cards/REACTOME_INTERACTIONS_OF_REV_WITH_HOST_CELLULAR_PROTEINS	37	1.3211594019677	0.235597595669099	4.68214399038196e-13	6.81378116157202e-11
iPSC-CVPC	Arteria	c2.cp.reactome	REACTOME_INTERACTIONS_OF_REV_WITH_HOST_CELLULAR_PROTEINS	http://www.gsea-msigdb.org/gsea/msigdb/cards/REACTOME_INTERACTIONS_OF_REV_WITH_HOST_CELLULAR_PROTEINS	37	1.24593250712548	0.116368171124613	1.83257515728103e-09	1.46503533050661e-07
iPSC-CVPC	Heart	c2.cp.reactome	REACTOME_NUCLEAR_IMPORT_OF_REV_PROTEIN	http://www.gsea-msigdb.org/gsea/msigdb/cards/REACTOME_NUCLEAR_IMPORT_OF_REV_PROTEIN	34	1.32763638757257	0.235747052687465	5.15851370212337e-12	6.34236215022112e-10
iPSC-CVPC	Arteria	c2.cp.reactome	REACTOME_NUCLEAR_IMPORT_OF_REV_PROTEIN	http://www.gsea-msigdb.org/gsea/msigdb/cards/REACTOME_NUCLEAR_IMPORT_OF_REV_PROTEIN	34	1.25636323925662	0.116517703484519	1.70028705434383e-08	1.1148042162334e-06
iPSC-CVPC	Heart	c2.cp.reactome	REACTOME_ORGANELLE_BIOGENESIS_AND_MAINTENANCE	http://www.gsea-msigdb.org/gsea/msigdb/cards/REACTOME_ORGANELLE_BIOGENESIS_AND_MAINTENANCE	296	0.583435849089532	0.23268081344036	1.70370793407266e-07	8.89796860782977e-06
iPSC-CVPC	Arteria	c2.cp.reactome	REACTOME_ORGANELLE_BIOGENESIS_AND_MAINTENANCE	http://www.gsea-msigdb.org/gsea/msigdb/cards/REACTOME_ORGANELLE_BIOGENESIS_AND_MAINTENANCE	296	0.659403487351443	0.110802906219894	1.10010004495582e-14	2.09418261560532e-12
Heart	Arteria	c2.cp.reactome	REACTOME_ORGANELLE_BIOGENESIS_AND_MAINTENANCE	http://www.gsea-msigdb.org/gsea/msigdb/cards/REACTOME_ORGANELLE_BIOGENESIS_AND_MAINTENANCE	296	0.130668260243552	-0.102436193272795	0.00013518875595532	0.0031942223987747
iPSC-CVPC	Heart	c2.cp.reactome	REACTOME_SCF_SKP2_MEDIATED_DEGRADATION_OF_P27_P21	http://www.gsea-msigdb.org/gsea/msigdb/cards/REACTOME_SCF_SKP2_MEDIATED_DEGRADATION_OF_P27_P21	60	0.813989317689658	0.235869712961922	3.11928718568226e-05	0.000905954791434482
iPSC-CVPC	Arteria	c2.cp.reactome	REACTOME_SCF_SKP2_MEDIATED_DEGRADATION_OF_P27_P21	http://www.gsea-msigdb.org/gsea/msigdb/cards/REACTOME_SCF_SKP2_MEDIATED_DEGRADATION_OF_P27_P21	60	1.07451548368642	0.11563503967477	5.39304345183012e-09	3.92416571885711e-07
Heart	Arteria	c2.cp.reactome	REACTOME_SCF_SKP2_MEDIATED_DEGRADATION_OF_P27_P21	http://www.gsea-msigdb.org/gsea/msigdb/cards/REACTOME_SCF_SKP2_MEDIATED_DEGRADATION_OF_P27_P21	60	0.288516580638387	-0.100330115547138	0.00394232669925925	0.0489995051681371
Heart	Arteria	c2.cp.reactome	REACTOME_RHO_GTPASE_CYCLE	http://www.gsea-msigdb.org/gsea/msigdb/cards/REACTOME_RHO_GTPASE_CYCLE	140	-0.377706130091657	-0.0973683784387229	0.000288580623414167	0.00598578946235211
iPSC-CVPC	Heart	c2.cp.reactome	REACTOME_DEGRADATION_OF_BETA_CATENIN_BY_THE_DESTRUCTION_COMPLEX	http://www.gsea-msigdb.org/gsea/msigdb/cards/REACTOME_DEGRADATION_OF_BETA_CATENIN_BY_THE_DESTRUCTION_COMPLEX	85	0.582070213454879	0.236105867345639	0.00362151310639724	0.0459497347895479
iPSC-CVPC	Arteria	c2.cp.reactome	REACTOME_DEGRADATION_OF_BETA_CATENIN_BY_THE_DESTRUCTION_COMPLEX	http://www.gsea-msigdb.org/gsea/msigdb/cards/REACTOME_DEGRADATION_OF_BETA_CATENIN_BY_THE_DESTRUCTION_COMPLEX	85	0.851714512564332	0.11536524496787	5.0626495135348e-07	2.38907905101818e-05
Heart	Arteria	c2.cp.reactome	REACTOME_DEGRADATION_OF_BETA_CATENIN_BY_THE_DESTRUCTION_COMPLEX	http://www.gsea-msigdb.org/gsea/msigdb/cards/REACTOME_DEGRADATION_OF_BETA_CATENIN_BY_THE_DESTRUCTION_COMPLEX	85	0.29861684971383	-0.100850031339255	0.000462116958030805	0.00885944919617879
iPSC-CVPC	Heart	c2.cp.reactome	REACTOME_RHO_GTPASE_EFFECTORS	http://www.gsea-msigdb.org/gsea/msigdb/cards/REACTOME_RHO_GTPASE_EFFECTORS	324	0.737149429814127	0.230684257893816	3.25428434774746e-12	4.14801778863496e-10
iPSC-CVPC	Arteria	c2.cp.reactome	REACTOME_RHO_GTPASE_EFFECTORS	http://www.gsea-msigdb.org/gsea/msigdb/cards/REACTOME_RHO_GTPASE_EFFECTORS	324	0.54493958506084	0.112531168304431	1.09089308230178e-07	5.93551669683136e-06
iPSC-CVPC	Arteria	c2.cp.reactome	REACTOME_BETA_CATENIN_PHOSPHORYLATION_CASCADE	http://www.gsea-msigdb.org/gsea/msigdb/cards/REACTOME_BETA_CATENIN_PHOSPHORYLATION_CASCADE	17	1.10447151801942	0.117539478505788	0.00257514091168266	0.035034698400797
iPSC-CVPC	Heart	c2.cp.reactome	REACTOME_NICOTINATE_METABOLISM	http://www.gsea-msigdb.org/gsea/msigdb/cards/REACTOME_NICOTINATE_METABOLISM	31	-0.458526685308547	0.238470942337114	0.00340153180170894	0.0437934455466709
iPSC-CVPC	Arteria	c2.cp.reactome	REACTOME_CREB_PHOSPHORYLATION	http://www.gsea-msigdb.org/gsea/msigdb/cards/REACTOME_CREB_PHOSPHORYLATION	7	1.21839723792599	0.11798448195697	0.00396848213369237	0.0492159496478463
iPSC-CVPC	Heart	c2.cp.reactome	REACTOME_ER_TO_GOLGI_ANTEROGRADE_TRANSPORT	http://www.gsea-msigdb.org/gsea/msigdb/cards/REACTOME_ER_TO_GOLGI_ANTEROGRADE_TRANSPORT	155	0.557578297206298	0.235221905393707	0.000268002964618909	0.00562459071600463
iPSC-CVPC	Arteria	c2.cp.reactome	REACTOME_ER_TO_GOLGI_ANTEROGRADE_TRANSPORT	http://www.gsea-msigdb.org/gsea/msigdb/cards/REACTOME_ER_TO_GOLGI_ANTEROGRADE_TRANSPORT	155	0.646544040935609	0.114579787826186	1.35949438216237e-08	9.15229694451305e-07
iPSC-CVPC	Heart	c2.cp.reactome	REACTOME_TCF_DEPENDENT_SIGNALING_IN_RESPONSE_TO_WNT	http://www.gsea-msigdb.org/gsea/msigdb/cards/REACTOME_TCF_DEPENDENT_SIGNALING_IN_RESPONSE_TO_WNT	234	0.716192281313091	0.233179554974091	1.12387383393635e-08	7.70117644346482e-07
iPSC-CVPC	Arteria	c2.cp.reactome	REACTOME_TCF_DEPENDENT_SIGNALING_IN_RESPONSE_TO_WNT	http://www.gsea-msigdb.org/gsea/msigdb/cards/REACTOME_TCF_DEPENDENT_SIGNALING_IN_RESPONSE_TO_WNT	234	0.787198545418924	0.112305942406166	1.4705735977883e-11	1.66487655964514e-09
iPSC-CVPC	Heart	c2.cp.reactome	REACTOME_FORMATION_OF_THE_BETA_CATENIN_TCF_TRANSACTIVATING_COMPLEX	http://www.gsea-msigdb.org/gsea/msigdb/cards/REACTOME_FORMATION_OF_THE_BETA_CATENIN_TCF_TRANSACTIVATING_COMPLEX	92	0.779492724905432	0.236048278770621	0.000250379662114712	0.00534266131352029
iPSC-CVPC	Arteria	c2.cp.reactome	REACTOME_FORMATION_OF_THE_BETA_CATENIN_TCF_TRANSACTIVATING_COMPLEX	http://www.gsea-msigdb.org/gsea/msigdb/cards/REACTOME_FORMATION_OF_THE_BETA_CATENIN_TCF_TRANSACTIVATING_COMPLEX	92	0.640529902037827	0.116950107445579	0.00274625980794687	0.0369558981796969
Heart	Arteria	c2.cp.reactome	REACTOME_ASSEMBLY_OF_COLLAGEN_FIBRILS_AND_OTHER_MULTIMERIC_STRUCTURES	http://www.gsea-msigdb.org/gsea/msigdb/cards/REACTOME_ASSEMBLY_OF_COLLAGEN_FIBRILS_AND_OTHER_MULTIMERIC_STRUCTURES	61	-0.465919885782805	-0.0982144576078175	0.00249085867320278	0.0341172299463726
iPSC-CVPC	Heart	c2.cp.reactome	REACTOME_METABOLISM_OF_ANGIOTENSINOGEN_TO_ANGIOTENSINS	http://www.gsea-msigdb.org/gsea/msigdb/cards/REACTOME_METABOLISM_OF_ANGIOTENSINOGEN_TO_ANGIOTENSINS	18	-0.706492749738191	0.238255183663076	0.000900350014204085	0.0152164161301821
iPSC-CVPC	Arteria	c2.cp.reactome	REACTOME_METABOLISM_OF_ANGIOTENSINOGEN_TO_ANGIOTENSINS	http://www.gsea-msigdb.org/gsea/msigdb/cards/REACTOME_METABOLISM_OF_ANGIOTENSINOGEN_TO_ANGIOTENSINS	18	-0.968695352019903	0.119215760684722	0.000986677588112079	0.0164016589766675
iPSC-CVPC	Arteria	c2.cp.reactome	REACTOME_FCGAMMA_RECEPTOR_FCGR_DEPENDENT_PHAGOCYTOSIS	http://www.gsea-msigdb.org/gsea/msigdb/cards/REACTOME_FCGAMMA_RECEPTOR_FCGR_DEPENDENT_PHAGOCYTOSIS	143	-0.491538123600178	0.12233569232296	1.64669544466293e-07	8.66515084939428e-06
Heart	Arteria	c2.cp.reactome	REACTOME_FCGAMMA_RECEPTOR_FCGR_DEPENDENT_PHAGOCYTOSIS	http://www.gsea-msigdb.org/gsea/msigdb/cards/REACTOME_FCGAMMA_RECEPTOR_FCGR_DEPENDENT_PHAGOCYTOSIS	143	-0.624941361487348	-0.0957991549409058	3.41517646622384e-14	6.01442272888681e-12
iPSC-CVPC	Heart	c2.cp.reactome	REACTOME_FCGR_ACTIVATION	http://www.gsea-msigdb.org/gsea/msigdb/cards/REACTOME_FCGR_ACTIVATION	69	-0.305192510304923	0.239088637337202	6.06867145096754e-07	2.80038460011767e-05
iPSC-CVPC	Arteria	c2.cp.reactome	REACTOME_FCGR_ACTIVATION	http://www.gsea-msigdb.org/gsea/msigdb/cards/REACTOME_FCGR_ACTIVATION	69	-1.09212381865553	0.121874482892739	3.08287168820325e-15	6.45888195158652e-13
Heart	Arteria	c2.cp.reactome	REACTOME_FCGR_ACTIVATION	http://www.gsea-msigdb.org/gsea/msigdb/cards/REACTOME_FCGR_ACTIVATION	69	-0.724678005123171	-0.097409409642557	1.31648831913164e-27	9.59838468595687e-25
iPSC-CVPC	Heart	c2.cp.reactome	REACTOME_ROLE_OF_PHOSPHOLIPIDS_IN_PHAGOCYTOSIS	http://www.gsea-msigdb.org/gsea/msigdb/cards/REACTOME_ROLE_OF_PHOSPHOLIPIDS_IN_PHAGOCYTOSIS	82	-0.302763904532947	0.239428226693227	1.15274115412387e-07	6.23018567872624e-06
iPSC-CVPC	Arteria	c2.cp.reactome	REACTOME_ROLE_OF_PHOSPHOLIPIDS_IN_PHAGOCYTOSIS	http://www.gsea-msigdb.org/gsea/msigdb/cards/REACTOME_ROLE_OF_PHOSPHOLIPIDS_IN_PHAGOCYTOSIS	82	-0.965325066289643	0.122201852005961	1.86461439848105e-13	2.86808378014463e-11
Heart	Arteria	c2.cp.reactome	REACTOME_ROLE_OF_PHOSPHOLIPIDS_IN_PHAGOCYTOSIS	http://www.gsea-msigdb.org/gsea/msigdb/cards/REACTOME_ROLE_OF_PHOSPHOLIPIDS_IN_PHAGOCYTOSIS	82	-0.602590298354773	-0.0974406986119028	2.84277753877931e-10	2.65382929033112e-08
iPSC-CVPC	Arteria	c2.cp.reactome	REACTOME_COPII_MEDIATED_VESICLE_TRANSPORT	http://www.gsea-msigdb.org/gsea/msigdb/cards/REACTOME_COPII_MEDIATED_VESICLE_TRANSPORT	68	0.58524204616539	0.116823241796083	0.000837714293564961	0.0144083301319952
iPSC-CVPC	Heart	c2.cp.reactome	REACTOME_GENE_SILENCING_BY_RNA	http://www.gsea-msigdb.org/gsea/msigdb/cards/REACTOME_GENE_SILENCING_BY_RNA	138	0.888810621574305	0.234497945469171	1.21936818047074e-09	1.00455270813493e-07
iPSC-CVPC	Arteria	c2.cp.reactome	REACTOME_GENE_SILENCING_BY_RNA	http://www.gsea-msigdb.org/gsea/msigdb/cards/REACTOME_GENE_SILENCING_BY_RNA	138	0.814139065483633	0.115140221571743	9.33747469544589e-09	6.51469801502646e-07
iPSC-CVPC	Heart	c2.cp.reactome	REACTOME_PHASE_I_FUNCTIONALIZATION_OF_COMPOUNDS	http://www.gsea-msigdb.org/gsea/msigdb/cards/REACTOME_PHASE_I_FUNCTIONALIZATION_OF_COMPOUNDS	105	-0.320684577629051	0.239409035099542	0.000161229026816371	0.00368843649706771
iPSC-CVPC	Arteria	c2.cp.reactome	REACTOME_PHASE_I_FUNCTIONALIZATION_OF_COMPOUNDS	http://www.gsea-msigdb.org/gsea/msigdb/cards/REACTOME_PHASE_I_FUNCTIONALIZATION_OF_COMPOUNDS	105	-0.544787042121922	0.120613596523651	0.000117561493607897	0.00282694292132525
iPSC-CVPC	Arteria	c2.cp.reactome	REACTOME_EICOSANOIDS	http://www.gsea-msigdb.org/gsea/msigdb/cards/REACTOME_EICOSANOIDS	12	-1.78411087452907	0.118828771052232	0.000167497033851842	0.00380555975104516
iPSC-CVPC	Heart	c2.cp.reactome	REACTOME_EPIGENETIC_REGULATION_OF_GENE_EXPRESSION	http://www.gsea-msigdb.org/gsea/msigdb/cards/REACTOME_EPIGENETIC_REGULATION_OF_GENE_EXPRESSION	148	0.865198931498233	0.234109851158205	1.31971191409828e-08	8.9174120430947e-07
iPSC-CVPC	Arteria	c2.cp.reactome	REACTOME_EPIGENETIC_REGULATION_OF_GENE_EXPRESSION	http://www.gsea-msigdb.org/gsea/msigdb/cards/REACTOME_EPIGENETIC_REGULATION_OF_GENE_EXPRESSION	148	0.572225733334622	0.115900783866956	0.000176679367666394	0.00398561757957585
iPSC-CVPC	Heart	c2.cp.reactome	REACTOME_PRC2_METHYLATES_HISTONES_AND_DNA	http://www.gsea-msigdb.org/gsea/msigdb/cards/REACTOME_PRC2_METHYLATES_HISTONES_AND_DNA	73	0.994904367999675	0.236100006264932	5.65166653805937e-06	0.000202883976180882
iPSC-CVPC	Arteria	c2.cp.reactome	REACTOME_PRC2_METHYLATES_HISTONES_AND_DNA	http://www.gsea-msigdb.org/gsea/msigdb/cards/REACTOME_PRC2_METHYLATES_HISTONES_AND_DNA	73	0.871181301443308	0.116956793927066	0.000104718625682608	0.00257328287155148
iPSC-CVPC	Heart	c2.cp.reactome	REACTOME_ARACHIDONIC_ACID_METABOLISM	http://www.gsea-msigdb.org/gsea/msigdb/cards/REACTOME_ARACHIDONIC_ACID_METABOLISM	59	-0.413132675901299	0.238792674325295	0.00131531713234604	0.0205879039936062
iPSC-CVPC	Arteria	c2.cp.reactome	REACTOME_UBIQUINOL_BIOSYNTHESIS	http://www.gsea-msigdb.org/gsea/msigdb/cards/REACTOME_UBIQUINOL_BIOSYNTHESIS	8	1.24919739878184	0.117918413080697	0.00172756565032713	0.0255435173392214
Heart	Arteria	c2.cp.reactome	REACTOME_UBIQUINOL_BIOSYNTHESIS	http://www.gsea-msigdb.org/gsea/msigdb/cards/REACTOME_UBIQUINOL_BIOSYNTHESIS	8	1.4457174536791	-0.0998304968164559	1.91907376611331e-07	9.89517321170828e-06
iPSC-CVPC	Arteria	c2.cp.reactome	REACTOME_TRANSCRIPTIONAL_ACTIVATION_OF_MITOCHONDRIAL_BIOGENESIS	http://www.gsea-msigdb.org/gsea/msigdb/cards/REACTOME_TRANSCRIPTIONAL_ACTIVATION_OF_MITOCHONDRIAL_BIOGENESIS	55	0.589701101497534	0.117087563637423	0.00273865191813932	0.0368807485592205
Heart	Arteria	c2.cp.reactome	REACTOME_TRANSCRIPTIONAL_ACTIVATION_OF_MITOCHONDRIAL_BIOGENESIS	http://www.gsea-msigdb.org/gsea/msigdb/cards/REACTOME_TRANSCRIPTIONAL_ACTIVATION_OF_MITOCHONDRIAL_BIOGENESIS	55	0.332064161302059	-0.100390523495213	0.00148341308852643	0.0226169311734365
iPSC-CVPC	Heart	c2.cp.reactome	REACTOME_SCAVENGING_OF_HEME_FROM_PLASMA	http://www.gsea-msigdb.org/gsea/msigdb/cards/REACTOME_SCAVENGING_OF_HEME_FROM_PLASMA	69	-0.350808140839467	0.239250011407911	6.87631522324703e-07	3.1294960462654e-05
iPSC-CVPC	Arteria	c2.cp.reactome	REACTOME_SCAVENGING_OF_HEME_FROM_PLASMA	http://www.gsea-msigdb.org/gsea/msigdb/cards/REACTOME_SCAVENGING_OF_HEME_FROM_PLASMA	69	-1.07919960478526	0.121896051056282	6.60148504638608e-16	1.49011663543951e-13
Heart	Arteria	c2.cp.reactome	REACTOME_SCAVENGING_OF_HEME_FROM_PLASMA	http://www.gsea-msigdb.org/gsea/msigdb/cards/REACTOME_SCAVENGING_OF_HEME_FROM_PLASMA	69	-0.641467914227043	-0.0976241018600501	2.85042072573526e-15	6.04131757827419e-13
iPSC-CVPC	Arteria	c2.cp.reactome	REACTOME_DAP12_INTERACTIONS	http://www.gsea-msigdb.org/gsea/msigdb/cards/REACTOME_DAP12_INTERACTIONS	44	-0.648890926997817	0.119681285601984	0.00162940796762907	0.0244190144937036
iPSC-CVPC	Heart	c2.cp.reactome	REACTOME_BINDING_AND_UPTAKE_OF_LIGANDS_BY_SCAVENGER_RECEPTORS	http://www.gsea-msigdb.org/gsea/msigdb/cards/REACTOME_BINDING_AND_UPTAKE_OF_LIGANDS_BY_SCAVENGER_RECEPTORS	98	-0.354214427336972	0.240107716584893	1.77737908904921e-08	1.16221463680259e-06
iPSC-CVPC	Arteria	c2.cp.reactome	REACTOME_BINDING_AND_UPTAKE_OF_LIGANDS_BY_SCAVENGER_RECEPTORS	http://www.gsea-msigdb.org/gsea/msigdb/cards/REACTOME_BINDING_AND_UPTAKE_OF_LIGANDS_BY_SCAVENGER_RECEPTORS	98	-0.887995166177424	0.122773443638202	5.69519895673996e-15	1.13761989243001e-12
Heart	Arteria	c2.cp.reactome	REACTOME_BINDING_AND_UPTAKE_OF_LIGANDS_BY_SCAVENGER_RECEPTORS	http://www.gsea-msigdb.org/gsea/msigdb/cards/REACTOME_BINDING_AND_UPTAKE_OF_LIGANDS_BY_SCAVENGER_RECEPTORS	98	-0.48945688692545	-0.0975136561779776	2.29234232766457e-07	1.16549781567431e-05
iPSC-CVPC	Heart	c2.cp.reactome	REACTOME_CONDENSATION_OF_PROPHASE_CHROMOSOMES	http://www.gsea-msigdb.org/gsea/msigdb/cards/REACTOME_CONDENSATION_OF_PROPHASE_CHROMOSOMES	74	0.890881394768655	0.236294202923384	8.52103087381026e-05	0.00215490752680761
iPSC-CVPC	Arteria	c2.cp.reactome	REACTOME_CONDENSATION_OF_PROPHASE_CHROMOSOMES	http://www.gsea-msigdb.org/gsea/msigdb/cards/REACTOME_CONDENSATION_OF_PROPHASE_CHROMOSOMES	74	0.807212729855773	0.117076214497949	0.000587874227363062	0.0108017444664349
iPSC-CVPC	Heart	c2.cp.reactome	REACTOME_SELENOAMINO_ACID_METABOLISM	http://www.gsea-msigdb.org/gsea/msigdb/cards/REACTOME_SELENOAMINO_ACID_METABOLISM	118	1.13670995062197	0.232414456513717	7.40714425452051e-22	3.1216617367216e-19
iPSC-CVPC	Arteria	c2.cp.reactome	REACTOME_SELENOAMINO_ACID_METABOLISM	http://www.gsea-msigdb.org/gsea/msigdb/cards/REACTOME_SELENOAMINO_ACID_METABOLISM	118	0.570702812607362	0.115796903362779	8.47427407682559e-07	3.73549485288559e-05
Heart	Arteria	c2.cp.reactome	REACTOME_SELENOAMINO_ACID_METABOLISM	http://www.gsea-msigdb.org/gsea/msigdb/cards/REACTOME_SELENOAMINO_ACID_METABOLISM	118	-0.612849600875753	-0.0963113341489945	1.04994559690734e-10	1.03392896494079e-08
iPSC-CVPC	Heart	c2.cp.reactome	REACTOME_ACTIVATION_OF_GENE_EXPRESSION_BY_SREBF_SREBP	http://www.gsea-msigdb.org/gsea/msigdb/cards/REACTOME_ACTIVATION_OF_GENE_EXPRESSION_BY_SREBF_SREBP	42	0.712155847409483	0.23653439378485	0.0019236329193787	0.0278938250833296
iPSC-CVPC	Arteria	c2.cp.reactome	REACTOME_ACTIVATION_OF_GENE_EXPRESSION_BY_SREBF_SREBP	http://www.gsea-msigdb.org/gsea/msigdb/cards/REACTOME_ACTIVATION_OF_GENE_EXPRESSION_BY_SREBF_SREBP	42	0.945792111535342	0.116654570348179	4.17933368972244e-06	0.000155306340460741
Heart	Arteria	c2.cp.reactome	REACTOME_ACTIVATION_OF_GENE_EXPRESSION_BY_SREBF_SREBP	http://www.gsea-msigdb.org/gsea/msigdb/cards/REACTOME_ACTIVATION_OF_GENE_EXPRESSION_BY_SREBF_SREBP	42	0.279007504022668	-0.100004778789395	0.00344304072232563	0.0442419203426224
iPSC-CVPC	Heart	c2.cp.reactome	REACTOME_ESTABLISHMENT_OF_SISTER_CHROMATID_COHESION	http://www.gsea-msigdb.org/gsea/msigdb/cards/REACTOME_ESTABLISHMENT_OF_SISTER_CHROMATID_COHESION	11	1.81932392465501	0.236660260540451	1.14947088614198e-08	7.854430444023e-07
iPSC-CVPC	Arteria	c2.cp.reactome	REACTOME_ESTABLISHMENT_OF_SISTER_CHROMATID_COHESION	http://www.gsea-msigdb.org/gsea/msigdb/cards/REACTOME_ESTABLISHMENT_OF_SISTER_CHROMATID_COHESION	11	1.57473674099277	0.117576210660845	7.83662481697885e-09	5.54180871756655e-07
iPSC-CVPC	Heart	c2.cp.reactome	REACTOME_COHESIN_LOADING_ONTO_CHROMATIN	http://www.gsea-msigdb.org/gsea/msigdb/cards/REACTOME_COHESIN_LOADING_ONTO_CHROMATIN	10	1.47575215541196	0.23690646479677	0.00382647863335009	0.0479272858063772
iPSC-CVPC	Heart	c2.cp.reactome	REACTOME_RESOLUTION_OF_SISTER_CHROMATID_COHESION	http://www.gsea-msigdb.org/gsea/msigdb/cards/REACTOME_RESOLUTION_OF_SISTER_CHROMATID_COHESION	126	1.1442395175829	0.232191846252063	1.72037786181584e-15	3.78945708541183e-13
iPSC-CVPC	Arteria	c2.cp.reactome	REACTOME_RESOLUTION_OF_SISTER_CHROMATID_COHESION	http://www.gsea-msigdb.org/gsea/msigdb/cards/REACTOME_RESOLUTION_OF_SISTER_CHROMATID_COHESION	126	1.17259882647435	0.112174270962308	1.85341298765088e-20	6.65667426190336e-18
iPSC-CVPC	Heart	c2.cp.reactome	REACTOME_CONDENSATION_OF_PROMETAPHASE_CHROMOSOMES	http://www.gsea-msigdb.org/gsea/msigdb/cards/REACTOME_CONDENSATION_OF_PROMETAPHASE_CHROMOSOMES	11	1.85013377366645	0.236643632714962	2.07298502495463e-07	1.06436102242548e-05
iPSC-CVPC	Arteria	c2.cp.reactome	REACTOME_CONDENSATION_OF_PROMETAPHASE_CHROMOSOMES	http://www.gsea-msigdb.org/gsea/msigdb/cards/REACTOME_CONDENSATION_OF_PROMETAPHASE_CHROMOSOMES	11	1.61366486520323	0.117555201468111	3.8567921296023e-07	1.87213620091328e-05
iPSC-CVPC	Heart	c2.cp.reactome	REACTOME_MITOTIC_METAPHASE_AND_ANAPHASE	http://www.gsea-msigdb.org/gsea/msigdb/cards/REACTOME_MITOTIC_METAPHASE_AND_ANAPHASE	235	0.898319990528126	0.230108676334969	4.33930686528236e-16	9.98026890349754e-14
iPSC-CVPC	Arteria	c2.cp.reactome	REACTOME_MITOTIC_METAPHASE_AND_ANAPHASE	http://www.gsea-msigdb.org/gsea/msigdb/cards/REACTOME_MITOTIC_METAPHASE_AND_ANAPHASE	235	0.979378422915858	0.108713289347017	8.20990708006669e-24	4.33750808188828e-21
Heart	Arteria	c2.cp.reactome	REACTOME_MITOTIC_METAPHASE_AND_ANAPHASE	http://www.gsea-msigdb.org/gsea/msigdb/cards/REACTOME_MITOTIC_METAPHASE_AND_ANAPHASE	235	0.0801901961837769	-0.101234785655356	0.0015240301461848	0.0231249768841181
iPSC-CVPC	Heart	c2.cp.reactome	REACTOME_OXIDATIVE_STRESS_INDUCED_SENESCENCE	http://www.gsea-msigdb.org/gsea/msigdb/cards/REACTOME_OXIDATIVE_STRESS_INDUCED_SENESCENCE	126	0.598383836278896	0.235967822306236	0.0037508582761565	0.0472316625313116
iPSC-CVPC	Heart	c2.cp.reactome	REACTOME_CELLULAR_SENESCENCE	http://www.gsea-msigdb.org/gsea/msigdb/cards/REACTOME_CELLULAR_SENESCENCE	197	0.534610002216687	0.235282904657366	0.00188996199488232	0.0275150237789288
iPSC-CVPC	Heart	c2.cp.reactome	REACTOME_DNA_DAMAGE_TELOMERE_STRESS_INDUCED_SENESCENCE	http://www.gsea-msigdb.org/gsea/msigdb/cards/REACTOME_DNA_DAMAGE_TELOMERE_STRESS_INDUCED_SENESCENCE	80	0.852865698408906	0.236001509540689	2.49506819361824e-05	0.000750468666029005
iPSC-CVPC	Arteria	c2.cp.reactome	REACTOME_DNA_DAMAGE_TELOMERE_STRESS_INDUCED_SENESCENCE	http://www.gsea-msigdb.org/gsea/msigdb/cards/REACTOME_DNA_DAMAGE_TELOMERE_STRESS_INDUCED_SENESCENCE	80	0.716320028202389	0.116892514792811	0.0010587472449124	0.01736695421232
iPSC-CVPC	Arteria	c2.cp.reactome	REACTOME_TRIF_MEDIATED_PROGRAMMED_CELL_DEATH	http://www.gsea-msigdb.org/gsea/msigdb/cards/REACTOME_TRIF_MEDIATED_PROGRAMMED_CELL_DEATH	9	-1.4974288380508	0.119075612705197	0.00248644252633137	0.0340695429716771
Heart	Arteria	c2.cp.reactome	REACTOME_TRIF_MEDIATED_PROGRAMMED_CELL_DEATH	http://www.gsea-msigdb.org/gsea/msigdb/cards/REACTOME_TRIF_MEDIATED_PROGRAMMED_CELL_DEATH	9	-0.927866533719713	-0.0988583270786177	3.20197291088769e-05	0.000926031903847323
iPSC-CVPC	Heart	c2.cp.reactome	REACTOME_REGULATION_OF_PLK1_ACTIVITY_AT_G2_M_TRANSITION	http://www.gsea-msigdb.org/gsea/msigdb/cards/REACTOME_REGULATION_OF_PLK1_ACTIVITY_AT_G2_M_TRANSITION	87	0.868737873481964	0.234809504506735	4.11689124968367e-07	1.98386268422463e-05
iPSC-CVPC	Arteria	c2.cp.reactome	REACTOME_REGULATION_OF_PLK1_ACTIVITY_AT_G2_M_TRANSITION	http://www.gsea-msigdb.org/gsea/msigdb/cards/REACTOME_REGULATION_OF_PLK1_ACTIVITY_AT_G2_M_TRANSITION	87	0.690366086638191	0.115911483320336	2.84008739511111e-05	0.000836638108647096
iPSC-CVPC	Heart	c2.cp.reactome	REACTOME_EPH_EPHRIN_SIGNALING	http://www.gsea-msigdb.org/gsea/msigdb/cards/REACTOME_EPH_EPHRIN_SIGNALING	92	0.698927085606562	0.235559869214779	3.18041840592229e-05	0.000921670508980456
Heart	Arteria	c2.cp.reactome	REACTOME_EPH_EPHRIN_SIGNALING	http://www.gsea-msigdb.org/gsea/msigdb/cards/REACTOME_EPH_EPHRIN_SIGNALING	92	-0.423171760200758	-0.0978522758948519	0.00139318109881254	0.0215293430973556
iPSC-CVPC	Heart	c2.cp.reactome	REACTOME_ROLE_OF_LAT2_NTAL_LAB_ON_CALCIUM_MOBILIZATION	http://www.gsea-msigdb.org/gsea/msigdb/cards/REACTOME_ROLE_OF_LAT2_NTAL_LAB_ON_CALCIUM_MOBILIZATION	71	-0.0932422222570695	0.238489968368766	0.000433280880152623	0.00838377804964108
iPSC-CVPC	Arteria	c2.cp.reactome	REACTOME_ROLE_OF_LAT2_NTAL_LAB_ON_CALCIUM_MOBILIZATION	http://www.gsea-msigdb.org/gsea/msigdb/cards/REACTOME_ROLE_OF_LAT2_NTAL_LAB_ON_CALCIUM_MOBILIZATION	71	-0.788395283426849	0.121037925876451	1.20798220429342e-10	1.18218489305811e-08
Heart	Arteria	c2.cp.reactome	REACTOME_ROLE_OF_LAT2_NTAL_LAB_ON_CALCIUM_MOBILIZATION	http://www.gsea-msigdb.org/gsea/msigdb/cards/REACTOME_ROLE_OF_LAT2_NTAL_LAB_ON_CALCIUM_MOBILIZATION	71	-0.644780599566681	-0.0976143265627315	8.5176729270891e-12	1.00487866576236e-09
iPSC-CVPC	Arteria	c2.cp.reactome	REACTOME_FCERI_MEDIATED_MAPK_ACTIVATION	http://www.gsea-msigdb.org/gsea/msigdb/cards/REACTOME_FCERI_MEDIATED_MAPK_ACTIVATION	87	-0.652130836737085	0.121244395010695	1.62102805061437e-07	8.5457363804948e-06
Heart	Arteria	c2.cp.reactome	REACTOME_FCERI_MEDIATED_MAPK_ACTIVATION	http://www.gsea-msigdb.org/gsea/msigdb/cards/REACTOME_FCERI_MEDIATED_MAPK_ACTIVATION	87	-0.624714163069417	-0.0972584860747525	8.31743505337503e-15	1.63015019437237e-12
iPSC-CVPC	Heart	c2.cp.reactome	REACTOME_FCERI_MEDIATED_CA_2_MOBILIZATION	http://www.gsea-msigdb.org/gsea/msigdb/cards/REACTOME_FCERI_MEDIATED_CA_2_MOBILIZATION	86	-0.135030385962532	0.238889126511166	0.000349325134797548	0.00700273474098279
iPSC-CVPC	Arteria	c2.cp.reactome	REACTOME_FCERI_MEDIATED_CA_2_MOBILIZATION	http://www.gsea-msigdb.org/gsea/msigdb/cards/REACTOME_FCERI_MEDIATED_CA_2_MOBILIZATION	86	-0.799787816626031	0.121751378880166	5.36464388675253e-12	6.56259767012148e-10
Heart	Arteria	c2.cp.reactome	REACTOME_FCERI_MEDIATED_CA_2_MOBILIZATION	http://www.gsea-msigdb.org/gsea/msigdb/cards/REACTOME_FCERI_MEDIATED_CA_2_MOBILIZATION	86	-0.653443299884618	-0.0971783979959974	9.18080994960813e-19	2.84835605368502e-16
iPSC-CVPC	Heart	c2.cp.reactome	REACTOME_NUCLEAR_ENVELOPE_BREAKDOWN	http://www.gsea-msigdb.org/gsea/msigdb/cards/REACTOME_NUCLEAR_ENVELOPE_BREAKDOWN	53	1.09152790588171	0.235330738036519	2.22079374584632e-07	1.13386450431309e-05
iPSC-CVPC	Arteria	c2.cp.reactome	REACTOME_NUCLEAR_ENVELOPE_BREAKDOWN	http://www.gsea-msigdb.org/gsea/msigdb/cards/REACTOME_NUCLEAR_ENVELOPE_BREAKDOWN	53	0.939657619980414	0.116262633774214	3.3316677820509e-06	0.0001271107097444
iPSC-CVPC	Heart	c2.cp.reactome	REACTOME_SUMOYLATION	http://www.gsea-msigdb.org/gsea/msigdb/cards/REACTOME_SUMOYLATION	187	0.686920852723351	0.233691291570064	9.33927460465775e-07	4.0627516238126e-05
iPSC-CVPC	Arteria	c2.cp.reactome	REACTOME_SUMOYLATION	http://www.gsea-msigdb.org/gsea/msigdb/cards/REACTOME_SUMOYLATION	187	0.496047124128698	0.115149613000847	0.000252338158481671	0.00537159789685843
iPSC-CVPC	Heart	c2.cp.reactome	REACTOME_NUCLEAR_ENVELOPE_NE_REASSEMBLY	http://www.gsea-msigdb.org/gsea/msigdb/cards/REACTOME_NUCLEAR_ENVELOPE_NE_REASSEMBLY	76	0.732078007752152	0.235810487278651	0.00119345953512411	0.0190820046592903
iPSC-CVPC	Arteria	c2.cp.reactome	REACTOME_NUCLEAR_ENVELOPE_NE_REASSEMBLY	http://www.gsea-msigdb.org/gsea/msigdb/cards/REACTOME_NUCLEAR_ENVELOPE_NE_REASSEMBLY	76	0.811426216255073	0.115975032952931	9.46651721843969e-06	0.000319201081427201
Heart	Arteria	c2.cp.reactome	REACTOME_SYNDECAN_INTERACTIONS	http://www.gsea-msigdb.org/gsea/msigdb/cards/REACTOME_SYNDECAN_INTERACTIONS	27	-0.563446666952119	-0.098608753705505	0.00217349233899954	0.0307938938769216
iPSC-CVPC	Arteria	c2.cp.reactome	REACTOME_SUMO_IS_PROTEOLYTICALLY_PROCESSED	http://www.gsea-msigdb.org/gsea/msigdb/cards/REACTOME_SUMO_IS_PROTEOLYTICALLY_PROCESSED	6	1.55137086037205	0.118010769841986	0.000690341764445179	0.0123031355912817
iPSC-CVPC	Heart	c2.cp.reactome	REACTOME_SUMOYLATION_OF_DNA_DAMAGE_RESPONSE_AND_REPAIR_PROTEINS	http://www.gsea-msigdb.org/gsea/msigdb/cards/REACTOME_SUMOYLATION_OF_DNA_DAMAGE_RESPONSE_AND_REPAIR_PROTEINS	77	0.870692072085511	0.235176694955225	9.86781081353274e-07	4.26974610447394e-05
iPSC-CVPC	Arteria	c2.cp.reactome	REACTOME_SUMOYLATION_OF_DNA_DAMAGE_RESPONSE_AND_REPAIR_PROTEINS	http://www.gsea-msigdb.org/gsea/msigdb/cards/REACTOME_SUMOYLATION_OF_DNA_DAMAGE_RESPONSE_AND_REPAIR_PROTEINS	77	0.730069610909716	0.116104203613645	0.000166425584912062	0.00378711703194556
Heart	Arteria	c2.cp.reactome	REACTOME_REGULATION_OF_INNATE_IMMUNE_RESPONSES_TO_CYTOSOLIC_DNA	http://www.gsea-msigdb.org/gsea/msigdb/cards/REACTOME_REGULATION_OF_INNATE_IMMUNE_RESPONSES_TO_CYTOSOLIC_DNA	15	-0.93030019391666	-0.0986532575327145	0.00293632627520817	0.0390238083119126
iPSC-CVPC	Heart	c2.cp.reactome	REACTOME_HDACS_DEACETYLATE_HISTONES	http://www.gsea-msigdb.org/gsea/msigdb/cards/REACTOME_HDACS_DEACETYLATE_HISTONES	94	0.877110898952806	0.235815822064174	1.36908888390983e-06	5.74331999062034e-05
iPSC-CVPC	Arteria	c2.cp.reactome	REACTOME_HDACS_DEACETYLATE_HISTONES	http://www.gsea-msigdb.org/gsea/msigdb/cards/REACTOME_HDACS_DEACETYLATE_HISTONES	94	0.667832169475467	0.11690336263772	0.000318631860865008	0.0064764790476183
iPSC-CVPC	Heart	c2.cp.reactome	REACTOME_PKMTS_METHYLATE_HISTONE_LYSINES	http://www.gsea-msigdb.org/gsea/msigdb/cards/REACTOME_PKMTS_METHYLATE_HISTONE_LYSINES	71	0.89669595609706	0.235828808996098	1.36375683848179e-05	0.000441519304337785
iPSC-CVPC	Heart	c2.cp.reactome	REACTOME_HDMS_DEMETHYLATE_HISTONES	http://www.gsea-msigdb.org/gsea/msigdb/cards/REACTOME_HDMS_DEMETHYLATE_HISTONES	50	0.796770497660536	0.236635005038139	0.00341414739426302	0.0439317217602382
iPSC-CVPC	Arteria	c2.cp.reactome	REACTOME_HDMS_DEMETHYLATE_HISTONES	http://www.gsea-msigdb.org/gsea/msigdb/cards/REACTOME_HDMS_DEMETHYLATE_HISTONES	50	0.704619024903804	0.117440824175794	0.00283075730422094	0.0378484658524564
iPSC-CVPC	Heart	c2.cp.reactome	REACTOME_HATS_ACETYLATE_HISTONES	http://www.gsea-msigdb.org/gsea/msigdb/cards/REACTOME_HATS_ACETYLATE_HISTONES	142	0.86729060390166	0.234348151984068	5.19920837924344e-10	4.62279370393e-08
iPSC-CVPC	Arteria	c2.cp.reactome	REACTOME_HATS_ACETYLATE_HISTONES	http://www.gsea-msigdb.org/gsea/msigdb/cards/REACTOME_HATS_ACETYLATE_HISTONES	142	0.748868225914888	0.11519273918471	1.53163086421121e-07	8.12143088572911e-06
iPSC-CVPC	Heart	c2.cp.reactome	REACTOME_RMTS_METHYLATE_HISTONE_ARGININES	http://www.gsea-msigdb.org/gsea/msigdb/cards/REACTOME_RMTS_METHYLATE_HISTONE_ARGININES	79	0.962348378989618	0.235768134237917	3.42459500992571e-07	1.68363990275572e-05
iPSC-CVPC	Arteria	c2.cp.reactome	REACTOME_RMTS_METHYLATE_HISTONE_ARGININES	http://www.gsea-msigdb.org/gsea/msigdb/cards/REACTOME_RMTS_METHYLATE_HISTONE_ARGININES	79	0.822361870052569	0.116666569907968	6.8676260110762e-05	0.00178889512269223
iPSC-CVPC	Heart	c2.cp.reactome	REACTOME_PROCESSING_AND_ACTIVATION_OF_SUMO	http://www.gsea-msigdb.org/gsea/msigdb/cards/REACTOME_PROCESSING_AND_ACTIVATION_OF_SUMO	10	1.23722775296692	0.237072554146879	0.0016148750777583	0.0242560624318665
iPSC-CVPC	Arteria	c2.cp.reactome	REACTOME_PROCESSING_AND_ACTIVATION_OF_SUMO	http://www.gsea-msigdb.org/gsea/msigdb/cards/REACTOME_PROCESSING_AND_ACTIVATION_OF_SUMO	10	1.15373286514197	0.117905064464972	0.00235084477448655	0.0326720819029813
iPSC-CVPC	Heart	c2.cp.reactome	REACTOME_SUMOYLATION_OF_UBIQUITINYLATION_PROTEINS	http://www.gsea-msigdb.org/gsea/msigdb/cards/REACTOME_SUMOYLATION_OF_UBIQUITINYLATION_PROTEINS	39	1.31469346743297	0.235503003770289	4.70585809292925e-11	4.9580839262627e-09
iPSC-CVPC	Arteria	c2.cp.reactome	REACTOME_SUMOYLATION_OF_UBIQUITINYLATION_PROTEINS	http://www.gsea-msigdb.org/gsea/msigdb/cards/REACTOME_SUMOYLATION_OF_UBIQUITINYLATION_PROTEINS	39	1.11423203397737	0.116503051463971	4.67064058783198e-07	2.2271532676144e-05
iPSC-CVPC	Heart	c2.cp.reactome	REACTOME_NUCLEAR_PORE_COMPLEX_NPC_DISASSEMBLY	http://www.gsea-msigdb.org/gsea/msigdb/cards/REACTOME_NUCLEAR_PORE_COMPLEX_NPC_DISASSEMBLY	36	1.29115014693366	0.23570251195422	3.69384429982208e-09	2.78505164483689e-07
iPSC-CVPC	Arteria	c2.cp.reactome	REACTOME_NUCLEAR_PORE_COMPLEX_NPC_DISASSEMBLY	http://www.gsea-msigdb.org/gsea/msigdb/cards/REACTOME_NUCLEAR_PORE_COMPLEX_NPC_DISASSEMBLY	36	1.18798529151655	0.116523280510718	7.03345594944915e-08	4.01882633086511e-06
iPSC-CVPC	Arteria	c2.cp.reactome	REACTOME_REGULATION_OF_HSF1_MEDIATED_HEAT_SHOCK_RESPONSE	http://www.gsea-msigdb.org/gsea/msigdb/cards/REACTOME_REGULATION_OF_HSF1_MEDIATED_HEAT_SHOCK_RESPONSE	82	0.687843967903713	0.116175663319901	0.000146493458186324	0.00342110555506301
Heart	Arteria	c2.cp.reactome	REACTOME_REGULATION_OF_HSF1_MEDIATED_HEAT_SHOCK_RESPONSE	http://www.gsea-msigdb.org/gsea/msigdb/cards/REACTOME_REGULATION_OF_HSF1_MEDIATED_HEAT_SHOCK_RESPONSE	82	0.190534976674502	-0.100336729813174	0.00212617787772443	0.0302709437389202
Heart	Arteria	c2.cp.reactome	REACTOME_HSP90_CHAPERONE_CYCLE_FOR_STEROID_HORMONE_RECEPTORS_SHR	http://www.gsea-msigdb.org/gsea/msigdb/cards/REACTOME_HSP90_CHAPERONE_CYCLE_FOR_STEROID_HORMONE_RECEPTORS_SHR	57	0.410467115809782	-0.10047693524871	7.18410192826726e-05	0.00185758545712642
Heart	Arteria	c2.cp.reactome	REACTOME_HSF1_ACTIVATION	http://www.gsea-msigdb.org/gsea/msigdb/cards/REACTOME_HSF1_ACTIVATION	31	0.487318133514823	-0.100030633229189	0.00133228424982941	0.0207901132890775
iPSC-CVPC	Arteria	c2.cp.reactome	REACTOME_CELLULAR_RESPONSE_TO_HEAT_STRESS	http://www.gsea-msigdb.org/gsea/msigdb/cards/REACTOME_CELLULAR_RESPONSE_TO_HEAT_STRESS	101	0.690093666284615	0.11562974695559	1.40223435754066e-05	0.00045297077879456
Heart	Arteria	c2.cp.reactome	REACTOME_CELLULAR_RESPONSE_TO_HEAT_STRESS	http://www.gsea-msigdb.org/gsea/msigdb/cards/REACTOME_CELLULAR_RESPONSE_TO_HEAT_STRESS	101	0.266302645747224	-0.100971141831469	0.000151664445358527	0.00352044032048548
Heart	Arteria	c2.cp.reactome	REACTOME_ATTENUATION_PHASE	http://www.gsea-msigdb.org/gsea/msigdb/cards/REACTOME_ATTENUATION_PHASE	28	0.451581389571332	-0.0999002588724128	0.00234254672994995	0.0325863386834829
Heart	Arteria	c2.cp.reactome	REACTOME_HSF1_DEPENDENT_TRANSACTIVATION	http://www.gsea-msigdb.org/gsea/msigdb/cards/REACTOME_HSF1_DEPENDENT_TRANSACTIVATION	38	0.569174741066263	-0.100373320262862	0.000174640316436207	0.00395233772450691
Heart	Arteria	c2.cp.reactome	REACTOME_DISEASES_ASSOCIATED_WITH_GLYCOSAMINOGLYCAN_METABOLISM	http://www.gsea-msigdb.org/gsea/msigdb/cards/REACTOME_DISEASES_ASSOCIATED_WITH_GLYCOSAMINOGLYCAN_METABOLISM	41	-0.579771650689792	-0.0983270751779813	5.50384533896524e-05	0.00148329882272615
iPSC-CVPC	Heart	c2.cp.reactome	REACTOME_DEFECTIVE_B4GALT1_CAUSES_B4GALT1_CDG_CDG_2D	http://www.gsea-msigdb.org/gsea/msigdb/cards/REACTOME_DEFECTIVE_B4GALT1_CAUSES_B4GALT1_CDG_CDG_2D	8	-1.03474949337318	0.237950811339169	0.00196615838082179	0.0284200319959032
iPSC-CVPC	Arteria	c2.cp.reactome	REACTOME_DEFECTIVE_B4GALT1_CAUSES_B4GALT1_CDG_CDG_2D	http://www.gsea-msigdb.org/gsea/msigdb/cards/REACTOME_DEFECTIVE_B4GALT1_CAUSES_B4GALT1_CDG_CDG_2D	8	-1.52898654497404	0.118927859102084	0.00319888123424787	0.0416254206510401
iPSC-CVPC	Heart	c2.cp.reactome	REACTOME_TRANSCRIPTIONAL_REGULATION_BY_TP53	http://www.gsea-msigdb.org/gsea/msigdb/cards/REACTOME_TRANSCRIPTIONAL_REGULATION_BY_TP53	365	0.775328522062926	0.228204279973603	7.71719733722409e-19	2.42522905456755e-16
iPSC-CVPC	Arteria	c2.cp.reactome	REACTOME_TRANSCRIPTIONAL_REGULATION_BY_TP53	http://www.gsea-msigdb.org/gsea/msigdb/cards/REACTOME_TRANSCRIPTIONAL_REGULATION_BY_TP53	365	0.690038651404928	0.108466378220231	2.66101806406106e-18	7.97908204415516e-16
iPSC-CVPC	Arteria	c2.cp.reactome	REACTOME_CLASS_A_1_RHODOPSIN_LIKE_RECEPTORS	http://www.gsea-msigdb.org/gsea/msigdb/cards/REACTOME_CLASS_A_1_RHODOPSIN_LIKE_RECEPTORS	331	-0.326733732392295	0.122303639454759	3.56643858646552e-06	0.000135078166701618
Heart	Arteria	c2.cp.reactome	REACTOME_CLASS_A_1_RHODOPSIN_LIKE_RECEPTORS	http://www.gsea-msigdb.org/gsea/msigdb/cards/REACTOME_CLASS_A_1_RHODOPSIN_LIKE_RECEPTORS	331	-0.337231033129053	-0.0971165817277095	0.000201350500416875	0.00444856473784664
iPSC-CVPC	Heart	c2.cp.reactome	REACTOME_SIGNALING_BY_ROBO_RECEPTORS	http://www.gsea-msigdb.org/gsea/msigdb/cards/REACTOME_SIGNALING_BY_ROBO_RECEPTORS	218	1.01087813646217	0.229660787375269	9.12609000220915e-27	6.2771141129346e-24
iPSC-CVPC	Arteria	c2.cp.reactome	REACTOME_SIGNALING_BY_ROBO_RECEPTORS	http://www.gsea-msigdb.org/gsea/msigdb/cards/REACTOME_SIGNALING_BY_ROBO_RECEPTORS	218	0.744512140745572	0.112003935059809	2.03368741236378e-16	4.89353516660167e-14
Heart	Arteria	c2.cp.reactome	REACTOME_SIGNALING_BY_ROBO_RECEPTORS	http://www.gsea-msigdb.org/gsea/msigdb/cards/REACTOME_SIGNALING_BY_ROBO_RECEPTORS	218	-0.307379232165268	-0.0971104713384259	0.00294962234123211	0.0391363085126282
Heart	Arteria	c2.cp.reactome	REACTOME_TRANSPORT_OF_SMALL_MOLECULES	http://www.gsea-msigdb.org/gsea/msigdb/cards/REACTOME_TRANSPORT_OF_SMALL_MOLECULES	728	0.0960582053386215	-0.104920544065594	3.96022479526129e-06	0.000148221781107652
iPSC-CVPC	Heart	c2.cp.reactome	REACTOME_BETA_CATENIN_INDEPENDENT_WNT_SIGNALING	http://www.gsea-msigdb.org/gsea/msigdb/cards/REACTOME_BETA_CATENIN_INDEPENDENT_WNT_SIGNALING	146	0.591525661865622	0.235172395222701	0.00037501737566124	0.00742589403641644
iPSC-CVPC	Arteria	c2.cp.reactome	REACTOME_BETA_CATENIN_INDEPENDENT_WNT_SIGNALING	http://www.gsea-msigdb.org/gsea/msigdb/cards/REACTOME_BETA_CATENIN_INDEPENDENT_WNT_SIGNALING	146	0.659695914437533	0.1147816366704	2.23058375451811e-06	8.93569400869018e-05
iPSC-CVPC	Arteria	c2.cp.reactome	REACTOME_GLYOXYLATE_METABOLISM_AND_GLYCINE_DEGRADATION	http://www.gsea-msigdb.org/gsea/msigdb/cards/REACTOME_GLYOXYLATE_METABOLISM_AND_GLYCINE_DEGRADATION	31	0.896848559358951	0.117406677919103	6.35705307657159e-05	0.00167418112760456
Heart	Arteria	c2.cp.reactome	REACTOME_GLYOXYLATE_METABOLISM_AND_GLYCINE_DEGRADATION	http://www.gsea-msigdb.org/gsea/msigdb/cards/REACTOME_GLYOXYLATE_METABOLISM_AND_GLYCINE_DEGRADATION	31	0.983863305165388	-0.100553589974625	2.21504270318279e-07	1.13251436498144e-05
iPSC-CVPC	Heart	c2.cp.reactome	REACTOME_PD_1_SIGNALING	http://www.gsea-msigdb.org/gsea/msigdb/cards/REACTOME_PD_1_SIGNALING	28	-0.822551806211617	0.238502526643011	4.66912511098063e-05	0.00128655042598823
iPSC-CVPC	Arteria	c2.cp.reactome	REACTOME_PD_1_SIGNALING	http://www.gsea-msigdb.org/gsea/msigdb/cards/REACTOME_PD_1_SIGNALING	28	-1.23989733883105	0.119628864203301	3.19480846483329e-05	0.00092432654905766
iPSC-CVPC	Arteria	c2.cp.reactome	REACTOME_COOPERATION_OF_PREFOLDIN_AND_TRIC_CCT_IN_ACTIN_AND_TUBULIN_FOLDING	http://www.gsea-msigdb.org/gsea/msigdb/cards/REACTOME_COOPERATION_OF_PREFOLDIN_AND_TRIC_CCT_IN_ACTIN_AND_TUBULIN_FOLDING	33	1.09398703511767	0.116972834699561	3.92365107815424e-05	0.00110323747187484
Heart	Arteria	c2.cp.reactome	REACTOME_COOPERATION_OF_PREFOLDIN_AND_TRIC_CCT_IN_ACTIN_AND_TUBULIN_FOLDING	http://www.gsea-msigdb.org/gsea/msigdb/cards/REACTOME_COOPERATION_OF_PREFOLDIN_AND_TRIC_CCT_IN_ACTIN_AND_TUBULIN_FOLDING	33	0.472323516644137	-0.100038122174263	0.0016270034970859	0.0243930080133736
iPSC-CVPC	Heart	c2.cp.reactome	REACTOME_FOLDING_OF_ACTIN_BY_CCT_TRIC	http://www.gsea-msigdb.org/gsea/msigdb/cards/REACTOME_FOLDING_OF_ACTIN_BY_CCT_TRIC	10	1.0517140771731	0.237114499962466	0.00114794748061707	0.0185331494385098
iPSC-CVPC	Arteria	c2.cp.reactome	REACTOME_FOLDING_OF_ACTIN_BY_CCT_TRIC	http://www.gsea-msigdb.org/gsea/msigdb/cards/REACTOME_FOLDING_OF_ACTIN_BY_CCT_TRIC	10	1.49052413490415	0.117689014791308	0.00152239601993364	0.0231049898870403
iPSC-CVPC	Heart	c2.cp.reactome	REACTOME_EPHB_MEDIATED_FORWARD_SIGNALING	http://www.gsea-msigdb.org/gsea/msigdb/cards/REACTOME_EPHB_MEDIATED_FORWARD_SIGNALING	42	0.933494480705274	0.236146131493071	3.07357601572611e-06	0.000118004925608518
Heart	Arteria	c2.cp.reactome	REACTOME_EPHB_MEDIATED_FORWARD_SIGNALING	http://www.gsea-msigdb.org/gsea/msigdb/cards/REACTOME_EPHB_MEDIATED_FORWARD_SIGNALING	42	-0.728732245087444	-0.0979870116528533	2.86386603163306e-06	0.000111301497068409
iPSC-CVPC	Heart	c2.cp.reactome	REACTOME_EPH_EPHRIN_MEDIATED_REPULSION_OF_CELLS	http://www.gsea-msigdb.org/gsea/msigdb/cards/REACTOME_EPH_EPHRIN_MEDIATED_REPULSION_OF_CELLS	51	0.784247757348454	0.236250975568235	0.000140660779153898	0.00330588247763426
iPSC-CVPC	Arteria	c2.cp.reactome	REACTOME_EPH_EPHRIN_MEDIATED_REPULSION_OF_CELLS	http://www.gsea-msigdb.org/gsea/msigdb/cards/REACTOME_EPH_EPHRIN_MEDIATED_REPULSION_OF_CELLS	51	0.808034230634885	0.116769036714855	2.04318743798612e-05	0.000629563313172013
iPSC-CVPC	Heart	c2.cp.reactome	REACTOME_SUMOYLATION_OF_SUMOYLATION_PROTEINS	http://www.gsea-msigdb.org/gsea/msigdb/cards/REACTOME_SUMOYLATION_OF_SUMOYLATION_PROTEINS	35	1.39355766548452	0.23564020582248	1.5834016514545e-11	1.78170644775902e-09
iPSC-CVPC	Arteria	c2.cp.reactome	REACTOME_SUMOYLATION_OF_SUMOYLATION_PROTEINS	http://www.gsea-msigdb.org/gsea/msigdb/cards/REACTOME_SUMOYLATION_OF_SUMOYLATION_PROTEINS	35	1.24643585915387	0.116533794031837	2.57743512160722e-08	1.6255901148898e-06
iPSC-CVPC	Heart	c2.cp.reactome	REACTOME_PCP_CE_PATHWAY	http://www.gsea-msigdb.org/gsea/msigdb/cards/REACTOME_PCP_CE_PATHWAY	92	0.773570455144905	0.235217244356795	7.51512378314244e-06	0.000260790176061462
iPSC-CVPC	Arteria	c2.cp.reactome	REACTOME_PCP_CE_PATHWAY	http://www.gsea-msigdb.org/gsea/msigdb/cards/REACTOME_PCP_CE_PATHWAY	92	0.922871670183775	0.114915325250383	5.31876698889529e-09	3.88174156549917e-07
iPSC-CVPC	Arteria	c2.cp.reactome	REACTOME_G_ALPHA_12_13_SIGNALLING_EVENTS	http://www.gsea-msigdb.org/gsea/msigdb/cards/REACTOME_G_ALPHA_12_13_SIGNALLING_EVENTS	80	-0.421011511924956	0.120353198800799	0.000259195858165568	0.00547918550971103
Heart	Arteria	c2.cp.reactome	REACTOME_G_ALPHA_12_13_SIGNALLING_EVENTS	http://www.gsea-msigdb.org/gsea/msigdb/cards/REACTOME_G_ALPHA_12_13_SIGNALLING_EVENTS	80	-0.480080756454849	-0.0978183325740677	0.000360548605890365	0.00719016365067304
iPSC-CVPC	Heart	c2.cp.reactome	REACTOME_SMALL_INTERFERING_RNA_SIRNA_BIOGENESIS	http://www.gsea-msigdb.org/gsea/msigdb/cards/REACTOME_SMALL_INTERFERING_RNA_SIRNA_BIOGENESIS	9	1.33510562046212	0.237029338840391	0.000377469636749936	0.00746519024276629
iPSC-CVPC	Arteria	c2.cp.reactome	REACTOME_SMALL_INTERFERING_RNA_SIRNA_BIOGENESIS	http://www.gsea-msigdb.org/gsea/msigdb/cards/REACTOME_SMALL_INTERFERING_RNA_SIRNA_BIOGENESIS	9	1.08485537577356	0.117935475444383	0.00369924311496271	0.0467593821547878
iPSC-CVPC	Heart	c2.cp.reactome	REACTOME_SIRT1_NEGATIVELY_REGULATES_RRNA_EXPRESSION	http://www.gsea-msigdb.org/gsea/msigdb/cards/REACTOME_SIRT1_NEGATIVELY_REGULATES_RRNA_EXPRESSION	68	0.773480776463889	0.236645242037494	0.00304037916540154	0.0400779252522619
iPSC-CVPC	Heart	c2.cp.reactome	REACTOME_ERCC6_CSB_AND_EHMT2_G9A_POSITIVELY_REGULATE_RRNA_EXPRESSION	http://www.gsea-msigdb.org/gsea/msigdb/cards/REACTOME_ERCC6_CSB_AND_EHMT2_G9A_POSITIVELY_REGULATE_RRNA_EXPRESSION	76	0.889192144351865	0.236201116135429	5.93029346650514e-05	0.00157684816319994
iPSC-CVPC	Arteria	c2.cp.reactome	REACTOME_ERCC6_CSB_AND_EHMT2_G9A_POSITIVELY_REGULATE_RRNA_EXPRESSION	http://www.gsea-msigdb.org/gsea/msigdb/cards/REACTOME_ERCC6_CSB_AND_EHMT2_G9A_POSITIVELY_REGULATE_RRNA_EXPRESSION	76	0.786851268573009	0.117015503529323	0.000104056170293263	0.00256045606476934
iPSC-CVPC	Heart	c2.cp.reactome	REACTOME_ACTIVATION_OF_RAC1	http://www.gsea-msigdb.org/gsea/msigdb/cards/REACTOME_ACTIVATION_OF_RAC1	13	1.13163565626456	0.236987506286812	0.00052380962466669	0.00981572955970207
iPSC-CVPC	Arteria	c2.cp.reactome	REACTOME_ACTIVATION_OF_RAC1	http://www.gsea-msigdb.org/gsea/msigdb/cards/REACTOME_ACTIVATION_OF_RAC1	13	1.00191466453609	0.117841982918691	0.000741488342033553	0.0130551010696267
iPSC-CVPC	Heart	c2.cp.reactome	REACTOME_INACTIVATION_OF_CDC42_AND_RAC1	http://www.gsea-msigdb.org/gsea/msigdb/cards/REACTOME_INACTIVATION_OF_CDC42_AND_RAC1	8	1.39330297480215	0.237060366431605	3.21340563321371e-05	0.000928601630249618
iPSC-CVPC	Arteria	c2.cp.reactome	REACTOME_INACTIVATION_OF_CDC42_AND_RAC1	http://www.gsea-msigdb.org/gsea/msigdb/cards/REACTOME_INACTIVATION_OF_CDC42_AND_RAC1	8	1.25485465499385	0.117916192916376	0.00124100337291423	0.0196405324403202
iPSC-CVPC	Heart	c2.cp.reactome	REACTOME_ROLE_OF_ABL_IN_ROBO_SLIT_SIGNALING	http://www.gsea-msigdb.org/gsea/msigdb/cards/REACTOME_ROLE_OF_ABL_IN_ROBO_SLIT_SIGNALING	8	1.13792095466893	0.237160589937176	0.00263998246979111	0.0357766694962825
iPSC-CVPC	Arteria	c2.cp.reactome	REACTOME_ZINC_EFFLUX_AND_COMPARTMENTALIZATION_BY_THE_SLC30_FAMILY	http://www.gsea-msigdb.org/gsea/msigdb/cards/REACTOME_ZINC_EFFLUX_AND_COMPARTMENTALIZATION_BY_THE_SLC30_FAMILY	7	1.36175931222718	0.117996265952171	0.00254379211199865	0.0346858685419319
iPSC-CVPC	Arteria	c2.cp.reactome	REACTOME_ACTIVATION_OF_NMDA_RECEPTORS_AND_POSTSYNAPTIC_EVENTS	http://www.gsea-msigdb.org/gsea/msigdb/cards/REACTOME_ACTIVATION_OF_NMDA_RECEPTORS_AND_POSTSYNAPTIC_EVENTS	94	0.626661678333528	0.116385456200252	0.000257333558863459	0.00544929783420735
Heart	Arteria	c2.cp.reactome	REACTOME_FORMYL_PEPTIDE_RECEPTORS_BIND_FORMYL_PEPTIDES_AND_MANY_OTHER_LIGANDS	http://www.gsea-msigdb.org/gsea/msigdb/cards/REACTOME_FORMYL_PEPTIDE_RECEPTORS_BIND_FORMYL_PEPTIDES_AND_MANY_OTHER_LIGANDS	8	-0.745672914123984	-0.0989704956909997	0.00350939045430968	0.0449069101683544
iPSC-CVPC	Heart	c2.cp.reactome	REACTOME_TYPE_I_HEMIDESMOSOME_ASSEMBLY	http://www.gsea-msigdb.org/gsea/msigdb/cards/REACTOME_TYPE_I_HEMIDESMOSOME_ASSEMBLY	11	-0.972045816080622	0.23810736651462	0.00199472132969109	0.0287496135414221
iPSC-CVPC	Heart	c2.cp.reactome	REACTOME_INTERLEUKIN_1_PROCESSING	http://www.gsea-msigdb.org/gsea/msigdb/cards/REACTOME_INTERLEUKIN_1_PROCESSING	8	-0.752358396454313	0.237853845888446	0.00206650833082624	0.0295483537737224
iPSC-CVPC	Arteria	c2.cp.reactome	REACTOME_INTERLEUKIN_1_PROCESSING	http://www.gsea-msigdb.org/gsea/msigdb/cards/REACTOME_INTERLEUKIN_1_PROCESSING	8	-1.31288803596863	0.118853656729719	8.58409690946781e-05	0.00216935154791122
iPSC-CVPC	Heart	c2.cp.reactome	REACTOME_SIGNALING_BY_INTERLEUKINS	http://www.gsea-msigdb.org/gsea/msigdb/cards/REACTOME_SIGNALING_BY_INTERLEUKINS	462	-0.0182014426017526	0.242473589264492	2.08800759980346e-05	0.000640854962285471
iPSC-CVPC	Arteria	c2.cp.reactome	REACTOME_SIGNALING_BY_INTERLEUKINS	http://www.gsea-msigdb.org/gsea/msigdb/cards/REACTOME_SIGNALING_BY_INTERLEUKINS	462	-0.182462446085404	0.12419674376013	3.28009978651282e-05	0.000944878685637546
iPSC-CVPC	Heart	c2.cp.reactome	REACTOME_BUTYRATE_RESPONSE_FACTOR_1_BRF1_BINDS_AND_DESTABILIZES_MRNA	http://www.gsea-msigdb.org/gsea/msigdb/cards/REACTOME_BUTYRATE_RESPONSE_FACTOR_1_BRF1_BINDS_AND_DESTABILIZES_MRNA	17	1.08387126493785	0.236807822045678	0.000856894190672912	0.0146586810295099
iPSC-CVPC	Arteria	c2.cp.reactome	REACTOME_BUTYRATE_RESPONSE_FACTOR_1_BRF1_BINDS_AND_DESTABILIZES_MRNA	http://www.gsea-msigdb.org/gsea/msigdb/cards/REACTOME_BUTYRATE_RESPONSE_FACTOR_1_BRF1_BINDS_AND_DESTABILIZES_MRNA	17	0.989519550853718	0.117635384642509	3.81060458252944e-05	0.00107601614836421
iPSC-CVPC	Arteria	c2.cp.reactome	REACTOME_AUF1_HNRNP_D0_BINDS_AND_DESTABILIZES_MRNA	http://www.gsea-msigdb.org/gsea/msigdb/cards/REACTOME_AUF1_HNRNP_D0_BINDS_AND_DESTABILIZES_MRNA	55	0.932213652246666	0.116241548980885	5.45963843497468e-06	0.000196765585099144
Heart	Arteria	c2.cp.reactome	REACTOME_AUF1_HNRNP_D0_BINDS_AND_DESTABILIZES_MRNA	http://www.gsea-msigdb.org/gsea/msigdb/cards/REACTOME_AUF1_HNRNP_D0_BINDS_AND_DESTABILIZES_MRNA	55	0.448628187804681	-0.100651732149836	0.000155737665111867	0.00359097957800161
iPSC-CVPC	Arteria	c2.cp.reactome	REACTOME_TRISTETRAPROLIN_TTP_ZFP36_BINDS_AND_DESTABILIZES_MRNA	http://www.gsea-msigdb.org/gsea/msigdb/cards/REACTOME_TRISTETRAPROLIN_TTP_ZFP36_BINDS_AND_DESTABILIZES_MRNA	17	0.980229162306049	0.117643135751917	0.00162507152771243	0.0243785256362804
iPSC-CVPC	Heart	c2.cp.reactome	REACTOME_KSRP_KHSRP_BINDS_AND_DESTABILIZES_MRNA	http://www.gsea-msigdb.org/gsea/msigdb/cards/REACTOME_KSRP_KHSRP_BINDS_AND_DESTABILIZES_MRNA	17	1.14981386167997	0.236752805155974	0.000628196975764162	0.011413210392721
iPSC-CVPC	Arteria	c2.cp.reactome	REACTOME_KSRP_KHSRP_BINDS_AND_DESTABILIZES_MRNA	http://www.gsea-msigdb.org/gsea/msigdb/cards/REACTOME_KSRP_KHSRP_BINDS_AND_DESTABILIZES_MRNA	17	0.987912195343616	0.117636725683129	0.000574895091481663	0.0106060289030457
iPSC-CVPC	Heart	c2.cp.reactome	REACTOME_INTERLEUKIN_2_FAMILY_SIGNALING	http://www.gsea-msigdb.org/gsea/msigdb/cards/REACTOME_INTERLEUKIN_2_FAMILY_SIGNALING	44	-0.261023255682921	0.238420114657445	0.00189162428055844	0.0275274934484773
iPSC-CVPC	Arteria	c2.cp.reactome	REACTOME_INTERLEUKIN_2_FAMILY_SIGNALING	http://www.gsea-msigdb.org/gsea/msigdb/cards/REACTOME_INTERLEUKIN_2_FAMILY_SIGNALING	44	-0.704487489797711	0.119857853554863	7.31247834984198e-05	0.00188724065135798
iPSC-CVPC	Heart	c2.cp.reactome	REACTOME_SUMOYLATION_OF_CHROMATIN_ORGANIZATION_PROTEINS	http://www.gsea-msigdb.org/gsea/msigdb/cards/REACTOME_SUMOYLATION_OF_CHROMATIN_ORGANIZATION_PROTEINS	71	0.967071686453329	0.235289142144832	3.4793562957213e-09	2.63423040669516e-07
iPSC-CVPC	Arteria	c2.cp.reactome	REACTOME_SUMOYLATION_OF_CHROMATIN_ORGANIZATION_PROTEINS	http://www.gsea-msigdb.org/gsea/msigdb/cards/REACTOME_SUMOYLATION_OF_CHROMATIN_ORGANIZATION_PROTEINS	71	0.87274308525872	0.116061696844928	1.19764738322973e-06	5.09447334095076e-05
iPSC-CVPC	Heart	c2.cp.reactome	REACTOME_SUMOYLATION_OF_RNA_BINDING_PROTEINS	http://www.gsea-msigdb.org/gsea/msigdb/cards/REACTOME_SUMOYLATION_OF_RNA_BINDING_PROTEINS	47	1.07226099447417	0.235667891132069	3.45354116773576e-08	2.09653815985384e-06
iPSC-CVPC	Arteria	c2.cp.reactome	REACTOME_SUMOYLATION_OF_RNA_BINDING_PROTEINS	http://www.gsea-msigdb.org/gsea/msigdb/cards/REACTOME_SUMOYLATION_OF_RNA_BINDING_PROTEINS	47	0.944760111509341	0.116534609043756	2.06464849642935e-05	0.00063542193848108
iPSC-CVPC	Heart	c2.cp.reactome	REACTOME_ASYMMETRIC_LOCALIZATION_OF_PCP_PROTEINS	http://www.gsea-msigdb.org/gsea/msigdb/cards/REACTOME_ASYMMETRIC_LOCALIZATION_OF_PCP_PROTEINS	64	0.753424283717878	0.235940666367428	0.00010470946852811	0.00257328287155148
iPSC-CVPC	Arteria	c2.cp.reactome	REACTOME_ASYMMETRIC_LOCALIZATION_OF_PCP_PROTEINS	http://www.gsea-msigdb.org/gsea/msigdb/cards/REACTOME_ASYMMETRIC_LOCALIZATION_OF_PCP_PROTEINS	64	1.03739031729404	0.115559600126312	2.11189624524498e-08	1.35542467732893e-06
Heart	Arteria	c2.cp.reactome	REACTOME_ASYMMETRIC_LOCALIZATION_OF_PCP_PROTEINS	http://www.gsea-msigdb.org/gsea/msigdb/cards/REACTOME_ASYMMETRIC_LOCALIZATION_OF_PCP_PROTEINS	64	0.320405923900913	-0.100503866275927	0.0017272806360697	0.0255435173392214
iPSC-CVPC	Heart	c2.cp.reactome	REACTOME_SUMOYLATION_OF_DNA_REPLICATION_PROTEINS	http://www.gsea-msigdb.org/gsea/msigdb/cards/REACTOME_SUMOYLATION_OF_DNA_REPLICATION_PROTEINS	46	1.38855113683126	0.235025099193381	4.32244799158364e-15	8.90241131690316e-13
iPSC-CVPC	Arteria	c2.cp.reactome	REACTOME_SUMOYLATION_OF_DNA_REPLICATION_PROTEINS	http://www.gsea-msigdb.org/gsea/msigdb/cards/REACTOME_SUMOYLATION_OF_DNA_REPLICATION_PROTEINS	46	1.29249161656701	0.115823421235015	4.44597985406391e-11	4.71836892547228e-09
iPSC-CVPC	Arteria	c2.cp.reactome	REACTOME_DEGRADATION_OF_AXIN	http://www.gsea-msigdb.org/gsea/msigdb/cards/REACTOME_DEGRADATION_OF_AXIN	55	0.978844679045724	0.116120042372215	7.94928158848373e-07	3.5430480261481e-05
Heart	Arteria	c2.cp.reactome	REACTOME_DEGRADATION_OF_AXIN	http://www.gsea-msigdb.org/gsea/msigdb/cards/REACTOME_DEGRADATION_OF_AXIN	55	0.379476995907353	-0.100471544678324	0.00109699008400388	0.0178807176469124
iPSC-CVPC	Arteria	c2.cp.reactome	REACTOME_DEGRADATION_OF_DVL	http://www.gsea-msigdb.org/gsea/msigdb/cards/REACTOME_DEGRADATION_OF_DVL	57	1.04857393745176	0.115892494086134	1.32337603085071e-07	7.05307185915897e-06
Heart	Arteria	c2.cp.reactome	REACTOME_DEGRADATION_OF_DVL	http://www.gsea-msigdb.org/gsea/msigdb/cards/REACTOME_DEGRADATION_OF_DVL	57	0.468463031355261	-0.100731399855804	6.79359143669027e-05	0.00177341195151325
iPSC-CVPC	Heart	c2.cp.reactome	REACTOME_POSITIVE_EPIGENETIC_REGULATION_OF_RRNA_EXPRESSION	http://www.gsea-msigdb.org/gsea/msigdb/cards/REACTOME_POSITIVE_EPIGENETIC_REGULATION_OF_RRNA_EXPRESSION	106	0.733521931704765	0.235781022357821	0.000161605973783261	0.00369474128020188
iPSC-CVPC	Arteria	c2.cp.reactome	REACTOME_POSITIVE_EPIGENETIC_REGULATION_OF_RRNA_EXPRESSION	http://www.gsea-msigdb.org/gsea/msigdb/cards/REACTOME_POSITIVE_EPIGENETIC_REGULATION_OF_RRNA_EXPRESSION	106	0.570719744177584	0.116781779746268	0.00249538974912757	0.0341728721298163
iPSC-CVPC	Heart	c2.cp.reactome	REACTOME_NEGATIVE_EPIGENETIC_REGULATION_OF_RRNA_EXPRESSION	http://www.gsea-msigdb.org/gsea/msigdb/cards/REACTOME_NEGATIVE_EPIGENETIC_REGULATION_OF_RRNA_EXPRESSION	109	0.789473323970708	0.235558285231081	1.05802062454621e-05	0.000352717081458799
iPSC-CVPC	Arteria	c2.cp.reactome	REACTOME_NEGATIVE_EPIGENETIC_REGULATION_OF_RRNA_EXPRESSION	http://www.gsea-msigdb.org/gsea/msigdb/cards/REACTOME_NEGATIVE_EPIGENETIC_REGULATION_OF_RRNA_EXPRESSION	109	0.559569112390652	0.116798949547175	0.00175933794499256	0.0259186846295136
Heart	Arteria	c2.cp.reactome	REACTOME_TOXICITY_OF_BOTULINUM_TOXIN_TYPE_D_BONT_D	http://www.gsea-msigdb.org/gsea/msigdb/cards/REACTOME_TOXICITY_OF_BOTULINUM_TOXIN_TYPE_D_BONT_D	5	-1.41931754257074	-0.0990299649507753	0.000105077342701363	0.00257688663942605
iPSC-CVPC	Heart	c2.cp.reactome	REACTOME_DISEASES_OF_IMMUNE_SYSTEM	http://www.gsea-msigdb.org/gsea/msigdb/cards/REACTOME_DISEASES_OF_IMMUNE_SYSTEM	24	-0.533491969203945	0.238346611203631	0.00155853583042952	0.0235433090187907
iPSC-CVPC	Arteria	c2.cp.reactome	REACTOME_DISEASES_OF_IMMUNE_SYSTEM	http://www.gsea-msigdb.org/gsea/msigdb/cards/REACTOME_DISEASES_OF_IMMUNE_SYSTEM	24	-1.10772400282151	0.119686336355719	0.000114090247513337	0.00275985595751489
Heart	Arteria	c2.cp.reactome	REACTOME_DISEASES_OF_IMMUNE_SYSTEM	http://www.gsea-msigdb.org/gsea/msigdb/cards/REACTOME_DISEASES_OF_IMMUNE_SYSTEM	24	-0.693272602996352	-0.0985826390804625	4.5129609446712e-05	0.00124729139315782
iPSC-CVPC	Heart	c2.cp.reactome	REACTOME_DNA_METHYLATION	http://www.gsea-msigdb.org/gsea/msigdb/cards/REACTOME_DNA_METHYLATION	65	0.916803569417719	0.236546586623137	0.000139083072743351	0.00327426792077655
iPSC-CVPC	Arteria	c2.cp.reactome	REACTOME_DNA_METHYLATION	http://www.gsea-msigdb.org/gsea/msigdb/cards/REACTOME_DNA_METHYLATION	65	0.896142293012408	0.117254581778772	0.000116428137040092	0.00280431418680412
iPSC-CVPC	Arteria	c2.cp.reactome	REACTOME_PROGRAMMED_CELL_DEATH	http://www.gsea-msigdb.org/gsea/msigdb/cards/REACTOME_PROGRAMMED_CELL_DEATH	180	0.484872068871557	0.115336042437393	0.000967719101199303	0.0161454077687277
iPSC-CVPC	Arteria	c2.cp.reactome	REACTOME_HEDGEHOG_LIGAND_BIOGENESIS	http://www.gsea-msigdb.org/gsea/msigdb/cards/REACTOME_HEDGEHOG_LIGAND_BIOGENESIS	65	0.841017660600311	0.116301028056329	3.85695534149495e-05	0.00108784045258435
Heart	Arteria	c2.cp.reactome	REACTOME_HEDGEHOG_LIGAND_BIOGENESIS	http://www.gsea-msigdb.org/gsea/msigdb/cards/REACTOME_HEDGEHOG_LIGAND_BIOGENESIS	65	0.344077671722299	-0.100488588292791	0.00144936769384447	0.0222186604689879
iPSC-CVPC	Heart	c2.cp.reactome	REACTOME_SIGNALING_BY_HEDGEHOG	http://www.gsea-msigdb.org/gsea/msigdb/cards/REACTOME_SIGNALING_BY_HEDGEHOG	150	0.50580067145481	0.235686077553489	0.00338991846416424	0.0436902183672884
iPSC-CVPC	Arteria	c2.cp.reactome	REACTOME_SIGNALING_BY_HEDGEHOG	http://www.gsea-msigdb.org/gsea/msigdb/cards/REACTOME_SIGNALING_BY_HEDGEHOG	150	0.637877519068562	0.114822677472664	2.92963102925507e-06	0.000113434131020689
iPSC-CVPC	Arteria	c2.cp.reactome	REACTOME_MISMATCH_REPAIR	http://www.gsea-msigdb.org/gsea/msigdb/cards/REACTOME_MISMATCH_REPAIR	15	1.26421568158073	0.11751875525648	0.000573564122268563	0.0105841525159399
iPSC-CVPC	Arteria	c2.cp.reactome	REACTOME_MITOCHONDRIAL_TRANSLATION	http://www.gsea-msigdb.org/gsea/msigdb/cards/REACTOME_MITOCHONDRIAL_TRANSLATION	96	1.11536881539818	0.113695949964402	1.30434058820066e-22	6.03405859078402e-20
Heart	Arteria	c2.cp.reactome	REACTOME_MITOCHONDRIAL_TRANSLATION	http://www.gsea-msigdb.org/gsea/msigdb/cards/REACTOME_MITOCHONDRIAL_TRANSLATION	96	1.16245490945116	-0.105129182893481	1.11178289039646e-41	3.00218439836724e-38
iPSC-CVPC	Arteria	c2.cp.reactome	REACTOME_DISEASES_OF_MISMATCH_REPAIR_MMR	http://www.gsea-msigdb.org/gsea/msigdb/cards/REACTOME_DISEASES_OF_MISMATCH_REPAIR_MMR	5	1.68258693990765	0.117978590108923	0.000618416603380927	0.0112804944047786
Heart	Arteria	c2.cp.reactome	REACTOME_METABOLISM_OF_LIPIDS	http://www.gsea-msigdb.org/gsea/msigdb/cards/REACTOME_METABOLISM_OF_LIPIDS	739	0.0876769298355834	-0.105230984331391	1.76666606975784e-06	7.21197404703102e-05
iPSC-CVPC	Heart	c2.cp.reactome	REACTOME_PHASE_4_RESTING_MEMBRANE_POTENTIAL	http://www.gsea-msigdb.org/gsea/msigdb/cards/REACTOME_PHASE_4_RESTING_MEMBRANE_POTENTIAL	19	-0.589540236452532	0.23796030498026	0.00104447731622168	0.0171822645867342
iPSC-CVPC	Heart	c2.cp.reactome	REACTOME_CARDIAC_CONDUCTION	http://www.gsea-msigdb.org/gsea/msigdb/cards/REACTOME_CARDIAC_CONDUCTION	137	-0.0842486507777486	0.239243004162959	0.00317710711031067	0.0414225217757618
Heart	Arteria	c2.cp.reactome	REACTOME_CARDIAC_CONDUCTION	http://www.gsea-msigdb.org/gsea/msigdb/cards/REACTOME_CARDIAC_CONDUCTION	137	0.404597104942453	-0.101931572787061	4.25354436267177e-05	0.00118186610494678
iPSC-CVPC	Heart	c2.cp.reactome	REACTOME_TRANSCRIPTIONAL_REGULATION_BY_SMALL_RNAS	http://www.gsea-msigdb.org/gsea/msigdb/cards/REACTOME_TRANSCRIPTIONAL_REGULATION_BY_SMALL_RNAS	107	1.00208530567359	0.234842728904825	5.76802839417201e-11	5.96512315164095e-09
iPSC-CVPC	Arteria	c2.cp.reactome	REACTOME_TRANSCRIPTIONAL_REGULATION_BY_SMALL_RNAS	http://www.gsea-msigdb.org/gsea/msigdb/cards/REACTOME_TRANSCRIPTIONAL_REGULATION_BY_SMALL_RNAS	107	0.95703309779032	0.115432097229464	3.27540461814886e-10	3.02286677600779e-08
Heart	Arteria	c2.cp.reactome	REACTOME_IKBA_VARIANT_LEADS_TO_EDA_ID	http://www.gsea-msigdb.org/gsea/msigdb/cards/REACTOME_IKBA_VARIANT_LEADS_TO_EDA_ID	7	-0.872522456449372	-0.0989586618649503	0.00380426209098035	0.0477006677927119
iPSC-CVPC	Arteria	c2.cp.reactome	REACTOME_DECTIN_1_MEDIATED_NONCANONICAL_NF_KB_SIGNALING	http://www.gsea-msigdb.org/gsea/msigdb/cards/REACTOME_DECTIN_1_MEDIATED_NONCANONICAL_NF_KB_SIGNALING	62	0.959567871730178	0.115962896153426	1.18356506186741e-06	5.04339831067744e-05
Heart	Arteria	c2.cp.reactome	REACTOME_DECTIN_1_MEDIATED_NONCANONICAL_NF_KB_SIGNALING	http://www.gsea-msigdb.org/gsea/msigdb/cards/REACTOME_DECTIN_1_MEDIATED_NONCANONICAL_NF_KB_SIGNALING	62	0.450473814959341	-0.100792054056635	8.5036107427948e-05	0.00215274220710564
iPSC-CVPC	Arteria	c2.cp.reactome	REACTOME_CLEC7A_DECTIN_1_SIGNALING	http://www.gsea-msigdb.org/gsea/msigdb/cards/REACTOME_CLEC7A_DECTIN_1_SIGNALING	100	0.556328706440294	0.116290726413854	0.00358533459458609	0.0455962253543829
iPSC-CVPC	Heart	c2.cp.reactome	REACTOME_DEGRADATION_OF_GLI1_BY_THE_PROTEASOME	http://www.gsea-msigdb.org/gsea/msigdb/cards/REACTOME_DEGRADATION_OF_GLI1_BY_THE_PROTEASOME	60	0.672502268201324	0.236294716965933	0.00134386002511702	0.0209492175692232
iPSC-CVPC	Arteria	c2.cp.reactome	REACTOME_DEGRADATION_OF_GLI1_BY_THE_PROTEASOME	http://www.gsea-msigdb.org/gsea/msigdb/cards/REACTOME_DEGRADATION_OF_GLI1_BY_THE_PROTEASOME	60	1.07530894370598	0.115679967547651	1.72266067333669e-08	1.12845882329114e-06
Heart	Arteria	c2.cp.reactome	REACTOME_DEGRADATION_OF_GLI1_BY_THE_PROTEASOME	http://www.gsea-msigdb.org/gsea/msigdb/cards/REACTOME_DEGRADATION_OF_GLI1_BY_THE_PROTEASOME	60	0.453071339443635	-0.100772226805778	8.92244004403065e-05	0.00224087558102043
iPSC-CVPC	Heart	c2.cp.reactome	REACTOME_HEDGEHOG_OFF_STATE	http://www.gsea-msigdb.org/gsea/msigdb/cards/REACTOME_HEDGEHOG_OFF_STATE	113	0.598996253217107	0.235625197942804	0.000509585675057874	0.00960780501235958
iPSC-CVPC	Arteria	c2.cp.reactome	REACTOME_HEDGEHOG_OFF_STATE	http://www.gsea-msigdb.org/gsea/msigdb/cards/REACTOME_HEDGEHOG_OFF_STATE	113	0.810735796752547	0.114744537653892	1.90538047569678e-08	1.23814068718874e-06
Heart	Arteria	c2.cp.reactome	REACTOME_HEDGEHOG_OFF_STATE	http://www.gsea-msigdb.org/gsea/msigdb/cards/REACTOME_HEDGEHOG_OFF_STATE	113	0.240697663038589	-0.101000290346336	0.000428650360045691	0.0083096168839594
iPSC-CVPC	Heart	c2.cp.reactome	REACTOME_CILIUM_ASSEMBLY	http://www.gsea-msigdb.org/gsea/msigdb/cards/REACTOME_CILIUM_ASSEMBLY	202	0.741554162287867	0.232773682258674	5.32748339876139e-10	4.7253222277408e-08
iPSC-CVPC	Arteria	c2.cp.reactome	REACTOME_CILIUM_ASSEMBLY	http://www.gsea-msigdb.org/gsea/msigdb/cards/REACTOME_CILIUM_ASSEMBLY	202	0.618929805582464	0.113654594207771	1.27855541507586e-08	8.66340118566597e-07
iPSC-CVPC	Arteria	c2.cp.reactome	REACTOME_ABC_TRANSPORTER_DISORDERS	http://www.gsea-msigdb.org/gsea/msigdb/cards/REACTOME_ABC_TRANSPORTER_DISORDERS	77	0.785939424956291	0.116029855854167	6.44501243299568e-06	0.000228106510425865
Heart	Arteria	c2.cp.reactome	REACTOME_ABC_TRANSPORTER_DISORDERS	http://www.gsea-msigdb.org/gsea/msigdb/cards/REACTOME_ABC_TRANSPORTER_DISORDERS	77	0.316556815412936	-0.100676826683808	0.00114728699649468	0.0185265886218009
iPSC-CVPC	Heart	c2.cp.reactome	REACTOME_DISORDERS_OF_TRANSMEMBRANE_TRANSPORTERS	http://www.gsea-msigdb.org/gsea/msigdb/cards/REACTOME_DISORDERS_OF_TRANSMEMBRANE_TRANSPORTERS	176	0.540411568605962	0.235359905557184	0.000942785722536504	0.0157872219210873
iPSC-CVPC	Arteria	c2.cp.reactome	REACTOME_DISORDERS_OF_TRANSMEMBRANE_TRANSPORTERS	http://www.gsea-msigdb.org/gsea/msigdb/cards/REACTOME_DISORDERS_OF_TRANSMEMBRANE_TRANSPORTERS	176	0.601838895279964	0.114923977920883	4.8074357477527e-06	0.000175780006485908
iPSC-CVPC	Heart	c2.cp.reactome	REACTOME_ANCHORING_OF_THE_BASAL_BODY_TO_THE_PLASMA_MEMBRANE	http://www.gsea-msigdb.org/gsea/msigdb/cards/REACTOME_ANCHORING_OF_THE_BASAL_BODY_TO_THE_PLASMA_MEMBRANE	97	0.781535103784681	0.234913928283384	2.72714391133376e-06	0.000106670244330168
iPSC-CVPC	Arteria	c2.cp.reactome	REACTOME_ANCHORING_OF_THE_BASAL_BODY_TO_THE_PLASMA_MEMBRANE	http://www.gsea-msigdb.org/gsea/msigdb/cards/REACTOME_ANCHORING_OF_THE_BASAL_BODY_TO_THE_PLASMA_MEMBRANE	97	0.637247416933094	0.115882313283295	2.74809581306469e-05	0.000812493583271426
iPSC-CVPC	Heart	c2.cp.reactome	REACTOME_CARGO_TRAFFICKING_TO_THE_PERICILIARY_MEMBRANE	http://www.gsea-msigdb.org/gsea/msigdb/cards/REACTOME_CARGO_TRAFFICKING_TO_THE_PERICILIARY_MEMBRANE	51	0.8591229849347	0.236108632044021	8.59990093737973e-05	0.00217259243743388
iPSC-CVPC	Arteria	c2.cp.reactome	REACTOME_CARGO_TRAFFICKING_TO_THE_PERICILIARY_MEMBRANE	http://www.gsea-msigdb.org/gsea/msigdb/cards/REACTOME_CARGO_TRAFFICKING_TO_THE_PERICILIARY_MEMBRANE	51	0.719593548490383	0.117002955060191	0.00314542274255804	0.0411058660579251
iPSC-CVPC	Heart	c2.cp.reactome	REACTOME_BBSOME_MEDIATED_CARGO_TARGETING_TO_CILIUM	http://www.gsea-msigdb.org/gsea/msigdb/cards/REACTOME_BBSOME_MEDIATED_CARGO_TARGETING_TO_CILIUM	23	0.882043987963561	0.236817879621594	0.00380272595625506	0.0477006677927119
iPSC-CVPC	Arteria	c2.cp.reactome	REACTOME_BBSOME_MEDIATED_CARGO_TARGETING_TO_CILIUM	http://www.gsea-msigdb.org/gsea/msigdb/cards/REACTOME_BBSOME_MEDIATED_CARGO_TARGETING_TO_CILIUM	23	1.08098515875024	0.117322603522054	0.000340615341027134	0.00685262800743579
iPSC-CVPC	Arteria	c2.cp.reactome	REACTOME_INTRAFLAGELLAR_TRANSPORT	http://www.gsea-msigdb.org/gsea/msigdb/cards/REACTOME_INTRAFLAGELLAR_TRANSPORT	54	0.662269904644906	0.116998557895162	0.000407837955285088	0.0079633255173756
iPSC-CVPC	Heart	c2.cp.reactome	REACTOME_RHO_GTPASES_ACTIVATE_PKNS	http://www.gsea-msigdb.org/gsea/msigdb/cards/REACTOME_RHO_GTPASES_ACTIVATE_PKNS	94	0.672697319541437	0.236294170254368	0.00131118111091474	0.020531981017114
iPSC-CVPC	Heart	c2.cp.reactome	REACTOME_ACTIVATED_PKN1_STIMULATES_TRANSCRIPTION_OF_AR_ANDROGEN_RECEPTOR_REGULATED_GENES_KLK2_AND_KLK3	http://www.gsea-msigdb.org/gsea/msigdb/cards/REACTOME_ACTIVATED_PKN1_STIMULATES_TRANSCRIPTION_OF_AR_ANDROGEN_RECEPTOR_REGULATED_GENES_KLK2_AND_KLK3	67	0.747257611018133	0.236762965436141	0.00390006698646952	0.0486317742289218
iPSC-CVPC	Arteria	c2.cp.reactome	REACTOME_ACTIVATED_PKN1_STIMULATES_TRANSCRIPTION_OF_AR_ANDROGEN_RECEPTOR_REGULATED_GENES_KLK2_AND_KLK3	http://www.gsea-msigdb.org/gsea/msigdb/cards/REACTOME_ACTIVATED_PKN1_STIMULATES_TRANSCRIPTION_OF_AR_ANDROGEN_RECEPTOR_REGULATED_GENES_KLK2_AND_KLK3	67	0.773607340335706	0.117396857517566	0.0017078101497429	0.0253328870091653
Heart	Arteria	c2.cp.reactome	REACTOME_RHO_GTPASES_ACTIVATE_CIT	http://www.gsea-msigdb.org/gsea/msigdb/cards/REACTOME_RHO_GTPASES_ACTIVATE_CIT	19	-0.831370843450909	-0.0985414200426256	0.000503325646918088	0.00951545569651372
Heart	Arteria	c2.cp.reactome	REACTOME_RHO_GTPASES_ACTIVATE_ROCKS	http://www.gsea-msigdb.org/gsea/msigdb/cards/REACTOME_RHO_GTPASES_ACTIVATE_ROCKS	19	-0.9385812055388	-0.0984414398286436	2.92700457523232e-05	0.000858427098051543
iPSC-CVPC	Arteria	c2.cp.reactome	REACTOME_TP53_REGULATES_METABOLIC_GENES	http://www.gsea-msigdb.org/gsea/msigdb/cards/REACTOME_TP53_REGULATES_METABOLIC_GENES	86	0.593631506856652	0.116466929784604	0.000149041499372575	0.00347282412200546
Heart	Arteria	c2.cp.reactome	REACTOME_TP53_REGULATES_METABOLIC_GENES	http://www.gsea-msigdb.org/gsea/msigdb/cards/REACTOME_TP53_REGULATES_METABOLIC_GENES	86	0.297966075525193	-0.100808103096276	0.0019222105135805	0.0278787440490631
iPSC-CVPC	Heart	c2.cp.reactome	REACTOME_HEDGEHOG_ON_STATE	http://www.gsea-msigdb.org/gsea/msigdb/cards/REACTOME_HEDGEHOG_ON_STATE	86	0.601904863473913	0.236060835937638	0.00226477550569557	0.0317696581978319
iPSC-CVPC	Arteria	c2.cp.reactome	REACTOME_HEDGEHOG_ON_STATE	http://www.gsea-msigdb.org/gsea/msigdb/cards/REACTOME_HEDGEHOG_ON_STATE	86	0.766706138383664	0.115776744418629	7.35053985997235e-06	0.000255565336504876
iPSC-CVPC	Heart	c2.cp.reactome	REACTOME_REGULATION_OF_TP53_ACTIVITY	http://www.gsea-msigdb.org/gsea/msigdb/cards/REACTOME_REGULATION_OF_TP53_ACTIVITY	160	0.920880890385722	0.232382199405566	6.27294071228195e-14	1.05624442122809e-11
iPSC-CVPC	Arteria	c2.cp.reactome	REACTOME_REGULATION_OF_TP53_ACTIVITY	http://www.gsea-msigdb.org/gsea/msigdb/cards/REACTOME_REGULATION_OF_TP53_ACTIVITY	160	0.835950271670228	0.112973469124371	2.4236882663332e-13	3.68143099604349e-11
iPSC-CVPC	Heart	c2.cp.reactome	REACTOME_PCNA_DEPENDENT_LONG_PATCH_BASE_EXCISION_REPAIR	http://www.gsea-msigdb.org/gsea/msigdb/cards/REACTOME_PCNA_DEPENDENT_LONG_PATCH_BASE_EXCISION_REPAIR	21	1.10289165097384	0.236621896172994	0.000723501658561365	0.0127909268729512
iPSC-CVPC	Arteria	c2.cp.reactome	REACTOME_PCNA_DEPENDENT_LONG_PATCH_BASE_EXCISION_REPAIR	http://www.gsea-msigdb.org/gsea/msigdb/cards/REACTOME_PCNA_DEPENDENT_LONG_PATCH_BASE_EXCISION_REPAIR	21	1.12382385324593	0.117325747541827	0.00114194135851525	0.018460710090463
iPSC-CVPC	Heart	c2.cp.reactome	REACTOME_VESICLE_MEDIATED_TRANSPORT	http://www.gsea-msigdb.org/gsea/msigdb/cards/REACTOME_VESICLE_MEDIATED_TRANSPORT	724	0.383291954038565	0.232500636503603	0.000469088374281059	0.00898365229326444
iPSC-CVPC	Heart	c2.cp.reactome	REACTOME_SIGNALING_BY_FGFR2	http://www.gsea-msigdb.org/gsea/msigdb/cards/REACTOME_SIGNALING_BY_FGFR2	73	0.706529766002494	0.236014244328833	0.00130633392407671	0.0204780692475831
iPSC-CVPC	Heart	c2.cp.reactome	REACTOME_SIGNALING_BY_FGFR2_IN_DISEASE	http://www.gsea-msigdb.org/gsea/msigdb/cards/REACTOME_SIGNALING_BY_FGFR2_IN_DISEASE	43	0.826482885163583	0.236472398174623	0.00291227048246895	0.038753555138954
iPSC-CVPC	Arteria	c2.cp.reactome	REACTOME_SIGNALING_BY_FGFR2_IN_DISEASE	http://www.gsea-msigdb.org/gsea/msigdb/cards/REACTOME_SIGNALING_BY_FGFR2_IN_DISEASE	43	0.727829113551771	0.117284402502943	0.00234613375847655	0.0326190438971714
iPSC-CVPC	Heart	c2.cp.reactome	REACTOME_REGULATION_OF_RAS_BY_GAPS	http://www.gsea-msigdb.org/gsea/msigdb/cards/REACTOME_REGULATION_OF_RAS_BY_GAPS	68	0.621730357933833	0.236285395525432	0.00393716354857843	0.0489563901832891
iPSC-CVPC	Arteria	c2.cp.reactome	REACTOME_REGULATION_OF_RAS_BY_GAPS	http://www.gsea-msigdb.org/gsea/msigdb/cards/REACTOME_REGULATION_OF_RAS_BY_GAPS	68	0.784730479687225	0.116231451626358	7.5023376751049e-05	0.00193008219715751
iPSC-CVPC	Heart	c2.cp.reactome	REACTOME_RESPONSE_TO_METAL_IONS	http://www.gsea-msigdb.org/gsea/msigdb/cards/REACTOME_RESPONSE_TO_METAL_IONS	14	-1.07802573174945	0.238159360782229	0.00305497036940726	0.0402103802811636
iPSC-CVPC	Arteria	c2.cp.reactome	REACTOME_RESPONSE_TO_METAL_IONS	http://www.gsea-msigdb.org/gsea/msigdb/cards/REACTOME_RESPONSE_TO_METAL_IONS	14	-1.550868071809	0.119181136758983	0.00150418439368407	0.0228714452469473
iPSC-CVPC	Heart	c2.cp.reactome	REACTOME_METALLOTHIONEINS_BIND_METALS	http://www.gsea-msigdb.org/gsea/msigdb/cards/REACTOME_METALLOTHIONEINS_BIND_METALS	11	-1.43506039439755	0.238170344697663	3.82880889448762e-07	1.86103085125465e-05
iPSC-CVPC	Arteria	c2.cp.reactome	REACTOME_METALLOTHIONEINS_BIND_METALS	http://www.gsea-msigdb.org/gsea/msigdb/cards/REACTOME_METALLOTHIONEINS_BIND_METALS	11	-1.86037855980763	0.119138751941071	0.000116228039646494	0.00280041974308864
iPSC-CVPC	Arteria	c2.cp.reactome	REACTOME_DISEASES_OF_SIGNAL_TRANSDUCTION_BY_GROWTH_FACTOR_RECEPTORS_AND_SECOND_MESSENGERS	http://www.gsea-msigdb.org/gsea/msigdb/cards/REACTOME_DISEASES_OF_SIGNAL_TRANSDUCTION_BY_GROWTH_FACTOR_RECEPTORS_AND_SECOND_MESSENGERS	374	0.330602001637118	0.114699064063143	0.0031842709804575	0.0414910204292955
iPSC-CVPC	Heart	c2.cp.reactome	REACTOME_INFECTIOUS_DISEASE	http://www.gsea-msigdb.org/gsea/msigdb/cards/REACTOME_INFECTIOUS_DISEASE	804	0.573766176325553	0.226038405519249	1.44126324430657e-14	2.70827479069967e-12
iPSC-CVPC	Arteria	c2.cp.reactome	REACTOME_INFECTIOUS_DISEASE	http://www.gsea-msigdb.org/gsea/msigdb/cards/REACTOME_INFECTIOUS_DISEASE	804	0.314673750131361	0.111662525152224	6.20138045039949e-05	0.00163876929053344
Heart	Arteria	c2.cp.reactome	REACTOME_INFECTIOUS_DISEASE	http://www.gsea-msigdb.org/gsea/msigdb/cards/REACTOME_INFECTIOUS_DISEASE	804	-0.271124805108924	-0.0933576036579977	4.39705970888915e-07	2.10357760049474e-05
iPSC-CVPC	Heart	c2.cp.reactome	REACTOME_RHO_GTPASES_ACTIVATE_WASPS_AND_WAVES	http://www.gsea-msigdb.org/gsea/msigdb/cards/REACTOME_RHO_GTPASES_ACTIVATE_WASPS_AND_WAVES	36	0.814644137451762	0.236493334212233	0.00275731514221242	0.0370841338689477
Heart	Arteria	c2.cp.reactome	REACTOME_RHO_GTPASES_ACTIVATE_WASPS_AND_WAVES	http://www.gsea-msigdb.org/gsea/msigdb/cards/REACTOME_RHO_GTPASES_ACTIVATE_WASPS_AND_WAVES	36	-0.799640297634958	-0.0979855522552028	2.08765715000138e-06	8.4279620791501e-05
iPSC-CVPC	Heart	c2.cp.reactome	REACTOME_RHO_GTPASES_ACTIVATE_FORMINS	http://www.gsea-msigdb.org/gsea/msigdb/cards/REACTOME_RHO_GTPASES_ACTIVATE_FORMINS	140	0.941050054161989	0.232895475631942	5.49389778449335e-11	5.71404555734131e-09
iPSC-CVPC	Arteria	c2.cp.reactome	REACTOME_RHO_GTPASES_ACTIVATE_FORMINS	http://www.gsea-msigdb.org/gsea/msigdb/cards/REACTOME_RHO_GTPASES_ACTIVATE_FORMINS	140	0.890958512456844	0.113290372541141	5.80739134052622e-12	7.0451097378773e-10
iPSC-CVPC	Arteria	c2.cp.reactome	REACTOME_DEFECTIVE_CFTR_CAUSES_CYSTIC_FIBROSIS	http://www.gsea-msigdb.org/gsea/msigdb/cards/REACTOME_DEFECTIVE_CFTR_CAUSES_CYSTIC_FIBROSIS	61	0.909642266528211	0.116066270095166	1.72816618987591e-06	7.08256710161116e-05
Heart	Arteria	c2.cp.reactome	REACTOME_DEFECTIVE_CFTR_CAUSES_CYSTIC_FIBROSIS	http://www.gsea-msigdb.org/gsea/msigdb/cards/REACTOME_DEFECTIVE_CFTR_CAUSES_CYSTIC_FIBROSIS	61	0.347256851295597	-0.100519676020481	0.00153718360012841	0.0232664561141296
iPSC-CVPC	Heart	c2.cp.reactome	REACTOME_HDR_THROUGH_SINGLE_STRAND_ANNEALING_SSA	http://www.gsea-msigdb.org/gsea/msigdb/cards/REACTOME_HDR_THROUGH_SINGLE_STRAND_ANNEALING_SSA	37	1.0302112960688	0.236073107464735	2.16789181387111e-05	0.000662720437138484
iPSC-CVPC	Arteria	c2.cp.reactome	REACTOME_HDR_THROUGH_SINGLE_STRAND_ANNEALING_SSA	http://www.gsea-msigdb.org/gsea/msigdb/cards/REACTOME_HDR_THROUGH_SINGLE_STRAND_ANNEALING_SSA	37	1.09929784074646	0.116579210539038	5.52818292747755e-06	0.000199039155091092
iPSC-CVPC	Heart	c2.cp.reactome	REACTOME_HDR_THROUGH_MMEJ_ALT_NHEJ	http://www.gsea-msigdb.org/gsea/msigdb/cards/REACTOME_HDR_THROUGH_MMEJ_ALT_NHEJ	10	1.41618228977993	0.236935690065686	4.36389837397874e-06	0.000161506328197165
iPSC-CVPC	Arteria	c2.cp.reactome	REACTOME_HDR_THROUGH_MMEJ_ALT_NHEJ	http://www.gsea-msigdb.org/gsea/msigdb/cards/REACTOME_HDR_THROUGH_MMEJ_ALT_NHEJ	10	1.52752848719902	0.117670860274164	4.70147789201757e-06	0.000172598213307709
iPSC-CVPC	Heart	c2.cp.reactome	REACTOME_HDR_THROUGH_HOMOLOGOUS_RECOMBINATION_HRR	http://www.gsea-msigdb.org/gsea/msigdb/cards/REACTOME_HDR_THROUGH_HOMOLOGOUS_RECOMBINATION_HRR	67	0.919472983685678	0.235266028908774	5.35343459173815e-06	0.000193128927584877
iPSC-CVPC	Arteria	c2.cp.reactome	REACTOME_HDR_THROUGH_HOMOLOGOUS_RECOMBINATION_HRR	http://www.gsea-msigdb.org/gsea/msigdb/cards/REACTOME_HDR_THROUGH_HOMOLOGOUS_RECOMBINATION_HRR	67	0.734429732853637	0.116331478782794	0.000344734634040217	0.00692217564109493
iPSC-CVPC	Heart	c2.cp.reactome	REACTOME_MAPK6_MAPK4_SIGNALING	http://www.gsea-msigdb.org/gsea/msigdb/cards/REACTOME_MAPK6_MAPK4_SIGNALING	93	0.597693835912735	0.235988591304387	0.00166633466650435	0.0248244369023633
iPSC-CVPC	Arteria	c2.cp.reactome	REACTOME_MAPK6_MAPK4_SIGNALING	http://www.gsea-msigdb.org/gsea/msigdb/cards/REACTOME_MAPK6_MAPK4_SIGNALING	93	0.757461119224919	0.115655624838082	3.56212695440429e-06	0.000134984986548161
iPSC-CVPC	Heart	c2.cp.reactome	REACTOME_DEUBIQUITINATION	http://www.gsea-msigdb.org/gsea/msigdb/cards/REACTOME_DEUBIQUITINATION	298	0.544123798635258	0.233770166230328	1.81485526929691e-05	0.00056667787078873
iPSC-CVPC	Arteria	c2.cp.reactome	REACTOME_DEUBIQUITINATION	http://www.gsea-msigdb.org/gsea/msigdb/cards/REACTOME_DEUBIQUITINATION	298	0.588831707203432	0.112617651753027	3.29346733490423e-08	2.01784378084481e-06
Heart	Arteria	c2.cp.reactome	REACTOME_DEUBIQUITINATION	http://www.gsea-msigdb.org/gsea/msigdb/cards/REACTOME_DEUBIQUITINATION	298	0.107391414230749	-0.101747020691656	0.000793708822830424	0.0137946404204394
iPSC-CVPC	Heart	c2.cp.reactome	REACTOME_UCH_PROTEINASES	http://www.gsea-msigdb.org/gsea/msigdb/cards/REACTOME_UCH_PROTEINASES	102	0.57179069039714	0.236032154428949	0.00177118859361293	0.0260406511739716
iPSC-CVPC	Arteria	c2.cp.reactome	REACTOME_UCH_PROTEINASES	http://www.gsea-msigdb.org/gsea/msigdb/cards/REACTOME_UCH_PROTEINASES	102	0.743469936220836	0.115591200097542	8.32366546921161e-06	0.000284648276592284
Heart	Arteria	c2.cp.reactome	REACTOME_UCH_PROTEINASES	http://www.gsea-msigdb.org/gsea/msigdb/cards/REACTOME_UCH_PROTEINASES	102	0.217822293573503	-0.100629608648753	0.00372288068523945	0.0469604684913707
iPSC-CVPC	Heart	c2.cp.reactome	REACTOME_UB_SPECIFIC_PROCESSING_PROTEASES	http://www.gsea-msigdb.org/gsea/msigdb/cards/REACTOME_UB_SPECIFIC_PROCESSING_PROTEASES	221	0.605298103189069	0.234403917409819	1.9839096122968e-05	0.000613421823252534
iPSC-CVPC	Arteria	c2.cp.reactome	REACTOME_UB_SPECIFIC_PROCESSING_PROTEASES	http://www.gsea-msigdb.org/gsea/msigdb/cards/REACTOME_UB_SPECIFIC_PROCESSING_PROTEASES	221	0.703667132949611	0.113412785585298	3.77008387411847e-09	2.83666713290097e-07
Heart	Arteria	c2.cp.reactome	REACTOME_UB_SPECIFIC_PROCESSING_PROTEASES	http://www.gsea-msigdb.org/gsea/msigdb/cards/REACTOME_UB_SPECIFIC_PROCESSING_PROTEASES	221	0.170731894911928	-0.101506977153791	0.000227913557575823	0.00493670516021855
iPSC-CVPC	Heart	c2.cp.reactome	REACTOME_CD22_MEDIATED_BCR_REGULATION	http://www.gsea-msigdb.org/gsea/msigdb/cards/REACTOME_CD22_MEDIATED_BCR_REGULATION	61	-0.188303603401392	0.238602516143924	3.85501009513547e-06	0.000144953548749991
iPSC-CVPC	Arteria	c2.cp.reactome	REACTOME_CD22_MEDIATED_BCR_REGULATION	http://www.gsea-msigdb.org/gsea/msigdb/cards/REACTOME_CD22_MEDIATED_BCR_REGULATION	61	-1.00288739363437	0.121228581402549	1.45088732856991e-16	3.53788442269911e-14
Heart	Arteria	c2.cp.reactome	REACTOME_CD22_MEDIATED_BCR_REGULATION	http://www.gsea-msigdb.org/gsea/msigdb/cards/REACTOME_CD22_MEDIATED_BCR_REGULATION	61	-0.747886849150157	-0.097565941783502	1.56746155039585e-40	3.68651787670358e-37
iPSC-CVPC	Heart	c2.cp.reactome	REACTOME_DNA_DOUBLE_STRAND_BREAK_REPAIR	http://www.gsea-msigdb.org/gsea/msigdb/cards/REACTOME_DNA_DOUBLE_STRAND_BREAK_REPAIR	166	0.988966835110994	0.232207394374608	2.60738819974675e-15	5.55853994898642e-13
iPSC-CVPC	Arteria	c2.cp.reactome	REACTOME_DNA_DOUBLE_STRAND_BREAK_REPAIR	http://www.gsea-msigdb.org/gsea/msigdb/cards/REACTOME_DNA_DOUBLE_STRAND_BREAK_REPAIR	166	0.952106014297456	0.112474531841765	8.24548366201986e-15	1.62040422726201e-12
iPSC-CVPC	Heart	c2.cp.reactome	REACTOME_RESOLUTION_OF_D_LOOP_STRUCTURES	http://www.gsea-msigdb.org/gsea/msigdb/cards/REACTOME_RESOLUTION_OF_D_LOOP_STRUCTURES	34	0.918802301175765	0.236376183273575	0.00225740474434835	0.031681448028045
iPSC-CVPC	Heart	c2.cp.reactome	REACTOME_HOMOLOGY_DIRECTED_REPAIR	http://www.gsea-msigdb.org/gsea/msigdb/cards/REACTOME_HOMOLOGY_DIRECTED_REPAIR	138	0.96692469778442	0.233377337669468	1.09145347211421e-11	1.273228499174e-09
iPSC-CVPC	Arteria	c2.cp.reactome	REACTOME_HOMOLOGY_DIRECTED_REPAIR	http://www.gsea-msigdb.org/gsea/msigdb/cards/REACTOME_HOMOLOGY_DIRECTED_REPAIR	138	0.892648354658449	0.113971095229044	1.34291700918454e-10	1.30721944222478e-08
iPSC-CVPC	Heart	c2.cp.reactome	REACTOME_RESOLUTION_OF_D_LOOP_STRUCTURES_THROUGH_SYNTHESIS_DEPENDENT_STRAND_ANNEALING_SDSA	http://www.gsea-msigdb.org/gsea/msigdb/cards/REACTOME_RESOLUTION_OF_D_LOOP_STRUCTURES_THROUGH_SYNTHESIS_DEPENDENT_STRAND_ANNEALING_SDSA	26	1.11745439839772	0.236390640700562	0.000469763211514599	0.00899185245164555
iPSC-CVPC	Arteria	c2.cp.reactome	REACTOME_RESOLUTION_OF_D_LOOP_STRUCTURES_THROUGH_SYNTHESIS_DEPENDENT_STRAND_ANNEALING_SDSA	http://www.gsea-msigdb.org/gsea/msigdb/cards/REACTOME_RESOLUTION_OF_D_LOOP_STRUCTURES_THROUGH_SYNTHESIS_DEPENDENT_STRAND_ANNEALING_SDSA	26	0.910935152983654	0.117350425485476	0.00395721431897163	0.0491342879396973
iPSC-CVPC	Heart	c2.cp.reactome	REACTOME_NONHOMOLOGOUS_END_JOINING_NHEJ	http://www.gsea-msigdb.org/gsea/msigdb/cards/REACTOME_NONHOMOLOGOUS_END_JOINING_NHEJ	69	0.945575126168296	0.235843420371128	5.63032162513944e-06	0.000202217300180932
iPSC-CVPC	Arteria	c2.cp.reactome	REACTOME_NONHOMOLOGOUS_END_JOINING_NHEJ	http://www.gsea-msigdb.org/gsea/msigdb/cards/REACTOME_NONHOMOLOGOUS_END_JOINING_NHEJ	69	1.01345749855633	0.116250404026029	4.15417399905354e-07	1.99786723019126e-05
iPSC-CVPC	Heart	c2.cp.reactome	REACTOME_HOMOLOGOUS_DNA_PAIRING_AND_STRAND_EXCHANGE	http://www.gsea-msigdb.org/gsea/msigdb/cards/REACTOME_HOMOLOGOUS_DNA_PAIRING_AND_STRAND_EXCHANGE	42	1.12958044987654	0.235672920967612	6.47857215545778e-07	2.96699885227557e-05
iPSC-CVPC	Arteria	c2.cp.reactome	REACTOME_HOMOLOGOUS_DNA_PAIRING_AND_STRAND_EXCHANGE	http://www.gsea-msigdb.org/gsea/msigdb/cards/REACTOME_HOMOLOGOUS_DNA_PAIRING_AND_STRAND_EXCHANGE	42	1.1349440341175	0.116264202270519	4.15277757498241e-07	1.99786723019126e-05
iPSC-CVPC	Heart	c2.cp.reactome	REACTOME_DNA_DOUBLE_STRAND_BREAK_RESPONSE	http://www.gsea-msigdb.org/gsea/msigdb/cards/REACTOME_DNA_DOUBLE_STRAND_BREAK_RESPONSE	77	0.83628647448156	0.235865169441693	3.35055002636115e-05	0.000962510842679137
iPSC-CVPC	Arteria	c2.cp.reactome	REACTOME_DNA_DOUBLE_STRAND_BREAK_RESPONSE	http://www.gsea-msigdb.org/gsea/msigdb/cards/REACTOME_DNA_DOUBLE_STRAND_BREAK_RESPONSE	77	0.931782204003412	0.116122369396473	3.32615920817241e-07	1.6396683009374e-05
iPSC-CVPC	Heart	c2.cp.reactome	REACTOME_PROCESSING_OF_DNA_DOUBLE_STRAND_BREAK_ENDS	http://www.gsea-msigdb.org/gsea/msigdb/cards/REACTOME_PROCESSING_OF_DNA_DOUBLE_STRAND_BREAK_ENDS	98	1.03988628752713	0.234552146960437	2.69179421135534e-10	2.51610287379111e-08
iPSC-CVPC	Arteria	c2.cp.reactome	REACTOME_PROCESSING_OF_DNA_DOUBLE_STRAND_BREAK_ENDS	http://www.gsea-msigdb.org/gsea/msigdb/cards/REACTOME_PROCESSING_OF_DNA_DOUBLE_STRAND_BREAK_ENDS	98	1.08256263468625	0.114803043224668	1.60855741507331e-12	2.17182060325147e-10
iPSC-CVPC	Heart	c2.cp.reactome	REACTOME_GAP_FILLING_DNA_REPAIR_SYNTHESIS_AND_LIGATION_IN_GG_NER	http://www.gsea-msigdb.org/gsea/msigdb/cards/REACTOME_GAP_FILLING_DNA_REPAIR_SYNTHESIS_AND_LIGATION_IN_GG_NER	25	0.951545725985156	0.236637536839997	0.00235860306057923	0.0327362251177939
iPSC-CVPC	Heart	c2.cp.reactome	REACTOME_GLOBAL_GENOME_NUCLEOTIDE_EXCISION_REPAIR_GG_NER	http://www.gsea-msigdb.org/gsea/msigdb/cards/REACTOME_GLOBAL_GENOME_NUCLEOTIDE_EXCISION_REPAIR_GG_NER	84	0.756779775032745	0.235417559546748	4.78162497380033e-06	0.000175073007685068
iPSC-CVPC	Arteria	c2.cp.reactome	REACTOME_GLOBAL_GENOME_NUCLEOTIDE_EXCISION_REPAIR_GG_NER	http://www.gsea-msigdb.org/gsea/msigdb/cards/REACTOME_GLOBAL_GENOME_NUCLEOTIDE_EXCISION_REPAIR_GG_NER	84	0.668916043164243	0.116139496543784	0.000139901124630329	0.0032903390631202
iPSC-CVPC	Heart	c2.cp.reactome	REACTOME_DUAL_INCISION_IN_GG_NER	http://www.gsea-msigdb.org/gsea/msigdb/cards/REACTOME_DUAL_INCISION_IN_GG_NER	41	0.827717882827321	0.236354015535478	0.000643360430230793	0.011639395932431
iPSC-CVPC	Heart	c2.cp.reactome	REACTOME_FORMATION_OF_TC_NER_PRE_INCISION_COMPLEX	http://www.gsea-msigdb.org/gsea/msigdb/cards/REACTOME_FORMATION_OF_TC_NER_PRE_INCISION_COMPLEX	53	0.757609525893341	0.23618437137605	0.000298574925144782	0.00615633462030003
iPSC-CVPC	Arteria	c2.cp.reactome	REACTOME_FORMATION_OF_TC_NER_PRE_INCISION_COMPLEX	http://www.gsea-msigdb.org/gsea/msigdb/cards/REACTOME_FORMATION_OF_TC_NER_PRE_INCISION_COMPLEX	53	0.657383238730774	0.116984243715956	0.000367593332640546	0.00731265001077478
iPSC-CVPC	Heart	c2.cp.reactome	REACTOME_TRANSCRIPTION_COUPLED_NUCLEOTIDE_EXCISION_REPAIR_TC_NER	http://www.gsea-msigdb.org/gsea/msigdb/cards/REACTOME_TRANSCRIPTION_COUPLED_NUCLEOTIDE_EXCISION_REPAIR_TC_NER	78	0.801219072472462	0.235377442652407	4.80577701847895e-06	0.000175780006485908
iPSC-CVPC	Arteria	c2.cp.reactome	REACTOME_TRANSCRIPTION_COUPLED_NUCLEOTIDE_EXCISION_REPAIR_TC_NER	http://www.gsea-msigdb.org/gsea/msigdb/cards/REACTOME_TRANSCRIPTION_COUPLED_NUCLEOTIDE_EXCISION_REPAIR_TC_NER	78	0.705524294289775	0.116136791650913	1.42490717188012e-05	0.000459683880507114
iPSC-CVPC	Heart	c2.cp.reactome	REACTOME_DUAL_INCISION_IN_TC_NER	http://www.gsea-msigdb.org/gsea/msigdb/cards/REACTOME_DUAL_INCISION_IN_TC_NER	65	0.848850763691047	0.235589332708469	9.04005954895115e-06	0.000306416411740809
iPSC-CVPC	Arteria	c2.cp.reactome	REACTOME_DUAL_INCISION_IN_TC_NER	http://www.gsea-msigdb.org/gsea/msigdb/cards/REACTOME_DUAL_INCISION_IN_TC_NER	65	0.669149172312637	0.116628210084719	0.000175218113247517	0.00396123330814363
iPSC-CVPC	Heart	c2.cp.reactome	REACTOME_INTERLEUKIN_10_SIGNALING	http://www.gsea-msigdb.org/gsea/msigdb/cards/REACTOME_INTERLEUKIN_10_SIGNALING	46	-0.994606245729008	0.23975350877376	8.52664883007825e-13	1.20245539565218e-10
iPSC-CVPC	Arteria	c2.cp.reactome	REACTOME_INTERLEUKIN_10_SIGNALING	http://www.gsea-msigdb.org/gsea/msigdb/cards/REACTOME_INTERLEUKIN_10_SIGNALING	46	-1.34564085042638	0.121023243333958	4.7426103516965e-14	8.11687742093521e-12
Heart	Arteria	c2.cp.reactome	REACTOME_INTERLEUKIN_10_SIGNALING	http://www.gsea-msigdb.org/gsea/msigdb/cards/REACTOME_INTERLEUKIN_10_SIGNALING	46	-0.37605172618728	-0.0987210171008593	0.00118867847971635	0.019035978125292
iPSC-CVPC	Heart	c2.cp.reactome	REACTOME_TRNA_PROCESSING_IN_THE_NUCLEUS	http://www.gsea-msigdb.org/gsea/msigdb/cards/REACTOME_TRNA_PROCESSING_IN_THE_NUCLEUS	59	1.12265592004666	0.235032976301339	2.47372744982698e-12	3.2322042050078e-10
iPSC-CVPC	Arteria	c2.cp.reactome	REACTOME_TRNA_PROCESSING_IN_THE_NUCLEUS	http://www.gsea-msigdb.org/gsea/msigdb/cards/REACTOME_TRNA_PROCESSING_IN_THE_NUCLEUS	59	1.07540827153558	0.115679689140575	3.68157653966387e-10	3.37211135590896e-08
iPSC-CVPC	Arteria	c2.cp.reactome	REACTOME_TRNA_PROCESSING_IN_THE_MITOCHONDRION	http://www.gsea-msigdb.org/gsea/msigdb/cards/REACTOME_TRNA_PROCESSING_IN_THE_MITOCHONDRION	7	1.19041381180652	0.117994090707232	0.00201825957002717	0.0290120833973011
iPSC-CVPC	Heart	c2.cp.reactome	REACTOME_INTERLEUKIN_4_AND_INTERLEUKIN_13_SIGNALING	http://www.gsea-msigdb.org/gsea/msigdb/cards/REACTOME_INTERLEUKIN_4_AND_INTERLEUKIN_13_SIGNALING	111	-0.438063200459143	0.240542101504702	3.14642294418802e-08	1.93915934436014e-06
iPSC-CVPC	Arteria	c2.cp.reactome	REACTOME_INTERLEUKIN_4_AND_INTERLEUKIN_13_SIGNALING	http://www.gsea-msigdb.org/gsea/msigdb/cards/REACTOME_INTERLEUKIN_4_AND_INTERLEUKIN_13_SIGNALING	111	-0.801621323487671	0.122485861997717	3.3625499421013e-12	4.27853671428732e-10
Heart	Arteria	c2.cp.reactome	REACTOME_INTERLEUKIN_4_AND_INTERLEUKIN_13_SIGNALING	http://www.gsea-msigdb.org/gsea/msigdb/cards/REACTOME_INTERLEUKIN_4_AND_INTERLEUKIN_13_SIGNALING	111	-0.433458202020533	-0.0977260487434811	2.2418186303234e-05	0.000683314191129801
iPSC-CVPC	Heart	c2.cp.reactome	REACTOME_RRNA_MODIFICATION_IN_THE_NUCLEUS_AND_CYTOSOL	http://www.gsea-msigdb.org/gsea/msigdb/cards/REACTOME_RRNA_MODIFICATION_IN_THE_NUCLEUS_AND_CYTOSOL	60	0.927963859708613	0.235510579609712	1.71987451502381e-07	8.96955157481195e-06
iPSC-CVPC	Arteria	c2.cp.reactome	REACTOME_RRNA_MODIFICATION_IN_THE_NUCLEUS_AND_CYTOSOL	http://www.gsea-msigdb.org/gsea/msigdb/cards/REACTOME_RRNA_MODIFICATION_IN_THE_NUCLEUS_AND_CYTOSOL	60	0.805651039110627	0.116368005239143	9.25014504564872e-07	4.03601930061761e-05
iPSC-CVPC	Heart	c2.cp.reactome	REACTOME_TP53_REGULATES_TRANSCRIPTION_OF_CELL_CYCLE_GENES	http://www.gsea-msigdb.org/gsea/msigdb/cards/REACTOME_TP53_REGULATES_TRANSCRIPTION_OF_CELL_CYCLE_GENES	49	0.967137260612376	0.235792548783352	2.46732492113789e-05	0.000743655199153546
iPSC-CVPC	Arteria	c2.cp.reactome	REACTOME_TP53_REGULATES_TRANSCRIPTION_OF_CELL_CYCLE_GENES	http://www.gsea-msigdb.org/gsea/msigdb/cards/REACTOME_TP53_REGULATES_TRANSCRIPTION_OF_CELL_CYCLE_GENES	49	0.774524956206367	0.116814118060573	0.00150377558055608	0.0228699987072932
iPSC-CVPC	Heart	c2.cp.reactome	REACTOME_TP53_REGULATES_TRANSCRIPTION_OF_DNA_REPAIR_GENES	http://www.gsea-msigdb.org/gsea/msigdb/cards/REACTOME_TP53_REGULATES_TRANSCRIPTION_OF_DNA_REPAIR_GENES	65	0.992211041413392	0.23528693901647	1.2357982871112e-07	6.63481718077988e-06
iPSC-CVPC	Arteria	c2.cp.reactome	REACTOME_TP53_REGULATES_TRANSCRIPTION_OF_DNA_REPAIR_GENES	http://www.gsea-msigdb.org/gsea/msigdb/cards/REACTOME_TP53_REGULATES_TRANSCRIPTION_OF_DNA_REPAIR_GENES	65	0.711255053196995	0.116612655616409	3.13533527214335e-05	0.000910008596165205
iPSC-CVPC	Heart	c2.cp.reactome	REACTOME_NEUTROPHIL_DEGRANULATION	http://www.gsea-msigdb.org/gsea/msigdb/cards/REACTOME_NEUTROPHIL_DEGRANULATION	479	-0.185699235992515	0.246629898561512	2.54345635893288e-12	3.31144392273996e-10
iPSC-CVPC	Arteria	c2.cp.reactome	REACTOME_NEUTROPHIL_DEGRANULATION	http://www.gsea-msigdb.org/gsea/msigdb/cards/REACTOME_NEUTROPHIL_DEGRANULATION	479	-0.340789493586533	0.128252262289359	3.31515450143164e-11	3.58612165496854e-09
iPSC-CVPC	Heart	c2.cp.reactome	REACTOME_COMPLEX_I_BIOGENESIS	http://www.gsea-msigdb.org/gsea/msigdb/cards/REACTOME_COMPLEX_I_BIOGENESIS	55	-0.440851778479803	0.239348453206956	4.00447535404529e-12	5.04252665955247e-10
iPSC-CVPC	Arteria	c2.cp.reactome	REACTOME_COMPLEX_I_BIOGENESIS	http://www.gsea-msigdb.org/gsea/msigdb/cards/REACTOME_COMPLEX_I_BIOGENESIS	55	0.690002607680897	0.116816318537606	5.30697868888492e-07	2.4850771305582e-05
Heart	Arteria	c2.cp.reactome	REACTOME_COMPLEX_I_BIOGENESIS	http://www.gsea-msigdb.org/gsea/msigdb/cards/REACTOME_COMPLEX_I_BIOGENESIS	55	1.36367121232197	-0.103180295734671	3.18895168302637e-31	3.10004371010359e-28
iPSC-CVPC	Heart	c2.cp.reactome	REACTOME_ANTIMICROBIAL_PEPTIDES	http://www.gsea-msigdb.org/gsea/msigdb/cards/REACTOME_ANTIMICROBIAL_PEPTIDES	97	-0.752638121780903	0.23897270231106	1.30881955710973e-05	0.000426488622461965
iPSC-CVPC	Arteria	c2.cp.reactome	REACTOME_ANTIMICROBIAL_PEPTIDES	http://www.gsea-msigdb.org/gsea/msigdb/cards/REACTOME_ANTIMICROBIAL_PEPTIDES	97	-1.01199708342767	0.120027517671419	2.30142102568007e-06	9.18778268692017e-05
iPSC-CVPC	Heart	c2.cp.reactome	REACTOME_FGFR2_ALTERNATIVE_SPLICING	http://www.gsea-msigdb.org/gsea/msigdb/cards/REACTOME_FGFR2_ALTERNATIVE_SPLICING	27	0.956372656835025	0.236560931541399	0.000480101583562698	0.00915608850535516
iPSC-CVPC	Arteria	c2.cp.reactome	REACTOME_FGFR2_ALTERNATIVE_SPLICING	http://www.gsea-msigdb.org/gsea/msigdb/cards/REACTOME_FGFR2_ALTERNATIVE_SPLICING	27	0.895840699148665	0.117331470635533	0.000651163607778854	0.0117543172764418
iPSC-CVPC	Heart	c2.cp.reactome	REACTOME_TP53_REGULATES_TRANSCRIPTION_OF_GENES_INVOLVED_IN_G1_CELL_CYCLE_ARREST	http://www.gsea-msigdb.org/gsea/msigdb/cards/REACTOME_TP53_REGULATES_TRANSCRIPTION_OF_GENES_INVOLVED_IN_G1_CELL_CYCLE_ARREST	14	1.31989780724332	0.236823519235158	0.000626091595607382	0.0113777946520784
iPSC-CVPC	Arteria	c2.cp.reactome	REACTOME_TP53_REGULATES_TRANSCRIPTION_OF_GENES_INVOLVED_IN_G1_CELL_CYCLE_ARREST	http://www.gsea-msigdb.org/gsea/msigdb/cards/REACTOME_TP53_REGULATES_TRANSCRIPTION_OF_GENES_INVOLVED_IN_G1_CELL_CYCLE_ARREST	14	1.16781362185858	0.117692779821203	0.00234119910297034	0.0325815013167521
iPSC-CVPC	Heart	c2.cp.reactome	REACTOME_REGULATION_OF_TP53_ACTIVITY_THROUGH_PHOSPHORYLATION	http://www.gsea-msigdb.org/gsea/msigdb/cards/REACTOME_REGULATION_OF_TP53_ACTIVITY_THROUGH_PHOSPHORYLATION	92	1.06337360102561	0.233934750879903	7.31951689818962e-11	7.43257183189564e-09
iPSC-CVPC	Arteria	c2.cp.reactome	REACTOME_REGULATION_OF_TP53_ACTIVITY_THROUGH_PHOSPHORYLATION	http://www.gsea-msigdb.org/gsea/msigdb/cards/REACTOME_REGULATION_OF_TP53_ACTIVITY_THROUGH_PHOSPHORYLATION	92	1.08336029678712	0.114179991318542	3.4585619722342e-14	6.06154554888517e-12
iPSC-CVPC	Heart	c2.cp.reactome	REACTOME_REGULATION_OF_TP53_ACTIVITY_THROUGH_ACETYLATION	http://www.gsea-msigdb.org/gsea/msigdb/cards/REACTOME_REGULATION_OF_TP53_ACTIVITY_THROUGH_ACETYLATION	30	0.934674139223487	0.236486852100868	0.000963620367848668	0.0160945440407824
Heart	Arteria	c2.cp.reactome	REACTOME_REGULATION_OF_TP53_ACTIVITY_THROUGH_ACETYLATION	http://www.gsea-msigdb.org/gsea/msigdb/cards/REACTOME_REGULATION_OF_TP53_ACTIVITY_THROUGH_ACETYLATION	30	-0.663455188257669	-0.0983929323933748	0.000266408691314893	0.00560080486593932
Heart	Arteria	c2.cp.reactome	REACTOME_SIGNALING_BY_MET	http://www.gsea-msigdb.org/gsea/msigdb/cards/REACTOME_SIGNALING_BY_MET	79	-0.392481888088174	-0.0980982205613165	0.00279315763071886	0.0374774147349689
iPSC-CVPC	Heart	c2.cp.reactome	REACTOME_PTEN_REGULATION	http://www.gsea-msigdb.org/gsea/msigdb/cards/REACTOME_PTEN_REGULATION	139	0.615920458610922	0.234973431956144	9.38725922117701e-05	0.00234228501901709
iPSC-CVPC	Arteria	c2.cp.reactome	REACTOME_PTEN_REGULATION	http://www.gsea-msigdb.org/gsea/msigdb/cards/REACTOME_PTEN_REGULATION	139	0.598624223538453	0.115137855330949	3.33521779554307e-05	0.000958484013619431
iPSC-CVPC	Heart	c2.cp.reactome	REACTOME_RNA_POLYMERASE_II_TRANSCRIBES_SNRNA_GENES	http://www.gsea-msigdb.org/gsea/msigdb/cards/REACTOME_RNA_POLYMERASE_II_TRANSCRIBES_SNRNA_GENES	81	0.779244694895904	0.235541015113164	5.6554511195965e-05	0.00151590308322447
iPSC-CVPC	Arteria	c2.cp.reactome	REACTOME_RNA_POLYMERASE_II_TRANSCRIBES_SNRNA_GENES	http://www.gsea-msigdb.org/gsea/msigdb/cards/REACTOME_RNA_POLYMERASE_II_TRANSCRIBES_SNRNA_GENES	81	0.653545780464647	0.116413112952699	0.000439267444270242	0.00848835146946702
iPSC-CVPC	Arteria	c2.cp.reactome	REACTOME_COPI_MEDIATED_ANTEROGRADE_TRANSPORT	http://www.gsea-msigdb.org/gsea/msigdb/cards/REACTOME_COPI_MEDIATED_ANTEROGRADE_TRANSPORT	102	0.678230672881659	0.115797289520309	2.58146347453428e-06	0.000101736173224227
iPSC-CVPC	Heart	c2.cp.reactome	REACTOME_COPI_DEPENDENT_GOLGI_TO_ER_RETROGRADE_TRAFFIC	http://www.gsea-msigdb.org/gsea/msigdb/cards/REACTOME_COPI_DEPENDENT_GOLGI_TO_ER_RETROGRADE_TRAFFIC	100	0.761605757236835	0.23524258492341	2.45721802438266e-05	0.000741009263486685
iPSC-CVPC	Arteria	c2.cp.reactome	REACTOME_COPI_DEPENDENT_GOLGI_TO_ER_RETROGRADE_TRAFFIC	http://www.gsea-msigdb.org/gsea/msigdb/cards/REACTOME_COPI_DEPENDENT_GOLGI_TO_ER_RETROGRADE_TRAFFIC	100	0.829990008070548	0.115278074815566	2.6208901662513e-08	1.64871856023482e-06
iPSC-CVPC	Arteria	c2.cp.reactome	REACTOME_COPI_INDEPENDENT_GOLGI_TO_ER_RETROGRADE_TRAFFIC	http://www.gsea-msigdb.org/gsea/msigdb/cards/REACTOME_COPI_INDEPENDENT_GOLGI_TO_ER_RETROGRADE_TRAFFIC	53	0.770332693976635	0.116888245240937	7.15907860454597e-05	0.0018542140745252
iPSC-CVPC	Heart	c2.cp.reactome	REACTOME_INTRA_GOLGI_AND_RETROGRADE_GOLGI_TO_ER_TRAFFIC	http://www.gsea-msigdb.org/gsea/msigdb/cards/REACTOME_INTRA_GOLGI_AND_RETROGRADE_GOLGI_TO_ER_TRAFFIC	203	0.62312017164618	0.233945289587689	1.95900583910528e-06	7.95705608486499e-05
iPSC-CVPC	Arteria	c2.cp.reactome	REACTOME_INTRA_GOLGI_AND_RETROGRADE_GOLGI_TO_ER_TRAFFIC	http://www.gsea-msigdb.org/gsea/msigdb/cards/REACTOME_INTRA_GOLGI_AND_RETROGRADE_GOLGI_TO_ER_TRAFFIC	203	0.652836387997561	0.113415818335382	2.55025978252735e-09	1.98015857810741e-07
iPSC-CVPC	Heart	c2.cp.reactome	REACTOME_MITOTIC_PROPHASE	http://www.gsea-msigdb.org/gsea/msigdb/cards/REACTOME_MITOTIC_PROPHASE	143	0.864301032619986	0.234238974912455	1.98267303263968e-09	1.57124682757312e-07
iPSC-CVPC	Arteria	c2.cp.reactome	REACTOME_MITOTIC_PROPHASE	http://www.gsea-msigdb.org/gsea/msigdb/cards/REACTOME_MITOTIC_PROPHASE	143	0.770823156783443	0.114953082033875	1.83564529555909e-07	9.49858501447253e-06
iPSC-CVPC	Heart	c2.cp.reactome	REACTOME_MITOTIC_TELOPHASE_CYTOKINESIS	http://www.gsea-msigdb.org/gsea/msigdb/cards/REACTOME_MITOTIC_TELOPHASE_CYTOKINESIS	13	1.64407725108796	0.236616731562441	0.000153127921279181	0.00354200622225375
iPSC-CVPC	Arteria	c2.cp.reactome	REACTOME_MITOTIC_TELOPHASE_CYTOKINESIS	http://www.gsea-msigdb.org/gsea/msigdb/cards/REACTOME_MITOTIC_TELOPHASE_CYTOKINESIS	13	1.26129017466096	0.117633152972016	0.00089836890092272	0.0151929181340789
iPSC-CVPC	Heart	c2.cp.reactome	REACTOME_M_PHASE	http://www.gsea-msigdb.org/gsea/msigdb/cards/REACTOME_M_PHASE	416	0.827896602370684	0.226604417451407	1.65044028798473e-22	7.52074693479242e-20
iPSC-CVPC	Arteria	c2.cp.reactome	REACTOME_M_PHASE	http://www.gsea-msigdb.org/gsea/msigdb/cards/REACTOME_M_PHASE	416	0.805090248679417	0.105672328713424	1.03534438645121e-24	5.94377353321035e-22
iPSC-CVPC	Heart	c2.cp.reactome	REACTOME_G2_PHASE	http://www.gsea-msigdb.org/gsea/msigdb/cards/REACTOME_G2_PHASE	5	1.92947400356054	0.237182014688923	0.00113588528036716	0.0183913524109015
iPSC-CVPC	Heart	c2.cp.reactome	REACTOME_DNA_REPLICATION_PRE_INITIATION	http://www.gsea-msigdb.org/gsea/msigdb/cards/REACTOME_DNA_REPLICATION_PRE_INITIATION	85	0.928738617225845	0.23475749140958	1.17620903566132e-08	8.01460042813376e-07
iPSC-CVPC	Arteria	c2.cp.reactome	REACTOME_DNA_REPLICATION_PRE_INITIATION	http://www.gsea-msigdb.org/gsea/msigdb/cards/REACTOME_DNA_REPLICATION_PRE_INITIATION	85	1.19413906665858	0.114072231461251	1.81940755985112e-14	3.3357070229129e-12
Heart	Arteria	c2.cp.reactome	REACTOME_DNA_REPLICATION_PRE_INITIATION	http://www.gsea-msigdb.org/gsea/msigdb/cards/REACTOME_DNA_REPLICATION_PRE_INITIATION	85	0.294839638627112	-0.100795635521013	0.000208992379453631	0.0045854424897938
iPSC-CVPC	Heart	c2.cp.reactome	REACTOME_SWITCHING_OF_ORIGINS_TO_A_POST_REPLICATIVE_STATE	http://www.gsea-msigdb.org/gsea/msigdb/cards/REACTOME_SWITCHING_OF_ORIGINS_TO_A_POST_REPLICATIVE_STATE	90	0.778930310630876	0.235194280334965	6.69038772887339e-06	0.000235700317074863
iPSC-CVPC	Arteria	c2.cp.reactome	REACTOME_SWITCHING_OF_ORIGINS_TO_A_POST_REPLICATIVE_STATE	http://www.gsea-msigdb.org/gsea/msigdb/cards/REACTOME_SWITCHING_OF_ORIGINS_TO_A_POST_REPLICATIVE_STATE	90	1.031508019604	0.114449878466203	9.61515837948982e-11	9.56386878977113e-09
Heart	Arteria	c2.cp.reactome	REACTOME_SWITCHING_OF_ORIGINS_TO_A_POST_REPLICATIVE_STATE	http://www.gsea-msigdb.org/gsea/msigdb/cards/REACTOME_SWITCHING_OF_ORIGINS_TO_A_POST_REPLICATIVE_STATE	90	0.302056822617042	-0.100943459152059	0.000200697126184428	0.00443816401970897
iPSC-CVPC	Heart	c2.cp.reactome	REACTOME_CYCLIN_A_B1_B2_ASSOCIATED_EVENTS_DURING_G2_M_TRANSITION	http://www.gsea-msigdb.org/gsea/msigdb/cards/REACTOME_CYCLIN_A_B1_B2_ASSOCIATED_EVENTS_DURING_G2_M_TRANSITION	25	1.07431042785176	0.236486853535467	0.000253899443997259	0.00539380960442778
iPSC-CVPC	Arteria	c2.cp.reactome	REACTOME_CYCLIN_A_B1_B2_ASSOCIATED_EVENTS_DURING_G2_M_TRANSITION	http://www.gsea-msigdb.org/gsea/msigdb/cards/REACTOME_CYCLIN_A_B1_B2_ASSOCIATED_EVENTS_DURING_G2_M_TRANSITION	25	1.22046523162264	0.117009465782095	4.21790369555576e-06	0.000156500325974186
iPSC-CVPC	Arteria	c2.cp.reactome	REACTOME_G2_M_DNA_REPLICATION_CHECKPOINT	http://www.gsea-msigdb.org/gsea/msigdb/cards/REACTOME_G2_M_DNA_REPLICATION_CHECKPOINT	5	1.59771363870852	0.117999404632467	0.00239837102727735	0.0331242343678281
iPSC-CVPC	Arteria	c2.cp.reactome	REACTOME_STABILIZATION_OF_P53	http://www.gsea-msigdb.org/gsea/msigdb/cards/REACTOME_STABILIZATION_OF_P53	57	0.964815846092708	0.116073141818525	9.9247296118902e-07	4.29182746899942e-05
Heart	Arteria	c2.cp.reactome	REACTOME_STABILIZATION_OF_P53	http://www.gsea-msigdb.org/gsea/msigdb/cards/REACTOME_STABILIZATION_OF_P53	57	0.370420457727225	-0.100494250326926	0.00131160353266412	0.0205341855192202
iPSC-CVPC	Heart	c2.cp.reactome	REACTOME_G1_S_DNA_DAMAGE_CHECKPOINTS	http://www.gsea-msigdb.org/gsea/msigdb/cards/REACTOME_G1_S_DNA_DAMAGE_CHECKPOINTS	68	0.732520471570903	0.235931137487927	0.000349238322526124	0.00700273474098279
iPSC-CVPC	Arteria	c2.cp.reactome	REACTOME_G1_S_DNA_DAMAGE_CHECKPOINTS	http://www.gsea-msigdb.org/gsea/msigdb/cards/REACTOME_G1_S_DNA_DAMAGE_CHECKPOINTS	68	0.972390945708322	0.115631396023673	5.39558965015583e-08	3.14961605927311e-06
iPSC-CVPC	Heart	c2.cp.reactome	REACTOME_MITOTIC_SPINDLE_CHECKPOINT	http://www.gsea-msigdb.org/gsea/msigdb/cards/REACTOME_MITOTIC_SPINDLE_CHECKPOINT	110	1.03370891133264	0.23323544282052	1.15960399914792e-11	1.33986637042592e-09
iPSC-CVPC	Arteria	c2.cp.reactome	REACTOME_MITOTIC_SPINDLE_CHECKPOINT	http://www.gsea-msigdb.org/gsea/msigdb/cards/REACTOME_MITOTIC_SPINDLE_CHECKPOINT	110	1.03927201933512	0.113413517044604	3.95734689750878e-13	5.81706058367878e-11
iPSC-CVPC	Heart	c2.cp.reactome	REACTOME_CYCLIN_A_CDK2_ASSOCIATED_EVENTS_AT_S_PHASE_ENTRY	http://www.gsea-msigdb.org/gsea/msigdb/cards/REACTOME_CYCLIN_A_CDK2_ASSOCIATED_EVENTS_AT_S_PHASE_ENTRY	85	0.762885187117348	0.23536693860049	1.04074423300302e-05	0.000347707007280014
iPSC-CVPC	Arteria	c2.cp.reactome	REACTOME_CYCLIN_A_CDK2_ASSOCIATED_EVENTS_AT_S_PHASE_ENTRY	http://www.gsea-msigdb.org/gsea/msigdb/cards/REACTOME_CYCLIN_A_CDK2_ASSOCIATED_EVENTS_AT_S_PHASE_ENTRY	85	0.897329762082332	0.115178831097363	1.55555007066701e-07	8.23628177939442e-06
Heart	Arteria	c2.cp.reactome	REACTOME_CREATINE_METABOLISM	http://www.gsea-msigdb.org/gsea/msigdb/cards/REACTOME_CREATINE_METABOLISM	11	0.958718581345354	-0.0996912973511641	0.00173768661804596	0.0256671380946339
iPSC-CVPC	Heart	c2.cp.reactome	REACTOME_TRNA_PROCESSING	http://www.gsea-msigdb.org/gsea/msigdb/cards/REACTOME_TRNA_PROCESSING	111	0.774316950877322	0.234629335725747	9.03901975452958e-08	5.01541774187973e-06
iPSC-CVPC	Arteria	c2.cp.reactome	REACTOME_TRNA_PROCESSING	http://www.gsea-msigdb.org/gsea/msigdb/cards/REACTOME_TRNA_PROCESSING	111	0.789944471549355	0.114753326880368	4.05970413949187e-09	3.04164794432653e-07
iPSC-CVPC	Heart	c2.cp.reactome	REACTOME_RRNA_PROCESSING	http://www.gsea-msigdb.org/gsea/msigdb/cards/REACTOME_RRNA_PROCESSING	205	1.02475300908514	0.229677428619283	1.91036823262535e-30	1.69857362771319e-27
iPSC-CVPC	Arteria	c2.cp.reactome	REACTOME_RRNA_PROCESSING	http://www.gsea-msigdb.org/gsea/msigdb/cards/REACTOME_RRNA_PROCESSING	205	0.697841226946138	0.112593816522588	2.10339542887282e-17	5.63810504866502e-15
Heart	Arteria	c2.cp.reactome	REACTOME_RRNA_PROCESSING	http://www.gsea-msigdb.org/gsea/msigdb/cards/REACTOME_RRNA_PROCESSING	205	-0.361265551143103	-0.096615717224359	1.09492498336816e-05	0.000363057080653364
iPSC-CVPC	Heart	c2.cp.reactome	REACTOME_EUKARYOTIC_TRANSLATION_INITIATION	http://www.gsea-msigdb.org/gsea/msigdb/cards/REACTOME_EUKARYOTIC_TRANSLATION_INITIATION	120	1.18897720052	0.232023656591332	3.50186346257419e-26	2.20101175166225e-23
iPSC-CVPC	Arteria	c2.cp.reactome	REACTOME_EUKARYOTIC_TRANSLATION_INITIATION	http://www.gsea-msigdb.org/gsea/msigdb/cards/REACTOME_EUKARYOTIC_TRANSLATION_INITIATION	120	0.595306281582852	0.115610060904275	4.112150573621e-09	3.07500293509881e-07
Heart	Arteria	c2.cp.reactome	REACTOME_EUKARYOTIC_TRANSLATION_INITIATION	http://www.gsea-msigdb.org/gsea/msigdb/cards/REACTOME_EUKARYOTIC_TRANSLATION_INITIATION	120	-0.621989571931302	-0.0962076424372686	1.38337224873336e-10	1.34122722450666e-08
iPSC-CVPC	Heart	c2.cp.reactome	REACTOME_TRANSPORT_OF_NUCLEOTIDE_SUGARS	http://www.gsea-msigdb.org/gsea/msigdb/cards/REACTOME_TRANSPORT_OF_NUCLEOTIDE_SUGARS	9	1.23705104344182	0.237072632168157	0.000585632296412153	0.0107659770799581
Heart	Arteria	c2.cp.reactome	REACTOME_TRANSPORT_OF_NUCLEOTIDE_SUGARS	http://www.gsea-msigdb.org/gsea/msigdb/cards/REACTOME_TRANSPORT_OF_NUCLEOTIDE_SUGARS	9	-0.796170412657163	-0.0989164739138593	0.0011057342065039	0.0179950837638378
iPSC-CVPC	Heart	c2.cp.reactome	REACTOME_RNA_POLYMERASE_I_TRANSCRIPTION_INITIATION	http://www.gsea-msigdb.org/gsea/msigdb/cards/REACTOME_RNA_POLYMERASE_I_TRANSCRIPTION_INITIATION	47	0.800815469154479	0.236240452249746	0.00107341737781796	0.01757112429262
iPSC-CVPC	Heart	c2.cp.reactome	REACTOME_RNA_POLYMERASE_I_PROMOTER_ESCAPE	http://www.gsea-msigdb.org/gsea/msigdb/cards/REACTOME_RNA_POLYMERASE_I_PROMOTER_ESCAPE	91	0.824193536213097	0.235927394483969	7.84339323392456e-06	0.000271020832839908
iPSC-CVPC	Arteria	c2.cp.reactome	REACTOME_RNA_POLYMERASE_I_PROMOTER_ESCAPE	http://www.gsea-msigdb.org/gsea/msigdb/cards/REACTOME_RNA_POLYMERASE_I_PROMOTER_ESCAPE	91	0.678566585080722	0.116847244943496	0.000304331925825338	0.00625029193802804
iPSC-CVPC	Heart	c2.cp.reactome	REACTOME_RNA_POLYMERASE_II_TRANSCRIPTION_TERMINATION	http://www.gsea-msigdb.org/gsea/msigdb/cards/REACTOME_RNA_POLYMERASE_II_TRANSCRIPTION_TERMINATION	66	0.756408507134116	0.235854754060555	0.000193613030490969	0.00430238721123624
iPSC-CVPC	Heart	c2.cp.reactome	REACTOME_RNA_POLYMERASE_I_TRANSCRIPTION	http://www.gsea-msigdb.org/gsea/msigdb/cards/REACTOME_RNA_POLYMERASE_I_TRANSCRIPTION	111	0.738458639010018	0.235664809311002	8.04441637433672e-05	0.00205217058585205
Heart	Arteria	c2.cp.reactome	REACTOME_DEATH_RECEPTOR_SIGNALLING	http://www.gsea-msigdb.org/gsea/msigdb/cards/REACTOME_DEATH_RECEPTOR_SIGNALLING	141	-0.34728586132721	-0.097558772811054	0.000750513404331108	0.0131726484825173
iPSC-CVPC	Heart	c2.cp.reactome	REACTOME_DNA_DAMAGE_BYPASS	http://www.gsea-msigdb.org/gsea/msigdb/cards/REACTOME_DNA_DAMAGE_BYPASS	48	0.784107746121599	0.236251298999261	0.002269222342748	0.0318166791898873
iPSC-CVPC	Heart	c2.cp.reactome	REACTOME_CHK1_CHK2_CDS1_MEDIATED_INACTIVATION_OF_CYCLIN_B_CDK1_COMPLEX	http://www.gsea-msigdb.org/gsea/msigdb/cards/REACTOME_CHK1_CHK2_CDS1_MEDIATED_INACTIVATION_OF_CYCLIN_B_CDK1_COMPLEX	13	1.27644632159488	0.236851236080763	0.000680848122232823	0.0121726227915333
iPSC-CVPC	Arteria	c2.cp.reactome	REACTOME_CHK1_CHK2_CDS1_MEDIATED_INACTIVATION_OF_CYCLIN_B_CDK1_COMPLEX	http://www.gsea-msigdb.org/gsea/msigdb/cards/REACTOME_CHK1_CHK2_CDS1_MEDIATED_INACTIVATION_OF_CYCLIN_B_CDK1_COMPLEX	13	1.22658310342334	0.117655291928153	0.00328039288116052	0.0425342636621967
iPSC-CVPC	Arteria	c2.cp.reactome	REACTOME_DISSOLUTION_OF_FIBRIN_CLOT	http://www.gsea-msigdb.org/gsea/msigdb/cards/REACTOME_DISSOLUTION_OF_FIBRIN_CLOT	13	-0.69263486970355	0.11879989271941	0.00354748905929888	0.0452728653639807
iPSC-CVPC	Arteria	c2.cp.reactome	REACTOME_RNA_POLYMERASE_III_TRANSCRIPTION_INITIATION_FROM_TYPE_1_PROMOTER	http://www.gsea-msigdb.org/gsea/msigdb/cards/REACTOME_RNA_POLYMERASE_III_TRANSCRIPTION_INITIATION_FROM_TYPE_1_PROMOTER	28	0.774832742791479	0.117459617630352	0.00108140182008862	0.0176661271119967
iPSC-CVPC	Arteria	c2.cp.reactome	REACTOME_RNA_POLYMERASE_III_TRANSCRIPTION_INITIATION_FROM_TYPE_3_PROMOTER	http://www.gsea-msigdb.org/gsea/msigdb/cards/REACTOME_RNA_POLYMERASE_III_TRANSCRIPTION_INITIATION_FROM_TYPE_3_PROMOTER	28	0.698570676141369	0.117564470950568	0.00382447889409432	0.0479104693624609
iPSC-CVPC	Heart	c2.cp.reactome	REACTOME_MITOCHONDRIAL_FATTY_ACID_BETA_OXIDATION_OF_SATURATED_FATTY_ACIDS	http://www.gsea-msigdb.org/gsea/msigdb/cards/REACTOME_MITOCHONDRIAL_FATTY_ACID_BETA_OXIDATION_OF_SATURATED_FATTY_ACIDS	11	-0.698694349914175	0.23797325894156	0.000258329991713242	0.00546722245742258
Heart	Arteria	c2.cp.reactome	REACTOME_MITOCHONDRIAL_FATTY_ACID_BETA_OXIDATION_OF_SATURATED_FATTY_ACIDS	http://www.gsea-msigdb.org/gsea/msigdb/cards/REACTOME_MITOCHONDRIAL_FATTY_ACID_BETA_OXIDATION_OF_SATURATED_FATTY_ACIDS	11	1.06407471593455	-0.0997949116976582	0.00366886874310732	0.0464317915624391
iPSC-CVPC	Heart	c2.cp.reactome	REACTOME_BETA_OXIDATION_OF_DECANOYL_COA_TO_OCTANOYL_COA_COA	http://www.gsea-msigdb.org/gsea/msigdb/cards/REACTOME_BETA_OXIDATION_OF_DECANOYL_COA_TO_OCTANOYL_COA_COA	6	-0.562587107055288	0.237749424444451	0.000385595144793077	0.00759615142170183
Heart	Arteria	c2.cp.reactome	REACTOME_BETA_OXIDATION_OF_DECANOYL_COA_TO_OCTANOYL_COA_COA	http://www.gsea-msigdb.org/gsea/msigdb/cards/REACTOME_BETA_OXIDATION_OF_DECANOYL_COA_TO_OCTANOYL_COA_COA	6	1.57663932381649	-0.0997174068728563	2.22280840356262e-05	0.000677895063771513
iPSC-CVPC	Heart	c2.cp.reactome	REACTOME_BETA_OXIDATION_OF_OCTANOYL_COA_TO_HEXANOYL_COA	http://www.gsea-msigdb.org/gsea/msigdb/cards/REACTOME_BETA_OXIDATION_OF_OCTANOYL_COA_TO_HEXANOYL_COA	5	-0.533785504395149	0.237703105798934	0.00227719571756852	0.0318978026075318
Heart	Arteria	c2.cp.reactome	REACTOME_BETA_OXIDATION_OF_OCTANOYL_COA_TO_HEXANOYL_COA	http://www.gsea-msigdb.org/gsea/msigdb/cards/REACTOME_BETA_OXIDATION_OF_OCTANOYL_COA_TO_HEXANOYL_COA	5	1.60203634069233	-0.0996414125798255	0.000207032683684673	0.00455066202434906
iPSC-CVPC	Heart	c2.cp.reactome	REACTOME_BETA_OXIDATION_OF_HEXANOYL_COA_TO_BUTANOYL_COA	http://www.gsea-msigdb.org/gsea/msigdb/cards/REACTOME_BETA_OXIDATION_OF_HEXANOYL_COA_TO_BUTANOYL_COA	5	-0.58905266319257	0.237716659644038	0.00137904981500064	0.0213562325747413
Heart	Arteria	c2.cp.reactome	REACTOME_BETA_OXIDATION_OF_HEXANOYL_COA_TO_BUTANOYL_COA	http://www.gsea-msigdb.org/gsea/msigdb/cards/REACTOME_BETA_OXIDATION_OF_HEXANOYL_COA_TO_BUTANOYL_COA	5	1.49899269601918	-0.0996161419194682	0.000384386418352854	0.00757726198337617
iPSC-CVPC	Arteria	c2.cp.reactome	REACTOME_SYNAPTIC_ADHESION_LIKE_MOLECULES	http://www.gsea-msigdb.org/gsea/msigdb/cards/REACTOME_SYNAPTIC_ADHESION_LIKE_MOLECULES	21	0.75096279106488	0.117803342311711	0.00279455040017704	0.0374881094988974
iPSC-CVPC	Arteria	c2.cp.reactome	REACTOME_BUTYROPHILIN_BTN_FAMILY_INTERACTIONS	http://www.gsea-msigdb.org/gsea/msigdb/cards/REACTOME_BUTYROPHILIN_BTN_FAMILY_INTERACTIONS	12	-1.34767877362568	0.118937545255299	0.00102564074185897	0.0169181992869221
iPSC-CVPC	Heart	c2.cp.reactome	REACTOME_PROTEIN_UBIQUITINATION	http://www.gsea-msigdb.org/gsea/msigdb/cards/REACTOME_PROTEIN_UBIQUITINATION	79	0.905963459688629	0.235244563805755	3.18065765181656e-07	1.57492573452033e-05
iPSC-CVPC	Arteria	c2.cp.reactome	REACTOME_PROTEIN_UBIQUITINATION	http://www.gsea-msigdb.org/gsea/msigdb/cards/REACTOME_PROTEIN_UBIQUITINATION	79	1.04504050167802	0.115216130447967	5.58451892569361e-10	4.92931828515006e-08
Heart	Arteria	c2.cp.reactome	REACTOME_PROTEIN_UBIQUITINATION	http://www.gsea-msigdb.org/gsea/msigdb/cards/REACTOME_PROTEIN_UBIQUITINATION	79	0.196686040631979	-0.100228807064438	0.00202516861279623	0.0290941908158345
iPSC-CVPC	Heart	c2.cp.reactome	REACTOME_THE_ROLE_OF_GTSE1_IN_G2_M_PROGRESSION_AFTER_G2_CHECKPOINT	http://www.gsea-msigdb.org/gsea/msigdb/cards/REACTOME_THE_ROLE_OF_GTSE1_IN_G2_M_PROGRESSION_AFTER_G2_CHECKPOINT	79	0.690855546431852	0.235930088067613	0.00114382893465567	0.0184871256477078
iPSC-CVPC	Arteria	c2.cp.reactome	REACTOME_THE_ROLE_OF_GTSE1_IN_G2_M_PROGRESSION_AFTER_G2_CHECKPOINT	http://www.gsea-msigdb.org/gsea/msigdb/cards/REACTOME_THE_ROLE_OF_GTSE1_IN_G2_M_PROGRESSION_AFTER_G2_CHECKPOINT	79	1.03840178695059	0.11514781532166	9.6953157159534e-11	9.61735746305369e-09
Heart	Arteria	c2.cp.reactome	REACTOME_THE_ROLE_OF_GTSE1_IN_G2_M_PROGRESSION_AFTER_G2_CHECKPOINT	http://www.gsea-msigdb.org/gsea/msigdb/cards/REACTOME_THE_ROLE_OF_GTSE1_IN_G2_M_PROGRESSION_AFTER_G2_CHECKPOINT	79	0.386397998229031	-0.100920834359231	8.96443507344822e-05	0.00224987262227207
iPSC-CVPC	Heart	c2.cp.reactome	REACTOME_AURKA_ACTIVATION_BY_TPX2	http://www.gsea-msigdb.org/gsea/msigdb/cards/REACTOME_AURKA_ACTIVATION_BY_TPX2	72	0.840349819512518	0.235378023055055	6.48902815214822e-06	0.000229330370113899
iPSC-CVPC	Arteria	c2.cp.reactome	REACTOME_AURKA_ACTIVATION_BY_TPX2	http://www.gsea-msigdb.org/gsea/msigdb/cards/REACTOME_AURKA_ACTIVATION_BY_TPX2	72	0.683295144418735	0.1163605717948	0.000241640352427333	0.00518626919491445
iPSC-CVPC	Heart	c2.cp.reactome	REACTOME_GOLGI_TO_ER_RETROGRADE_TRANSPORT	http://www.gsea-msigdb.org/gsea/msigdb/cards/REACTOME_GOLGI_TO_ER_RETROGRADE_TRANSPORT	134	0.716090809976143	0.234657409505701	2.81322173551949e-06	0.00010968405535561
iPSC-CVPC	Arteria	c2.cp.reactome	REACTOME_GOLGI_TO_ER_RETROGRADE_TRANSPORT	http://www.gsea-msigdb.org/gsea/msigdb/cards/REACTOME_GOLGI_TO_ER_RETROGRADE_TRANSPORT	134	0.813690172466596	0.114211913919288	7.36564455153698e-11	7.46900943821988e-09
iPSC-CVPC	Heart	c2.cp.reactome	REACTOME_TRANSCRIPTIONAL_REGULATION_BY_THE_AP_2_TFAP2_FAMILY_OF_TRANSCRIPTION_FACTORS	http://www.gsea-msigdb.org/gsea/msigdb/cards/REACTOME_TRANSCRIPTIONAL_REGULATION_BY_THE_AP_2_TFAP2_FAMILY_OF_TRANSCRIPTION_FACTORS	38	0.931307541247424	0.236457688818781	0.000296971362191466	0.00613194138941308
iPSC-CVPC	Arteria	c2.cp.reactome	REACTOME_TRANSCRIPTIONAL_REGULATION_BY_THE_AP_2_TFAP2_FAMILY_OF_TRANSCRIPTION_FACTORS	http://www.gsea-msigdb.org/gsea/msigdb/cards/REACTOME_TRANSCRIPTIONAL_REGULATION_BY_THE_AP_2_TFAP2_FAMILY_OF_TRANSCRIPTION_FACTORS	38	0.744908211603959	0.117408323115634	0.00197904874476476	0.0285789021324523
iPSC-CVPC	Heart	c2.cp.reactome	REACTOME_SYNTHESIS_OF_ACTIVE_UBIQUITIN_ROLES_OF_E1_AND_E2_ENZYMES	http://www.gsea-msigdb.org/gsea/msigdb/cards/REACTOME_SYNTHESIS_OF_ACTIVE_UBIQUITIN_ROLES_OF_E1_AND_E2_ENZYMES	30	0.931105036281927	0.236492110318628	0.00201938792386329	0.0290225811434946
iPSC-CVPC	Arteria	c2.cp.reactome	REACTOME_SYNTHESIS_OF_ACTIVE_UBIQUITIN_ROLES_OF_E1_AND_E2_ENZYMES	http://www.gsea-msigdb.org/gsea/msigdb/cards/REACTOME_SYNTHESIS_OF_ACTIVE_UBIQUITIN_ROLES_OF_E1_AND_E2_ENZYMES	30	1.09697995876377	0.116920445468613	2.89140537023862e-05	0.000849011172528102
iPSC-CVPC	Heart	c2.cp.reactome	REACTOME_E3_UBIQUITIN_LIGASES_UBIQUITINATE_TARGET_PROTEINS	http://www.gsea-msigdb.org/gsea/msigdb/cards/REACTOME_E3_UBIQUITIN_LIGASES_UBIQUITINATE_TARGET_PROTEINS	59	0.80192427280553	0.236154527336768	0.000367757038910991	0.0073139110610915
iPSC-CVPC	Arteria	c2.cp.reactome	REACTOME_E3_UBIQUITIN_LIGASES_UBIQUITINATE_TARGET_PROTEINS	http://www.gsea-msigdb.org/gsea/msigdb/cards/REACTOME_E3_UBIQUITIN_LIGASES_UBIQUITINATE_TARGET_PROTEINS	59	0.903337522318319	0.116471534174532	6.73045133579101e-06	0.000236373061869551
Heart	Arteria	c2.cp.reactome	REACTOME_RRNA_PROCESSING_IN_THE_MITOCHONDRION	http://www.gsea-msigdb.org/gsea/msigdb/cards/REACTOME_RRNA_PROCESSING_IN_THE_MITOCHONDRION	12	0.72580796985901	-0.0997099569997708	0.000998477535960484	0.0165414492001046
iPSC-CVPC	Heart	c2.cp.reactome	REACTOME_LISTERIA_MONOCYTOGENES_ENTRY_INTO_HOST_CELLS	http://www.gsea-msigdb.org/gsea/msigdb/cards/REACTOME_LISTERIA_MONOCYTOGENES_ENTRY_INTO_HOST_CELLS	20	0.993658650351061	0.236771649757015	0.00317760721298928	0.0414225217757618
iPSC-CVPC	Heart	c2.cp.reactome	REACTOME_TRANSCRIPTIONAL_REGULATION_BY_RUNX3	http://www.gsea-msigdb.org/gsea/msigdb/cards/REACTOME_TRANSCRIPTIONAL_REGULATION_BY_RUNX3	96	0.652175999283172	0.235552697323521	0.000184914462889221	0.00412922774113023
iPSC-CVPC	Arteria	c2.cp.reactome	REACTOME_TRANSCRIPTIONAL_REGULATION_BY_RUNX3	http://www.gsea-msigdb.org/gsea/msigdb/cards/REACTOME_TRANSCRIPTIONAL_REGULATION_BY_RUNX3	96	0.590115318644152	0.11613092374491	0.000247211317548804	0.00528406037852997
iPSC-CVPC	Heart	c2.cp.reactome	REACTOME_TRANSCRIPTIONAL_REGULATION_BY_RUNX2	http://www.gsea-msigdb.org/gsea/msigdb/cards/REACTOME_TRANSCRIPTIONAL_REGULATION_BY_RUNX2	120	0.581382922492659	0.235614965050417	0.00119072518703857	0.0190587179059556
iPSC-CVPC	Arteria	c2.cp.reactome	REACTOME_TRANSCRIPTIONAL_REGULATION_BY_RUNX2	http://www.gsea-msigdb.org/gsea/msigdb/cards/REACTOME_TRANSCRIPTIONAL_REGULATION_BY_RUNX2	120	0.635599887520301	0.115505805553868	2.31322924677208e-05	0.000701560861700937
iPSC-CVPC	Heart	c2.cp.reactome	REACTOME_TRANSCRIPTIONAL_REGULATION_BY_RUNX1	http://www.gsea-msigdb.org/gsea/msigdb/cards/REACTOME_TRANSCRIPTIONAL_REGULATION_BY_RUNX1	239	0.618756032528165	0.234004719723682	2.06220946993589e-06	8.33908098965922e-05
iPSC-CVPC	Arteria	c2.cp.reactome	REACTOME_TRANSCRIPTIONAL_REGULATION_BY_RUNX1	http://www.gsea-msigdb.org/gsea/msigdb/cards/REACTOME_TRANSCRIPTIONAL_REGULATION_BY_RUNX1	239	0.547503807298782	0.114412071147756	7.61276695403323e-06	0.000263801913427571
iPSC-CVPC	Arteria	c2.cp.reactome	REACTOME_DIGESTION	http://www.gsea-msigdb.org/gsea/msigdb/cards/REACTOME_DIGESTION	23	-0.897750188953756	0.118810840931164	0.00155195262106347	0.0234607741341731
iPSC-CVPC	Heart	c2.cp.reactome	REACTOME_RUNX1_REGULATES_GENES_INVOLVED_IN_MEGAKARYOCYTE_DIFFERENTIATION_AND_PLATELET_FUNCTION	http://www.gsea-msigdb.org/gsea/msigdb/cards/REACTOME_RUNX1_REGULATES_GENES_INVOLVED_IN_MEGAKARYOCYTE_DIFFERENTIATION_AND_PLATELET_FUNCTION	98	0.668335955433554	0.236263901452548	0.00130010822734809	0.0203936296789419
iPSC-CVPC	Heart	c2.cp.reactome	REACTOME_ESR_MEDIATED_SIGNALING	http://www.gsea-msigdb.org/gsea/msigdb/cards/REACTOME_ESR_MEDIATED_SIGNALING	221	0.503111898163498	0.235241524981424	0.00208206351941194	0.0297357823970235
iPSC-CVPC	Heart	c2.cp.reactome	REACTOME_RUNX1_REGULATES_TRANSCRIPTION_OF_GENES_INVOLVED_IN_DIFFERENTIATION_OF_HSCS	http://www.gsea-msigdb.org/gsea/msigdb/cards/REACTOME_RUNX1_REGULATES_TRANSCRIPTION_OF_GENES_INVOLVED_IN_DIFFERENTIATION_OF_HSCS	130	0.617602736898146	0.235847879724328	0.000543204117445521	0.0101083381824491
iPSC-CVPC	Arteria	c2.cp.reactome	REACTOME_RUNX1_REGULATES_TRANSCRIPTION_OF_GENES_INVOLVED_IN_DIFFERENTIATION_OF_HSCS	http://www.gsea-msigdb.org/gsea/msigdb/cards/REACTOME_RUNX1_REGULATES_TRANSCRIPTION_OF_GENES_INVOLVED_IN_DIFFERENTIATION_OF_HSCS	130	0.787439955575924	0.115429387007191	8.68548416847214e-07	3.81936046585727e-05
Heart	Arteria	c2.cp.reactome	REACTOME_RUNX1_REGULATES_TRANSCRIPTION_OF_GENES_INVOLVED_IN_DIFFERENTIATION_OF_HSCS	http://www.gsea-msigdb.org/gsea/msigdb/cards/REACTOME_RUNX1_REGULATES_TRANSCRIPTION_OF_GENES_INVOLVED_IN_DIFFERENTIATION_OF_HSCS	130	0.219316985502181	-0.100620476245258	0.00172437490775345	0.0255118608257703
iPSC-CVPC	Arteria	c2.cp.reactome	REACTOME_REGULATION_OF_RUNX2_EXPRESSION_AND_ACTIVITY	http://www.gsea-msigdb.org/gsea/msigdb/cards/REACTOME_REGULATION_OF_RUNX2_EXPRESSION_AND_ACTIVITY	73	0.939317952389316	0.11557505860684	8.29774527678138e-08	4.65369469526811e-06
Heart	Arteria	c2.cp.reactome	REACTOME_REGULATION_OF_RUNX2_EXPRESSION_AND_ACTIVITY	http://www.gsea-msigdb.org/gsea/msigdb/cards/REACTOME_REGULATION_OF_RUNX2_EXPRESSION_AND_ACTIVITY	73	0.390859001802297	-0.100888024458688	0.00023813864869327	0.00512923212336119
Heart	Arteria	c2.cp.reactome	REACTOME_RUNX3_REGULATES_NOTCH_SIGNALING	http://www.gsea-msigdb.org/gsea/msigdb/cards/REACTOME_RUNX3_REGULATES_NOTCH_SIGNALING	14	-0.751660011455594	-0.0987759800683862	0.00283487662200062	0.0378827015457191
iPSC-CVPC	Heart	c2.cp.reactome	REACTOME_REGULATION_OF_RUNX3_EXPRESSION_AND_ACTIVITY	http://www.gsea-msigdb.org/gsea/msigdb/cards/REACTOME_REGULATION_OF_RUNX3_EXPRESSION_AND_ACTIVITY	55	0.715143529428467	0.236222298130992	0.000751348380256015	0.0131809574244672
iPSC-CVPC	Arteria	c2.cp.reactome	REACTOME_REGULATION_OF_RUNX3_EXPRESSION_AND_ACTIVITY	http://www.gsea-msigdb.org/gsea/msigdb/cards/REACTOME_REGULATION_OF_RUNX3_EXPRESSION_AND_ACTIVITY	55	0.920032717677297	0.116194248715115	3.11027809702951e-06	0.00011922569178566
iPSC-CVPC	Heart	c2.cp.reactome	REACTOME_REGULATION_OF_PTEN_STABILITY_AND_ACTIVITY	http://www.gsea-msigdb.org/gsea/msigdb/cards/REACTOME_REGULATION_OF_PTEN_STABILITY_AND_ACTIVITY	69	0.644493884866476	0.236172434479023	0.00176984797663736	0.0260366677799711
iPSC-CVPC	Arteria	c2.cp.reactome	REACTOME_REGULATION_OF_PTEN_STABILITY_AND_ACTIVITY	http://www.gsea-msigdb.org/gsea/msigdb/cards/REACTOME_REGULATION_OF_PTEN_STABILITY_AND_ACTIVITY	69	0.825487208051613	0.116031328687435	1.49189028829991e-05	0.000477909617880749
Heart	Arteria	c2.cp.reactome	REACTOME_MITOCHONDRIAL_CALCIUM_ION_TRANSPORT	http://www.gsea-msigdb.org/gsea/msigdb/cards/REACTOME_MITOCHONDRIAL_CALCIUM_ION_TRANSPORT	23	0.926380840954409	-0.100331810734624	4.24741695940973e-05	0.0011806135077911
iPSC-CVPC	Arteria	c2.cp.reactome	REACTOME_CRISTAE_FORMATION	http://www.gsea-msigdb.org/gsea/msigdb/cards/REACTOME_CRISTAE_FORMATION	31	1.03351043596575	0.117058958318467	2.9259400505079e-07	1.46014622274114e-05
Heart	Arteria	c2.cp.reactome	REACTOME_CRISTAE_FORMATION	http://www.gsea-msigdb.org/gsea/msigdb/cards/REACTOME_CRISTAE_FORMATION	31	1.20261410260027	-0.101078115642773	1.05081864107466e-10	1.03392896494079e-08
Heart	Arteria	c2.cp.reactome	REACTOME_PROCESSING_OF_SMDT1	http://www.gsea-msigdb.org/gsea/msigdb/cards/REACTOME_PROCESSING_OF_SMDT1	16	0.900780266670132	-0.100009394034487	0.000289529928438376	0.00600038020253369
iPSC-CVPC	Heart	c2.cp.reactome	REACTOME_NEDDYLATION	http://www.gsea-msigdb.org/gsea/msigdb/cards/REACTOME_NEDDYLATION	234	0.611563320606346	0.233284679216883	6.45250021531478e-07	2.95691601633178e-05
iPSC-CVPC	Arteria	c2.cp.reactome	REACTOME_NEDDYLATION	http://www.gsea-msigdb.org/gsea/msigdb/cards/REACTOME_NEDDYLATION	234	0.814105848943913	0.110495625900375	1.04638705188413e-16	2.62185671353513e-14
Heart	Arteria	c2.cp.reactome	REACTOME_NEDDYLATION	http://www.gsea-msigdb.org/gsea/msigdb/cards/REACTOME_NEDDYLATION	234	0.283009453495021	-0.103546000167165	2.24224080978334e-08	1.43381308712744e-06
iPSC-CVPC	Heart	c2.cp.reactome	REACTOME_TRANSCRIPTIONAL_REGULATION_BY_E2F6	http://www.gsea-msigdb.org/gsea/msigdb/cards/REACTOME_TRANSCRIPTIONAL_REGULATION_BY_E2F6	34	1.12117661830781	0.236038213492029	2.8940044810226e-05	0.000849432257274062
iPSC-CVPC	Arteria	c2.cp.reactome	REACTOME_TRANSCRIPTIONAL_REGULATION_BY_E2F6	http://www.gsea-msigdb.org/gsea/msigdb/cards/REACTOME_TRANSCRIPTIONAL_REGULATION_BY_E2F6	34	1.01853148592287	0.116858900698408	0.00013172829960521	0.00312331011249308
iPSC-CVPC	Heart	c2.cp.reactome	REACTOME_CELLULAR_RESPONSES_TO_EXTERNAL_STIMULI	http://www.gsea-msigdb.org/gsea/msigdb/cards/REACTOME_CELLULAR_RESPONSES_TO_EXTERNAL_STIMULI	612	0.546822822560294	0.229116777080018	1.31810010159732e-09	1.07616304935452e-07
iPSC-CVPC	Arteria	c2.cp.reactome	REACTOME_CELLULAR_RESPONSES_TO_EXTERNAL_STIMULI	http://www.gsea-msigdb.org/gsea/msigdb/cards/REACTOME_CELLULAR_RESPONSES_TO_EXTERNAL_STIMULI	612	0.475010242102701	0.108679858433913	8.41846394996844e-11	8.489374662908e-09
iPSC-CVPC	Heart	c2.cp.reactome	REACTOME_FATTY_ACID_METABOLISM	http://www.gsea-msigdb.org/gsea/msigdb/cards/REACTOME_FATTY_ACID_METABOLISM	177	-0.0827765415919195	0.239855417222143	0.000765244994491365	0.0133764678262697
Heart	Arteria	c2.cp.reactome	REACTOME_FATTY_ACID_METABOLISM	http://www.gsea-msigdb.org/gsea/msigdb/cards/REACTOME_FATTY_ACID_METABOLISM	177	0.323256806726942	-0.10231271649146	2.69782023956005e-06	0.000105636614310464
iPSC-CVPC	Arteria	c2.cp.reactome	REACTOME_INTRACELLULAR_SIGNALING_BY_SECOND_MESSENGERS	http://www.gsea-msigdb.org/gsea/msigdb/cards/REACTOME_INTRACELLULAR_SIGNALING_BY_SECOND_MESSENGERS	304	0.356383080086684	0.115060631922844	0.00335122037280046	0.0433139737919711
iPSC-CVPC	Heart	c2.cp.reactome	REACTOME_SIGNALING_BY_TGF_BETA_FAMILY_MEMBERS	http://www.gsea-msigdb.org/gsea/msigdb/cards/REACTOME_SIGNALING_BY_TGF_BETA_FAMILY_MEMBERS	102	0.715240877415387	0.235183460463317	7.99679430517244e-05	0.00204216559017799
iPSC-CVPC	Arteria	c2.cp.reactome	REACTOME_SIGNALING_BY_TGF_BETA_FAMILY_MEMBERS	http://www.gsea-msigdb.org/gsea/msigdb/cards/REACTOME_SIGNALING_BY_TGF_BETA_FAMILY_MEMBERS	102	0.568702278264784	0.116165315082884	0.000772313178600147	0.0134774010384294
iPSC-CVPC	Heart	c2.cp.reactome	REACTOME_REGULATION_OF_EXPRESSION_OF_SLITS_AND_ROBOS	http://www.gsea-msigdb.org/gsea/msigdb/cards/REACTOME_REGULATION_OF_EXPRESSION_OF_SLITS_AND_ROBOS	172	1.04495842033733	0.23104832827898	1.13868654755589e-22	5.32182676254822e-20
iPSC-CVPC	Arteria	c2.cp.reactome	REACTOME_REGULATION_OF_EXPRESSION_OF_SLITS_AND_ROBOS	http://www.gsea-msigdb.org/gsea/msigdb/cards/REACTOME_REGULATION_OF_EXPRESSION_OF_SLITS_AND_ROBOS	172	0.746555432804237	0.113331938595521	2.30750696706369e-13	3.51962396363278e-11
Heart	Arteria	c2.cp.reactome	REACTOME_REGULATION_OF_EXPRESSION_OF_SLITS_AND_ROBOS	http://www.gsea-msigdb.org/gsea/msigdb/cards/REACTOME_REGULATION_OF_EXPRESSION_OF_SLITS_AND_ROBOS	172	-0.326707140778013	-0.0974026188111306	0.00362195511988276	0.0459497347895479
iPSC-CVPC	Heart	c2.cp.reactome	REACTOME_INTERLEUKIN_18_SIGNALING	http://www.gsea-msigdb.org/gsea/msigdb/cards/REACTOME_INTERLEUKIN_18_SIGNALING	8	-1.05776768997731	0.237831608394966	0.00261849323231452	0.0355184601069432
iPSC-CVPC	Heart	c2.cp.reactome	REACTOME_ESTROGEN_DEPENDENT_GENE_EXPRESSION	http://www.gsea-msigdb.org/gsea/msigdb/cards/REACTOME_ESTROGEN_DEPENDENT_GENE_EXPRESSION	150	0.667118322306592	0.235184093972931	5.87109777875599e-05	0.0015646362057254
iPSC-CVPC	Arteria	c2.cp.reactome	REACTOME_ESTROGEN_DEPENDENT_GENE_EXPRESSION	http://www.gsea-msigdb.org/gsea/msigdb/cards/REACTOME_ESTROGEN_DEPENDENT_GENE_EXPRESSION	150	0.507651967353873	0.116250984244507	0.00125285690872451	0.0197758268798865
iPSC-CVPC	Heart	c2.cp.reactome	REACTOME_INTERLEUKIN_2_SIGNALING	http://www.gsea-msigdb.org/gsea/msigdb/cards/REACTOME_INTERLEUKIN_2_SIGNALING	12	-0.625902830923333	0.237979929577413	0.00165911021234175	0.0247522133152496
iPSC-CVPC	Arteria	c2.cp.reactome	REACTOME_INTERLEUKIN_2_SIGNALING	http://www.gsea-msigdb.org/gsea/msigdb/cards/REACTOME_INTERLEUKIN_2_SIGNALING	12	-1.24479174737395	0.119097887305533	0.000176385664436539	0.00398254244143244
Heart	Arteria	c2.cp.reactome	REACTOME_INTERLEUKIN_2_SIGNALING	http://www.gsea-msigdb.org/gsea/msigdb/cards/REACTOME_INTERLEUKIN_2_SIGNALING	12	-0.731522486292837	-0.0988829452764596	0.000876826894768959	0.0148913515189168
Heart	Arteria	c2.cp.reactome	REACTOME_PEROXISOMAL_PROTEIN_IMPORT	http://www.gsea-msigdb.org/gsea/msigdb/cards/REACTOME_PEROXISOMAL_PROTEIN_IMPORT	63	0.479744315571116	-0.100789894548649	1.21132510660261e-05	0.000398001361862505
Heart	Arteria	c2.cp.reactome	REACTOME_SIGNALING_BY_NTRK3_TRKC	http://www.gsea-msigdb.org/gsea/msigdb/cards/REACTOME_SIGNALING_BY_NTRK3_TRKC	17	-0.711717642104243	-0.0987131791351712	0.000753849125782914	0.0132152887501098
Heart	Arteria	c2.cp.reactome	REACTOME_ACTIVATED_NTRK3_SIGNALS_THROUGH_RAS	http://www.gsea-msigdb.org/gsea/msigdb/cards/REACTOME_ACTIVATED_NTRK3_SIGNALS_THROUGH_RAS	8	-0.854090281363708	-0.0989279477911755	0.00376926614574599	0.0474143246066588
iPSC-CVPC	Heart	c2.cp.reactome	REACTOME_NONSENSE_MEDIATED_DECAY_NMD	http://www.gsea-msigdb.org/gsea/msigdb/cards/REACTOME_NONSENSE_MEDIATED_DECAY_NMD	116	1.20794010175131	0.232106743688796	1.5397406355733e-26	1.02055409090013e-23
iPSC-CVPC	Arteria	c2.cp.reactome	REACTOME_NONSENSE_MEDIATED_DECAY_NMD	http://www.gsea-msigdb.org/gsea/msigdb/cards/REACTOME_NONSENSE_MEDIATED_DECAY_NMD	116	0.613159692631612	0.115605196477954	4.70688280824312e-08	2.78324508245091e-06
Heart	Arteria	c2.cp.reactome	REACTOME_NONSENSE_MEDIATED_DECAY_NMD	http://www.gsea-msigdb.org/gsea/msigdb/cards/REACTOME_NONSENSE_MEDIATED_DECAY_NMD	116	-0.647297221196092	-0.0961703329378138	3.82849554260464e-11	4.11698792796109e-09
Heart	Arteria	c2.cp.reactome	REACTOME_NF_KB_ACTIVATION_THROUGH_FADD_RIP_1_PATHWAY_MEDIATED_BY_CASPASE_8_AND_10	http://www.gsea-msigdb.org/gsea/msigdb/cards/REACTOME_NF_KB_ACTIVATION_THROUGH_FADD_RIP_1_PATHWAY_MEDIATED_BY_CASPASE_8_AND_10	12	-0.918945376030804	-0.0987415530867794	0.00104501825676697	0.0171872853784397
iPSC-CVPC	Arteria	c2.cp.reactome	REACTOME_CLASS_I_PEROXISOMAL_MEMBRANE_PROTEIN_IMPORT	http://www.gsea-msigdb.org/gsea/msigdb/cards/REACTOME_CLASS_I_PEROXISOMAL_MEMBRANE_PROTEIN_IMPORT	20	1.08547822965139	0.117412794642284	0.000241144934399794	0.00517868513170974
iPSC-CVPC	Arteria	c2.cp.reactome	REACTOME_NEGATIVE_REGULATION_OF_NOTCH4_SIGNALING	http://www.gsea-msigdb.org/gsea/msigdb/cards/REACTOME_NEGATIVE_REGULATION_OF_NOTCH4_SIGNALING	54	1.02562991801415	0.115953410406977	2.69769820743012e-07	1.35459007304079e-05
Heart	Arteria	c2.cp.reactome	REACTOME_NEGATIVE_REGULATION_OF_NOTCH4_SIGNALING	http://www.gsea-msigdb.org/gsea/msigdb/cards/REACTOME_NEGATIVE_REGULATION_OF_NOTCH4_SIGNALING	54	0.427243817662514	-0.100621962934648	0.000169617140194288	0.00384893124009504
iPSC-CVPC	Arteria	c2.cp.reactome	REACTOME_PROTEIN_LOCALIZATION	http://www.gsea-msigdb.org/gsea/msigdb/cards/REACTOME_PROTEIN_LOCALIZATION	164	0.655397092286984	0.114302602505947	2.30709353893187e-09	1.81315115705789e-07
Heart	Arteria	c2.cp.reactome	REACTOME_PROTEIN_LOCALIZATION	http://www.gsea-msigdb.org/gsea/msigdb/cards/REACTOME_PROTEIN_LOCALIZATION	164	0.617873684318979	-0.104644941288282	3.20683502018271e-16	7.54216562859682e-14
iPSC-CVPC	Arteria	c2.cp.reactome	REACTOME_ASSEMBLY_AND_CELL_SURFACE_PRESENTATION_OF_NMDA_RECEPTORS	http://www.gsea-msigdb.org/gsea/msigdb/cards/REACTOME_ASSEMBLY_AND_CELL_SURFACE_PRESENTATION_OF_NMDA_RECEPTORS	44	0.79764678836221	0.117227783242593	0.000189801379514567	0.00422799534953484
Heart	Arteria	c2.cp.reactome	REACTOME_ASSEMBLY_AND_CELL_SURFACE_PRESENTATION_OF_NMDA_RECEPTORS	http://www.gsea-msigdb.org/gsea/msigdb/cards/REACTOME_ASSEMBLY_AND_CELL_SURFACE_PRESENTATION_OF_NMDA_RECEPTORS	44	0.571737892639112	-0.10034471370518	0.000819261288858892	0.0141543889358798
iPSC-CVPC	Arteria	c2.cp.reactome	REACTOME_AUTOPHAGY	http://www.gsea-msigdb.org/gsea/msigdb/cards/REACTOME_AUTOPHAGY	151	0.411532457045516	0.11629191548063	0.00326370634285482	0.0423555652814529
Heart	Arteria	c2.cp.reactome	REACTOME_AUTOPHAGY	http://www.gsea-msigdb.org/gsea/msigdb/cards/REACTOME_AUTOPHAGY	151	0.243148811025402	-0.101641936688921	9.1431825203286e-05	0.00228921804386895
iPSC-CVPC	Heart	c2.cp.reactome	REACTOME_ANTIGEN_ACTIVATES_B_CELL_RECEPTOR_BCR_LEADING_TO_GENERATION_OF_SECOND_MESSENGERS	http://www.gsea-msigdb.org/gsea/msigdb/cards/REACTOME_ANTIGEN_ACTIVATES_B_CELL_RECEPTOR_BCR_LEADING_TO_GENERATION_OF_SECOND_MESSENGERS	86	-0.0795589284872938	0.238684364265343	0.000723041042882352	0.0127858839183869
iPSC-CVPC	Arteria	c2.cp.reactome	REACTOME_ANTIGEN_ACTIVATES_B_CELL_RECEPTOR_BCR_LEADING_TO_GENERATION_OF_SECOND_MESSENGERS	http://www.gsea-msigdb.org/gsea/msigdb/cards/REACTOME_ANTIGEN_ACTIVATES_B_CELL_RECEPTOR_BCR_LEADING_TO_GENERATION_OF_SECOND_MESSENGERS	86	-0.79322200544631	0.121727142447522	1.31721982776178e-12	1.81202227211856e-10
Heart	Arteria	c2.cp.reactome	REACTOME_ANTIGEN_ACTIVATES_B_CELL_RECEPTOR_BCR_LEADING_TO_GENERATION_OF_SECOND_MESSENGERS	http://www.gsea-msigdb.org/gsea/msigdb/cards/REACTOME_ANTIGEN_ACTIVATES_B_CELL_RECEPTOR_BCR_LEADING_TO_GENERATION_OF_SECOND_MESSENGERS	86	-0.677333566360652	-0.0970902116594632	9.15223489975552e-20	3.11813221638446e-17
iPSC-CVPC	Arteria	c2.cp.reactome	REACTOME_ELECTRIC_TRANSMISSION_ACROSS_GAP_JUNCTIONS	http://www.gsea-msigdb.org/gsea/msigdb/cards/REACTOME_ELECTRIC_TRANSMISSION_ACROSS_GAP_JUNCTIONS	5	1.50020407378008	0.118091108614702	0.00355626292792336	0.0453610171119602
iPSC-CVPC	Heart	c2.cp.reactome	REACTOME_EUKARYOTIC_TRANSLATION_ELONGATION	http://www.gsea-msigdb.org/gsea/msigdb/cards/REACTOME_EUKARYOTIC_TRANSLATION_ELONGATION	94	1.26054465952829	0.232928402595292	2.76671059831866e-23	1.41061610498472e-20
iPSC-CVPC	Arteria	c2.cp.reactome	REACTOME_EUKARYOTIC_TRANSLATION_ELONGATION	http://www.gsea-msigdb.org/gsea/msigdb/cards/REACTOME_EUKARYOTIC_TRANSLATION_ELONGATION	94	0.514498996689455	0.116586593495298	4.97613975502829e-06	0.000181402686699679
Heart	Arteria	c2.cp.reactome	REACTOME_EUKARYOTIC_TRANSLATION_ELONGATION	http://www.gsea-msigdb.org/gsea/msigdb/cards/REACTOME_EUKARYOTIC_TRANSLATION_ELONGATION	94	-0.808174363598663	-0.0960464521173551	9.69856492563934e-17	2.45525232695638e-14
iPSC-CVPC	Heart	c2.cp.reactome	REACTOME_HIV_TRANSCRIPTION_INITIATION	http://www.gsea-msigdb.org/gsea/msigdb/cards/REACTOME_HIV_TRANSCRIPTION_INITIATION	47	1.14943426546133	0.235587042756356	3.88296552400313e-08	2.33390876660795e-06
iPSC-CVPC	Arteria	c2.cp.reactome	REACTOME_HIV_TRANSCRIPTION_INITIATION	http://www.gsea-msigdb.org/gsea/msigdb/cards/REACTOME_HIV_TRANSCRIPTION_INITIATION	47	1.05492819252341	0.116383219536205	7.38915648173059e-09	5.25596107245362e-07
iPSC-CVPC	Heart	c2.cp.reactome	REACTOME_HIV_TRANSCRIPTION_ELONGATION	http://www.gsea-msigdb.org/gsea/msigdb/cards/REACTOME_HIV_TRANSCRIPTION_ELONGATION	46	0.9736055369933	0.23603106163964	8.97149915103594e-06	0.000304233968187386
iPSC-CVPC	Arteria	c2.cp.reactome	REACTOME_HIV_TRANSCRIPTION_ELONGATION	http://www.gsea-msigdb.org/gsea/msigdb/cards/REACTOME_HIV_TRANSCRIPTION_ELONGATION	46	0.715567433781575	0.117159107952792	0.000540872241727227	0.0100726575407638
iPSC-CVPC	Heart	c2.cp.reactome	REACTOME_NS1_MEDIATED_EFFECTS_ON_HOST_PATHWAYS	http://www.gsea-msigdb.org/gsea/msigdb/cards/REACTOME_NS1_MEDIATED_EFFECTS_ON_HOST_PATHWAYS	41	1.28656301470358	0.235555519476686	3.19454325556184e-11	3.46593681874641e-09
iPSC-CVPC	Arteria	c2.cp.reactome	REACTOME_NS1_MEDIATED_EFFECTS_ON_HOST_PATHWAYS	http://www.gsea-msigdb.org/gsea/msigdb/cards/REACTOME_NS1_MEDIATED_EFFECTS_ON_HOST_PATHWAYS	41	1.15916158867122	0.116419174132683	2.98789977413102e-07	1.48801082398988e-05
iPSC-CVPC	Heart	c2.cp.reactome	REACTOME_REGULATION_OF_GLUCOKINASE_BY_GLUCOKINASE_REGULATORY_PROTEIN	http://www.gsea-msigdb.org/gsea/msigdb/cards/REACTOME_REGULATION_OF_GLUCOKINASE_BY_GLUCOKINASE_REGULATORY_PROTEIN	32	1.22898498538651	0.236004491649136	2.59713678413278e-08	1.635186923958e-06
iPSC-CVPC	Arteria	c2.cp.reactome	REACTOME_REGULATION_OF_GLUCOKINASE_BY_GLUCOKINASE_REGULATORY_PROTEIN	http://www.gsea-msigdb.org/gsea/msigdb/cards/REACTOME_REGULATION_OF_GLUCOKINASE_BY_GLUCOKINASE_REGULATORY_PROTEIN	32	1.12463941697924	0.116830203708571	3.5401417004032e-06	0.000134221628307175
iPSC-CVPC	Heart	c2.cp.reactome	REACTOME_APC_C_MEDIATED_DEGRADATION_OF_CELL_CYCLE_PROTEINS	http://www.gsea-msigdb.org/gsea/msigdb/cards/REACTOME_APC_C_MEDIATED_DEGRADATION_OF_CELL_CYCLE_PROTEINS	86	0.806682486161292	0.235187954069685	7.02379318619867e-06	0.000245492683323374
iPSC-CVPC	Arteria	c2.cp.reactome	REACTOME_APC_C_MEDIATED_DEGRADATION_OF_CELL_CYCLE_PROTEINS	http://www.gsea-msigdb.org/gsea/msigdb/cards/REACTOME_APC_C_MEDIATED_DEGRADATION_OF_CELL_CYCLE_PROTEINS	86	1.01460380987968	0.114699572310205	3.72766224717386e-10	3.40576599973933e-08
Heart	Arteria	c2.cp.reactome	REACTOME_APC_C_MEDIATED_DEGRADATION_OF_CELL_CYCLE_PROTEINS	http://www.gsea-msigdb.org/gsea/msigdb/cards/REACTOME_APC_C_MEDIATED_DEGRADATION_OF_CELL_CYCLE_PROTEINS	86	0.251751729792677	-0.100658509677342	0.00120108002720834	0.019155028354087
iPSC-CVPC	Heart	c2.cp.reactome	REACTOME_POLYMERASE_SWITCHING_ON_THE_C_STRAND_OF_THE_TELOMERE	http://www.gsea-msigdb.org/gsea/msigdb/cards/REACTOME_POLYMERASE_SWITCHING_ON_THE_C_STRAND_OF_THE_TELOMERE	17	1.31872201595362	0.236611882569468	0.00025076701174225	0.00534595674243148
iPSC-CVPC	Arteria	c2.cp.reactome	REACTOME_POLYMERASE_SWITCHING_ON_THE_C_STRAND_OF_THE_TELOMERE	http://www.gsea-msigdb.org/gsea/msigdb/cards/REACTOME_POLYMERASE_SWITCHING_ON_THE_C_STRAND_OF_THE_TELOMERE	17	1.22112392008774	0.117442153670926	0.000256839700407801	0.00544445979516865
iPSC-CVPC	Heart	c2.cp.reactome	REACTOME_SNRNP_ASSEMBLY	http://www.gsea-msigdb.org/gsea/msigdb/cards/REACTOME_SNRNP_ASSEMBLY	54	1.33208487669428	0.23471577503164	1.78000072148479e-19	5.87231097749929e-17
iPSC-CVPC	Arteria	c2.cp.reactome	REACTOME_SNRNP_ASSEMBLY	http://www.gsea-msigdb.org/gsea/msigdb/cards/REACTOME_SNRNP_ASSEMBLY	54	1.3352156884286	0.115251423924192	1.01202290500196e-14	1.94172573633652e-12
iPSC-CVPC	Heart	c2.cp.reactome	REACTOME_SEPARATION_OF_SISTER_CHROMATIDS	http://www.gsea-msigdb.org/gsea/msigdb/cards/REACTOME_SEPARATION_OF_SISTER_CHROMATIDS	190	0.913254485515863	0.231462642570172	3.26512192408797e-14	5.76408654632761e-12
iPSC-CVPC	Arteria	c2.cp.reactome	REACTOME_SEPARATION_OF_SISTER_CHROMATIDS	http://www.gsea-msigdb.org/gsea/msigdb/cards/REACTOME_SEPARATION_OF_SISTER_CHROMATIDS	190	1.04713344253555	0.11004498697513	8.32129564024101e-23	4.04464895889554e-20
Heart	Arteria	c2.cp.reactome	REACTOME_SEPARATION_OF_SISTER_CHROMATIDS	http://www.gsea-msigdb.org/gsea/msigdb/cards/REACTOME_SEPARATION_OF_SISTER_CHROMATIDS	190	0.151769530057514	-0.101471859435703	0.000110784565716784	0.00269869425387404
iPSC-CVPC	Heart	c2.cp.reactome	REACTOME_CHROMATIN_MODIFYING_ENZYMES	http://www.gsea-msigdb.org/gsea/msigdb/cards/REACTOME_CHROMATIN_MODIFYING_ENZYMES	274	0.835679234939437	0.230780660873521	7.34033633870844e-17	1.87781256883822e-14
iPSC-CVPC	Arteria	c2.cp.reactome	REACTOME_CHROMATIN_MODIFYING_ENZYMES	http://www.gsea-msigdb.org/gsea/msigdb/cards/REACTOME_CHROMATIN_MODIFYING_ENZYMES	274	0.613696477460997	0.112786439028891	3.17786805754859e-09	2.41853008567651e-07
iPSC-CVPC	Heart	c2.cp.reactome	REACTOME_ACTIVATION_OF_ANTERIOR_HOX_GENES_IN_HINDBRAIN_DEVELOPMENT_DURING_EARLY_EMBRYOGENESIS	http://www.gsea-msigdb.org/gsea/msigdb/cards/REACTOME_ACTIVATION_OF_ANTERIOR_HOX_GENES_IN_HINDBRAIN_DEVELOPMENT_DURING_EARLY_EMBRYOGENESIS	122	0.876324315103338	0.23490335181453	2.44604420676751e-08	1.54942343241714e-06
iPSC-CVPC	Arteria	c2.cp.reactome	REACTOME_ACTIVATION_OF_ANTERIOR_HOX_GENES_IN_HINDBRAIN_DEVELOPMENT_DURING_EARLY_EMBRYOGENESIS	http://www.gsea-msigdb.org/gsea/msigdb/cards/REACTOME_ACTIVATION_OF_ANTERIOR_HOX_GENES_IN_HINDBRAIN_DEVELOPMENT_DURING_EARLY_EMBRYOGENESIS	122	0.60706786555527	0.116365031856188	0.000104815283264382	0.00257381193325454
iPSC-CVPC	Heart	c2.cp.reactome	REACTOME_DEPOSITION_OF_NEW_CENPA_CONTAINING_NUCLEOSOMES_AT_THE_CENTROMERE	http://www.gsea-msigdb.org/gsea/msigdb/cards/REACTOME_DEPOSITION_OF_NEW_CENPA_CONTAINING_NUCLEOSOMES_AT_THE_CENTROMERE	73	1.08438375667991	0.235515928886019	8.85201203271038e-08	4.93418459704038e-06
iPSC-CVPC	Arteria	c2.cp.reactome	REACTOME_DEPOSITION_OF_NEW_CENPA_CONTAINING_NUCLEOSOMES_AT_THE_CENTROMERE	http://www.gsea-msigdb.org/gsea/msigdb/cards/REACTOME_DEPOSITION_OF_NEW_CENPA_CONTAINING_NUCLEOSOMES_AT_THE_CENTROMERE	73	1.04037746887941	0.116186891685134	3.19043732806724e-07	1.57702776374274e-05
iPSC-CVPC	Heart	c2.cp.reactome	REACTOME_CYCLIN_D_ASSOCIATED_EVENTS_IN_G1	http://www.gsea-msigdb.org/gsea/msigdb/cards/REACTOME_CYCLIN_D_ASSOCIATED_EVENTS_IN_G1	44	0.761021189385406	0.236407768175092	0.0025595689430607	0.0348749041430784
Heart	Arteria	c2.cp.reactome	REACTOME_NR1H2_AND_NR1H3_MEDIATED_SIGNALING	http://www.gsea-msigdb.org/gsea/msigdb/cards/REACTOME_NR1H2_AND_NR1H3_MEDIATED_SIGNALING	47	-0.436925890064967	-0.0985438765959787	0.00351222043669088	0.0449171162635846
Heart	Arteria	c2.cp.reactome	REACTOME_NR1H3_NR1H2_REGULATE_GENE_EXPRESSION_LINKED_TO_CHOLESTEROL_TRANSPORT_AND_EFFLUX	http://www.gsea-msigdb.org/gsea/msigdb/cards/REACTOME_NR1H3_NR1H2_REGULATE_GENE_EXPRESSION_LINKED_TO_CHOLESTEROL_TRANSPORT_AND_EFFLUX	37	-0.457055193393441	-0.0986442100487248	0.00314428509332477	0.0411057346008993
iPSC-CVPC	Arteria	c2.cp.reactome	REACTOME_NR1H2_NR1H3_REGULATE_GENE_EXPRESSION_TO_LIMIT_CHOLESTEROL_UPTAKE	http://www.gsea-msigdb.org/gsea/msigdb/cards/REACTOME_NR1H2_NR1H3_REGULATE_GENE_EXPRESSION_TO_LIMIT_CHOLESTEROL_UPTAKE	5	-1.67099716421461	0.118801030785822	0.00315359249539509	0.0411683572509866
iPSC-CVPC	Heart	c2.cp.reactome	REACTOME_NR1H2_NR1H3_REGULATE_GENE_EXPRESSION_LINKED_TO_TRIGLYCERIDE_LIPOLYSIS_IN_ADIPOSE	http://www.gsea-msigdb.org/gsea/msigdb/cards/REACTOME_NR1H2_NR1H3_REGULATE_GENE_EXPRESSION_LINKED_TO_TRIGLYCERIDE_LIPOLYSIS_IN_ADIPOSE	5	-1.15936611130589	0.237856524625427	0.00058449681178647	0.0107478128752938
iPSC-CVPC	Arteria	c2.cp.reactome	REACTOME_NR1H2_NR1H3_REGULATE_GENE_EXPRESSION_LINKED_TO_TRIGLYCERIDE_LIPOLYSIS_IN_ADIPOSE	http://www.gsea-msigdb.org/gsea/msigdb/cards/REACTOME_NR1H2_NR1H3_REGULATE_GENE_EXPRESSION_LINKED_TO_TRIGLYCERIDE_LIPOLYSIS_IN_ADIPOSE	5	-1.94545475781748	0.118868339397163	6.89260215235953e-05	0.00179411899438194
Heart	Arteria	c2.cp.reactome	REACTOME_DISEASES_OF_BASE_EXCISION_REPAIR	http://www.gsea-msigdb.org/gsea/msigdb/cards/REACTOME_DISEASES_OF_BASE_EXCISION_REPAIR	5	-1.15471370831816	-0.0989653408589577	0.00187158543119495	0.0272910844405985
iPSC-CVPC	Heart	c2.cp.reactome	REACTOME_HCMV_INFECTION	http://www.gsea-msigdb.org/gsea/msigdb/cards/REACTOME_HCMV_INFECTION	162	0.795762016289769	0.234320343227157	9.33055184458111e-08	5.16538499951833e-06
iPSC-CVPC	Arteria	c2.cp.reactome	REACTOME_HCMV_INFECTION	http://www.gsea-msigdb.org/gsea/msigdb/cards/REACTOME_HCMV_INFECTION	162	0.737063564830886	0.114822757622917	1.91665262700953e-08	1.24435642371004e-06
iPSC-CVPC	Heart	c2.cp.reactome	REACTOME_HCMV_EARLY_EVENTS	http://www.gsea-msigdb.org/gsea/msigdb/cards/REACTOME_HCMV_EARLY_EVENTS	138	0.903441053611475	0.234496104456649	4.15229014378615e-09	3.09549409093358e-07
iPSC-CVPC	Arteria	c2.cp.reactome	REACTOME_HCMV_EARLY_EVENTS	http://www.gsea-msigdb.org/gsea/msigdb/cards/REACTOME_HCMV_EARLY_EVENTS	138	0.866892639769655	0.114970016599254	2.0729564090338e-10	1.96027469294741e-08
iPSC-CVPC	Heart	c2.cp.reactome	REACTOME_HCMV_LATE_EVENTS	http://www.gsea-msigdb.org/gsea/msigdb/cards/REACTOME_HCMV_LATE_EVENTS	116	0.887347108962138	0.235083113315232	5.29817079235966e-08	3.09770917642462e-06
iPSC-CVPC	Arteria	c2.cp.reactome	REACTOME_HCMV_LATE_EVENTS	http://www.gsea-msigdb.org/gsea/msigdb/cards/REACTOME_HCMV_LATE_EVENTS	116	0.841749821772875	0.11565622106539	6.92765816919145e-08	3.97210685387063e-06
iPSC-CVPC	Heart	c2.cp.reactome	REACTOME_POSTMITOTIC_NUCLEAR_PORE_COMPLEX_NPC_REFORMATION	http://www.gsea-msigdb.org/gsea/msigdb/cards/REACTOME_POSTMITOTIC_NUCLEAR_PORE_COMPLEX_NPC_REFORMATION	27	1.20339748106859	0.236233441103694	8.98756108610858e-08	4.99066329952087e-06
iPSC-CVPC	Arteria	c2.cp.reactome	REACTOME_POSTMITOTIC_NUCLEAR_PORE_COMPLEX_NPC_REFORMATION	http://www.gsea-msigdb.org/gsea/msigdb/cards/REACTOME_POSTMITOTIC_NUCLEAR_PORE_COMPLEX_NPC_REFORMATION	27	1.27431497276877	0.116829712539306	2.78778529463269e-07	1.39406473282836e-05
iPSC-CVPC	Heart	c2.cp.reactome	REACTOME_RESPONSE_OF_EIF2AK4_GCN2_TO_AMINO_ACID_DEFICIENCY	http://www.gsea-msigdb.org/gsea/msigdb/cards/REACTOME_RESPONSE_OF_EIF2AK4_GCN2_TO_AMINO_ACID_DEFICIENCY	102	1.23431976595053	0.232651243553641	1.34683033748163e-21	5.51663219524989e-19
iPSC-CVPC	Arteria	c2.cp.reactome	REACTOME_RESPONSE_OF_EIF2AK4_GCN2_TO_AMINO_ACID_DEFICIENCY	http://www.gsea-msigdb.org/gsea/msigdb/cards/REACTOME_RESPONSE_OF_EIF2AK4_GCN2_TO_AMINO_ACID_DEFICIENCY	102	0.506819545913137	0.116467196944657	2.55753313784539e-05	0.000765150527481204
Heart	Arteria	c2.cp.reactome	REACTOME_RESPONSE_OF_EIF2AK4_GCN2_TO_AMINO_ACID_DEFICIENCY	http://www.gsea-msigdb.org/gsea/msigdb/cards/REACTOME_RESPONSE_OF_EIF2AK4_GCN2_TO_AMINO_ACID_DEFICIENCY	102	-0.802647761367846	-0.095792687966818	9.56616266240404e-20	3.2289784886723e-17
iPSC-CVPC	Heart	c2.cp.reactome	REACTOME_LEISHMANIA_INFECTION	http://www.gsea-msigdb.org/gsea/msigdb/cards/REACTOME_LEISHMANIA_INFECTION	306	0.0146410177875923	0.24016812133368	0.00197910925766025	0.0285789021324523
iPSC-CVPC	Arteria	c2.cp.reactome	REACTOME_LEISHMANIA_INFECTION	http://www.gsea-msigdb.org/gsea/msigdb/cards/REACTOME_LEISHMANIA_INFECTION	306	-0.384898815061956	0.124355487791155	2.58168059192905e-09	2.00242287528676e-07
Heart	Arteria	c2.cp.reactome	REACTOME_LEISHMANIA_INFECTION	http://www.gsea-msigdb.org/gsea/msigdb/cards/REACTOME_LEISHMANIA_INFECTION	306	-0.420745410197933	-0.0953952284784656	4.14232085292449e-09	3.09131792350502e-07
iPSC-CVPC	Heart	c2.cp.reactome	REACTOME_PURINERGIC_SIGNALING_IN_LEISHMANIASIS_INFECTION	http://www.gsea-msigdb.org/gsea/msigdb/cards/REACTOME_PURINERGIC_SIGNALING_IN_LEISHMANIASIS_INFECTION	24	-0.662155739702121	0.238529777885117	2.01163610168141e-05	0.000621467697192753
iPSC-CVPC	Arteria	c2.cp.reactome	REACTOME_PURINERGIC_SIGNALING_IN_LEISHMANIASIS_INFECTION	http://www.gsea-msigdb.org/gsea/msigdb/cards/REACTOME_PURINERGIC_SIGNALING_IN_LEISHMANIASIS_INFECTION	24	-1.06723813898888	0.11970087908871	7.85480037727705e-05	0.00200801416797648
iPSC-CVPC	Heart	c2.cp.reactome	REACTOME_ANTI_INFLAMMATORY_RESPONSE_FAVOURING_LEISHMANIA_PARASITE_INFECTION	http://www.gsea-msigdb.org/gsea/msigdb/cards/REACTOME_ANTI_INFLAMMATORY_RESPONSE_FAVOURING_LEISHMANIA_PARASITE_INFECTION	223	-0.104638327586762	0.240236692578497	4.72058347913812e-05	0.00129876611653012
iPSC-CVPC	Arteria	c2.cp.reactome	REACTOME_ANTI_INFLAMMATORY_RESPONSE_FAVOURING_LEISHMANIA_PARASITE_INFECTION	http://www.gsea-msigdb.org/gsea/msigdb/cards/REACTOME_ANTI_INFLAMMATORY_RESPONSE_FAVOURING_LEISHMANIA_PARASITE_INFECTION	223	-0.451029546199165	0.122893247665991	1.45073569854007e-08	9.70382468301448e-07
Heart	Arteria	c2.cp.reactome	REACTOME_ANTI_INFLAMMATORY_RESPONSE_FAVOURING_LEISHMANIA_PARASITE_INFECTION	http://www.gsea-msigdb.org/gsea/msigdb/cards/REACTOME_ANTI_INFLAMMATORY_RESPONSE_FAVOURING_LEISHMANIA_PARASITE_INFECTION	223	-0.323277746013348	-0.0974412426287995	0.000624086900002795	0.0113498507838124
iPSC-CVPC	Arteria	c2.cp.reactome	REACTOME_SELECTIVE_AUTOPHAGY	http://www.gsea-msigdb.org/gsea/msigdb/cards/REACTOME_SELECTIVE_AUTOPHAGY	82	0.583932424709091	0.116666638634372	0.000996917213035363	0.0165299451853877
Heart	Arteria	c2.cp.reactome	REACTOME_SELECTIVE_AUTOPHAGY	http://www.gsea-msigdb.org/gsea/msigdb/cards/REACTOME_SELECTIVE_AUTOPHAGY	82	0.407308513598659	-0.101068938824761	8.25581529789262e-05	0.0020994880975028
iPSC-CVPC	Heart	c2.cp.reactome	REACTOME_FCGR3A_MEDIATED_IL10_SYNTHESIS	http://www.gsea-msigdb.org/gsea/msigdb/cards/REACTOME_FCGR3A_MEDIATED_IL10_SYNTHESIS	95	-0.264575454856104	0.239565817639574	8.72410745370353e-07	3.83172259242211e-05
iPSC-CVPC	Arteria	c2.cp.reactome	REACTOME_FCGR3A_MEDIATED_IL10_SYNTHESIS	http://www.gsea-msigdb.org/gsea/msigdb/cards/REACTOME_FCGR3A_MEDIATED_IL10_SYNTHESIS	95	-0.817112462639583	0.12218516810632	4.01606327018062e-11	4.31232926311634e-09
Heart	Arteria	c2.cp.reactome	REACTOME_FCGR3A_MEDIATED_IL10_SYNTHESIS	http://www.gsea-msigdb.org/gsea/msigdb/cards/REACTOME_FCGR3A_MEDIATED_IL10_SYNTHESIS	95	-0.498005917639632	-0.0975945074746397	1.72326590148979e-07	8.98081441113076e-06
iPSC-CVPC	Arteria	c2.cp.reactome	REACTOME_PARASITE_INFECTION	http://www.gsea-msigdb.org/gsea/msigdb/cards/REACTOME_PARASITE_INFECTION	116	-0.574318315996219	0.121947153638598	3.73003478288436e-08	2.25500087881688e-06
Heart	Arteria	c2.cp.reactome	REACTOME_PARASITE_INFECTION	http://www.gsea-msigdb.org/gsea/msigdb/cards/REACTOME_PARASITE_INFECTION	116	-0.767833709525116	-0.0957638209026954	4.32843928662884e-24	2.37279834547986e-21
iPSC-CVPC	Heart	c2.cp.reactome	REACTOME_NERVOUS_SYSTEM_DEVELOPMENT	http://www.gsea-msigdb.org/gsea/msigdb/cards/REACTOME_NERVOUS_SYSTEM_DEVELOPMENT	580	0.655128976059255	0.22645714763676	1.12168807036064e-17	3.09777104249711e-15
iPSC-CVPC	Arteria	c2.cp.reactome	REACTOME_NERVOUS_SYSTEM_DEVELOPMENT	http://www.gsea-msigdb.org/gsea/msigdb/cards/REACTOME_NERVOUS_SYSTEM_DEVELOPMENT	580	0.509775975982663	0.107999107387798	7.69149580695665e-14	1.26873137508915e-11
iPSC-CVPC	Heart	c5.bp	GO_POSITIVE_REGULATION_OF_VIRAL_TRANSCRIPTION	http://www.gsea-msigdb.org/gsea/msigdb/cards/GO_POSITIVE_REGULATION_OF_VIRAL_TRANSCRIPTION	41	1.02733339643946	0.235922824501409	6.72022106743562e-06	0.000236350332737758
iPSC-CVPC	Arteria	c5.bp	GO_POSITIVE_REGULATION_OF_VIRAL_TRANSCRIPTION	http://www.gsea-msigdb.org/gsea/msigdb/cards/GO_POSITIVE_REGULATION_OF_VIRAL_TRANSCRIPTION	41	0.814295384223417	0.116960216150113	4.17733564485057e-05	0.00116335127780905
iPSC-CVPC	Heart	c5.bp	GO_CARDIAC_CHAMBER_DEVELOPMENT	http://www.gsea-msigdb.org/gsea/msigdb/cards/GO_CARDIAC_CHAMBER_DEVELOPMENT	172	0.487626200958589	0.235473782398088	0.00393396513157846	0.0489289429850314
iPSC-CVPC	Arteria	c5.bp	GO_CARDIAC_CHAMBER_DEVELOPMENT	http://www.gsea-msigdb.org/gsea/msigdb/cards/GO_CARDIAC_CHAMBER_DEVELOPMENT	172	0.612075799672485	0.114334977402329	6.37166693894951e-07	2.92538957715283e-05
Heart	Arteria	c5.bp	GO_CARDIAC_CHAMBER_DEVELOPMENT	http://www.gsea-msigdb.org/gsea/msigdb/cards/GO_CARDIAC_CHAMBER_DEVELOPMENT	172	0.13713504379411	-0.101152176201308	0.00291569534153931	0.0387920495723156
iPSC-CVPC	Heart	c5.bp	GO_DNA_DEPENDENT_DNA_REPLICATION_MAINTENANCE_OF_FIDELITY	http://www.gsea-msigdb.org/gsea/msigdb/cards/GO_DNA_DEPENDENT_DNA_REPLICATION_MAINTENANCE_OF_FIDELITY	42	0.871463618229604	0.236205617490101	0.000538344494616053	0.0100307075793411
Heart	Arteria	c5.bp	GO_PLATELET_DERIVED_GROWTH_FACTOR_RECEPTOR_SIGNALING_PATHWAY	http://www.gsea-msigdb.org/gsea/msigdb/cards/GO_PLATELET_DERIVED_GROWTH_FACTOR_RECEPTOR_SIGNALING_PATHWAY	58	-0.453944614703816	-0.0982824095963428	0.00393751487518424	0.0489563901832891
iPSC-CVPC	Arteria	c5.bp	GO_CELLULAR_RESPONSE_TO_LIPOPROTEIN_PARTICLE_STIMULUS	http://www.gsea-msigdb.org/gsea/msigdb/cards/GO_CELLULAR_RESPONSE_TO_LIPOPROTEIN_PARTICLE_STIMULUS	35	-0.716269320439152	0.119468707723271	0.00371854926986789	0.0469545737299616
Heart	Arteria	c5.bp	GO_POTASSIUM_ION_TRANSPORT	http://www.gsea-msigdb.org/gsea/msigdb/cards/GO_POTASSIUM_ION_TRANSPORT	245	0.173106593170284	-0.101377748869731	0.00302324154730853	0.0398952973706277
iPSC-CVPC	Heart	c5.bp	GO_REGULATION_OF_ESTABLISHMENT_OF_PLANAR_POLARITY	http://www.gsea-msigdb.org/gsea/msigdb/cards/GO_REGULATION_OF_ESTABLISHMENT_OF_PLANAR_POLARITY	110	0.856017946184094	0.234343542170809	5.16012986265882e-09	3.77171588206324e-07
iPSC-CVPC	Arteria	c5.bp	GO_REGULATION_OF_ESTABLISHMENT_OF_PLANAR_POLARITY	http://www.gsea-msigdb.org/gsea/msigdb/cards/GO_REGULATION_OF_ESTABLISHMENT_OF_PLANAR_POLARITY	110	0.871853935038977	0.114499858080547	2.95529105261668e-09	2.26331213608435e-07
iPSC-CVPC	Arteria	c5.bp	GO_FOREBRAIN_NEURON_DEVELOPMENT	http://www.gsea-msigdb.org/gsea/msigdb/cards/GO_FOREBRAIN_NEURON_DEVELOPMENT	25	0.994416270811899	0.117631299236183	0.00346993910350586	0.0445169435329067
iPSC-CVPC	Heart	c5.bp	GO_MITOTIC_CYTOKINESIS	http://www.gsea-msigdb.org/gsea/msigdb/cards/GO_MITOTIC_CYTOKINESIS	70	0.816904873965361	0.235575520889399	9.68094326026717e-05	0.00240650491702291
Heart	Arteria	c5.bp	GO_MITOTIC_CYTOKINESIS	http://www.gsea-msigdb.org/gsea/msigdb/cards/GO_MITOTIC_CYTOKINESIS	70	-0.440893825651402	-0.0980810901761243	0.000993496261639745	0.0164849383113091
iPSC-CVPC	Heart	c5.bp	GO_CYTOPLASMIC_TRANSLATION	http://www.gsea-msigdb.org/gsea/msigdb/cards/GO_CYTOPLASMIC_TRANSLATION	99	0.967066910827507	0.233991103042404	3.54501201195381e-12	4.4872097357559e-10
iPSC-CVPC	Arteria	c5.bp	GO_CYTOPLASMIC_TRANSLATION	http://www.gsea-msigdb.org/gsea/msigdb/cards/GO_CYTOPLASMIC_TRANSLATION	99	0.783763135325275	0.115149132425641	9.54650490800749e-10	8.08392713516746e-08
iPSC-CVPC	Heart	c5.bp	GO_MEIOTIC_CHROMOSOME_SEGREGATION	http://www.gsea-msigdb.org/gsea/msigdb/cards/GO_MEIOTIC_CHROMOSOME_SEGREGATION	90	0.996767204628781	0.235273494380021	1.52820645579116e-06	6.35977725762509e-05
iPSC-CVPC	Arteria	c5.bp	GO_MEIOTIC_CHROMOSOME_SEGREGATION	http://www.gsea-msigdb.org/gsea/msigdb/cards/GO_MEIOTIC_CHROMOSOME_SEGREGATION	90	0.881212896572358	0.116111132447053	5.51413537923364e-06	0.000198631470535843
iPSC-CVPC	Heart	c5.bp	GO_REGULATION_OF_DOUBLE_STRAND_BREAK_REPAIR	http://www.gsea-msigdb.org/gsea/msigdb/cards/GO_REGULATION_OF_DOUBLE_STRAND_BREAK_REPAIR	78	0.772432674958031	0.235565823886992	0.000134954724603483	0.00319047147085452
iPSC-CVPC	Arteria	c5.bp	GO_REGULATION_OF_DOUBLE_STRAND_BREAK_REPAIR	http://www.gsea-msigdb.org/gsea/msigdb/cards/GO_REGULATION_OF_DOUBLE_STRAND_BREAK_REPAIR	78	0.632090317993194	0.116491251848456	0.00165275892916607	0.0246827121602968
iPSC-CVPC	Heart	c5.bp	GO_RNA_DEPENDENT_DNA_BIOSYNTHETIC_PROCESS	http://www.gsea-msigdb.org/gsea/msigdb/cards/GO_RNA_DEPENDENT_DNA_BIOSYNTHETIC_PROCESS	72	0.776857595412661	0.235656249659391	8.57620605110305e-05	0.00216810890076239
iPSC-CVPC	Arteria	c5.bp	GO_RNA_DEPENDENT_DNA_BIOSYNTHETIC_PROCESS	http://www.gsea-msigdb.org/gsea/msigdb/cards/GO_RNA_DEPENDENT_DNA_BIOSYNTHETIC_PROCESS	72	0.673822364915618	0.116448991994104	0.000625469030620604	0.0113693147727543
iPSC-CVPC	Heart	c5.bp	GO_DENDRITE_DEVELOPMENT	http://www.gsea-msigdb.org/gsea/msigdb/cards/GO_DENDRITE_DEVELOPMENT	244	0.540569291338744	0.234269664795436	3.36283007656104e-05	0.000965658046679751
iPSC-CVPC	Arteria	c5.bp	GO_DENDRITE_DEVELOPMENT	http://www.gsea-msigdb.org/gsea/msigdb/cards/GO_DENDRITE_DEVELOPMENT	244	0.516054987387003	0.114104800146934	8.59245652956866e-06	0.000292741781829122
iPSC-CVPC	Heart	c5.bp	GO_NEURON_DEVELOPMENT	http://www.gsea-msigdb.org/gsea/msigdb/cards/GO_NEURON_DEVELOPMENT	1114	0.447613424247049	0.227520006300607	2.66958968688633e-08	1.67439424017544e-06
iPSC-CVPC	Arteria	c5.bp	GO_NEURON_DEVELOPMENT	http://www.gsea-msigdb.org/gsea/msigdb/cards/GO_NEURON_DEVELOPMENT	1114	0.348920924835258	0.1073950610491	3.20441626139531e-08	1.96658910102753e-06
iPSC-CVPC	Heart	c5.bp	GO_REGULATION_OF_CELL_ACTIVATION	http://www.gsea-msigdb.org/gsea/msigdb/cards/GO_REGULATION_OF_CELL_ACTIVATION	619	-0.156317579555495	0.247372110988958	1.33882059182835e-13	2.13593152143573e-11
iPSC-CVPC	Arteria	c5.bp	GO_REGULATION_OF_CELL_ACTIVATION	http://www.gsea-msigdb.org/gsea/msigdb/cards/GO_REGULATION_OF_CELL_ACTIVATION	619	-0.505951566272148	0.133989661213561	1.9083084799023e-22	8.48371115617052e-20
Heart	Arteria	c5.bp	GO_REGULATION_OF_CELL_ACTIVATION	http://www.gsea-msigdb.org/gsea/msigdb/cards/GO_REGULATION_OF_CELL_ACTIVATION	619	-0.377586990324484	-0.0922563768179155	1.20305767472699e-16	2.98346027233573e-14
iPSC-CVPC	Heart	c5.bp	GO_ATP_DEPENDENT_CHROMATIN_REMODELING	http://www.gsea-msigdb.org/gsea/msigdb/cards/GO_ATP_DEPENDENT_CHROMATIN_REMODELING	89	1.05418448104848	0.234418674368279	2.63718608494475e-09	2.0433007467294e-07
iPSC-CVPC	Arteria	c5.bp	GO_ATP_DEPENDENT_CHROMATIN_REMODELING	http://www.gsea-msigdb.org/gsea/msigdb/cards/GO_ATP_DEPENDENT_CHROMATIN_REMODELING	89	0.845785930383551	0.115605183756681	2.50577785220908e-06	9.9021006735345e-05
iPSC-CVPC	Heart	c5.bp	GO_ION_TRANSPORT	http://www.gsea-msigdb.org/gsea/msigdb/cards/GO_ION_TRANSPORT	1692	0.0924613232344183	0.24704212532405	2.84628082685892e-06	0.000110736119960223
Heart	Arteria	c5.bp	GO_ION_TRANSPORT	http://www.gsea-msigdb.org/gsea/msigdb/cards/GO_ION_TRANSPORT	1692	0.0418803783749273	-0.108493027466101	7.20611613941239e-07	3.25924765265768e-05
iPSC-CVPC	Heart	c5.bp	GO_CHROMOSOME_ORGANIZATION	http://www.gsea-msigdb.org/gsea/msigdb/cards/GO_CHROMOSOME_ORGANIZATION	1223	0.788265893701767	0.207527301315342	3.94209870827959e-56	2.39512062268297e-52
iPSC-CVPC	Arteria	c5.bp	GO_CHROMOSOME_ORGANIZATION	http://www.gsea-msigdb.org/gsea/msigdb/cards/GO_CHROMOSOME_ORGANIZATION	1223	0.623595048666341	0.0908539215922757	8.99963186898729e-37	1.31230831987199e-33
iPSC-CVPC	Heart	c5.bp	GO_ESTABLISHMENT_OF_SPINDLE_ORIENTATION	http://www.gsea-msigdb.org/gsea/msigdb/cards/GO_ESTABLISHMENT_OF_SPINDLE_ORIENTATION	38	0.966462672737825	0.236296589352797	0.000182065607694904	0.00407684932169157
iPSC-CVPC	Heart	c5.bp	GO_CHROMOSOME_SEGREGATION	http://www.gsea-msigdb.org/gsea/msigdb/cards/GO_CHROMOSOME_SEGREGATION	324	1.01204459639797	0.226575231395378	6.03731595432913e-28	4.49157825422636e-25
iPSC-CVPC	Arteria	c5.bp	GO_CHROMOSOME_SEGREGATION	http://www.gsea-msigdb.org/gsea/msigdb/cards/GO_CHROMOSOME_SEGREGATION	324	0.928348658299731	0.106922741602424	2.2643044034159e-25	1.36436503924504e-22
Heart	Arteria	c5.bp	GO_NEGATIVE_REGULATION_OF_CYCLIN_DEPENDENT_PROTEIN_KINASE_ACTIVITY	http://www.gsea-msigdb.org/gsea/msigdb/cards/GO_NEGATIVE_REGULATION_OF_CYCLIN_DEPENDENT_PROTEIN_KINASE_ACTIVITY	34	-0.547911351232686	-0.0985852243561321	0.00262994102064706	0.0356472150723845
iPSC-CVPC	Heart	c5.bp	GO_CYTOKINE_METABOLIC_PROCESS	http://www.gsea-msigdb.org/gsea/msigdb/cards/GO_CYTOKINE_METABOLIC_PROCESS	124	-0.150440837529382	0.239329681400728	0.00179879595226053	0.026393321409411
iPSC-CVPC	Arteria	c5.bp	GO_CYTOKINE_METABOLIC_PROCESS	http://www.gsea-msigdb.org/gsea/msigdb/cards/GO_CYTOKINE_METABOLIC_PROCESS	124	-0.439566331312594	0.12097345705562	0.000102253995090537	0.00252431889459032
Heart	Arteria	c5.bp	GO_CYTOKINE_METABOLIC_PROCESS	http://www.gsea-msigdb.org/gsea/msigdb/cards/GO_CYTOKINE_METABOLIC_PROCESS	124	-0.345532547620012	-0.0980714033870391	0.00246438007257286	0.0337862893402059
iPSC-CVPC	Heart	c5.bp	GO_DNA_TEMPLATED_TRANSCRIPTION_ELONGATION	http://www.gsea-msigdb.org/gsea/msigdb/cards/GO_DNA_TEMPLATED_TRANSCRIPTION_ELONGATION	111	0.823318560900404	0.234482134493895	2.65942630645871e-08	1.67007848904046e-06
iPSC-CVPC	Arteria	c5.bp	GO_DNA_TEMPLATED_TRANSCRIPTION_ELONGATION	http://www.gsea-msigdb.org/gsea/msigdb/cards/GO_DNA_TEMPLATED_TRANSCRIPTION_ELONGATION	111	0.702945749796645	0.115336707714492	4.04938432451884e-07	1.95262276267423e-05
Heart	Arteria	c5.bp	GO_MEMBRANE_DEPOLARIZATION	http://www.gsea-msigdb.org/gsea/msigdb/cards/GO_MEMBRANE_DEPOLARIZATION	91	0.371008041284887	-0.100797416225407	0.00104251620688354	0.0171577458527477
iPSC-CVPC	Heart	c5.bp	GO_ATTACHMENT_OF_SPINDLE_MICROTUBULES_TO_KINETOCHORE	http://www.gsea-msigdb.org/gsea/msigdb/cards/GO_ATTACHMENT_OF_SPINDLE_MICROTUBULES_TO_KINETOCHORE	33	1.46323354978042	0.235587570350853	1.68821223259013e-08	1.10988156596857e-06
iPSC-CVPC	Arteria	c5.bp	GO_ATTACHMENT_OF_SPINDLE_MICROTUBULES_TO_KINETOCHORE	http://www.gsea-msigdb.org/gsea/msigdb/cards/GO_ATTACHMENT_OF_SPINDLE_MICROTUBULES_TO_KINETOCHORE	33	1.36227946384835	0.116407223957425	2.23309363132565e-11	2.47060126807772e-09
iPSC-CVPC	Heart	c5.bp	GO_REGULATION_OF_DNA_RECOMBINATION	http://www.gsea-msigdb.org/gsea/msigdb/cards/GO_REGULATION_OF_DNA_RECOMBINATION	103	0.714504481100437	0.235493899056091	0.000484004726376972	0.00921606179039401
iPSC-CVPC	Arteria	c5.bp	GO_REGULATION_OF_DNA_RECOMBINATION	http://www.gsea-msigdb.org/gsea/msigdb/cards/GO_REGULATION_OF_DNA_RECOMBINATION	103	0.606673447020454	0.116294209553184	0.00170873668785215	0.0253370516930267
iPSC-CVPC	Heart	c5.bp	GO_REGULATION_OF_LEUKOCYTE_PROLIFERATION	http://www.gsea-msigdb.org/gsea/msigdb/cards/GO_REGULATION_OF_LEUKOCYTE_PROLIFERATION	225	-0.235451212804266	0.24151340870815	9.27836499138959e-07	4.04591096385899e-05
iPSC-CVPC	Arteria	c5.bp	GO_REGULATION_OF_LEUKOCYTE_PROLIFERATION	http://www.gsea-msigdb.org/gsea/msigdb/cards/GO_REGULATION_OF_LEUKOCYTE_PROLIFERATION	225	-0.670935712914718	0.125036615406423	1.23855922124228e-12	1.71351260458356e-10
Heart	Arteria	c5.bp	GO_REGULATION_OF_LEUKOCYTE_PROLIFERATION	http://www.gsea-msigdb.org/gsea/msigdb/cards/GO_REGULATION_OF_LEUKOCYTE_PROLIFERATION	225	-0.485444593878708	-0.0959582589467294	2.26148343379515e-12	2.98700173323498e-10
Heart	Arteria	c5.bp	GO_SULFUR_COMPOUND_METABOLIC_PROCESS	http://www.gsea-msigdb.org/gsea/msigdb/cards/GO_SULFUR_COMPOUND_METABOLIC_PROCESS	372	0.185187365314716	-0.103801417885933	2.59356730404859e-07	1.30499930000607e-05
iPSC-CVPC	Arteria	c5.bp	GO_NUCLEOTIDE_PHOSPHORYLATION	http://www.gsea-msigdb.org/gsea/msigdb/cards/GO_NUCLEOTIDE_PHOSPHORYLATION	134	0.489545604684808	0.116183511042852	0.00181769878325947	0.0266278080346925
iPSC-CVPC	Heart	c5.bp	GO_FATTY_ACID_CATABOLIC_PROCESS	http://www.gsea-msigdb.org/gsea/msigdb/cards/GO_FATTY_ACID_CATABOLIC_PROCESS	104	-0.0691718058899868	0.238949320872314	0.00346484062266519	0.0444593567331742
Heart	Arteria	c5.bp	GO_FATTY_ACID_CATABOLIC_PROCESS	http://www.gsea-msigdb.org/gsea/msigdb/cards/GO_FATTY_ACID_CATABOLIC_PROCESS	104	0.565021930489011	-0.102333038790545	1.59623901288487e-09	1.28881716711432e-07
iPSC-CVPC	Heart	c5.bp	GO_EMBRYO_DEVELOPMENT_ENDING_IN_BIRTH_OR_EGG_HATCHING	http://www.gsea-msigdb.org/gsea/msigdb/cards/GO_EMBRYO_DEVELOPMENT_ENDING_IN_BIRTH_OR_EGG_HATCHING	649	0.618392106457057	0.226779308560915	8.78378464384267e-15	1.70323658137746e-12
iPSC-CVPC	Arteria	c5.bp	GO_EMBRYO_DEVELOPMENT_ENDING_IN_BIRTH_OR_EGG_HATCHING	http://www.gsea-msigdb.org/gsea/msigdb/cards/GO_EMBRYO_DEVELOPMENT_ENDING_IN_BIRTH_OR_EGG_HATCHING	649	0.446276642546523	0.109120287720922	3.15839716234258e-10	2.92599210558113e-08
iPSC-CVPC	Heart	c5.bp	GO_RESPONSE_TO_IONIZING_RADIATION	http://www.gsea-msigdb.org/gsea/msigdb/cards/GO_RESPONSE_TO_IONIZING_RADIATION	144	0.592338217179327	0.23504356630873	0.000642328814010103	0.0116265023586551
iPSC-CVPC	Arteria	c5.bp	GO_RESPONSE_TO_IONIZING_RADIATION	http://www.gsea-msigdb.org/gsea/msigdb/cards/GO_RESPONSE_TO_IONIZING_RADIATION	144	0.471989701629381	0.115900152178083	0.00337130375689182	0.0434810517621132
iPSC-CVPC	Heart	c5.bp	GO_EPITHELIUM_DEVELOPMENT	http://www.gsea-msigdb.org/gsea/msigdb/cards/GO_EPITHELIUM_DEVELOPMENT	1296	0.405802624218596	0.229490735074843	8.73692342265603e-06	0.000297007024558882
iPSC-CVPC	Arteria	c5.bp	GO_EPITHELIUM_DEVELOPMENT	http://www.gsea-msigdb.org/gsea/msigdb/cards/GO_EPITHELIUM_DEVELOPMENT	1296	0.275638161850451	0.110864023408325	0.000223432262005386	0.00486130193689965
iPSC-CVPC	Heart	c5.bp	GO_PROTEIN_LOCALIZATION_TO_CYTOSKELETON	http://www.gsea-msigdb.org/gsea/msigdb/cards/GO_PROTEIN_LOCALIZATION_TO_CYTOSKELETON	58	0.786864829638809	0.235974168873784	0.000291618540791165	0.00603337576349121
iPSC-CVPC	Arteria	c5.bp	GO_PROTEIN_LOCALIZATION_TO_CYTOSKELETON	http://www.gsea-msigdb.org/gsea/msigdb/cards/GO_PROTEIN_LOCALIZATION_TO_CYTOSKELETON	58	0.689450698704022	0.116761493903134	0.00052449537910838	0.00982539403787587
iPSC-CVPC	Heart	c5.bp	GO_NCRNA_CATABOLIC_PROCESS	http://www.gsea-msigdb.org/gsea/msigdb/cards/GO_NCRNA_CATABOLIC_PROCESS	34	0.827631667624438	0.23661552950645	0.000732454031870878	0.0129178739742801
Heart	Arteria	c5.bp	GO_REGULATION_OF_FAT_CELL_DIFFERENTIATION	http://www.gsea-msigdb.org/gsea/msigdb/cards/GO_REGULATION_OF_FAT_CELL_DIFFERENTIATION	132	-0.36544589625502	-0.0977540060940515	0.000959957377121728	0.0160379313493511
Heart	Arteria	c5.bp	GO_BUNDLE_OF_HIS_CELL_TO_PURKINJE_MYOCYTE_COMMUNICATION	http://www.gsea-msigdb.org/gsea/msigdb/cards/GO_BUNDLE_OF_HIS_CELL_TO_PURKINJE_MYOCYTE_COMMUNICATION	14	0.954113209853497	-0.0998960946860705	0.000634184928964386	0.0114962180472065
iPSC-CVPC	Arteria	c5.bp	GO_CELLULAR_PROTEIN_COMPLEX_DISASSEMBLY	http://www.gsea-msigdb.org/gsea/msigdb/cards/GO_CELLULAR_PROTEIN_COMPLEX_DISASSEMBLY	219	0.739344322673583	0.111901011845554	6.50629567678508e-13	9.30132375487693e-11
Heart	Arteria	c5.bp	GO_CELLULAR_PROTEIN_COMPLEX_DISASSEMBLY	http://www.gsea-msigdb.org/gsea/msigdb/cards/GO_CELLULAR_PROTEIN_COMPLEX_DISASSEMBLY	219	0.464532020684989	-0.105089959982058	6.21348263342069e-14	1.0486546419446e-11
iPSC-CVPC	Arteria	c5.bp	GO_POSITIVE_REGULATION_OF_PHOSPHOLIPASE_ACTIVITY	http://www.gsea-msigdb.org/gsea/msigdb/cards/GO_POSITIVE_REGULATION_OF_PHOSPHOLIPASE_ACTIVITY	59	-0.49305724510459	0.119985521464965	0.00113904576406524	0.0184307544047871
iPSC-CVPC	Heart	c5.bp	GO_ESTABLISHMENT_OR_MAINTENANCE_OF_MONOPOLAR_CELL_POLARITY	http://www.gsea-msigdb.org/gsea/msigdb/cards/GO_ESTABLISHMENT_OR_MAINTENANCE_OF_MONOPOLAR_CELL_POLARITY	21	1.24816250727784	0.236521805495564	4.85228200130069e-06	0.000177241998212842
iPSC-CVPC	Arteria	c5.bp	GO_ESTABLISHMENT_OR_MAINTENANCE_OF_MONOPOLAR_CELL_POLARITY	http://www.gsea-msigdb.org/gsea/msigdb/cards/GO_ESTABLISHMENT_OR_MAINTENANCE_OF_MONOPOLAR_CELL_POLARITY	21	1.0085159500411	0.117488347854486	0.000198915375662494	0.00440678247468148
iPSC-CVPC	Arteria	c5.bp	GO_NEURON_RECOGNITION	http://www.gsea-msigdb.org/gsea/msigdb/cards/GO_NEURON_RECOGNITION	49	0.828589848379163	0.11689645011097	0.000204143396444347	0.00450208435915332
iPSC-CVPC	Arteria	c5.bp	GO_NUCLEOSIDE_DIPHOSPHATE_METABOLIC_PROCESS	http://www.gsea-msigdb.org/gsea/msigdb/cards/GO_NUCLEOSIDE_DIPHOSPHATE_METABOLIC_PROCESS	154	0.501305416731146	0.115791227386327	0.000447284360617309	0.00862726334609718
Heart	Arteria	c5.bp	GO_NUCLEOSIDE_DIPHOSPHATE_METABOLIC_PROCESS	http://www.gsea-msigdb.org/gsea/msigdb/cards/GO_NUCLEOSIDE_DIPHOSPHATE_METABOLIC_PROCESS	154	0.17403053217451	-0.101058749585316	0.00233079431832284	0.0324614867153008
iPSC-CVPC	Arteria	c5.bp	GO_METENCEPHALON_DEVELOPMENT	http://www.gsea-msigdb.org/gsea/msigdb/cards/GO_METENCEPHALON_DEVELOPMENT	111	0.561910796254833	0.116549573301384	0.00229641478543794	0.0321176492598301
Heart	Arteria	c5.bp	GO_ACTIN_FILAMENT_BUNDLE_ORGANIZATION	http://www.gsea-msigdb.org/gsea/msigdb/cards/GO_ACTIN_FILAMENT_BUNDLE_ORGANIZATION	159	-0.362895305962037	-0.0973097563962067	0.000778008296201725	0.0135605562676958
iPSC-CVPC	Heart	c5.bp	GO_AMINO_ACID_ACTIVATION	http://www.gsea-msigdb.org/gsea/msigdb/cards/GO_AMINO_ACID_ACTIVATION	49	0.762388017081781	0.236249753277117	4.85835595742189e-05	0.00133064565927751
iPSC-CVPC	Arteria	c5.bp	GO_AMINO_ACID_ACTIVATION	http://www.gsea-msigdb.org/gsea/msigdb/cards/GO_AMINO_ACID_ACTIVATION	49	1.18954486698671	0.115782183019953	3.31223654002763e-09	2.51031033156834e-07
Heart	Arteria	c5.bp	GO_AMINO_ACID_ACTIVATION	http://www.gsea-msigdb.org/gsea/msigdb/cards/GO_AMINO_ACID_ACTIVATION	49	0.558060147462937	-0.100807308552876	1.25118557806559e-07	6.70262228590625e-06
iPSC-CVPC	Arteria	c5.bp	GO_DENDRITIC_CELL_DIFFERENTIATION	http://www.gsea-msigdb.org/gsea/msigdb/cards/GO_DENDRITIC_CELL_DIFFERENTIATION	42	-0.729990610868644	0.119778972965755	0.00165255312833155	0.0246827121602968
Heart	Arteria	c5.bp	GO_DENDRITIC_CELL_DIFFERENTIATION	http://www.gsea-msigdb.org/gsea/msigdb/cards/GO_DENDRITIC_CELL_DIFFERENTIATION	42	-0.534799840287613	-0.0984967701460898	0.000504611302630938	0.00953120622840614
Heart	Arteria	c5.bp	GO_NATURAL_KILLER_CELL_DIFFERENTIATION	http://www.gsea-msigdb.org/gsea/msigdb/cards/GO_NATURAL_KILLER_CELL_DIFFERENTIATION	22	-0.765375033650382	-0.0987011305607114	0.000724470908874404	0.0128018539736122
iPSC-CVPC	Arteria	c5.bp	GO_REGULATION_OF_INFLAMMATORY_RESPONSE_TO_ANTIGENIC_STIMULUS	http://www.gsea-msigdb.org/gsea/msigdb/cards/GO_REGULATION_OF_INFLAMMATORY_RESPONSE_TO_ANTIGENIC_STIMULUS	30	-0.93733112152715	0.119398569296167	0.000315039093085514	0.00641597353010383
Heart	Arteria	c5.bp	GO_REGULATION_OF_INFLAMMATORY_RESPONSE_TO_ANTIGENIC_STIMULUS	http://www.gsea-msigdb.org/gsea/msigdb/cards/GO_REGULATION_OF_INFLAMMATORY_RESPONSE_TO_ANTIGENIC_STIMULUS	30	-0.612564097561703	-0.0987202501361011	0.00139536087797852	0.0215447620187497
iPSC-CVPC	Arteria	c5.bp	GO_MUSCLE_TISSUE_DEVELOPMENT	http://www.gsea-msigdb.org/gsea/msigdb/cards/GO_MUSCLE_TISSUE_DEVELOPMENT	406	0.369919437528838	0.114084275964639	0.000400643508071212	0.00783964506977025
Heart	Arteria	c5.bp	GO_MUSCLE_TISSUE_DEVELOPMENT	http://www.gsea-msigdb.org/gsea/msigdb/cards/GO_MUSCLE_TISSUE_DEVELOPMENT	406	0.208783234467749	-0.104462099587449	8.23573028521111e-08	4.62603127399427e-06
iPSC-CVPC	Heart	c5.bp	GO_CARDIAC_SEPTUM_DEVELOPMENT	http://www.gsea-msigdb.org/gsea/msigdb/cards/GO_CARDIAC_SEPTUM_DEVELOPMENT	113	0.646078304618544	0.23527794604546	0.000184894356778665	0.00412922774113023
iPSC-CVPC	Arteria	c5.bp	GO_CARDIAC_SEPTUM_DEVELOPMENT	http://www.gsea-msigdb.org/gsea/msigdb/cards/GO_CARDIAC_SEPTUM_DEVELOPMENT	113	0.676736444332685	0.115306315181902	5.72285233060577e-06	0.000205035597332745
iPSC-CVPC	Heart	c5.bp	GO_REGULATION_OF_HISTONE_METHYLATION	http://www.gsea-msigdb.org/gsea/msigdb/cards/GO_REGULATION_OF_HISTONE_METHYLATION	68	0.835311315297322	0.235867854641788	0.000320266569198308	0.00650789166490508
Heart	Arteria	c5.bp	GO_POSITIVE_REGULATION_OF_MITOCHONDRIAL_FISSION	http://www.gsea-msigdb.org/gsea/msigdb/cards/GO_POSITIVE_REGULATION_OF_MITOCHONDRIAL_FISSION	15	0.812903644256257	-0.0998955978328524	4.82258105231586e-05	0.00132383118201542
iPSC-CVPC	Heart	c5.bp	GO_ANTIMICROBIAL_HUMORAL_RESPONSE	http://www.gsea-msigdb.org/gsea/msigdb/cards/GO_ANTIMICROBIAL_HUMORAL_RESPONSE	122	-0.417586680026925	0.239705677133998	2.83508545474225e-05	0.000835502204607124
iPSC-CVPC	Arteria	c5.bp	GO_ANTIMICROBIAL_HUMORAL_RESPONSE	http://www.gsea-msigdb.org/gsea/msigdb/cards/GO_ANTIMICROBIAL_HUMORAL_RESPONSE	122	-0.569246764015579	0.120662691748749	5.8916321449845e-05	0.00156828407469396
iPSC-CVPC	Heart	c5.bp	GO_AXIS_SPECIFICATION	http://www.gsea-msigdb.org/gsea/msigdb/cards/GO_AXIS_SPECIFICATION	86	0.716340203848507	0.23598287486504	0.000710357101664294	0.0126013201764579
iPSC-CVPC	Arteria	c5.bp	GO_AXIS_SPECIFICATION	http://www.gsea-msigdb.org/gsea/msigdb/cards/GO_AXIS_SPECIFICATION	86	0.723778448572511	0.116426349403928	6.49676052010151e-05	0.00170569792135427
iPSC-CVPC	Heart	c5.bp	GO_CELL_PART_MORPHOGENESIS	http://www.gsea-msigdb.org/gsea/msigdb/cards/GO_CELL_PART_MORPHOGENESIS	691	0.48474615585719	0.230109470862796	1.05750964815863e-07	5.77975794134916e-06
iPSC-CVPC	Arteria	c5.bp	GO_CELL_PART_MORPHOGENESIS	http://www.gsea-msigdb.org/gsea/msigdb/cards/GO_CELL_PART_MORPHOGENESIS	691	0.408670863323736	0.109667606459055	2.98237668348238e-08	1.85057107758312e-06
iPSC-CVPC	Heart	c5.bp	GO_RESPONSE_TO_ORGANOPHOSPHORUS	http://www.gsea-msigdb.org/gsea/msigdb/cards/GO_RESPONSE_TO_ORGANOPHOSPHORUS	135	-0.0583799315263191	0.239236045643738	0.00381639357519255	0.0478173980363831
iPSC-CVPC	Heart	c5.bp	GO_NEGATIVE_REGULATION_OF_ADAPTIVE_IMMUNE_RESPONSE	http://www.gsea-msigdb.org/gsea/msigdb/cards/GO_NEGATIVE_REGULATION_OF_ADAPTIVE_IMMUNE_RESPONSE	46	-0.554470370663393	0.238953497603715	0.000166842442098825	0.00379305132865084
iPSC-CVPC	Arteria	c5.bp	GO_NEGATIVE_REGULATION_OF_ADAPTIVE_IMMUNE_RESPONSE	http://www.gsea-msigdb.org/gsea/msigdb/cards/GO_NEGATIVE_REGULATION_OF_ADAPTIVE_IMMUNE_RESPONSE	46	-0.874382553296724	0.120166662620959	2.07882248376597e-05	0.000638705724689816
iPSC-CVPC	Heart	c5.bp	GO_RIBOSOME_BIOGENESIS	http://www.gsea-msigdb.org/gsea/msigdb/cards/GO_RIBOSOME_BIOGENESIS	290	0.796277668280764	0.22965069186391	3.49313872680696e-20	1.24234756796473e-17
iPSC-CVPC	Arteria	c5.bp	GO_RIBOSOME_BIOGENESIS	http://www.gsea-msigdb.org/gsea/msigdb/cards/GO_RIBOSOME_BIOGENESIS	290	0.760549581784143	0.109324957642733	1.45576201012709e-21	5.9295057204668e-19
iPSC-CVPC	Arteria	c5.bp	GO_DENDRITIC_CELL_MIGRATION	http://www.gsea-msigdb.org/gsea/msigdb/cards/GO_DENDRITIC_CELL_MIGRATION	28	-0.909514694209244	0.119573311527384	0.00110860376702084	0.0180256895739792
Heart	Arteria	c5.bp	GO_DENDRITIC_CELL_MIGRATION	http://www.gsea-msigdb.org/gsea/msigdb/cards/GO_DENDRITIC_CELL_MIGRATION	28	-0.549754117472722	-0.0986933496565701	0.00142488466341663	0.0219283781224813
iPSC-CVPC	Heart	c5.bp	GO_REGULATION_OF_CALCIUM_MEDIATED_SIGNALING	http://www.gsea-msigdb.org/gsea/msigdb/cards/GO_REGULATION_OF_CALCIUM_MEDIATED_SIGNALING	99	-0.234614544520612	0.239536760508223	0.000179980325881651	0.00404132601777188
iPSC-CVPC	Heart	c5.bp	GO_REGULATION_OF_ALPHA_BETA_T_CELL_ACTIVATION	http://www.gsea-msigdb.org/gsea/msigdb/cards/GO_REGULATION_OF_ALPHA_BETA_T_CELL_ACTIVATION	92	-0.377947309050561	0.239755405993229	1.73242113465286e-05	0.000545140666838177
iPSC-CVPC	Arteria	c5.bp	GO_REGULATION_OF_ALPHA_BETA_T_CELL_ACTIVATION	http://www.gsea-msigdb.org/gsea/msigdb/cards/GO_REGULATION_OF_ALPHA_BETA_T_CELL_ACTIVATION	92	-0.679382104659704	0.12126751836139	3.45957212293481e-06	0.00013150883415592
Heart	Arteria	c5.bp	GO_REGULATION_OF_ALPHA_BETA_T_CELL_ACTIVATION	http://www.gsea-msigdb.org/gsea/msigdb/cards/GO_REGULATION_OF_ALPHA_BETA_T_CELL_ACTIVATION	92	-0.359966805568878	-0.098274590007477	0.00139401397421198	0.0215376488336133
iPSC-CVPC	Arteria	c5.bp	GO_POSITIVE_REGULATION_OF_HEMOPOIESIS	http://www.gsea-msigdb.org/gsea/msigdb/cards/GO_POSITIVE_REGULATION_OF_HEMOPOIESIS	188	-0.257634232234204	0.121298079492625	0.00102121408778435	0.0168528062304819
Heart	Arteria	c5.bp	GO_POSITIVE_REGULATION_OF_HEMOPOIESIS	http://www.gsea-msigdb.org/gsea/msigdb/cards/GO_POSITIVE_REGULATION_OF_HEMOPOIESIS	188	-0.394088509503917	-0.0969218163317224	1.29398501885669e-06	5.45021107682394e-05
iPSC-CVPC	Heart	c5.bp	GO_REGULATION_OF_MAMMARY_GLAND_EPITHELIAL_CELL_PROLIFERATION	http://www.gsea-msigdb.org/gsea/msigdb/cards/GO_REGULATION_OF_MAMMARY_GLAND_EPITHELIAL_CELL_PROLIFERATION	17	1.27790409025359	0.23664593757226	2.74744377170299e-05	0.000812493583271426
iPSC-CVPC	Heart	c5.bp	GO_REGULATION_OF_BLOOD_PRESSURE	http://www.gsea-msigdb.org/gsea/msigdb/cards/GO_REGULATION_OF_BLOOD_PRESSURE	183	-0.117987099207672	0.240095134697729	0.000166814251546473	0.00379305132865084
iPSC-CVPC	Arteria	c5.bp	GO_REGULATION_OF_BLOOD_PRESSURE	http://www.gsea-msigdb.org/gsea/msigdb/cards/GO_REGULATION_OF_BLOOD_PRESSURE	183	-0.181359970093549	0.120538395013535	0.00311746811624101	0.0408618572640454
iPSC-CVPC	Heart	c5.bp	GO_NEGATIVE_REGULATION_OF_SMOOTH_MUSCLE_CELL_PROLIFERATION	http://www.gsea-msigdb.org/gsea/msigdb/cards/GO_NEGATIVE_REGULATION_OF_SMOOTH_MUSCLE_CELL_PROLIFERATION	68	-0.398041489969572	0.238856893246947	0.000311355570887988	0.00636049966877903
iPSC-CVPC	Arteria	c5.bp	GO_NEGATIVE_REGULATION_OF_SMOOTH_MUSCLE_CELL_PROLIFERATION	http://www.gsea-msigdb.org/gsea/msigdb/cards/GO_NEGATIVE_REGULATION_OF_SMOOTH_MUSCLE_CELL_PROLIFERATION	68	-0.674328088966935	0.120037176298076	0.000135578524893793	0.00320210387803095
iPSC-CVPC	Heart	c5.bp	GO_CHEMICAL_HOMEOSTASIS	http://www.gsea-msigdb.org/gsea/msigdb/cards/GO_CHEMICAL_HOMEOSTASIS	1207	0.0281950616558578	0.247606015197815	1.65154068385788e-08	1.08773423414087e-06
iPSC-CVPC	Arteria	c5.bp	GO_CHEMICAL_HOMEOSTASIS	http://www.gsea-msigdb.org/gsea/msigdb/cards/GO_CHEMICAL_HOMEOSTASIS	1207	-0.0103229884564722	0.124566609766766	0.00277141726820832	0.037246315503742
iPSC-CVPC	Heart	c5.bp	GO_SYNAPSE_ORGANIZATION	http://www.gsea-msigdb.org/gsea/msigdb/cards/GO_SYNAPSE_ORGANIZATION	414	0.537749522551966	0.232316816780463	1.75902719664696e-06	7.19287234326041e-05
iPSC-CVPC	Arteria	c5.bp	GO_SYNAPSE_ORGANIZATION	http://www.gsea-msigdb.org/gsea/msigdb/cards/GO_SYNAPSE_ORGANIZATION	414	0.431828058120984	0.112936051764556	1.07106124259574e-05	0.000356250018870496
iPSC-CVPC	Heart	c5.bp	GO_REGULATION_OF_MICROTUBULE_BASED_PROCESS	http://www.gsea-msigdb.org/gsea/msigdb/cards/GO_REGULATION_OF_MICROTUBULE_BASED_PROCESS	220	0.598386379275027	0.233867510631264	3.45497629369978e-05	0.000988226232237572
iPSC-CVPC	Arteria	c5.bp	GO_REGULATION_OF_MICROTUBULE_BASED_PROCESS	http://www.gsea-msigdb.org/gsea/msigdb/cards/GO_REGULATION_OF_MICROTUBULE_BASED_PROCESS	220	0.462287357131964	0.114887008221574	0.000179648819162125	0.00403512500193819
iPSC-CVPC	Heart	c5.bp	GO_REGULATION_OF_WOUND_HEALING	http://www.gsea-msigdb.org/gsea/msigdb/cards/GO_REGULATION_OF_WOUND_HEALING	152	-0.131822704943886	0.239681804054208	0.000645479953550557	0.0116632708633005
iPSC-CVPC	Arteria	c5.bp	GO_REGULATION_OF_WOUND_HEALING	http://www.gsea-msigdb.org/gsea/msigdb/cards/GO_REGULATION_OF_WOUND_HEALING	152	-0.399618411147671	0.121402536291153	4.1285578204567e-05	0.00115145503050216
Heart	Arteria	c5.bp	GO_REGULATION_OF_WOUND_HEALING	http://www.gsea-msigdb.org/gsea/msigdb/cards/GO_REGULATION_OF_WOUND_HEALING	152	-0.324949106022973	-0.0978992795875154	0.00229717152857175	0.0321220711501031
iPSC-CVPC	Heart	c5.bp	GO_MYELOID_LEUKOCYTE_MIGRATION	http://www.gsea-msigdb.org/gsea/msigdb/cards/GO_MYELOID_LEUKOCYTE_MIGRATION	212	-0.321671342125559	0.2421588518657	7.26263830259148e-10	6.27669616216416e-08
iPSC-CVPC	Arteria	c5.bp	GO_MYELOID_LEUKOCYTE_MIGRATION	http://www.gsea-msigdb.org/gsea/msigdb/cards/GO_MYELOID_LEUKOCYTE_MIGRATION	212	-0.667720759557914	0.124891842642571	6.37387566013978e-14	1.0683055184026e-11
Heart	Arteria	c5.bp	GO_MYELOID_LEUKOCYTE_MIGRATION	http://www.gsea-msigdb.org/gsea/msigdb/cards/GO_MYELOID_LEUKOCYTE_MIGRATION	212	-0.39887169756329	-0.0967351541549265	3.92311471727535e-06	0.000147134964465961
Heart	Arteria	c5.bp	GO_COLLAGEN_FIBRIL_ORGANIZATION	http://www.gsea-msigdb.org/gsea/msigdb/cards/GO_COLLAGEN_FIBRIL_ORGANIZATION	55	-0.526184317338828	-0.0981327050524754	4.99445765263544e-05	0.00136076574363228
Heart	Arteria	c5.bp	GO_CARTILAGE_DEVELOPMENT	http://www.gsea-msigdb.org/gsea/msigdb/cards/GO_CARTILAGE_DEVELOPMENT	210	-0.377772562003313	-0.0967436737156001	1.55917317290983e-05	0.000495112181462033
iPSC-CVPC	Arteria	c5.bp	GO_REGULATION_OF_PHOSPHATIDYLINOSITOL_3_KINASE_SIGNALING	http://www.gsea-msigdb.org/gsea/msigdb/cards/GO_REGULATION_OF_PHOSPHATIDYLINOSITOL_3_KINASE_SIGNALING	126	-0.278936780767141	0.120575950989495	0.0018375836878131	0.0268537945978009
iPSC-CVPC	Heart	c5.bp	GO_CIRCULATORY_SYSTEM_PROCESS	http://www.gsea-msigdb.org/gsea/msigdb/cards/GO_CIRCULATORY_SYSTEM_PROCESS	554	-0.04318428074163	0.244034938057705	9.99809771367743e-08	5.49322762778077e-06
Heart	Arteria	c5.bp	GO_CIRCULATORY_SYSTEM_PROCESS	http://www.gsea-msigdb.org/gsea/msigdb/cards/GO_CIRCULATORY_SYSTEM_PROCESS	554	0.108814943472929	-0.1040572130859	3.03270167099501e-05	0.000885153107007908
iPSC-CVPC	Heart	c5.bp	GO_REGULATION_OF_TRIGLYCERIDE_METABOLIC_PROCESS	http://www.gsea-msigdb.org/gsea/msigdb/cards/GO_REGULATION_OF_TRIGLYCERIDE_METABOLIC_PROCESS	41	-0.442607468503506	0.238515946450022	0.000594186404602286	0.0109012422177021
iPSC-CVPC	Arteria	c5.bp	GO_RESPONSE_TO_COCAINE	http://www.gsea-msigdb.org/gsea/msigdb/cards/GO_RESPONSE_TO_COCAINE	52	0.7582959474322	0.117199031233311	0.000901653972081789	0.015224337529067
iPSC-CVPC	Heart	c5.bp	GO_CELL_CHEMOTAXIS	http://www.gsea-msigdb.org/gsea/msigdb/cards/GO_CELL_CHEMOTAXIS	306	-0.236382691281947	0.243086162499529	1.13521979358757e-09	9.46999312707964e-08
iPSC-CVPC	Arteria	c5.bp	GO_CELL_CHEMOTAXIS	http://www.gsea-msigdb.org/gsea/msigdb/cards/GO_CELL_CHEMOTAXIS	306	-0.575567618145552	0.126521629060367	4.67340800411283e-14	8.03616755122317e-12
Heart	Arteria	c5.bp	GO_CELL_CHEMOTAXIS	http://www.gsea-msigdb.org/gsea/msigdb/cards/GO_CELL_CHEMOTAXIS	306	-0.380417510305557	-0.0959178402476486	9.16001739914569e-08	5.07868979889211e-06
iPSC-CVPC	Heart	c5.bp	GO_DNA_TEMPLATED_TRANSCRIPTION_TERMINATION	http://www.gsea-msigdb.org/gsea/msigdb/cards/GO_DNA_TEMPLATED_TRANSCRIPTION_TERMINATION	75	0.980892172701824	0.2348066328425	1.93890111678539e-09	1.5414158794251e-07
iPSC-CVPC	Arteria	c5.bp	GO_DNA_TEMPLATED_TRANSCRIPTION_TERMINATION	http://www.gsea-msigdb.org/gsea/msigdb/cards/GO_DNA_TEMPLATED_TRANSCRIPTION_TERMINATION	75	0.737809696525456	0.116106231226802	9.23994481177611e-06	0.000312175688731133
iPSC-CVPC	Heart	c5.bp	GO_NEGATIVE_REGULATION_OF_INTERLEUKIN_1_PRODUCTION	http://www.gsea-msigdb.org/gsea/msigdb/cards/GO_NEGATIVE_REGULATION_OF_INTERLEUKIN_1_PRODUCTION	41	-0.676927298296964	0.238591401083304	1.80843575769838e-05	0.000565399839871489
iPSC-CVPC	Arteria	c5.bp	GO_NEGATIVE_REGULATION_OF_INTERLEUKIN_1_PRODUCTION	http://www.gsea-msigdb.org/gsea/msigdb/cards/GO_NEGATIVE_REGULATION_OF_INTERLEUKIN_1_PRODUCTION	41	-1.13195693249825	0.11983540655998	4.67981571887507e-06	0.000171976151334407
iPSC-CVPC	Heart	c5.bp	GO_REGULATION_OF_DNA_DEPENDENT_DNA_REPLICATION	http://www.gsea-msigdb.org/gsea/msigdb/cards/GO_REGULATION_OF_DNA_DEPENDENT_DNA_REPLICATION	48	1.09011677789428	0.235586406926011	7.22856989086378e-07	3.26535193415729e-05
iPSC-CVPC	Arteria	c5.bp	GO_REGULATION_OF_DNA_DEPENDENT_DNA_REPLICATION	http://www.gsea-msigdb.org/gsea/msigdb/cards/GO_REGULATION_OF_DNA_DEPENDENT_DNA_REPLICATION	48	0.991944871512644	0.116387229849643	5.04945456012936e-06	0.000183524766961352
Heart	Arteria	c5.bp	GO_RESPIRATORY_CHAIN_COMPLEX_IV_ASSEMBLY	http://www.gsea-msigdb.org/gsea/msigdb/cards/GO_RESPIRATORY_CHAIN_COMPLEX_IV_ASSEMBLY	25	0.883786425842475	-0.100382434689687	8.33373955240578e-07	3.69140107549425e-05
iPSC-CVPC	Heart	c5.bp	GO_VESICLE_LOCALIZATION	http://www.gsea-msigdb.org/gsea/msigdb/cards/GO_VESICLE_LOCALIZATION	210	0.52776670490546	0.234581088003664	0.000164345279270893	0.00374562362186982
iPSC-CVPC	Arteria	c5.bp	GO_VESICLE_LOCALIZATION	http://www.gsea-msigdb.org/gsea/msigdb/cards/GO_VESICLE_LOCALIZATION	210	0.470253625473184	0.114806512964671	3.09333094434868e-05	0.00089960776155372
iPSC-CVPC	Arteria	c5.bp	GO_REGULATION_OF_MITOCHONDRIAL_MEMBRANE_PERMEABILITY_INVOLVED_IN_APOPTOTIC_PROCESS	http://www.gsea-msigdb.org/gsea/msigdb/cards/GO_REGULATION_OF_MITOCHONDRIAL_MEMBRANE_PERMEABILITY_INVOLVED_IN_APOPTOTIC_PROCESS	66	0.759789237464903	0.116532709813981	0.000110405575603404	0.00269126048534556
iPSC-CVPC	Heart	c5.bp	GO_INTRACELLULAR_PROTEIN_TRANSPORT	http://www.gsea-msigdb.org/gsea/msigdb/cards/GO_INTRACELLULAR_PROTEIN_TRANSPORT	1151	0.488980850980098	0.223589115714847	1.75299281982885e-13	2.7193394361894e-11
iPSC-CVPC	Arteria	c5.bp	GO_INTRACELLULAR_PROTEIN_TRANSPORT	http://www.gsea-msigdb.org/gsea/msigdb/cards/GO_INTRACELLULAR_PROTEIN_TRANSPORT	1151	0.370813283109832	0.104382871030003	2.09679951629087e-11	2.3233367163108e-09
iPSC-CVPC	Heart	c5.bp	GO_MICROTUBULE_ANCHORING	http://www.gsea-msigdb.org/gsea/msigdb/cards/GO_MICROTUBULE_ANCHORING	26	0.969706632478435	0.236651236404694	0.000591430403136954	0.010856142815285
iPSC-CVPC	Arteria	c5.bp	GO_MICROTUBULE_ANCHORING	http://www.gsea-msigdb.org/gsea/msigdb/cards/GO_MICROTUBULE_ANCHORING	26	1.02445903130339	0.117294585551033	4.44505469938328e-06	0.000164176541579197
iPSC-CVPC	Heart	c5.bp	GO_CELL_DIVISION	http://www.gsea-msigdb.org/gsea/msigdb/cards/GO_CELL_DIVISION	598	0.834257441314559	0.221159048084617	4.20912735848653e-31	4.03793771815651e-28
iPSC-CVPC	Arteria	c5.bp	GO_CELL_DIVISION	http://www.gsea-msigdb.org/gsea/msigdb/cards/GO_CELL_DIVISION	598	0.651952115172497	0.103738146968937	3.38623442020052e-21	1.34177698555652e-18
iPSC-CVPC	Heart	c5.bp	GO_REGULATION_OF_MRNA_CATABOLIC_PROCESS	http://www.gsea-msigdb.org/gsea/msigdb/cards/GO_REGULATION_OF_MRNA_CATABOLIC_PROCESS	199	0.664894933472679	0.233686721281819	7.43958913284627e-07	3.33926240533659e-05
iPSC-CVPC	Arteria	c5.bp	GO_REGULATION_OF_MRNA_CATABOLIC_PROCESS	http://www.gsea-msigdb.org/gsea/msigdb/cards/GO_REGULATION_OF_MRNA_CATABOLIC_PROCESS	199	0.74190863632422	0.112778298370551	9.28629519539636e-11	9.28964246996917e-09
Heart	Arteria	c5.bp	GO_REGULATION_OF_MRNA_CATABOLIC_PROCESS	http://www.gsea-msigdb.org/gsea/msigdb/cards/GO_REGULATION_OF_MRNA_CATABOLIC_PROCESS	199	0.128132875094298	-0.101260191389575	0.00107968441097408	0.017650233823741
iPSC-CVPC	Heart	c5.bp	GO_CELLULAR_RESPONSE_TO_UV	http://www.gsea-msigdb.org/gsea/msigdb/cards/GO_CELLULAR_RESPONSE_TO_UV	80	0.903096398906285	0.23489264419801	6.0474787685088e-07	2.7923725746245e-05
iPSC-CVPC	Arteria	c5.bp	GO_CELLULAR_RESPONSE_TO_UV	http://www.gsea-msigdb.org/gsea/msigdb/cards/GO_CELLULAR_RESPONSE_TO_UV	80	0.644700211655543	0.116289293206706	0.000337190896177763	0.00679310612031624
iPSC-CVPC	Heart	c5.bp	GO_REGULATION_OF_NUCLEAR_DIVISION	http://www.gsea-msigdb.org/gsea/msigdb/cards/GO_REGULATION_OF_NUCLEAR_DIVISION	187	0.764397320873989	0.233189896585831	4.70532605070307e-08	2.78324508245091e-06
iPSC-CVPC	Arteria	c5.bp	GO_REGULATION_OF_NUCLEAR_DIVISION	http://www.gsea-msigdb.org/gsea/msigdb/cards/GO_REGULATION_OF_NUCLEAR_DIVISION	187	0.731792276514739	0.113327874224493	2.99464072154806e-09	2.28624356405599e-07
iPSC-CVPC	Arteria	c5.bp	GO_CARDIAC_CHAMBER_MORPHOGENESIS	http://www.gsea-msigdb.org/gsea/msigdb/cards/GO_CARDIAC_CHAMBER_MORPHOGENESIS	130	0.596926525124394	0.115458237160827	3.05929022376925e-05	0.000891222018287446
iPSC-CVPC	Heart	c5.bp	GO_POSITIVE_REGULATION_OF_INTERLEUKIN_8_PRODUCTION	http://www.gsea-msigdb.org/gsea/msigdb/cards/GO_POSITIVE_REGULATION_OF_INTERLEUKIN_8_PRODUCTION	49	-0.38574127682176	0.23880021262509	0.00139505740018026	0.0215447620187497
iPSC-CVPC	Arteria	c5.bp	GO_POSITIVE_REGULATION_OF_INTERLEUKIN_8_PRODUCTION	http://www.gsea-msigdb.org/gsea/msigdb/cards/GO_POSITIVE_REGULATION_OF_INTERLEUKIN_8_PRODUCTION	49	-0.766333856082085	0.120188022789824	6.72838195992301e-05	0.00175890857051282
Heart	Arteria	c5.bp	GO_POSITIVE_REGULATION_OF_INTERLEUKIN_8_PRODUCTION	http://www.gsea-msigdb.org/gsea/msigdb/cards/GO_POSITIVE_REGULATION_OF_INTERLEUKIN_8_PRODUCTION	49	-0.446821495591456	-0.098506826945073	0.00306170145207571	0.0402677873045841
iPSC-CVPC	Heart	c5.bp	GO_DNA_DEPENDENT_DNA_REPLICATION	http://www.gsea-msigdb.org/gsea/msigdb/cards/GO_DNA_DEPENDENT_DNA_REPLICATION	146	0.984310876896038	0.232388801304342	1.19717397959713e-14	2.26713656307654e-12
iPSC-CVPC	Arteria	c5.bp	GO_DNA_DEPENDENT_DNA_REPLICATION	http://www.gsea-msigdb.org/gsea/msigdb/cards/GO_DNA_DEPENDENT_DNA_REPLICATION	146	0.882525124532164	0.11311787486572	6.70816726463409e-11	6.86918212215178e-09
iPSC-CVPC	Arteria	c5.bp	GO_EMBRYONIC_AXIS_SPECIFICATION	http://www.gsea-msigdb.org/gsea/msigdb/cards/GO_EMBRYONIC_AXIS_SPECIFICATION	36	1.00848755093243	0.117269650484434	4.22997820784737e-05	0.00117621464971756
iPSC-CVPC	Arteria	c5.bp	GO_REGULATION_OF_LEUKOCYTE_APOPTOTIC_PROCESS	http://www.gsea-msigdb.org/gsea/msigdb/cards/GO_REGULATION_OF_LEUKOCYTE_APOPTOTIC_PROCESS	85	-0.352824348962227	0.120054951147368	0.00379425075425531	0.0476299979755511
Heart	Arteria	c5.bp	GO_REGULATION_OF_LEUKOCYTE_APOPTOTIC_PROCESS	http://www.gsea-msigdb.org/gsea/msigdb/cards/GO_REGULATION_OF_LEUKOCYTE_APOPTOTIC_PROCESS	85	-0.397968136150039	-0.0981509480332219	0.00273835705172524	0.0368807485592205
iPSC-CVPC	Arteria	c5.bp	GO_CELLULAR_RESPONSE_TO_LIPID	http://www.gsea-msigdb.org/gsea/msigdb/cards/GO_CELLULAR_RESPONSE_TO_LIPID	615	-0.0957381993494652	0.123721440216954	0.000570215264124453	0.0105276841458723
iPSC-CVPC	Heart	c5.bp	GO_REGULATION_OF_COAGULATION	http://www.gsea-msigdb.org/gsea/msigdb/cards/GO_REGULATION_OF_COAGULATION	85	-0.256792012699384	0.239167717115387	0.000904002370441301	0.0152604558523975
iPSC-CVPC	Arteria	c5.bp	GO_REGULATION_OF_COAGULATION	http://www.gsea-msigdb.org/gsea/msigdb/cards/GO_REGULATION_OF_COAGULATION	85	-0.539506171277502	0.120563190626674	0.000138890866672615	0.0032707991596362
Heart	Arteria	c5.bp	GO_ENERGY_RESERVE_METABOLIC_PROCESS	http://www.gsea-msigdb.org/gsea/msigdb/cards/GO_ENERGY_RESERVE_METABOLIC_PROCESS	86	0.237160620660462	-0.100482509481922	0.00353380262049647	0.0451293072109351
iPSC-CVPC	Heart	c5.bp	GO_PROTEIN_LOCALIZATION_TO_KINETOCHORE	http://www.gsea-msigdb.org/gsea/msigdb/cards/GO_PROTEIN_LOCALIZATION_TO_KINETOCHORE	17	1.64850172325308	0.236336742452463	4.82668632633333e-06	0.000176395425246434
iPSC-CVPC	Arteria	c5.bp	GO_PROTEIN_LOCALIZATION_TO_KINETOCHORE	http://www.gsea-msigdb.org/gsea/msigdb/cards/GO_PROTEIN_LOCALIZATION_TO_KINETOCHORE	17	1.41202565875484	0.11728288150969	1.57813833679322e-06	6.54869026734529e-05
iPSC-CVPC	Heart	c5.bp	GO_CELL_CYCLE_DNA_REPLICATION	http://www.gsea-msigdb.org/gsea/msigdb/cards/GO_CELL_CYCLE_DNA_REPLICATION	64	1.16097897021126	0.234743373810928	2.76472329524392e-09	2.13304984902581e-07
iPSC-CVPC	Arteria	c5.bp	GO_CELL_CYCLE_DNA_REPLICATION	http://www.gsea-msigdb.org/gsea/msigdb/cards/GO_CELL_CYCLE_DNA_REPLICATION	64	1.07718639205419	0.115485542982735	6.32815276385679e-08	3.65883655717712e-06
iPSC-CVPC	Heart	c5.bp	GO_CHROMOSOME_CONDENSATION	http://www.gsea-msigdb.org/gsea/msigdb/cards/GO_CHROMOSOME_CONDENSATION	47	0.899516839763826	0.236310663707773	0.000975487531563493	0.0162638510036046
iPSC-CVPC	Heart	c5.bp	GO_EMBRYONIC_DIGIT_MORPHOGENESIS	http://www.gsea-msigdb.org/gsea/msigdb/cards/GO_EMBRYONIC_DIGIT_MORPHOGENESIS	60	0.747535113887121	0.236235262152121	0.000663285435374187	0.0119258884852519
iPSC-CVPC	Heart	c5.bp	GO_T_CELL_ACTIVATION_INVOLVED_IN_IMMUNE_RESPONSE	http://www.gsea-msigdb.org/gsea/msigdb/cards/GO_T_CELL_ACTIVATION_INVOLVED_IN_IMMUNE_RESPONSE	106	-0.33311266685898	0.239592122193723	0.000152781023007413	0.00353510365168121
iPSC-CVPC	Arteria	c5.bp	GO_T_CELL_ACTIVATION_INVOLVED_IN_IMMUNE_RESPONSE	http://www.gsea-msigdb.org/gsea/msigdb/cards/GO_T_CELL_ACTIVATION_INVOLVED_IN_IMMUNE_RESPONSE	106	-0.601498514658792	0.120983873218417	4.00866602965584e-05	0.00112317394931972
iPSC-CVPC	Arteria	c5.bp	GO_NEGATIVE_REGULATION_OF_LEUKOCYTE_PROLIFERATION	http://www.gsea-msigdb.org/gsea/msigdb/cards/GO_NEGATIVE_REGULATION_OF_LEUKOCYTE_PROLIFERATION	80	-0.513942242175969	0.120290435731404	0.000905298151593913	0.0152717221042482
iPSC-CVPC	Heart	c5.bp	GO_REGULATION_OF_ANTIGEN_PROCESSING_AND_PRESENTATION_OF_PEPTIDE_ANTIGEN	http://www.gsea-msigdb.org/gsea/msigdb/cards/GO_REGULATION_OF_ANTIGEN_PROCESSING_AND_PRESENTATION_OF_PEPTIDE_ANTIGEN	6	-0.957177017740687	0.237865554304857	0.00330643885361013	0.042811072700739
iPSC-CVPC	Arteria	c5.bp	GO_REGULATION_OF_ANTIGEN_PROCESSING_AND_PRESENTATION_OF_PEPTIDE_ANTIGEN	http://www.gsea-msigdb.org/gsea/msigdb/cards/GO_REGULATION_OF_ANTIGEN_PROCESSING_AND_PRESENTATION_OF_PEPTIDE_ANTIGEN	6	-1.69594704289804	0.118896164815699	2.87866084463255e-05	0.000846291465811752
iPSC-CVPC	Arteria	c5.bp	GO_REGULATION_OF_PHOSPHOLIPASE_C_ACTIVITY	http://www.gsea-msigdb.org/gsea/msigdb/cards/GO_REGULATION_OF_PHOSPHOLIPASE_C_ACTIVITY	45	-0.744991902412868	0.12010146903691	1.74371848302745e-05	0.000547986081375207
Heart	Arteria	c5.bp	GO_REGULATION_OF_PHOSPHOLIPASE_C_ACTIVITY	http://www.gsea-msigdb.org/gsea/msigdb/cards/GO_REGULATION_OF_PHOSPHOLIPASE_C_ACTIVITY	45	-0.627341799093659	-0.09816027536415	6.60258115879429e-05	0.00172974340534148
iPSC-CVPC	Arteria	c5.bp	GO_ACTIVATION_OF_PHOSPHOLIPASE_C_ACTIVITY	http://www.gsea-msigdb.org/gsea/msigdb/cards/GO_ACTIVATION_OF_PHOSPHOLIPASE_C_ACTIVITY	31	-0.657158485682529	0.119390342185687	0.00213700861156247	0.0304013972410552
iPSC-CVPC	Arteria	c5.bp	GO_POSITIVE_REGULATION_OF_MRNA_PROCESSING	http://www.gsea-msigdb.org/gsea/msigdb/cards/GO_POSITIVE_REGULATION_OF_MRNA_PROCESSING	32	0.876904905078441	0.117356574555787	0.00193217155150726	0.0279953687696428
Heart	Arteria	c5.bp	GO_FATTY_ACID_BETA_OXIDATION	http://www.gsea-msigdb.org/gsea/msigdb/cards/GO_FATTY_ACID_BETA_OXIDATION	71	0.622936874169456	-0.101675929063753	1.24519698325744e-07	6.6803581201116e-06
iPSC-CVPC	Heart	c5.bp	GO_REGULATION_OF_ADAPTIVE_IMMUNE_RESPONSE	http://www.gsea-msigdb.org/gsea/msigdb/cards/GO_REGULATION_OF_ADAPTIVE_IMMUNE_RESPONSE	160	-0.226669479311726	0.240491981731097	4.66657739492868e-05	0.00128633456063083
iPSC-CVPC	Arteria	c5.bp	GO_REGULATION_OF_ADAPTIVE_IMMUNE_RESPONSE	http://www.gsea-msigdb.org/gsea/msigdb/cards/GO_REGULATION_OF_ADAPTIVE_IMMUNE_RESPONSE	160	-0.468001236073464	0.122124097642492	8.54286151693407e-06	0.000291188167526015
Heart	Arteria	c5.bp	GO_SODIUM_ION_TRANSMEMBRANE_TRANSPORT	http://www.gsea-msigdb.org/gsea/msigdb/cards/GO_SODIUM_ION_TRANSMEMBRANE_TRANSPORT	143	0.295153707804365	-0.101187140866463	0.000617148074041646	0.0112601724049806
iPSC-CVPC	Heart	c5.bp	GO_CELL_PROJECTION_ASSEMBLY	http://www.gsea-msigdb.org/gsea/msigdb/cards/GO_CELL_PROJECTION_ASSEMBLY	567	0.451802554150974	0.232138962450254	3.94772252995691e-05	0.00110829611835436
iPSC-CVPC	Heart	c5.bp	GO_PROTEIN_N_LINKED_GLYCOSYLATION	http://www.gsea-msigdb.org/gsea/msigdb/cards/GO_PROTEIN_N_LINKED_GLYCOSYLATION	78	0.600898379709613	0.236208484832081	0.00305321262695842	0.0402062818202604
iPSC-CVPC	Arteria	c5.bp	GO_PROTEIN_N_LINKED_GLYCOSYLATION	http://www.gsea-msigdb.org/gsea/msigdb/cards/GO_PROTEIN_N_LINKED_GLYCOSYLATION	78	0.638436341462821	0.11649382760401	0.000211790285203856	0.0046412437342735
iPSC-CVPC	Heart	c5.bp	GO_ANAPHASE_PROMOTING_COMPLEX_DEPENDENT_CATABOLIC_PROCESS	http://www.gsea-msigdb.org/gsea/msigdb/cards/GO_ANAPHASE_PROMOTING_COMPLEX_DEPENDENT_CATABOLIC_PROCESS	81	0.676172548795837	0.23580803200511	0.000850438665312158	0.0145729142287572
iPSC-CVPC	Arteria	c5.bp	GO_ANAPHASE_PROMOTING_COMPLEX_DEPENDENT_CATABOLIC_PROCESS	http://www.gsea-msigdb.org/gsea/msigdb/cards/GO_ANAPHASE_PROMOTING_COMPLEX_DEPENDENT_CATABOLIC_PROCESS	81	0.892532154580915	0.115351500917022	5.30055319066761e-07	2.48366344844721e-05
Heart	Arteria	c5.bp	GO_ANAPHASE_PROMOTING_COMPLEX_DEPENDENT_CATABOLIC_PROCESS	http://www.gsea-msigdb.org/gsea/msigdb/cards/GO_ANAPHASE_PROMOTING_COMPLEX_DEPENDENT_CATABOLIC_PROCESS	81	0.267198977226569	-0.100649190566847	0.00114559517183184	0.0185074669583619
iPSC-CVPC	Arteria	c5.bp	GO_REGULATION_OF_HYDROLASE_ACTIVITY	http://www.gsea-msigdb.org/gsea/msigdb/cards/GO_REGULATION_OF_HYDROLASE_ACTIVITY	1287	-0.00654411146312439	0.125319764651581	0.00230321197946845	0.032194187540465
iPSC-CVPC	Heart	c5.bp	GO_EMBRYONIC_SKELETAL_SYSTEM_DEVELOPMENT	http://www.gsea-msigdb.org/gsea/msigdb/cards/GO_EMBRYONIC_SKELETAL_SYSTEM_DEVELOPMENT	127	0.710356665944219	0.235254109031834	1.2725058030435e-05	0.000416227571081644
Heart	Arteria	c5.bp	GO_EMBRYONIC_SKELETAL_SYSTEM_DEVELOPMENT	http://www.gsea-msigdb.org/gsea/msigdb/cards/GO_EMBRYONIC_SKELETAL_SYSTEM_DEVELOPMENT	127	-0.540793045935471	-0.0971138161469393	2.88523400473771e-06	0.000111893364920969
iPSC-CVPC	Heart	c5.bp	GO_CELLULAR_RESPONSE_TO_BIOTIC_STIMULUS	http://www.gsea-msigdb.org/gsea/msigdb/cards/GO_CELLULAR_RESPONSE_TO_BIOTIC_STIMULUS	249	-0.2631650092988	0.242322689504958	2.11460336893184e-08	1.35596848747099e-06
iPSC-CVPC	Arteria	c5.bp	GO_CELLULAR_RESPONSE_TO_BIOTIC_STIMULUS	http://www.gsea-msigdb.org/gsea/msigdb/cards/GO_CELLULAR_RESPONSE_TO_BIOTIC_STIMULUS	249	-0.550721254277838	0.124788373343738	6.49076875205597e-11	6.67468912473411e-09
Heart	Arteria	c5.bp	GO_CELLULAR_RESPONSE_TO_BIOTIC_STIMULUS	http://www.gsea-msigdb.org/gsea/msigdb/cards/GO_CELLULAR_RESPONSE_TO_BIOTIC_STIMULUS	249	-0.322498122359104	-0.0970797713865219	0.000171956951247567	0.00389838599456121
iPSC-CVPC	Arteria	c5.bp	GO_RNA_STABILIZATION	http://www.gsea-msigdb.org/gsea/msigdb/cards/GO_RNA_STABILIZATION	53	0.739275277148784	0.117050201126431	0.00279152438612539	0.0374681979874845
iPSC-CVPC	Heart	c5.bp	GO_POSITIVE_REGULATION_OF_REACTIVE_OXYGEN_SPECIES_BIOSYNTHETIC_PROCESS	http://www.gsea-msigdb.org/gsea/msigdb/cards/GO_POSITIVE_REGULATION_OF_REACTIVE_OXYGEN_SPECIES_BIOSYNTHETIC_PROCESS	56	-0.394658313268054	0.238849744519765	0.000197463735861024	0.0043799463090634
iPSC-CVPC	Arteria	c5.bp	GO_POSITIVE_REGULATION_OF_REACTIVE_OXYGEN_SPECIES_BIOSYNTHETIC_PROCESS	http://www.gsea-msigdb.org/gsea/msigdb/cards/GO_POSITIVE_REGULATION_OF_REACTIVE_OXYGEN_SPECIES_BIOSYNTHETIC_PROCESS	56	-0.617551246616864	0.119917205574683	5.87705412029847e-05	0.00156554672581966
Heart	Arteria	c5.bp	GO_ALPHA_AMINO_ACID_METABOLIC_PROCESS	http://www.gsea-msigdb.org/gsea/msigdb/cards/GO_ALPHA_AMINO_ACID_METABOLIC_PROCESS	200	0.160045009117954	-0.101364899362045	0.000213068600295108	0.00466785414029929
iPSC-CVPC	Heart	c5.bp	GO_SPINDLE_LOCALIZATION	http://www.gsea-msigdb.org/gsea/msigdb/cards/GO_SPINDLE_LOCALIZATION	51	1.01615619352475	0.235753615206396	2.88737076035906e-06	0.000111916701098894
iPSC-CVPC	Arteria	c5.bp	GO_SPINDLE_LOCALIZATION	http://www.gsea-msigdb.org/gsea/msigdb/cards/GO_SPINDLE_LOCALIZATION	51	0.748675594881329	0.116937207080932	0.00119168829128558	0.0190601932918623
Heart	Arteria	c5.bp	GO_HYDROGEN_PEROXIDE_CATABOLIC_PROCESS	http://www.gsea-msigdb.org/gsea/msigdb/cards/GO_HYDROGEN_PEROXIDE_CATABOLIC_PROCESS	33	0.478180816325248	-0.099932907422533	0.0023910535849603	0.0330544796787771
iPSC-CVPC	Heart	c5.bp	GO_CELLULAR_RESPONSE_TO_LIGHT_STIMULUS	http://www.gsea-msigdb.org/gsea/msigdb/cards/GO_CELLULAR_RESPONSE_TO_LIGHT_STIMULUS	127	0.829623304656592	0.234654787368827	2.98241558335887e-07	1.48629485828511e-05
iPSC-CVPC	Arteria	c5.bp	GO_CELLULAR_RESPONSE_TO_LIGHT_STIMULUS	http://www.gsea-msigdb.org/gsea/msigdb/cards/GO_CELLULAR_RESPONSE_TO_LIGHT_STIMULUS	127	0.629561594399515	0.115893737057853	7.64689548998288e-05	0.00196105347618418
iPSC-CVPC	Heart	c5.bp	GO_POSITIVE_REGULATION_BY_HOST_OF_VIRAL_TRANSCRIPTION	http://www.gsea-msigdb.org/gsea/msigdb/cards/GO_POSITIVE_REGULATION_BY_HOST_OF_VIRAL_TRANSCRIPTION	17	1.30904598018313	0.236619955430093	0.000448802807497294	0.00864968646360567
iPSC-CVPC	Arteria	c5.bp	GO_POSITIVE_REGULATION_BY_HOST_OF_VIRAL_TRANSCRIPTION	http://www.gsea-msigdb.org/gsea/msigdb/cards/GO_POSITIVE_REGULATION_BY_HOST_OF_VIRAL_TRANSCRIPTION	17	1.09307150427925	0.117548989706887	0.000355846367690436	0.00711390261089718
iPSC-CVPC	Heart	c5.bp	GO_PLATELET_ACTIVATION	http://www.gsea-msigdb.org/gsea/msigdb/cards/GO_PLATELET_ACTIVATION	154	-0.0950774514742904	0.23969729982985	0.0024155164572981	0.0332881739263962
iPSC-CVPC	Arteria	c5.bp	GO_PLATELET_ACTIVATION	http://www.gsea-msigdb.org/gsea/msigdb/cards/GO_PLATELET_ACTIVATION	154	-0.390782940111086	0.121704568651285	2.57204356546251e-05	0.000768230742786998
Heart	Arteria	c5.bp	GO_PLATELET_ACTIVATION	http://www.gsea-msigdb.org/gsea/msigdb/cards/GO_PLATELET_ACTIVATION	154	-0.350287216581817	-0.0975760482807818	0.00113491459500813	0.0183797175049862
iPSC-CVPC	Heart	c5.bp	GO_CYTOSKELETON_ORGANIZATION	http://www.gsea-msigdb.org/gsea/msigdb/cards/GO_CYTOSKELETON_ORGANIZATION	1335	0.344321801926974	0.230895123116887	0.0018560255408183	0.0271021362218148
iPSC-CVPC	Heart	c5.bp	GO_TRANSCRIPTION_COUPLED_NUCLEOTIDE_EXCISION_REPAIR	http://www.gsea-msigdb.org/gsea/msigdb/cards/GO_TRANSCRIPTION_COUPLED_NUCLEOTIDE_EXCISION_REPAIR	73	0.826815878599264	0.235425975603934	2.93666807580098e-06	0.000113592827966668
iPSC-CVPC	Arteria	c5.bp	GO_TRANSCRIPTION_COUPLED_NUCLEOTIDE_EXCISION_REPAIR	http://www.gsea-msigdb.org/gsea/msigdb/cards/GO_TRANSCRIPTION_COUPLED_NUCLEOTIDE_EXCISION_REPAIR	73	0.761618985627091	0.11608306003027	2.04345543993581e-06	8.27242047030984e-05
Heart	Arteria	c5.bp	GO_MEMBRANE_DEPOLARIZATION_DURING_ACTION_POTENTIAL	http://www.gsea-msigdb.org/gsea/msigdb/cards/GO_MEMBRANE_DEPOLARIZATION_DURING_ACTION_POTENTIAL	37	0.800377629596478	-0.100549539206498	4.02385102476504e-05	0.00112606195681865
iPSC-CVPC	Heart	c5.bp	GO_MATURATION_OF_SSU_RRNA	http://www.gsea-msigdb.org/gsea/msigdb/cards/GO_MATURATION_OF_SSU_RRNA	47	0.836995708064886	0.23615865685043	1.42597585255168e-05	0.000459825181042415
iPSC-CVPC	Arteria	c5.bp	GO_MATURATION_OF_SSU_RRNA	http://www.gsea-msigdb.org/gsea/msigdb/cards/GO_MATURATION_OF_SSU_RRNA	47	0.746898726201517	0.116941224182189	0.000175179951851954	0.00396123330814363
iPSC-CVPC	Heart	c5.bp	GO_RESPONSE_TO_WOUNDING	http://www.gsea-msigdb.org/gsea/msigdb/cards/GO_RESPONSE_TO_WOUNDING	687	0.0407372210117296	0.243059891447067	0.00012433836319681	0.00297616077554703
iPSC-CVPC	Arteria	c5.bp	GO_RESPONSE_TO_WOUNDING	http://www.gsea-msigdb.org/gsea/msigdb/cards/GO_RESPONSE_TO_WOUNDING	687	-0.141901059475678	0.125697444897004	9.21036217585561e-06	0.000311464886771548
Heart	Arteria	c5.bp	GO_RESPONSE_TO_WOUNDING	http://www.gsea-msigdb.org/gsea/msigdb/cards/GO_RESPONSE_TO_WOUNDING	687	-0.22365046561416	-0.0957173705604369	0.000977155292835911	0.0162879321548636
iPSC-CVPC	Heart	c5.bp	GO_NON_CANONICAL_WNT_SIGNALING_PATHWAY	http://www.gsea-msigdb.org/gsea/msigdb/cards/GO_NON_CANONICAL_WNT_SIGNALING_PATHWAY	150	0.726741855905838	0.234156456775737	1.95045762646223e-07	1.00427906135406e-05
iPSC-CVPC	Arteria	c5.bp	GO_NON_CANONICAL_WNT_SIGNALING_PATHWAY	http://www.gsea-msigdb.org/gsea/msigdb/cards/GO_NON_CANONICAL_WNT_SIGNALING_PATHWAY	150	0.672915684322126	0.114556391316258	1.11523843379066e-06	4.76617344485598e-05
iPSC-CVPC	Heart	c5.bp	GO_NEGATIVE_REGULATION_OF_LEUKOCYTE_MEDIATED_IMMUNITY	http://www.gsea-msigdb.org/gsea/msigdb/cards/GO_NEGATIVE_REGULATION_OF_LEUKOCYTE_MEDIATED_IMMUNITY	49	-0.616481014493751	0.239150277737641	1.34076353484696e-06	5.63746992861343e-05
iPSC-CVPC	Arteria	c5.bp	GO_NEGATIVE_REGULATION_OF_LEUKOCYTE_MEDIATED_IMMUNITY	http://www.gsea-msigdb.org/gsea/msigdb/cards/GO_NEGATIVE_REGULATION_OF_LEUKOCYTE_MEDIATED_IMMUNITY	49	-1.09024624205098	0.120678001045507	6.46941894507922e-09	4.64730746849387e-07
Heart	Arteria	c5.bp	GO_NEGATIVE_REGULATION_OF_LEUKOCYTE_MEDIATED_IMMUNITY	http://www.gsea-msigdb.org/gsea/msigdb/cards/GO_NEGATIVE_REGULATION_OF_LEUKOCYTE_MEDIATED_IMMUNITY	49	-0.541515985864051	-0.0983767227338766	1.62847043195641e-06	6.73073416799943e-05
Heart	Arteria	c5.bp	GO_POSITIVE_REGULATION_OF_FAT_CELL_DIFFERENTIATION	http://www.gsea-msigdb.org/gsea/msigdb/cards/GO_POSITIVE_REGULATION_OF_FAT_CELL_DIFFERENTIATION	64	-0.526990537437064	-0.0980462933509144	0.000132286809926621	0.00313553284295839
iPSC-CVPC	Heart	c5.bp	GO_METAL_ION_TRANSPORT	http://www.gsea-msigdb.org/gsea/msigdb/cards/GO_METAL_ION_TRANSPORT	906	0.0673715637703836	0.243329456844944	7.59441224081066e-05	0.00195033815450956
Heart	Arteria	c5.bp	GO_METAL_ION_TRANSPORT	http://www.gsea-msigdb.org/gsea/msigdb/cards/GO_METAL_ION_TRANSPORT	906	0.0550210699888105	-0.104496330399436	0.00011922754523829	0.00286134334949917
iPSC-CVPC	Heart	c5.bp	GO_REGULATION_BY_VIRUS_OF_VIRAL_PROTEIN_LEVELS_IN_HOST_CELL	http://www.gsea-msigdb.org/gsea/msigdb/cards/GO_REGULATION_BY_VIRUS_OF_VIRAL_PROTEIN_LEVELS_IN_HOST_CELL	7	1.40478046850751	0.237113142854269	0.0010069493588224	0.016654782056994
iPSC-CVPC	Heart	c5.bp	GO_CHROMOSOME_LOCALIZATION	http://www.gsea-msigdb.org/gsea/msigdb/cards/GO_CHROMOSOME_LOCALIZATION	76	0.856684556578614	0.235442432652366	2.29506801650972e-05	0.000696632448025426
iPSC-CVPC	Arteria	c5.bp	GO_CHROMOSOME_LOCALIZATION	http://www.gsea-msigdb.org/gsea/msigdb/cards/GO_CHROMOSOME_LOCALIZATION	76	0.771627476059799	0.116176618030416	2.74496077058829e-05	0.000812240322560092
iPSC-CVPC	Arteria	c5.bp	GO_POSITIVE_REGULATION_OF_NEURON_DIFFERENTIATION	http://www.gsea-msigdb.org/gsea/msigdb/cards/GO_POSITIVE_REGULATION_OF_NEURON_DIFFERENTIATION	378	0.333284289405816	0.114903318602999	0.00336437534004934	0.0434531871864761
iPSC-CVPC	Heart	c5.bp	GO_EMBRYONIC_SKELETAL_SYSTEM_MORPHOGENESIS	http://www.gsea-msigdb.org/gsea/msigdb/cards/GO_EMBRYONIC_SKELETAL_SYSTEM_MORPHOGENESIS	94	0.698810780741406	0.235788372996522	0.000219722612399388	0.00478916470775097
Heart	Arteria	c5.bp	GO_EMBRYONIC_SKELETAL_SYSTEM_MORPHOGENESIS	http://www.gsea-msigdb.org/gsea/msigdb/cards/GO_EMBRYONIC_SKELETAL_SYSTEM_MORPHOGENESIS	94	-0.578078577285893	-0.0974329362652111	7.03447598991802e-06	0.0002457482558452
iPSC-CVPC	Heart	c5.bp	GO_HISTONE_METHYLATION	http://www.gsea-msigdb.org/gsea/msigdb/cards/GO_HISTONE_METHYLATION	138	0.886249245558787	0.23373832712852	2.81537570282025e-09	2.16754199701079e-07
iPSC-CVPC	Arteria	c5.bp	GO_HISTONE_METHYLATION	http://www.gsea-msigdb.org/gsea/msigdb/cards/GO_HISTONE_METHYLATION	138	0.60606374576778	0.115523793235002	7.07990410534839e-05	0.0018389338383215
iPSC-CVPC	Heart	c5.bp	GO_ALPHA_BETA_T_CELL_DIFFERENTIATION	http://www.gsea-msigdb.org/gsea/msigdb/cards/GO_ALPHA_BETA_T_CELL_DIFFERENTIATION	101	-0.174349025043685	0.239136017107772	0.00141806323615328	0.0218397913993872
iPSC-CVPC	Arteria	c5.bp	GO_ALPHA_BETA_T_CELL_DIFFERENTIATION	http://www.gsea-msigdb.org/gsea/msigdb/cards/GO_ALPHA_BETA_T_CELL_DIFFERENTIATION	101	-0.437655080220104	0.120552002966469	0.00033102025516567	0.00670026534810489
Heart	Arteria	c5.bp	GO_ALPHA_BETA_T_CELL_DIFFERENTIATION	http://www.gsea-msigdb.org/gsea/msigdb/cards/GO_ALPHA_BETA_T_CELL_DIFFERENTIATION	101	-0.326271132093542	-0.0983299979031427	0.00350494880886654	0.0448871092052786
iPSC-CVPC	Heart	c5.bp	GO_ESTABLISHMENT_OF_PROTEIN_LOCALIZATION_TO_CHROMOSOME	http://www.gsea-msigdb.org/gsea/msigdb/cards/GO_ESTABLISHMENT_OF_PROTEIN_LOCALIZATION_TO_CHROMOSOME	27	0.854194447946651	0.236757027312845	0.000576440430442583	0.010629373368299
iPSC-CVPC	Heart	c5.bp	GO_NEGATIVE_REGULATION_OF_RESPONSE_TO_DNA_DAMAGE_STIMULUS	http://www.gsea-msigdb.org/gsea/msigdb/cards/GO_NEGATIVE_REGULATION_OF_RESPONSE_TO_DNA_DAMAGE_STIMULUS	82	0.679170336258586	0.235818198733867	0.000884820813004134	0.0150061411154497
iPSC-CVPC	Heart	c5.bp	GO_TRNA_METABOLIC_PROCESS	http://www.gsea-msigdb.org/gsea/msigdb/cards/GO_TRNA_METABOLIC_PROCESS	183	0.709906882935891	0.23323646877434	2.23966129310091e-10	2.1124381011474e-08
iPSC-CVPC	Arteria	c5.bp	GO_TRNA_METABOLIC_PROCESS	http://www.gsea-msigdb.org/gsea/msigdb/cards/GO_TRNA_METABOLIC_PROCESS	183	0.860350588942869	0.111643556262431	3.62492735970745e-16	8.36360217939589e-14
Heart	Arteria	c5.bp	GO_TRNA_METABOLIC_PROCESS	http://www.gsea-msigdb.org/gsea/msigdb/cards/GO_TRNA_METABOLIC_PROCESS	183	0.225031025220791	-0.102160297654103	2.55574155717123e-07	1.28952637502974e-05
iPSC-CVPC	Arteria	c5.bp	GO_POSITIVE_REGULATION_OF_LOCOMOTION	http://www.gsea-msigdb.org/gsea/msigdb/cards/GO_POSITIVE_REGULATION_OF_LOCOMOTION	604	-0.144572263699034	0.125052244947553	1.53041964290324e-05	0.000487894034737352
Heart	Arteria	c5.bp	GO_POSITIVE_REGULATION_OF_LOCOMOTION	http://www.gsea-msigdb.org/gsea/msigdb/cards/GO_POSITIVE_REGULATION_OF_LOCOMOTION	604	-0.311797577562304	-0.0938155259077536	5.92469584009596e-08	3.4419414263391e-06
Heart	Arteria	c5.bp	GO_NEGATIVE_REGULATION_OF_VIRAL_PROCESS	http://www.gsea-msigdb.org/gsea/msigdb/cards/GO_NEGATIVE_REGULATION_OF_VIRAL_PROCESS	103	-0.484609106613139	-0.0975730299270501	2.50865139235979e-05	0.000753929366717066
Heart	Arteria	c5.bp	GO_RESPONSE_TO_HEAT	http://www.gsea-msigdb.org/gsea/msigdb/cards/GO_RESPONSE_TO_HEAT	183	0.133419423212643	-0.101133463302878	0.00209933039125926	0.0299296205507081
iPSC-CVPC	Heart	c5.bp	GO_CELLULAR_RESPONSE_TO_CADMIUM_ION	http://www.gsea-msigdb.org/gsea/msigdb/cards/GO_CELLULAR_RESPONSE_TO_CADMIUM_ION	37	-0.468102904173065	0.238588212530009	0.00329383442121662	0.0426781897665688
iPSC-CVPC	Arteria	c5.bp	GO_CELLULAR_RESPONSE_TO_CADMIUM_ION	http://www.gsea-msigdb.org/gsea/msigdb/cards/GO_CELLULAR_RESPONSE_TO_CADMIUM_ION	37	-0.769202474844313	0.119713471493981	0.00225600487345165	0.0316739956322909
iPSC-CVPC	Arteria	c5.bp	GO_I_KAPPAB_KINASE_NF_KAPPAB_SIGNALING	http://www.gsea-msigdb.org/gsea/msigdb/cards/GO_I_KAPPAB_KINASE_NF_KAPPAB_SIGNALING	273	-0.235312207517728	0.122698428725164	8.27735530427281e-05	0.00210423186150358
Heart	Arteria	c5.bp	GO_I_KAPPAB_KINASE_NF_KAPPAB_SIGNALING	http://www.gsea-msigdb.org/gsea/msigdb/cards/GO_I_KAPPAB_KINASE_NF_KAPPAB_SIGNALING	273	-0.359944946460158	-0.0960276251463498	3.34656869282125e-06	0.000127479089250211
Heart	Arteria	c5.bp	GO_REGULATION_OF_NON_CANONICAL_WNT_SIGNALING_PATHWAY	http://www.gsea-msigdb.org/gsea/msigdb/cards/GO_REGULATION_OF_NON_CANONICAL_WNT_SIGNALING_PATHWAY	23	-0.749268708445293	-0.0984902188355317	0.00022830803900624	0.00494231318762053
Heart	Arteria	c5.bp	GO_POSITIVE_REGULATION_OF_CELLULAR_EXTRAVASATION	http://www.gsea-msigdb.org/gsea/msigdb/cards/GO_POSITIVE_REGULATION_OF_CELLULAR_EXTRAVASATION	17	-0.628567581746423	-0.0987565507485932	0.00218312696313585	0.0309007190361623
Heart	Arteria	c5.bp	GO_MYELOID_LEUKOCYTE_DIFFERENTIATION	http://www.gsea-msigdb.org/gsea/msigdb/cards/GO_MYELOID_LEUKOCYTE_DIFFERENTIATION	208	-0.348829831295423	-0.0970138714837311	5.41483557716829e-05	0.00146272785141076
Heart	Arteria	c5.bp	GO_PEROXISOME_ORGANIZATION	http://www.gsea-msigdb.org/gsea/msigdb/cards/GO_PEROXISOME_ORGANIZATION	81	0.389196925583108	-0.100954732376163	1.0791290797303e-05	0.000358442925166544
iPSC-CVPC	Heart	c5.bp	GO_DNA_STRAND_ELONGATION_INVOLVED_IN_DNA_REPLICATION	http://www.gsea-msigdb.org/gsea/msigdb/cards/GO_DNA_STRAND_ELONGATION_INVOLVED_IN_DNA_REPLICATION	17	1.34376983822652	0.236590984798627	1.58060793832246e-05	0.000501045844239791
iPSC-CVPC	Arteria	c5.bp	GO_DNA_STRAND_ELONGATION_INVOLVED_IN_DNA_REPLICATION	http://www.gsea-msigdb.org/gsea/msigdb/cards/GO_DNA_STRAND_ELONGATION_INVOLVED_IN_DNA_REPLICATION	17	1.48927130507101	0.117218434317534	1.42121784143451e-06	5.93808433244404e-05
Heart	Arteria	c5.bp	GO_LYMPHOCYTE_HOMEOSTASIS	http://www.gsea-msigdb.org/gsea/msigdb/cards/GO_LYMPHOCYTE_HOMEOSTASIS	61	-0.483165696183376	-0.0982616009963951	0.00109876705435583	0.0179040986195114
iPSC-CVPC	Heart	c5.bp	GO_NEGATIVE_REGULATION_OF_RNA_SPLICING	http://www.gsea-msigdb.org/gsea/msigdb/cards/GO_NEGATIVE_REGULATION_OF_RNA_SPLICING	26	0.950997177676591	0.236673281027171	0.00101263788632597	0.0167302097562066
iPSC-CVPC	Heart	c5.bp	GO_CELL_CYCLE_PHASE_TRANSITION	http://www.gsea-msigdb.org/gsea/msigdb/cards/GO_CELL_CYCLE_PHASE_TRANSITION	637	0.767283930301509	0.222500550888873	1.97206346489462e-26	1.2723997801947e-23
iPSC-CVPC	Arteria	c5.bp	GO_CELL_CYCLE_PHASE_TRANSITION	http://www.gsea-msigdb.org/gsea/msigdb/cards/GO_CELL_CYCLE_PHASE_TRANSITION	637	0.65062802832531	0.103278073618146	6.11206077315516e-21	2.32095957765609e-18
iPSC-CVPC	Heart	c5.bp	GO_TISSUE_MORPHOGENESIS	http://www.gsea-msigdb.org/gsea/msigdb/cards/GO_TISSUE_MORPHOGENESIS	670	0.490222488485079	0.230129361697478	1.36754058361876e-07	7.27781141686571e-06
iPSC-CVPC	Arteria	c5.bp	GO_TISSUE_MORPHOGENESIS	http://www.gsea-msigdb.org/gsea/msigdb/cards/GO_TISSUE_MORPHOGENESIS	670	0.392830830259689	0.110341747205002	2.70826908195869e-07	1.35709409275963e-05
iPSC-CVPC	Heart	c5.bp	GO_DENDRITIC_SPINE_DEVELOPMENT	http://www.gsea-msigdb.org/gsea/msigdb/cards/GO_DENDRITIC_SPINE_DEVELOPMENT	99	0.681434970683577	0.235458254409696	5.16867277766275e-05	0.00140351122363729
iPSC-CVPC	Arteria	c5.bp	GO_DENDRITIC_SPINE_DEVELOPMENT	http://www.gsea-msigdb.org/gsea/msigdb/cards/GO_DENDRITIC_SPINE_DEVELOPMENT	99	0.647179121293332	0.115913374670609	0.000104233481395597	0.00256395374327651
iPSC-CVPC	Heart	c5.bp	GO_SERINE_FAMILY_AMINO_ACID_BIOSYNTHETIC_PROCESS	http://www.gsea-msigdb.org/gsea/msigdb/cards/GO_SERINE_FAMILY_AMINO_ACID_BIOSYNTHETIC_PROCESS	17	1.00418277224789	0.236911962955819	0.000166393927750459	0.00378711703194556
iPSC-CVPC	Arteria	c5.bp	GO_SERINE_FAMILY_AMINO_ACID_BIOSYNTHETIC_PROCESS	http://www.gsea-msigdb.org/gsea/msigdb/cards/GO_SERINE_FAMILY_AMINO_ACID_BIOSYNTHETIC_PROCESS	17	1.08534998967447	0.117602926338788	0.000355765750072729	0.00711390261089718
iPSC-CVPC	Heart	c5.bp	GO_POSITIVE_REGULATION_OF_SYNAPSE_ASSEMBLY	http://www.gsea-msigdb.org/gsea/msigdb/cards/GO_POSITIVE_REGULATION_OF_SYNAPSE_ASSEMBLY	68	0.743970520340531	0.2362441990448	0.00172391063566683	0.0255101685682633
iPSC-CVPC	Heart	c5.bp	GO_POSITIVE_REGULATION_OF_VASCULATURE_DEVELOPMENT	http://www.gsea-msigdb.org/gsea/msigdb/cards/GO_POSITIVE_REGULATION_OF_VASCULATURE_DEVELOPMENT	232	-0.132542194543227	0.240624742450627	0.000118853818318336	0.00285368215434905
iPSC-CVPC	Arteria	c5.bp	GO_POSITIVE_REGULATION_OF_VASCULATURE_DEVELOPMENT	http://www.gsea-msigdb.org/gsea/msigdb/cards/GO_POSITIVE_REGULATION_OF_VASCULATURE_DEVELOPMENT	232	-0.342628201834501	0.122237414041049	1.30914089765307e-05	0.000426488622461965
iPSC-CVPC	Heart	c5.bp	GO_REGULATION_OF_SUPEROXIDE_ANION_GENERATION	http://www.gsea-msigdb.org/gsea/msigdb/cards/GO_REGULATION_OF_SUPEROXIDE_ANION_GENERATION	22	-0.574903371659241	0.238391334135938	0.00250583996051777	0.0342849053646507
iPSC-CVPC	Arteria	c5.bp	GO_REGULATION_OF_SUPEROXIDE_ANION_GENERATION	http://www.gsea-msigdb.org/gsea/msigdb/cards/GO_REGULATION_OF_SUPEROXIDE_ANION_GENERATION	22	-0.888866042857423	0.119449977064608	0.000682163047678741	0.0121871662933618
iPSC-CVPC	Arteria	c5.bp	GO_ANTIGEN_RECEPTOR_MEDIATED_SIGNALING_PATHWAY	http://www.gsea-msigdb.org/gsea/msigdb/cards/GO_ANTIGEN_RECEPTOR_MEDIATED_SIGNALING_PATHWAY	312	-0.193289047429131	0.122324200525507	0.000602998115615782	0.0110351379546765
iPSC-CVPC	Heart	c5.bp	GO_POSITIVE_REGULATION_OF_MITOTIC_CELL_CYCLE	http://www.gsea-msigdb.org/gsea/msigdb/cards/GO_POSITIVE_REGULATION_OF_MITOTIC_CELL_CYCLE	164	0.649048776107728	0.234669192951741	7.64121069654452e-05	0.00196028511848826
iPSC-CVPC	Arteria	c5.bp	GO_POSITIVE_REGULATION_OF_MITOTIC_CELL_CYCLE	http://www.gsea-msigdb.org/gsea/msigdb/cards/GO_POSITIVE_REGULATION_OF_MITOTIC_CELL_CYCLE	164	0.570985673783323	0.115233419024866	8.63677012086522e-05	0.0021796409579168
iPSC-CVPC	Heart	c5.bp	GO_COFACTOR_METABOLIC_PROCESS	http://www.gsea-msigdb.org/gsea/msigdb/cards/GO_COFACTOR_METABOLIC_PROCESS	449	0.0624334997647591	0.240981063539523	0.001630691694924	0.0244332307408989
Heart	Arteria	c5.bp	GO_COFACTOR_METABOLIC_PROCESS	http://www.gsea-msigdb.org/gsea/msigdb/cards/GO_COFACTOR_METABOLIC_PROCESS	449	0.258150978335158	-0.106301281461957	2.68161335566408e-12	3.46655581822894e-10
iPSC-CVPC	Arteria	c5.bp	GO_CELL_MIGRATION_INVOLVED_IN_SPROUTING_ANGIOGENESIS	http://www.gsea-msigdb.org/gsea/msigdb/cards/GO_CELL_MIGRATION_INVOLVED_IN_SPROUTING_ANGIOGENESIS	98	-0.477229242260675	0.119855428236927	0.00137317724845356	0.0212969538412041
iPSC-CVPC	Heart	c5.bp	GO_REGULATION_OF_TYPE_2_IMMUNE_RESPONSE	http://www.gsea-msigdb.org/gsea/msigdb/cards/GO_REGULATION_OF_TYPE_2_IMMUNE_RESPONSE	31	-0.487323791433075	0.238439260179896	0.00163790770609105	0.0245010695411145
iPSC-CVPC	Heart	c5.bp	GO_TRANSLATIONAL_INITIATION	http://www.gsea-msigdb.org/gsea/msigdb/cards/GO_TRANSLATIONAL_INITIATION	192	0.96467749463923	0.230929540424924	2.1809493771453e-19	7.13053085821915e-17
iPSC-CVPC	Arteria	c5.bp	GO_TRANSLATIONAL_INITIATION	http://www.gsea-msigdb.org/gsea/msigdb/cards/GO_TRANSLATIONAL_INITIATION	192	0.632579277860299	0.11370600801543	7.13853205385752e-11	7.27920606314263e-09
Heart	Arteria	c5.bp	GO_TRANSLATIONAL_INITIATION	http://www.gsea-msigdb.org/gsea/msigdb/cards/GO_TRANSLATIONAL_INITIATION	192	-0.339180485642913	-0.0970514056952681	0.000510082334211382	0.00961219770096088
iPSC-CVPC	Heart	c5.bp	GO_RESPONSE_TO_TYPE_I_INTERFERON	http://www.gsea-msigdb.org/gsea/msigdb/cards/GO_RESPONSE_TO_TYPE_I_INTERFERON	97	-0.265606168651332	0.23947055630748	0.000237990332143385	0.00512755234227011
iPSC-CVPC	Arteria	c5.bp	GO_RESPONSE_TO_TYPE_I_INTERFERON	http://www.gsea-msigdb.org/gsea/msigdb/cards/GO_RESPONSE_TO_TYPE_I_INTERFERON	97	-0.74125401417979	0.121705203158436	8.16248090419395e-07	3.63320097828985e-05
Heart	Arteria	c5.bp	GO_RESPONSE_TO_TYPE_I_INTERFERON	http://www.gsea-msigdb.org/gsea/msigdb/cards/GO_RESPONSE_TO_TYPE_I_INTERFERON	97	-0.532225103570131	-0.0975402754155745	1.01323897044512e-06	4.36608984019997e-05
iPSC-CVPC	Heart	c5.bp	GO_MITOCHONDRIAL_RESPIRATORY_CHAIN_COMPLEX_ASSEMBLY	http://www.gsea-msigdb.org/gsea/msigdb/cards/GO_MITOCHONDRIAL_RESPIRATORY_CHAIN_COMPLEX_ASSEMBLY	96	-0.252629429673628	0.239807950996437	2.2647048733056e-08	1.44586136259053e-06
iPSC-CVPC	Arteria	c5.bp	GO_MITOCHONDRIAL_RESPIRATORY_CHAIN_COMPLEX_ASSEMBLY	http://www.gsea-msigdb.org/gsea/msigdb/cards/GO_MITOCHONDRIAL_RESPIRATORY_CHAIN_COMPLEX_ASSEMBLY	96	0.715914446461865	0.115565501893112	3.73496420611825e-09	2.81314571594913e-07
Heart	Arteria	c5.bp	GO_MITOCHONDRIAL_RESPIRATORY_CHAIN_COMPLEX_ASSEMBLY	http://www.gsea-msigdb.org/gsea/msigdb/cards/GO_MITOCHONDRIAL_RESPIRATORY_CHAIN_COMPLEX_ASSEMBLY	96	1.18611944609309	-0.105239939173951	1.36045855975709e-35	1.83684579876537e-32
iPSC-CVPC	Heart	c5.bp	GO_NEUROTRANSMITTER_BIOSYNTHETIC_PROCESS	http://www.gsea-msigdb.org/gsea/msigdb/cards/GO_NEUROTRANSMITTER_BIOSYNTHETIC_PROCESS	106	-0.243406187067676	0.239289174994427	0.000410293794752067	0.00800581637002903
iPSC-CVPC	Arteria	c5.bp	GO_NEUROTRANSMITTER_BIOSYNTHETIC_PROCESS	http://www.gsea-msigdb.org/gsea/msigdb/cards/GO_NEUROTRANSMITTER_BIOSYNTHETIC_PROCESS	106	-0.433332699094397	0.120398680100027	0.000297479824244804	0.00613896306421297
iPSC-CVPC	Heart	c5.bp	GO_CYTOKINE_MEDIATED_SIGNALING_PATHWAY	http://www.gsea-msigdb.org/gsea/msigdb/cards/GO_CYTOKINE_MEDIATED_SIGNALING_PATHWAY	791	-0.0972565601580671	0.24808083803153	4.46390606025193e-12	5.55390660318956e-10
iPSC-CVPC	Arteria	c5.bp	GO_CYTOKINE_MEDIATED_SIGNALING_PATHWAY	http://www.gsea-msigdb.org/gsea/msigdb/cards/GO_CYTOKINE_MEDIATED_SIGNALING_PATHWAY	791	-0.374354986078647	0.133914610812552	3.72156610568972e-17	9.83100228984536e-15
Heart	Arteria	c5.bp	GO_CYTOKINE_MEDIATED_SIGNALING_PATHWAY	http://www.gsea-msigdb.org/gsea/msigdb/cards/GO_CYTOKINE_MEDIATED_SIGNALING_PATHWAY	791	-0.306597355581202	-0.0926785466180055	1.12586227324056e-09	9.40269100569256e-08
Heart	Arteria	c5.bp	GO_NEGATIVE_REGULATION_OF_LOCOMOTION	http://www.gsea-msigdb.org/gsea/msigdb/cards/GO_NEGATIVE_REGULATION_OF_LOCOMOTION	396	-0.332630049016687	-0.0958924755747653	8.28871873971712e-06	0.000283985993700205
iPSC-CVPC	Heart	c5.bp	GO_NCRNA_3_END_PROCESSING	http://www.gsea-msigdb.org/gsea/msigdb/cards/GO_NCRNA_3_END_PROCESSING	48	1.1467816743089	0.235861223794324	9.88188312032063e-09	6.86169729923292e-07
iPSC-CVPC	Arteria	c5.bp	GO_NCRNA_3_END_PROCESSING	http://www.gsea-msigdb.org/gsea/msigdb/cards/GO_NCRNA_3_END_PROCESSING	48	1.03232534229616	0.116700942826455	4.62403963524501e-07	2.20781994607779e-05
iPSC-CVPC	Arteria	c5.bp	GO_MITOCHONDRIAL_TRANSPORT	http://www.gsea-msigdb.org/gsea/msigdb/cards/GO_MITOCHONDRIAL_TRANSPORT	258	0.625514675323796	0.112271643015826	2.02924753345705e-10	1.92143387554312e-08
Heart	Arteria	c5.bp	GO_MITOCHONDRIAL_TRANSPORT	http://www.gsea-msigdb.org/gsea/msigdb/cards/GO_MITOCHONDRIAL_TRANSPORT	258	0.451612487678084	-0.10583937075044	8.46795082982112e-15	1.65077493864018e-12
iPSC-CVPC	Heart	c5.bp	GO_T_CELL_PROLIFERATION	http://www.gsea-msigdb.org/gsea/msigdb/cards/GO_T_CELL_PROLIFERATION	187	-0.192051640836256	0.240675641572381	3.30067916878328e-05	0.000950056129162338
iPSC-CVPC	Arteria	c5.bp	GO_T_CELL_PROLIFERATION	http://www.gsea-msigdb.org/gsea/msigdb/cards/GO_T_CELL_PROLIFERATION	187	-0.615348567733086	0.123762466233575	7.26595010337072e-10	6.27669616216416e-08
Heart	Arteria	c5.bp	GO_T_CELL_PROLIFERATION	http://www.gsea-msigdb.org/gsea/msigdb/cards/GO_T_CELL_PROLIFERATION	187	-0.476308129152422	-0.0964487762660695	1.66198968810686e-09	1.33893929469815e-07
iPSC-CVPC	Heart	c5.bp	GO_PROTEIN_TARGETING	http://www.gsea-msigdb.org/gsea/msigdb/cards/GO_PROTEIN_TARGETING	428	0.496415096647584	0.232281269421235	7.47098964387328e-06	0.000259382087592932
iPSC-CVPC	Arteria	c5.bp	GO_PROTEIN_TARGETING	http://www.gsea-msigdb.org/gsea/msigdb/cards/GO_PROTEIN_TARGETING	428	0.433346959107557	0.111996010723939	9.48638517169572e-08	5.24369110298077e-06
iPSC-CVPC	Arteria	c5.bp	GO_NEGATIVE_REGULATION_OF_INNATE_IMMUNE_RESPONSE	http://www.gsea-msigdb.org/gsea/msigdb/cards/GO_NEGATIVE_REGULATION_OF_INNATE_IMMUNE_RESPONSE	60	-0.737684083352752	0.12042405377136	0.000280915811792172	0.00584678587552254
Heart	Arteria	c5.bp	GO_NEGATIVE_REGULATION_OF_INNATE_IMMUNE_RESPONSE	http://www.gsea-msigdb.org/gsea/msigdb/cards/GO_NEGATIVE_REGULATION_OF_INNATE_IMMUNE_RESPONSE	60	-0.497589916468562	-0.0982646987842638	0.000335577349919078	0.00676995268545934
iPSC-CVPC	Arteria	c5.bp	GO_MITOCHONDRIAL_TRANSLATION	http://www.gsea-msigdb.org/gsea/msigdb/cards/GO_MITOCHONDRIAL_TRANSLATION	137	1.15115070613008	0.111428342489341	2.72482167291148e-31	2.68464896419329e-28
Heart	Arteria	c5.bp	GO_MITOCHONDRIAL_TRANSLATION	http://www.gsea-msigdb.org/gsea/msigdb/cards/GO_MITOCHONDRIAL_TRANSLATION	137	1.04771693277507	-0.106924442949668	2.28501169083588e-45	9.25543985373075e-42
iPSC-CVPC	Arteria	c5.bp	GO_STRIATED_MUSCLE_CELL_DIFFERENTIATION	http://www.gsea-msigdb.org/gsea/msigdb/cards/GO_STRIATED_MUSCLE_CELL_DIFFERENTIATION	291	0.41341409878632	0.114759545418119	0.000257444467682059	0.00545006350006715
Heart	Arteria	c5.bp	GO_STRIATED_MUSCLE_CELL_DIFFERENTIATION	http://www.gsea-msigdb.org/gsea/msigdb/cards/GO_STRIATED_MUSCLE_CELL_DIFFERENTIATION	291	0.249893917970656	-0.103487012547516	1.67186883323497e-06	6.8827941706566e-05
iPSC-CVPC	Heart	c5.bp	GO_SECOND_MESSENGER_MEDIATED_SIGNALING	http://www.gsea-msigdb.org/gsea/msigdb/cards/GO_SECOND_MESSENGER_MEDIATED_SIGNALING	443	-0.108844017810013	0.243404039675838	6.88921465861043e-08	3.95500591767423e-06
iPSC-CVPC	Arteria	c5.bp	GO_SECOND_MESSENGER_MEDIATED_SIGNALING	http://www.gsea-msigdb.org/gsea/msigdb/cards/GO_SECOND_MESSENGER_MEDIATED_SIGNALING	443	-0.159811301622083	0.123092763000868	0.000121819578370639	0.00291874585587411
iPSC-CVPC	Arteria	c5.bp	GO_CELL_CELL_SIGNALING	http://www.gsea-msigdb.org/gsea/msigdb/cards/GO_CELL_CELL_SIGNALING	1665	0.274125529652565	0.107713045559706	1.11286183722161e-05	0.000368305236904177
iPSC-CVPC	Heart	c5.bp	GO_REGULATION_OF_MACROPHAGE_ACTIVATION	http://www.gsea-msigdb.org/gsea/msigdb/cards/GO_REGULATION_OF_MACROPHAGE_ACTIVATION	56	-0.484075180438989	0.239109759024299	0.000133139055247842	0.0031532600656833
iPSC-CVPC	Arteria	c5.bp	GO_REGULATION_OF_MACROPHAGE_ACTIVATION	http://www.gsea-msigdb.org/gsea/msigdb/cards/GO_REGULATION_OF_MACROPHAGE_ACTIVATION	56	-0.775869284461445	0.120339814607875	0.000146770692133131	0.00342648235438182
iPSC-CVPC	Arteria	c5.bp	GO_POSITIVE_REGULATION_OF_MAPK_CASCADE	http://www.gsea-msigdb.org/gsea/msigdb/cards/GO_POSITIVE_REGULATION_OF_MAPK_CASCADE	548	-0.111175711172934	0.123459211523302	0.000461023112422368	0.0088408032886908
Heart	Arteria	c5.bp	GO_REGULATION_OF_MUSCLE_CONTRACTION	http://www.gsea-msigdb.org/gsea/msigdb/cards/GO_REGULATION_OF_MUSCLE_CONTRACTION	172	0.276741133605684	-0.101879156547142	0.000113784546059989	0.00275395661575611
iPSC-CVPC	Heart	c5.bp	GO_PROTEIN_MODIFICATION_BY_SMALL_PROTEIN_CONJUGATION_OR_REMOVAL	http://www.gsea-msigdb.org/gsea/msigdb/cards/GO_PROTEIN_MODIFICATION_BY_SMALL_PROTEIN_CONJUGATION_OR_REMOVAL	1114	0.591863237212058	0.219011217039785	3.22524188336125e-23	1.62171834809645e-20
iPSC-CVPC	Arteria	c5.bp	GO_PROTEIN_MODIFICATION_BY_SMALL_PROTEIN_CONJUGATION_OR_REMOVAL	http://www.gsea-msigdb.org/gsea/msigdb/cards/GO_PROTEIN_MODIFICATION_BY_SMALL_PROTEIN_CONJUGATION_OR_REMOVAL	1114	0.522509586952752	0.0972592089079038	1.06823097857165e-22	5.05738002705719e-20
iPSC-CVPC	Heart	c5.bp	GO_REGULATION_OF_BODY_FLUID_LEVELS	http://www.gsea-msigdb.org/gsea/msigdb/cards/GO_REGULATION_OF_BODY_FLUID_LEVELS	506	0.00743323485595987	0.242093701727132	8.64959243946126e-05	0.00218212157497813
iPSC-CVPC	Arteria	c5.bp	GO_REGULATION_OF_BODY_FLUID_LEVELS	http://www.gsea-msigdb.org/gsea/msigdb/cards/GO_REGULATION_OF_BODY_FLUID_LEVELS	506	-0.169717426881442	0.124096422392552	1.76939575588447e-05	0.00055533738771322
iPSC-CVPC	Heart	c5.bp	GO_REGULATION_OF_HORMONE_LEVELS	http://www.gsea-msigdb.org/gsea/msigdb/cards/GO_REGULATION_OF_HORMONE_LEVELS	524	-0.024727946165202	0.242827537107444	5.06313809075469e-06	0.000183838812280296
iPSC-CVPC	Heart	c5.bp	GO_REGULATION_OF_DEFENSE_RESPONSE	http://www.gsea-msigdb.org/gsea/msigdb/cards/GO_REGULATION_OF_DEFENSE_RESPONSE	804	-0.0015875185574424	0.245123484248093	6.01385726152144e-07	2.78036981027436e-05
iPSC-CVPC	Arteria	c5.bp	GO_REGULATION_OF_DEFENSE_RESPONSE	http://www.gsea-msigdb.org/gsea/msigdb/cards/GO_REGULATION_OF_DEFENSE_RESPONSE	804	-0.20110958757176	0.128529566910692	1.46136293801772e-08	9.75700645127601e-07
Heart	Arteria	c5.bp	GO_REGULATION_OF_DEFENSE_RESPONSE	http://www.gsea-msigdb.org/gsea/msigdb/cards/GO_REGULATION_OF_DEFENSE_RESPONSE	804	-0.214490747560342	-0.0955557709855579	0.000576452047048435	0.010629373368299
iPSC-CVPC	Heart	c5.bp	GO_NEGATIVE_REGULATION_OF_PEPTIDE_SECRETION	http://www.gsea-msigdb.org/gsea/msigdb/cards/GO_NEGATIVE_REGULATION_OF_PEPTIDE_SECRETION	154	-0.100713467242557	0.239331481041024	0.00190112708329514	0.0276389380889263
iPSC-CVPC	Arteria	c5.bp	GO_NEGATIVE_REGULATION_OF_PEPTIDE_SECRETION	http://www.gsea-msigdb.org/gsea/msigdb/cards/GO_NEGATIVE_REGULATION_OF_PEPTIDE_SECRETION	154	-0.326792924480949	0.120754331424211	0.00100823734679925	0.0166688382580014
iPSC-CVPC	Heart	c5.bp	GO_VESICLE_TARGETING	http://www.gsea-msigdb.org/gsea/msigdb/cards/GO_VESICLE_TARGETING	95	0.675113611405555	0.235487527170529	4.31851474647118e-05	0.00119809205346449
iPSC-CVPC	Arteria	c5.bp	GO_VESICLE_TARGETING	http://www.gsea-msigdb.org/gsea/msigdb/cards/GO_VESICLE_TARGETING	95	0.599355925722802	0.11613483288942	7.81039984562887e-05	0.00199946784531234
iPSC-CVPC	Arteria	c5.bp	GO_B_CELL_PROLIFERATION	http://www.gsea-msigdb.org/gsea/msigdb/cards/GO_B_CELL_PROLIFERATION	95	-0.581698399729439	0.120358934695086	0.000231606823949724	0.00500036183812569
Heart	Arteria	c5.bp	GO_B_CELL_PROLIFERATION	http://www.gsea-msigdb.org/gsea/msigdb/cards/GO_B_CELL_PROLIFERATION	95	-0.409192383735606	-0.098340092437539	0.000457629514032089	0.0087919131063414
iPSC-CVPC	Heart	c5.bp	GO_POSITIVE_REGULATION_OF_DNA_METABOLIC_PROCESS	http://www.gsea-msigdb.org/gsea/msigdb/cards/GO_POSITIVE_REGULATION_OF_DNA_METABOLIC_PROCESS	192	0.580222093731162	0.234444973013128	0.000293266803186894	0.00606575584497964
iPSC-CVPC	Arteria	c5.bp	GO_POSITIVE_REGULATION_OF_DNA_METABOLIC_PROCESS	http://www.gsea-msigdb.org/gsea/msigdb/cards/GO_POSITIVE_REGULATION_OF_DNA_METABOLIC_PROCESS	192	0.489771758596523	0.115036203321507	0.000381201178152563	0.00752382152082436
iPSC-CVPC	Heart	c5.bp	GO_ESTABLISHMENT_OF_PROTEIN_LOCALIZATION_TO_ENDOPLASMIC_RETICULUM	http://www.gsea-msigdb.org/gsea/msigdb/cards/GO_ESTABLISHMENT_OF_PROTEIN_LOCALIZATION_TO_ENDOPLASMIC_RETICULUM	112	1.12067825212457	0.232680539765351	6.22102831863174e-20	2.18061996963039e-17
iPSC-CVPC	Arteria	c5.bp	GO_ESTABLISHMENT_OF_PROTEIN_LOCALIZATION_TO_ENDOPLASMIC_RETICULUM	http://www.gsea-msigdb.org/gsea/msigdb/cards/GO_ESTABLISHMENT_OF_PROTEIN_LOCALIZATION_TO_ENDOPLASMIC_RETICULUM	112	0.507995159786277	0.116229808061532	1.42265364589898e-05	0.000459160047228194
Heart	Arteria	c5.bp	GO_ESTABLISHMENT_OF_PROTEIN_LOCALIZATION_TO_ENDOPLASMIC_RETICULUM	http://www.gsea-msigdb.org/gsea/msigdb/cards/GO_ESTABLISHMENT_OF_PROTEIN_LOCALIZATION_TO_ENDOPLASMIC_RETICULUM	112	-0.689736488295631	-0.0959924163185685	8.31736998489514e-14	1.36887387862014e-11
iPSC-CVPC	Heart	c5.bp	GO_SMALL_MOLECULE_METABOLIC_PROCESS	http://www.gsea-msigdb.org/gsea/msigdb/cards/GO_SMALL_MOLECULE_METABOLIC_PROCESS	1962	0.155170319547062	0.244839442577096	0.00198045343161264	0.0285902019970005
iPSC-CVPC	Arteria	c5.bp	GO_SMALL_MOLECULE_METABOLIC_PROCESS	http://www.gsea-msigdb.org/gsea/msigdb/cards/GO_SMALL_MOLECULE_METABOLIC_PROCESS	1962	0.248143050054987	0.106816580789697	1.94562708879588e-05	0.000603119580854671
Heart	Arteria	c5.bp	GO_SMALL_MOLECULE_METABOLIC_PROCESS	http://www.gsea-msigdb.org/gsea/msigdb/cards/GO_SMALL_MOLECULE_METABOLIC_PROCESS	1962	0.147782053748015	-0.12119847490352	3.73492138584316e-25	2.19604341387451e-22
iPSC-CVPC	Heart	c5.bp	GO_HOMEOSTATIC_PROCESS	http://www.gsea-msigdb.org/gsea/msigdb/cards/GO_HOMEOSTATIC_PROCESS	1935	0.144803554536621	0.245177471814247	0.00136975621031819	0.0212574618003596
iPSC-CVPC	Heart	c5.bp	GO_MORPHOGENESIS_OF_AN_EPITHELIUM	http://www.gsea-msigdb.org/gsea/msigdb/cards/GO_MORPHOGENESIS_OF_AN_EPITHELIUM	544	0.543835570599194	0.230177366254814	8.37293893952817e-09	5.89818942166241e-07
iPSC-CVPC	Arteria	c5.bp	GO_MORPHOGENESIS_OF_AN_EPITHELIUM	http://www.gsea-msigdb.org/gsea/msigdb/cards/GO_MORPHOGENESIS_OF_AN_EPITHELIUM	544	0.40892322485569	0.111403095580644	8.98132196993899e-07	3.93048741600409e-05
iPSC-CVPC	Arteria	c5.bp	GO_DEFENSE_RESPONSE_TO_VIRUS	http://www.gsea-msigdb.org/gsea/msigdb/cards/GO_DEFENSE_RESPONSE_TO_VIRUS	244	-0.328930386944905	0.12281475027814	1.50789247613558e-05	0.000481976907244933
Heart	Arteria	c5.bp	GO_DEFENSE_RESPONSE_TO_VIRUS	http://www.gsea-msigdb.org/gsea/msigdb/cards/GO_DEFENSE_RESPONSE_TO_VIRUS	244	-0.402799780337941	-0.0962022673398423	4.70374270097688e-07	2.23854553906999e-05
iPSC-CVPC	Heart	c5.bp	GO_NEGATIVE_REGULATION_OF_CELL_CELL_ADHESION	http://www.gsea-msigdb.org/gsea/msigdb/cards/GO_NEGATIVE_REGULATION_OF_CELL_CELL_ADHESION	184	-0.103969030030795	0.239908429004546	0.000885159316831633	0.0150083908443901
iPSC-CVPC	Arteria	c5.bp	GO_NEGATIVE_REGULATION_OF_CELL_CELL_ADHESION	http://www.gsea-msigdb.org/gsea/msigdb/cards/GO_NEGATIVE_REGULATION_OF_CELL_CELL_ADHESION	184	-0.37604367160008	0.121828977887881	3.11903399353849e-05	0.000905954791434482
Heart	Arteria	c5.bp	GO_NEGATIVE_REGULATION_OF_CELL_CELL_ADHESION	http://www.gsea-msigdb.org/gsea/msigdb/cards/GO_NEGATIVE_REGULATION_OF_CELL_CELL_ADHESION	184	-0.319803660560037	-0.0976774884289416	0.00175712450453991	0.0258959415638276
iPSC-CVPC	Heart	c5.bp	GO_LEUKOCYTE_MEDIATED_CYTOTOXICITY	http://www.gsea-msigdb.org/gsea/msigdb/cards/GO_LEUKOCYTE_MEDIATED_CYTOTOXICITY	106	-0.31663315265226	0.239614232440486	3.39248269148564e-05	0.000973406220202781
iPSC-CVPC	Arteria	c5.bp	GO_LEUKOCYTE_MEDIATED_CYTOTOXICITY	http://www.gsea-msigdb.org/gsea/msigdb/cards/GO_LEUKOCYTE_MEDIATED_CYTOTOXICITY	106	-0.572284279789738	0.120979834582796	2.38539313511981e-05	0.000721346445825176
iPSC-CVPC	Heart	c5.bp	GO_SUPEROXIDE_METABOLIC_PROCESS	http://www.gsea-msigdb.org/gsea/msigdb/cards/GO_SUPEROXIDE_METABOLIC_PROCESS	73	-0.433014821726183	0.239492592475791	2.90959212106648e-05	0.000853663790562721
iPSC-CVPC	Arteria	c5.bp	GO_SUPEROXIDE_METABOLIC_PROCESS	http://www.gsea-msigdb.org/gsea/msigdb/cards/GO_SUPEROXIDE_METABOLIC_PROCESS	73	-0.73420632149757	0.120878021400193	6.72512424354214e-06	0.000236350332737758
iPSC-CVPC	Heart	c5.bp	GO_TELOMERE_MAINTENANCE_VIA_TELOMERE_LENGTHENING	http://www.gsea-msigdb.org/gsea/msigdb/cards/GO_TELOMERE_MAINTENANCE_VIA_TELOMERE_LENGTHENING	82	0.819846367031944	0.235249292631247	5.89541571357815e-06	0.000210803758833384
iPSC-CVPC	Arteria	c5.bp	GO_TELOMERE_MAINTENANCE_VIA_TELOMERE_LENGTHENING	http://www.gsea-msigdb.org/gsea/msigdb/cards/GO_TELOMERE_MAINTENANCE_VIA_TELOMERE_LENGTHENING	82	0.698949654325188	0.116104332339696	0.000146432252276079	0.00342077189400725
iPSC-CVPC	Heart	c5.bp	GO_TELOMERE_ORGANIZATION	http://www.gsea-msigdb.org/gsea/msigdb/cards/GO_TELOMERE_ORGANIZATION	175	0.798987310242367	0.233213704932262	1.00310499816896e-09	8.46474332309036e-08
iPSC-CVPC	Arteria	c5.bp	GO_TELOMERE_ORGANIZATION	http://www.gsea-msigdb.org/gsea/msigdb/cards/GO_TELOMERE_ORGANIZATION	175	0.708782579357053	0.113840257438478	4.63682975597808e-08	2.74627636619501e-06
Heart	Arteria	c5.bp	GO_IMMUNE_SYSTEM_DEVELOPMENT	http://www.gsea-msigdb.org/gsea/msigdb/cards/GO_IMMUNE_SYSTEM_DEVELOPMENT	990	-0.235738067521116	-0.0934177631918845	2.59842683796372e-06	0.000102294115728454
iPSC-CVPC	Heart	c5.bp	GO_RRNA_METABOLIC_PROCESS	http://www.gsea-msigdb.org/gsea/msigdb/cards/GO_RRNA_METABOLIC_PROCESS	221	0.820018885428888	0.231278084663431	1.04645558660621e-16	2.62185671353513e-14
iPSC-CVPC	Arteria	c5.bp	GO_RRNA_METABOLIC_PROCESS	http://www.gsea-msigdb.org/gsea/msigdb/cards/GO_RRNA_METABOLIC_PROCESS	221	0.704501468513599	0.112087431860105	1.14910323198207e-13	1.84944740707684e-11
iPSC-CVPC	Heart	c5.bp	GO_HORMONE_TRANSPORT	http://www.gsea-msigdb.org/gsea/msigdb/cards/GO_HORMONE_TRANSPORT	315	0.026241668373065	0.240189212835016	0.00282097647957422	0.0377315307556919
iPSC-CVPC	Heart	c5.bp	GO_PROTEIN_CATABOLIC_PROCESS	http://www.gsea-msigdb.org/gsea/msigdb/cards/GO_PROTEIN_CATABOLIC_PROCESS	938	0.409932712864088	0.229922687781885	7.2052158559503e-06	0.000250991439484701
iPSC-CVPC	Arteria	c5.bp	GO_PROTEIN_CATABOLIC_PROCESS	http://www.gsea-msigdb.org/gsea/msigdb/cards/GO_PROTEIN_CATABOLIC_PROCESS	938	0.350477125659239	0.108142635630642	3.22983189303289e-07	1.5954187905768e-05
iPSC-CVPC	Heart	c5.bp	GO_PROTEIN_IMPORT	http://www.gsea-msigdb.org/gsea/msigdb/cards/GO_PROTEIN_IMPORT	192	0.510113035602796	0.235154427355633	0.00155116537121796	0.023453736219438
iPSC-CVPC	Arteria	c5.bp	GO_PROTEIN_IMPORT	http://www.gsea-msigdb.org/gsea/msigdb/cards/GO_PROTEIN_IMPORT	192	0.587119917871251	0.114304799891819	2.30233290389433e-06	9.18778268692017e-05
iPSC-CVPC	Arteria	c5.bp	GO_NUCLEOSIDE_BISPHOSPHATE_METABOLIC_PROCESS	http://www.gsea-msigdb.org/gsea/msigdb/cards/GO_NUCLEOSIDE_BISPHOSPHATE_METABOLIC_PROCESS	139	0.411480736725581	0.116612631249826	0.00254029987037287	0.0346454091118791
Heart	Arteria	c5.bp	GO_NUCLEOSIDE_BISPHOSPHATE_METABOLIC_PROCESS	http://www.gsea-msigdb.org/gsea/msigdb/cards/GO_NUCLEOSIDE_BISPHOSPHATE_METABOLIC_PROCESS	139	0.324775916675442	-0.10175497355425	9.83020969301297e-06	0.000330281455533586
iPSC-CVPC	Arteria	c5.bp	GO_CELL_MATRIX_ADHESION	http://www.gsea-msigdb.org/gsea/msigdb/cards/GO_CELL_MATRIX_ADHESION	226	-0.238740570813539	0.121809824792005	0.000228654844104921	0.00494835144815842
Heart	Arteria	c5.bp	GO_CELL_MATRIX_ADHESION	http://www.gsea-msigdb.org/gsea/msigdb/cards/GO_CELL_MATRIX_ADHESION	226	-0.321685848500985	-0.0970764529912036	0.000790888575385075	0.0137530516140583
iPSC-CVPC	Heart	c5.bp	GO_PITUITARY_GLAND_DEVELOPMENT	http://www.gsea-msigdb.org/gsea/msigdb/cards/GO_PITUITARY_GLAND_DEVELOPMENT	42	1.00519357015032	0.236496207753738	0.0019115969005749	0.027746888000003
iPSC-CVPC	Heart	c5.bp	GO_CHROMOSOME_SEPARATION	http://www.gsea-msigdb.org/gsea/msigdb/cards/GO_CHROMOSOME_SEPARATION	89	1.03534906276749	0.234371784989184	1.92301188523169e-09	1.53062089017857e-07
iPSC-CVPC	Arteria	c5.bp	GO_CHROMOSOME_SEPARATION	http://www.gsea-msigdb.org/gsea/msigdb/cards/GO_CHROMOSOME_SEPARATION	89	0.934652132098212	0.115147356829243	2.86111403846609e-07	1.42877372212688e-05
iPSC-CVPC	Heart	c5.bp	GO_ADAPTIVE_IMMUNE_RESPONSE_BASED_ON_SOMATIC_RECOMBINATION_OF_IMMUNE_RECEPTORS_BUILT_FROM_IMMUNOGLOBULIN_SUPERFAMILY_DOMAINS	http://www.gsea-msigdb.org/gsea/msigdb/cards/GO_ADAPTIVE_IMMUNE_RESPONSE_BASED_ON_SOMATIC_RECOMBINATION_OF_IMMUNE_RECEPTORS_BUILT_FROM_IMMUNOGLOBULIN_SUPERFAMILY_DOMAINS	352	-0.277388519256634	0.24463017657768	7.65404783135468e-14	1.26541717309805e-11
iPSC-CVPC	Arteria	c5.bp	GO_ADAPTIVE_IMMUNE_RESPONSE_BASED_ON_SOMATIC_RECOMBINATION_OF_IMMUNE_RECEPTORS_BUILT_FROM_IMMUNOGLOBULIN_SUPERFAMILY_DOMAINS	http://www.gsea-msigdb.org/gsea/msigdb/cards/GO_ADAPTIVE_IMMUNE_RESPONSE_BASED_ON_SOMATIC_RECOMBINATION_OF_IMMUNE_RECEPTORS_BUILT_FROM_IMMUNOGLOBULIN_SUPERFAMILY_DOMAINS	352	-0.695739768444757	0.129613526496043	2.17801780607627e-22	9.56609037489247e-20
Heart	Arteria	c5.bp	GO_ADAPTIVE_IMMUNE_RESPONSE_BASED_ON_SOMATIC_RECOMBINATION_OF_IMMUNE_RECEPTORS_BUILT_FROM_IMMUNOGLOBULIN_SUPERFAMILY_DOMAINS	http://www.gsea-msigdb.org/gsea/msigdb/cards/GO_ADAPTIVE_IMMUNE_RESPONSE_BASED_ON_SOMATIC_RECOMBINATION_OF_IMMUNE_RECEPTORS_BUILT_FROM_IMMUNOGLOBULIN_SUPERFAMILY_DOMAINS	352	-0.420873940811761	-0.0947788209012355	7.26161035208646e-14	1.20875970127916e-11
iPSC-CVPC	Heart	c5.bp	GO_CELL_CYCLE_ARREST	http://www.gsea-msigdb.org/gsea/msigdb/cards/GO_CELL_CYCLE_ARREST	237	0.548641135206372	0.234198837815309	0.000118869175311115	0.00285368215434905
iPSC-CVPC	Arteria	c5.bp	GO_CELL_CYCLE_ARREST	http://www.gsea-msigdb.org/gsea/msigdb/cards/GO_CELL_CYCLE_ARREST	237	0.380428786980554	0.11556984045195	0.00377885799160883	0.0474858251137898
iPSC-CVPC	Arteria	c5.bp	GO_APOPTOTIC_CELL_CLEARANCE	http://www.gsea-msigdb.org/gsea/msigdb/cards/GO_APOPTOTIC_CELL_CLEARANCE	48	-0.705481752397155	0.120062437395752	0.000459577771544694	0.00882101989229064
iPSC-CVPC	Heart	c5.bp	GO_RIBOSOME_ASSEMBLY	http://www.gsea-msigdb.org/gsea/msigdb/cards/GO_RIBOSOME_ASSEMBLY	62	0.747004543736512	0.236035641065517	0.000321071500350293	0.00652061337577702
iPSC-CVPC	Arteria	c5.bp	GO_RIBOSOME_ASSEMBLY	http://www.gsea-msigdb.org/gsea/msigdb/cards/GO_RIBOSOME_ASSEMBLY	62	0.684908278924581	0.116718345696062	1.43807517386663e-05	0.000463316937036865
Heart	Arteria	c5.bp	GO_NEGATIVE_REGULATION_OF_TYPE_I_INTERFERON_PRODUCTION	http://www.gsea-msigdb.org/gsea/msigdb/cards/GO_NEGATIVE_REGULATION_OF_TYPE_I_INTERFERON_PRODUCTION	47	-0.488871819819536	-0.0984008574801858	0.00350271933670927	0.0448664378285552
iPSC-CVPC	Heart	c5.bp	GO_EXTRACELLULAR_MATRIX_ASSEMBLY	http://www.gsea-msigdb.org/gsea/msigdb/cards/GO_EXTRACELLULAR_MATRIX_ASSEMBLY	42	-0.355105378903166	0.23862028975215	0.00220528013316718	0.0311357027941685
iPSC-CVPC	Arteria	c5.bp	GO_EXTRACELLULAR_MATRIX_ASSEMBLY	http://www.gsea-msigdb.org/gsea/msigdb/cards/GO_EXTRACELLULAR_MATRIX_ASSEMBLY	42	-0.481377588751313	0.119481836316031	0.00403358513409355	0.0499125353940303
iPSC-CVPC	Heart	c5.bp	GO_POSTREPLICATION_REPAIR	http://www.gsea-msigdb.org/gsea/msigdb/cards/GO_POSTREPLICATION_REPAIR	52	0.783583095526684	0.23617179564127	0.000943070701139936	0.0157883677955021
iPSC-CVPC	Arteria	c5.bp	GO_POSTREPLICATION_REPAIR	http://www.gsea-msigdb.org/gsea/msigdb/cards/GO_POSTREPLICATION_REPAIR	52	0.699103564649292	0.116934830241744	0.00295429158717614	0.0391768725590079
Heart	Arteria	c5.bp	GO_SKELETAL_SYSTEM_DEVELOPMENT	http://www.gsea-msigdb.org/gsea/msigdb/cards/GO_SKELETAL_SYSTEM_DEVELOPMENT	526	-0.377547218458607	-0.0931436764406508	4.01247618048329e-12	5.0438901007389e-10
Heart	Arteria	c5.bp	GO_ORGANOPHOSPHATE_METABOLIC_PROCESS	http://www.gsea-msigdb.org/gsea/msigdb/cards/GO_ORGANOPHOSPHATE_METABOLIC_PROCESS	1033	0.0726179424105036	-0.107195113033666	1.6176786629109e-07	8.5342499011701e-06
Heart	Arteria	c5.bp	GO_CARDIAC_MYOFIBRIL_ASSEMBLY	http://www.gsea-msigdb.org/gsea/msigdb/cards/GO_CARDIAC_MYOFIBRIL_ASSEMBLY	22	1.06121366344841	-0.100477425682092	2.48718154090441e-05	0.000749330243660329
Heart	Arteria	c5.bp	GO_MONOVALENT_INORGANIC_CATION_TRANSPORT	http://www.gsea-msigdb.org/gsea/msigdb/cards/GO_MONOVALENT_INORGANIC_CATION_TRANSPORT	537	0.256931539672512	-0.106023026641793	4.32145937460652e-10	3.90909778589562e-08
iPSC-CVPC	Heart	c5.bp	GO_NEURAL_TUBE_DEVELOPMENT	http://www.gsea-msigdb.org/gsea/msigdb/cards/GO_NEURAL_TUBE_DEVELOPMENT	161	0.811136235168126	0.233520234265652	1.10847862717662e-08	7.62434605932266e-07
iPSC-CVPC	Arteria	c5.bp	GO_NEURAL_TUBE_DEVELOPMENT	http://www.gsea-msigdb.org/gsea/msigdb/cards/GO_NEURAL_TUBE_DEVELOPMENT	161	0.539416355753253	0.115430709247435	4.79093062536761e-05	0.00131613399007132
Heart	Arteria	c5.bp	GO_REGULATION_OF_INTRACELLULAR_SIGNAL_TRANSDUCTION	http://www.gsea-msigdb.org/gsea/msigdb/cards/GO_REGULATION_OF_INTRACELLULAR_SIGNAL_TRANSDUCTION	1863	-0.179145544104337	-0.0924336829133536	0.000354750433680305	0.00709938398467215
iPSC-CVPC	Heart	c5.bp	GO_POSITIVE_REGULATION_OF_T_CELL_PROLIFERATION	http://www.gsea-msigdb.org/gsea/msigdb/cards/GO_POSITIVE_REGULATION_OF_T_CELL_PROLIFERATION	96	-0.392800902669269	0.239778369065036	2.57900006062761e-05	0.000769993101639225
iPSC-CVPC	Arteria	c5.bp	GO_POSITIVE_REGULATION_OF_T_CELL_PROLIFERATION	http://www.gsea-msigdb.org/gsea/msigdb/cards/GO_POSITIVE_REGULATION_OF_T_CELL_PROLIFERATION	96	-0.840953495654121	0.1218085647157	3.37897456404742e-08	2.05469271468001e-06
Heart	Arteria	c5.bp	GO_POSITIVE_REGULATION_OF_T_CELL_PROLIFERATION	http://www.gsea-msigdb.org/gsea/msigdb/cards/GO_POSITIVE_REGULATION_OF_T_CELL_PROLIFERATION	96	-0.508552128322193	-0.0977536728644932	2.60131969981154e-06	0.000102352735020809
Heart	Arteria	c5.bp	GO_MULTICELLULAR_ORGANISMAL_MOVEMENT	http://www.gsea-msigdb.org/gsea/msigdb/cards/GO_MULTICELLULAR_ORGANISMAL_MOVEMENT	57	0.432625395446663	-0.100505189852089	0.00176666305068093	0.0260055797218042
iPSC-CVPC	Arteria	c5.bp	GO_NEGATIVE_REGULATION_OF_MEIOTIC_NUCLEAR_DIVISION	http://www.gsea-msigdb.org/gsea/msigdb/cards/GO_NEGATIVE_REGULATION_OF_MEIOTIC_NUCLEAR_DIVISION	11	1.50953918332617	0.117952773568466	0.000901288299933559	0.0152216883622552
iPSC-CVPC	Heart	c5.bp	GO_DNA_INTEGRATION	http://www.gsea-msigdb.org/gsea/msigdb/cards/GO_DNA_INTEGRATION	11	1.13950895298006	0.237027151163964	0.000493494924771232	0.009359745788942
iPSC-CVPC	Arteria	c5.bp	GO_DNA_INTEGRATION	http://www.gsea-msigdb.org/gsea/msigdb/cards/GO_DNA_INTEGRATION	11	1.35891486022	0.117692687978503	0.00256234636127641	0.0348997031298901
iPSC-CVPC	Heart	c5.bp	GO_CELL_ACTIVATION	http://www.gsea-msigdb.org/gsea/msigdb/cards/GO_CELL_ACTIVATION	1442	-0.0844189949596028	0.257517388254869	4.04963917505618e-21	1.5621965217681e-18
iPSC-CVPC	Arteria	c5.bp	GO_CELL_ACTIVATION	http://www.gsea-msigdb.org/gsea/msigdb/cards/GO_CELL_ACTIVATION	1442	-0.350978525982023	0.147524886007126	3.26621460538545e-32	3.40194915234354e-29
Heart	Arteria	c5.bp	GO_CELL_ACTIVATION	http://www.gsea-msigdb.org/gsea/msigdb/cards/GO_CELL_ACTIVATION	1442	-0.295191206010821	-0.0870476994376621	9.8876063154302e-17	2.49444805831038e-14
iPSC-CVPC	Arteria	c5.bp	GO_NEGATIVE_REGULATION_OF_CELLULAR_PROTEIN_CATABOLIC_PROCESS	http://www.gsea-msigdb.org/gsea/msigdb/cards/GO_NEGATIVE_REGULATION_OF_CELLULAR_PROTEIN_CATABOLIC_PROCESS	88	0.540374893397429	0.116679306000152	0.00356911889116596	0.0454613712851186
iPSC-CVPC	Heart	c5.bp	GO_REGULATION_OF_DOUBLE_STRAND_BREAK_REPAIR_VIA_HOMOLOGOUS_RECOMBINATION	http://www.gsea-msigdb.org/gsea/msigdb/cards/GO_REGULATION_OF_DOUBLE_STRAND_BREAK_REPAIR_VIA_HOMOLOGOUS_RECOMBINATION	46	1.01758003400696	0.235865653663115	2.53042717902597e-05	0.000759221873232941
iPSC-CVPC	Arteria	c5.bp	GO_REGULATION_OF_DOUBLE_STRAND_BREAK_REPAIR_VIA_HOMOLOGOUS_RECOMBINATION	http://www.gsea-msigdb.org/gsea/msigdb/cards/GO_REGULATION_OF_DOUBLE_STRAND_BREAK_REPAIR_VIA_HOMOLOGOUS_RECOMBINATION	46	0.863265328740911	0.116788207405622	0.000429364471038503	0.00832124779876294
iPSC-CVPC	Heart	c5.bp	GO_REGULATION_OF_WNT_SIGNALING_PATHWAY	http://www.gsea-msigdb.org/gsea/msigdb/cards/GO_REGULATION_OF_WNT_SIGNALING_PATHWAY	371	0.47965797525035	0.233506582210437	0.000125883964525001	0.00300723262436215
iPSC-CVPC	Arteria	c5.bp	GO_REGULATION_OF_WNT_SIGNALING_PATHWAY	http://www.gsea-msigdb.org/gsea/msigdb/cards/GO_REGULATION_OF_WNT_SIGNALING_PATHWAY	371	0.464197503773024	0.112638794605834	4.18914430949077e-06	0.00015551238414494
iPSC-CVPC	Arteria	c5.bp	GO_NEGATIVE_REGULATION_OF_CELL_JUNCTION_ASSEMBLY	http://www.gsea-msigdb.org/gsea/msigdb/cards/GO_NEGATIVE_REGULATION_OF_CELL_JUNCTION_ASSEMBLY	24	-0.653528374707831	0.119233754661686	0.00211583313951615	0.0301457593387399
Heart	Arteria	c5.bp	GO_NEGATIVE_REGULATION_OF_CELL_JUNCTION_ASSEMBLY	http://www.gsea-msigdb.org/gsea/msigdb/cards/GO_NEGATIVE_REGULATION_OF_CELL_JUNCTION_ASSEMBLY	24	-0.634984750442209	-0.0986192581597374	0.001624755607383	0.0243785256362804
iPSC-CVPC	Heart	c5.bp	GO_HIPPO_SIGNALING	http://www.gsea-msigdb.org/gsea/msigdb/cards/GO_HIPPO_SIGNALING	38	0.944158773307473	0.236194741347138	2.26810784081189e-05	0.000689885167149578
iPSC-CVPC	Heart	c5.bp	GO_REGULATION_OF_NERVOUS_SYSTEM_DEVELOPMENT	http://www.gsea-msigdb.org/gsea/msigdb/cards/GO_REGULATION_OF_NERVOUS_SYSTEM_DEVELOPMENT	928	0.456812867670795	0.229024816078892	1.69977655794232e-07	8.89415480356733e-06
iPSC-CVPC	Arteria	c5.bp	GO_REGULATION_OF_NERVOUS_SYSTEM_DEVELOPMENT	http://www.gsea-msigdb.org/gsea/msigdb/cards/GO_REGULATION_OF_NERVOUS_SYSTEM_DEVELOPMENT	928	0.317433651144731	0.11065608185047	2.72387993602492e-05	0.000806970183891266
iPSC-CVPC	Heart	c5.bp	GO_REGULATION_OF_ESTABLISHMENT_OF_PROTEIN_LOCALIZATION_TO_CHROMOSOME	http://www.gsea-msigdb.org/gsea/msigdb/cards/GO_REGULATION_OF_ESTABLISHMENT_OF_PROTEIN_LOCALIZATION_TO_CHROMOSOME	12	1.10100381041487	0.237005541817463	0.000356815002214717	0.00713131167666469
iPSC-CVPC	Arteria	c5.bp	GO_REGULATION_OF_ESTABLISHMENT_OF_PROTEIN_LOCALIZATION_TO_CHROMOSOME	http://www.gsea-msigdb.org/gsea/msigdb/cards/GO_REGULATION_OF_ESTABLISHMENT_OF_PROTEIN_LOCALIZATION_TO_CHROMOSOME	12	1.43345236014607	0.117587900570066	0.000333823968784618	0.0067420420332736
Heart	Arteria	c5.bp	GO_TETRAPYRROLE_BIOSYNTHETIC_PROCESS	http://www.gsea-msigdb.org/gsea/msigdb/cards/GO_TETRAPYRROLE_BIOSYNTHETIC_PROCESS	29	0.529957346014958	-0.100089258220596	0.00300054718781348	0.0396676146720386
iPSC-CVPC	Arteria	c5.bp	GO_NUCLEOSIDE_PHOSPHATE_BIOSYNTHETIC_PROCESS	http://www.gsea-msigdb.org/gsea/msigdb/cards/GO_NUCLEOSIDE_PHOSPHATE_BIOSYNTHETIC_PROCESS	282	0.372741067365031	0.115217826849999	0.00142640407258113	0.0219404418835059
Heart	Arteria	c5.bp	GO_NUCLEOSIDE_PHOSPHATE_BIOSYNTHETIC_PROCESS	http://www.gsea-msigdb.org/gsea/msigdb/cards/GO_NUCLEOSIDE_PHOSPHATE_BIOSYNTHETIC_PROCESS	282	0.255884902268208	-0.103613695325596	2.58861517972133e-07	1.30417580661018e-05
Heart	Arteria	c5.bp	GO_POSITIVE_REGULATION_OF_SODIUM_ION_TRANSPORT	http://www.gsea-msigdb.org/gsea/msigdb/cards/GO_POSITIVE_REGULATION_OF_SODIUM_ION_TRANSPORT	34	0.580126244347194	-0.100291880447578	0.00131992796977432	0.0206297733349624
iPSC-CVPC	Heart	c5.bp	GO_POSITIVE_REGULATION_OF_HISTONE_H3_K4_METHYLATION	http://www.gsea-msigdb.org/gsea/msigdb/cards/GO_POSITIVE_REGULATION_OF_HISTONE_H3_K4_METHYLATION	17	1.30296575473762	0.236782004658735	0.00011602372953825	0.00279827128577713
iPSC-CVPC	Heart	c5.bp	GO_MALE_GAMETE_GENERATION	http://www.gsea-msigdb.org/gsea/msigdb/cards/GO_MALE_GAMETE_GENERATION	562	0.451475964250775	0.23381022817079	0.000859306809918775	0.0146819083058462
iPSC-CVPC	Arteria	c5.bp	GO_MALE_GAMETE_GENERATION	http://www.gsea-msigdb.org/gsea/msigdb/cards/GO_MALE_GAMETE_GENERATION	562	0.339448434827824	0.114535160279109	0.00142937793427834	0.0219769118115351
Heart	Arteria	c5.bp	GO_CHONDROCYTE_DEVELOPMENT	http://www.gsea-msigdb.org/gsea/msigdb/cards/GO_CHONDROCYTE_DEVELOPMENT	46	-0.558004758858607	-0.0982999578842776	0.000226813116175077	0.00492164210928831
iPSC-CVPC	Arteria	c5.bp	GO_MEMBRANE_RAFT_ORGANIZATION	http://www.gsea-msigdb.org/gsea/msigdb/cards/GO_MEMBRANE_RAFT_ORGANIZATION	25	-0.703012214667099	0.11924926113411	0.00260799768171463	0.0354222248465223
iPSC-CVPC	Heart	c5.bp	GO_MITOTIC_SISTER_CHROMATID_SEGREGATION	http://www.gsea-msigdb.org/gsea/msigdb/cards/GO_MITOTIC_SISTER_CHROMATID_SEGREGATION	151	1.03939268124467	0.231691754883124	5.34457006434777e-16	1.22152745712079e-13
iPSC-CVPC	Arteria	c5.bp	GO_MITOTIC_SISTER_CHROMATID_SEGREGATION	http://www.gsea-msigdb.org/gsea/msigdb/cards/GO_MITOTIC_SISTER_CHROMATID_SEGREGATION	151	0.925797622389894	0.11249966311118	2.45156351405529e-13	3.71603002590972e-11
iPSC-CVPC	Heart	c5.bp	GO_ESTABLISHMENT_OF_PROTEIN_LOCALIZATION_TO_ORGANELLE	http://www.gsea-msigdb.org/gsea/msigdb/cards/GO_ESTABLISHMENT_OF_PROTEIN_LOCALIZATION_TO_ORGANELLE	564	0.565238714987157	0.228887878488596	3.74048401872056e-11	4.02828580976214e-09
iPSC-CVPC	Arteria	c5.bp	GO_ESTABLISHMENT_OF_PROTEIN_LOCALIZATION_TO_ORGANELLE	http://www.gsea-msigdb.org/gsea/msigdb/cards/GO_ESTABLISHMENT_OF_PROTEIN_LOCALIZATION_TO_ORGANELLE	564	0.52280492206648	0.107716832189205	2.41130112926402e-14	4.35162262459184e-12
iPSC-CVPC	Arteria	c5.bp	GO_POSITIVE_REGULATION_OF_B_CELL_PROLIFERATION	http://www.gsea-msigdb.org/gsea/msigdb/cards/GO_POSITIVE_REGULATION_OF_B_CELL_PROLIFERATION	41	-0.749345861091657	0.119640564046212	0.00135339951985228	0.0210529135039279
iPSC-CVPC	Heart	c5.bp	GO_POSITIVE_REGULATION_OF_ORGANELLE_ORGANIZATION	http://www.gsea-msigdb.org/gsea/msigdb/cards/GO_POSITIVE_REGULATION_OF_ORGANELLE_ORGANIZATION	624	0.392113013130951	0.232988262549373	0.00143539673317693	0.0220554985077338
iPSC-CVPC	Arteria	c5.bp	GO_MUSCLE_CELL_PROLIFERATION	http://www.gsea-msigdb.org/gsea/msigdb/cards/GO_MUSCLE_CELL_PROLIFERATION	241	-0.181780957183653	0.120960139348472	0.00294957202203227	0.0391363085126282
iPSC-CVPC	Heart	c5.bp	GO_DNA_DEALKYLATION	http://www.gsea-msigdb.org/gsea/msigdb/cards/GO_DNA_DEALKYLATION	33	0.930245799895804	0.236527443788534	0.000801555542147997	0.0139078089058706
iPSC-CVPC	Arteria	c5.bp	GO_DNA_DEALKYLATION	http://www.gsea-msigdb.org/gsea/msigdb/cards/GO_DNA_DEALKYLATION	33	0.919010775801297	0.117222015190632	0.000702645305524026	0.0124824261272606
Heart	Arteria	c5.bp	GO_ACTIN_FILAMENT_BASED_MOVEMENT	http://www.gsea-msigdb.org/gsea/msigdb/cards/GO_ACTIN_FILAMENT_BASED_MOVEMENT	143	0.51402652465809	-0.103158583930295	1.4374699454605e-08	9.63276619977755e-07
iPSC-CVPC	Arteria	c5.bp	GO_SARCOMERE_ORGANIZATION	http://www.gsea-msigdb.org/gsea/msigdb/cards/GO_SARCOMERE_ORGANIZATION	47	0.685647262232669	0.117135581615904	0.000503382471594089	0.00951545569651372
Heart	Arteria	c5.bp	GO_SARCOMERE_ORGANIZATION	http://www.gsea-msigdb.org/gsea/msigdb/cards/GO_SARCOMERE_ORGANIZATION	47	0.99355235674746	-0.101587067751286	1.16553125440681e-07	6.29464579463303e-06
Heart	Arteria	c5.bp	GO_ACETYL_COA_METABOLIC_PROCESS	http://www.gsea-msigdb.org/gsea/msigdb/cards/GO_ACETYL_COA_METABOLIC_PROCESS	38	0.566417588309084	-0.10036858009455	0.000491237151093216	0.00932455335825444
Heart	Arteria	c5.bp	GO_CREATINE_METABOLIC_PROCESS	http://www.gsea-msigdb.org/gsea/msigdb/cards/GO_CREATINE_METABOLIC_PROCESS	8	1.03216552626745	-0.0996682002543125	0.00252487414233155	0.0344730428545414
iPSC-CVPC	Heart	c5.bp	GO_POSITIVE_REGULATION_OF_MACROPHAGE_DERIVED_FOAM_CELL_DIFFERENTIATION	http://www.gsea-msigdb.org/gsea/msigdb/cards/GO_POSITIVE_REGULATION_OF_MACROPHAGE_DERIVED_FOAM_CELL_DIFFERENTIATION	17	-0.912211984672539	0.238247338042563	0.000982435663487254	0.0163469200991934
Heart	Arteria	c5.bp	GO_POSITIVE_REGULATION_OF_POTASSIUM_ION_TRANSPORT	http://www.gsea-msigdb.org/gsea/msigdb/cards/GO_POSITIVE_REGULATION_OF_POTASSIUM_ION_TRANSPORT	47	0.537029819484859	-0.100286750421755	0.00364935755272078	0.0462330164745994
iPSC-CVPC	Heart	c5.bp	GO_POSITIVE_REGULATION_OF_NERVOUS_SYSTEM_DEVELOPMENT	http://www.gsea-msigdb.org/gsea/msigdb/cards/GO_POSITIVE_REGULATION_OF_NERVOUS_SYSTEM_DEVELOPMENT	547	0.434184544751822	0.233056044294612	0.000389974348880624	0.00766415885333245
iPSC-CVPC	Arteria	c5.bp	GO_POSITIVE_REGULATION_OF_NERVOUS_SYSTEM_DEVELOPMENT	http://www.gsea-msigdb.org/gsea/msigdb/cards/GO_POSITIVE_REGULATION_OF_NERVOUS_SYSTEM_DEVELOPMENT	547	0.301078037793271	0.114220608633354	0.00374568620121222	0.0471909858725042
iPSC-CVPC	Heart	c5.bp	GO_CELLULAR_RESPONSE_TO_OXYGEN_CONTAINING_COMPOUND	http://www.gsea-msigdb.org/gsea/msigdb/cards/GO_CELLULAR_RESPONSE_TO_OXYGEN_CONTAINING_COMPOUND	1208	0.127618117804256	0.243043834590643	0.00274484250760121	0.0369436445240349
iPSC-CVPC	Arteria	c5.bp	GO_CELLULAR_RESPONSE_TO_OXYGEN_CONTAINING_COMPOUND	http://www.gsea-msigdb.org/gsea/msigdb/cards/GO_CELLULAR_RESPONSE_TO_OXYGEN_CONTAINING_COMPOUND	1208	-0.0123086386046833	0.124937472690412	0.00216900333961533	0.0307545438522004
Heart	Arteria	c5.bp	GO_CELLULAR_KETONE_METABOLIC_PROCESS	http://www.gsea-msigdb.org/gsea/msigdb/cards/GO_CELLULAR_KETONE_METABOLIC_PROCESS	248	0.243923013258794	-0.102828929031509	1.75096056476393e-06	7.16792722158188e-05
Heart	Arteria	c5.bp	GO_RESPONSE_TO_MURAMYL_DIPEPTIDE	http://www.gsea-msigdb.org/gsea/msigdb/cards/GO_RESPONSE_TO_MURAMYL_DIPEPTIDE	20	-0.769139911785159	-0.098566540997316	0.000141174378008707	0.00331600603293713
iPSC-CVPC	Heart	c5.bp	GO_REGULATION_OF_IMMUNE_RESPONSE	http://www.gsea-msigdb.org/gsea/msigdb/cards/GO_REGULATION_OF_IMMUNE_RESPONSE	1116	-0.0558883574725377	0.250761563983189	3.46391819745697e-13	5.15409820119163e-11
iPSC-CVPC	Arteria	c5.bp	GO_REGULATION_OF_IMMUNE_RESPONSE	http://www.gsea-msigdb.org/gsea/msigdb/cards/GO_REGULATION_OF_IMMUNE_RESPONSE	1116	-0.350594093625548	0.139536378962914	2.26733529316049e-22	9.89875143048134e-20
Heart	Arteria	c5.bp	GO_REGULATION_OF_IMMUNE_RESPONSE	http://www.gsea-msigdb.org/gsea/msigdb/cards/GO_REGULATION_OF_IMMUNE_RESPONSE	1116	-0.303018569521669	-0.0900225286093395	6.96843386622037e-14	1.16261223055437e-11
iPSC-CVPC	Heart	c5.bp	GO_PEPTIDE_SECRETION	http://www.gsea-msigdb.org/gsea/msigdb/cards/GO_PEPTIDE_SECRETION	641	-0.021201271834868	0.244096637856646	4.84425596673091e-07	2.30091112884941e-05
iPSC-CVPC	Arteria	c5.bp	GO_PEPTIDE_SECRETION	http://www.gsea-msigdb.org/gsea/msigdb/cards/GO_PEPTIDE_SECRETION	641	-0.156524535740241	0.125356355655696	5.0180875877159e-06	0.000182475684754503
Heart	Arteria	c5.bp	GO_THIOESTER_METABOLIC_PROCESS	http://www.gsea-msigdb.org/gsea/msigdb/cards/GO_THIOESTER_METABOLIC_PROCESS	105	0.485960488794322	-0.101847174783485	1.6882661122012e-07	8.85538086147317e-06
iPSC-CVPC	Heart	c5.bp	GO_NEGATIVE_REGULATION_OF_CELLULAR_AMIDE_METABOLIC_PROCESS	http://www.gsea-msigdb.org/gsea/msigdb/cards/GO_NEGATIVE_REGULATION_OF_CELLULAR_AMIDE_METABOLIC_PROCESS	228	0.633636502027683	0.23479542410017	3.55419459599485e-05	0.0010122373188551
iPSC-CVPC	Arteria	c5.bp	GO_NEGATIVE_REGULATION_OF_CELLULAR_AMIDE_METABOLIC_PROCESS	http://www.gsea-msigdb.org/gsea/msigdb/cards/GO_NEGATIVE_REGULATION_OF_CELLULAR_AMIDE_METABOLIC_PROCESS	228	0.508303491582347	0.115686098771123	0.000205907575515448	0.00453276431861588
iPSC-CVPC	Heart	c5.bp	GO_LEUKOCYTE_DIFFERENTIATION	http://www.gsea-msigdb.org/gsea/msigdb/cards/GO_LEUKOCYTE_DIFFERENTIATION	520	0.00168548299908625	0.242497156861503	4.56822632747006e-05	0.00126113144002088
iPSC-CVPC	Arteria	c5.bp	GO_LEUKOCYTE_DIFFERENTIATION	http://www.gsea-msigdb.org/gsea/msigdb/cards/GO_LEUKOCYTE_DIFFERENTIATION	520	-0.323163751357949	0.127691929944085	1.05071325637748e-10	1.03392896494079e-08
Heart	Arteria	c5.bp	GO_LEUKOCYTE_DIFFERENTIATION	http://www.gsea-msigdb.org/gsea/msigdb/cards/GO_LEUKOCYTE_DIFFERENTIATION	520	-0.36632379524966	-0.0935802061178041	4.28495241763267e-12	5.35868946513173e-10
iPSC-CVPC	Heart	c5.bp	GO_MORPHOGENESIS_OF_EMBRYONIC_EPITHELIUM	http://www.gsea-msigdb.org/gsea/msigdb/cards/GO_MORPHOGENESIS_OF_EMBRYONIC_EPITHELIUM	151	0.781583855114212	0.233996372938837	1.55979766530522e-07	8.25277851812324e-06
iPSC-CVPC	Arteria	c5.bp	GO_MORPHOGENESIS_OF_EMBRYONIC_EPITHELIUM	http://www.gsea-msigdb.org/gsea/msigdb/cards/GO_MORPHOGENESIS_OF_EMBRYONIC_EPITHELIUM	151	0.568582763056468	0.115451391169671	3.02988530311413e-05	0.000884685252562068
Heart	Arteria	c5.bp	GO_SKELETAL_MUSCLE_CONTRACTION	http://www.gsea-msigdb.org/gsea/msigdb/cards/GO_SKELETAL_MUSCLE_CONTRACTION	44	0.474884926859247	-0.100295974708655	0.00401792156801944	0.0497440386487908
iPSC-CVPC	Heart	c5.bp	GO_TONGUE_DEVELOPMENT	http://www.gsea-msigdb.org/gsea/msigdb/cards/GO_TONGUE_DEVELOPMENT	20	1.01458184130609	0.236827461122119	0.00118678884276565	0.0190284970856407
iPSC-CVPC	Arteria	c5.bp	GO_BONE_GROWTH	http://www.gsea-msigdb.org/gsea/msigdb/cards/GO_BONE_GROWTH	47	-0.51585757786	0.119577423375101	0.00357384952460205	0.0455127499727341
Heart	Arteria	c5.bp	GO_ACTIN_POLYMERIZATION_OR_DEPOLYMERIZATION	http://www.gsea-msigdb.org/gsea/msigdb/cards/GO_ACTIN_POLYMERIZATION_OR_DEPOLYMERIZATION	205	-0.395666461518161	-0.0964066619158722	4.01863181242279e-05	0.00112517060987685
iPSC-CVPC	Heart	c5.bp	GO_PROTEIN_MODIFICATION_BY_SMALL_PROTEIN_REMOVAL	http://www.gsea-msigdb.org/gsea/msigdb/cards/GO_PROTEIN_MODIFICATION_BY_SMALL_PROTEIN_REMOVAL	299	0.581849548912077	0.232963184453524	1.708638547561e-06	7.01041800023213e-05
iPSC-CVPC	Arteria	c5.bp	GO_PROTEIN_MODIFICATION_BY_SMALL_PROTEIN_REMOVAL	http://www.gsea-msigdb.org/gsea/msigdb/cards/GO_PROTEIN_MODIFICATION_BY_SMALL_PROTEIN_REMOVAL	299	0.58359219418462	0.112213688388094	1.28880523096895e-08	8.72474471538675e-07
iPSC-CVPC	Arteria	c5.bp	GO_TRANSLATIONAL_TERMINATION	http://www.gsea-msigdb.org/gsea/msigdb/cards/GO_TRANSLATIONAL_TERMINATION	105	1.09666556435637	0.113347489336449	6.38422546707211e-21	2.41174867657389e-18
Heart	Arteria	c5.bp	GO_TRANSLATIONAL_TERMINATION	http://www.gsea-msigdb.org/gsea/msigdb/cards/GO_TRANSLATIONAL_TERMINATION	105	0.997901175675842	-0.104847979705471	2.1826897676331e-29	1.82916929044094e-26
iPSC-CVPC	Heart	c5.bp	GO_INTERLEUKIN_1_PRODUCTION	http://www.gsea-msigdb.org/gsea/msigdb/cards/GO_INTERLEUKIN_1_PRODUCTION	116	-0.26347310985073	0.239709963567937	8.79813566737859e-05	0.00221346885221845
iPSC-CVPC	Arteria	c5.bp	GO_INTERLEUKIN_1_PRODUCTION	http://www.gsea-msigdb.org/gsea/msigdb/cards/GO_INTERLEUKIN_1_PRODUCTION	116	-0.665829933366268	0.121799610614158	5.77332472860814e-07	2.68448553978374e-05
Heart	Arteria	c5.bp	GO_INTERLEUKIN_1_PRODUCTION	http://www.gsea-msigdb.org/gsea/msigdb/cards/GO_INTERLEUKIN_1_PRODUCTION	116	-0.432759924633654	-0.0977621800966128	1.13927903027741e-05	0.000376194270011304
iPSC-CVPC	Heart	c5.bp	GO_REGULATION_OF_DNA_REPAIR	http://www.gsea-msigdb.org/gsea/msigdb/cards/GO_REGULATION_OF_DNA_REPAIR	122	0.829062532620565	0.234100497000892	1.56851914239106e-07	8.28689580815868e-06
iPSC-CVPC	Arteria	c5.bp	GO_REGULATION_OF_DNA_REPAIR	http://www.gsea-msigdb.org/gsea/msigdb/cards/GO_REGULATION_OF_DNA_REPAIR	122	0.732831299886197	0.11481649081444	1.11118129851961e-06	4.75161978262559e-05
iPSC-CVPC	Heart	c5.bp	GO_LEUKOCYTE_MEDIATED_IMMUNITY	http://www.gsea-msigdb.org/gsea/msigdb/cards/GO_LEUKOCYTE_MEDIATED_IMMUNITY	872	-0.175507237309279	0.252825812118854	7.17877333273838e-21	2.69792363359084e-18
iPSC-CVPC	Arteria	c5.bp	GO_LEUKOCYTE_MEDIATED_IMMUNITY	http://www.gsea-msigdb.org/gsea/msigdb/cards/GO_LEUKOCYTE_MEDIATED_IMMUNITY	872	-0.439689470074548	0.139050755366386	1.59284252649375e-26	1.04623924111831e-23
Heart	Arteria	c5.bp	GO_LEUKOCYTE_MEDIATED_IMMUNITY	http://www.gsea-msigdb.org/gsea/msigdb/cards/GO_LEUKOCYTE_MEDIATED_IMMUNITY	872	-0.273730493886954	-0.0927547501998796	1.12903236619751e-08	7.72926016780228e-07
Heart	Arteria	c5.bp	GO_ORGANOPHOSPHATE_BIOSYNTHETIC_PROCESS	http://www.gsea-msigdb.org/gsea/msigdb/cards/GO_ORGANOPHOSPHATE_BIOSYNTHETIC_PROCESS	594	0.104444621020627	-0.104690227642398	3.78168549257544e-06	0.000142564068034221
iPSC-CVPC	Heart	c5.bp	GO_REGULATION_OF_LEUKOCYTE_MIGRATION	http://www.gsea-msigdb.org/gsea/msigdb/cards/GO_REGULATION_OF_LEUKOCYTE_MIGRATION	197	-0.179371120598714	0.240956045221332	1.3984996920541e-05	0.000451964601276475
iPSC-CVPC	Arteria	c5.bp	GO_REGULATION_OF_LEUKOCYTE_MIGRATION	http://www.gsea-msigdb.org/gsea/msigdb/cards/GO_REGULATION_OF_LEUKOCYTE_MIGRATION	197	-0.536280095829554	0.123767388798764	2.86275493324493e-09	2.20169408679277e-07
Heart	Arteria	c5.bp	GO_REGULATION_OF_LEUKOCYTE_MIGRATION	http://www.gsea-msigdb.org/gsea/msigdb/cards/GO_REGULATION_OF_LEUKOCYTE_MIGRATION	197	-0.420995509532807	-0.0965674225196303	5.26131020643587e-07	2.47003777103048e-05
iPSC-CVPC	Arteria	c5.bp	GO_REGULATION_OF_CELLULAR_RESPONSE_TO_HEAT	http://www.gsea-msigdb.org/gsea/msigdb/cards/GO_REGULATION_OF_CELLULAR_RESPONSE_TO_HEAT	79	0.787456650206463	0.115793197692551	1.59169359236003e-06	6.59742968308003e-05
Heart	Arteria	c5.bp	GO_REGULATION_OF_CELLULAR_RESPONSE_TO_HEAT	http://www.gsea-msigdb.org/gsea/msigdb/cards/GO_REGULATION_OF_CELLULAR_RESPONSE_TO_HEAT	79	0.310140921215491	-0.100795960119558	0.000225655795432369	0.00490084989939827
iPSC-CVPC	Arteria	c5.bp	GO_POSITIVE_REGULATION_OF_ACUTE_INFLAMMATORY_RESPONSE	http://www.gsea-msigdb.org/gsea/msigdb/cards/GO_POSITIVE_REGULATION_OF_ACUTE_INFLAMMATORY_RESPONSE	31	-0.886746753522295	0.119497084200848	3.25163808846096e-05	0.000937791461200949
Heart	Arteria	c5.bp	GO_POSITIVE_REGULATION_OF_ACUTE_INFLAMMATORY_RESPONSE	http://www.gsea-msigdb.org/gsea/msigdb/cards/GO_POSITIVE_REGULATION_OF_ACUTE_INFLAMMATORY_RESPONSE	31	-0.549293663400617	-0.0987160129462841	0.00285727620053548	0.0381540568690185
iPSC-CVPC	Heart	c5.bp	GO_REGULATION_OF_NUCLEOBASE_CONTAINING_COMPOUND_TRANSPORT	http://www.gsea-msigdb.org/gsea/msigdb/cards/GO_REGULATION_OF_NUCLEOBASE_CONTAINING_COMPOUND_TRANSPORT	16	1.00754525837983	0.236909322735074	0.000767062516163163	0.0134006813293805
iPSC-CVPC	Arteria	c5.bp	GO_REGULATION_OF_NUCLEOBASE_CONTAINING_COMPOUND_TRANSPORT	http://www.gsea-msigdb.org/gsea/msigdb/cards/GO_REGULATION_OF_NUCLEOBASE_CONTAINING_COMPOUND_TRANSPORT	16	0.953032953133281	0.117706821543414	0.00244620908064553	0.0335750485430695
iPSC-CVPC	Arteria	c5.bp	GO_REGULATION_OF_CELLULAR_AMINE_METABOLIC_PROCESS	http://www.gsea-msigdb.org/gsea/msigdb/cards/GO_REGULATION_OF_CELLULAR_AMINE_METABOLIC_PROCESS	81	0.75525046284362	0.116168523222025	0.000195451001963842	0.00433794127920296
Heart	Arteria	c5.bp	GO_REGULATION_OF_CELLULAR_AMINE_METABOLIC_PROCESS	http://www.gsea-msigdb.org/gsea/msigdb/cards/GO_REGULATION_OF_CELLULAR_AMINE_METABOLIC_PROCESS	81	0.327128080610232	-0.100692707947485	0.000435832948793439	0.00842868553410631
iPSC-CVPC	Heart	c5.bp	GO_RRNA_TRANSCRIPTION	http://www.gsea-msigdb.org/gsea/msigdb/cards/GO_RRNA_TRANSCRIPTION	33	0.772443611538619	0.236646923100487	0.00240296705272687	0.0331688611978916
iPSC-CVPC	Heart	c5.bp	GO_RNA_METHYLATION	http://www.gsea-msigdb.org/gsea/msigdb/cards/GO_RNA_METHYLATION	79	0.72352880958931	0.235671897773593	4.90818079215532e-05	0.00134200421347778
iPSC-CVPC	Arteria	c5.bp	GO_RNA_METHYLATION	http://www.gsea-msigdb.org/gsea/msigdb/cards/GO_RNA_METHYLATION	79	0.722333565825183	0.116073082559152	6.17825324500699e-05	0.0016346429577533
iPSC-CVPC	Arteria	c5.bp	GO_REGULATION_OF_PHOSPHOLIPID_METABOLIC_PROCESS	http://www.gsea-msigdb.org/gsea/msigdb/cards/GO_REGULATION_OF_PHOSPHOLIPID_METABOLIC_PROCESS	91	-0.32557117865234	0.12013251749267	0.00230751557024542	0.032235802397207
iPSC-CVPC	Heart	c5.bp	GO_MICROTUBULE_BASED_PROCESS	http://www.gsea-msigdb.org/gsea/msigdb/cards/GO_MICROTUBULE_BASED_PROCESS	752	0.589565095364098	0.225554600193314	4.13278438514304e-14	7.19134073356549e-12
iPSC-CVPC	Arteria	c5.bp	GO_MICROTUBULE_BASED_PROCESS	http://www.gsea-msigdb.org/gsea/msigdb/cards/GO_MICROTUBULE_BASED_PROCESS	752	0.512321127579235	0.104979225998184	3.8684672494813e-15	8.0355008174482e-13
iPSC-CVPC	Heart	c5.bp	GO_CALCIUM_MEDIATED_SIGNALING	http://www.gsea-msigdb.org/gsea/msigdb/cards/GO_CALCIUM_MEDIATED_SIGNALING	221	-0.252449670491896	0.242023933895095	1.56171983783445e-08	1.03700757428663e-06
iPSC-CVPC	Arteria	c5.bp	GO_CALCIUM_MEDIATED_SIGNALING	http://www.gsea-msigdb.org/gsea/msigdb/cards/GO_CALCIUM_MEDIATED_SIGNALING	221	-0.242849309976605	0.121687059014001	0.000297196936756799	0.00613486168233336
iPSC-CVPC	Arteria	c5.bp	GO_CELLULAR_AMINO_ACID_METABOLIC_PROCESS	http://www.gsea-msigdb.org/gsea/msigdb/cards/GO_CELLULAR_AMINO_ACID_METABOLIC_PROCESS	337	0.61408914731211	0.11106085695556	1.75805983602622e-11	1.9659261439392e-09
Heart	Arteria	c5.bp	GO_CELLULAR_AMINO_ACID_METABOLIC_PROCESS	http://www.gsea-msigdb.org/gsea/msigdb/cards/GO_CELLULAR_AMINO_ACID_METABOLIC_PROCESS	337	0.303894454254908	-0.105161551297879	1.82560238042851e-13	2.81401361426347e-11
iPSC-CVPC	Arteria	c5.bp	GO_CRISTAE_FORMATION	http://www.gsea-msigdb.org/gsea/msigdb/cards/GO_CRISTAE_FORMATION	34	0.953209974456384	0.117009061919608	7.11173684859915e-07	3.21855755365931e-05
Heart	Arteria	c5.bp	GO_CRISTAE_FORMATION	http://www.gsea-msigdb.org/gsea/msigdb/cards/GO_CRISTAE_FORMATION	34	1.24025028200854	-0.101395245445987	2.94343956306931e-15	6.21916122151834e-13
iPSC-CVPC	Arteria	c5.bp	GO_AEROBIC_RESPIRATION	http://www.gsea-msigdb.org/gsea/msigdb/cards/GO_AEROBIC_RESPIRATION	88	0.818903779714034	0.115464696063041	4.20300687191846e-10	3.81140582120277e-08
Heart	Arteria	c5.bp	GO_AEROBIC_RESPIRATION	http://www.gsea-msigdb.org/gsea/msigdb/cards/GO_AEROBIC_RESPIRATION	88	1.04610504034763	-0.103961384674933	4.24587864307768e-20	1.50273187372889e-17
iPSC-CVPC	Heart	c5.bp	GO_POSITIVE_REGULATION_OF_CELLULAR_COMPONENT_ORGANIZATION	http://www.gsea-msigdb.org/gsea/msigdb/cards/GO_POSITIVE_REGULATION_OF_CELLULAR_COMPONENT_ORGANIZATION	1220	0.356901220818308	0.230752795810999	0.000673562741128273	0.0120577941881685
Heart	Arteria	c5.bp	GO_REGULATION_OF_CARDIAC_MUSCLE_CONTRACTION_BY_REGULATION_OF_THE_RELEASE_OF_SEQUESTERED_CALCIUM_ION	http://www.gsea-msigdb.org/gsea/msigdb/cards/GO_REGULATION_OF_CARDIAC_MUSCLE_CONTRACTION_BY_REGULATION_OF_THE_RELEASE_OF_SEQUESTERED_CALCIUM_ION	24	0.787753721782146	-0.100094930172761	0.0033804587434174	0.0435837076081025
iPSC-CVPC	Arteria	c5.bp	GO_RESPONSE_TO_INTERFERON_BETA	http://www.gsea-msigdb.org/gsea/msigdb/cards/GO_RESPONSE_TO_INTERFERON_BETA	30	-0.802040256917635	0.119537166814952	0.00293179811461798	0.0389778389384906
iPSC-CVPC	Heart	c5.bp	GO_FOREBRAIN_DEVELOPMENT	http://www.gsea-msigdb.org/gsea/msigdb/cards/GO_FOREBRAIN_DEVELOPMENT	383	0.566957865368878	0.232778112336604	2.58628383358825e-06	0.000101871079429004
iPSC-CVPC	Arteria	c5.bp	GO_FOREBRAIN_DEVELOPMENT	http://www.gsea-msigdb.org/gsea/msigdb/cards/GO_FOREBRAIN_DEVELOPMENT	383	0.413986478314316	0.114112531715451	0.000156340518299658	0.00360032559971881
iPSC-CVPC	Arteria	c5.bp	GO_CARBOHYDRATE_DERIVATIVE_METABOLIC_PROCESS	http://www.gsea-msigdb.org/gsea/msigdb/cards/GO_CARBOHYDRATE_DERIVATIVE_METABOLIC_PROCESS	1117	0.254787234769147	0.111482627330858	0.000547485089850723	0.0101724236533961
Heart	Arteria	c5.bp	GO_CARBOHYDRATE_DERIVATIVE_METABOLIC_PROCESS	http://www.gsea-msigdb.org/gsea/msigdb/cards/GO_CARBOHYDRATE_DERIVATIVE_METABOLIC_PROCESS	1117	-0.00351140053761485	-0.104050750842057	0.00168050065975059	0.0249997189556735
Heart	Arteria	c5.bp	GO_NAD_METABOLIC_PROCESS	http://www.gsea-msigdb.org/gsea/msigdb/cards/GO_NAD_METABOLIC_PROCESS	50	0.570928370069877	-0.100739256057268	0.000153442224303808	0.00354801997113304
Heart	Arteria	c5.bp	GO_AMEBOIDAL_TYPE_CELL_MIGRATION	http://www.gsea-msigdb.org/gsea/msigdb/cards/GO_AMEBOIDAL_TYPE_CELL_MIGRATION	462	-0.274687326463259	-0.0961067150647852	0.000169415122580788	0.00384554395150767
iPSC-CVPC	Arteria	c5.bp	GO_HEMATOPOIETIC_STEM_CELL_DIFFERENTIATION	http://www.gsea-msigdb.org/gsea/msigdb/cards/GO_HEMATOPOIETIC_STEM_CELL_DIFFERENTIATION	83	0.637963720556745	0.116444194841939	0.00152575314478952	0.0231433617103308
iPSC-CVPC	Heart	c5.bp	GO_MONOCARBOXYLIC_ACID_METABOLIC_PROCESS	http://www.gsea-msigdb.org/gsea/msigdb/cards/GO_MONOCARBOXYLIC_ACID_METABOLIC_PROCESS	654	0.0905779885577152	0.241449801298725	0.00261360228580602	0.0354693922913803
Heart	Arteria	c5.bp	GO_MONOCARBOXYLIC_ACID_METABOLIC_PROCESS	http://www.gsea-msigdb.org/gsea/msigdb/cards/GO_MONOCARBOXYLIC_ACID_METABOLIC_PROCESS	654	0.232393069112096	-0.108106945810466	1.41332736480063e-13	2.2498752148526e-11
Heart	Arteria	c5.bp	GO_DICARBOXYLIC_ACID_METABOLIC_PROCESS	http://www.gsea-msigdb.org/gsea/msigdb/cards/GO_DICARBOXYLIC_ACID_METABOLIC_PROCESS	98	0.331940587550879	-0.10105017129578	0.00034949228057904	0.00700415961647533
iPSC-CVPC	Arteria	c5.bp	GO_REGULATION_OF_MEMBRANE_POTENTIAL	http://www.gsea-msigdb.org/gsea/msigdb/cards/GO_REGULATION_OF_MEMBRANE_POTENTIAL	435	0.369346403406597	0.114361061164258	0.000372284970083998	0.00738595834549611
Heart	Arteria	c5.bp	GO_REGULATION_OF_MEMBRANE_POTENTIAL	http://www.gsea-msigdb.org/gsea/msigdb/cards/GO_REGULATION_OF_MEMBRANE_POTENTIAL	435	0.214448770583107	-0.104224707047308	4.90322356982852e-07	2.32286632392871e-05
iPSC-CVPC	Heart	c5.bp	GO_CATION_TRANSPORT	http://www.gsea-msigdb.org/gsea/msigdb/cards/GO_CATION_TRANSPORT	1180	0.0928490519064248	0.244045816870496	9.38571504859291e-05	0.00234228501901709
Heart	Arteria	c5.bp	GO_CATION_TRANSPORT	http://www.gsea-msigdb.org/gsea/msigdb/cards/GO_CATION_TRANSPORT	1180	0.0668786791991935	-0.106724018775549	1.95243526741025e-06	7.93478834512897e-05
iPSC-CVPC	Arteria	c5.bp	GO_MACROAUTOPHAGY	http://www.gsea-msigdb.org/gsea/msigdb/cards/GO_MACROAUTOPHAGY	295	0.359257953372652	0.114947877120005	0.00120917885485659	0.0192447110082381
iPSC-CVPC	Heart	c5.bp	GO_FATTY_ACID_BETA_OXIDATION_USING_ACYL_COA_DEHYDROGENASE	http://www.gsea-msigdb.org/gsea/msigdb/cards/GO_FATTY_ACID_BETA_OXIDATION_USING_ACYL_COA_DEHYDROGENASE	11	-0.618020911928043	0.237975675769694	0.0013921977960852	0.0215187087374976
iPSC-CVPC	Heart	c5.bp	GO_MEMBRANE_DOCKING	http://www.gsea-msigdb.org/gsea/msigdb/cards/GO_MEMBRANE_DOCKING	179	0.603667094068219	0.234326387938402	1.3504618256426e-05	0.000437798226970993
iPSC-CVPC	Arteria	c5.bp	GO_MEMBRANE_DOCKING	http://www.gsea-msigdb.org/gsea/msigdb/cards/GO_MEMBRANE_DOCKING	179	0.456039283625516	0.11542254122383	0.000315905791659146	0.00643182780342828
iPSC-CVPC	Arteria	c5.bp	GO_ORGANONITROGEN_COMPOUND_CATABOLIC_PROCESS	http://www.gsea-msigdb.org/gsea/msigdb/cards/GO_ORGANONITROGEN_COMPOUND_CATABOLIC_PROCESS	1301	0.273543322658903	0.10896853722322	5.48586710264127e-05	0.00147972284345717
Heart	Arteria	c5.bp	GO_ORGANONITROGEN_COMPOUND_CATABOLIC_PROCESS	http://www.gsea-msigdb.org/gsea/msigdb/cards/GO_ORGANONITROGEN_COMPOUND_CATABOLIC_PROCESS	1301	-0.0156536880556623	-0.104283012381155	0.00195342695876087	0.0282584139159318
Heart	Arteria	c5.bp	GO_REGULATION_OF_SODIUM_ION_TRANSPORT	http://www.gsea-msigdb.org/gsea/msigdb/cards/GO_REGULATION_OF_SODIUM_ION_TRANSPORT	85	0.414436029816798	-0.101069525991666	9.49206715901886e-05	0.00236681643124797
iPSC-CVPC	Heart	c5.bp	GO_POSITIVE_REGULATION_OF_TUMOR_NECROSIS_FACTOR_SUPERFAMILY_CYTOKINE_PRODUCTION	http://www.gsea-msigdb.org/gsea/msigdb/cards/GO_POSITIVE_REGULATION_OF_TUMOR_NECROSIS_FACTOR_SUPERFAMILY_CYTOKINE_PRODUCTION	88	-0.223147389224479	0.239282672402963	0.00106406057181107	0.017445377159922
iPSC-CVPC	Arteria	c5.bp	GO_POSITIVE_REGULATION_OF_TUMOR_NECROSIS_FACTOR_SUPERFAMILY_CYTOKINE_PRODUCTION	http://www.gsea-msigdb.org/gsea/msigdb/cards/GO_POSITIVE_REGULATION_OF_TUMOR_NECROSIS_FACTOR_SUPERFAMILY_CYTOKINE_PRODUCTION	88	-0.61851703842326	0.121191472253866	1.15650299750735e-05	0.000381363532543029
[truncated: 3,596 more rows]
