# Supplementary material for: In heart failure reactivation of RNA-binding proteins is associated with the expression of 1,523 fetal-specific isoforms
Source: PLoS Comput Biol. 2022 Feb 28;18(2):e1009918. doi: 10.1371/journal.pcbi.1009918 (PMC8912908; doi:10.1371/journal.pcbi.1009918)
Supplement: S5 Table — Shown is the differential isoform expression analysis between: iPSC-CVPC and adult heart; iPSC-CVPC and adult arteria; adult heart and adult arteria. For each isoform, we report: isoform ID, gene ID, gene name; the tested tissues (tissue 1 and tissue 2); effect size, standard error, p-value and FDR correction (Bonferroni); mean isoform use in each of the two tested tissues and the log2 ratio between them; whether the isoform is differentially expressed (FDR < 0.05). Effect size > 0 corresponds to isoforms where the expression in tissue 1 is greater than tissue 2. Only CVS tissue-specific isoforms are reported (FDR < 0.05 and absolute value of log2 ratio >2). The differential expression analysis of all isoforms can be found at https://doi.org/10.6084/m9.figshare.13537343. (CSV) [file pcbi.1009918.s021.csv]

Transcript ID	Gene ID	Gene name	Tissue 1	Tissue 2	Effect size (beta)	Standard error of beta	P-value	FDR (Bonferroni)	Mean Use in Tissue1 (%)	Mean Use in Tissue2 (%)	log2 ratio	Stage-specific
ENST00000000233.10_2	ENSG00000004059.11_6	ARF5	iPSC-CVPC	Heart	-1.33288784996855	0.140168370185616	4.39939220819975e-20	1.68369139200013e-15	73.9275543334556	81.6918490432063	-0.144079950976603	FALSE
ENST00000000412.3	ENSG00000003056.3	M6PR	iPSC-CVPC	Heart	1.23559103542215	0.104060811735266	2.16858412867679e-29	8.29938831885894e-25	59.9681111111111	30.3221198156682	0.983824915522783	FALSE
ENST00000001008.6_2	ENSG00000004478.8_4	FKBP4	iPSC-CVPC	Heart	0.936925222219071	0.131356867956288	2.80802398487452e-12	1.07465885925133e-07	93.2716666666667	81.1126497695853	0.201511972315045	FALSE
ENST00000001146.6_2	ENSG00000003137.8_7	CYP26B1	iPSC-CVPC	Heart	-0.842874483987296	0.16564157183162	4.81556547170486e-07	0.0184296506167617	21.4870368574254	34.7355409482093	-0.692946021626696	FALSE
ENST00000002165.11_3	ENSG00000001036.14_5	FUCA2	iPSC-CVPC	Heart	0.757242548198962	0.136157905478166	4.01008151450752e-08	0.00153469829641717	95.3710937684009	85.9126714793958	0.150681129081099	FALSE
ENST00000002829.8_3	ENSG00000001617.12_6	SEMA3F	iPSC-CVPC	Heart	1.78939805751842	0.128467773504891	1.7853103927209e-38	6.83256140398216e-34	53.6199722694397	26.6882098126593	1.00656793733911	FALSE
ENST00000003100.13_4	ENSG00000001630.17_9	CYP51A1	iPSC-CVPC	Heart	-1.23749064982034	0.109778034054424	6.7584681166453e-27	2.58653333292132e-22	89.1556111111111	94.5033179723502	-0.0840393842659359	FALSE
ENST00000005340.10_3	ENSG00000004975.12_6	DVL2	iPSC-CVPC	Heart	1.53378348330803	0.126285253593377	1.52479928451257e-30	5.83555934175806e-26	68.6691666666667	53.4013133640553	0.362787231604082	FALSE
ENST00000005558.8_2	ENSG00000006652.14_8	IFRD1	iPSC-CVPC	Heart	-1.04720907254165	0.131225354637445	7.30004985281407e-15	2.79380207917047e-10	11.6118071748381	13.1729925210244	-0.181990601261978	FALSE
ENST00000006251.11_3	ENSG00000186654.21_7	PRR5	iPSC-CVPC	Heart	0.868604005250129	0.117744046851874	5.33110441920968e-13	2.04026697227574e-08	15.6957222222222	7.16781105990783	1.13076690029506	FALSE
ENST00000006777.11_2	ENSG00000005486.17_4	RHBDD2	iPSC-CVPC	Heart	-0.983249135601432	0.129473280555926	1.1729006198377e-13	4.48880796218086e-09	61.2889824684198	58.0263268120193	0.078920146923152	FALSE
ENST00000007390.3_3	ENSG00000007520.4_5	TSR3	iPSC-CVPC	Heart	-0.807175155151559	0.132067177627614	1.76025049386149e-09	6.73665466505731e-05	90.5471666666667	92.509470046083	-0.0309315614046166	FALSE
ENST00000007414.8_3	ENSG00000006025.12_7	OSBPL7	iPSC-CVPC	Heart	0.94220959790264	0.141361332733075	5.93284658479318e-11	2.2705597164662e-06	70.8824543378996	51.4099369970837	0.463381314678105	FALSE
ENST00000007969.12_2	ENSG00000010626.15_6	LRRC23	iPSC-CVPC	Heart	0.878954899080705	0.122852475713884	2.42426370901109e-12	9.27789964075634e-08	9.56109507938095	4.77237926508257	1.00246716684472	FALSE
ENST00000008527.10_3	ENSG00000008405.12_6	CRY1	iPSC-CVPC	Heart	1.15301324139334	0.130495784533155	1.06502199040127e-17	4.0759456594647e-13	93.7992353209124	74.3371558328038	0.335492670304836	FALSE
ENST00000009041.11_1	ENSG00000010270.13_4	STARD3NL	iPSC-CVPC	Heart	-0.927426829638704	0.125639092780313	5.16395887798323e-13	1.97629870219296e-08	63.1883105967181	75.3897828650315	-0.254711322330738	FALSE
ENST00000009180.10_3	ENSG00000010278.14_6	CD9	iPSC-CVPC	Heart	-1.7251980753504	0.135850989821948	6.09879155167555e-33	2.33406851474175e-28	51.2465853970159	70.2027188940092	-0.454071026173978	FALSE
ENST00000011619.6_3	ENSG00000010017.13_5	RANBP9	iPSC-CVPC	Heart	1.84420566190372	0.126355175608406	1.38978904515631e-41	5.31886165471771e-37	97.245	79.203732718894	0.29605565030279	FALSE
ENST00000016171.6_3	ENSG00000014919.13_5	COX15	iPSC-CVPC	Heart	1.28681150662585	0.125087923448945	5.42769122015767e-23	2.07723170686654e-18	68.6163818562588	58.1825785509007	0.237965818955812	FALSE
ENST00000016946.8_2	ENSG00000015568.13_4	RGPD5	iPSC-CVPC	Heart	1.58212599523666	0.113444628106656	1.48308473561502e-38	5.67591359167224e-34	69.4483888888889	21.0750347476773	1.72040621614354	FALSE
ENST00000017003.7_2	ENSG00000015532.10_4	XYLT2	iPSC-CVPC	Heart	0.936118357849515	0.1125528309404	5.92601830876069e-16	2.2679464669458e-11	89.4642860213979	68.6349769585253	0.382367902830037	FALSE
ENST00000019317.8_1	ENSG00000017797.13_5	RALBP1	iPSC-CVPC	Heart	0.919590151664958	0.129737563340957	3.78392428633924e-12	1.44814566362489e-07	20.4833888888889	13.3746543778802	0.614952812310438	FALSE
ENST00000026218.9_2	ENSG00000007541.17_5	PIGQ	iPSC-CVPC	Heart	1.15521425540574	0.120714080662037	2.64545982941069e-20	1.01244393131377e-15	21.0021111111111	9.60235023041475	1.1290748913665	FALSE
ENST00000029410.10_2	ENSG00000027847.14_5	B4GALT7	iPSC-CVPC	Heart	1.71501367966959	0.125340815621271	2.40047144005757e-37	9.18684424824433e-33	80.074295559333	56.6128571428571	0.50020946561718	FALSE
ENST00000031146.8_2	ENSG00000029364.12_4	SLC39A9	iPSC-CVPC	Heart	-0.834550821880563	0.122373796771337	2.20630004621741e-11	8.44373090687865e-07	15.2249444444444	36.089390503346	-1.24513781467413	FALSE
ENST00000035307.6_2	ENSG00000033100.16_5	CHPF2	iPSC-CVPC	Heart	1.23016433602701	0.104319876340821	4.77554772011723e-29	1.82764986796607e-24	92.1163333333333	62.8242857142857	0.552134622809995	FALSE
ENST00000037502.11_3	ENSG00000034971.17_6	MYOC	iPSC-CVPC	Heart	-1.83787184568161	0.098080811115138	3.49421108029566e-62	1.33726952253995e-57	6.11111111111111	74.5758064516129	-3.60920105653817	TRUE
ENST00000037869.7_2	ENSG00000035141.8_6	FAM136A	iPSC-CVPC	Heart	1.01800046356783	0.0882749386646473	5.79733460195057e-28	2.2186979255125e-23	96.7397777777778	84.3353456221198	0.19797182074204	FALSE
ENST00000039989.9_2	ENSG00000052841.15_5	TTC17	iPSC-CVPC	Heart	1.30454114128501	0.109699211478951	1.81653272212136e-29	6.95205238083066e-25	45.6878618582586	21.012534562212	1.12056073512043	FALSE
ENST00000040663.8_2	ENSG00000037757.14_5	MRI1	iPSC-CVPC	Heart	0.905452698333642	0.123584931375294	7.54226255201737e-13	2.88649930128257e-08	74.3251606283816	52.1734996729461	0.510533466900658	FALSE
ENST00000040738.10_3	ENSG00000038219.13_5	BOD1L1	iPSC-CVPC	Heart	1.548539571781	0.107220901849888	7.28074119503693e-41	2.78641246275258e-36	69.589	35.5008755760369	0.971004668933575	FALSE
ENST00000040877.2_3	ENSG00000059588.10_5	TARBP1	iPSC-CVPC	Heart	1.12658798063836	0.115687948196142	6.3704372183932e-21	2.43803002785126e-16	36.3577817995978	17.8270069836334	1.02819967693796	FALSE
ENST00000042381.9_4	ENSG00000039523.20_8	RIPOR1	iPSC-CVPC	Heart	1.52538095930541	0.104504552477034	1.37626465413282e-41	5.26710245783172e-37	64.2836111111111	39.7700460829493	0.692768740372254	FALSE
ENST00000046640.9_4	ENSG00000040531.16_6	CTNS	iPSC-CVPC	Heart	-1.70905777914399	0.0948616657256941	1.81424435347492e-58	6.94329456518387e-54	5.83294444444444	63.2258287120597	-3.43821780320922	TRUE
ENST00000046794.10_4	ENSG00000043462.12_7	LCP2	iPSC-CVPC	Heart	-0.868242533778669	0.125253819868473	1.06304448909496e-11	4.06837756421532e-07	1.31733333333333	7.16051487491479	-2.44244288162049	TRUE
ENST00000054650.8_1	ENSG00000041988.15_6	THAP3	iPSC-CVPC	Heart	2.32134748808493	0.0903231525416809	3.59561848760055e-99	1.37607915138961e-94	66.8612777777778	20.0442857142857	1.73797991896848	FALSE
ENST00000056233.4_2	ENSG00000050344.9_4	NFE2L3	iPSC-CVPC	Heart	1.45634443970081	0.138186754043043	5.75309777431723e-24	2.20176804920895e-19	59.5606111111111	28.8753456221198	1.04452034160923	FALSE
ENST00000060969.6_5	ENSG00000052723.12_5	SIKE1	iPSC-CVPC	Heart	2.01000439981864	0.118107844900272	2.08802841109837e-53	7.99109353211457e-49	52.5854101256541	25.081315041236	1.06804958563365	FALSE
ENST00000064780.7_2	ENSG00000054967.13_5	RELT	iPSC-CVPC	Heart	1.07245969106518	0.134890135195831	9.06813888631761e-15	3.47046743318261e-10	66.0081449132865	42.464956686359	0.636371274836717	FALSE
ENST00000066544.8_3	ENSG00000004897.12_7	CDC27	iPSC-CVPC	Heart	-0.780120963700351	0.139300754904293	3.24401505189161e-08	0.00124151700050944	44.3071666666667	56.8592916376565	-0.359856052790323	FALSE
ENST00000072644.7_4	ENSG00000058799.15_5	YIPF1	iPSC-CVPC	Heart	-0.923635622870696	0.144144026070946	2.96197862407801e-10	1.1335788392209e-05	29.4290328244953	32.5739502593519	-0.146478557338929	FALSE
ENST00000072869.9_3	ENSG00000133597.11_8	ADCK2	iPSC-CVPC	Heart	-1.23679187612927	0.111816268509947	4.88226829279961e-26	1.86849289833734e-21	61.8585116655001	72.1496845407625	-0.222020964685569	FALSE
ENST00000075322.10_4	ENSG00000136960.12_8	ENPP2	iPSC-CVPC	Heart	1.1890735559656	0.123574464242493	1.70028952697487e-20	6.50717804868553e-16	29.6079990001	2.93507171172284	3.33451933421726	TRUE
ENST00000084795.9_4	ENSG00000063177.13_7	RPL18	iPSC-CVPC	Heart	0.782059820016012	0.124796132144416	6.98726471573229e-10	2.6740960793579e-05	8.19888888888889	10.5578571428571	-0.364816735848784	FALSE
ENST00000085068.7_3	ENSG00000063241.8_8	ISOC2	iPSC-CVPC	Heart	0.956670040783467	0.119785440350423	6.9705646369574e-15	2.66770479220997e-10	8.36027777777778	7.60942396313364	0.13576363275847	FALSE
ENST00000155674.9_2	ENSG00000069998.12_6	HDHD5	iPSC-CVPC	Heart	1.23841301579035	0.114017605421103	3.07200508792039e-25	1.17568706719801e-20	33.4405765701208	21.2589584497771	0.653528806091631	FALSE
ENST00000155840.12_4	ENSG00000053918.18_9	KCNQ1	iPSC-CVPC	Heart	-0.459310680550049	0.0860079037332391	1.31253126632126e-07	0.00502318840933809	15.9772414536324	27.9108018460827	-0.804805230373838	FALSE
ENST00000155926.8_1	ENSG00000071575.11_3	TRIB2	iPSC-CVPC	Heart	-0.759619315690188	0.114781769188228	8.00313201344686e-11	3.06287865286625e-06	38.2820582330656	34.5568540588338	0.147696513023755	FALSE
ENST00000156471.10_3	ENSG00000021776.11_6	AQR	iPSC-CVPC	Heart	1.80313951974277	0.114934306198322	7.98194573818978e-47	3.05477045346261e-42	53.0858581530736	27.1498279227377	0.96738453021686	FALSE
ENST00000157812.7_2	ENSG00000013275.8_4	PSMC4	iPSC-CVPC	Heart	1.78823688657605	0.0969876755981518	1.24432722990991e-60	4.76216474158822e-56	81.9041111111111	37.6964055299539	1.11950890403078	FALSE
ENST00000158762.8_2	ENSG00000072818.12_7	ACAP1	iPSC-CVPC	Heart	-1.48573888993486	0.0953976137805775	2.86860438141419e-46	1.09784358281102e-41	1.0113804397338	12.44089666431	-3.62069278291877	TRUE
ENST00000159087.7_4	ENSG00000074855.11_6	ANO8	iPSC-CVPC	Heart	1.32440498108028	0.134796923552671	3.0302807080826e-21	1.15971872979029e-16	85.2383888888889	65.1257834101383	0.388274502713393	FALSE
ENST00000160262.10_3	ENSG00000076662.10_6	ICAM3	iPSC-CVPC	Heart	-0.791399218818345	0.122103639253529	1.88022056783711e-10	7.1957921351694e-06	18.5839928729349	37.0718494164408	-0.996263583211402	FALSE
ENST00000161863.9_2	ENSG00000047188.16_4	YTHDC2	iPSC-CVPC	Heart	1.46434097339188	0.133055141318087	8.15867160958022e-26	3.12240521170245e-21	84.0206253985713	66.051411695236	0.347154128359951	FALSE
ENST00000162330.10_3	ENSG00000050820.17_10	BCAR1	iPSC-CVPC	Heart	1.95056522254286	0.131890775547109	1.68273901336376e-42	6.44001047804445e-38	12.4677222222222	9.18264976958525	0.441215490837355	FALSE
ENST00000162749.7_2	ENSG00000067182.8_4	TNFRSF1A	iPSC-CVPC	Heart	-0.896991630555731	0.131706273321315	2.34053083435337e-11	8.95744555615378e-07	64.7878333333333	68.4852073732719	-0.0800694920514217	FALSE
ENST00000163678.11_1	ENSG00000067365.15_5	METTL22	iPSC-CVPC	Heart	0.856504976693117	0.120012883664945	2.73175790715731e-12	1.04547106864817e-07	52.1869444444445	38.9568894009217	0.421810447521676	FALSE
ENST00000164305.10_2	ENSG00000069943.10_4	PIGB	iPSC-CVPC	Heart	1.91638721691706	0.101966382563742	1.79361810367991e-62	6.86435584459338e-58	59.4580250919353	12.5451371406638	2.24474330263243	TRUE
ENST00000165698.9_2	ENSG00000068615.19_8	REEP1	iPSC-CVPC	Heart	1.33217558452011	0.0942588058764675	2.02365802729178e-39	7.74474163624837e-35	66.7774290459843	18.4053029374482	1.85923905462125	FALSE
ENST00000166139.9_2	ENSG00000070404.10_8	FSTL3	iPSC-CVPC	Heart	-1.48420052739623	0.106102194270004	9.47425317566406e-39	3.62589143285839e-34	41.1804444444445	50.3344930875576	-0.289587984656822	FALSE
ENST00000166534.8_2	ENSG00000072682.18_8	P4HA2	iPSC-CVPC	Heart	1.04449494053779	0.124380429090395	3.21558324570675e-16	1.23063586396443e-11	12.8257222222222	7.01474506005621	0.870577489515782	FALSE
ENST00000167218.9_2	ENSG00000071994.11_8	PDCD2	iPSC-CVPC	Heart	-0.942852213431865	0.155795271139554	2.50474456930648e-09	9.58590794119283e-05	3.78360163428102	10.0380333832976	-1.40764454503912	FALSE
ENST00000167462.9_2	ENSG00000073350.14_5	LLGL2	iPSC-CVPC	Heart	1.42693266325924	0.117864755726985	2.23419580355925e-30	8.55049075980161e-26	22.7830555555556	7.3207105902313	1.63790565076264	FALSE
ENST00000167586.7_3	ENSG00000186847.6_5	KRT14	iPSC-CVPC	Heart	-1.63499839894015	0.124024249709957	4.37932647754155e-35	1.67601203621993e-30	13.5173888888889	78.7835714285714	-2.54307832119017	TRUE
ENST00000168977.6_1	ENSG00000077009.13_3	NMRK2	iPSC-CVPC	Heart	0.36858074437146	0.0740385320766518	8.3685647382244e-07	0.0320273341096586	90.1265	82.0114976958526	0.13612518152782	FALSE
ENST00000169293.10_2	ENSG00000127241.17_7	MASP1	iPSC-CVPC	Heart	0.656934039586777	0.0931384590567589	4.76986669784464e-12	1.82547568393212e-07	50.9258888888889	46.5522350230415	0.129548822222707	FALSE
ENST00000169298.8_2	ENSG00000073849.15_5	ST6GAL1	iPSC-CVPC	Heart	1.56704239880214	0.101657841525542	1.69568901881925e-45	6.48957144392315e-41	55.6401111111111	12.7240552995392	2.12856675384176	TRUE
ENST00000169551.11_3	ENSG00000075336.12_5	TIMM21	iPSC-CVPC	Heart	1.6166804484526	0.0916425598047304	1.48653607746568e-56	5.6891222220689e-52	17.0320555555556	11.3783149749541	0.581965637288941	FALSE
ENST00000170564.7_2	ENSG00000076650.7_4	GPATCH1	iPSC-CVPC	Heart	1.17178709711494	0.132471141998164	9.84075317587277e-18	3.76615464793827e-13	90.0488310557833	60.0108402662038	0.585484417820262	FALSE
ENST00000171111.10_4	ENSG00000079999.14_6	KEAP1	iPSC-CVPC	Heart	-1.72648935492826	0.116796304362919	1.82028340623538e-42	6.96640662400342e-38	30.1955555555556	43.3218175256207	-0.520757554338436	FALSE
ENST00000171887.8_3	ENSG00000079308.19_9	TNS1	iPSC-CVPC	Heart	0.990758590222124	0.128028558395659	4.20548828764781e-14	1.60948242256569e-09	23.7709444444445	11.9073041474654	0.997352404895352	FALSE
ENST00000173898.12_2	ENSG00000067445.21_9	TRO	iPSC-CVPC	Heart	1.62595026701754	0.0796062713554071	5.34446561344317e-71	2.04538043492084e-66	38.9872222222222	1.35400921658986	4.84769190433923	TRUE
ENST00000176763.10_3	ENSG00000072786.13_6	STK10	iPSC-CVPC	Heart	1.55680267549619	0.122857519890432	8.05634490764862e-33	3.0832437596062e-28	77.6371488962215	45.7926842937826	0.761630002326513	FALSE
ENST00000179259.6_2	ENSG00000078237.7_5	TIGAR	iPSC-CVPC	Heart	1.14265161206629	0.137152767999696	5.3260932059986e-16	2.03834913086772e-11	77.4096751213768	50.6856368948359	0.610936914593389	FALSE
ENST00000181839.10_3	ENSG00000065883.16_6	CDK13	iPSC-CVPC	Heart	1.12942311427134	0.135838422662177	6.04778483216668e-16	2.31454773311851e-11	10.6730555555556	13.0676497695853	-0.292026434330801	FALSE
ENST00000186436.10_3	ENSG00000075568.17_5	TMEM131	iPSC-CVPC	Heart	1.17857662569368	0.12995806297348	1.6456950054011e-18	6.29823935517055e-14	88.0875937295159	72.0851596291984	0.289236565633038	FALSE
ENST00000187762.7_3	ENSG00000072954.7_5	TMEM38A	iPSC-CVPC	Heart	-0.980018432985169	0.122432748052594	6.10671898326995e-15	2.33710242208724e-10	80.4271666666667	88.3359216589862	-0.135317329917202	FALSE
ENST00000190983.4_1	ENSG00000064205.10_4	CCN5	iPSC-CVPC	Heart	-1.47399829106908	0.0971348874508261	2.43212139772821e-44	9.30797180124563e-40	0.555555555555556	48.6665437788019	-6.4528553217699	TRUE
ENST00000194118.8_1	ENSG00000081791.9_8	DELE1	iPSC-CVPC	Heart	1.19049406082778	0.110097047698955	4.78827534340501e-25	1.83252085667453e-20	33.0552222222222	15.2743548387097	1.11376676912115	FALSE
ENST00000194155.7_3	ENSG00000112852.7_5	PCDHB2	iPSC-CVPC	Heart	1.47697571599735	0.139920629617748	4.94391214721242e-24	1.89208461785967e-19	82.0884444444445	55.2791244239631	0.570444383926375	FALSE
ENST00000194214.9_2	ENSG00000081870.11_4	HSPB11	iPSC-CVPC	Heart	0.617436347143314	0.1158390176318	1.3849868102527e-07	0.00530048302151811	82.0316705829417	66.9452908879619	0.293198433320907	FALSE
ENST00000199320.9_3	ENSG00000086189.10_6	DIMT1	iPSC-CVPC	Heart	-0.631285341586253	0.129126609837432	1.29935707674255e-06	0.0497276946840141	37.9082065626771	56.2759488958938	-0.570008273642855	FALSE
ENST00000199706.13_4	ENSG00000086504.17_7	MRPL28	iPSC-CVPC	Heart	0.777611781250647	0.10579985860818	6.42896675112039e-13	2.46042986532128e-08	36.819	40.6154580025868	-0.141578469326252	FALSE
ENST00000199814.9_3	ENSG00000086589.12_6	RBM22	iPSC-CVPC	Heart	0.854851315770698	0.114717999179816	3.17927580070662e-13	1.21674064168843e-08	86.5804444444444	66.7142123230073	0.376047070694254	FALSE
ENST00000199940.10_2	ENSG00000078018.20_8	MAP2	iPSC-CVPC	Heart	1.26021239721232	0.142533500655484	1.01649280236216e-17	3.89021960392022e-13	25.1560555555556	10.5286866359447	1.25658024314687	FALSE
ENST00000200457.9_2	ENSG00000087077.14_7	TRIP6	iPSC-CVPC	Heart	1.13398300323923	0.142541008358695	8.75083857141518e-15	3.3490334296663e-10	81.6800051883701	69.8300997227466	0.22613392485373	FALSE
ENST00000200639.9_4	ENSG00000005893.16_5	LAMP2	iPSC-CVPC	Heart	-1.17258052028426	0.126820064554502	3.89168999301514e-19	1.48938867722682e-14	12.958804330678	24.3858296681853	-0.912110446082263	FALSE
ENST00000202677.12_5	ENSG00000188559.15_8	RALGAPA2	iPSC-CVPC	Heart	0.791439818722415	0.113888756098492	9.48568119894171e-12	3.63026505164698e-07	38.1140342854603	21.8003225806452	0.80597283947966	FALSE
ENST00000202816.5_2	ENSG00000089048.14_3	ESF1	iPSC-CVPC	Heart	-1.14071307656437	0.106932118160754	1.80077146064489e-24	6.89173245703406e-20	84.6197222222222	96.6641474654378	-0.191986946445703	FALSE
ENST00000202834.11_2	ENSG00000089063.15_6	TMEM230	iPSC-CVPC	Heart	1.12148527905326	0.132610121645546	2.04100113391247e-16	7.81111543959641e-12	89.8999444444445	80.7460368663594	0.154928772235746	FALSE
ENST00000202917.10_2	ENSG00000089127.13_7	OAS1	iPSC-CVPC	Heart	-1.16992703974968	0.142841742119219	1.538931879446e-15	5.88964619582779e-11	19.1626666666667	50.1063982587916	-1.38669649815702	FALSE
ENST00000203001.7_3	ENSG00000089195.15_5	TRMT6	iPSC-CVPC	Heart	1.70895411886758	0.108602870690097	4.69112478979034e-47	1.79534036830066e-42	76.0242436756324	28.7362181984567	1.40358934889416	FALSE
ENST00000203166.10_2	ENSG00000249115.9_5	HAUS5	iPSC-CVPC	Heart	1.45103409548942	0.145018532699634	6.38456976800307e-22	2.44343869591246e-17	32.8494213967492	23.1559685275712	0.504483858582399	FALSE
ENST00000203556.9_4	ENSG00000089639.11_6	GMIP	iPSC-CVPC	Heart	-0.794659571504789	0.154770439641433	3.81483005206855e-07	0.0145997360922716	63.3257222222222	74.6062520084397	-0.236504907683786	FALSE
ENST00000204679.9_2	ENSG00000090581.10_5	GNPTG	iPSC-CVPC	Heart	0.876562203219262	0.136008364846372	2.35588529690791e-10	9.01620861979626e-06	52.7594444444445	53.6687302583106	-0.0246523828467642	FALSE
ENST00000205135.8_4	ENSG00000090924.15_6	PLEKHG2	iPSC-CVPC	Heart	-1.12408357680396	0.141687344287039	1.0272337442141e-14	3.93132626248178e-10	23.9691666666667	33.2809726391114	-0.473517845132113	FALSE
ENST00000205194.5_2	ENSG00000090971.5_4	NAT14	iPSC-CVPC	Heart	-0.72059631657771	0.134690857734349	1.24728231311469e-07	0.00477347414052123	80.0946250208313	76.2793233902416	0.0704133829279963	FALSE
ENST00000205214.11_3	ENSG00000157426.14_5	AASDH	iPSC-CVPC	Heart	0.988643892202474	0.123765629558266	6.89413246314804e-15	2.63845343497139e-10	42.8798333333333	14.2523502304147	1.58909945717971	FALSE
ENST00000206423.7_3	ENSG00000091986.15_8	CCDC80	iPSC-CVPC	Heart	0.726813773300702	0.145615328660404	7.84130602784517e-07	0.0300094622991663	10.3960332855603	12.5165339894582	-0.267801956220031	FALSE
ENST00000206542.9_3	ENSG00000092094.11_6	OSGEP	iPSC-CVPC	Heart	1.57703769261479	0.0993066563695383	9.21670350299195e-48	3.52732459763005e-43	54.1301696219267	16.1378341013825	1.7459859449394	FALSE
ENST00000209873.9_3	ENSG00000094914.14_7	AAAS	iPSC-CVPC	Heart	1.00389813140169	0.102696880663037	4.64001617455277e-21	1.77578059016309e-16	68.0527777777778	26.2734101382489	1.37305058466337	FALSE
ENST00000209929.10_2	ENSG00000094963.14_4	FMO2	iPSC-CVPC	Heart	-1.64129681618111	0.11937462594625	1.1939843642391e-37	4.56949756037946e-33	2.48566666666667	79.0258294930876	-4.99061952751415	TRUE
ENST00000210060.12_4	ENSG00000095059.16_7	DHPS	iPSC-CVPC	Heart	1.4938145568497	0.1167219087248	2.24222497898723e-33	8.58121921708203e-29	65.5215	40.6486866359447	0.688759645934018	FALSE
ENST00000211998.10_3	ENSG00000035403.18_4	VCL	iPSC-CVPC	Heart	-0.890416149807868	0.0921472880943789	1.20600481619289e-20	4.61550103205181e-16	28.0310555555556	30.3807373271889	-0.1161308113909	FALSE
ENST00000212015.11_2	ENSG00000096717.12_4	SIRT1	iPSC-CVPC	Heart	1.06482912681005	0.122173107000951	2.74191882131923e-17	1.04935975210708e-12	72.7406111111111	36.7091287230724	0.986622173230591	FALSE
ENST00000214869.7_4	ENSG00000099203.7_6	TMED1	iPSC-CVPC	Heart	0.706302513421583	0.132487122047979	1.37787252812898e-07	0.00527325595240242	83.4521061116111	78.4799080783166	0.088625108111557	FALSE
ENST00000214893.9_2	ENSG00000099219.14_5	ERMP1	iPSC-CVPC	Heart	-1.00634584347091	0.116602630054959	5.33669441239451e-17	2.0424063185675e-12	28.2803333333333	64.015668202765	-1.17862593129725	FALSE
ENST00000215057.7_3	ENSG00000099326.9_7	MZF1	iPSC-CVPC	Heart	1.15561722605627	0.127143366688171	1.39772933226147e-18	5.34924992749787e-14	28.8629510326745	12.1784541062023	1.24488779894043	FALSE
ENST00000215115.4_5	ENSG00000099385.11_7	BCL7C	iPSC-CVPC	Heart	-1.00518097323403	0.0978241788270121	6.02828286992094e-23	2.30708413714744e-18	51.9667777777778	65.2714516129032	-0.328862517804312	FALSE
ENST00000215375.7_2	ENSG00000099624.8_6	ATP5F1D	iPSC-CVPC	Heart	1.37240414237057	0.0957136154462727	2.23196882049509e-40	8.54196787291676e-36	42.0843888888889	20.3767741935484	1.04635948857965	FALSE
ENST00000215555.6_1	ENSG00000099785.10_6	MARCHF2	iPSC-CVPC	Heart	-0.790913206074469	0.138083079789077	1.60070791586942e-08	0.000612606926482386	59.3107777777778	64.3397004608295	-0.117414928574726	FALSE
ENST00000215570.8_3	ENSG00000099800.8_6	TIMM13	iPSC-CVPC	Heart	1.49221471657458	0.113552191636678	6.72720281430035e-35	2.57456778906089e-30	38.1499444444444	27.8997465437788	0.451428940247522	FALSE
ENST00000215659.13_3	ENSG00000188130.14_6	MAPK12	iPSC-CVPC	Heart	0.908531796852363	0.127369415881216	2.80097214595839e-12	1.07196004997974e-07	46.8436111111111	33.6955529953917	0.47529409271412	FALSE
ENST00000215793.13_3	ENSG00000099995.19_9	SF3A1	iPSC-CVPC	Heart	1.14803626250651	0.146866061229518	2.3953429816689e-14	9.16721712514505e-10	70.7628333333333	65.4949539170507	0.111608056521212	FALSE
ENST00000215838.8_2	ENSG00000185339.9_5	TCN2	iPSC-CVPC	Heart	1.05857839340761	0.138841764289006	9.48075445599961e-14	3.62837953785561e-09	68.1004398948994	54.9553571670483	0.309403992296425	FALSE
ENST00000215862.8_2	ENSG00000133422.13_7	MORC2	iPSC-CVPC	Heart	-0.752688113810538	0.122758705890272	1.5677262924585e-09	5.99984529386793e-05	3.13927653345777	8.28035689979389	-1.39926083304375	FALSE
ENST00000215882.10_3	ENSG00000100075.10_5	SLC25A1	iPSC-CVPC	Heart	-1.30038902121045	0.141822429588835	7.29547410241047e-19	2.79205089373351e-14	69.5591666666667	82.2424193548387	-0.241642056474746	FALSE
ENST00000215904.7_2	ENSG00000241360.2_5	PDXP	iPSC-CVPC	Heart	-1.10471255373227	0.120030984073867	5.5087571484738e-19	2.10825644829241e-14	23.0843333333333	29.6435023041475	-0.36080183993996	FALSE
ENST00000215912.10_6	ENSG00000100100.13_7	PIK3IP1	iPSC-CVPC	Heart	-0.790199304997315	0.159283354549649	9.1159360303578e-07	0.0348875987817823	76.3075	80.188133640553	-0.0715638987845609	FALSE
ENST00000215917.11_3	ENSG00000100104.13_5	SRRD	iPSC-CVPC	Heart	-1.22387779579266	0.121798125892854	4.41112024121168e-22	1.68817982751412e-17	46.0837110344521	68.579674249165	-0.573524152570827	FALSE
ENST00000215919.3_2	ENSG00000100105.18_6	PATZ1	iPSC-CVPC	Heart	-0.766623867705705	0.106490606996417	1.79698590184342e-12	6.87724474494495e-08	23.7880768107841	28.2979087989819	-0.250456803328096	FALSE
ENST00000216014.9_2	ENSG00000100196.11_4	KDELR3	iPSC-CVPC	Heart	-0.78645604186987	0.152099343414872	3.16997953681741e-07	0.0121318286853539	82.3507373373774	87.2445368435507	-0.0832832268265047	FALSE
ENST00000216019.11_2	ENSG00000100201.22_7	DDX17	iPSC-CVPC	Heart	-0.912006103094147	0.119437601289289	8.7404054621901e-14	3.34504057443477e-09	14.4541111111111	19.8007142857143	-0.454072584956745	FALSE
ENST00000216027.8_2	ENSG00000100209.11_4	HSCB	iPSC-CVPC	Heart	-0.74301963286009	0.147112648917738	5.82801272865827e-07	0.0223043875138481	45.1186118777011	55.1620125545049	-0.289952411351045	FALSE
ENST00000216034.6_2	ENSG00000100216.6_4	TOMM22	iPSC-CVPC	Heart	1.10436494473201	0.129264548171968	1.04909069308559e-16	4.01497499150786e-12	63.0391666666667	60.6562442396313	0.0555922926919291	FALSE
ENST00000216044.10_2	ENSG00000100226.16_6	GTPBP1	iPSC-CVPC	Heart	1.7376259008112	0.0859881494054893	7.446397995887e-70	2.84981097700591e-65	90.5079444444445	48.033073906895	0.91401629434866	FALSE
ENST00000216085.12_4	ENSG00000100263.14_6	RHBDD3	iPSC-CVPC	Heart	0.907621271431088	0.109020094046203	5.5725103395255e-16	2.1326554320398e-11	49.6743333333333	41.5384279060573	0.258053989643071	FALSE
ENST00000216106.6_2	ENSG00000100281.14_5	HMGXB4	iPSC-CVPC	Heart	-0.916613279531242	0.144840993063737	4.80903811699112e-10	1.84046697775367e-05	55.2933675632437	65.2046905585939	-0.237869310128732	FALSE
ENST00000216124.10_3	ENSG00000100299.18_5	ARSA	iPSC-CVPC	Heart	1.53218417971937	0.143756829400954	1.96212873053823e-24	7.50926286464286e-20	21.1074935062049	19.8098084116628	0.0915403428276666	FALSE
ENST00000216146.9_3	ENSG00000100316.16_7	RPL3	iPSC-CVPC	Heart	-0.981133189075209	0.121949055309505	4.51866166617693e-15	1.72933700626257e-10	81.3338888888889	79.9155299539171	0.0253807076299674	FALSE
ENST00000216187.10_2	ENSG00000100350.14_5	FOXRED2	iPSC-CVPC	Heart	1.1067958497508	0.110799623566227	7.37840989157224e-22	2.82379124960361e-17	10.0861064671311	2.29251512867146	2.13736619978027	TRUE
ENST00000216190.13_3	ENSG00000100353.18_5	EIF3D	iPSC-CVPC	Heart	0.583097430311574	0.107065310538384	7.47933404834006e-08	0.00286241593364022	92.0908888888889	77.0960599078341	0.256401297531937	FALSE
ENST00000216218.8_3	ENSG00000100380.14_6	ST13	iPSC-CVPC	Heart	1.73462930663143	0.144376120468863	5.49604812477327e-30	2.10339257783198e-25	67.2306666666667	60.6149370685051	0.149446101150785	FALSE
ENST00000216241.14_5	ENSG00000100399.16_6	CHADL	iPSC-CVPC	Heart	-0.879599999800861	0.120755401322176	1.00796748328197e-12	3.85759235526843e-08	27.4441111111111	44.3670737327189	-0.692992789606844	FALSE
ENST00000216259.8_3	ENSG00000100417.12_5	PMM1	iPSC-CVPC	Heart	1.17862751503205	0.125486976051603	1.16362732640531e-19	4.45331814088576e-15	92.3159444444445	78.9441935483871	0.225746688140707	FALSE
ENST00000216271.10_3	ENSG00000100429.18_6	HDAC10	iPSC-CVPC	Heart	1.17750499150241	0.156723809183882	2.07118722259362e-13	7.92664061958804e-09	19.725	15.5942626728111	0.339009959352665	FALSE
ENST00000216288.11_2	ENSG00000075413.18_7	MARK3	iPSC-CVPC	Heart	2.03767840883839	0.105084315867461	1.42186350696487e-65	5.44161382750525e-61	13.4080555555556	3.59458525345622	1.89920280598901	FALSE
ENST00000216297.7_3	ENSG00000092201.10_5	SUPT16H	iPSC-CVPC	Heart	1.33262012624617	0.105609821556942	1.37788989106565e-32	5.27332240209735e-28	84.98	47.804400921659	0.829979903361756	FALSE
ENST00000216367.10_3	ENSG00000100479.13_5	POLE2	iPSC-CVPC	Heart	0.772674221564612	0.114867603184349	4.01275619508415e-11	1.53572192342066e-06	27.8395555555556	11.5476497695853	1.26953692183861	FALSE
ENST00000216373.10_3	ENSG00000100485.12_5	SOS2	iPSC-CVPC	Heart	-0.747303967302995	0.132616916781206	2.6790145033851e-08	0.00102528564059051	81.925	84.2504838709678	-0.0403812042978672	FALSE
ENST00000216392.8_3	ENSG00000100504.17_5	PYGL	iPSC-CVPC	Heart	0.813121217940849	0.120006705097839	2.93116188497795e-11	1.12178496499991e-06	86.685095629326	60.9604412207521	0.507910617351637	FALSE
ENST00000216410.8_3	ENSG00000100522.10_7	GNPNAT1	iPSC-CVPC	Heart	-0.780846085908629	0.144174433918039	8.78958212708696e-08	0.00336386097585745	83.2336278205513	89.2994304924346	-0.101484454769431	FALSE
ENST00000216416.9_4	ENSG00000100528.12_6	CNIH1	iPSC-CVPC	Heart	1.45403372913181	0.106445807271714	3.05551824108197e-37	1.16937738604448e-32	10.582296487018	8.67233364514227	0.287160577040024	FALSE
ENST00000216420.12_2	ENSG00000100532.12_5	CGRRF1	iPSC-CVPC	Heart	1.65537700447173	0.114449210087023	5.78099348809797e-41	2.21244401782997e-36	66.7524628592696	28.9898156682028	1.20327490655318	FALSE
ENST00000216465.10_2	ENSG00000100577.19_5	GSTZ1	iPSC-CVPC	Heart	1.39163576216098	0.122398388054942	2.70827235491016e-27	1.03648291294767e-22	80.3447777777778	45.8814055299539	0.808294667633417	FALSE
ENST00000216479.8_2	ENSG00000100591.8_6	AHSA1	iPSC-CVPC	Heart	-1.18909128475901	0.139565177859499	1.25758422516606e-16	4.81290058813303e-12	55.3495555555556	58.2138709677419	-0.0727912211465366	FALSE
ENST00000216489.8_3	ENSG00000100601.10_6	ALKBH1	iPSC-CVPC	Heart	1.56714622756104	0.110150587099543	7.38480064813801e-40	2.8262370560489e-35	65.9091111111111	38.8545852534562	0.762393051575963	FALSE
ENST00000216554.8_2	ENSG00000100664.11_5	EIF5	iPSC-CVPC	Heart	2.27244876919143	0.0858603239989951	2.83899075541668e-103	1.08651015200552e-98	20.8412777777778	11.843732718894	0.815319893635109	FALSE
ENST00000216602.10_1	ENSG00000100711.13_3	ZFYVE21	iPSC-CVPC	Heart	1.71349421454553	0.100999095517871	3.85062395020116e-53	1.47367229198149e-48	26.6325	4.86096774193548	2.45387239573602	TRUE
ENST00000216629.11_2	ENSG00000100739.11_5	BDKRB1	iPSC-CVPC	Heart	0.627262363284618	0.105667257978825	4.90405682466332e-09	0.00018768315873669	60.7992222222222	17.4664746543779	1.79946441671528	FALSE
ENST00000216733.8_3	ENSG00000100842.13_5	EFS	iPSC-CVPC	Heart	-0.898321441111087	0.160692222407599	3.42567965000336e-08	0.00131104185885279	75.7235121987801	78.5667179894914	-0.0531769676785971	FALSE
ENST00000216743.6_1	ENSG00000100852.13_6	ARHGAP5	iPSC-CVPC	Heart	-0.862453895989673	0.128496525286656	4.40963398458819e-11	1.68761102224175e-06	0.780327439590463	10.1061841880328	-3.6950149364918	TRUE
ENST00000216780.9_2	ENSG00000100889.12_4	PCK2	iPSC-CVPC	Heart	1.2839534266262	0.134969851034959	4.26528431993301e-20	1.63236696208156e-15	83.7982777777778	55.0793548387097	0.605408933115927	FALSE
ENST00000216797.10_3	ENSG00000100906.11_4	NFKBIA	iPSC-CVPC	Heart	1.39187042498196	0.118499672572412	7.47821890547311e-29	2.86198915731361e-24	83.2974444444445	69.1770967741936	0.267977766633353	FALSE
ENST00000216799.9_3	ENSG00000100908.14_5	EMC9	iPSC-CVPC	Heart	0.987768967734118	0.138055680326095	2.41932309806677e-12	9.25899142861133e-08	43.8158203158822	30.7881369360657	0.509077300058644	FALSE
ENST00000216832.9_2	ENSG00000100941.9_4	PNN	iPSC-CVPC	Heart	-1.19912030373234	0.136620680553377	1.69326540614348e-17	6.48029603585171e-13	83.2816111111111	86.8011520737327	-0.0597162127233393	FALSE
ENST00000216877.10_2	ENSG00000132670.20_5	PTPRA	iPSC-CVPC	Heart	1.19769518921766	0.124703021653093	1.97807575283488e-20	7.57029371367437e-16	17.899601073226	21.1119051827536	-0.238129341761213	FALSE
ENST00000217109.9_2	ENSG00000101138.12_5	CSTF1	iPSC-CVPC	Heart	0.974849174406599	0.121112198713263	4.39672175211606e-15	1.68266938175234e-10	18.2359444444444	20.2428344746171	-0.150626396363023	FALSE
ENST00000217159.6_3	ENSG00000101187.16_5	SLCO4A1	iPSC-CVPC	Heart	-0.871102808231246	0.139455122780079	7.89212387585594e-10	3.02039472852883e-05	11.4962777777778	22.572191972047	-0.973379698266061	FALSE
ENST00000217173.7_3	ENSG00000185019.17_8	UBOX5	iPSC-CVPC	Heart	0.843896543787354	0.152837101223123	4.98315352526714e-08	0.00190710268565499	82.2838888888889	75.2307834101383	0.129286866071598	FALSE
ENST00000217289.8_2	ENSG00000101311.15_4	FERMT1	iPSC-CVPC	Heart	0.724709150084426	0.111728640745376	1.82326099376006e-10	6.97780214921913e-06	56.7582777777778	27.4812903225806	1.04638106995127	FALSE
ENST00000217455.9_3	ENSG00000101473.17_6	ACOT8	iPSC-CVPC	Heart	0.590227472994254	0.104691928521326	2.63944919357374e-08	0.00101014360087261	74.3675555555556	59.8628050420764	0.313013469869617	FALSE
ENST00000217652.7_2	ENSG00000101608.12_7	MYL12A	iPSC-CVPC	Heart	1.86574265016843	0.0875001531556921	9.46550880193481e-76	3.62254487358847e-71	43.8877222222222	8.4644930875576	2.37432181884945	TRUE
ENST00000217800.9_3	ENSG00000101751.10_6	POLI	iPSC-CVPC	Heart	1.04392505822452	0.130737106643633	7.05351952574274e-15	2.699452457697e-10	30.573	15.9922275514384	0.934887219500589	FALSE
ENST00000217958.8_3	ENSG00000101843.19_5	PSMD10	iPSC-CVPC	Heart	-1.38405854888595	0.13874153140207	8.28355951868591e-22	3.17020106339629e-17	87.357	91.5026728110599	-0.06689057310977	FALSE
ENST00000217961.5_3	ENSG00000101846.8_4	STS	iPSC-CVPC	Heart	-0.716941475067566	0.131442029616439	7.15589672151077e-08	0.00273863323428939	34.0558333333333	66.752534562212	-0.970920681480161	FALSE
ENST00000218056.9_1	ENSG00000101940.18_4	WDR13	iPSC-CVPC	Heart	0.729564809568962	0.106612877733764	1.8956858387384e-11	7.25497927343573e-07	41.2171111111111	30.7108294930876	0.424495910838651	FALSE
ENST00000218516.4_4	ENSG00000102393.12_5	GLA	iPSC-CVPC	Heart	1.30491174740526	0.124610420766743	1.04960275272166e-23	4.01693469494106e-19	70.0571184770412	42.2961103382749	0.72800665438704	FALSE
ENST00000219069.6_2	ENSG00000006194.10_5	ZNF263	iPSC-CVPC	Heart	1.38953780155461	0.136509306605879	1.40800868987132e-22	5.38859005700653e-18	56.978	41.7650588282186	0.448108511972576	FALSE
ENST00000219070.9_2	ENSG00000087245.13_7	MMP2	iPSC-CVPC	Heart	-1.43899108162535	0.101425891527318	1.13011747964607e-39	4.32507260635347e-35	58.6021082725061	78.1662100195511	-0.41559252065163	FALSE
ENST00000219097.7_3	ENSG00000091651.9_5	ORC6	iPSC-CVPC	Heart	1.31308686017526	0.0871732493607155	8.3521915429751e-44	3.196467225412e-39	75.5572777777778	15.4729723502304	2.28782035999006	TRUE
ENST00000219139.8_2	ENSG00000125149.12_7	C16orf70	iPSC-CVPC	Heart	-1.38972751274834	0.137304497278357	2.33170160295615e-22	8.92365520467348e-18	70.7954444444444	82.7908294930876	-0.225814444764967	FALSE
ENST00000219168.8_1	ENSG00000102897.10_4	LYRM1	iPSC-CVPC	Heart	1.29152565351971	0.115666444128806	1.83644982969837e-26	7.02827714323863e-22	11.101	5.02718894009217	1.14286582634198	FALSE
ENST00000219207.10_3	ENSG00000102934.10_5	PLLP	iPSC-CVPC	Heart	1.57511307282793	0.087734308398605	3.81404419844399e-58	1.4596728551865e-53	86.0740555555556	21.9181396676001	1.97345309320415	FALSE
ENST00000219240.9_3	ENSG00000102967.12_6	DHODH	iPSC-CVPC	Heart	1.26431959987867	0.122638701911122	4.46559212102109e-23	1.70902676063598e-18	49.1816456298815	35.2649922265838	0.479883286969509	FALSE
ENST00000219302.7_2	ENSG00000103024.7_6	NME3	iPSC-CVPC	Heart	1.59237843275692	0.11332702496004	4.85573726001787e-39	1.85833920678144e-34	49.6202777777778	23.6099078341014	1.07153740182553	FALSE
ENST00000219343.11_2	ENSG00000103064.15_6	SLC7A6	iPSC-CVPC	Heart	1.35296653349635	0.0973637665358727	2.52745506119431e-38	9.67282326469674e-34	47.3917777777778	11.5925115207373	2.03144362041611	TRUE
ENST00000219473.11_3	ENSG00000103194.15_6	USP10	iPSC-CVPC	Heart	1.38106416857315	0.106947544717327	6.93479469391983e-34	2.65401527731006e-29	62.9575	26.1450174245248	1.26784222185363	FALSE
ENST00000219479.7_3	ENSG00000103202.13_7	NME4	iPSC-CVPC	Heart	1.21811137001951	0.115550760766819	5.60869372818836e-24	2.14650317671497e-19	83.7902222222222	70.1735023041475	0.255855532573159	FALSE
ENST00000219481.10_2	ENSG00000242612.7_5	DECR2	iPSC-CVPC	Heart	0.882254976438539	0.142450148613641	1.08448112688956e-09	4.15041772071903e-05	72.1186666666667	60.396866359447	0.255899025927627	FALSE
ENST00000219551.2_3	ENSG00000103269.13_4	RHBDL1	iPSC-CVPC	Heart	0.928618900245636	0.136968141347446	2.85329811138499e-11	1.09198572020815e-06	70.0913888888889	39.6671658986175	0.821291887250792	FALSE
ENST00000219611.7_2	ENSG00000103326.12_5	CAPN15	iPSC-CVPC	Heart	-1.01129027460053	0.124108314673907	2.10471852814093e-15	8.05496827904815e-11	32.3032222222222	33.3168202764977	-0.0445726380766986	FALSE
ENST00000219782.10_3	ENSG00000103495.14_6	MAZ	iPSC-CVPC	Heart	-0.73082588867781	0.136311081946451	1.1740618399419e-07	0.00449325206764165	15.599	19.0469759475665	-0.288108416258392	FALSE
ENST00000219789.11_3	ENSG00000103502.14_5	CDIPT	iPSC-CVPC	Heart	-1.16869272993088	0.114324454069192	9.60302941372683e-23	3.6751753869274e-18	46.8406666666667	53.2263824884793	-0.184379908002872	FALSE
ENST00000219837.12_5	ENSG00000103550.14_9	KNOP1	iPSC-CVPC	Heart	1.04276419152182	0.139909746585259	3.14943006539916e-13	1.20531838032891e-08	17.6388589807686	17.0668428802281	0.047561033852325	FALSE
ENST00000219905.11_2	ENSG00000174197.16_3	MGA	iPSC-CVPC	Heart	1.44217713955954	0.0939707311427937	3.60290018955812e-45	1.37886593154579e-40	20.1772529024875	2.53061519884878	2.99516971199803	TRUE
ENST00000220496.9_3	ENSG00000104129.10_5	DNAJC17	iPSC-CVPC	Heart	-0.825253114853539	0.117020879607936	4.80546661330571e-12	1.83910012757823e-07	5.00946305369463	16.7081889645137	-1.73782748561203	FALSE
ENST00000220531.9_3	ENSG00000104164.12_6	BLOC1S6	iPSC-CVPC	Heart	-1.30152484976494	0.115375790491248	6.2640752599223e-27	2.39732424272486e-22	62.6485	82.4192857142857	-0.395701993221055	FALSE
ENST00000220592.10_4	ENSG00000123908.12_6	AGO2	iPSC-CVPC	Heart	0.759764570357869	0.141126913708911	1.04439661321633e-07	0.00399701027844022	85.531902687509	79.1491474654378	0.111888822787016	FALSE
ENST00000220669.10_6	ENSG00000104231.11_8	ZFAND1	iPSC-CVPC	Heart	0.889043904630286	0.137946111311514	2.35661345419513e-10	9.01899535055018e-06	26.5662222222222	25.8238812432121	0.0408872386738349	FALSE
ENST00000220809.9_4	ENSG00000104368.18_7	PLAT	iPSC-CVPC	Heart	1.84390050688761	0.107759158999199	7.11998303071759e-54	2.72488870568593e-49	68.5458677465587	28.7908057212712	1.25146153265828	FALSE
ENST00000220847.8_2	ENSG00000129292.20_5	PHF20L1	iPSC-CVPC	Heart	1.51555287891575	0.096718249786217	9.83951691398302e-47	3.76568151815044e-42	18.2109444444444	2.30345622119816	2.98293366050594	TRUE
ENST00000220853.8_2	ENSG00000104412.8_5	EMC2	iPSC-CVPC	Heart	1.34040701037826	0.138642975571919	1.15521852717535e-20	4.42113682535278e-16	11.0533888888889	15.4717050691244	-0.485143441400008	FALSE
ENST00000220913.10_2	ENSG00000104472.10_5	CHRAC1	iPSC-CVPC	Heart	-0.911073945814795	0.125301767822318	1.1021700539284e-12	4.21811501338938e-08	43.9076435356464	65.7977809914861	-0.583566821331639	FALSE
ENST00000220931.11_3	ENSG00000104490.18_8	NCALD	iPSC-CVPC	Heart	-1.13408989958056	0.132779122600969	1.06767161386725e-16	4.08608603343135e-12	52.1942081458521	74.6219384812671	-0.51571011445716	FALSE
ENST00000221200.9_3	ENSG00000104756.16_5	KCTD9	iPSC-CVPC	Heart	-1.7314054249483	0.130431867322345	1.70162110437108e-35	6.51227412853856e-31	75.7092222222222	86.9466820276498	-0.199661926738479	FALSE
ENST00000221249.10_3	ENSG00000032444.16_7	PNPLA6	iPSC-CVPC	Heart	1.73069101445904	0.106288996185475	9.66870436950713e-50	3.70030984925407e-45	19.5787222222222	5.02993087557604	1.96067613367926	FALSE
ENST00000221283.10_2	ENSG00000076944.16_7	STXBP2	iPSC-CVPC	Heart	2.04836247827625	0.0980779975361346	1.98041199127821e-73	7.57923473182084e-69	73.1945555555556	19.080069124424	1.93966994220723	FALSE
ENST00000221315.10_3	ENSG00000256087.7_6	ZNF432	iPSC-CVPC	Heart	1.55275956962237	0.114581898027889	9.51426552712949e-37	3.64120455988773e-32	55.2829071592841	14.0659152379693	1.97463005596839	FALSE
ENST00000221418.9_3	ENSG00000104823.9_6	ECH1	iPSC-CVPC	Heart	-0.919507850978127	0.162847946801035	2.51617963630561e-08	0.00096296710861052	66.2527777777778	69.5581566820277	-0.0702387575230117	FALSE
ENST00000221431.11_3	ENSG00000104835.15_5	SARS2	iPSC-CVPC	Heart	1.14281179710835	0.111965198642895	1.10305054288064e-22	4.2214847326585e-18	62.7757634356951	34.5896655560767	0.859866604161004	FALSE
ENST00000221452.13_2	ENSG00000104856.14_4	RELB	iPSC-CVPC	Heart	-0.71855970438688	0.145612065967188	1.03752952480879e-06	0.0397072924439572	57.842097162506	57.4555879135589	0.00967264980446912	FALSE
ENST00000221455.8_3	ENSG00000104859.15_6	CLASRP	iPSC-CVPC	Heart	1.88800057101829	0.111463463656008	5.26901941444226e-53	2.0165064201012e-48	31.2596477241165	8.99635944700461	1.79688831034166	FALSE
ENST00000221494.10_5	ENSG00000104897.10_9	SF3A2	iPSC-CVPC	Heart	1.78802824820131	0.110967371371039	6.65012956181185e-49	2.54507108460101e-44	92.0368902943039	76.126866359447	0.273806545988362	FALSE
ENST00000221543.10_3	ENSG00000104946.13_6	TBC1D17	iPSC-CVPC	Heart	0.688877691174523	0.122530249265204	2.87719201510447e-08	0.00110113015610063	74.1773888888889	59.9108755760369	0.308161566436177	FALSE
ENST00000221554.13_2	ENSG00000104957.14_6	CCDC130	iPSC-CVPC	Heart	1.14973632118267	0.114928531910231	6.49228164908373e-22	2.48466110992083e-17	47.5758888888889	33.5742626728111	0.502874894634286	FALSE
ENST00000221671.8_3	ENSG00000105072.9_7	C19orf44	iPSC-CVPC	Heart	1.79746640349232	0.10857170336841	4.2982198684044e-51	1.64497172583705e-46	71.646799675588	17.0586705499957	2.0703970474426	TRUE
ENST00000221735.11_1	ENSG00000105136.20_4	ZNF419	iPSC-CVPC	Heart	0.789697306776196	0.124176736917821	3.98031859334869e-10	1.52330772886048e-05	14.0487777777778	9.27675115207373	0.598753076690881	FALSE
ENST00000221801.8_4	ENSG00000105202.9_9	FBL	iPSC-CVPC	Heart	0.702627667140994	0.137282210928646	4.14501885296334e-07	0.015863401652176	54.7533888888889	35.6171428571429	0.620376470495454	FALSE
ENST00000221859.9_3	ENSG00000105258.9_5	POLR2I	iPSC-CVPC	Heart	-1.80244645629652	0.112328260656993	1.41795312956598e-48	5.42664842216196e-44	61.6105555555556	71.4796543778802	-0.214355113801663	FALSE
ENST00000221922.11_4	ENSG00000105321.14_5	CCDC9	iPSC-CVPC	Heart	-1.19393701344864	0.137023345638136	2.79309425259351e-17	1.06894510141006e-12	19.0793332611183	34.4182207447458	-0.851161762591687	FALSE
ENST00000221957.9_3	ENSG00000105355.9_7	PLIN3	iPSC-CVPC	Heart	-1.47914488289617	0.140447689367901	6.14407378423274e-24	2.35139847796371e-19	85.884798786788	87.0748755654389	-0.0198537025349575	FALSE
ENST00000221978.10_3	ENSG00000105374.10_7	NKG7	iPSC-CVPC	Heart	-1.61007469469705	0.121375594866805	1.87116109292556e-35	7.16112061873541e-31	0.435722222222222	66.2781566820277	-7.24898097501373	TRUE
ENST00000222005.7_3	ENSG00000105401.9_8	CDC37	iPSC-CVPC	Heart	1.45269375568001	0.108125250598562	3.20192256969667e-36	1.22540778664861e-31	80.9902777777778	59.7498617511521	0.438813359620568	FALSE
ENST00000222139.11_3	ENSG00000187266.14_6	EPOR	iPSC-CVPC	Heart	1.75733519402455	0.0881029542732995	1.76055919947648e-68	6.73783611231644e-64	71.1899936728549	40.8385020484127	0.801744523733777	FALSE
ENST00000222145.9_4	ENSG00000105538.10_6	RASIP1	iPSC-CVPC	Heart	-1.08392615444199	0.144000422943807	1.87798248826463e-13	7.18722678083757e-09	44.9837222222222	54.2783870967742	-0.27097480788227	FALSE
ENST00000222219.8_3	ENSG00000105612.9_5	DNASE2	iPSC-CVPC	Heart	-0.914803155124552	0.154240810270436	5.05309200320463e-09	0.000193386884054644	81.4277075792421	85.0890620384966	-0.0634539024663116	FALSE
ENST00000222266.2_1	ENSG00000205155.8_5	PSENEN	iPSC-CVPC	Heart	-2.05218407376343	0.101328272628172	4.31113521514215e-70	1.64991455818705e-65	43.8797302880823	69.1399033806297	-0.655963929437665	FALSE
ENST00000222271.7_4	ENSG00000105664.11_6	COMP	iPSC-CVPC	Heart	-1.48374175542357	0.15165608933737	4.32472577348455e-21	1.65511580077027e-16	5.52527777777778	64.7271889400922	-3.55025294844176	TRUE
ENST00000222329.9_3	ENSG00000105722.10_6	ERF	iPSC-CVPC	Heart	1.91326254973765	0.104525182871783	6.0482259453757e-60	2.31471655155473e-55	65.0300155928852	38.2575757516414	0.765360311650443	FALSE
ENST00000222345.11_2	ENSG00000105738.11_6	SIPA1L3	iPSC-CVPC	Heart	1.14117502618982	0.143052786919269	7.45880159898766e-15	2.85455795994857e-10	72.2029444444445	59.9488332710508	0.268325995515724	FALSE
ENST00000222390.11_6	ENSG00000019991.18_8	HGF	iPSC-CVPC	Heart	-1.06943804054952	0.163515280217027	1.30302629481259e-10	4.98681193287726e-06	31.2993290782033	46.7869838983844	-0.579975496648787	FALSE
ENST00000222402.8_2	ENSG00000078967.13_5	UBE2D4	iPSC-CVPC	Heart	2.32925621656585	0.116345109966048	7.20848400651984e-69	2.75875891413521e-64	35.0967118010421	22.5885714285714	0.63574283815502	FALSE
ENST00000222511.11_2	ENSG00000105793.16_4	GTPBP10	iPSC-CVPC	Heart	1.51208771577538	0.13525996858259	1.62379949319916e-26	6.21444304042251e-22	20.5485063660301	18.0976485093426	0.183231275728319	FALSE
ENST00000222574.9_2	ENSG00000105856.14_7	HBP1	iPSC-CVPC	Heart	-1.16957417822303	0.132277460717985	1.01401295527874e-17	3.88072898114727e-13	12.9392222222222	21.7465898617512	-0.74903828659496	FALSE
ENST00000222584.8_2	ENSG00000105866.15_6	SP4	iPSC-CVPC	Heart	-1.41916339784868	0.119956010867508	3.29158582479051e-29	1.25972281100558e-24	52.0661666666667	81.764331797235	-0.651125437649978	FALSE
ENST00000222644.9_1	ENSG00000105926.15_6	MPP6	iPSC-CVPC	Heart	-1.02877052065976	0.138629894505306	3.93572757589783e-13	1.50624230057186e-08	25.1411495406015	54.3559442258539	-1.11238719699797	FALSE
ENST00000222693.5_2	ENSG00000105971.15_4	CAV2	iPSC-CVPC	Heart	2.35630796271735	0.127358108766491	5.84612615392185e-61	2.23737094036743e-56	51.4997319434723	39.4621550655994	0.384095177922754	FALSE
ENST00000222747.8_3	ENSG00000106025.9_5	TSPAN12	iPSC-CVPC	Heart	-0.853456033998167	0.129494349549549	9.50208579727368e-11	3.63654325547461e-06	68.736496572565	86.0610532863765	-0.324284176365111	FALSE
ENST00000222792.11_3	ENSG00000106069.23_7	CHN2	iPSC-CVPC	Heart	0.76799009900639	0.138017805140996	3.94660859034329e-08	0.00151040657361028	41.1601364752414	25.2434610225613	0.705338040199369	FALSE
ENST00000222823.9_3	ENSG00000106100.11_7	NOD1	iPSC-CVPC	Heart	0.819625165415804	0.125005664319937	1.17594570137042e-10	4.50046179371473e-06	66.9529158972992	45.4086617167776	0.560179370086759	FALSE
ENST00000222969.10_2	ENSG00000106245.11_4	BUD31	iPSC-CVPC	Heart	1.02954808082177	0.136447563698953	1.65383730599932e-13	6.32940075379e-09	40.9999444444444	29.985069124424	0.45137765621316	FALSE
ENST00000222990.8_3	ENSG00000106266.11_6	SNX8	iPSC-CVPC	Heart	1.25571645041097	0.106482049520963	4.75165270847591e-29	1.81850500806082e-24	55.2711114888511	37.3186198223496	0.566629994005208	FALSE
ENST00000223061.6_2	ENSG00000106333.13_4	PCOLCE	iPSC-CVPC	Heart	-1.53762601378788	0.131226903734213	9.83802712666255e-29	3.76511136164502e-24	47.5864444444445	58.7418202764977	-0.303837308728337	FALSE
ENST00000223073.6_3	ENSG00000106344.8_8	RBM28	iPSC-CVPC	Heart	1.78447746511784	0.119056301572752	1.89484121671836e-43	7.25174682050284e-39	7.25242387427924	7.03555340869582	0.0437993384343461	FALSE
ENST00000223122.4_2	ENSG00000106392.11_5	C1GALT1	iPSC-CVPC	Heart	-1.36581496836246	0.132004760077099	3.20500435512933e-23	1.22658721675155e-18	37.4166145940962	48.16663690313	-0.364355164069656	FALSE
ENST00000223127.8_6	ENSG00000106397.12_8	PLOD3	iPSC-CVPC	Heart	0.921462657609418	0.099914258771752	4.71710895027586e-19	1.80528476636007e-14	66.6711666666667	45.7145391705069	0.544409896061522	FALSE
ENST00000223136.5_3	ENSG00000214253.9_7	FIS1	iPSC-CVPC	Heart	-0.825749971089417	0.113017404208165	8.65869815742086e-13	3.31377037182654e-08	88.5968888888889	83.5789861751152	0.0841157802505411	FALSE
ENST00000223145.10_3	ENSG00000106415.13_6	GLCCI1	iPSC-CVPC	Heart	1.15252527365041	0.126967050235903	1.53691448606877e-18	5.88192542963379e-14	50.3973882556189	23.6350726425053	1.09241967202886	FALSE
ENST00000223190.8_2	ENSG00000106459.15_6	NRF1	iPSC-CVPC	Heart	1.34186523241074	0.12112153147924	4.14075702048629e-26	1.58470911931031e-21	26.3015559055206	7.17611444385515	1.87387334320631	FALSE
ENST00000223208.10_3	ENSG00000106477.19_6	CEP41	iPSC-CVPC	Heart	1.16908517827474	0.14659019325553	7.57487543869261e-15	2.89898057914205e-10	22.5825555555556	24.7282869478029	-0.130953542507931	FALSE
ENST00000223321.9_3	ENSG00000106588.11_6	PSMA2	iPSC-CVPC	Heart	1.59878182248502	0.11461935408276	1.44606481645385e-38	5.53423465905053e-34	85.9311666666667	41.896935483871	1.0363367591737	FALSE
ENST00000223336.10_5	ENSG00000106603.19_7	COA1	iPSC-CVPC	Heart	1.11708840958564	0.074634168317972	2.38662550014538e-43	9.13385445160638e-39	87.2033333333333	65.0266129032258	0.423353003995818	FALSE
ENST00000223357.8_2	ENSG00000106624.11_7	AEBP1	iPSC-CVPC	Heart	0.933745579462774	0.0921268693670696	2.06414363600911e-22	7.89968410937046e-18	59.8903888888889	36.0904377880184	0.730707856589522	FALSE
ENST00000223368.7_3	ENSG00000106635.8_5	BCL7B	iPSC-CVPC	Heart	-1.29764161429568	0.146522218231492	9.04113786877723e-18	3.46013387375973e-13	71.1998333333333	71.9853456221198	-0.0158293764885552	FALSE
ENST00000223369.3_2	ENSG00000106636.8_5	YKT6	iPSC-CVPC	Heart	0.662864158305325	0.0965623750415885	1.64871455763151e-11	6.30979548351155e-07	86.0278333333333	68.3639170506913	0.331568441466851	FALSE
ENST00000223528.6_1	ENSG00000106692.14_6	FKTN	iPSC-CVPC	Heart	-0.743422046651282	0.137570363125589	9.37185038373526e-08	0.00358670086035932	62.6834444444445	65.4939631336406	-0.0632774754053527	FALSE
ENST00000224140.6_4	ENSG00000107290.14_7	SETX	iPSC-CVPC	Heart	1.43561219494794	0.108636780309692	3.15127309811522e-35	1.20602372737968e-30	54.3710123098801	17.5870059699099	1.6283277914709	FALSE
ENST00000224756.12_2	ENSG00000107771.17_6	CCSER2	iPSC-CVPC	Heart	1.29220091889212	0.0850491925647619	1.97535358267245e-44	7.55987569624573e-40	22.8346666666667	4.94199087464526	2.20806147800372	TRUE
ENST00000224807.9_1	ENSG00000107819.13_4	SFXN3	iPSC-CVPC	Heart	1.27050169737323	0.121643463596106	1.34176335556778e-23	5.13506253809345e-19	68.9862642235777	30.5681097961639	1.17428179235329	FALSE
ENST00000224949.9_3	ENSG00000107959.16_8	PITRM1	iPSC-CVPC	Heart	0.781740210814313	0.127088311783756	1.39481145897593e-09	5.33808293464678e-05	72.9751111111111	46.2139861751152	0.659074968211561	FALSE
ENST00000224950.8_3	ENSG00000107960.11_7	STN1	iPSC-CVPC	Heart	1.91633397891207	0.0936984025769551	3.83873481516076e-71	1.46912220111017e-66	11.6377056294371	8.85632001776781	0.394027400250294	FALSE
ENST00000225235.5_2	ENSG00000108239.9_4	TBC1D12	iPSC-CVPC	Heart	0.929623130309975	0.122075961485973	1.01202490560529e-13	3.87312051624201e-09	97.2971111111111	75.6285023041475	0.363466920944428	FALSE
ENST00000225298.12_2	ENSG00000011260.14_4	UTP18	iPSC-CVPC	Heart	0.941266544286299	0.129398540114252	1.07892948647114e-12	4.1291710376737e-08	95.4475555555556	76.6651612903226	0.316137122945512	FALSE
ENST00000225394.7_2	ENSG00000108262.15_6	GIT1	iPSC-CVPC	Heart	1.07567028054457	0.115779901381465	2.69740178749945e-19	1.03232263809391e-14	78.2928333333333	55.9425576036866	0.484934041017137	FALSE
ENST00000225504.8_3	ENSG00000213246.7_7	SUPT4H1	iPSC-CVPC	Heart	1.45104389995782	0.116962740670798	1.15446498081886e-31	4.41825292809186e-27	63.938	46.5373153076398	0.458285631413395	FALSE
ENST00000225609.10_3	ENSG00000108474.17_5	PIGL	iPSC-CVPC	Heart	0.823103259224125	0.145583678817993	2.4154044666993e-08	0.000924399443450489	16.6908585505577	10.5063871170487	0.6677915185417	FALSE
ENST00000225614.6_2	ENSG00000108479.12_7	GALK1	iPSC-CVPC	Heart	1.2565600233736	0.130810243081385	1.95164848225387e-20	7.46915390643379e-16	10.8890241642502	4.58242273007722	1.24869221162229	FALSE
ENST00000225648.4_3	ENSG00000108511.10_6	HOXB6	iPSC-CVPC	Heart	-1.02896058252188	0.113201259964412	1.39130727067694e-18	5.32467205560772e-14	70.1402777777778	88.1083640552996	-0.329035835380139	FALSE
ENST00000225665.12_3	ENSG00000108528.14_5	SLC25A11	iPSC-CVPC	Heart	1.07200864443727	0.133777974134517	5.72416671122769e-15	2.19069584205395e-10	90.7366111111111	81.2052995391705	0.160110895793329	FALSE
ENST00000225698.8_3	ENSG00000108561.8_6	C1QBP	iPSC-CVPC	Heart	-1.08505898626082	0.130803742577342	6.98981907771692e-16	2.67507365923304e-11	39.7687777777778	48.4307603686636	-0.284287429426113	FALSE
ENST00000225726.10_3	ENSG00000108588.14_8	CCDC47	iPSC-CVPC	Heart	1.04070086295293	0.10088891722993	4.23405908370791e-23	1.62041675192585e-18	70.8507222222222	48.3399030465617	0.55156797988999	FALSE
ENST00000225760.5_1	ENSG00000224383.7_4	PRR29	iPSC-CVPC	Heart	-1.20733870337493	0.118699476463411	1.50618591046426e-22	5.76432409793777e-18	16.8129444444444	72.6418433179724	-2.11122840677555	TRUE
ENST00000225916.10_3	ENSG00000108773.11_6	KAT2A	iPSC-CVPC	Heart	1.22074907273877	0.124402966800761	3.36751299194479e-21	1.28878089714719e-16	35.1268936772989	16.609926652496	1.08053030002276	FALSE
ENST00000225983.10_2	ENSG00000108840.15_6	HDAC5	iPSC-CVPC	Heart	2.25749160699013	0.103749020292294	4.5252255581326e-78	1.73184907335293e-73	15.904	14.5338709677419	0.129970658822476	FALSE
ENST00000226225.7_2	ENSG00000109079.10_6	TNFAIP1	iPSC-CVPC	Heart	0.665755017050261	0.130370255564205	4.39371848276294e-07	0.016815200005382	96.98	91.8599539170507	0.078251193925213	FALSE
ENST00000226253.9_3	ENSG00000109107.14_7	ALDOC	iPSC-CVPC	Heart	-1.94716173804072	0.108887765097651	8.78492983812167e-58	3.36208049834754e-53	88.2617777777778	88.4240322580645	-0.00264971816159289	FALSE
ENST00000226359.2_2	ENSG00000081051.8_5	AFP	iPSC-CVPC	Heart	1.66580176745694	0.0806606642230517	3.38313826335434e-72	1.29476084476834e-67	23.229303819618	0.490345622119816	5.56600310983068	TRUE
ENST00000226522.8_2	ENSG00000109270.13_5	LAMTOR3	iPSC-CVPC	Heart	-1.07800244629209	0.120733019103229	5.07329779818295e-18	1.9416018003426e-13	22.5323910164539	47.0814061266685	-1.06315699559288	FALSE
ENST00000226798.9_2	ENSG00000109536.12_4	FRG1	iPSC-CVPC	Heart	1.28437410453831	0.115287622941545	2.32641296777096e-26	8.90341506895624e-22	96.6036111111111	81.8769815668203	0.238619201312162	FALSE
ENST00000227163.8_2	ENSG00000066336.12_4	SPI1	iPSC-CVPC	Heart	-0.772067921352983	0.157356525434203	1.19211336731369e-06	0.0456233706804622	12.6603888888889	24.4619933144934	-0.950220247690238	FALSE
ENST00000227266.10_3	ENSG00000109861.16_5	CTSC	iPSC-CVPC	Heart	1.19216563395588	0.131442293003512	1.63272389997964e-18	6.24859763761208e-14	80.7237222222222	59.6622119815668	0.436175232859202	FALSE
ENST00000227503.13_3	ENSG00000168066.20_6	SF1	iPSC-CVPC	Heart	0.854768239834607	0.131408603766953	1.62708681664548e-10	6.22702395598392e-06	24.4869444444444	19.9488940092166	0.295703997340051	FALSE
ENST00000227524.9_3	ENSG00000110107.9_6	PRPF19	iPSC-CVPC	Heart	-0.765179373266174	0.135120474874187	2.29645336781124e-08	0.00087887566839504	95.4092222222222	89.406267281106	0.0937527570808614	FALSE
ENST00000227525.8_2	ENSG00000110108.10_4	TMEM109	iPSC-CVPC	Heart	-0.704701639149827	0.113174343581067	8.8876584582423e-10	3.40139576855391e-05	80.7122874101479	68.3679354069201	0.239468462937748	FALSE
ENST00000227758.6_4	ENSG00000110330.8_7	BIRC2	iPSC-CVPC	Heart	0.939166869337246	0.121049052285242	3.64425732759266e-14	1.39469372184299e-09	58.2484444444444	37.0003225806452	0.654681673673123	FALSE
ENST00000227880.8_3	ENSG00000110446.11_7	SLC15A3	iPSC-CVPC	Heart	-0.896717754766521	0.143948864966959	8.74341572778763e-10	3.3461926331816e-05	4.84520419624704	9.0447465437788	-0.900522607671389	FALSE
ENST00000228251.9_3	ENSG00000060138.13_8	YBX3	iPSC-CVPC	Heart	2.35261859737163	0.0962896420144982	2.25325086095238e-92	8.62341636995085e-88	38.1083333333333	20.8884101382488	0.867403823345054	FALSE
ENST00000228284.8_4	ENSG00000075856.12_8	SART3	iPSC-CVPC	Heart	0.660686237996514	0.127707970038508	3.12574606328173e-07	0.0119625427587855	15.5407777777778	8.18165840558801	0.925593499613604	FALSE
ENST00000228307.11_3	ENSG00000089159.16_8	PXN	iPSC-CVPC	Heart	1.49797577162908	0.104614569563305	2.75775713236915e-40	1.055421232129e-35	13.7396666666667	5.00341013824885	1.45736338133445	FALSE
ENST00000228318.7_2	ENSG00000075415.13_8	SLC25A3	iPSC-CVPC	Heart	1.59633947004028	0.0642924467346143	1.68159040943658e-94	6.43561465595474e-90	13.6301666666667	3.69400921658986	1.8835438322312	FALSE
ENST00000228425.11_4	ENSG00000110841.14_9	PPFIBP1	iPSC-CVPC	Heart	-0.997233675053769	0.092156815034208	4.45370899357984e-25	1.70447896893294e-20	22.0341666666667	31.6032949308756	-0.520332645475485	FALSE
ENST00000228434.7_3	ENSG00000110848.8_5	CD69	iPSC-CVPC	Heart	-1.13882714058191	0.149908106624924	1.1515010876807e-13	4.40690981266281e-09	14.4182222222222	66.4244508913164	-2.20382110634092	TRUE
ENST00000228438.2_3	ENSG00000110852.4_4	CLEC2B	iPSC-CVPC	Heart	-1.07592112963451	0.141973658898745	1.312040281739e-13	5.02130936224333e-09	17.2840555555556	44.6985745826339	-1.3707870519949	FALSE
ENST00000228510.8_2	ENSG00000110921.14_7	MVK	iPSC-CVPC	Heart	1.77576392449331	0.109698396321647	2.85306714347029e-49	1.09189732647751e-44	23.9872777777778	2.2168202764977	3.43570572416667	TRUE
ENST00000228740.7_3	ENSG00000111144.10_5	LTA4H	iPSC-CVPC	Heart	0.73691585597637	0.13485257866414	6.77559524994458e-08	0.00259308805810629	84.0893888888889	74.2682488479263	0.179178198716306	FALSE
ENST00000228799.7_2	ENSG00000111203.13_7	ITFG2	iPSC-CVPC	Heart	1.09360456715347	0.113271462633272	1.29313242604719e-20	4.9489471077252e-16	63.9393888888889	40.403064516129	0.662240231856575	FALSE
ENST00000228811.8_6	ENSG00000111215.12_7	PRR4	iPSC-CVPC	Heart	1.18987151739153	0.126730380396486	1.1971896126422e-19	4.58176436654296e-15	57.9696430356964	21.7314666137073	1.41551205940107	FALSE
ENST00000228945.9_3	ENSG00000111348.9_6	ARHGDIB	iPSC-CVPC	Heart	-2.02907741839663	0.105357116165756	6.92095469241254e-65	2.6487185703332e-60	67.5945555555556	97.0188479262673	-0.521357999563306	FALSE
ENST00000228955.11_1	ENSG00000111358.14_5	GTF2H3	iPSC-CVPC	Heart	1.50225613065673	0.092051518194842	6.35542474961396e-50	2.43228460592476e-45	14.3026111111111	1.12124311301589	3.67310752326659	TRUE
ENST00000229239.10_2	ENSG00000111640.15_5	GAPDH	iPSC-CVPC	Heart	1.44788642606602	0.0876815072352777	6.99557062090339e-51	2.67727483232594e-46	93.3976666666667	67.7258294930876	0.463680349462573	FALSE
ENST00000229264.7_1	ENSG00000111664.10_6	GNB3	iPSC-CVPC	Heart	0.897736569394853	0.15036397861465	4.02457450072755e-09	0.000154024490717344	20.3732246664222	9.15947409406525	1.15333767645468	FALSE
ENST00000229265.10_2	ENSG00000111665.11_4	CDCA3	iPSC-CVPC	Heart	1.53901657464083	0.101904439010437	5.39834358205056e-44	2.06600007228657e-39	12.2663333333333	1.69824817518248	2.8525848522773	TRUE
ENST00000229266.8_4	ENSG00000111666.11_7	CHPT1	iPSC-CVPC	Heart	-1.02616616824955	0.139019055411435	5.17092520804945e-13	1.9789647863726e-08	66.8488333333333	75.1472350230415	-0.168817640237679	FALSE
ENST00000229281.6_2	ENSG00000111678.11_8	C12orf57	iPSC-CVPC	Heart	-1.62473926772092	0.112762736423503	1.05148825911805e-40	4.02415071647069e-36	89.4165555555556	88.6117972350231	0.0130431892238509	FALSE
ENST00000229328.10_2	ENSG00000111725.11_5	PRKAB1	iPSC-CVPC	Heart	1.05241482267078	0.11937533118963	1.24409625501624e-17	4.76128077757265e-13	78.6375617882656	48.1965864657774	0.706287619750736	FALSE
ENST00000229390.8_3	ENSG00000111786.9_5	SRSF9	iPSC-CVPC	Heart	1.77641348199324	0.0963395623664705	1.22512004269193e-60	4.68865691538629e-56	88.1084875123599	58.2909089805305	0.596010101998762	FALSE
ENST00000229395.8_3	ENSG00000111790.14_5	FGFR1OP2	iPSC-CVPC	Heart	0.935779981342271	0.137842599250578	2.6936959152082e-11	1.03090436370933e-06	33.5123239009432	29.8475647356676	0.167078506488894	FALSE
ENST00000229570.9_3	ENSG00000111850.11_6	SMIM8	iPSC-CVPC	Heart	1.54847819344704	0.125246330605089	1.7636507738714e-31	6.74966787668324e-27	61.905	39.9717741935484	0.631074329194231	FALSE
ENST00000229595.6_2	ENSG00000111875.8_4	ASF1A	iPSC-CVPC	Heart	-0.713538072022146	0.116975264317337	1.88879774337141e-09	7.22861784365672e-05	95.4628333333333	96.9213133640553	-0.0218747984736207	FALSE
ENST00000229634.13_3	ENSG00000111912.20_9	NCOA7	iPSC-CVPC	Heart	1.26486561768655	0.122352273676881	3.46566041521018e-23	1.32634289750509e-18	20.3996186659112	5.79811590269545	1.8148861060007	FALSE
ENST00000229758.8_4	ENSG00000112029.10_6	FBXO5	iPSC-CVPC	Heart	0.981606173429437	0.131197754663369	2.57818110486611e-13	9.86695690643309e-09	50.3242777777778	23.1088479262673	1.12280922549457	FALSE
ENST00000229922.7_2	ENSG00000112186.12_4	CAP2	iPSC-CVPC	Heart	-1.44553066293684	0.130451726891512	4.05341498020898e-26	1.55128244707578e-21	78.5670555555556	77.9623342688773	0.0111472068319354	FALSE
ENST00000230036.2_3	ENSG00000112293.15_5	GPLD1	iPSC-CVPC	Heart	2.19016795185819	0.0971625655238456	3.04589334614491e-82	1.16569384250312e-77	79.6986111111111	12.6426036866359	2.65626097234319	TRUE
ENST00000230048.5_2	ENSG00000112304.11_4	ACOT13	iPSC-CVPC	Heart	1.72323315147035	0.103590528933477	1.72839846304734e-51	6.61475375792848e-47	38.0046666666667	20.4326497695853	0.895300271368734	FALSE
ENST00000230173.10_4	ENSG00000112414.15_6	ADGRG6	iPSC-CVPC	Heart	1.49044770247373	0.0908749975559093	2.51399066010656e-50	9.62129365529382e-46	17.4363888888889	1.655	3.39719816386834	TRUE
ENST00000230321.10_2	ENSG00000112559.14_5	MDFI	iPSC-CVPC	Heart	1.08717511302372	0.116189969884289	1.56202117677887e-19	5.97801124565041e-15	72.1009912838206	31.1539364182396	1.21060462979522	FALSE
ENST00000230413.9_2	ENSG00000112651.12_5	MRPL2	iPSC-CVPC	Heart	0.684941576637016	0.11472975073516	4.03343409185903e-09	0.000154363556129537	6.8905	7.44668202764977	-0.111989081993995	FALSE
ENST00000230419.9_3	ENSG00000112655.16_8	PTK7	iPSC-CVPC	Heart	1.35334688982402	0.0926754324394766	1.27870329276437e-41	4.89372537173852e-37	54.6846666666667	14.5702716709896	1.90810858703139	FALSE
ENST00000230565.3_2	ENSG00000112796.10_5	ENPP5	iPSC-CVPC	Heart	-0.86344449842925	0.154443240552073	3.41877550696638e-08	0.0013083995742711	65.7239444444445	64.560737327189	0.0257620114495333	FALSE
ENST00000230640.10_2	ENSG00000039123.16_6	MTREX	iPSC-CVPC	Heart	0.9278890099808	0.1251290727549	4.08932536982485e-13	1.56502571228567e-08	95.9837222222222	85.5766129032258	0.165573182801273	FALSE
ENST00000230882.9_3	ENSG00000112964.14_5	GHR	iPSC-CVPC	Heart	0.859123227702481	0.131624565582482	1.41511018308301e-10	5.41576818167699e-06	22.8283792176338	11.5405777601963	0.984112981943538	FALSE
ENST00000230901.9_2	ENSG00000112983.17_5	BRD8	iPSC-CVPC	Heart	0.874590274946763	0.123423974419333	3.83512659419262e-12	1.46774129886346e-07	44.7643333333333	26.6496082949309	0.74823537274093	FALSE
ENST00000231004.5_3	ENSG00000113083.14_7	LOX	iPSC-CVPC	Heart	-1.46482215160453	0.117359515554408	5.43615938532532e-32	2.08047255835785e-27	48.7774087257941	88.1060158569397	-0.853027411614992	FALSE
ENST00000231198.12_2	ENSG00000113272.14_4	THG1L	iPSC-CVPC	Heart	1.27554052662286	0.140907894698724	1.88183185007282e-18	7.20195867341369e-14	71.8630180759702	50.6535901525055	0.504585000455471	FALSE
ENST00000231238.10_2	ENSG00000113312.11_5	TTC1	iPSC-CVPC	Heart	0.514255037853015	0.0910362355040941	2.48186789928623e-08	0.000949835663735833	90.5209401282094	64.3855914293363	0.49151369812904	FALSE
ENST00000231338.7_2	ENSG00000082196.20_5	C1QTNF3	iPSC-CVPC	Heart	0.847827205287935	0.146127109985467	1.05491510074421e-08	0.000403726558205817	47.4828333333333	17.2839861751152	1.45797004207697	FALSE
ENST00000231357.7_4	ENSG00000113430.10_6	IRX4	iPSC-CVPC	Heart	1.25092059422276	0.113210834961453	5.42962390356511e-26	2.0779713641334e-21	38.613101200991	10.3106994277531	1.90494822715541	FALSE
ENST00000231368.10_3	ENSG00000113441.16_6	LNPEP	iPSC-CVPC	Heart	-1.61204702599725	0.103367334987838	2.26443939373008e-46	8.66623600374439e-42	83.9771111111111	90.6523732718894	-0.110348631097818	FALSE
ENST00000231512.5_3	ENSG00000113583.8_5	C5orf15	iPSC-CVPC	Heart	-0.972764390475218	0.1282553539551	1.25531154725062e-13	4.80420282248285e-09	91.2197222222222	96.6288248847926	-0.0831078397750854	FALSE
ENST00000231524.14_3	ENSG00000113595.15_6	TRIM23	iPSC-CVPC	Heart	-1.23993067124592	0.123058128904973	3.4697413019447e-22	1.32790469366726e-17	75.6856111111111	93.124400921659	-0.299140189637133	FALSE
ENST00000231526.8_3	ENSG00000113597.18_6	TRAPPC13	iPSC-CVPC	Heart	1.33750356116543	0.0947910871941346	2.59178298507612e-39	9.91901266218482e-35	14.6361076685639	1.64870149620983	3.15012981181375	TRUE
ENST00000231790.8_3	ENSG00000076242.16_6	MLH1	iPSC-CVPC	Heart	1.12047282629466	0.110507650567974	1.99499977224264e-22	7.63506362834981e-18	49.8477777777778	22.6372119815668	1.13883290491945	FALSE
ENST00000231948.8_3	ENSG00000113851.14_7	CRBN	iPSC-CVPC	Heart	0.861862654822696	0.147503177228712	8.36014028821621e-09	0.000319950928970323	63.0198888888889	54.1062211981567	0.220012724330698	FALSE
ENST00000232014.8_2	ENSG00000113916.18_6	BCL6	iPSC-CVPC	Heart	-1.05771783709874	0.127277682696537	6.2404497519801e-16	2.3882825245803e-11	5.93725886855759	10.4542626728111	-0.816222391800898	FALSE
ENST00000232496.5_3	ENSG00000114383.10_6	TUSC2	iPSC-CVPC	Heart	1.00631793561189	0.135652964480652	4.00887149513558e-13	1.53423520990334e-08	92.6492222222222	83.469400921659	0.15053144867337	FALSE
ENST00000232501.8_3	ENSG00000114388.14_6	NPRL2	iPSC-CVPC	Heart	1.07234437006331	0.113358160588453	6.64625660998946e-20	2.54358886720907e-15	60.0003333333333	37.7508525345622	0.668461290213839	FALSE
ENST00000232508.9_1	ENSG00000114395.10_4	CYB561D2	iPSC-CVPC	Heart	1.24774007763039	0.109601350740111	2.35860864491327e-27	9.02663114494758e-23	59.1178669466387	34.4157900085568	0.780523588866215	FALSE
ENST00000232564.8_3	ENSG00000114450.10_6	GNB4	iPSC-CVPC	Heart	-1.19861447495594	0.13577294349033	1.13074207402951e-17	4.32746299151834e-13	84.9391111111111	92.8058294930876	-0.127786418512229	FALSE
ENST00000232607.7_3	ENSG00000114491.14_4	UMPS	iPSC-CVPC	Heart	1.6793032147119	0.113329359807501	1.23025115871195e-42	4.7082942095065e-38	19.4249892955149	10.9357739318234	0.828858479146459	FALSE
ENST00000232744.13_2	ENSG00000114626.18_6	ABTB1	iPSC-CVPC	Heart	1.39046414213735	0.149561483571876	2.56127777146127e-19	9.80226615915943e-15	42.5971424302014	27.5749539170507	0.627398177712447	FALSE
ENST00000232766.6_2	ENSG00000114648.12_5	KLHL18	iPSC-CVPC	Heart	0.759780215311562	0.0947289667406829	5.42765633874719e-15	2.07721835740194e-10	45.6803888888889	17.5941013824885	1.37648310236684	FALSE
ENST00000232974.11_2	ENSG00000114853.14_4	ZBTB47	iPSC-CVPC	Heart	1.9321038233978	0.125747280407699	2.95353316639494e-45	1.13034667811101e-40	99.1726111111111	88.1102995391705	0.170631069905657	FALSE
ENST00000232978.13_2	ENSG00000114857.18_4	NKTR	iPSC-CVPC	Heart	1.17131113657918	0.142413902113086	1.18984221012708e-15	4.55364512237735e-11	57.7318333333333	49.8540322580645	0.211656843959988	FALSE
ENST00000233027.10_3	ENSG00000114904.13_5	NEK4	iPSC-CVPC	Heart	-0.835508264010911	0.119374858030399	6.83384841180387e-12	2.61538212568146e-07	26.1003396493684	54.7263307862762	-1.06816655098854	FALSE
ENST00000233047.8_2	ENSG00000011638.10_4	TMEM159	iPSC-CVPC	Heart	0.858283360571502	0.12410603290988	1.18149630529002e-11	4.52170450997544e-07	8.96772105567221	7.45079116051528	0.267347777326845	FALSE
ENST00000233055.9_3	ENSG00000085449.15_7	WDFY1	iPSC-CVPC	Heart	0.832900218741662	0.160889977194484	3.07144081965678e-07	0.0117547111609085	90.3788333333333	82.7183410138249	0.127777682440901	FALSE
ENST00000233057.9_3	ENSG00000055332.18_8	EIF2AK2	iPSC-CVPC	Heart	-1.00327086971462	0.131480370494308	9.072227530118e-14	3.47203219805146e-09	78.8848333333333	90.3869585253456	-0.196366679085347	FALSE
ENST00000233078.9_3	ENSG00000071626.17_5	DAZAP1	iPSC-CVPC	Heart	1.03995644397775	0.119235875970756	2.61371152738406e-17	1.00029353864515e-12	47.9137222222222	30.8365437788018	0.635797820751811	FALSE
ENST00000233084.8_3	ENSG00000079785.15_6	DDX1	iPSC-CVPC	Heart	1.14432118691513	0.102128472384492	1.27804971895559e-26	4.89122407941494e-22	88.5266111111111	43.5628110599078	1.02301414214138	FALSE
ENST00000233121.7_3	ENSG00000084764.12_7	MAPRE3	iPSC-CVPC	Heart	-0.916303068933327	0.128851026886913	3.23935591431206e-12	1.23973390196637e-07	60.499	64.863119194993	-0.100487107064769	FALSE
ENST00000233202.11_2	ENSG00000018280.17_4	SLC11A1	iPSC-CVPC	Heart	1.17162036420452	0.157711742964273	3.72651059039576e-13	1.42617286805036e-08	72.6076111111111	23.6822892203867	1.61631224290704	FALSE
ENST00000233330.6_2	ENSG00000114993.17_7	RTKN	iPSC-CVPC	Heart	0.97852770851732	0.108104871391055	1.8916949485954e-18	7.23970573776946e-14	13.2847777777778	8.59603686635945	0.628030519961489	FALSE
ENST00000233336.7_2	ENSG00000114999.8_4	TTL	iPSC-CVPC	Heart	1.87919444713856	0.0830616939697242	1.09947458824287e-82	4.20779919666429e-78	9.82044444444444	6.31443957677965	0.637133621461311	FALSE
ENST00000233379.9_2	ENSG00000115042.10_6	FAHD2A	iPSC-CVPC	Heart	0.818209204433139	0.128519728017337	3.81501144260257e-10	1.46004302919843e-05	6.26388888888889	9.60119815668203	-0.61615583265014	FALSE
ENST00000233535.9_3	ENSG00000115194.11_8	SLC30A3	iPSC-CVPC	Heart	0.855126818383403	0.130852376138048	1.34640549212363e-10	5.15282845890634e-06	65.1934658145297	55.7093678927038	0.226807427298408	FALSE
ENST00000233545.6_2	ENSG00000115204.15_7	MPV17	iPSC-CVPC	Heart	0.741418868689501	0.138127900766755	1.13636993241859e-07	0.00434900136835919	5.0045	4.88200460829493	0.0357522795529826	FALSE
ENST00000233575.7_2	ENSG00000115234.11_4	SNX17	iPSC-CVPC	Heart	1.68531594324311	0.0904220629644754	1.14920481422476e-61	4.39812174451958e-57	89.4315	58.9744239631336	0.600693652112261	FALSE
ENST00000233615.7_4	ENSG00000239779.7_8	WBP1	iPSC-CVPC	Heart	0.618779004174626	0.101533304060355	1.95170946698227e-09	7.46938730108785e-05	70.9506666666667	58.6301612903226	0.275173214637795	FALSE
ENST00000233623.11_6	ENSG00000115282.21_8	TTC31	iPSC-CVPC	Heart	1.51554650138746	0.127076808328965	1.3021082017719e-29	4.98329829900124e-25	46.3478333333333	21.6389162950064	1.09887364844177	FALSE
ENST00000233627.14_2	ENSG00000115286.20_5	NDUFS7	iPSC-CVPC	Heart	1.5093969631127	0.094376791644933	2.58009425733956e-48	9.87427873226423e-44	90.1191111111111	74.2302534562212	0.279825788761836	FALSE
ENST00000233630.11_3	ENSG00000115289.14_6	PCGF1	iPSC-CVPC	Heart	1.43676790657738	0.122288769192906	7.25083384581856e-29	2.77496662113322e-24	65.0699598373496	41.4845705406418	0.649416812195912	FALSE
ENST00000233741.9_4	ENSG00000115392.12_6	FANCL	iPSC-CVPC	Heart	0.990857504845094	0.136771217824182	1.3189770863463e-12	5.04785720715592e-08	64.0013120799031	42.6579920256822	0.585285424356071	FALSE
ENST00000233809.9_4	ENSG00000115457.10_7	IGFBP2	iPSC-CVPC	Heart	-1.21742383331755	0.146587137821639	6.49066165650195e-16	2.48404112255986e-11	46.3627222222222	47.4762211981567	-0.0342398325440896	FALSE
ENST00000233838.9_3	ENSG00000115486.12_5	GGCX	iPSC-CVPC	Heart	-1.3390596865086	0.0951923095992386	4.10684629921548e-39	1.57173114717276e-34	19.7819930618049	66.8016030148137	-1.75569493612378	FALSE
ENST00000234038.11_2	ENSG00000115685.15_5	PPP1R7	iPSC-CVPC	Heart	2.33365285798679	0.0914324208797937	3.20186696375771e-98	1.22538650569971e-93	26.497803525203	9.41571483263269	1.49273024350282	FALSE
ENST00000234040.9_3	ENSG00000115687.14_4	PASK	iPSC-CVPC	Heart	1.60621872924771	0.105748599716913	2.07706138397525e-44	7.94912162261168e-40	56.8405555555556	11.91133640553	2.25458536840367	TRUE
ENST00000234115.10_1	ENSG00000115762.16_4	PLEKHB2	iPSC-CVPC	Heart	-1.15649726725589	0.14281397653871	3.06433642600677e-15	1.17275219359705e-10	67.4875	74.5931928696531	-0.144423669190981	FALSE
ENST00000234142.9_1	ENSG00000196208.14_4	GREB1	iPSC-CVPC	Heart	1.20854668828938	0.0796404485010757	2.42462118388676e-44	9.27926773285302e-40	38.1246666666667	10.3427880184332	1.88209959052667	FALSE
ENST00000234170.10_3	ENSG00000115816.15_7	CEBPZ	iPSC-CVPC	Heart	1.12067053964489	0.105765739580565	3.44871219873097e-24	1.31985664557633e-19	81.7161111111111	48.9548847926267	0.739167726199599	FALSE
ENST00000234179.7_5	ENSG00000115825.10_7	PRKD3	iPSC-CVPC	Heart	-1.37632343362718	0.124364479705909	4.62103536354905e-26	1.76851644398386e-21	45.7367777777778	73.5227649769585	-0.684836293828825	FALSE
ENST00000234296.7_3	ENSG00000115942.9_5	ORC2	iPSC-CVPC	Heart	1.59920002053712	0.0957786004113773	8.50227692132672e-52	3.25390640056095e-47	83.0147152951372	55.4149268252898	0.583092453361731	FALSE
ENST00000234301.3_4	ENSG00000115944.15_7	COX7A2L	iPSC-CVPC	Heart	2.043966666212	0.10017608096788	6.91015236483317e-71	2.6445844115453e-66	66.0315555555556	44.316385025092	0.575315430307328	FALSE
ENST00000234420.11_4	ENSG00000116062.17_8	MSH6	iPSC-CVPC	Heart	1.65797791611728	0.0997747587750328	2.12081489269101e-51	8.11657067581777e-47	49.2095555555556	5.70656654380645	3.10824359771735	TRUE
ENST00000234590.10_5	ENSG00000074800.16_9	ENO1	iPSC-CVPC	Heart	0.645610103952682	0.0878953975761322	6.63662436228137e-13	2.5399025096887e-08	88.9398888888889	70.2704147465438	0.339913188766102	FALSE
ENST00000234668.6_2	ENSG00000097096.9_5	SYDE2	iPSC-CVPC	Heart	1.37774047677698	0.108819020297846	8.98035888403425e-33	3.43687314850875e-28	59.4044444444445	25.3046313364055	1.23116941689304	FALSE
ENST00000234739.8_3	ENSG00000116128.11_6	BCL9	iPSC-CVPC	Heart	-0.898867434869653	0.125571098933689	2.36502384791546e-12	9.05118276835726e-08	69.938302636403	84.4821129499953	-0.272563134788037	FALSE
ENST00000234816.7_3	ENSG00000116194.13_6	ANGPTL1	iPSC-CVPC	Heart	-0.963053629308571	0.143414808730514	4.3183641389195e-11	1.65268113960588e-06	11.1884909564599	28.9728372646606	-1.37268550591617	FALSE
ENST00000234827.6_3	ENSG00000116205.14_6	TCEANC2	iPSC-CVPC	Heart	0.651242933358252	0.130595237399412	8.02267878113689e-07	0.030703593963289	72.107	49.9158525345622	0.530641253262299	FALSE
ENST00000234875.9_4	ENSG00000116251.11_7	RPL22	iPSC-CVPC	Heart	2.42603921048564	0.108978350911693	9.48245906038477e-81	3.62903190699986e-76	92.8135	43.392465437788	1.09689010654987	FALSE
ENST00000235150.4_2	ENSG00000116514.16_5	RNF19B	iPSC-CVPC	Heart	1.02457643046155	0.122606790943887	4.39304581619674e-16	1.68126256431665e-11	46.3870800142208	18.9306047621044	1.29300253341446	FALSE
ENST00000235307.7_2	ENSG00000116667.14_6	C1orf21	iPSC-CVPC	Heart	1.68943112464132	0.119333009496132	1.56361550108041e-39	5.98411288418484e-35	16.3158451765935	13.2728373545134	0.297796911589075	FALSE
ENST00000235329.10_2	ENSG00000116688.17_8	MFN2	iPSC-CVPC	Heart	-1.3179099594907	0.108552605841648	1.59600926042447e-30	6.10808704057049e-26	81.7726111111111	85.3470967741936	-0.0617243700604161	FALSE
ENST00000235332.6_2	ENSG00000116691.11_4	MIIP	iPSC-CVPC	Heart	1.07459920277697	0.119334030315341	2.7554012437274e-18	1.05451960998691e-13	79.6477303936273	56.4899340757169	0.495639434903149	FALSE
ENST00000236040.8_3	ENSG00000117385.16_5	P3H1	iPSC-CVPC	Heart	-0.868277837325757	0.137412823898986	5.09957749804483e-10	1.95165930427674e-05	4.26127777777778	12.5166101085744	-1.55448588407698	FALSE
ENST00000236067.8_1	ENSG00000117410.14_5	ATP6V0B	iPSC-CVPC	Heart	-1.19127627543574	0.125023693779559	3.7456264115575e-20	1.43348868396717e-15	9.57077777777778	17.6804838709677	-0.885449681767583	FALSE
ENST00000236137.10_3	ENSG00000117479.15_8	SLC19A2	iPSC-CVPC	Heart	1.17198064574468	0.115883401735076	2.50178017619735e-22	9.57456291232488e-18	91.7547416202824	46.2194220324511	0.98928349498477	FALSE
ENST00000236147.6_4	ENSG00000188404.10_6	SELL	iPSC-CVPC	Heart	-0.923946846363287	0.136096662895604	2.6911976989494e-11	1.02994827136492e-06	37.7289444444445	79.2652073732719	-1.07101601115659	FALSE
ENST00000236192.12_3	ENSG00000117533.15_5	VAMP4	iPSC-CVPC	Heart	-0.822905414279382	0.136568253267831	2.92043596167752e-09	0.00011176800468936	61.1430429568154	83.5919724156617	-0.451176048867632	FALSE
ENST00000236273.9_4	ENSG00000117614.10_6	SYF2	iPSC-CVPC	Heart	1.29105609312577	0.128198669227048	3.63157941612466e-22	1.38984175834507e-17	76.9417222222222	57.1596543778802	0.428768929461273	FALSE
ENST00000236850.4_2	ENSG00000118137.9_4	APOA1	iPSC-CVPC	Heart	1.23356818361319	0.0739163204980435	9.33443245119014e-52	3.57238064339498e-47	29.2012125842971	6.01507871563074	2.27937275615659	TRUE
ENST00000236925.8_1	ENSG00000118200.14_6	CAMSAP2	iPSC-CVPC	Heart	-0.711333533665542	0.143167276055899	8.78005372984277e-07	0.0336021436294813	27.8878641969136	50.0768379014633	-0.844506017038176	FALSE
ENST00000236937.13_1	ENSG00000072694.21_5	FCGR2B	iPSC-CVPC	Heart	-1.57826407444167	0.117351666673727	2.77524501519598e-36	1.06211401976565e-31	5.16616666666667	64.0913133640553	-3.63296274160284	TRUE
ENST00000236959.14_2	ENSG00000138363.15_6	ATIC	iPSC-CVPC	Heart	1.16479053908632	0.104566766302637	2.35705003690865e-26	9.02066619625309e-22	58.7917222222222	34.9470276497696	0.750443285022911	FALSE
ENST00000236980.10_1	ENSG00000118246.14_5	FASTKD2	iPSC-CVPC	Heart	1.03857615611033	0.103144840877794	3.68386975898153e-22	1.40985379545982e-17	48.2551882756169	27.2428206142519	0.824807983596248	FALSE
ENST00000237172.12_3	ENSG00000118407.15_6	FILIP1	iPSC-CVPC	Heart	0.99971944401611	0.087309237506514	1.26249470495684e-27	4.83169348534032e-23	47.8609378173294	14.5538662101532	1.71744621266203	FALSE
ENST00000237264.9_3	ENSG00000028839.10_6	TBPL1	iPSC-CVPC	Heart	-1.0469095157526	0.132763008273848	1.45705507899345e-14	5.57629549281583e-10	2.26076166272262	20.6450655625682	-3.19091618874953	TRUE
ENST00000237305.11_5	ENSG00000118515.11_6	SGK1	iPSC-CVPC	Heart	1.31081975075579	0.115195338419613	2.47851570782171e-27	9.48552746540447e-23	63.9752222222222	34.8896313364055	0.874714900290977	FALSE
ENST00000237316.3_1	ENSG00000118526.7_3	TCF21	iPSC-CVPC	Heart	1.57450499473062	0.101593691681116	6.71110001030996e-46	2.56840508494573e-41	30.9192222222222	8.79714285714286	1.81339708317903	FALSE
ENST00000237380.12_2	ENSG00000118579.13_5	MED28	iPSC-CVPC	Heart	-0.902801048612285	0.105580347287967	9.90784423772504e-17	3.79183106821975e-12	15.328100678821	46.473672653472	-1.60023471834695	FALSE
ENST00000237455.5_3	ENSG00000239305.7_6	RNF103	iPSC-CVPC	Heart	-1.31074420801903	0.130201293860029	3.75007786379855e-22	1.43519229925434e-17	84.5316666666667	89.8742396313364	-0.0884157648200126	FALSE
ENST00000237596.7_2	ENSG00000118762.8_4	PKD2	iPSC-CVPC	Heart	-0.712567212619884	0.12638400646728	2.63425677327769e-08	0.0010081564097011	65.4778273505983	78.8824976580683	-0.268698780630713	FALSE
ENST00000237853.9_3	ENSG00000118985.16_5	ELL2	iPSC-CVPC	Heart	1.01507379487185	0.149447255613652	2.63481918259265e-11	1.00837164937003e-06	80.7245555555556	73.6348156682028	0.132619536931683	FALSE
ENST00000238044.8_2	ENSG00000119147.10_6	ECRG4	iPSC-CVPC	Heart	-1.52442304854181	0.151101851416323	3.10496181198981e-22	1.18829993506662e-17	26.8226666666667	87.7485714285714	-1.70992296331855	FALSE
ENST00000238138.2_2	ENSG00000119227.8_6	PIGZ	iPSC-CVPC	Heart	-0.613883257790994	0.119083986454337	3.43402559405159e-07	0.0131423593509948	11.2965555555556	18.4740322580645	-0.70961584629883	FALSE
ENST00000238146.9_2	ENSG00000111364.16_4	DDX55	iPSC-CVPC	Heart	1.21676433439345	0.144594777181009	2.81531918477514e-16	1.07745080520529e-11	60.012	46.8972218722828	0.355748548901787	FALSE
ENST00000238156.7_2	ENSG00000119242.8_7	CCDC92	iPSC-CVPC	Heart	2.50198294280921	0.102485940343849	2.87699948662227e-92	1.10105647352521e-87	27.7827777777778	13.1811751152074	1.07571185625685	FALSE
ENST00000238256.8_5	ENSG00000119321.9_9	FKBP15	iPSC-CVPC	Heart	-0.980923242428731	0.125293716632177	2.19501296329351e-14	8.40053411182059e-10	10.8313410936684	53.2019481369835	-2.29626719219646	TRUE
ENST00000238616.10_3	ENSG00000119638.13_6	NEK9	iPSC-CVPC	Heart	1.93373867953663	0.0831488654054768	4.5537666230317e-86	1.74277202430046e-81	29.7169835405348	8.59522529083497	1.78968032072583	FALSE
ENST00000238618.8_3	ENSG00000119640.9_5	ACYP1	iPSC-CVPC	Heart	1.5967634380664	0.116110630044849	1.15729433266304e-37	4.42908114053472e-33	90.995802108678	62.3933329754582	0.544408112789092	FALSE
ENST00000238651.9_2	ENSG00000119673.14_5	ACOT2	iPSC-CVPC	Heart	0.688100947781109	0.0952697636955676	1.53099829177487e-12	5.85928356245161e-08	19.2262567409926	12.4286759296421	0.629405295062089	FALSE
ENST00000238714.8_2	ENSG00000115421.13_4	PAPOLG	iPSC-CVPC	Heart	0.967818131489127	0.150493392372264	2.56743296876827e-10	9.82582271477304e-06	34.2266275428013	21.9209355124395	0.642809777046973	FALSE
ENST00000238721.9_3	ENSG00000115129.14_5	TP53I3	iPSC-CVPC	Heart	-1.35130939409425	0.124087529485862	2.36753651617183e-25	9.06079900104121e-21	23.4283308002533	44.2117365590215	-0.916175231842227	FALSE
ENST00000238788.14_2	ENSG00000119777.20_6	TMEM214	iPSC-CVPC	Heart	1.43078761112002	0.100704205878276	9.1004896982118e-40	3.48284841240264e-35	78.2648888888889	43.9392396313364	0.832855328202076	FALSE
ENST00000238789.10_3	ENSG00000119778.15_8	ATAD2B	iPSC-CVPC	Heart	1.48565300140082	0.10312691248908	1.07921471311394e-40	4.13026262855836e-36	64.1386111111111	23.118801843318	1.47212648273362	FALSE
ENST00000238823.13_3	ENSG00000119812.19_6	FAM98A	iPSC-CVPC	Heart	-1.19961175359312	0.137384324003919	2.41716318989259e-17	9.25072524403793e-13	64.4088333333333	79.2668433179724	-0.299458964433734	FALSE
ENST00000238831.9_2	ENSG00000119820.11_5	YIPF4	iPSC-CVPC	Heart	0.657983350021506	0.125992827255078	2.42909617341742e-07	0.00929639396528581	17.4086666666667	20.3370506912442	-0.224304761712948	FALSE
ENST00000238856.8_1	ENSG00000119844.15_5	AFTPH	iPSC-CVPC	Heart	0.794198824915988	0.127488869885482	8.73631231927506e-10	3.34347408770976e-05	45.9481417469364	26.6970459705182	0.78332640018122	FALSE
ENST00000238875.10_2	ENSG00000119862.13_6	LGALSL	iPSC-CVPC	Heart	1.07243223613891	0.126862834577426	2.09704823531874e-16	8.02561330138835e-12	80.0285480229755	43.053339954023	0.894389572216969	FALSE
ENST00000238961.9_2	ENSG00000119906.13_6	SLF2	iPSC-CVPC	Heart	0.630631637647455	0.0868561281243701	1.18296065363699e-12	4.52730871753412e-08	86.8116111111111	65.7463133640553	0.400978017510727	FALSE
ENST00000239243.7_2	ENSG00000120149.9_4	MSX2	iPSC-CVPC	Heart	0.833043835372894	0.128702998849626	1.98518863799564e-10	7.59751543647311e-06	83.9341111111111	56.6457834101383	0.567288677121431	FALSE
ENST00000239440.9_3	ENSG00000120318.16_5	ARAP3	iPSC-CVPC	Heart	1.28633830342201	0.106369093798019	2.54748719213852e-30	9.74948823303333e-26	57.0498333333333	30.0324884792627	0.925698650851027	FALSE
ENST00000239449.6_1	ENSG00000120327.6_4	PCDHB14	iPSC-CVPC	Heart	0.969052199623941	0.146083834702958	7.25282110661931e-11	2.77572716571428e-06	67.3033333333333	54.8832258064516	0.294312679403962	FALSE
ENST00000239461.11_2	ENSG00000116132.12_5	PRRX1	iPSC-CVPC	Heart	-0.771350677738617	0.131322739360569	7.01877840318973e-09	0.000268615668268474	53.950196641447	69.8834872365298	-0.373323383417787	FALSE
ENST00000239614.8_3	ENSG00000120458.12_5	MSANTD2	iPSC-CVPC	Heart	0.882138333552654	0.135235346521373	1.45163406788862e-10	5.55554874121654e-06	17.6983753902388	8.72640849048736	1.02015702105209	FALSE
ENST00000239666.8_2	ENSG00000120509.10_3	PDZD11	iPSC-CVPC	Heart	-1.13045789774287	0.128169349893901	1.20515759610308e-17	4.6122586360461e-13	86.9593888888889	88.7004838709678	-0.0286001728141167	FALSE
ENST00000239690.9_3	ENSG00000120526.11_5	NUDCD1	iPSC-CVPC	Heart	1.84687398191523	0.125002723293276	1.9731816463676e-42	7.55156347881344e-38	32.141402954149	21.2834187894575	0.594702991358148	FALSE
ENST00000239830.9_2	ENSG00000120647.10_10	CCDC77	iPSC-CVPC	Heart	0.769339972217194	0.126528561325358	2.11905021524762e-09	8.10981707877417e-05	38.0979747080848	18.0679583977086	1.07628080893181	FALSE
ENST00000239878.9_2	ENSG00000120686.12_4	UFM1	iPSC-CVPC	Heart	0.977816005290139	0.142500144637041	1.67857601707305e-11	6.42407827494027e-07	89.9507222222222	82.34	0.127541416388842	FALSE
ENST00000239882.7_5	ENSG00000120690.16_7	ELF1	iPSC-CVPC	Heart	-1.24580191720624	0.128093803302386	7.0828959606798e-21	2.71069511311177e-16	52.266103211901	76.087000382911	-0.5417743867045	FALSE
ENST00000239940.11_2	ENSG00000070087.14_6	PFN2	iPSC-CVPC	Heart	-1.38809449043752	0.128369893374059	4.78360012391988e-25	1.83073160342538e-20	15.0811666666667	30.2496082949309	-1.00416842228511	FALSE
ENST00000239944.7_4	ENSG00000120742.11_6	SERP1	iPSC-CVPC	Heart	1.40537484899259	0.134538783744571	1.32508347117857e-23	5.0712269525475e-19	75.8796111111111	60.2248141936958	0.333354247393492	FALSE
ENST00000240050.9_3	ENSG00000120832.10_8	MTERF2	iPSC-CVPC	Heart	0.812022929663345	0.123611735400774	1.08780242844723e-10	4.16312867391039e-06	56.8502527802775	42.7670694428253	0.410666412143026	FALSE
ENST00000240055.8_3	ENSG00000120837.8_8	NFYB	iPSC-CVPC	Heart	1.93564281522386	0.112563889860846	2.66782807999923e-54	1.02100448449651e-49	33.0139150084992	24.4181632113286	0.435119551360215	FALSE
ENST00000240093.8_2	ENSG00000104290.11_7	FZD3	iPSC-CVPC	Heart	0.997825788055003	0.124564691135256	5.8449777904454e-15	2.23693145018136e-10	53.2717793331778	19.9565186822332	1.41651139774748	FALSE
ENST00000240123.11_2	ENSG00000120896.13_5	SORBS3	iPSC-CVPC	Heart	-1.08852229717593	0.0978385708177209	2.67327755764086e-26	1.02309005408473e-21	0.251444444444445	6.75771889400922	-4.74822475570061	TRUE
ENST00000240139.9_1	ENSG00000120910.14_5	PPP3CC	iPSC-CVPC	Heart	0.709696768091904	0.104093132881521	2.23188947993053e-11	8.54166422864213e-07	58.3751558177516	43.2982176091147	0.431046858763205	FALSE
ENST00000240304.5_2	ENSG00000108848.16_7	LUC7L3	iPSC-CVPC	Heart	1.40042008789085	0.134052084931125	1.31371704697619e-23	5.02772651048258e-19	35.0480555555556	21.6307142857143	0.696253100114391	FALSE
ENST00000240328.4_2	ENSG00000121068.14_4	TBX2	iPSC-CVPC	Heart	0.942522762190602	0.105268280631316	4.16320348155883e-18	1.59329960442738e-13	92.4123333333333	72.2726267281106	0.35463607671833	FALSE
ENST00000240487.5_6	ENSG00000121210.16_9	TMEM131L	iPSC-CVPC	Heart	-1.32100494113267	0.12071571303262	1.45186122995546e-25	5.55641811316254e-21	23.9623826950638	54.4603959465805	-1.18443610195717	FALSE
ENST00000240499.8_2	ENSG00000131127.14_5	ZNF141	iPSC-CVPC	Heart	-0.969341593227498	0.125605934588679	4.89567718551444e-14	1.87362461566823e-09	46.8111666666667	57.1060138248848	-0.286789962026386	FALSE
ENST00000240727.10_2	ENSG00000121413.12_4	ZSCAN18	iPSC-CVPC	Heart	1.14152580913553	0.123582915168599	4.19285769921104e-19	1.60464857006506e-14	8.01666666666667	3.44658986175115	1.21783285746394	FALSE
ENST00000240731.5_3	ENSG00000121417.14_5	ZNF211	iPSC-CVPC	Heart	1.31578303458653	0.135961966623299	1.0656027632437e-20	4.07816833520996e-16	23.3487051405971	19.0370778313874	0.294530500298298	FALSE
ENST00000240851.9_3	ENSG00000114354.14_6	TFG	iPSC-CVPC	Heart	-1.56338412217154	0.105074907255452	6.31973564394399e-43	2.4186260282938e-38	26.4285	46.2715207373272	-0.808029970206612	FALSE
ENST00000241261.7_3	ENSG00000121858.11_5	TNFSF10	iPSC-CVPC	Heart	-1.28485657587187	0.133295579019547	1.47504750468444e-20	5.64515430517782e-16	13.6019766856648	69.113013620297	-2.3451410640727	TRUE
ENST00000241337.9_2	ENSG00000213366.13_5	GSTM2	iPSC-CVPC	Heart	1.11885206752403	0.0733575012686778	1.03404355211467e-44	3.95738807829805e-40	88.0288333333333	62.7391474654378	0.488610222373203	FALSE
ENST00000241502.9_2	ENSG00000122068.13_4	FYTTD1	iPSC-CVPC	Heart	-1.15215314606646	0.113128303182858	1.34266684915376e-22	5.13852029839635e-18	49.4884444444445	77.061023487513	-0.638909652194066	FALSE
ENST00000242057.9_3	ENSG00000106546.14_5	AHR	iPSC-CVPC	Heart	-1.61931543342737	0.114139460276207	1.13551931837414e-39	4.34574598334967e-35	53.2726673443767	88.8529965482714	-0.738024913696893	FALSE
ENST00000242067.11_2	ENSG00000122507.21_8	BBS9	iPSC-CVPC	Heart	1.31814082212353	0.128933269676205	9.53241664535848e-23	3.64815117434514e-18	37.2108333333333	18.6568894009217	0.996014229202614	FALSE
ENST00000242108.9_2	ENSG00000122547.11_6	EEPD1	iPSC-CVPC	Heart	1.27600520111391	0.140096326866428	1.19860708999858e-18	4.58718919413357e-14	40.3088147740782	25.8952843338039	0.638405963778639	FALSE
ENST00000242209.9_3	ENSG00000122642.11_5	FKBP9	iPSC-CVPC	Heart	1.22759320564487	0.0915671247340427	4.32147192081251e-36	1.65387051881416e-31	68.0412777777778	34.6658755760369	0.972894034306559	FALSE
ENST00000242248.10_3	ENSG00000122678.17_6	POLM	iPSC-CVPC	Heart	1.82589103856971	0.10600979643727	1.93078450385956e-54	7.38930537472092e-50	46.4572907653679	28.3868581390709	0.710681843190201	FALSE
ENST00000242257.14_3	ENSG00000122687.19_9	MRM2	iPSC-CVPC	Heart	1.17130262988172	0.133089113704547	1.40220996491644e-17	5.36639775673171e-13	60.9755907853659	51.1240199469576	0.254230549494579	FALSE
ENST00000242323.8_2	ENSG00000122741.16_6	DCAF10	iPSC-CVPC	Heart	1.38335401422311	0.125811193496441	8.95283020830335e-26	3.42633764901978e-21	13.7720875869644	9.98408305943599	0.464045419812182	FALSE
ENST00000242505.11_2	ENSG00000138286.15_5	FAM149B1	iPSC-CVPC	Heart	-1.65186918634829	0.106859890858815	1.04578209898065e-45	4.00231267100885e-41	12.9181772656279	37.5518413755436	-1.53948113042818	FALSE
ENST00000242576.7_3	ENSG00000076248.11_6	UNG	iPSC-CVPC	Heart	1.69983419413127	0.106725729069665	5.44717164750847e-48	2.08468706121797e-43	39.1446683553867	10.9175812257484	1.84216255597425	FALSE
ENST00000242719.4_2	ENSG00000123091.5_4	RNF11	iPSC-CVPC	Heart	-1.18766553861463	0.122774990013613	1.10296838034398e-20	4.22117028841445e-16	57.2288888888889	85.0357834101383	-0.57132646414671	FALSE
ENST00000242729.6_1	ENSG00000123096.11_4	SSPN	iPSC-CVPC	Heart	1.56875146623419	0.122808861226434	2.86382322333868e-33	1.09601378580395e-28	11.9509821795598	3.32777657026924	1.84449871145335	FALSE
ENST00000242776.9_3	ENSG00000123136.15_6	DDX39A	iPSC-CVPC	Heart	1.31383791797824	0.0956130730287917	1.29809643078135e-37	4.9679448502433e-33	78.3369444444444	48.8211059907834	0.682187878414437	FALSE
ENST00000242786.6_2	ENSG00000123146.20_5	ADGRE5	iPSC-CVPC	Heart	-1.39206233729922	0.107549569965007	5.10785722892573e-34	1.95482804008217e-29	1.83766666666667	12.3563824884793	-2.74930942918383	TRUE
ENST00000242839.10_4	ENSG00000123191.16_6	ATP7B	iPSC-CVPC	Heart	1.50927745266254	0.0933166685099823	3.34361590303204e-49	1.27963524224939e-44	45.8547222222222	9.40638248847926	2.28535841113367	TRUE
ENST00000242848.8_3	ENSG00000123200.16_7	ZC3H13	iPSC-CVPC	Heart	-1.34051910818995	0.103382963230302	4.03493641887452e-34	1.54421051686747e-29	67.8057777777778	81.6311290322581	-0.267711199568834	FALSE
ENST00000243045.10_2	ENSG00000123353.10_4	ORMDL2	iPSC-CVPC	Heart	-1.11516363698201	0.120261456670118	3.12305171825335e-19	1.19522312309274e-14	22.2563760679488	41.1289032548358	-0.885933898837015	FALSE
ENST00000243052.8_3	ENSG00000123360.12_5	PDE1B	iPSC-CVPC	Heart	1.29996401003716	0.139011310267789	1.63304335219782e-19	6.24982021319628e-15	58.7073870279639	13.6225115207373	2.10754933504151	TRUE
ENST00000243077.8_2	ENSG00000123384.14_5	LRP1	iPSC-CVPC	Heart	1.4543107963703	0.105470004172125	7.85142096020434e-38	3.0048173156798e-33	61.6882222222222	16.1346313364055	1.93483445643406	FALSE
ENST00000243112.9_2	ENSG00000123415.15_8	SMUG1	iPSC-CVPC	Heart	-1.186232315852	0.137532368558844	5.5678393504163e-17	2.13086779779782e-12	14.3121111111111	28.6976958525346	-1.00369841427846	FALSE
ENST00000243167.9_2	ENSG00000117480.16_4	FAAH	iPSC-CVPC	Heart	0.784260349186911	0.135350775341125	1.101836233442e-08	0.000421683744900588	71.7337082569521	48.2474562747827	0.572198330539545	FALSE
ENST00000243563.8_2	ENSG00000077312.9_6	SNRPA	iPSC-CVPC	Heart	-1.37519713314289	0.135021979742996	1.33672074239674e-22	5.11576395322656e-18	84.2682222222222	86.5041244239631	-0.0377802310788164	FALSE
ENST00000243643.8_2	ENSG00000170954.11_7	ZNF415	iPSC-CVPC	Heart	0.595608735479592	0.117355099380924	5.14951142970943e-07	0.019707695192641	27.8073888888889	20.520711014152	0.438387562928931	FALSE
ENST00000243706.8_2	ENSG00000214367.8_6	HAUS3	iPSC-CVPC	Heart	1.03700387203817	0.137926467837825	1.99611985059947e-13	7.63935028022923e-09	23.0809728304947	20.9250160398707	0.141475304168702	FALSE
ENST00000243776.11_3	ENSG00000123989.14_6	CHPF	iPSC-CVPC	Heart	-0.952180569338526	0.118557122593571	5.01116694098962e-15	1.91782369998614e-10	41.1557777777778	40.8297004608295	0.011475998402381	FALSE
ENST00000243878.9_3	ENSG00000124074.12_5	ENKD1	iPSC-CVPC	Heart	0.897175206914442	0.132429511033431	2.94805901426257e-11	1.12825166534843e-06	80.8999574709196	61.4856120393304	0.39589009260843	FALSE
ENST00000243896.6_2	ENSG00000080189.15_7	SLC35C2	iPSC-CVPC	Heart	0.764742954899706	0.12836790763197	4.33868275395817e-09	0.000166045727676733	53.8965	36.2038479262673	0.574048546128124	FALSE
ENST00000243918.10_2	ENSG00000204070.10_8	SYS1	iPSC-CVPC	Heart	0.959039572470618	0.141742592091559	3.11705919887728e-11	1.19292972600232e-06	78.3945	72.495069124424	0.112869570212063	FALSE
ENST00000244007.7_1	ENSG00000124181.14_7	PLCG1	iPSC-CVPC	Heart	0.817268266088814	0.116836013466109	7.01800636520841e-12	2.68586121602891e-07	40.8795555555556	31.0762442396313	0.395567355838305	FALSE
ENST00000244020.5_3	ENSG00000124193.16_5	SRSF6	iPSC-CVPC	Heart	2.23714505866931	0.121542100910442	1.80640921019083e-60	6.91330868832133e-56	56.3821214323012	35.7510147003733	0.657253572086296	FALSE
ENST00000244061.6_2	ENSG00000124226.11_5	RNF114	iPSC-CVPC	Heart	1.8644436462327	0.116738322150678	3.31447982930026e-48	1.2684845754715e-43	82.8516519513216	65.2784881051066	0.343922819264158	FALSE
ENST00000244070.7_3	ENSG00000124224.17_7	PPP4R1L	iPSC-CVPC	Heart	1.13786083983705	0.135191905784564	2.78027431596644e-16	1.06403878346352e-11	27.4649444444444	10.6712211981567	1.36386608819028	FALSE
ENST00000244227.8_2	ENSG00000124380.11_5	SNRNP27	iPSC-CVPC	Heart	-0.936865194734832	0.147312219644512	3.97394946748717e-10	1.52087020070202e-05	54.9850555555556	71.6513594470046	-0.381954516761878	FALSE
ENST00000244289.9_3	ENSG00000079435.10_7	LIPE	iPSC-CVPC	Heart	0.783642400706958	0.119023359808931	9.91341505587886e-11	3.7939630760354e-06	27.296376087293	21.3100885395331	0.357172841975034	FALSE
ENST00000244520.10_2	ENSG00000124562.10_5	SNRPC	iPSC-CVPC	Heart	0.60591973505968	0.12214404188414	9.12802019904394e-07	0.0349338461037611	98.8189444444444	89.3879723502304	0.144706923603263	FALSE
ENST00000244709.9_3	ENSG00000124731.13_6	TREM1	iPSC-CVPC	Heart	-0.940563837410077	0.142704725498603	9.48434486111362e-11	3.62975362179679e-06	12.3283333333333	29.0108442381568	-1.23461450463142	FALSE
ENST00000244711.4_4	ENSG00000124733.5_7	MEA1	iPSC-CVPC	Heart	-1.88580405317436	0.0903002605665133	2.01278033044698e-73	7.70311160265364e-69	1.52561111111111	56.8921198156682	-5.22076967609603	TRUE
ENST00000244766.7_3	ENSG00000124785.9_5	NRN1	iPSC-CVPC	Heart	-1.57253324344373	0.124512023948956	1.23058770238111e-32	4.70958219578275e-28	14.5183333333333	89.8476497695853	-2.62960492105812	TRUE
ENST00000244815.9_3	ENSG00000124831.19_6	LRRFIP1	iPSC-CVPC	Heart	-1.31145298911897	0.115538168131248	3.2374874188632e-27	1.23901881007314e-22	9.91411111111111	18.8669815668203	-0.92830829907098	FALSE
ENST00000245046.6_2	ENSG00000125037.12_5	EMC3	iPSC-CVPC	Heart	-0.556508848539474	0.108107852257474	3.56499733239059e-07	0.013643601290792	26.4135555555556	39.2324193548387	-0.570767787950309	FALSE
ENST00000245222.9_2	ENSG00000063176.16_7	SPHK2	iPSC-CVPC	Heart	-1.26171976992507	0.153173623533126	1.0832838089701e-15	4.14583546530947e-11	18.5239581097446	38.306198741877	-1.04818546955456	FALSE
ENST00000245441.9_4	ENSG00000100503.24_8	NIN	iPSC-CVPC	Heart	1.7699627622725	0.0992275837372753	1.48849697039694e-57	5.69662675540613e-53	68.1392777777778	26.3785156507391	1.36912327132115	FALSE
ENST00000245544.9_2	ENSG00000125450.11_5	NUP85	iPSC-CVPC	Heart	1.37866184003301	0.105301060931776	1.10939165046965e-34	4.2457527855124e-30	67.6876111111111	24.6901843317972	1.4549541935643	FALSE
ENST00000245552.7_3	ENSG00000125458.7_6	NT5C	iPSC-CVPC	Heart	0.991174053024043	0.133502779452995	3.84456784024715e-13	1.47135455814099e-08	61.9570555555556	46.4660368663594	0.415091981951973	FALSE
ENST00000245564.8_3	ENSG00000125459.17_6	MSTO1	iPSC-CVPC	Heart	1.46563906810495	0.116198617751417	1.45061007157694e-32	5.55162980493211e-28	50.7771666666667	24.7483410138249	1.03684807730212	FALSE
ENST00000245787.9_2	ENSG00000125629.15_4	INSIG2	iPSC-CVPC	Heart	1.74337501925671	0.124954980841196	1.39470203207502e-38	5.33766414695431e-34	43.3719815407348	22.300144999325	0.959710266457942	FALSE
ENST00000245812.8_2	ENSG00000125652.8_4	ALKBH7	iPSC-CVPC	Heart	-1.16658687858226	0.155977441268037	2.62677705908571e-13	1.00529384828269e-08	79.5647892877379	81.6549097855191	-0.0374095157207305	FALSE
ENST00000245838.13_4	ENSG00000125676.20_6	THOC2	iPSC-CVPC	Heart	1.54363510704713	0.131579333925464	8.57355395865445e-29	3.28118483551664e-24	29.3032222222222	12.251935483871	1.25804963894252	FALSE
ENST00000245857.9_2	ENSG00000125691.14_8	RPL23	iPSC-CVPC	Heart	-1.36134513104916	0.111141796506157	5.50217289534503e-31	2.1057365887775e-26	6.70044444444445	20.9860138248848	-1.64709946218303	FALSE
ENST00000245912.7_2	ENSG00000125735.10_5	TNFSF14	iPSC-CVPC	Heart	-1.19705661114292	0.134129377907563	5.24517831489658e-18	2.00738219289407e-13	15.3158333333333	68.6136866359447	-2.16347251903173	TRUE
ENST00000245934.12_3	ENSG00000125755.19_6	SYMPK	iPSC-CVPC	Heart	1.31166960954802	0.121597567630765	6.08133219877387e-25	2.32738664579275e-20	53.6254444444445	25.1989170506912	1.08955596587292	FALSE
ENST00000245960.9_1	ENSG00000101224.17_5	CDC25B	iPSC-CVPC	Heart	-0.987003475666841	0.126001151278243	2.12786944638802e-14	8.14356915827159e-10	23.4258333333333	31.4386639976555	-0.424439540656933	FALSE
ENST00000246043.8_4	ENSG00000125844.16_11	RRBP1	iPSC-CVPC	Heart	1.04241245987716	0.118529990519605	1.47478671614016e-17	5.64415624134001e-13	57.3900501449855	35.5720763449499	0.690055447888503	FALSE
ENST00000246112.9_2	ENSG00000104953.20_5	TLE6	iPSC-CVPC	Heart	0.780329437838583	0.129716235663793	3.09456637241997e-09	0.000118432149638885	20.2596586952416	10.8698156682028	0.898282394796018	FALSE
ENST00000246194.8_2	ENSG00000125970.12_6	RALY	iPSC-CVPC	Heart	1.55019670073168	0.119075655907237	2.36934209697972e-34	9.06770913935109e-30	10.8085555555556	12.7590092165899	-0.239342567295587	FALSE
ENST00000246314.10_1	ENSG00000126070.20_4	AGO3	iPSC-CVPC	Heart	0.580812436829354	0.11407624484206	4.74553859708781e-07	0.0181616507649148	32.4390180204202	14.2095716004436	1.19086708767846	FALSE
ENST00000246548.9_2	ENSG00000126261.13_6	UBA2	iPSC-CVPC	Heart	1.81101778418559	0.106721141042498	3.6688872512322e-53	1.40411983991908e-48	12.6111111111111	11.0196193744681	0.194620997909777	FALSE
ENST00000246635.8_3	ENSG00000171401.15_7	KRT13	iPSC-CVPC	Heart	-1.17379534620522	0.129031705615593	1.31147391925994e-18	5.01914183639972e-14	4.25388888888889	55.6449539170507	-3.70939660889823	TRUE
ENST00000246784.7_2	ENSG00000126453.9_4	BCL2L12	iPSC-CVPC	Heart	1.69932139187276	0.0867544420859525	1.33293429108609e-66	5.10127282541558e-62	55.3719444444445	6.0002114765482	3.20606993022249	TRUE
ENST00000246802.10_2	ENSG00000105373.19_7	NOP53	iPSC-CVPC	Heart	-1.81440093983755	0.138110538697163	7.00369076017533e-35	2.6803824908267e-30	68.2896666666667	82.2332488479263	-0.268054535709498	FALSE
ENST00000246911.6_1	ENSG00000068079.8_3	IFI35	iPSC-CVPC	Heart	-1.12937215481503	0.137267732139979	1.16493889334129e-15	4.45833763870645e-11	2.34341663055917	10.5615031768713	-2.17212980688233	TRUE
ENST00000246949.9_1	ENSG00000213918.10_6	DNASE1	iPSC-CVPC	Heart	1.55195688513634	0.0897901025027376	9.56066696189427e-55	3.65896285298656e-50	15.7178333333333	6.65111694130126	1.24073381713376	FALSE
ENST00000247001.10_4	ENSG00000105705.16_10	SUGP1	iPSC-CVPC	Heart	1.75183614740815	0.0954117544806418	3.09872834904985e-60	1.18591432646487e-55	54.6101666666667	13.6836405529954	1.99671744736855	FALSE
ENST00000247020.9_3	ENSG00000132581.10_6	SDF2	iPSC-CVPC	Heart	1.32304322297997	0.117176007118959	5.68416800397142e-27	2.1753879367999e-22	56.8087222222222	30.7498847926267	0.88553144806593	FALSE
ENST00000247087.10_3	ENSG00000126705.15_7	AHDC1	iPSC-CVPC	Heart	-0.77118861993129	0.120747025645751	3.36738864074283e-10	1.28873330669869e-05	27.7678333333333	48.6862499464339	-0.810099770409317	FALSE
ENST00000247140.8_1	ENSG00000102103.16_8	PQBP1	iPSC-CVPC	Heart	1.05826786968421	0.122891187825894	6.19372274373002e-17	2.37039963125292e-12	12.2331111111111	8.25004608294931	0.568317272043005	FALSE
ENST00000247194.9_3	ENSG00000126790.12_6	L3HYPDH	iPSC-CVPC	Heart	0.846848398078818	0.125766582847455	3.84093293824271e-11	1.46996344479487e-06	72.5032238165073	52.3973137620039	0.468552293778634	FALSE
ENST00000247207.6_1	ENSG00000126803.9_4	HSPA2	iPSC-CVPC	Heart	-0.782031188259346	0.152982869929804	4.27845840335823e-07	0.0163740881554923	89.0216111111111	94.7771198156682	-0.0903832086511742	FALSE
ENST00000247226.13_2	ENSG00000126822.17_9	PLEKHG3	iPSC-CVPC	Heart	-1.96474592791188	0.0846218213398788	7.31005171188399e-86	2.79762989065512e-81	5.04411111111111	85.2388479262673	-4.07883913337967	TRUE
ENST00000247461.9_2	ENSG00000127022.15_8	CANX	iPSC-CVPC	Heart	1.39175197092843	0.103938477682075	5.12161899106799e-36	1.96009480407163e-31	44.3323888888889	41.6601642139934	0.0896925793260502	FALSE
ENST00000247665.12_2	ENSG00000054148.18_5	PHPT1	iPSC-CVPC	Heart	0.584265449648223	0.113023408087488	3.19041299952995e-07	0.0122100295905011	88.4914444444445	77.4599769585254	0.192086906658673	FALSE
ENST00000247781.4_1	ENSG00000187955.12_5	COL14A1	iPSC-CVPC	Heart	-1.91382025576344	0.10914087224397	5.12483207912259e-56	1.96132448500101e-51	15.9158868502039	49.2500644497762	-1.62965806479324	FALSE
ENST00000247933.9_2	ENSG00000127415.13_6	IDUA	iPSC-CVPC	Heart	0.537418110432001	0.101914846557322	1.8658539871521e-07	0.0071408097942298	1.39538888888889	2.17117511520737	-0.63780883959887	FALSE
ENST00000247956.11_2	ENSG00000130803.15_4	ZNF317	iPSC-CVPC	Heart	1.26556789542789	0.125634100262704	3.54719480603307e-22	1.35754692421692e-17	62.5693333333333	32.6640092165899	0.937753852672789	FALSE
ENST00000247977.9_3	ENSG00000127452.9_9	FBXL12	iPSC-CVPC	Heart	1.39254182975877	0.130245035521831	1.447590175879e-24	5.54007236210652e-20	58.6871666666667	31.5923652934246	0.893469104047354	FALSE
ENST00000248054.9_2	ENSG00000127511.9_4	SIN3B	iPSC-CVPC	Heart	1.84288764543423	0.110652859811318	1.37976906092382e-51	5.28051417306155e-47	71.1023333333333	48.4777188940092	0.552575090114783	FALSE
ENST00000248089.8_4	ENSG00000103145.11_5	HCFC1R1	iPSC-CVPC	Heart	0.989427532229704	0.116666164389775	1.69970726622579e-16	6.50494967857272e-12	33.1381111111111	24.5251843317972	0.434227390753587	FALSE
ENST00000248114.7_3	ENSG00000127554.13_4	GFER	iPSC-CVPC	Heart	1.59573982096433	0.123497255715298	6.40564543217887e-34	2.45150456334918e-29	44.914397710229	29.4702489451516	0.607918740405719	FALSE
ENST00000248248.8_2	ENSG00000103111.15_7	MON1B	iPSC-CVPC	Heart	1.04094150425743	0.137480913385736	1.37617086383513e-13	5.26674351298343e-09	53.5716304925063	43.7336050242902	0.29272692946582	FALSE
ENST00000248306.8_2	ENSG00000127720.8_5	METTL25	iPSC-CVPC	Heart	0.841108716602535	0.13808096940398	1.98566172826467e-09	7.59932600024172e-05	75.3057222222222	45.2674884792627	0.734284228964592	FALSE
ENST00000248437.9_3	ENSG00000127824.14_6	TUBA4A	iPSC-CVPC	Heart	0.789330880674747	0.131595885987457	3.42677236875994e-09	0.000131146005324812	63.353497716895	53.9787000769969	0.23103403805275	FALSE
ENST00000248451.7_1	ENSG00000127838.14_5	PNKD	iPSC-CVPC	Heart	-1.50208869227911	0.0985572813910235	1.17164190465138e-44	4.4839907332913e-40	64.9545	86.3562442396314	-0.410871021803509	FALSE
ENST00000248484.8_1	ENSG00000127863.15_5	TNFRSF19	iPSC-CVPC	Heart	1.17667634425808	0.0620968379794111	2.82939252628034e-63	1.08283681373275e-58	30.6155	5.48828948902345	2.47983375880061	TRUE
ENST00000248594.11_2	ENSG00000127947.16_4	PTPN12	iPSC-CVPC	Heart	-1.28535623469406	0.128762234372906	7.82376362367913e-22	2.99423257641824e-17	73.1710555555556	84.7468894009217	-0.211887344578537	FALSE
ENST00000248633.9_4	ENSG00000127980.16_6	PEX1	iPSC-CVPC	Heart	1.28960646747323	0.111142893804278	2.94313284056372e-28	1.12636636941214e-23	71.5448114521881	30.8777532454128	1.21227936235682	FALSE
ENST00000248706.5_2	ENSG00000128045.7_4	RASL11B	iPSC-CVPC	Heart	-0.758508486715618	0.133061431786019	1.86479699773765e-08	0.000713676459004176	87.513	83.6464746543779	0.0651926062449091	FALSE
ENST00000248846.10_4	ENSG00000128159.12_9	TUBGCP6	iPSC-CVPC	Heart	1.52530991117423	0.108153933833275	2.78927230621905e-39	1.06748240431309e-34	47.9539318457043	15.9977968631708	1.58377587172983	FALSE
ENST00000248899.11_2	ENSG00000100365.16_6	NCF4	iPSC-CVPC	Heart	-1.14243322604049	0.124604405936349	7.33441680553421e-19	2.806954655646e-14	3.29733333333333	31.1634331797235	-3.24048253531752	TRUE
ENST00000248929.14_2	ENSG00000100359.21_5	SGSM3	iPSC-CVPC	Heart	1.06149140235957	0.120696746554061	1.47252977240261e-17	5.63551869196203e-13	48.6889444444445	33.9514285714286	0.520121944026637	FALSE
ENST00000248935.5	ENSG00000184674.8	GSTT1	iPSC-CVPC	Heart	-0.760403132599042	0.133768727138946	2.03809054721623e-08	0.000779997633325123	40.7896111111111	49.1652073732719	-0.269435975516684	FALSE
ENST00000249064.9_2	ENSG00000159873.10_4	CCDC117	iPSC-CVPC	Heart	0.813814734968611	0.128134890265238	4.18519508325221e-10	1.60171601031145e-05	97.531	58.9745333669398	0.725768750737133	FALSE
ENST00000249066.10_2	ENSG00000128335.14_6	APOL2	iPSC-CVPC	Heart	1.58029811088098	0.112795497412385	7.505827440187e-39	2.87255521963397e-34	21.0569341676943	6.7133358069723	1.64919368497386	FALSE
ENST00000249364.9_3	ENSG00000128595.17_7	CALU	iPSC-CVPC	Heart	0.62647454939652	0.107491277184747	9.09674154842988e-09	0.00034814139579996	16.7562777777778	27.54302231528	-0.71698517026176	FALSE
ENST00000249377.4_1	ENSG00000128606.13_5	LRRC17	iPSC-CVPC	Heart	0.930361927246747	0.155627317154908	3.84862074112472e-09	0.000147290564383584	19.6748429934784	8.88088677307385	1.14757647831315	FALSE
ENST00000249442.11_2	ENSG00000128654.14_5	MTX2	iPSC-CVPC	Heart	1.11399268991955	0.133433911689976	4.66678665997915e-16	1.78602592264062e-11	93.6348421046784	83.8488771307201	0.159254001526344	FALSE
ENST00000249601.8_2	ENSG00000128805.14_6	ARHGAP22	iPSC-CVPC	Heart	-1.01667109678138	0.146554800718694	1.02691962030209e-11	3.93012407885813e-07	8.827	25.2645504320536	-1.51711940543069	FALSE
ENST00000249647.8_2	ENSG00000092531.10_5	SNAP23	iPSC-CVPC	Heart	1.49146920756114	0.120813517052818	2.11426630633515e-31	8.09150858097525e-27	82.9186111111111	68.6592165898618	0.272242555409774	FALSE
ENST00000249750.9_3	ENSG00000128918.15_6	ALDH1A2	iPSC-CVPC	Heart	-1.25116720855099	0.125311633058903	7.686404885959e-22	2.94166401390537e-17	25.6866111111111	65.7998156682028	-1.35706697740826	FALSE
ENST00000249806.11_4	ENSG00000128973.13_6	CLN6	iPSC-CVPC	Heart	1.08601242059718	0.132944456011156	1.80663546256212e-15	6.91417457877149e-11	79.3771111111111	67.9828571428572	0.22355206127564	FALSE
ENST00000249822.8_2	ENSG00000128989.10_4	ARPP19	iPSC-CVPC	Heart	1.22378576203699	0.105010365622926	1.80866440574239e-28	6.9219395472167e-24	32.1033888888889	14.3757809334274	1.15908526925788	FALSE
ENST00000249837.7_2	ENSG00000129003.19_9	VPS13C	iPSC-CVPC	Heart	1.91274097917499	0.109474110611252	1.0723814493747e-55	4.10411104490191e-51	51.2439444444444	7.78930875576037	2.71781431933038	TRUE
ENST00000249842.8_3	ENSG00000129009.13_5	ISLR	iPSC-CVPC	Heart	-1.43012561026296	0.112838110550172	7.85370518183927e-33	3.00569151014171e-28	15.5146111111111	43.6043778801843	-1.49084545411864	FALSE
ENST00000249923.7_2	ENSG00000129083.12_5	COPB1	iPSC-CVPC	Heart	-1.22097182887561	0.133057800582816	6.88434325482155e-19	2.63470700705276e-14	14.9307777777778	37.2318148899396	-1.31824662238903	FALSE
ENST00000250056.12_3	ENSG00000129195.16_7	PIMREG	iPSC-CVPC	Heart	0.697174321526614	0.122638072799833	2.03412814379969e-08	0.000778481181913579	20.3813888888889	19.4624884792627	0.0665561819391606	FALSE
ENST00000250076.7_3	ENSG00000167840.13_4	ZNF232	iPSC-CVPC	Heart	-0.73574002986047	0.145202872767837	5.3692799847813e-07	0.0205487714297565	8.17556041618061	19.5129416758785	-1.2550417554119	FALSE
ENST00000250124.11_2	ENSG00000129255.16_5	MPDU1	iPSC-CVPC	Heart	1.01674950117315	0.120777295930031	2.74337323389537e-16	1.0499163703441e-11	70.4548888888889	57.6860599078341	0.288477091777119	FALSE
ENST00000250237.10_2	ENSG00000213339.9_5	QTRT1	iPSC-CVPC	Heart	1.07920162106263	0.0992630921962874	2.78886042126377e-25	1.06732477182186e-20	71.6638888888889	37.75866359447	0.924438630689426	FALSE
ENST00000250241.12_2	ENSG00000129351.17_6	ILF3	iPSC-CVPC	Heart	1.41392827416038	0.0953757761691647	1.140648197703e-42	4.36537471742915e-38	7.71088888888889	7.44774193548387	0.0500940950939333	FALSE
ENST00000250373.9_2	ENSG00000100968.14_5	NFATC4	iPSC-CVPC	Heart	1.99194980460678	0.12941035602463	2.17471503646406e-45	8.3228519160516e-41	15.4743333333333	7.15582949308756	1.11268633963991	FALSE
ENST00000250416.9_1	ENSG00000129484.13_3	PARP2	iPSC-CVPC	Heart	0.721754291012488	0.125987559874632	1.59207256625401e-08	0.000609302091831072	20.2814444444444	8.24165898617512	1.29915372893839	FALSE
ENST00000250457.9_4	ENSG00000129521.15_6	EGLN3	iPSC-CVPC	Heart	1.62729256025457	0.103561036867149	6.03487220189244e-47	2.30960594038626e-42	73.3027153340222	58.9204510862278	0.315098165262831	FALSE
ENST00000250489.8_2	ENSG00000165782.10_5	PIP4P1	iPSC-CVPC	Heart	1.31896217506184	0.131948830450489	6.95332125449395e-22	2.66110557730738e-17	26.7866791931918	17.2507841220486	0.63485379796025	FALSE
ENST00000250617.7_3	ENSG00000129675.16_5	ARHGEF6	iPSC-CVPC	Heart	-0.778961173946808	0.0984952490540046	1.2320149100522e-14	4.71504426226078e-10	0.788944444444445	7.26617511520737	-3.20320051735963	TRUE
ENST00000250784.13_2	ENSG00000129824.16_5	RPS4Y1	iPSC-CVPC	Heart	0.745467872409689	0.136165849509826	6.4173912564841e-08	0.00245599980776903	39.0391084780411	33.8486491396943	0.205821848309358	FALSE
ENST00000250930.7_2	ENSG00000129925.11_6	PGAP6	iPSC-CVPC	Heart	-1.32114858482088	0.133778569394798	1.96556514585143e-21	7.52241436968801e-17	28.8562777777778	34.642960526528	-0.263677009466151	FALSE
ENST00000251074.5_2	ENSG00000075188.9_6	NUP37	iPSC-CVPC	Heart	-1.00429505765321	0.144073358973205	8.23624181043351e-12	3.15209210327101e-07	61.5412240109323	64.9091216436973	-0.07686809549437	FALSE
ENST00000251076.9_2	ENSG00000104093.13_6	DMXL2	iPSC-CVPC	Heart	1.62174035484172	0.10916485661135	8.11899542027068e-43	3.10722073729179e-38	22.3205059438501	4.44775115345608	2.32722175111619	TRUE
ENST00000251081.8_6	ENSG00000134755.17_9	DSC2	iPSC-CVPC	Heart	1.25909034199837	0.0982666395347531	1.92696821511167e-33	7.37470005605387e-29	12.0044444444444	8.19870967741936	0.550099858740037	FALSE
ENST00000251091.9_2	ENSG00000020577.14_5	SAMD4A	iPSC-CVPC	Heart	1.2767288804843	0.0874818602939205	1.40798279081493e-41	5.38849093872782e-37	22.0096111111111	7.67435483870968	1.52001627700149	FALSE
ENST00000251157.10_3	ENSG00000116641.18_8	DOCK7	iPSC-CVPC	Heart	1.39791973394764	0.111655101405899	3.69849237315e-32	1.41545001612824e-27	33.626	6.84481566820277	2.29649357731058	TRUE
ENST00000251166.9_3	ENSG00000262246.6_10	CORO7	iPSC-CVPC	Heart	1.41593697778035	0.105047640869304	2.03002672228288e-36	7.76911526884881e-32	61.2776666666667	40.2604608294931	0.605997677574714	FALSE
ENST00000251303.11_3	ENSG00000132207.18_5	SLX1A	iPSC-CVPC	Heart	0.992399736306919	0.0945204081973112	8.21242351139032e-24	3.14297660204419e-19	85.1002354764524	59.0979189869032	0.526055794199731	FALSE
ENST00000251547.10_3	ENSG00000132879.14_6	FBXO44	iPSC-CVPC	Heart	1.15743073103271	0.139814788501391	7.94760917513959e-16	3.04162950741767e-11	15.0372439367174	13.2560146427754	0.181893069233401	FALSE
ENST00000251588.7_3	ENSG00000103245.14_8	CIAO3	iPSC-CVPC	Heart	1.54106086502542	0.11141399163915	4.98512645034731e-38	1.90785774381242e-33	77.3778888888889	57.9096082949309	0.418118629719839	FALSE
ENST00000251607.11_2	ENSG00000072756.17_4	TRNT1	iPSC-CVPC	Heart	1.4092142631374	0.102443966063153	1.11107321810032e-37	4.25218831299173e-33	75.8910555555556	25.8778110599078	1.55221427257228	FALSE
ENST00000251630.11_2	ENSG00000104213.13_4	PDGFRL	iPSC-CVPC	Heart	2.20385271889267	0.0942688037747343	1.01096245843482e-86	3.8690544246759e-82	89.590694813852	24.2282103609916	1.88666105425028	FALSE
ENST00000251636.10_3	ENSG00000067248.10_6	DHX29	iPSC-CVPC	Heart	0.735363836212462	0.138828122675654	1.64838417073307e-07	0.00630853105981253	94.7858888888889	88.5208525345622	0.0986549503445522	FALSE
ENST00000251642.8_3	ENSG00000108771.13_7	DHX58	iPSC-CVPC	Heart	-1.02641277946445	0.141770302956279	1.36141561988596e-12	5.21027371886556e-08	9.99583333333333	22.0868925185048	-1.14379170340524	FALSE
ENST00000251654.9_2	ENSG00000114054.14_5	PCCB	iPSC-CVPC	Heart	0.739832791163347	0.0982438970451653	1.83469267928778e-13	7.02155235290226e-09	88.8475	52.2019585253456	0.767227246943045	FALSE
ENST00000251722.10_2	ENSG00000085982.13_6	USP40	iPSC-CVPC	Heart	1.75694157917454	0.106795576721895	1.41439802268083e-50	5.4130426726018e-46	53.9025555555556	9.95384792626728	2.43702742274989	TRUE
ENST00000251849.8_4	ENSG00000132155.12_6	RAF1	iPSC-CVPC	Heart	0.909361799198847	0.134715311564711	3.45007769733246e-11	1.32037923554611e-06	74.5966111111111	62.1989631336406	0.262219560407072	FALSE
ENST00000251968.4_3	ENSG00000074319.13_7	TSG101	iPSC-CVPC	Heart	-1.41307037084582	0.116476009361198	1.74185827849072e-30	6.66626581761183e-26	82.549	88.6607142857143	-0.103044247058818	FALSE
ENST00000252034.12_2	ENSG00000049540.17_9	ELN	iPSC-CVPC	Heart	-1.53898976475445	0.124748064199902	2.29904253164167e-31	8.79866567284584e-27	6.20877777777778	34.577465437788	-2.47745092055204	TRUE
ENST00000252050.9_4	ENSG00000112659.14_6	CUL9	iPSC-CVPC	Heart	1.93127197398594	0.110666333865401	1.36660078161375e-55	5.23011785131398e-51	31.5719444444444	7.55126728110599	2.06385242751052	TRUE
ENST00000252085.4_2	ENSG00000253159.3_5	PCDHGA12	iPSC-CVPC	Heart	-1.26779807093013	0.127773012503717	1.31558935998626e-21	5.03489203960342e-17	21.5305555555556	70.5134101382489	-1.71151210723662	FALSE
ENST00000252115.10_4	ENSG00000100227.18_6	POLDIP3	iPSC-CVPC	Heart	-1.1593157215914	0.1173840203082	1.95497813883363e-21	7.48189683513018e-17	70.9412777777778	71.3945657047199	-0.00918894972757086	FALSE
ENST00000252134.11_2	ENSG00000243156.9_8	MICAL3	iPSC-CVPC	Heart	-0.956627666959525	0.102537733412202	1.958133165947e-19	7.49397143939576e-15	3.68338888888889	14.0149539170507	-1.92786137177595	FALSE
ENST00000252136.12_5	ENSG00000099899.15_9	TRMT2A	iPSC-CVPC	Heart	1.73661599416866	0.115875171477192	1.92766589038992e-43	7.37737012911126e-39	37.0764182970592	20.3683826594299	0.864170453227285	FALSE
ENST00000252137.11_3	ENSG00000100056.12_8	ESS2	iPSC-CVPC	Heart	1.37363282650369	0.127143347032734	5.2142251514966e-25	1.99553610772926e-20	16.9376182270662	12.5231867481455	0.435629288261571	FALSE
ENST00000252456.7_2	ENSG00000130176.8_5	CNN1	iPSC-CVPC	Heart	-0.749478465925509	0.1178408654451	3.9651131520677e-10	1.51748845442783e-05	86.5032777777778	86.3077188940092	0.00326520832216476	FALSE
ENST00000252457.9_2	ENSG00000130177.16_5	CDC16	iPSC-CVPC	Heart	1.61382665619059	0.118255984670194	3.50106430186211e-37	1.33989231896565e-32	10.4702222222222	6.56167045046647	0.674157018951017	FALSE
ENST00000252483.10_2	ENSG00000130202.10_5	NECTIN2	iPSC-CVPC	Heart	0.9502563373443	0.138419515228924	1.64417161714243e-11	6.29240919596579e-07	20.9992717950427	13.831373021684	0.602394921533629	FALSE
ENST00000252485.8_1	ENSG00000130202.10_5	NECTIN2	iPSC-CVPC	Heart	-0.752380678779996	0.133699076048848	2.79420674056882e-08	0.00106937086168309	63.9829050983791	57.5521913522934	0.152815637149012	FALSE
ENST00000252487.9_3	ENSG00000130204.13_8	TOMM40	iPSC-CVPC	Heart	1.15470216769826	0.126229548879434	8.69091953699424e-19	3.32610181600307e-14	60.0968223510982	31.4515337360273	0.934158337811883	FALSE
ENST00000252527.8_1	ENSG00000203485.13_5	INF2	iPSC-CVPC	Heart	1.36405096464576	0.109573710954941	7.54324931133735e-32	2.88687694394192e-27	40.8230484874928	17.6283085954077	1.21148986327985	FALSE
ENST00000252542.9_3	ENSG00000130254.12_6	SAFB2	iPSC-CVPC	Heart	0.967981545873437	0.116998391025234	8.24399070735787e-16	3.15505768361293e-11	72.5998888888889	46.828801843318	0.632571214368739	FALSE
ENST00000252595.12_2	ENSG00000130304.17_7	SLC27A1	iPSC-CVPC	Heart	1.65761648653752	0.140746256695467	5.51461279343574e-29	2.11049746217579e-24	85.5486666666667	76.0784331797235	0.169257835034772	FALSE
ENST00000252597.8_5	ENSG00000130307.12_7	USHBP1	iPSC-CVPC	Heart	-1.22924674928205	0.116711196947946	6.10346892483724e-24	2.33585859222446e-19	5.69788888888889	29.1255287512723	-2.35378484708993	TRUE
ENST00000252599.9_5	ENSG00000130309.11_8	COLGALT1	iPSC-CVPC	Heart	1.38399059074438	0.0881161790139643	6.52328903760218e-47	2.49652794758073e-42	89.6611666666667	48.6678341013825	0.881514701007389	FALSE
ENST00000252602.1_4	ENSG00000130312.6_4	MRPL34	iPSC-CVPC	Heart	-0.802710783626653	0.134703733432315	4.29744337276861e-09	0.000164467455319227	32.1018746736438	49.7555799880842	-0.632200780282762	FALSE
ENST00000252674.9_4	ENSG00000130382.9_6	MLLT1	iPSC-CVPC	Heart	-1.1111978305541	0.112559713427836	2.02668524730913e-21	7.75632710997677e-17	78.8349444444445	82.0758064516129	-0.0581217586619098	FALSE
ENST00000252699.7_2	ENSG00000130402.12_6	ACTN4	iPSC-CVPC	Heart	-0.62556276207048	0.111473336880411	3.04541678954485e-08	0.00116551145952671	25.3509444444445	39.7803225806452	-0.650015479556511	FALSE
ENST00000252713.9_4	ENSG00000197343.11_9	ZNF655	iPSC-CVPC	Heart	0.837966863488319	0.127444093314211	1.04742251192768e-10	4.00859069539842e-06	13.2263888888889	5.82426267281106	1.18327189884324	FALSE
ENST00000252809.3_2	ENSG00000130513.6_5	GDF15	iPSC-CVPC	Heart	-1.25754944896633	0.116231435080298	4.52328760866188e-25	1.73110740071099e-20	87.2912222222222	92.973801843318	-0.0909876633994127	FALSE
ENST00000252816.10_2	ENSG00000130520.11_8	LSM4	iPSC-CVPC	Heart	-1.5160314097303	0.115353232497168	6.63846514367054e-35	2.54060699513415e-30	56.2635555555556	72.3083410138249	-0.361961350432663	FALSE
ENST00000252818.5_2	ENSG00000130522.6_6	JUND	iPSC-CVPC	Heart	-1.38019259121905	0.112506016419066	4.55934059297918e-31	1.74490523833906e-26	51.4526666666667	84.4949078341014	-0.715618548192634	FALSE
ENST00000252825.9_3	ENSG00000130528.12_5	HRC	iPSC-CVPC	Heart	-0.6110667145397	0.100011316531576	1.77986621591484e-09	6.81172599492768e-05	96.7948341443633	89.7937916807398	0.108314353324996	FALSE
ENST00000252826.10_3	ENSG00000130529.16_6	TRPM4	iPSC-CVPC	Heart	1.60448830292438	0.108982806427157	3.49040823545472e-42	1.33581413579088e-37	33.6313664300237	12.15296763872	1.4684987470107	FALSE
ENST00000252891.8_3	ENSG00000105245.9_5	NUMBL	iPSC-CVPC	Heart	1.54744395564823	0.131993880626764	9.25933171244725e-29	3.54363883967069e-24	52.3033888888889	42.5277649769585	0.298499388993641	FALSE
ENST00000252936.7_3	ENSG00000130640.13_6	TUBGCP2	iPSC-CVPC	Heart	1.88649004961763	0.108423380130367	2.50619765394396e-55	9.59146904140893e-51	62.097697219167	22.474791101535	1.46623206344589	FALSE
ENST00000252979.6_3	ENSG00000130684.14_5	ZNF337	iPSC-CVPC	Heart	1.7253339172055	0.0989863578454467	1.75172858091518e-55	6.70404045202049e-51	46.8182222222222	15.1784792626728	1.62504289973374	FALSE
ENST00000252984.11_3	ENSG00000239382.10_8	ALKBH6	iPSC-CVPC	Heart	1.03530864357688	0.122299093189573	1.91402587201959e-16	7.32516841480617e-12	10.8727777777778	5.09200460829493	1.09441493725227	FALSE
ENST00000252996.8_2	ENSG00000130699.18_5	TAF4	iPSC-CVPC	Heart	-0.637442239243012	0.129941900328971	1.1973473683725e-06	0.0458236811349839	54.2194444444445	71.8017281105991	-0.405208236198746	FALSE
ENST00000252999.7_2	ENSG00000130702.15_5	LAMA5	iPSC-CVPC	Heart	1.75891112050919	0.106782666466347	1.11984109041617e-50	4.28574383713172e-46	32.5978888888889	13.3443548387097	1.28854897837419	FALSE
ENST00000253003.7_3	ENSG00000130706.13_6	ADRM1	iPSC-CVPC	Heart	-1.68242953646252	0.129341110720328	2.64885156034272e-34	1.01374198065876e-29	78.3894444444445	84.1270046082949	-0.101909576325368	FALSE
ENST00000253031.6_2	ENSG00000130733.10_6	YIPF2	iPSC-CVPC	Heart	-1.95293434635031	0.0937036851210054	3.36248027989714e-73	1.28685482791943e-68	32.1224444444445	74.9316129032258	-1.22199282300115	FALSE
ENST00000253039.9_2	ENSG00000130741.11_4	EIF2S3	iPSC-CVPC	Heart	1.02134424450138	0.123708276939882	9.39827678877878e-16	3.59681450983353e-11	95.2273888888889	86.0199078341014	0.146705989401737	FALSE
ENST00000253107.12_4	ENSG00000130810.20_6	PPAN	iPSC-CVPC	Heart	1.68228259031084	0.116757557899145	1.05304151139655e-40	4.03009516826574e-36	46.446594235021	21.3570643742077	1.12085945709854	FALSE
ENST00000253110.16_6	ENSG00000130813.18_8	SHFL	iPSC-CVPC	Heart	1.51162962836493	0.13625202680273	3.57858705759781e-26	1.36956105281326e-21	58.2421111111111	24.9805586146455	1.22125691126405	FALSE
ENST00000253115.7_4	ENSG00000130818.12_6	ZNF426	iPSC-CVPC	Heart	-1.31231650544951	0.112705755616143	1.99480574945779e-28	7.63432108374991e-24	54.6298888888889	82.975069124424	-0.602987437418877	FALSE
ENST00000253193.9_2	ENSG00000130881.14_6	LRP3	iPSC-CVPC	Heart	1.58088957404466	0.140402384499545	7.63302056599495e-27	2.92123330081193e-22	73.8448888888889	59.1274487113501	0.320670041899574	FALSE
ENST00000253233.6_3	ENSG00000130921.8_5	C12orf65	iPSC-CVPC	Heart	1.16534264027271	0.134203587464055	3.53291573541092e-17	1.35208218109911e-12	85.6638333333333	76.2925576036866	0.167143909262869	FALSE
ENST00000253251.12_1	ENSG00000130939.20_7	UBE4B	iPSC-CVPC	Heart	1.50826337953976	0.110503537408863	3.42421109821859e-37	1.31047982939924e-32	9.17644397782444	1.44486175115207	2.6670037362038	TRUE
ENST00000253270.13_4	ENSG00000130958.13_6	SLC35D2	iPSC-CVPC	Heart	1.40094009162592	0.123929705841363	5.01855828982219e-27	1.92065244309785e-22	82.7940227921652	57.1956386089502	0.533621477913014	FALSE
ENST00000253329.3_3	ENSG00000131013.4_5	PPIL4	iPSC-CVPC	Heart	1.03116894975313	0.14181978328677	1.10259986289589e-12	4.21975993528886e-08	99.3082777777778	86.1774884792627	0.204602923926167	FALSE
ENST00000253382.5_2	ENSG00000131069.20_8	ACSS2	iPSC-CVPC	Heart	-0.599350196266112	0.0943273212273181	4.11670010071936e-10	1.57550229554631e-05	16.1984444444444	29.2345852534562	-0.851820848100034	FALSE
ENST00000253401.10_4	ENSG00000131089.17_9	ARHGEF9	iPSC-CVPC	Heart	0.880968330544329	0.114669313332306	6.26714103004219e-14	2.39849754360745e-09	9.72411111111111	4.5357603686636	1.10022195575037	FALSE
ENST00000253408.10_4	ENSG00000131095.13_7	GFAP	iPSC-CVPC	Heart	-0.877543830818246	0.115586483226935	1.19062504370355e-13	4.55664110475786e-09	1.82266666666667	17.6095852534562	-3.27223828342207	TRUE
ENST00000253410.3_2	ENSG00000131097.7_4	HIGD1B	iPSC-CVPC	Heart	-1.2265640456826	0.0777462453917503	2.96999823933771e-47	1.13664802617694e-42	0	62.0198314108681	-Inf	TRUE
ENST00000253457.8_3	ENSG00000131148.9_7	EMC8	iPSC-CVPC	Heart	0.866919442023197	0.117756907114901	5.91564787339225e-13	2.26397759762595e-08	80.0106928696019	64.8785457633425	0.302451336725611	FALSE
ENST00000253669.10_3	ENSG00000131351.15_5	HAUS8	iPSC-CVPC	Heart	1.23719252449197	0.129951680403261	4.00524233541895e-20	1.53284629418819e-15	74.2347777777778	41.3633179723502	0.843743307658263	FALSE
ENST00000253692.11_4	ENSG00000131374.14_7	TBC1D5	iPSC-CVPC	Heart	-1.46232324121087	0.114715427746173	3.74637557257943e-33	1.43377539538187e-28	54.0746111111111	81.2630875576037	-0.587648795434249	FALSE
ENST00000253693.7_2	ENSG00000131375.10_4	CAPN7	iPSC-CVPC	Heart	1.36815883798006	0.122593595317325	1.9392363005453e-26	7.42165124581692e-22	77.5369583319446	50.6033114384414	0.615652344492824	FALSE
ENST00000253699.7_3	ENSG00000131381.12_6	RBSN	iPSC-CVPC	Heart	-1.28265273041802	0.143837039892092	5.55731328247715e-18	2.12683936633683e-13	82.4397777777778	88.4133640552996	-0.100923839582824	FALSE
ENST00000253727.10_3	ENSG00000131408.15_10	NR1H2	iPSC-CVPC	Heart	1.69073767762028	0.0772498577101588	9.48131323456946e-79	3.62859338800208e-74	67.3403888888889	10.3543548387097	2.70123438809693	TRUE
ENST00000253778.13_3	ENSG00000131459.13_6	GFPT2	iPSC-CVPC	Heart	0.966402679797929	0.144722491365914	5.48468803060542e-11	2.099044956193e-06	91.7942222222222	82.564400921659	0.152883476716535	FALSE
ENST00000253796.10_2	ENSG00000131477.11_5	RAMP2	iPSC-CVPC	Heart	-1.59475719428623	0.10239342305228	2.84851832109909e-46	1.09015644666783e-41	60.4821450021665	90.7470430929257	-0.585341329297877	FALSE
ENST00000253807.2_2	ENSG00000248383.4_5	PCDHAC1	iPSC-CVPC	Heart	0.608563541523839	0.110275559808438	5.06403237980099e-08	0.00193805583207364	50.9968888888889	24.1523502304148	1.07824565439064	FALSE
ENST00000253925.11_2	ENSG00000131626.18_6	PPFIA1	iPSC-CVPC	Heart	1.06428267812339	0.0982670270555476	4.0841483124612e-25	1.56304440066203e-20	45.0089444444444	21.679331797235	1.05389144037973	FALSE
ENST00000253928.13_1	ENSG00000059122.16_3	FLYWCH1	iPSC-CVPC	Heart	1.52803026905469	0.125786831620934	1.4893955680328e-30	5.70006577841833e-26	32.3499392671844	18.9607728916825	0.770745230214319	FALSE
ENST00000254035.9_2	ENSG00000131730.16_4	CKMT2	iPSC-CVPC	Heart	-1.37581505471709	0.102445980073871	3.39504609075677e-36	1.29931808939352e-31	55.1657850103879	66.3650538241107	-0.266650000110537	FALSE
ENST00000254066.10_2	ENSG00000131759.18_8	RARA	iPSC-CVPC	Heart	1.46579094596329	0.0978795761985801	2.18742740821649e-43	8.37150343398533e-39	49.4934665644547	27.6127258771819	0.841904778190497	FALSE
ENST00000254108.12_2	ENSG00000089280.19_3	FUS	iPSC-CVPC	Heart	1.36448282057592	0.103550896245578	4.65702535840073e-35	1.78229017491354e-30	50.0268333333333	16.0134101382489	1.6434215636253	FALSE
ENST00000254166.4_3	ENSG00000131849.12_5	ZNF132	iPSC-CVPC	Heart	1.33661965392305	0.129427031832009	3.81049105025485e-23	1.45831302984303e-18	85.0152222222222	54.9770737327189	0.628891064614832	FALSE
ENST00000254190.4_3	ENSG00000131873.7_6	CHSY1	iPSC-CVPC	Heart	-1.01750492739359	0.126953798029572	5.66452022757459e-15	2.16786853629507e-10	76.3861666666667	88.3886175115207	-0.210549200889047	FALSE
ENST00000254193.11_3	ENSG00000131876.17_6	SNRPA1	iPSC-CVPC	Heart	1.05276173484424	0.0953193621393327	5.68226268110186e-26	2.17465875068449e-21	80.4607300436623	48.043337733047	0.743948444589884	FALSE
ENST00000254321.10_2	ENSG00000196757.8_6	ZNF700	iPSC-CVPC	Heart	1.47106487431001	0.136790768881132	8.20582149949872e-25	3.14044994607316e-20	74.9057597573576	41.525278467545	0.851086813753972	FALSE
ENST00000254323.6_2	ENSG00000132003.9_7	ZSWIM4	iPSC-CVPC	Heart	-1.28396704394133	0.124743839405811	5.1666278317224e-23	1.97732013747848e-18	53.9091111111111	71.2795852534562	-0.402959820775922	FALSE
ENST00000254337.10_1	ENSG00000132017.10_4	DCAF15	iPSC-CVPC	Heart	0.813297530423122	0.130797482092889	9.36339174452319e-10	3.58346365454647e-05	66.9164673477097	49.8584678348894	0.42452273559446	FALSE
ENST00000254436.8_3	ENSG00000132109.10_5	TRIM21	iPSC-CVPC	Heart	0.536682781651547	0.10895504989155	1.08466661195314e-06	0.0415112759060586	98.5748888888889	76.51	0.365571856097379	FALSE
ENST00000254521.7_1	ENSG00000132196.15_6	HSD17B7	iPSC-CVPC	Heart	1.16717855455782	0.112754301094321	3.07096188984467e-23	1.17528782486245e-18	76.0031945694319	39.2946629323243	0.951726682742851	FALSE
ENST00000254528.4_2	ENSG00000132205.11_4	EMILIN2	iPSC-CVPC	Heart	1.51351738883007	0.101902909769157	8.42134268452329e-43	3.22293205879391e-38	94.8424444444444	29.6124423963134	1.67932935988343	FALSE
ENST00000254605.11_3	ENSG00000132275.11_5	RRP8	iPSC-CVPC	Heart	1.8789629209213	0.129315061594286	2.82186745440423e-41	1.07995689347504e-36	15.5735121265651	11.2635524327752	0.467432423131157	FALSE
ENST00000254616.11_2	ENSG00000132286.12_5	TIMM10B	iPSC-CVPC	Heart	1.33467357404471	0.152520560360346	2.08195650252357e-17	7.96785573080796e-13	86.4506666666667	76.9066840896556	0.168768098596447	FALSE
ENST00000254630.12_3	ENSG00000132300.19_4	PTCD3	iPSC-CVPC	Heart	-0.756650052037566	0.11747521718233	2.41445898085737e-10	9.24037596563924e-06	20.341	31.9194470046083	-0.650045051081598	FALSE
ENST00000254654.8_3	ENSG00000132323.9_5	ILKAP	iPSC-CVPC	Heart	0.958276834647321	0.0960044035931318	7.87872705548462e-22	3.01526763140452e-17	75.7363333333333	45.6952534562212	0.72894126216972	FALSE
ENST00000254667.7_2	ENSG00000132334.16_5	PTPRE	iPSC-CVPC	Heart	-1.32149142812443	0.142216411933111	2.66500628716323e-19	1.01992455616024e-14	4.9752397926874	20.250396319815	-2.02511217688546	TRUE
ENST00000254730.11_2	ENSG00000132394.11_4	EEFSEC	iPSC-CVPC	Heart	-0.734934102005446	0.130438829607718	2.6899333640586e-08	0.00102946439775887	93.2716111111111	92.3108755760369	0.0149374092243422	FALSE
ENST00000254759.8_3	ENSG00000132423.12_6	COQ3	iPSC-CVPC	Heart	-0.705004216362499	0.12284893299895	1.5052977388019e-08	0.000576092497616875	90.2876066782211	85.0533732986149	0.0861595141694748	FALSE
ENST00000254765.4_3	ENSG00000132429.10_5	POPDC3	iPSC-CVPC	Heart	-0.471001571589131	0.094434729609037	7.98844177655746e-07	0.0305725655230631	39.2942718839227	45.4402555873445	-0.209651930400694	FALSE
ENST00000254770.2_1	ENSG00000132434.9_5	LANCL2	iPSC-CVPC	Heart	1.34191608212288	0.140314721741482	2.78748372554416e-20	1.06679789660301e-15	89.5499553211346	70.7335578009019	0.340297883703123	FALSE
ENST00000254801.9_3	ENSG00000132465.11_6	JCHAIN	iPSC-CVPC	Heart	-1.43861558175276	0.138226805002691	1.86383450742461e-23	7.13308104336473e-19	11.7836111111111	70.357235343286	-2.57791707015784	TRUE
ENST00000254821.10_3	ENSG00000132485.14_7	ZRANB2	iPSC-CVPC	Heart	1.43894950546797	0.117494504267243	5.5994266914318e-31	2.14295658907786e-26	42.4427777777778	24.6131180729853	0.786091645407419	FALSE
ENST00000254868.8_3	ENSG00000132514.13_5	CLEC10A	iPSC-CVPC	Heart	-1.31365439920867	0.132459380294072	1.37183201268848e-21	5.25013829576008e-17	0.555555555555556	25.4850938454542	-5.51957866722718	TRUE
ENST00000254878.8_3	ENSG00000132541.11_6	RIDA	iPSC-CVPC	Heart	-0.690475112009374	0.115983599394804	4.44570301183586e-09	0.00017014149996597	90.2275	90.0704029758315	0.00251409640734858	FALSE
ENST00000254898.7_3	ENSG00000132561.14_8	MATN2	iPSC-CVPC	Heart	1.5035444661451	0.120145804747058	3.91376783607685e-32	1.49783808854497e-27	24.5948333333333	14.0765207373272	0.805064488408358	FALSE
ENST00000254950.13_2	ENSG00000132612.16_5	VPS4A	iPSC-CVPC	Heart	1.66850038362253	0.10645228555141	9.41649677605347e-47	3.60378748116342e-42	85.3641666666667	39.2479262672811	1.12101416782425	FALSE
ENST00000254958.10_4	ENSG00000101384.12_6	JAG1	iPSC-CVPC	Heart	1.75225699217501	0.110378549863689	9.80660243234236e-48	3.75308481688175e-43	86.3291111111111	63.5954377880184	0.440923860729451	FALSE
ENST00000254963.7_2	ENSG00000132622.11_4	HSPA12B	iPSC-CVPC	Heart	-1.36665860164334	0.108559559176818	1.8502076854356e-32	7.08092983293058e-28	29.2002222222222	86.5148847926267	-1.56696901975238	FALSE
ENST00000254976.7_4	ENSG00000132639.13_4	SNAP25	iPSC-CVPC	Heart	-1.21467634077667	0.136673745207807	7.05816340785093e-18	2.70122971781863e-13	5.5910599051206	39.1859709006058	-2.80914353489648	TRUE
ENST00000254977.7_3	ENSG00000132640.15_7	BTBD3	iPSC-CVPC	Heart	0.95340546988716	0.120694525800122	1.31820303577239e-14	5.04489483820451e-10	30.8455587219056	14.5228730007184	1.08673589476106	FALSE
ENST00000255006.11_2	ENSG00000132669.13_5	RIN2	iPSC-CVPC	Heart	0.831793982407909	0.119074540044808	7.47258697275449e-12	2.85983376034287e-07	5.93666666666667	6.97668202764977	-0.232887971626582	FALSE
ENST00000255078.8_2	ENSG00000132740.9_3	IGHMBP2	iPSC-CVPC	Heart	1.06978460964041	0.108964864321619	3.23083960184867e-21	1.2364746240235e-16	66.5836093112911	36.6144950965733	0.862752175437274	FALSE
ENST00000255174.3_3	ENSG00000132823.11_5	OSER1	iPSC-CVPC	Heart	2.03296529055966	0.112076794491555	4.26711982235958e-59	1.63306942721524e-54	65.7692222222222	34.0694239631336	0.948935054328175	FALSE
ENST00000255175.5_2	ENSG00000132824.14_5	SERINC3	iPSC-CVPC	Heart	1.60089432508762	0.104394930423958	4.12145206587936e-45	1.57732092013269e-40	25.4607777777778	2.97612903225806	3.09676750945368	TRUE
ENST00000255192.8_2	ENSG00000132840.10_4	BHMT2	iPSC-CVPC	Heart	-2.06843700382555	0.114042757615127	4.35140974346979e-59	1.66532802292332e-54	1.66666666666667	68.6777407581823	-5.3648050815496	TRUE
ENST00000255194.11_5	ENSG00000132842.14_6	AP3B1	iPSC-CVPC	Heart	1.526418381825	0.0996775213516481	5.22749419559965e-45	2.00061430359794e-40	82.3055555555556	40.8393778801843	1.01102892530152	FALSE
ENST00000255304.9_3	ENSG00000132952.12_5	USPL1	iPSC-CVPC	Heart	-0.81331151019141	0.141421213831693	1.40583033294406e-08	0.000538025326721021	64.145903987379	68.6892704577469	-0.0987276163278035	FALSE
ENST00000255390.10_3	ENSG00000133028.12_6	SCO1	iPSC-CVPC	Heart	1.04846537170063	0.115142625267272	1.22076354411163e-18	4.67198415966962e-14	13.552	14.4711059907834	-0.0946694079087806	FALSE
ENST00000255432.11_2	ENSG00000133067.17_5	LGR6	iPSC-CVPC	Heart	-1.28209783148603	0.155965411947864	1.22885357752952e-15	4.70294552656323e-11	17.4976111111111	65.2017281105991	-1.89775223294944	FALSE
ENST00000255608.9_3	ENSG00000133243.10_7	BTBD2	iPSC-CVPC	Heart	1.19931038283661	0.0962190250443075	6.45035398507678e-32	2.46861497362873e-27	94.4736666666667	71.0082949308756	0.411924687617847	FALSE
ENST00000255613.8_2	ENSG00000133247.14_7	KMT5C	iPSC-CVPC	Heart	1.59319572889903	0.121543226102346	9.4619706696638e-35	3.62119079498703e-30	54.4229444444445	27.0741244239631	1.00730033093427	FALSE
ENST00000255616.8_2	ENSG00000133250.14_6	ZNF414	iPSC-CVPC	Heart	-0.977430263357965	0.143823013900727	2.56981692977475e-11	9.83494637194095e-07	39.8865281027453	51.3118433179724	-0.363390303166923	FALSE
ENST00000255681.7_3	ENSG00000133315.11_6	MACROD1	iPSC-CVPC	Heart	-1.31376183184081	0.134646153812546	5.41951207654486e-21	2.07410146681448e-16	63.738	72.8594239631336	-0.192961838691843	FALSE
ENST00000255688.8_2	ENSG00000133321.11_5	PLAAT4	iPSC-CVPC	Heart	-1.2730146768308	0.144571532045715	1.35275859312758e-17	5.17714241175856e-13	26.5056111111111	81.006267281106	-1.61173572688736	FALSE
ENST00000255759.11_3	ENSG00000133393.13_6	FOPNL	iPSC-CVPC	Heart	-0.845573675313036	0.137431528281785	1.38217289393046e-09	5.28971388236126e-05	77.3011666666667	77.2358755760369	0.00121906226369451	FALSE
ENST00000255764.4_3	ENSG00000133398.4_5	MED10	iPSC-CVPC	Heart	0.96761187807878	0.120662362439183	5.4838858313348e-15	2.09873794651014e-10	92.5432758224178	81.3656594686154	0.185708137184261	FALSE
ENST00000255882.11_4	ENSG00000241973.11_6	PI4KA	iPSC-CVPC	Heart	1.55949666072427	0.102925737216275	3.13893309296247e-44	1.20130108400767e-39	50.6371666666667	24.1420276497696	1.06864983219915	FALSE
ENST00000255977.7_6	ENSG00000133606.11_9	MKRN1	iPSC-CVPC	Heart	1.43353952530058	0.101750754239237	3.25291678837992e-39	1.24492378408088e-34	77.3201111111111	57.3137552212521	0.431962285408809	FALSE
ENST00000256062.9_3	ENSG00000133687.16_8	TMTC1	iPSC-CVPC	Heart	0.914009675743697	0.124028317637508	5.62108066715385e-13	2.15124378212645e-08	4.07055555555556	7.3468202764977	-0.851894273629555	FALSE
ENST00000256104.5_3	ENSG00000170323.9_5	FABP4	iPSC-CVPC	Heart	-1.82424921440383	0.121142136226754	8.74828836585487e-44	3.34805744049632e-39	4.21122222222222	37.7993087557604	-3.16604893952324	TRUE
ENST00000256108.10_3	ENSG00000133731.10_5	IMPA1	iPSC-CVPC	Heart	-0.757561990995926	0.14427346562393	2.09574477732018e-07	0.00802062483728206	47.3826278705463	66.8382884338294	-0.496316576379871	FALSE
ENST00000256117.9_2	ENSG00000133740.11_5	E2F5	iPSC-CVPC	Heart	-1.41586039667339	0.0981528946300924	8.79237754063416e-41	3.3649308085761e-36	0.860051528180515	51.2675799701136	-5.8974798898333	TRUE
ENST00000256151.8_3	ENSG00000133773.12_6	CCDC59	iPSC-CVPC	Heart	1.5108329441148	0.138648962520844	2.22305759864358e-25	8.50786373576884e-21	6.95183333333333	5.99108294930876	0.214576686267369	FALSE
ENST00000256178.8_3	ENSG00000133800.9_6	LYVE1	iPSC-CVPC	Heart	-0.861043208618975	0.156792846288585	5.85908558417074e-08	0.00224233064391798	17.6383333333333	47.7613824884793	-1.43713035167987	FALSE
ENST00000256190.12_2	ENSG00000133812.15_7	SBF2	iPSC-CVPC	Heart	1.93155389609792	0.102290930439896	6.2306699696426e-63	2.38453970408192e-58	56.118	25.315	1.14847110914527	FALSE
ENST00000256196.9_3	ENSG00000133818.14_6	RRAS2	iPSC-CVPC	Heart	-0.991000292474895	0.139480145374322	3.38058190786506e-12	1.29378250195904e-07	33.4799155584442	35.978537100207	-0.103840638109869	FALSE
ENST00000256261.9_3	ENSG00000133878.9_8	DUSP26	iPSC-CVPC	Heart	-0.766147960089191	0.150290901525215	4.59599762686714e-07	0.0175893425177832	92.8368333333333	94.1884101382488	-0.0208522343148819	FALSE
ENST00000256324.14_2	ENSG00000133943.20_7	DGLUCY	iPSC-CVPC	Heart	1.07820632202194	0.106491831401211	2.26577914483925e-22	8.67136336521429e-18	24.2317777777778	27.0554377880184	-0.159018333178253	FALSE
ENST00000256383.10_3	ENSG00000134001.14_7	EIF2S1	iPSC-CVPC	Heart	0.807754872229753	0.125637056242054	2.59438014364477e-10	9.9289522477429e-06	19.9112241220322	22.0764411554236	-0.148925701204443	FALSE
ENST00000256413.8_4	ENSG00000134030.14_8	CTIF	iPSC-CVPC	Heart	-1.05341385218052	0.138077762303425	9.16521339457967e-14	3.50761881823959e-09	45.607	46.5060829493088	-0.028164157899367	FALSE
ENST00000256429.8_3	ENSG00000134046.12_6	MBD2	iPSC-CVPC	Heart	2.00099116045945	0.108338154876664	8.50354089953864e-61	3.25439013766243e-56	53.7150555555556	27.9762691634062	0.941122929932211	FALSE
ENST00000256433.6_4	ENSG00000134049.6_9	IER3IP1	iPSC-CVPC	Heart	-0.741140327890426	0.13847138124023	1.23224647068457e-07	0.00471593046795692	82.4597777777778	89.4856912442396	-0.117966440693941	FALSE
ENST00000256441.5_2	ENSG00000134056.12_4	MRPS36	iPSC-CVPC	Heart	1.57396937044822	0.11186788852942	3.97730015736122e-39	1.52215254322371e-34	87.5977777777778	61.6656221198157	0.506427843844429	FALSE
ENST00000256442.10_2	ENSG00000134057.15_5	CCNB1	iPSC-CVPC	Heart	0.878055878302256	0.144020962639364	1.92456289548869e-09	7.36549465732477e-05	37.2094377506694	28.3159607288119	0.394053111253631	FALSE
ENST00000256443.8_2	ENSG00000134058.12_5	CDK7	iPSC-CVPC	Heart	1.08411019756683	0.144996800467641	2.67135207638354e-13	1.02235315315274e-08	78.4335555555556	58.400498616037	0.425490315551556	FALSE
ENST00000256460.8_3	ENSG00000134072.11_5	CAMK1	iPSC-CVPC	Heart	0.634123670858702	0.124120301998331	4.34284482728945e-07	0.0166205014385195	76.7432777777778	59.3699769585254	0.370306831925513	FALSE
ENST00000256474.3_2	ENSG00000134086.8_3	VHL	iPSC-CVPC	Heart	-1.32272137796158	0.107593961687051	3.5271632709842e-31	1.34988065543836e-26	53.6145711262207	79.7509535751494	-0.572876626037277	FALSE
ENST00000256495.4_2	ENSG00000134107.5_4	BHLHE40	iPSC-CVPC	Heart	1.80098309644376	0.125529480878614	2.03802981322106e-40	7.79974389817832e-36	93.8840613771956	81.7110233654054	0.200349532728354	FALSE
ENST00000256544.8_4	ENSG00000134152.11_6	KATNBL1	iPSC-CVPC	Heart	1.34988563163716	0.149979148478945	2.85644661915959e-18	1.09319068561857e-13	32.3680826528458	29.0700622933098	0.155037745994846	FALSE
ENST00000256593.8_3	ENSG00000134201.12_10	GSTM5	iPSC-CVPC	Heart	-1.55603988534473	0.131342583929765	2.80566375270197e-29	1.07375557479657e-24	9.79938888888889	74.9669942913543	-2.9354918726783	TRUE
ENST00000256658.8_2	ENSG00000134262.13_5	AP4B1	iPSC-CVPC	Heart	0.920352696113208	0.126556472803013	1.09296975726976e-12	4.1829045580471e-08	59.1098333333333	34.4485944700461	0.77895303172803	FALSE
ENST00000256682.9_3	ENSG00000134287.10_6	ARF3	iPSC-CVPC	Heart	1.32787382738472	0.150719525125178	1.30236773656581e-17	4.98429156461101e-13	76.1220555555556	68.9246351931627	0.143294793526275	FALSE
ENST00000256689.10_4	ENSG00000134294.14_6	SLC38A2	iPSC-CVPC	Heart	-0.850202199317881	0.134165153398858	4.56475404443847e-10	1.74697702034705e-05	71.5155	77.1465437788018	-0.10934556439	FALSE
ENST00000256707.8_6	ENSG00000134313.16_8	KIDINS220	iPSC-CVPC	Heart	-1.42986074313769	0.114610738539972	5.75456744059618e-32	2.20233050519056e-27	35.6304444444444	50.9930781507103	-0.517190948199116	FALSE
ENST00000256830.13_1	ENSG00000049759.18_7	NEDD4L	iPSC-CVPC	Heart	1.07097839681789	0.0812300906645674	4.30720992444699e-35	1.64841231018511e-30	15.6900555555556	3.73073732718894	2.07231776869351	TRUE
ENST00000256854.10_3	ENSG00000134440.12_6	NARS1	iPSC-CVPC	Heart	0.700259089924692	0.127863703263389	6.35208332479838e-08	0.00243100580923359	86.7227222222222	79.3193778801843	0.128736681305163	FALSE
ENST00000256897.9_3	ENSG00000134480.16_6	CCNH	iPSC-CVPC	Heart	1.28537319829365	0.104399886779731	2.93963865451288e-31	1.12502910946862e-26	75.1293888888889	35.7099769585254	1.07305016422425	FALSE
ENST00000256925.11_1	ENSG00000134508.12_4	CABLES1	iPSC-CVPC	Heart	0.881966830376588	0.160329081675265	5.5697227218569e-08	0.00213158858288185	43.1331477741115	43.8856311719059	-0.024951651588487	FALSE
ENST00000256996.9_2	ENSG00000134574.12_3	DDB2	iPSC-CVPC	Heart	1.2531455358453	0.121773009585314	5.25874007983828e-23	2.01257241595491e-18	36.8440555555556	20.120069124424	0.872796611048616	FALSE
ENST00000257075.9_2	ENSG00000134644.15_6	PUM1	iPSC-CVPC	Heart	1.28481916650977	0.125440309343741	8.06016653354402e-23	3.08470633405263e-18	33.1818888888889	14.7506221198157	1.16962021184873	FALSE
ENST00000257177.9_3	ENSG00000134744.14_9	TUT4	iPSC-CVPC	Heart	1.53218515243964	0.112879940006538	7.55267643618926e-37	2.89048479889399e-32	28.2488333333333	13.1335023041475	1.10493959570724	FALSE
ENST00000257190.9_1	ENSG00000134758.14_5	RNF138	iPSC-CVPC	Heart	-0.947953478088982	0.141744470302192	5.14229305574712e-11	1.96800697536498e-06	12.7695752035908	27.5296806333192	-1.10827734086964	FALSE
ENST00000257197.7_3	ENSG00000134765.10_5	DSC1	iPSC-CVPC	Heart	-0.528768000588434	0.0914564798754208	1.18329485434259e-08	0.000452858773705453	7.25033333333333	45.9228341013825	-2.66309245033666	TRUE
ENST00000257209.8_1	ENSG00000134775.15_3	FHOD3	iPSC-CVPC	Heart	0.827245736468962	0.0879295904252696	1.02218484393432e-19	3.91200361622104e-15	9.99123339332733	2.19419249780091	2.18697268640636	TRUE
ENST00000257215.10_2	ENSG00000134780.10_4	DAGLA	iPSC-CVPC	Heart	0.553227266519177	0.0958915696009534	1.26839178805514e-08	0.000485426221206583	95.4007222222222	56.1848387096774	0.76381931151542	FALSE
ENST00000257245.9_3	ENSG00000134809.9_5	TIMM10	iPSC-CVPC	Heart	1.14129088478912	0.131159636967866	3.06490899213259e-17	1.17297132037906e-12	92.6293486984635	80.000305054748	0.211463868403626	FALSE
ENST00000257336.6_2	ENSG00000134897.14_6	BIVM	iPSC-CVPC	Heart	1.09847781232355	0.140064616765795	1.98860743590623e-14	7.61059951795673e-10	74.8001111111111	68.0875806451613	0.135648742310077	FALSE
ENST00000257347.9_3	ENSG00000134905.17_6	CARS2	iPSC-CVPC	Heart	0.656459430573688	0.127951256317641	3.89131267698611e-07	0.0148924427460935	49.4467777777778	34.1825115207373	0.532618108887627	FALSE
ENST00000257430.9_2	ENSG00000134982.17_7	APC	iPSC-CVPC	Heart	-1.45354289933664	0.116079547962945	3.6260682130904e-32	1.38773256583183e-27	59.0132222222222	85.808133640553	-0.540076171289762	FALSE
ENST00000257468.11_4	ENSG00000135018.14_6	UBQLN1	iPSC-CVPC	Heart	0.65712494066602	0.110357736434266	4.41283151152222e-09	0.000168883474777467	22.8997222222222	12.0933870967742	0.921111729342883	FALSE
ENST00000257497.11_2	ENSG00000135046.14_5	ANXA1	iPSC-CVPC	Heart	1.30677129543638	0.114472565148195	1.75501899667989e-27	6.71663320219361e-23	95.7622777777778	82.2930875576037	0.218686215820759	FALSE
ENST00000257548.10_3	ENSG00000135093.13_8	USP30	iPSC-CVPC	Heart	1.01776727559875	0.119020937204668	9.88350883147156e-17	3.78251766489248e-12	69.5625097601351	35.2505703991813	0.980663382529585	FALSE
ENST00000257566.7_5	ENSG00000135111.16_7	TBX3	iPSC-CVPC	Heart	0.847056749272297	0.120666426409677	5.95610861128627e-12	2.27946232662537e-07	35.9869366785544	34.1888565590446	0.0739471278729854	FALSE
ENST00000257600.3_1	ENSG00000135144.7_3	DTX1	iPSC-CVPC	Heart	-0.763586417147171	0.132801607762983	1.4149962711614e-08	0.000541533222936179	20.9595	29.2571889400922	-0.481186859526273	FALSE
ENST00000257659.12_1	ENSG00000105793.16_4	GTPBP10	iPSC-CVPC	Heart	0.771810267527147	0.144777942321629	1.37866767297997e-07	0.00527629905126164	25.4686308702463	20.0325837761846	0.346372895975979	FALSE
ENST00000257696.5_2	ENSG00000135245.10_5	HILPDA	iPSC-CVPC	Heart	-0.912814557015392	0.147280296368179	1.05651100454659e-09	4.04337326550025e-05	66.2723333333333	79.0051843317972	-0.253540611170332	FALSE
ENST00000257724.7_1	ENSG00000135272.11_5	MDFIC	iPSC-CVPC	Heart	-0.94647040724299	0.141233585553327	4.71295119126477e-11	1.80369355040894e-06	10.354101634281	20.5038940092166	-0.985695541382375	FALSE
ENST00000257745.8_1	ENSG00000005483.21_8	KMT2E	iPSC-CVPC	Heart	0.800772565717762	0.102881803040807	3.04840892316897e-14	1.166656578986e-09	34.6018888888889	10.4772580645161	1.72358958767987	FALSE
ENST00000257770.8_2	ENSG00000135318.12_5	NT5E	iPSC-CVPC	Heart	-0.803362306822508	0.160620318943906	7.4495318595891e-07	0.0285101033798334	53.2543300447733	78.7157723444246	-0.563753904810607	FALSE
ENST00000257787.6_3	ENSG00000135334.9_5	AKIRIN2	iPSC-CVPC	Heart	-1.54083425420728	0.124207767388493	1.16298833928617e-31	4.4508726732821e-27	85.175	92.4103225806452	-0.117623972784105	FALSE
ENST00000257829.8_3	ENSG00000135372.9_5	NAT10	iPSC-CVPC	Heart	1.44351004592144	0.0991083365504448	1.93386103398299e-41	7.4010795631563e-37	78.7241666666667	41.0991323863005	0.937698642268131	FALSE
ENST00000257879.11_3	ENSG00000135424.18_6	ITGA7	iPSC-CVPC	Heart	0.760099461894888	0.0766384036292176	1.36494324329869e-21	5.22377428642842e-17	36.1686666666667	21.3445161290323	0.760874957318674	FALSE
ENST00000257895.10_2	ENSG00000135437.10_4	RDH5	iPSC-CVPC	Heart	-0.640439453294983	0.116481431460344	5.6536216638926e-08	0.00216369754698834	1.62990654267907	11.2227105906921	-2.78356001908106	TRUE
ENST00000257909.8_4	ENSG00000135451.13_7	TROAP	iPSC-CVPC	Heart	1.1237172498788	0.118034838015668	4.01153254630329e-20	1.53525362079573e-15	34.8111111111111	12.4118433179724	1.48783047305124	FALSE
ENST00000257915.10_3	ENSG00000135457.10_6	TFCP2	iPSC-CVPC	Heart	1.44320029476429	0.137883724058204	1.09900204164601e-23	4.20599071358344e-19	80.0040485340355	64.7171805400105	0.305924251273661	FALSE
ENST00000257931.9_2	ENSG00000135473.15_6	PAN2	iPSC-CVPC	Heart	1.37700035552508	0.0996757135567931	5.96917222785592e-38	2.28446190332274e-33	11.5098333333333	1.51914746543779	2.92153311699984	TRUE
ENST00000257966.12_1	ENSG00000135506.16_7	OS9	iPSC-CVPC	Heart	0.811525321989694	0.108124447997401	2.18684377540666e-13	8.36926981285883e-09	31.1935	21.4509447004608	0.540204250836717	FALSE
ENST00000258062.9_2	ENSG00000135597.18_6	REPS1	iPSC-CVPC	Heart	1.39882352716965	0.105285863030382	1.50982003320651e-35	5.77823224908463e-31	9.89372222222222	1.97799539170507	2.32247432978282	TRUE
ENST00000258080.7_1	ENSG00000115317.11_3	HTRA2	iPSC-CVPC	Heart	-1.94037770320729	0.106724664133629	2.59496660029693e-59	9.93119667599638e-55	4.73199183414992	22.020892659582	-2.21835346334965	TRUE
ENST00000258091.10_2	ENSG00000135624.16_4	CCT7	iPSC-CVPC	Heart	-1.10582184319206	0.121772466909322	1.49168258877018e-18	5.70881843548236e-14	82.9312222222222	73.9491244239631	0.165382289057931	FALSE
ENST00000258098.6_4	ENSG00000135631.17_5	RAB11FIP5	iPSC-CVPC	Heart	-1.35884716943914	0.127859475649198	2.58590282274396e-24	9.89650869292341e-20	0.979810363408104	10.3230715246448	-3.39722593258543	TRUE
ENST00000258104.7_2	ENSG00000135636.14_5	DYSF	iPSC-CVPC	Heart	0.812049667474884	0.105684591581717	6.22166498342548e-14	2.38109340580677e-09	35.0802222222222	17.3080115882421	1.01921789503175	FALSE
ENST00000258105.8_3	ENSG00000204822.7_6	MRPL53	iPSC-CVPC	Heart	1.1125606169692	0.11209707092684	1.28522929322754e-21	4.91870102811112e-17	92.5401666666667	82.830069124424	0.159925104603568	FALSE
ENST00000258145.8_3	ENSG00000135677.11_7	GNS	iPSC-CVPC	Heart	0.659071861669451	0.122056327400785	9.58388034879015e-08	0.00366784684828548	66.9535	37.3985023041475	0.840178978791428	FALSE
ENST00000258157.9_1	ENSG00000135686.13_5	KLHL36	iPSC-CVPC	Heart	-0.81464995657599	0.127628211891455	3.44708280198683e-10	1.31923305914838e-05	0.421998377939984	5.38801537357785	-3.67444460855155	TRUE
ENST00000258173.11_3	ENSG00000205084.11_8	TMEM231	iPSC-CVPC	Heart	1.85960821305842	0.131419018694185	1.68631108879974e-39	6.45368116794549e-35	12.8392946538679	9.2659052136261	0.470562118609829	FALSE
ENST00000258187.9_1	ENSG00000103034.14_7	NDRG4	iPSC-CVPC	Heart	-1.05282463062861	0.102509322986208	6.29264777949999e-23	2.40825923169244e-18	26.4255555555556	42.0876036866359	-0.671461567956929	FALSE
ENST00000258201.9_3	ENSG00000135723.14_6	FHOD1	iPSC-CVPC	Heart	1.67088701111563	0.116295710722983	1.63451828951638e-40	6.25546494580814e-36	44.3197704285127	22.0669703720872	1.00606183629648	FALSE
ENST00000258214.3_3	ENSG00000135736.6_5	CCDC102A	iPSC-CVPC	Heart	-1.28995517918796	0.156316432654292	9.67580613781596e-16	3.70302776700355e-11	60.1066666666667	65.8498387096774	-0.131654892009691	FALSE
ENST00000258301.6_3	ENSG00000135823.14_6	STX6	iPSC-CVPC	Heart	1.21135414705919	0.138013644399485	1.69251130041408e-17	6.47740999781473e-13	92.3516111111111	77.4282949308756	0.254276257293498	FALSE
ENST00000258341.5_2	ENSG00000135862.6_4	LAMC1	iPSC-CVPC	Heart	1.85089362780018	0.136762768130497	1.14755857144883e-36	4.39182140879182e-32	92.1865	83.0488479262673	0.150595339679559	FALSE
ENST00000258362.7_2	ENSG00000127838.14_5	PNKD	iPSC-CVPC	Heart	1.17838673061296	0.0969199974918427	1.34224719422093e-30	5.13691423700292e-26	27.4815555555556	6.92036866359447	1.98954286760101	FALSE
ENST00000258398.8_2	ENSG00000135912.11_7	TTLL4	iPSC-CVPC	Heart	1.66397965421305	0.102865206657741	3.24659296797556e-49	1.24250359477393e-44	26.2703333333333	10.1602073732719	1.37050465804027	FALSE
ENST00000258405.9_3	ENSG00000135919.13_7	SERPINE2	iPSC-CVPC	Heart	1.38579205652203	0.138049461689362	4.81359719885229e-22	1.84221178397276e-17	12.6	10.8840552995392	0.211207541983778	FALSE
ENST00000258416.8_4	ENSG00000135930.14_10	EIF4E2	iPSC-CVPC	Heart	0.827468273850041	0.114609222085998	1.55976520838346e-12	5.96937742900434e-08	44.4599444444444	30.766797235023	0.531131875943412	FALSE
ENST00000258428.8_3	ENSG00000135945.10_6	REV1	iPSC-CVPC	Heart	1.09786285088176	0.134572257624746	1.95760496992758e-15	7.49194998040984e-11	27.2966111111111	14.8340092165899	0.879813280405099	FALSE
ENST00000258457.7_2	ENSG00000135974.10_4	C2orf49	iPSC-CVPC	Heart	1.24336467116049	0.119174641262304	1.4847918248217e-23	5.68244679277513e-19	53.7295555555556	45.2920046082949	0.246459510314476	FALSE
ENST00000258530.8_3	ENSG00000136044.12_6	APPL2	iPSC-CVPC	Heart	1.29160404145868	0.121602591309344	2.73356087888417e-24	1.04616108395776e-19	79.2455135042051	57.2592934393197	0.468819391114168	FALSE
ENST00000258648.7_3	ENSG00000136146.15_7	MED4	iPSC-CVPC	Heart	0.932625322128091	0.14986859709063	9.0890465561258e-10	3.4784690074949e-05	42.9191771211768	42.1483553027186	0.026146079960543	FALSE
ENST00000258682.10_3	ENSG00000058404.20_8	CAMK2B	iPSC-CVPC	Heart	0.944109953748279	0.0784723994615059	4.67917665206975e-30	1.79076769651361e-25	23.7451324534213	9.27165898617512	1.35673239399256	FALSE
ENST00000258711.7_1	ENSG00000136213.10_7	CHST12	iPSC-CVPC	Heart	1.43557911896256	0.129701880234866	4.55943390979836e-26	1.74494095161893e-21	14.2584444444444	14.0746543778802	0.0187171010412173	FALSE
ENST00000258733.9_3	ENSG00000136235.17_5	GPNMB	iPSC-CVPC	Heart	-1.50077016986674	0.129305570527326	2.85313338757812e-28	1.09192267876002e-23	42.2280537446255	73.6961548983351	-0.80338759250251	FALSE
ENST00000258742.5	ENSG00000136243.12	NUPL2	iPSC-CVPC	Heart	0.742234472231055	0.13828975573253	1.13868431515502e-07	0.00435785874252978	39.85750365519	29.0916440038024	0.454246527331277	FALSE
ENST00000258743.10_4	ENSG00000136244.12_7	IL6	iPSC-CVPC	Heart	-1.09208443168018	0.135446064727124	3.97256535945806e-15	1.52034048871819e-10	2.18794444444444	34.067795718124	-3.96076059276405	TRUE
ENST00000258761.8_3	ENSG00000136261.15_4	BZW2	iPSC-CVPC	Heart	-1.95485692105945	0.0931780445486579	6.23651509411334e-74	2.38677669166812e-69	67.3977222222222	78.1304608294931	-0.213185288710587	FALSE
ENST00000258796.12_2	ENSG00000136295.15_4	TTYH3	iPSC-CVPC	Heart	0.923723678304321	0.114628135282997	4.10495367001307e-15	1.5710068190507e-10	48.6654444444445	27.0445427922646	0.847560222864388	FALSE
ENST00000258807.5_2	ENSG00000136305.11_4	CIDEB	iPSC-CVPC	Heart	-1.66166417511588	0.130707095917487	5.31111342805625e-33	2.03261622005141e-28	6.757	23.0169020194755	-1.76823890547448	FALSE
ENST00000258821.8_3	ENSG00000136319.12_6	TTC5	iPSC-CVPC	Heart	1.46390045544453	0.129190805273681	3.89178933535446e-27	1.48942669653351e-22	36.9032222222222	21.693133640553	0.76650832153749	FALSE
ENST00000258874.4_3	ENSG00000136371.11_5	MTHFS	iPSC-CVPC	Heart	1.53817226729084	0.107131749757391	1.81674484765861e-40	6.95286420647427e-36	18.3422125065271	8.65959732598169	1.08279582687301	FALSE
ENST00000258888.5_1	ENSG00000136383.6_3	ALPK3	iPSC-CVPC	Heart	1.02474458892695	0.128648664491951	8.13533323007345e-15	3.11347338048141e-10	95.1143888888889	83.471267281106	0.188383933844513	FALSE
ENST00000258947.7_5	ENSG00000136436.14_9	CALCOCO2	iPSC-CVPC	Heart	0.813540232988413	0.128489629727054	4.71773609525104e-10	1.80552478101353e-05	37.2321111111111	40.5779953917051	-0.124150174482161	FALSE
ENST00000258955.7_2	ENSG00000136444.10_7	RSAD1	iPSC-CVPC	Heart	1.15778640393136	0.108464633920737	1.69489704807082e-24	6.48654049267184e-20	91.4867777777778	77.515069124424	0.239086450256414	FALSE
ENST00000258963.7_2	ENSG00000136451.9_6	VEZF1	iPSC-CVPC	Heart	-0.845862841204148	0.110365878024957	7.14906637626956e-14	2.73601919286212e-09	13.5667414036374	45.2665112221497	-1.73836987819987	FALSE
ENST00000258991.7_2	ENSG00000136478.7_6	TEX2	iPSC-CVPC	Heart	-1.24107444232949	0.108273756410508	1.12606499196248e-27	4.30956333073961e-23	34.1861485129265	63.6651848985608	-0.897092760262748	FALSE
ENST00000259006.8_4	ENSG00000136490.9_7	LIMD2	iPSC-CVPC	Heart	-1.76042787709261	0.105914967069086	2.02721600774499e-51	7.75835838324085e-47	8.31632677843327	48.7047532228344	-2.55004422241153	TRUE
ENST00000259021.9_3	ENSG00000136504.12_6	KAT7	iPSC-CVPC	Heart	1.66806614916414	0.12387170779465	2.3229137276865e-36	8.89002312722901e-32	4.67571746158717	7.05248771666612	-0.592944492937815	FALSE
ENST00000259154.9_2	ENSG00000136636.13_6	KCTD3	iPSC-CVPC	Heart	0.841756639197711	0.123443078644647	2.21630068841889e-11	8.48200436464794e-07	87.7088766067838	61.1215676036083	0.521041313412019	FALSE
ENST00000259229.7_3	ENSG00000136710.10_6	CCDC115	iPSC-CVPC	Heart	1.62323351395878	0.135985150349205	1.17422159998193e-29	4.49386348529085e-25	79.6491111111111	63.5284331797235	0.326255823307768	FALSE
ENST00000259239.8_2	ENSG00000136718.10_7	IMP4	iPSC-CVPC	Heart	1.83010076329601	0.0711918276996872	3.3332029952688e-99	1.27565011831932e-94	42.6861666666667	15.2914976958525	1.48103889491719	FALSE
ENST00000259254.9_2	ENSG00000136732.16_6	GYPC	iPSC-CVPC	Heart	-0.866059539277699	0.129153524742611	4.58828423860534e-11	1.75598226095665e-06	92.8613333333333	91.0113133640553	0.0290321018598708	FALSE
ENST00000259339.7_2	ENSG00000136816.16_4	TOR1B	iPSC-CVPC	Heart	-1.22583732671463	0.140484664620616	2.53425570866884e-17	9.69885002264652e-13	76.7416111111111	86.8858064516129	-0.179111466411984	FALSE
ENST00000259351.10_3	ENSG00000136828.19_6	RALGPS1	iPSC-CVPC	Heart	0.812567576844158	0.100412582125906	3.19519988402397e-15	1.22283494761481e-10	20.5607750613828	10.7535944700461	0.935075677433449	FALSE
ENST00000259400.11_3	ENSG00000136874.11_5	STX17	iPSC-CVPC	Heart	1.45794854636274	0.141119396254823	3.67424160162189e-23	1.40616900335671e-18	85.1517222222222	74.3050921658986	0.196574626411915	FALSE
ENST00000259512.9_3	ENSG00000136986.10_5	DERL1	iPSC-CVPC	Heart	1.17489715440058	0.145599225813339	3.78561908114082e-15	1.4487942785434e-10	89.2535555555556	75.0228341013825	0.250579878286336	FALSE
ENST00000259607.7_6	ENSG00000137077.8_7	CCL21	iPSC-CVPC	Heart	-0.721834363290338	0.146924118932418	1.15479126387204e-06	0.0441950164596469	88.6661111111111	94.4950921658986	-0.0918566009565403	FALSE
ENST00000259667.6_3	ENSG00000137133.11_6	HINT2	iPSC-CVPC	Heart	-1.42500574267602	0.120485247822315	3.40429101896691e-29	1.30285621586883e-24	79.3866666666667	82.5878341013825	-0.0570325550478352	FALSE
ENST00000259698.9_6	ENSG00000111913.20_9	RIPOR2	iPSC-CVPC	Heart	1.39113305812609	0.0986191953520463	2.70219005456059e-39	1.03415515578088e-34	16.1897648457377	3.31111193028163	2.28969434466329	TRUE
ENST00000259751.5_4	ENSG00000137221.14_5	TJAP1	iPSC-CVPC	Heart	0.753627493500311	0.145321471772223	2.93118343088877e-07	0.0112179321083544	7.57727777777778	6.08675115207373	0.316007252522941	FALSE
ENST00000259818.8_3	ENSG00000137285.10_5	TUBB2B	iPSC-CVPC	Heart	-0.653207856073636	0.107473218756139	2.15041651201825e-09	8.22985903314505e-05	96.832	89.3877880184332	0.115406145919437	FALSE
ENST00000259895.9_2	ENSG00000213780.11_5	GTF2H4	iPSC-CVPC	Heart	1.29583210133537	0.11611344828759	1.94041213699108e-26	7.42615128947856e-22	69.8437076070171	43.0578300073219	0.697854531918702	FALSE
ENST00000260010.6_2	ENSG00000137462.8_6	TLR2	iPSC-CVPC	Heart	-1.99237519639791	0.1064316431054	4.3596512193785e-62	1.66848211816835e-57	1.66372222222222	29.8244163095211	-4.16400741938661	TRUE
ENST00000260058.9_2	ENSG00000137504.13_4	CREBZF	iPSC-CVPC	Heart	0.909243694989412	0.12732916411044	2.65733549453521e-12	1.01698886711357e-07	28.0700129431501	16.1384503485135	0.798527674743132	FALSE
ENST00000260102.9_2	ENSG00000137547.9_7	MRPL15	iPSC-CVPC	Heart	2.10434410269903	0.110186741654599	4.76743280788911e-64	1.82454420990724e-59	16.7770838916108	13.3691998542081	0.327578852762986	FALSE
ENST00000260128.8_1	ENSG00000137573.14_5	SULF1	iPSC-CVPC	Heart	1.93435821220772	0.102882402887386	1.64336040467953e-62	6.28930460474903e-58	14.7317164505772	0.811658986175115	4.1819080093126	TRUE
ENST00000260129.6_2	ENSG00000137574.11_4	TGS1	iPSC-CVPC	Heart	1.25520415517109	0.137663510717234	1.10648423498444e-18	4.23462581570895e-14	80.994	67.8137788018433	0.256236599342335	FALSE
ENST00000260130.9_2	ENSG00000137575.12_5	SDCBP	iPSC-CVPC	Heart	-1.26014857136766	0.131585934763369	2.49882864221938e-20	9.56326709663779e-16	56.5251111111111	67.1315668202765	-0.248099391775956	FALSE
ENST00000260327.9_2	ENSG00000137770.14_4	CTDSPL2	iPSC-CVPC	Heart	-1.3699574635481	0.113218677224817	2.37966324270785e-30	9.10720919616721e-26	32.484	72.6364285714286	-1.16096397574881	FALSE
ENST00000260356.6_2	ENSG00000137801.11_5	THBS1	iPSC-CVPC	Heart	1.67219139810227	0.125686917760603	1.24703718513359e-35	4.77253601122476e-31	77.7807777777778	58.153178454044	0.419555614603009	FALSE
ENST00000260359.10_1	ENSG00000137804.14_8	NUSAP1	iPSC-CVPC	Heart	0.81691536484161	0.120004184172029	2.38870749955536e-11	9.14182247154832e-07	6.35494444444445	9.9445080929695	-0.646020496530638	FALSE
ENST00000260361.9_4	ENSG00000137806.9_6	NDUFAF1	iPSC-CVPC	Heart	-1.61982051288165	0.108621127564246	4.36233187721308e-43	1.66950803272822e-38	51.3489694197247	71.8179782759051	-0.484009718981347	FALSE
ENST00000260363.9_2	ENSG00000137807.15_8	KIF23	iPSC-CVPC	Heart	0.883930143288946	0.0998173165810165	9.09875062024087e-18	3.48218284987238e-13	5.66733333333333	3.22523041474654	0.813267827105744	FALSE
ENST00000260372.8_2	ENSG00000137814.12_6	HAUS2	iPSC-CVPC	Heart	-1.10627411096385	0.136105290744126	2.44950225838496e-15	9.37449009306508e-11	54.3468333333333	67.5322350230415	-0.313380330094829	FALSE
ENST00000260383.11_1	ENSG00000137822.13_3	TUBGCP4	iPSC-CVPC	Heart	1.66018412237992	0.0904459641112762	3.29812028735881e-60	1.26222361517509e-55	16.710004249575	0.770460829493088	4.43884667860288	TRUE
ENST00000260403.7_2	ENSG00000137842.7_5	TMEM62	iPSC-CVPC	Heart	1.03559586540143	0.14127041590493	7.33675455689656e-13	2.80784933646988e-08	50.4531159439612	30.6532371785863	0.718903931953824	FALSE
ENST00000260408.8_3	ENSG00000137845.15_6	ADAM10	iPSC-CVPC	Heart	-0.903468660079675	0.117485695804166	5.9478035776274e-14	2.27628390719378e-09	9.40033333333333	28.2527301094775	-1.58760646395091	FALSE
ENST00000260447.6_2	ENSG00000137880.6_4	GCHFR	iPSC-CVPC	Heart	1.32567864360045	0.1257764240893	5.7014555862288e-24	2.18200406740562e-19	97.3649469886345	75.6263747127592	0.364513009031303	FALSE
ENST00000260526.11_3	ENSG00000137962.13_5	ARHGAP29	iPSC-CVPC	Heart	-1.77446615955581	0.101440646792594	8.43499273697625e-56	3.22815607036818e-51	52.0010642213557	76.9254677827148	-0.56492016274127	FALSE
ENST00000260563.4_1	ENSG00000137996.12_3	RTCA	iPSC-CVPC	Heart	-1.30849539057546	0.124622159081764	8.18421062421401e-24	3.13217924799294e-19	42.8349565821196	44.2371712022346	-0.0464705075370173	FALSE
ENST00000260570.8_3	ENSG00000138002.15_6	IFT172	iPSC-CVPC	Heart	1.73817972798617	0.111576321871802	2.73642201033342e-46	1.0472560675747e-41	44.5727222222222	13.728801843318	1.69895535205918	FALSE
ENST00000260585.12_3	ENSG00000138018.18_8	SELENOI	iPSC-CVPC	Heart	-0.618693662658652	0.112216585289009	5.2081715667469e-08	0.00199321934030971	46.4598888888889	70.860668202765	-0.608999365988442	FALSE
ENST00000260599.10_3	ENSG00000138030.13_5	KHK	iPSC-CVPC	Heart	1.71556789511285	0.13488396491033	5.00075633944713e-33	1.91383945866981e-28	81.8661111111111	39.0556141137038	1.06773641871181	FALSE
ENST00000260605.12_2	ENSG00000138036.18_4	DYNC2LI1	iPSC-CVPC	Heart	1.47589261670748	0.134677707074743	1.25740521310422e-25	4.81221549107116e-21	48.2143333333333	29.9149951456467	0.688593270992018	FALSE
ENST00000260643.7_3	ENSG00000138073.14_6	PREB	iPSC-CVPC	Heart	0.80361154200992	0.106258115677809	1.46309500152816e-13	5.59941088034842e-09	83.2048888888889	59.6537557603687	0.480055327732767	FALSE
ENST00000260649.11_3	ENSG00000138079.14_7	SLC3A1	iPSC-CVPC	Heart	-1.44011189822895	0.139978349671899	5.38711901161295e-23	2.06170431693439e-18	18.5626111111111	90.133133640553	-2.27965788790569	TRUE
ENST00000260662.2_2	ENSG00000138092.11_5	CENPO	iPSC-CVPC	Heart	1.57486706328678	0.115612071967184	4.54677003209916e-37	1.74009435898467e-32	23.5947777777778	3.62587855960948	2.70206507255254	TRUE
ENST00000260818.11_2	ENSG00000138246.17_8	DNAJC13	iPSC-CVPC	Heart	0.794579707906765	0.118582271626439	4.73681007819092e-11	1.81282458502445e-06	79.7946666666667	59.1555070184226	0.431779841541106	FALSE
ENST00000260943.10_2	ENSG00000178568.15_7	ERBB4	iPSC-CVPC	Heart	1.06958709901546	0.0894315229115473	9.38486580863509e-30	3.59168199362274e-25	17.0660773922608	3.86496740878907	2.14260334172688	TRUE
ENST00000260952.9_3	ENSG00000138381.10_6	ASNSD1	iPSC-CVPC	Heart	-1.33794701006001	0.123765261842982	4.91127163341385e-25	1.87959276682381e-20	88.1586586563566	87.6375639072038	0.00855289153904854	FALSE
ENST00000260953.10_4	ENSG00000138382.15_7	METTL5	iPSC-CVPC	Heart	0.732728451021995	0.149354986341272	1.19524767697465e-06	0.0457433238454968	8.61088888888889	9.04357142857143	-0.0707304524254448	FALSE
ENST00000261017.9_4	ENSG00000138443.16_6	ABI2	iPSC-CVPC	Heart	-0.608981840516365	0.122066988645751	7.93593413388644e-07	0.0303716135237968	35.1708333333333	43.7799093040005	-0.315889447379835	FALSE
ENST00000261018.11_4	ENSG00000138443.16_6	ABI2	iPSC-CVPC	Heart	1.25872580399791	0.0877667481836947	2.15950854673233e-40	8.2646551591993e-36	23.5055	4.806379606279	2.28997586765516	TRUE
ENST00000261034.6_2	ENSG00000138459.9_7	SLC35A5	iPSC-CVPC	Heart	-1.4979578255724	0.124039769921479	3.00174239342428e-30	1.14879683138741e-25	30.507095690431	46.1285154111317	-0.596514021530718	FALSE
ENST00000261038.6_2	ENSG00000138463.9_4	SLC49A4	iPSC-CVPC	Heart	1.75528042764233	0.126416495310322	2.84285983738832e-38	1.08799088836688e-33	78.2691111111111	57.7101612903226	0.439617697421123	FALSE
ENST00000261070.6_2	ENSG00000138495.6_5	COX17	iPSC-CVPC	Heart	-2.13695487240657	0.10998561329408	8.95120753026935e-66	3.42571663390938e-61	79.7904444444445	89.0083870967742	-0.157725302675618	FALSE
ENST00000261187.8_1	ENSG00000118596.12_6	SLC16A7	iPSC-CVPC	Heart	-1.01175317347127	0.0971994223456258	1.84072458571071e-23	7.04463706197346e-19	14.1950555555556	74.458732718894	-2.39105256646901	TRUE
ENST00000261191.12_3	ENSG00000064102.15_5	INTS13	iPSC-CVPC	Heart	0.921505436574249	0.110079979851766	3.9304472177994e-16	1.50422145472401e-11	74.1686666666667	42.8989974458775	0.789865901674043	FALSE
ENST00000261192.12_3	ENSG00000060982.15_7	BCAT1	iPSC-CVPC	Heart	-0.86473094864183	0.153589643519575	2.75265279747118e-08	0.0010534677521202	62.1454444444445	76.9566129032258	-0.30839666429671	FALSE
ENST00000261200.8_3	ENSG00000069431.11_5	ABCC9	iPSC-CVPC	Heart	-1.06538523592808	0.0954505188395046	1.91168390102187e-26	7.3162054576008e-22	44.53	68.3217511520737	-0.617567341310426	FALSE
ENST00000261203.7_2	ENSG00000111052.7_5	LIN7A	iPSC-CVPC	Heart	-1.11221612712809	0.109625741568147	1.88872707915683e-22	7.2283474046411e-18	18.4222363430324	29.6158951800673	-0.684923488062479	FALSE
ENST00000261206.7_3	ENSG00000111058.8_6	ACSS3	iPSC-CVPC	Heart	0.590684334805778	0.108829288780937	8.26012110883673e-08	0.00316123094956291	54.1995295414903	23.0166359447005	1.23560334077084	FALSE
ENST00000261249.7_3	ENSG00000126814.7_7	TRMT5	iPSC-CVPC	Heart	-0.756479098551838	0.138852330425086	7.40361409878825e-08	0.00283343715174725	71.0102222222222	85.0811059907834	-0.260812065749497	FALSE
ENST00000261263.5_2	ENSG00000080371.6_4	RAB21	iPSC-CVPC	Heart	-0.598106404334774	0.119779084447712	7.76038058210372e-07	0.0296997525257691	11.0744716806097	21.7436663384353	-0.973357347771952	FALSE
ENST00000261304.7_4	ENSG00000054983.17_7	GALC	iPSC-CVPC	Heart	0.72285225096296	0.13193784805767	6.27975049498718e-08	0.00240332331193654	92.3182777777778	84.0039861751152	0.136158521782365	FALSE
ENST00000261308.10_2	ENSG00000113593.12_4	PPWD1	iPSC-CVPC	Heart	1.3068921169124	0.123263836054287	3.24881882491588e-24	1.24335545248356e-19	75.3778333333333	50.6799078341014	0.572726425840378	FALSE
ENST00000261318.5_3	ENSG00000111412.6_6	C12orf49	iPSC-CVPC	Heart	2.17346367647397	0.117938224612667	1.38354874257722e-60	5.29497939271728e-56	53.1046584174916	26.8813595391613	0.982232316840949	FALSE
ENST00000261368.13_3	ENSG00000064692.19_7	SNCAIP	iPSC-CVPC	Heart	1.00541512195853	0.147768883419024	2.44202793131133e-11	9.34588509592159e-07	61.2066666666667	30.6788420351513	0.99644477095892	FALSE
ENST00000261369.9_2	ENSG00000064652.11_4	SNX24	iPSC-CVPC	Heart	0.843022361474379	0.140253000992562	3.18488385179224e-09	0.000121888689891941	56.8040555555556	48.8838940092166	0.216634722974118	FALSE
ENST00000261374.4_2	ENSG00000122254.7_4	HS3ST2	iPSC-CVPC	Heart	-0.777725565132961	0.156107151340341	8.21341697521729e-07	0.0314335681058541	7.829	58.7282258064516	-2.90715410571438	TRUE
ENST00000261377.10_1	ENSG00000005189.19_6	REXO5	iPSC-CVPC	Heart	1.0130663819027	0.115780885983621	2.09707702647339e-17	8.02572348801631e-13	62.6388333333333	30.0800230414747	1.05825167013149	FALSE
ENST00000261396.6_3	ENSG00000069248.12_5	NUP133	iPSC-CVPC	Heart	0.974609462745101	0.130225853233219	2.54052017900445e-13	9.72282477706793e-09	96.9155603939606	75.3726606256425	0.362686997720686	FALSE
ENST00000261413.9_3	ENSG00000113048.16_5	MRPS27	iPSC-CVPC	Heart	0.883275183211954	0.12311939971243	2.12496154408939e-12	8.13244032538451e-08	83.7727222222222	78.5908294930876	0.092119576190669	FALSE
ENST00000261415.12_3	ENSG00000113163.17_7	CERT1	iPSC-CVPC	Heart	1.34966137029487	0.0955831809519758	2.32252071827499e-39	8.88851904091021e-35	21.0895555555556	2.8605069124424	2.88218595610606	TRUE
ENST00000261416.12_2	ENSG00000049860.14_5	HEXB	iPSC-CVPC	Heart	1.12919566297475	0.09664132298819	1.35016385983506e-28	5.16721210797476e-24	72.4987777777778	42.5356221198157	0.769285118726187	FALSE
ENST00000261425.7_3	ENSG00000109790.16_4	KLHL5	iPSC-CVPC	Heart	0.78859109127195	0.139484185467379	2.41796808339802e-08	0.000925380565197256	13.0577777777778	7.8703208181486	0.730415043782028	FALSE
ENST00000261427.10_2	ENSG00000078140.14_5	UBE2K	iPSC-CVPC	Heart	2.48775297023947	0.120952591871235	9.39359248317197e-72	3.59502177923474e-67	55.2485	32.744161268205	0.754697618455537	FALSE
ENST00000261435.11_3	ENSG00000078177.14_5	N4BP2	iPSC-CVPC	Heart	-0.959608035471659	0.113285585239713	1.83748768687248e-16	7.03224912642967e-12	46.85	83.5378801843318	-0.834381486969439	FALSE
ENST00000261438.10_2	ENSG00000109787.13_4	KLF3	iPSC-CVPC	Heart	0.752622751377414	0.131186049616582	1.51991585333315e-08	0.00058168699622913	92.5448333333333	81.916797235023	0.175993138150078	FALSE
ENST00000261439.9_2	ENSG00000065882.16_5	TBC1D1	iPSC-CVPC	Heart	-0.555029619891819	0.106890590074202	2.83384274614898e-07	0.0108453995737868	1.18361111111111	4.49490783410138	-1.92509638932179	FALSE
ENST00000261454.8_1	ENSG00000117707.16_7	PROX1	iPSC-CVPC	Heart	-0.408824349721065	0.0767690548117912	1.41997414741501e-07	0.00543438305957198	17.9215	49.5860829493088	-1.46824387056868	FALSE
ENST00000261455.8_4	ENSG00000065600.12_6	PACC1	iPSC-CVPC	Heart	0.897504855123712	0.150659953912571	4.3455827826712e-09	0.00016630979867561	54.429396776989	48.2786422256392	0.173000944507729	FALSE
ENST00000261458.8_3	ENSG00000054392.13_6	HHAT	iPSC-CVPC	Heart	0.836498022273142	0.103021210694318	2.60753373668632e-15	9.97929236367222e-11	30.5472777777778	7.98698156682028	1.93532153072957	FALSE
ENST00000261464.10_2	ENSG00000082512.15_3	TRAF5	iPSC-CVPC	Heart	1.47790382191307	0.145650335308903	1.8664263727858e-22	7.14300037128854e-18	68.8835	34.8131105990783	0.984527721949812	FALSE
ENST00000261465.5_2	ENSG00000117594.10_5	HSD11B1	iPSC-CVPC	Heart	-0.72822942090537	0.138149116188214	1.88420933093174e-07	0.00721105753040886	6.43444444444445	13.9918894009217	-1.12070329522952	FALSE
ENST00000261475.9_2	ENSG00000092020.10_5	PPP2R3C	iPSC-CVPC	Heart	0.78952306137067	0.143371992843034	5.39674452214632e-08	0.00206538809607062	43.3355	31.8052073732719	0.446286357294587	FALSE
ENST00000261483.4_1	ENSG00000112893.9_3	MAN2A1	iPSC-CVPC	Heart	1.44615849591534	0.102351464256894	2.1082290745386e-39	8.06840349116668e-35	61.587499383395	22.3435371900598	1.46277995612878	FALSE
ENST00000261486.6_3	ENSG00000129595.13_6	EPB41L4A	iPSC-CVPC	Heart	0.704414536466605	0.124428094803627	2.31847819269643e-08	0.000887304789126851	72.117298770123	60.7435832499699	0.247613344846667	FALSE
ENST00000261499.10_6	ENSG00000108641.18_10	B9D1	iPSC-CVPC	Heart	1.61524524827389	0.0998490163055375	3.22583105246674e-49	1.23455780208955e-44	32.9205555555556	4.73082949308756	2.79882361258604	TRUE
ENST00000261520.9_3	ENSG00000128915.12_8	ICE2	iPSC-CVPC	Heart	1.26542555581537	0.134170545085318	8.41374950477795e-20	3.22002607297357e-15	23.7087093012921	12.2357142857143	0.954318800596506	FALSE
ENST00000261534.8_2	ENSG00000009830.11_9	POMT2	iPSC-CVPC	Heart	1.74248392015874	0.116309660055005	2.04857129400028e-43	7.84008719926847e-39	54.8593333333333	30.7797614800732	0.833755038329099	FALSE
ENST00000261556.11_2	ENSG00000070269.14_5	TMEM260	iPSC-CVPC	Heart	1.22601818609066	0.129852645563274	7.73291540508202e-20	2.95946405467894e-15	57.7923333333333	28.0623250693364	1.04224357247134	FALSE
ENST00000261558.8_2	ENSG00000053770.12_5	AP5M1	iPSC-CVPC	Heart	-0.70916349536762	0.114666501298798	1.14332331955746e-09	4.37561267627836e-05	13.3501377640014	32.4017504640207	-1.279217125425	FALSE
ENST00000261584.9_4	ENSG00000083093.10_7	PALB2	iPSC-CVPC	Heart	1.12426318996778	0.116254664200833	1.12963404897762e-20	4.32322246884225e-16	68.2775	23.7757474621202	1.52191953738931	FALSE
ENST00000261596.8_2	ENSG00000101577.9_6	LPIN2	iPSC-CVPC	Heart	-1.73955013439459	0.121218305664328	1.96340001385633e-40	7.51412819302956e-36	76.3066666666667	93.7976728110599	-0.29774302269867	FALSE
ENST00000261600.11_3	ENSG00000079134.12_6	THOC1	iPSC-CVPC	Heart	1.66893144736311	0.104305221891647	2.37973201147595e-48	9.10747238111961e-44	56.9426111111111	11.3148387096774	2.3312926300944	TRUE
ENST00000261609.13_4	ENSG00000128731.18_7	HERC2	iPSC-CVPC	Heart	1.70327812910929	0.111525278677425	8.23660132074321e-45	3.15222969146163e-40	26.8824444444445	8.48771889400922	1.66321554828662	FALSE
ENST00000261622.5_3	ENSG00000103257.9_5	SLC7A5	iPSC-CVPC	Heart	0.696094268528981	0.102458220033748	2.60534837634948e-11	9.97092877112709e-07	46.2098333333333	23.4103686635945	0.981052232081631	FALSE
ENST00000261643.8_2	ENSG00000006695.12_5	COX10	iPSC-CVPC	Heart	-1.1143795724779	0.125861321317687	9.20423837490366e-18	3.52255406845938e-13	85.6973333333333	89.467396313364	-0.0621117192649211	FALSE
ENST00000261646.10_3	ENSG00000072310.17_6	SREBF1	iPSC-CVPC	Heart	1.74840992462887	0.0893169922780755	1.5472236338856e-66	5.92137956924358e-62	30.291	15.089400921659	1.0053536775402	FALSE
ENST00000261647.10_5	ENSG00000011295.16_8	TTC19	iPSC-CVPC	Heart	1.69923874106578	0.0849592692536124	9.1373936909296e-69	3.49697193945567e-64	61.9667222222222	34.1701021741144	0.858759096191514	FALSE
ENST00000261654.10_3	ENSG00000111452.13_6	ADGRD1	iPSC-CVPC	Heart	1.31171345305045	0.107310193031781	7.05509296220687e-31	2.70005462756619e-26	52.6355	26.4314516129032	0.993780493273346	FALSE
ENST00000261674.8_1	ENSG00000061936.9_4	SFSWAP	iPSC-CVPC	Heart	0.80243846045956	0.138918442100645	1.21920550553485e-08	0.000466602139023243	77.0991111111111	65.4564746543779	0.236178323149346	FALSE
ENST00000261681.9_3	ENSG00000072415.9_8	MPP5	iPSC-CVPC	Heart	-0.841403013018214	0.12307555154068	1.9791149078358e-11	7.57427066377839e-07	59.1267222222222	81.2861290322581	-0.459198885074918	FALSE
ENST00000261693.11_4	ENSG00000073060.16_7	SCARB1	iPSC-CVPC	Heart	0.979418948852606	0.148395806468624	8.95861667999302e-11	3.42855218960013e-06	13.9462087791221	12.1985507543796	0.193163225533304	FALSE
ENST00000261708.9_3	ENSG00000108651.10_5	UTP6	iPSC-CVPC	Heart	1.89398544247691	0.0894750178371432	6.28976268734004e-75	2.40715507807191e-70	29.2252141993537	9.12568446150777	1.67920892295114	FALSE
ENST00000261735.4_2	ENSG00000089248.7_5	ERP29	iPSC-CVPC	Heart	0.811674071318737	0.120431603079601	3.69108626626074e-11	1.41261562496065e-06	88.0146666666667	70.4069124423963	0.322026875491478	FALSE
ENST00000261739.9_2	ENSG00000076513.17_5	ANKRD13A	iPSC-CVPC	Heart	1.75216826228252	0.111212664944936	3.77686390331703e-47	1.44544358443846e-42	65.3808888888889	33.0292626728111	0.985124227417308	FALSE
ENST00000261745.9_3	ENSG00000111300.10_6	NAA25	iPSC-CVPC	Heart	1.85332916161064	0.110573449135543	4.06308795545171e-52	1.55498439143092e-47	89.9059444444445	75.0551843317972	0.260464780269143	FALSE
ENST00000261749.11_2	ENSG00000086666.19_7	ZFAND6	iPSC-CVPC	Heart	-0.74165366144633	0.139270110718478	1.42064575329282e-07	0.00543695336242695	10.16	16.0366820276498	-0.658475278497248	FALSE
ENST00000261758.6_3	ENSG00000117899.11_9	MESD	iPSC-CVPC	Heart	1.53282240299857	0.123964602897821	1.7368639814201e-31	6.64715214329287e-27	85.1872777777778	70.9883640552996	0.263055421528102	FALSE
ENST00000261789.9_3	ENSG00000100926.15_9	TM9SF1	iPSC-CVPC	Heart	-1.05504880933549	0.113213099825309	2.1331496190253e-19	8.16377690697173e-15	53.6637222222222	67.7672619143616	-0.336641355354511	FALSE
ENST00000261798.10_3	ENSG00000113712.18_6	CSNK1A1	iPSC-CVPC	Heart	-0.736624996321324	0.125491843317037	7.17267007832878e-09	0.000274505256567721	5.11194444444444	20.1144930875576	-1.9762913179833	FALSE
ENST00000261811.6_2	ENSG00000120306.11_6	CYSTM1	iPSC-CVPC	Heart	-2.05684881993306	0.114966686052983	7.94555362644445e-58	3.04084282837656e-53	84.2747222222222	89.625668202765	-0.0888120028924159	FALSE
ENST00000261819.8_3	ENSG00000089053.13_5	ANAPC5	iPSC-CVPC	Heart	0.990286780063388	0.0904698146262568	1.413048933923e-25	5.40787957501671e-21	58.6218333333333	23.8685483870968	1.29632725869309	FALSE
ENST00000261822.5_2	ENSG00000110987.9_3	BCL7A	iPSC-CVPC	Heart	2.19749422192512	0.100069355335598	3.86681142915258e-79	1.47986740205098e-74	97.3016111111111	63.6688940092166	0.611874989796175	FALSE
ENST00000261834.9_2	ENSG00000066739.12_5	ATG2B	iPSC-CVPC	Heart	1.43868271320146	0.113150146383057	5.20871222327311e-33	1.99342625496885e-28	26.6495678654357	5.86085175353432	2.18492988836404	TRUE
ENST00000261844.11_4	ENSG00000047346.12_7	FAM214A	iPSC-CVPC	Heart	1.58471451890934	0.0995207156148504	5.67696828468156e-48	2.17263253223048e-43	47.549303941828	19.3955915217422	1.29369544663473	FALSE
ENST00000261847.7_2	ENSG00000138593.9_6	SECISBP2L	iPSC-CVPC	Heart	1.27751858610773	0.128651310648144	1.22978672736634e-21	4.70651678430372e-17	9.13388888888889	3.6104799796518	1.33903859713881	FALSE
ENST00000261854.10_4	ENSG00000138600.10_7	SPPL2A	iPSC-CVPC	Heart	0.634357341450673	0.11755477766486	9.76209110287581e-08	0.0037360498859816	24.4962666233377	32.441866359447	-0.405294928568631	FALSE
ENST00000261858.7_3	ENSG00000138604.10_6	GLCE	iPSC-CVPC	Heart	0.767238901265943	0.124881081416056	1.45742787825743e-09	5.57772223287901e-05	33.9878816229488	15.8663142694947	1.09905341488334	FALSE
ENST00000261861.10_3	ENSG00000103647.13_6	CORO2B	iPSC-CVPC	Heart	-1.32738489840728	0.118926292969211	1.91599602728595e-26	7.33270839602606e-22	17.6638888888889	45.4153456221198	-1.36237685718164	FALSE
ENST00000261862.7_1	ENSG00000187720.14_6	THSD4	iPSC-CVPC	Heart	-1.43674880926348	0.101467635721316	1.52408379011887e-39	5.83282107316393e-35	26.8817222222222	69.7403225806452	-1.37536746751569	FALSE
ENST00000261866.12_3	ENSG00000104133.15_10	SPG11	iPSC-CVPC	Heart	1.48966708222516	0.108418627710279	1.31517586070558e-37	5.03330953650633e-33	50.3506666666667	17.5399539170507	1.52136592294779	FALSE
ENST00000261868.10_2	ENSG00000104131.13_5	EIF3J	iPSC-CVPC	Heart	0.910380682551999	0.124230835203811	7.46125943657815e-13	2.85549859897282e-08	51.1033186292482	52.9638871297202	-0.0515920261683866	FALSE
ENST00000261880.10_4	ENSG00000103591.13_6	AAGAB	iPSC-CVPC	Heart	1.63983610186767	0.0975322506368608	2.22789373929406e-52	8.5263721296523e-48	54.8048517426035	37.4641049996383	0.54879463062718	FALSE
ENST00000261881.9_4	ENSG00000075131.10_8	TIPIN	iPSC-CVPC	Heart	0.751460798464524	0.143842419500723	2.40650424817302e-07	0.00920993240818296	43.6007670455177	30.8725269569817	0.498029941530869	FALSE
ENST00000261900.8_3	ENSG00000129315.11_5	CCNT1	iPSC-CVPC	Heart	-0.796309901761402	0.135850423708236	7.51771624886401e-09	0.000287710518560275	77.9026666666667	85.4902534562212	-0.13408723742279	FALSE
ENST00000261947.4_2	ENSG00000113269.14_7	RNF130	iPSC-CVPC	Heart	0.892963849136013	0.135391790579153	9.22393468877033e-11	3.53009204473929e-06	6.49216666666667	3.42794930875576	0.921354261607502	FALSE
ENST00000261951.9_2	ENSG00000113300.13_5	CNOT6	iPSC-CVPC	Heart	-1.04238353777748	0.114797962862621	1.50249592489843e-18	5.75020215417878e-14	81.7786666666667	92.5458525345622	-0.178443795696932	FALSE
ENST00000261963.11_1	ENSG00000126217.21_6	MCF2L	iPSC-CVPC	Heart	1.47022698425569	0.122464246123623	6.01889834006031e-30	2.30349258372448e-25	16.8293888888889	11.2219124423963	0.584664228763537	FALSE
ENST00000261965.8_3	ENSG00000126216.15_7	TUBGCP3	iPSC-CVPC	Heart	1.36837695831261	0.128423104062805	2.01511460668647e-24	7.71204511124979e-20	75.9565128764901	56.5036635714309	0.426829261951245	FALSE
ENST00000261973.12_2	ENSG00000119707.14_5	RBM25	iPSC-CVPC	Heart	1.69600044516634	0.0932816658087334	2.58447724568189e-59	9.89105286694916e-55	21.3406111111111	15.207465437788	0.48882176448062	FALSE
ENST00000262013.12_4	ENSG00000008294.21_7	SPAG9	iPSC-CVPC	Heart	0.83871277426826	0.153856773869894	7.27875275998173e-08	0.00278565146877261	29.0433333333333	27.0517741935484	0.102483825968692	FALSE
ENST00000262031.10_3	ENSG00000076067.13_5	RBMS2	iPSC-CVPC	Heart	-0.761106234034885	0.12206772228662	8.44958417130725e-10	3.233740358201e-05	65.6173333333333	82.3313692225248	-0.327365254814716	FALSE
ENST00000262039.9_2	ENSG00000078142.13_5	PIK3C3	iPSC-CVPC	Heart	1.38048819981934	0.126732891451986	2.30471810716919e-25	8.82038666794721e-21	10.8215555555556	6.86207373271889	0.657191362949069	FALSE
ENST00000262052.9_3	ENSG00000110911.16_7	SLC11A2	iPSC-CVPC	Heart	0.779319671529719	0.13208518146604	6.03384611347163e-09	0.000230921324608673	30.3439444444444	14.1558517235834	1.10001008002346	FALSE
ENST00000262055.9_2	ENSG00000050426.16_8	LETMD1	iPSC-CVPC	Heart	1.1296560329104	0.128892116865659	1.87086584644109e-17	7.1599906809147e-13	36.8033333333333	21.0214055299539	0.807977305485914	FALSE
ENST00000262056.13_1	ENSG00000063046.17_5	EIF4B	iPSC-CVPC	Heart	-1.12208524011493	0.127390851085579	1.32336512704675e-17	5.06465067772062e-13	65.2407777777778	79.6922119815668	-0.28866476051629	FALSE
ENST00000262065.8_3	ENSG00000108960.9_6	MMD	iPSC-CVPC	Heart	0.831968084411642	0.145263279175733	1.60514455975728e-08	0.000614304874464709	78.4292305325023	71.5311127274369	0.132820562187138	FALSE
ENST00000262077.3_4	ENSG00000124789.12_5	NUP153	iPSC-CVPC	Heart	0.924923513379975	0.118700463931256	2.86433851020622e-14	1.09621099124102e-09	96.8813888888889	62.3446082949309	0.635954749750838	FALSE
ENST00000262096.13_2	ENSG00000104219.13_5	ZDHHC2	iPSC-CVPC	Heart	-0.883476968046272	0.122928843129035	1.94975084612044e-12	7.46189146318754e-08	53.3117222222222	81.4051152073733	-0.610666662402491	FALSE
ENST00000262101.10_4	ENSG00000038945.15_8	MSR1	iPSC-CVPC	Heart	-0.97669060817058	0.146274881937531	5.5033896567933e-11	2.10620225555136e-06	0.343055555555556	21.7983093349651	-5.98963020432964	TRUE
ENST00000262109.8_3	ENSG00000104714.14_7	ERICH1	iPSC-CVPC	Heart	1.34115797243437	0.118610903284908	4.88367376621904e-27	1.86903078706969e-22	81.2289444444445	54.9243548387097	0.564547878607555	FALSE
ENST00000262113.9_3	ENSG00000036448.10_5	MYOM2	iPSC-CVPC	Heart	0.546274656839857	0.0919048231639911	4.6907599972513e-09	0.000179520075854805	31.6130056161051	15.2897926267281	1.04794936666747	FALSE
ENST00000262126.9_2	ENSG00000101745.17_5	ANKRD12	iPSC-CVPC	Heart	0.997094209367585	0.13785971591897	1.4305203502547e-12	5.47474443245976e-08	56.7269512882045	58.4905252493184	-0.0441686142106288	FALSE
ENST00000262133.11_2	ENSG00000103479.16_5	RBL2	iPSC-CVPC	Heart	1.31590477417297	0.104098810728848	1.0976775915712e-32	4.20092191070214e-28	86.7404353009144	51.8499517997509	0.742362035390155	FALSE
ENST00000262139.10_3	ENSG00000070540.13_7	WIPI1	iPSC-CVPC	Heart	-0.713134202409529	0.140583953715126	5.21780813108032e-07	0.0199690734984575	62.5737126176271	66.6842664466272	-0.0917897062072581	FALSE
ENST00000262144.11_3	ENSG00000103091.15_6	WDR59	iPSC-CVPC	Heart	1.5604404030468	0.12616183502869	1.67643703822192e-31	6.41589218897911e-27	28.1917222222222	25.3140783410138	0.155331656130431	FALSE
ENST00000262146.9_2	ENSG00000066855.16_6	MTFR1	iPSC-CVPC	Heart	1.21690404004746	0.10462754232712	2.25784118276823e-28	8.64098399057229e-24	62.83599897788	27.3366064891207	1.20075716050689	FALSE
ENST00000262150.7_3	ENSG00000071991.9_5	CDH19	iPSC-CVPC	Heart	-1.23727150051586	0.10050606355904	2.98668263024045e-31	1.14303330941932e-26	10.2585	86.9318288977554	-3.08306470158357	TRUE
ENST00000262177.9_3	ENSG00000105993.15_7	DNAJB6	iPSC-CVPC	Heart	-1.08898452350199	0.146230866011308	3.28568593843796e-13	1.25746486549959e-08	58.8646666666667	68.4294239631337	-0.217214882224795	FALSE
ENST00000262178.7_3	ENSG00000106018.14_5	VIPR2	iPSC-CVPC	Heart	0.766264717332502	0.150768195542878	4.96737056703984e-07	0.0190106238971182	75.9981111111111	74.3306341923411	0.0320066444466207	FALSE
ENST00000262187.10_3	ENSG00000106615.10_7	RHEB	iPSC-CVPC	Heart	2.41904846357127	0.106317141619425	2.24508359610927e-83	8.59215943066979e-79	45.6463333333333	30.9568202764977	0.560241683471339	FALSE
ENST00000262189.11_3	ENSG00000055609.18_7	KMT2C	iPSC-CVPC	Heart	1.63113437290909	0.110437907115655	2.0833067489308e-42	7.97302325883306e-38	19.9285555555556	7.87244239631336	1.3399539446594	FALSE
ENST00000262215.8_3	ENSG00000066777.9_7	ARFGEF1	iPSC-CVPC	Heart	1.58396827042616	0.111356186616301	7.62357663576396e-40	2.91761901427322e-35	68.9311854536769	21.4903166618822	1.68147008530608	FALSE
ENST00000262265.10_3	ENSG00000104872.11_6	PIH1D1	iPSC-CVPC	Heart	1.1645377677121	0.105756265916282	7.71766773522839e-26	2.95362861894926e-21	73.3708888888889	48.4561059907834	0.598529291332143	FALSE
ENST00000262269.12_1	ENSG00000105357.18_9	MYH14	iPSC-CVPC	Heart	-1.19311417240997	0.122181760604894	5.06512646039589e-21	1.93847454765811e-16	32.3803282393983	40.725782389503	-0.330824804546905	FALSE
ENST00000262288.8_2	ENSG00000121064.13_7	SCPEP1	iPSC-CVPC	Heart	0.938006745449035	0.103662853274352	1.93841275876094e-18	7.41849946905399e-14	79.9636666666667	49.8321889400922	0.682266679602139	FALSE
ENST00000262300.13_4	ENSG00000127564.17_7	PKMYT1	iPSC-CVPC	Heart	1.86806685109346	0.0792766503683381	1.02536397586419e-87	3.92417047202984e-83	58.4455555555556	0.469308755760369	6.9604121335695	TRUE
ENST00000262301.16_5	ENSG00000103227.19_8	LMF1	iPSC-CVPC	Heart	1.49048197257311	0.115206922087686	5.43121043960754e-34	2.0785785473422e-29	69.7728333333333	34.4028110599078	1.02013896713678	FALSE
ENST00000262304.9_2	ENSG00000008710.20_7	PKD1	iPSC-CVPC	Heart	1.45181087430305	0.130746440736129	3.27120996679559e-26	1.25192476639234e-21	15.9838888888889	13.343801843318	0.260448689563281	FALSE
ENST00000262305.9_5	ENSG00000090565.17_8	RAB11FIP3	iPSC-CVPC	Heart	0.882602882503776	0.139299763322666	4.59220379382665e-10	1.7574823139354e-05	7.74688813340888	9.9307100096442	-0.358279961866277	FALSE
ENST00000262315.14_2	ENSG00000127586.17_4	CHTF18	iPSC-CVPC	Heart	1.59939665452162	0.126224734896665	8.10415931976607e-33	3.10154281326767e-28	32.7815232199002	14.2374356089737	1.20319357484835	FALSE
ENST00000262316.10_2	ENSG00000007384.15_6	RHBDF1	iPSC-CVPC	Heart	0.84063052362007	0.122653728289367	1.77006301109162e-11	6.77420814974874e-07	45.9377777777778	33.7577880184332	0.444460694147123	FALSE
ENST00000262319.11_2	ENSG00000100726.15_4	TELO2	iPSC-CVPC	Heart	1.18435956670178	0.101232119885655	1.16831491865649e-28	4.47125802519025e-24	69.1900733148907	39.0263817581376	0.82611535675687	FALSE
ENST00000262320.8_3	ENSG00000103126.15_6	AXIN1	iPSC-CVPC	Heart	-1.10209821987873	0.124406889517046	8.86049708239947e-18	3.3910008384051e-13	7.02225493006255	21.2056128419416	-1.59443990073052	FALSE
ENST00000262327.9_3	ENSG00000005156.12_9	LIG3	iPSC-CVPC	Heart	1.33322500075404	0.102338533958258	2.1605093046143e-34	8.26848515968939e-30	39.9933587030186	10.6214946938486	1.91277364444131	FALSE
ENST00000262348.9_3	ENSG00000116729.14_9	WLS	iPSC-CVPC	Heart	1.18447536469807	0.0994573179297718	1.53388695358672e-29	5.87033876007174e-25	74.0277222222222	62.1765996395752	0.251693918968501	FALSE
ENST00000262367.10_3	ENSG00000005339.15_9	CREBBP	iPSC-CVPC	Heart	-0.668944486628359	0.129066811688385	2.97673589392323e-07	0.0113922659396336	52.4320555555556	64.3533938864178	-0.29556712905359	FALSE
ENST00000262370.12_2	ENSG00000102858.13_9	MGRN1	iPSC-CVPC	Heart	-1.13883723008569	0.106075777324143	9.67202164278028e-25	3.70157940290844e-20	58.131	70.3595622119816	-0.275438779386096	FALSE
ENST00000262375.11_2	ENSG00000103423.14_5	DNAJA3	iPSC-CVPC	Heart	0.638262552262498	0.118912337229433	1.13709651294714e-07	0.0043517820647	27.3884444444444	19.8514285714286	0.464324496994713	FALSE
ENST00000262384.4_3	ENSG00000102921.8_7	N4BP1	iPSC-CVPC	Heart	0.735936225293102	0.147529803330622	7.95666956385608e-07	0.0304509700878336	51.4457190477546	47.744917653396	0.107703861689454	FALSE
ENST00000262395.10_2	ENSG00000076604.15_5	TRAF4	iPSC-CVPC	Heart	1.78876393168688	0.132143229045631	1.11274179394635e-36	4.25857411961208e-32	54.7315566165606	36.3318480916885	0.591138135551032	FALSE
ENST00000262406.10_2	ENSG00000108370.17_6	RGS9	iPSC-CVPC	Heart	1.24434421173448	0.107122204926422	2.59928066989897e-28	9.94770705177035e-24	31.936	4.96421658986175	2.68554565873174	TRUE
ENST00000262415.8_3	ENSG00000067596.12_7	DHX8	iPSC-CVPC	Heart	1.42609594939184	0.116443737948982	5.59223808223942e-31	2.14020543645385e-26	55.2967777777778	34.1994546789561	0.693222093939489	FALSE
ENST00000262430.6_3	ENSG00000103150.7_6	MLYCD	iPSC-CVPC	Heart	2.47113819913674	0.11274284194064	6.42268793494595e-79	2.45802689958316e-74	42.8955610994456	20.2539522637598	1.08262490669184	FALSE
ENST00000262432.13_2	ENSG00000165055.16_6	METTL2B	iPSC-CVPC	Heart	-1.2051360841871	0.1342857060558	3.5215492828316e-18	1.34773212603248e-13	24.8956698910315	48.8636272870409	-0.972866127097797	FALSE
ENST00000262462.9_2	ENSG00000113396.13_5	SLC27A6	iPSC-CVPC	Heart	0.373892612050525	0.0761979332243578	1.18994064162587e-06	0.0455402182956637	83.7379693530647	47.5392262432743	0.816763511211664	FALSE
ENST00000262464.9_7	ENSG00000138829.12_8	FBN2	iPSC-CVPC	Heart	0.499064889822876	0.101468706883397	1.12437000860865e-06	0.0430307645994616	96.1586111111111	78.3631797235023	0.295240119628205	FALSE
ENST00000262467.10_4	ENSG00000091592.16_7	NLRP1	iPSC-CVPC	Heart	-1.39667859082408	0.109832300735645	5.12237580350342e-33	1.96038444375879e-28	5.00473564310236	27.0050230414747	-2.43186200815454	TRUE
ENST00000262482.11_3	ENSG00000108523.16_5	RNF167	iPSC-CVPC	Heart	1.27590776254986	0.0956359166743827	8.50692329480845e-36	3.25568461415614e-31	45.0896111111111	26.4443778801843	0.769834031558315	FALSE
ENST00000262493.12_4	ENSG00000087258.15_6	GNAO1	iPSC-CVPC	Heart	-1.93869589794746	0.127240614470298	1.2289640218278e-44	4.70336820793717e-40	7.75466666666667	29.4718625579838	-1.92620156490099	FALSE
ENST00000262494.12_3	ENSG00000087258.15_6	GNAO1	iPSC-CVPC	Heart	1.25457684364691	0.143816890259492	2.581282893159e-17	9.87882776040881e-13	50.4030555555556	31.7669058578013	0.665986619723142	FALSE
ENST00000262498.8_3	ENSG00000070761.8_5	CFAP20	iPSC-CVPC	Heart	1.15447983878162	0.12463843947376	3.39582522037156e-19	1.2996162700884e-14	91.0725090379851	76.0742381568295	0.259607649770399	FALSE
ENST00000262506.8_3	ENSG00000070770.9_6	CSNK2A2	iPSC-CVPC	Heart	1.30521054208165	0.103302925109715	1.16760345655671e-32	4.46853518858819e-28	56.8321721050117	29.9249497239216	0.92535903238547	FALSE
ENST00000262518.9_3	ENSG00000080603.17_7	SRCAP	iPSC-CVPC	Heart	0.596639088036976	0.118928805115052	6.90715293034548e-07	0.0264343649797252	35.6041319423613	30.1732476959677	0.238774689775287	FALSE
ENST00000262519.14_3	ENSG00000099381.18_4	SETD1A	iPSC-CVPC	Heart	-1.01548439439828	0.150849873394819	3.88387798205734e-11	1.48639894251316e-06	89.0823888888889	89.9377188940092	-0.0137860462916874	FALSE
ENST00000262551.8_2	ENSG00000106809.11_5	OGN	iPSC-CVPC	Heart	-1.24276146162026	0.139688227323039	6.55603685230858e-18	2.50906086374702e-13	23.5644444444444	61.82633640553	-1.39160985072567	FALSE
ENST00000262613.10_2	ENSG00000109062.12_6	SLC9A3R1	iPSC-CVPC	Heart	-0.812456304187235	0.127294104470169	3.45721799617989e-10	1.32311189931801e-05	57.4767777777778	57.4759780980427	2.00724894202628e-05	FALSE
ENST00000262629.9_2	ENSG00000011600.12_4	TYROBP	iPSC-CVPC	Heart	-1.85414950365288	0.124742247248855	7.44111429914622e-43	2.84778885342625e-38	3.75083333333333	66.1920737327189	-4.1413754057321	TRUE
ENST00000262631.11_4	ENSG00000105711.12_7	SCN1B	iPSC-CVPC	Heart	-1.64615619224494	0.136696917346882	4.19048777463131e-30	1.60374157622915e-25	48.5060555555556	84.9425576036867	-0.808322682238848	FALSE
ENST00000262640.11_1	ENSG00000124333.16_4	VAMP7	iPSC-CVPC	Heart	0.695584535054713	0.136309744945412	4.47642367006997e-07	0.0171317210277248	3.529	10.3280414746544	-1.54923536401682	FALSE
ENST00000262640.11_1_PAR_Y	ENSG00000124333.16_4_PAR_Y	VAMP7	iPSC-CVPC	Heart	0.693487446567458	0.136248332318561	4.78318762447045e-07	0.0183057373576109	3.529	10.3280414746544	-1.54923536401682	FALSE
ENST00000262646.12_2	ENSG00000104388.15_7	RAB2A	iPSC-CVPC	Heart	-0.82941210825065	0.123765062695141	4.71144494833272e-11	1.80311709617642e-06	40.1021666666667	64.5793930284391	-0.687393695673786	FALSE
ENST00000262713.7_3	ENSG00000129474.16_7	AJUBA	iPSC-CVPC	Heart	0.87598372060904	0.139878575270388	7.16818095210298e-10	2.74333453217933e-05	82.0186205546112	63.6321962273819	0.366194563425272	FALSE
ENST00000262722.11_3	ENSG00000077942.19_9	FBLN1	iPSC-CVPC	Heart	1.27687432175208	0.0892744889727385	3.28297412604008e-40	1.2564270277768e-35	64.7963333333333	32.7946313364055	0.982452519852813	FALSE
ENST00000262741.10_4	ENSG00000117461.15_6	PIK3R3	iPSC-CVPC	Heart	0.895770243399186	0.0998560301555255	3.63053568084249e-18	1.38944231041523e-13	67.6305	34.0488479262673	0.990068035644722	FALSE
ENST00000262752.5_3	ENSG00000072133.11_5	RPS6KA6	iPSC-CVPC	Heart	0.78057202358532	0.145283791968762	1.10601773931437e-07	0.00423284049013003	37.4287222222222	17.5179493087558	1.0953118973258	FALSE
ENST00000262764.11_2	ENSG00000087157.19_5	PGS1	iPSC-CVPC	Heart	1.63375479777369	0.097894849242033	9.31708440084712e-52	3.5657413710482e-47	60.415598729016	38.7601033352886	0.640348670673909	FALSE
ENST00000262776.8_3	ENSG00000108679.13_6	LGALS3BP	iPSC-CVPC	Heart	-0.889910180559127	0.10129681217889	1.58754142294483e-17	6.07567977975216e-13	79.0758333333333	64.2604147465438	0.299306562316832	FALSE
ENST00000262803.10_3	ENSG00000005007.13_4	UPF1	iPSC-CVPC	Heart	1.36038460121585	0.108303287335096	2.45439744841123e-32	9.39322447481462e-28	73.4821880089769	40.7663970054607	0.85001412990553	FALSE
ENST00000262815.13_3	ENSG00000129933.21_5	MAU2	iPSC-CVPC	Heart	2.30437108256123	0.102129446111065	2.32456912591198e-82	8.89635850177774e-78	73.7130555555556	52.8254147465438	0.480687973102657	FALSE
ENST00000262843.10_2	ENSG00000080561.13_4	MID2	iPSC-CVPC	Heart	0.952862991232969	0.154690419882093	1.32496839588808e-09	5.07078654790327e-05	24.6467282660623	16.139424870877	0.610806979496396	FALSE
ENST00000262848.6_3	ENSG00000183943.6_5	PRKX	iPSC-CVPC	Heart	0.821295853974408	0.140043884108027	7.39467873310661e-09	0.000283001749794723	77.7483333333333	68.9404147465438	0.173461770967293	FALSE
ENST00000262850.7_3	ENSG00000083750.12_7	RRAGB	iPSC-CVPC	Heart	0.949646497464792	0.108159784511506	1.65328311114294e-17	6.32727979465515e-13	23.6730285360353	7.92827471861109	1.57816542603411	FALSE
ENST00000262858.7_1	ENSG00000013619.14_8	MAMLD1	iPSC-CVPC	Heart	1.01069113891939	0.149845882502811	3.57106052711024e-11	1.36668057433036e-06	50.7787345487674	20.9295816178751	1.27868096976712	FALSE
ENST00000262891.9_2	ENSG00000007047.15_6	MARK4	iPSC-CVPC	Heart	1.72849741699307	0.124091978264775	1.77787392428549e-38	6.804101295633e-34	25.7994870401849	14.7370908416071	0.807890622473824	FALSE
ENST00000262903.9_3	ENSG00000085382.12_6	HACE1	iPSC-CVPC	Heart	1.02050047968875	0.131066646230701	2.98986890254112e-14	1.14425272769151e-09	59.518	30.2266589861751	0.977504524201834	FALSE
ENST00000262940.7	ENSG00000105808.13	RASA4	iPSC-CVPC	Heart	1.7936309229313	0.138888760499638	6.88673721147509e-34	2.63562319820363e-29	40.3433348442934	29.3028827992777	0.46128774128412	FALSE
ENST00000262953.11_4	ENSG00000065717.15_7	TLE2	iPSC-CVPC	Heart	-0.628623726855112	0.127161177896414	9.93655184115011e-07	0.0380281775512656	29.6708888888889	30.4770967741936	-0.0386773311767941	FALSE
ENST00000262965.12_5	ENSG00000071564.17_9	TCF3	iPSC-CVPC	Heart	1.82471908029246	0.111694729488777	5.24054354778394e-50	2.00560842117239e-45	20.2476666666667	6.74559907834101	1.58573718187017	FALSE
ENST00000262971.3_2	ENSG00000105229.7_4	PIAS4	iPSC-CVPC	Heart	-1.5351789388033	0.117850250782605	2.18438282366936e-34	8.35985150446501e-30	56.5471111111111	86.9791244239631	-0.621215864537737	FALSE
ENST00000262990.9_2	ENSG00000109445.11_6	ZNF330	iPSC-CVPC	Heart	1.18892244404012	0.130409904489678	1.11643971486731e-18	4.27272643276868e-14	86.9805555555556	78.9915668202765	0.138994284845989	FALSE
ENST00000262995.8_1	ENSG00000109458.8_7	GAB1	iPSC-CVPC	Heart	-0.972191677949347	0.116765204541483	5.53994695001743e-16	2.12019309724117e-11	32.2633681742937	52.0871432741519	-0.69103025617747	FALSE
ENST00000263025.9_4	ENSG00000102882.12_9	MAPK3	iPSC-CVPC	Heart	1.51025824252482	0.120171692959145	2.29652705230327e-32	8.78903868186984e-28	60.6863333333333	48.9648387096774	0.309625523327692	FALSE
ENST00000263033.9_2	ENSG00000102362.15_3	SYTL4	iPSC-CVPC	Heart	1.33119444090891	0.12598243374266	4.49000727850349e-24	1.71837068555607e-19	27.726101456521	5.22465437788018	2.40783726643446	TRUE
ENST00000263036.9_2	ENSG00000123240.17_7	OPTN	iPSC-CVPC	Heart	-0.731912996295467	0.124838036736351	7.46501546862331e-09	0.000285693606999683	0.0846666666666667	3.09029953917051	-5.18980878228493	TRUE
ENST00000263050.3_1	ENSG00000118507.17_6	AKAP7	iPSC-CVPC	Heart	-0.764229305834058	0.132247189952355	1.20238671672385e-08	0.000460165420357385	6.69594444444445	24.8831722472914	-1.89381095694307	FALSE
ENST00000263054.10_2	ENSG00000108018.15_5	SORCS1	iPSC-CVPC	Heart	0.654200438045461	0.0893062912706361	7.60483046276989e-13	2.91044466640666e-08	37.2220361297204	13.3792597883069	1.47615867560637	FALSE
ENST00000263073.11_3	ENSG00000070366.14_8	SMG6	iPSC-CVPC	Heart	1.95982334149139	0.101203405698932	1.93601696859252e-65	7.40933054050043e-61	48.0774448055195	14.7037788018433	1.70917325395997	FALSE
ENST00000263092.11_3	ENSG00000127804.13_6	METTL16	iPSC-CVPC	Heart	1.20000750849948	0.122017928927037	2.79353086428509e-21	1.06911219707055e-16	59.0825	28.4641244239631	1.05358615105918	FALSE
ENST00000263094.11_2	ENSG00000064687.13_4	ABCA7	iPSC-CVPC	Heart	1.34203802213923	0.108134812113492	1.10108849921941e-31	4.2139757953626e-27	37.5425555555556	17.4482949308756	1.10544079769599	FALSE
ENST00000263095.10_2	ENSG00000083844.10_6	ZNF264	iPSC-CVPC	Heart	-1.30604913114689	0.102639413311135	4.7163231255514e-33	1.80498402337978e-28	37.7795842026908	72.8968044578031	-0.948248749513785	FALSE
ENST00000263097.9_3	ENSG00000064666.15_7	CNN2	iPSC-CVPC	Heart	1.46277841151383	0.110598436496157	2.80587903020384e-35	1.07383796364931e-30	84.1287222222222	62.9248617511521	0.418968290545068	FALSE
ENST00000263102.7_3	ENSG00000108091.11_5	CCDC6	iPSC-CVPC	Heart	1.00634057928037	0.136808389375609	6.16916517254832e-13	2.36100120318597e-08	99.4391172271662	91.2922767999698	0.123320673520143	FALSE
ENST00000263119.10_2	ENSG00000099991.18_8	CABIN1	iPSC-CVPC	Heart	1.22176689908314	0.119389743383475	8.72881201844929e-23	3.34060364758073e-18	24.9016666666667	14.6734562211982	0.763033578094145	FALSE
ENST00000263150.9_2	ENSG00000047056.16_6	WDR37	iPSC-CVPC	Heart	1.19928816558021	0.125290629428986	2.59673347321352e-20	9.93795867533546e-16	15.4520452788055	7.61557503696635	1.02077292920856	FALSE
ENST00000263196.12_4	ENSG00000070413.20_7	DGCR2	iPSC-CVPC	Heart	-1.11922039838288	0.145376347627528	5.58834539717252e-14	2.1387156669519e-09	75.768	71.4691474654378	0.0842680875960229	FALSE
ENST00000263202.15_3	ENSG00000070010.19_9	UFD1	iPSC-CVPC	Heart	1.72555332103675	0.122116447140829	2.08461337816149e-39	7.97802385956184e-35	22.1100914519659	21.2405069124424	0.0578867954590052	FALSE
ENST00000263239.7_2	ENSG00000088205.13_4	DDX18	iPSC-CVPC	Heart	0.959758375455417	0.141753943810864	3.02765526316932e-11	1.15871394576753e-06	91.5186666666667	81.9637096774194	0.159080751475808	FALSE
ENST00000263253.9_3	ENSG00000100393.14_6	EP300	iPSC-CVPC	Heart	1.47462411683665	0.111528464111474	2.92659485487942e-35	1.1200371169109e-30	56.4645	24.2501382488479	1.21935113846968	FALSE
ENST00000263256.7_3	ENSG00000100418.8_5	DESI1	iPSC-CVPC	Heart	-1.14295721904957	0.139004505613037	1.21010273391396e-15	4.63118417296212e-11	81.9487777777778	85.2052304147465	-0.056219562097094	FALSE
ENST00000263257.6_3	ENSG00000104967.7_6	NOVA2	iPSC-CVPC	Heart	0.815868107665168	0.126749270753338	2.47577977090011e-10	9.47505676121181e-06	86.9808333333334	62.9693778801843	0.466047116832549	FALSE
ENST00000263274.12_3	ENSG00000105486.14_8	LIG1	iPSC-CVPC	Heart	1.57985449081845	0.110655711140723	4.32212134166796e-40	1.65411905866974e-35	51.1327777777778	12.1241244239631	2.07636783928421	TRUE
ENST00000263275.5_5	ENSG00000125741.5_6	OPA3	iPSC-CVPC	Heart	-0.62832785283988	0.123257265099691	4.5976850303668e-07	0.0175958003797168	81.6798333333333	86.4091935483871	-0.0812048943813498	FALSE
ENST00000263280.11_3	ENSG00000090372.15_7	STRN4	iPSC-CVPC	Heart	1.35265760352215	0.112886371062406	7.52627171496448e-30	2.88037944803406e-25	66.3043888888889	49.0444239631336	0.435015249282615	FALSE
ENST00000263346.13_2	ENSG00000141002.20_6	TCF25	iPSC-CVPC	Heart	1.48906490100497	0.108149681797997	9.72759404705063e-38	3.72284751774675e-33	61.7195555555556	39.8157603686636	0.632388063767091	FALSE
ENST00000263388.7_3	ENSG00000074181.9_5	NOTCH3	iPSC-CVPC	Heart	-1.64463676455224	0.139917768956396	6.8873334420121e-29	2.63585138159245e-24	75.2755555555556	85.7309677419355	-0.187634978314784	FALSE
ENST00000263390.8_3	ENSG00000105085.11_5	MED26	iPSC-CVPC	Heart	1.19919543744972	0.126980960752601	7.58698802741802e-20	2.90361618797315e-15	93.9781111111111	76.539400921659	0.296122161959642	FALSE
ENST00000263409.8_2	ENSG00000113594.10_6	LIFR	iPSC-CVPC	Heart	1.73034074251256	0.0827889008194071	1.63745119109117e-73	6.26668945342502e-69	37.7484921452299	0.634674652350433	5.89425798185787	TRUE
ENST00000263461.11_2	ENSG00000120008.16_4	WDR11	iPSC-CVPC	Heart	1.64482524126235	0.0965442487855185	1.68324571596115e-53	6.44194967955492e-49	74.2141666666667	25.5152073732719	1.54033724053594	FALSE
ENST00000263545.7_1	ENSG00000146963.18_5	LUC7L2	iPSC-CVPC	Heart	1.59372095529549	0.140277167167119	2.9345149085683e-27	1.12306820065817e-22	36.7885555555556	26.3704377880184	0.480335510025075	FALSE
ENST00000263549.8_2	ENSG00000059378.13_6	PARP12	iPSC-CVPC	Heart	1.65911338974326	0.114090378717315	2.47825843036051e-41	9.48454283883271e-37	48.394094007266	9.30543228396054	2.37868591504237	TRUE
ENST00000263578.10_2	ENSG00000110074.11_4	FOXRED1	iPSC-CVPC	Heart	1.19886348597594	0.105317905757941	2.38251980425661e-27	9.11814154287047e-23	75.9166111111111	54.3911520737327	0.481043608192367	FALSE
ENST00000263579.5_2	ENSG00000110063.10_5	DCPS	iPSC-CVPC	Heart	1.10410983091309	0.134234399476581	1.18501933008337e-15	4.53518747816207e-11	52.6706462575965	33.4388627588854	0.655473378335907	FALSE
ENST00000263593.8_3	ENSG00000110013.13_5	SIAE	iPSC-CVPC	Heart	-1.0550510617487	0.0674375699297143	1.30077125123796e-46	4.9781816556128e-42	4.25599807241498	29.9954454301114	-2.81717405303951	TRUE
ENST00000263620.3	ENSG00000116017.6	ARID3A	iPSC-CVPC	Heart	1.29677711907371	0.141558287436651	7.81253111741885e-19	2.98993378394737e-14	68.1815672099457	53.839209691934	0.340724528681292	FALSE
ENST00000263621.2_3	ENSG00000197561.7_5	ELANE	iPSC-CVPC	Heart	-0.733758432361919	0.101077134124918	1.19310749652067e-12	4.56614169993426e-08	0	55.0495391705069	-Inf	TRUE
ENST00000263629.9_3	ENSG00000085760.15_5	MTIF2	iPSC-CVPC	Heart	0.799824900465823	0.108163923290988	4.72460370987746e-13	1.8081530858072e-08	76.1571111111111	44.3708755760369	0.779365731210641	FALSE
ENST00000263635.8_2	ENSG00000115183.15_5	TANC1	iPSC-CVPC	Heart	1.29080221765127	0.114819640115865	9.01290537377102e-27	3.44932901559591e-22	75.4601624115366	32.9421832079465	1.19577903393469	FALSE
ENST00000263636.5_3	ENSG00000054219.11_6	LY75	iPSC-CVPC	Heart	-1.0970098494754	0.156520268588821	6.40916922461106e-12	2.4528531539509e-07	26.5732777777778	81.4322580645161	-1.61562421460993	FALSE
ENST00000263646.11_2	ENSG00000078902.16_6	TOLLIP	iPSC-CVPC	Heart	0.864686841690256	0.125928025262983	1.62852952192655e-11	6.2325453333651e-07	19.8035500949905	6.26804022132349	1.65967273649134	FALSE
ENST00000263650.12_3	ENSG00000021762.20_6	OSBPL5	iPSC-CVPC	Heart	1.18484924048333	0.138937385401979	1.18261828863272e-16	4.52599845242628e-12	70.3586807708118	50.4001227780448	0.481301184220637	FALSE
ENST00000263665.6_2	ENSG00000113805.8_3	CNTN3	iPSC-CVPC	Heart	1.07565795860806	0.139535237477085	5.20052555249629e-14	1.99029313419586e-09	84.9353333333333	52.7225576036866	0.687944485704084	FALSE
ENST00000263666.9_3	ENSG00000121440.15_5	PDZRN3	iPSC-CVPC	Heart	-0.585515072279611	0.0928792315832419	5.57533842452229e-10	2.13373776844893e-05	35.1354789743248	29.5993127645761	0.247364886002729	FALSE
ENST00000263671.9_3	ENSG00000054938.15_7	CHRDL2	iPSC-CVPC	Heart	-0.779801540788825	0.115464257545783	3.37631252350324e-11	1.29214856586993e-06	20.8803888888889	56.1781797235023	-1.42786129746906	FALSE
ENST00000263674.4_3	ENSG00000110237.5_8	ARHGEF17	iPSC-CVPC	Heart	1.43318988943851	0.0986695826505182	2.97807099631493e-41	1.13973755099969e-36	50.3766111111111	24.2059361483207	1.05739318314778	FALSE
ENST00000263681.7_2	ENSG00000077514.9_7	POLD3	iPSC-CVPC	Heart	0.797929253779383	0.137273697447538	9.9293848352678e-09	0.000380007487030534	82.8584463275895	66.1906874542961	0.324020514038705	FALSE
ENST00000263686.11_3	ENSG00000174175.17_9	SELP	iPSC-CVPC	Heart	-1.4022257841899	0.128013622178491	1.31647895595124e-25	5.03829661232099e-21	7.82115317912653	34.3557947016358	-2.13510021064347	TRUE
ENST00000263694.9_3	ENSG00000060688.13_6	SNRNP40	iPSC-CVPC	Heart	1.22470472690977	0.117441626733005	1.55161994579069e-23	5.93820469453555e-19	92.6507222222222	63.3310368663595	0.548889522612671	FALSE
ENST00000263697.6_3	ENSG00000126698.11_5	DNAJC8	iPSC-CVPC	Heart	1.88106742697929	0.102477882274972	3.28632284317458e-60	1.25770861531134e-55	86.0259444444445	54.2006912442396	0.6664605748273	FALSE
ENST00000263702.11_4	ENSG00000116353.16_6	MECR	iPSC-CVPC	Heart	2.01164291891657	0.0932242656372141	4.13797623568132e-77	1.5836448851576e-72	21.2479444444444	8.63059907834101	1.29979066947315	FALSE
ENST00000263773.10_3	ENSG00000109920.13_6	FNBP4	iPSC-CVPC	Heart	0.908847336483653	0.150993752101509	3.03313644859861e-09	0.000116081165024317	51.4011666666667	46.5526958525346	0.142936388807291	FALSE
ENST00000263776.9_2	ENSG00000110455.14_7	ACCS	iPSC-CVPC	Heart	1.25008436669122	0.1568053265308	7.74256014315214e-15	2.96315519238576e-10	34.5708359997334	20.5049039197463	0.753586507983301	FALSE
ENST00000263791.10_2	ENSG00000128829.12_4	EIF2AK4	iPSC-CVPC	Heart	1.12223103928227	0.113469962577889	1.73544017821205e-21	6.64170310603534e-17	55.4975555555556	24.869331797235	1.15805648298078	FALSE
ENST00000263812.8_2	ENSG00000115840.14_7	SLC25A12	iPSC-CVPC	Heart	-2.11594067847049	0.129363825526382	4.17956365547729e-50	1.59956080658771e-45	44.9659444444445	50.4730414746544	-0.166680254440526	FALSE
ENST00000263846.8_4	ENSG00000011347.10_8	SYT7	iPSC-CVPC	Heart	-0.531944054822663	0.0997675187505611	1.37256960164914e-07	0.00525296112247142	67.9357381484074	64.4053325519983	0.0769905719001814	FALSE
ENST00000263849.9_2	ENSG00000104427.12_4	ZC2HC1A	iPSC-CVPC	Heart	-0.980427690352157	0.147509497701324	6.68009154029864e-11	2.55653783338769e-06	62.9946862591519	81.1299617964471	-0.36500466981338	FALSE
ENST00000263856.9_3	ENSG00000115561.16_6	CHMP3	iPSC-CVPC	Heart	2.34420628123746	0.123033204185698	8.12315430808251e-64	3.10881238524626e-59	69.1375555555556	46.6929953917051	0.566263454671231	FALSE
ENST00000263863.9_2	ENSG00000115523.17_5	GNLY	iPSC-CVPC	Heart	-0.670345995383948	0.125706295771217	1.36679998481891e-07	0.00523088022190045	0.555555555555556	32.6540494614133	-5.87718691436684	TRUE
ENST00000263867.9_3	ENSG00000042493.16_5	CAPG	iPSC-CVPC	Heart	-1.4327571683438	0.140546278267307	1.23276902623307e-22	4.71793034029658e-18	11.3242693952827	49.9409112798398	-2.14080417127275	TRUE
ENST00000263881.8_5	ENSG00000011566.15_7	MAP4K3	iPSC-CVPC	Heart	1.45340425094752	0.10412922460704	1.31313610275472e-38	5.02550317885259e-34	36.7785294914953	15.1891598029137	1.27582172937555	FALSE
ENST00000263897.10_2	ENSG00000053501.13_5	USE1	iPSC-CVPC	Heart	-1.44666623475501	0.13343233680808	3.67826244432965e-25	1.4077078200694e-20	70.7250555555556	80.7790552995392	-0.191759869130481	FALSE
ENST00000263904.5_3	ENSG00000115145.10_5	STAM2	iPSC-CVPC	Heart	-1.31269133770901	0.142649295682361	5.56911169443607e-19	2.13135473657763e-14	67.7027468475375	79.1408774859841	-0.22520869323022	FALSE
ENST00000263918.9_3	ENSG00000115808.12_5	STRN	iPSC-CVPC	Heart	-0.981067352685975	0.111084007406218	1.09824525183964e-17	4.20309440331549e-13	50.6355	82.3612442396313	-0.701816427578207	FALSE
ENST00000263921.8_5	ENSG00000109220.11_6	CHIC2	iPSC-CVPC	Heart	-1.12869983287328	0.141737415356837	8.26348472343059e-15	3.16251823850412e-10	85.3308125354131	90.790899744127	-0.089480913242234	FALSE
ENST00000263925.8_3	ENSG00000072201.14_7	LNX1	iPSC-CVPC	Heart	1.08027965243915	0.126779270246729	1.24813751662799e-16	4.77674708988698e-12	61.0335	45.900599078341	0.411088341627	FALSE
ENST00000263955.9_3	ENSG00000081320.11_6	STK17B	iPSC-CVPC	Heart	-0.755147902489608	0.137146370813889	5.41631583746365e-08	0.00207287823415571	85.5719444444445	92.7528801843318	-0.116254208135937	FALSE
ENST00000263956.8_3	ENSG00000119041.11_8	GTF3C3	iPSC-CVPC	Heart	1.44441800768539	0.115129254008752	2.84794451618098e-32	1.08993684578762e-27	69.1932777777778	49.7536705292604	0.475828921836374	FALSE
ENST00000263967.4_2	ENSG00000121879.5_6	PIK3CA	iPSC-CVPC	Heart	-1.19684433385913	0.113564954186985	5.75855781494635e-24	2.20385766135812e-19	37.8748549478386	75.49668413343	-0.995172918266221	FALSE
ENST00000263969.9_1	ENSG00000171109.19_5	MFN1	iPSC-CVPC	Heart	1.27460728482297	0.123525626815211	4.1138116141054e-23	1.57439684283428e-18	21.7795204424002	8.37438517668971	1.37891700714588	FALSE
ENST00000263979.7_2	ENSG00000117643.14_4	MAN1C1	iPSC-CVPC	Heart	-0.922146268549753	0.12078556689551	8.81900790889303e-14	3.37512251681245e-09	7.95515511226655	13.3856104182209	-0.750720964986697	FALSE
ENST00000263980.8_3	ENSG00000090020.11_5	SLC9A1	iPSC-CVPC	Heart	1.04834365653364	0.111834140998613	1.35458332048845e-19	5.18412582584135e-15	76.1697042851271	41.4180438522968	0.878957877115215	FALSE
ENST00000263991.9_1	ENSG00000115504.14_6	EHBP1	iPSC-CVPC	Heart	1.09860778538273	0.119067965316461	4.55791839490194e-19	1.74436094891292e-14	6.68721668944217	4.32677121688753	0.628115027910692	FALSE
ENST00000264005.10_3	ENSG00000213398.8_9	LCAT	iPSC-CVPC	Heart	1.28944468120006	0.132201630244747	5.58462418231542e-21	2.13729152081393e-16	35.5342240942572	26.2129216364078	0.438931035404767	FALSE
ENST00000264021.7_3	ENSG00000118096.8_7	IFT46	iPSC-CVPC	Heart	1.13961814578964	0.114314680923898	8.77609707929565e-22	3.35870011321724e-17	60.4649075425791	24.234400921659	1.31904165858564	FALSE
ENST00000264027.9_2	ENSG00000109929.10_5	SC5D	iPSC-CVPC	Heart	0.797201445471041	0.136700554027193	8.91318076120052e-09	0.000341116340911905	15.2978333333333	20.3059282827478	-0.408573646145883	FALSE
ENST00000264028.5_2	ENSG00000095139.14_4	ARCN1	iPSC-CVPC	Heart	1.34577425735588	0.0996065745402885	1.45498379852724e-36	5.5683684953436e-32	72.0362932762279	39.5092826731152	0.86653229423655	FALSE
ENST00000264033.6_2	ENSG00000110395.7_6	CBL	iPSC-CVPC	Heart	0.711931193001931	0.129288432383132	5.40494564950087e-08	0.00206852674952048	86.9304124254241	71.1694436454972	0.28860303123273	FALSE
ENST00000264057.6_1	ENSG00000077044.10_4	DGKD	iPSC-CVPC	Heart	1.8877129313674	0.10159617144016	2.28421305004512e-61	8.74191176382768e-57	68.1103903165239	10.8863594470046	2.64535332275021	TRUE
ENST00000264079.11_2	ENSG00000090674.16_5	MCOLN1	iPSC-CVPC	Heart	0.888329653864833	0.124378943853425	2.6354594419182e-12	1.00861668301651e-07	72.3980288693353	50.2101073003299	0.527972610504378	FALSE
ENST00000264094.8_3	ENSG00000115318.12_7	LOXL3	iPSC-CVPC	Heart	0.848099846755324	0.149658028655908	2.24642167598359e-08	0.00085972803961568	34.4572786610228	18.3069808547491	0.912414881265993	FALSE
ENST00000264107.11_4	ENSG00000091409.15_6	ITGA6	iPSC-CVPC	Heart	1.57306936214384	0.102725493463509	5.24126042682163e-45	2.00588277794891e-40	57.6835091046451	22.8759190359091	1.33432922723638	FALSE
ENST00000264126.9_3	ENSG00000121957.14_7	GPSM2	iPSC-CVPC	Heart	-1.87139648724923	0.108452860846438	1.3375688715399e-54	5.11900982827035e-50	24.1618744070037	85.8269585253456	-1.8286984950547	FALSE
ENST00000264151.10_3	ENSG00000128694.12_5	OSGEPL1	iPSC-CVPC	Heart	1.16545816313812	0.115151499690965	2.34017689176902e-22	8.95609098248922e-18	51.5445226366252	33.3282426849481	0.629073878433834	FALSE
ENST00000264156.3_3	ENSG00000076003.5_5	MCM6	iPSC-CVPC	Heart	0.908258642455104	0.137785476201148	9.43364201208303e-11	3.6103491344443e-06	99.5823888888889	83.1023963133641	0.26100054605622	FALSE
ENST00000264157.10_3	ENSG00000082258.13_5	CCNT2	iPSC-CVPC	Heart	0.704463584648395	0.125787621270139	3.24122462921972e-08	0.00124044907784868	29.3108679298737	37.6567304582906	-0.361472054956229	FALSE
ENST00000264159.11_3	ENSG00000121988.18_6	ZRANB3	iPSC-CVPC	Heart	1.13912227372581	0.142357039773455	6.22804857318064e-15	2.38353646944196e-10	38.3671111111111	29.336935483871	0.387151963957147	FALSE
ENST00000264167.10_3	ENSG00000018510.16_8	AGPS	iPSC-CVPC	Heart	-0.85000944585059	0.117733753253769	1.56135069849933e-12	5.97544525822679e-08	64.9341666666667	85.8298617511521	-0.402501888042265	FALSE
ENST00000264211.12_2	ENSG00000075151.20_5	EIF4G3	iPSC-CVPC	Heart	-0.666592587376839	0.133158966184996	7.28909992975119e-07	0.0278961143411508	56.7488333333333	53.3761317485763	0.0883959782587125	FALSE
ENST00000264228.9_2	ENSG00000128039.11_4	SRD5A3	iPSC-CVPC	Heart	1.52789795205216	0.122919254494331	9.08276940445881e-32	3.47606667878043e-27	51.2950578553256	30.1189049620384	0.768150513970482	FALSE
ENST00000264231.7_3	ENSG00000121577.13_6	POPDC2	iPSC-CVPC	Heart	-0.663673216738015	0.113237999891908	7.55192800415743e-09	0.000289019836647109	41.710601239876	41.341994466452	0.0128061176480892	FALSE
ENST00000264235.13_5	ENSG00000082701.16_7	GSK3B	iPSC-CVPC	Heart	0.782188297126487	0.138219971146713	2.34697427017731e-08	0.000898210522939558	73.9386885589219	69.6888164754953	0.0854023010545324	FALSE
ENST00000264276.11_3	ENSG00000003393.15_8	ALS2	iPSC-CVPC	Heart	-0.841074694739016	0.12860177991737	1.30421561956646e-10	4.9913635976428e-06	70.1586111111111	76.6989861751152	-0.128587320101039	FALSE
ENST00000264279.10_2	ENSG00000055044.11_4	NOP58	iPSC-CVPC	Heart	0.638872082000886	0.129886236742884	1.1227521776894e-06	0.042968848592351	85.3502777777778	72.4912442396314	0.235589096989461	FALSE
ENST00000264313.11_2	ENSG00000109171.15_4	SLAIN2	iPSC-CVPC	Heart	1.7412030345332	0.128878576350268	1.46234437198908e-36	5.59653814603941e-32	19.0107096345921	18.1601945243264	0.0660327298753571	FALSE
ENST00000264331.8_3	ENSG00000077097.15_9	TOP2B	iPSC-CVPC	Heart	1.61442825712181	0.107977449014271	2.84476463191159e-43	1.08871987227888e-38	37.5579444444444	18.2180339224142	1.04375083320484	FALSE
ENST00000264335.13_3	ENSG00000108953.17_5	YWHAE	iPSC-CVPC	Heart	1.47683692438489	0.085984641485419	3.37885794878623e-54	1.29312272557998e-49	88.6719444444445	51.4853007233839	0.784317116648364	FALSE
ENST00000264344.10_5	ENSG00000138640.15_8	FAM13A	iPSC-CVPC	Heart	1.32060722903832	0.110030709631218	6.20928588471067e-30	2.37635580093762e-25	24.1694444444445	9.41447004608295	1.36023252101226	FALSE
ENST00000264345.7_2	ENSG00000138641.18_9	HERC3	iPSC-CVPC	Heart	-0.789946515807564	0.125484698526997	5.88353455004226e-10	2.25168750764667e-05	12.798	49.7155299539171	-1.95777821443511	FALSE
ENST00000264389.7_2	ENSG00000138663.9_5	COPS4	iPSC-CVPC	Heart	-1.17504561181749	0.136549996550625	6.49859638977049e-17	2.48707782432906e-12	79.9507777777778	83.5733179723502	-0.0639303453074506	FALSE
ENST00000264424.12_1	ENSG00000061918.13_5	GUCY1B1	iPSC-CVPC	Heart	-1.64551667574446	0.128183276148814	1.50682968902065e-33	5.76678790285093e-29	81.8122222222222	83.977603686636	-0.037688232572847	FALSE
ENST00000264428.9_2	ENSG00000109738.11_4	GLRB	iPSC-CVPC	Heart	-0.909497335126485	0.129286473520289	5.39535452001106e-12	2.06485612835343e-07	39.7430075048051	62.5935815565909	-0.655313677594901	FALSE
ENST00000264433.11_3	ENSG00000052795.13_5	FNIP2	iPSC-CVPC	Heart	-1.33044795303498	0.108060595280553	2.93854635280204e-31	1.12461107468087e-26	59.8692777777778	83.5302534562212	-0.480482948970888	FALSE
ENST00000264434.6_2	ENSG00000115998.7_5	C2orf42	iPSC-CVPC	Heart	0.816412147997298	0.142638021205401	1.63820229396125e-08	0.00062695639992191	30.051297836883	17.4558212727114	0.783719063171859	FALSE
ENST00000264444.7_2	ENSG00000059728.11_5	MXD1	iPSC-CVPC	Heart	0.8809868173451	0.146076143492357	2.82961232793185e-09	0.00010829209340228	76.6488683076137	54.8407670937975	0.483015739998393	FALSE
ENST00000264447.9_2	ENSG00000075292.19_5	ZNF638	iPSC-CVPC	Heart	1.93953792119421	0.112556846964148	1.76284168776409e-54	6.74657142324195e-50	29.0248333333333	6.29559907834101	2.20487220889884	TRUE
ENST00000264449.14_4	ENSG00000124406.16_7	ATP8A1	iPSC-CVPC	Heart	0.678116317856903	0.121307649419991	3.4307311646496e-08	0.00131297512402305	20.4442641291426	10.588452279196	0.949204410343234	FALSE
ENST00000264451.12_2	ENSG00000014824.14_5	SLC30A9	iPSC-CVPC	Heart	-0.862460416616832	0.126436112297721	2.18319138966079e-11	8.35529176737081e-07	34.6149127920541	57.0111239475131	-0.719849730336606	FALSE
ENST00000264454.8_3	ENSG00000093183.14_7	SEC22C	iPSC-CVPC	Heart	0.998363978243952	0.102961052337959	9.07512999110964e-21	3.47314299889757e-16	16.2568888888889	3.22707373271889	2.3327527463391	TRUE
ENST00000264501.8_2	ENSG00000138688.15_4	KIAA1109	iPSC-CVPC	Heart	1.6028829397706	0.118256273754368	9.24047738196671e-37	3.53642309885248e-32	10.8159444444444	2.50228110599078	2.11184387049449	TRUE
ENST00000264515.11_4	ENSG00000117222.14_6	RBBP5	iPSC-CVPC	Heart	-1.13584704866255	0.135451238636871	3.52177632389787e-16	1.34781901691895e-11	63.1517777777778	73.6647695852535	-0.222151462969122	FALSE
ENST00000264538.4_3	ENSG00000114446.5_8	IFT57	iPSC-CVPC	Heart	0.981345084439177	0.141134825802383	9.23915648364602e-12	3.53591757785617e-07	41.0099318512593	45.8125029386462	-0.159768039536703	FALSE
ENST00000264554.10_2	ENSG00000129946.10_6	SHC2	iPSC-CVPC	Heart	1.40509746352312	0.10165971308607	5.55676897838781e-38	2.1266310557188e-33	71.0437222222222	43.5031566820277	0.707587081572682	FALSE
ENST00000264560.11_2	ENSG00000099864.18_6	PALM	iPSC-CVPC	Heart	1.59912720749224	0.0860318963120969	2.10044155417542e-61	8.03859987198475e-57	23.386	1.46076036866359	4.00085368575343	TRUE
ENST00000264595.7_3	ENSG00000038002.9_5	AGA	iPSC-CVPC	Heart	-0.826455217459859	0.141993702752246	9.50690652983945e-09	0.000363838819803486	51.2064481329645	73.235562351599	-0.516218882931138	FALSE
ENST00000264601.8_3	ENSG00000124839.13_5	RAB17	iPSC-CVPC	Heart	0.990056580594745	0.135332025452735	8.12144373598851e-13	3.10815773220016e-08	35.5734444444445	18.4771889400922	0.945055385483524	FALSE
ENST00000264607.9_2	ENSG00000065802.12_4	ASB1	iPSC-CVPC	Heart	1.73745485493734	0.103228977999649	1.81473039904918e-52	6.94515471020112e-48	49.4167781721828	25.6136357332009	0.948088903143866	FALSE
ENST00000264637.8_1	ENSG00000126351.13_3	THRA	iPSC-CVPC	Heart	-0.736629289936616	0.144257398864665	4.40028528732432e-07	0.0168403318231189	60.4219828961548	59.5015867445514	0.0221453887692759	FALSE
ENST00000264638.9_2	ENSG00000108797.12_4	CNTNAP1	iPSC-CVPC	Heart	1.24528788490606	0.121942277307048	1.0531609951767e-22	4.03055244464075e-18	87.6713333333333	68.88633640553	0.347887336133392	FALSE
ENST00000264639.9_2	ENSG00000108344.15_4	PSMD3	iPSC-CVPC	Heart	0.886484220303049	0.109238118663821	2.69647474106588e-15	1.03196784815332e-10	96.5213888888889	86.4192396313364	0.15949613799787	FALSE
ENST00000264645.12_2	ENSG00000108349.17_5	CASC3	iPSC-CVPC	Heart	1.4031225484096	0.0991342415925032	1.62361880589195e-39	6.21375153202908e-35	85.2134444444445	52.7509447004608	0.691884136978504	FALSE
ENST00000264658.11_4	ENSG00000108306.13_10	FBXL20	iPSC-CVPC	Heart	-1.18076276725564	0.107110480733184	6.88963745062008e-26	2.63673314872681e-21	36.0385	85.0127649769585	-1.238140519116	FALSE
ENST00000264664.5_2	ENSG00000070193.5_5	FGF10	iPSC-CVPC	Heart	-0.912326229193762	0.132413709470626	1.39791732665076e-11	5.34996940082512e-07	77.3176666666667	89.7697004608295	-0.215430481350619	FALSE
ENST00000264670.11_3	ENSG00000037474.15_5	NSUN2	iPSC-CVPC	Heart	1.01731482690706	0.134553959779254	1.48567761034462e-13	5.6858367825499e-09	69.4477222222222	47.6558755760369	0.543273279329076	FALSE
ENST00000264705.9_2	ENSG00000084774.14_6	CAD	iPSC-CVPC	Heart	1.09181656257488	0.118542869743038	5.21314580398907e-19	1.99512303064466e-14	47.0137777777778	30.0439861751152	0.646007373107887	FALSE
ENST00000264720.7_2	ENSG00000115207.13_7	GTF3C2	iPSC-CVPC	Heart	1.57034372412252	0.111757860841379	4.84930412410201e-39	1.85587718133508e-34	67.2732222222222	36.6472259732552	0.87632836427416	FALSE
ENST00000264723.9_5	ENSG00000114646.10_7	CSPG5	iPSC-CVPC	Heart	0.854393936779976	0.0997862878285765	9.0716642778395e-17	3.47181663577196e-12	37.7793888888889	10.1926728110599	1.890066948076	FALSE
ENST00000264773.7_1	ENSG00000080709.16_7	KCNN2	iPSC-CVPC	Heart	0.554172856216386	0.0999142314845203	4.35188789002896e-08	0.00166551101439298	28.3079361063894	16.3718894562157	0.789985737339409	FALSE
ENST00000264775.9_3	ENSG00000067113.17_6	PLPP1	iPSC-CVPC	Heart	-1.59387296305858	0.115335665618511	5.6843756015256e-38	2.17546738645986e-33	7.25469101978691	27.363732718894	-1.91527896762141	FALSE
ENST00000264790.7_2	ENSG00000138722.10_4	MMRN1	iPSC-CVPC	Heart	-1.17625290928135	0.144212318612145	1.98361416696532e-15	7.59148977839298e-11	29.9314444444445	77.7217281105991	-1.37665607629948	FALSE
ENST00000264819.6_2	ENSG00000105556.11_7	MIER2	iPSC-CVPC	Heart	1.52164019563944	0.108800966086445	9.76750639808154e-39	3.73812237360979e-34	15.3493812729838	10.1185874361873	0.601172599768422	FALSE
ENST00000264827.9_3	ENSG00000095066.11_9	HOOK2	iPSC-CVPC	Heart	1.4849507279427	0.109722949113142	1.14718699491771e-36	4.39039934824957e-32	42.5892777777778	22.9757373271889	0.890379104514183	FALSE
ENST00000264828.4_3	ENSG00000080573.7_5	COL5A3	iPSC-CVPC	Heart	1.28200558474298	0.137312818724543	1.85020046423591e-19	7.08090219667725e-15	85.5167222222222	90.2459677419355	-0.0776559157985293	FALSE
ENST00000264833.8_2	ENSG00000105088.8_4	OLFM2	iPSC-CVPC	Heart	-0.785681914898783	0.129562235075563	2.33107063057801e-09	8.9212404102851e-05	18.9832321101223	42.3447824134637	-1.15745856787998	FALSE
ENST00000264848.9_3	ENSG00000114529.12_5	C3orf52	iPSC-CVPC	Heart	1.33837921373433	0.131487844694032	1.41222419161497e-22	5.40472320372965e-18	88.1998888888889	54.0625806451613	0.706146458620799	FALSE
ENST00000264893.10_1	ENSG00000138758.11_9	SEPTIN11	iPSC-CVPC	Heart	-1.33848983747655	0.15604697167984	8.06123321926957e-17	3.08511456534666e-12	46.6313333333333	57.8317545549593	-0.310562191285467	FALSE
ENST00000264904.8_4	ENSG00000138768.14_5	USO1	iPSC-CVPC	Heart	-0.788296554947003	0.0786291020037648	5.38314037505555e-22	2.06018165293751e-17	9.33377777777778	46.2070967741936	-2.30758142218635	TRUE
ENST00000264917.10_4	ENSG00000113231.14_6	PDE8B	iPSC-CVPC	Heart	-0.928280733445878	0.154618326653815	3.31797342270796e-09	0.000126982160860456	29.1943888888889	53.0457834101383	-0.861546964144223	FALSE
ENST00000264930.10_7	ENSG00000113504.21_9	SLC12A7	iPSC-CVPC	Heart	1.1356403309531	0.136283181019165	5.25735992526863e-16	2.01204421699956e-11	85.9607885489229	78.4182949308756	0.132488443874962	FALSE
ENST00000264938.8_6	ENSG00000066230.12_8	SLC9A3	iPSC-CVPC	Heart	-1.27511603205753	0.120091282901462	2.8246432611593e-24	1.08101922247828e-19	0.179222222222222	24.8596785943526	-7.11591430204103	TRUE
ENST00000264951.8_2	ENSG00000114127.10_8	XRN1	iPSC-CVPC	Heart	-0.958524164321749	0.125045723226067	7.08739581156371e-14	2.71241725104355e-09	57.5083888888889	75.3255299539171	-0.389366497107748	FALSE
ENST00000264977.8_4	ENSG00000073711.11_6	PPP2R3A	iPSC-CVPC	Heart	-0.646675313150838	0.0979725001017201	8.92848758279051e-11	3.41702148280976e-06	54.8686111111111	67.9472119815668	-0.308433298027831	FALSE
ENST00000264982.8_4	ENSG00000114107.9_8	CEP70	iPSC-CVPC	Heart	1.56016437641404	0.133113609422835	9.53589400957343e-29	3.64948199640385e-24	33.6425555555556	26.7388143535877	0.331351804550781	FALSE
ENST00000264990.11_3	ENSG00000240303.8_6	ACAD11	iPSC-CVPC	Heart	1.28378904514935	0.110868380384052	3.69326966542303e-28	1.41345123365405e-23	68.7852101956471	41.9587301799774	0.713127380689844	FALSE
ENST00000264991.8_2	ENSG00000081307.12_5	UBA5	iPSC-CVPC	Heart	1.64491588598661	0.107007206829962	2.73137537227973e-45	1.04532466872518e-40	29.267595496006	21.0886618987871	0.472836667504304	FALSE
ENST00000264993.7_3	ENSG00000091527.15_4	CDV3	iPSC-CVPC	Heart	-0.917822049355545	0.12362297245215	3.8447098588316e-13	1.47140891007344e-08	35.8270555555556	47.2356483614311	-0.398826580298925	FALSE
ENST00000265000.9_2	ENSG00000109586.12_6	GALNT7	iPSC-CVPC	Heart	-1.22323329219049	0.149690120786498	1.768559975933e-15	6.76845588389319e-11	61.7358333333333	73.5045161290323	-0.251724776025768	FALSE
ENST00000265012.4_4	ENSG00000111846.18_6	GCNT2	iPSC-CVPC	Heart	1.04480377644929	0.109525030114592	3.41560949634716e-20	1.30718791034702e-15	32.6372222222222	28.8822988208092	0.176332698885894	FALSE
ENST00000265069.13_3	ENSG00000056097.16_5	ZFR	iPSC-CVPC	Heart	0.905814474508549	0.136351996584196	6.82250005255396e-11	2.61103899511293e-06	86.2904444444444	59.7612051421586	0.529991566598068	FALSE
ENST00000265071.3_2	ENSG00000113361.13_5	CDH6	iPSC-CVPC	Heart	-0.740683534687784	0.14059023804351	1.91332559526169e-07	0.00732248838562601	34.5441594062816	52.9239018356229	-0.61547762290189	FALSE
ENST00000265077.8_2	ENSG00000038427.16_6	VCAN	iPSC-CVPC	Heart	1.99472115356302	0.0996824856697709	8.08472717327416e-69	3.09410593648375e-64	16.5162222222222	0.0449307765076027	8.52196402439172	TRUE
ENST00000265081.7_3	ENSG00000113318.11_5	MSH3	iPSC-CVPC	Heart	-0.777339450503598	0.146399104103416	1.54156929353271e-07	0.00589973984327903	72.6609791354198	72.2005760368664	0.00917045937798329	FALSE
ENST00000265094.9_3	ENSG00000072803.17_5	FBXW11	iPSC-CVPC	Heart	-1.65252529938818	0.110004708952356	1.30660377999528e-43	5.00050332641994e-39	42.4952777777778	70.2983179723502	-0.72618763745556	FALSE
ENST00000265097.9_3	ENSG00000051596.10_5	THOC3	iPSC-CVPC	Heart	0.817325883865878	0.12844124469974	3.88525163463836e-10	1.48692465309245e-05	86.6021243209013	59.5999701389308	0.539090806347343	FALSE
ENST00000265107.9_2	ENSG00000082068.9_4	WDR70	iPSC-CVPC	Heart	1.33033803776854	0.125587763251649	3.53964664237918e-24	1.35465816650494e-19	57.6467935245168	33.8049627696316	0.770005305115946	FALSE
ENST00000265109.8_3	ENSG00000039560.14_7	RAI14	iPSC-CVPC	Heart	-1.01298270361065	0.150735665198747	4.18005594810605e-11	1.59974921189967e-06	62.716	75.2593194804943	-0.263036696235231	FALSE
ENST00000265134.10_2	ENSG00000095397.16_8	WHRN	iPSC-CVPC	Heart	0.685593049356132	0.122963504392264	3.71341677685903e-08	0.00142116173467172	26.4415131597951	15.6045616475219	0.760836909201613	FALSE
ENST00000265136.12_4	ENSG00000106078.19_7	COBL	iPSC-CVPC	Heart	0.750548859818542	0.0756844916411588	1.37896242854272e-21	5.27742711027584e-17	27.2233193958382	6.14797099783109	2.14666072391711	TRUE
ENST00000265140.10_2	ENSG00000133302.13_5	SLF1	iPSC-CVPC	Heart	1.19698068397868	0.120917000233741	1.60501041130186e-21	6.14253534509335e-17	75.2170555555556	37.5675115207373	1.00157427704497	FALSE
ENST00000265149.9_1	ENSG00000168769.13_6	TET2	iPSC-CVPC	Heart	-0.934082670554829	0.129524825752929	1.64989871569966e-12	6.31432737485417e-08	9.50933333333333	52.4378649853909	-2.46319283988162	TRUE
ENST00000265175.5_2	ENSG00000138802.11_4	SEC24B	iPSC-CVPC	Heart	-1.46154828357683	0.118788021116172	3.18809456741375e-31	1.22011567189492e-26	56.7985361686054	81.9682501726786	-0.529211451538634	FALSE
ENST00000265245.10_4	ENSG00000041802.11_6	LSG1	iPSC-CVPC	Heart	0.669525312014809	0.135216614147968	9.55260685187881e-07	0.0365587816828254	86.6337837105178	73.173700157634	0.243604514909341	FALSE
ENST00000265284.10_1	ENSG00000106829.19_7	TLE4	iPSC-CVPC	Heart	0.781578976686172	0.124272867668248	6.09900439763233e-10	2.33414997301787e-05	16.776	5.6310599078341	1.57492036188972	FALSE
ENST00000265304.11_3	ENSG00000106028.11_7	SSBP1	iPSC-CVPC	Heart	-0.904355548531167	0.125264341883924	1.56328834868703e-12	5.98286083926013e-08	78.0712222222222	81.1592165898618	-0.0559640836178986	FALSE
ENST00000265316.9_4	ENSG00000115657.14_7	ABCB6	iPSC-CVPC	Heart	1.03052582547415	0.118842600619273	3.88186528913665e-17	1.48562866480549e-12	47.8831055394461	21.6790552995392	1.14321483347795	FALSE
ENST00000265333.8_3	ENSG00000213585.11_5	VDAC1	iPSC-CVPC	Heart	-0.868295065116566	0.0993157712251043	2.21733341858854e-17	8.4859567262802e-13	2.81955555555556	29.6935991009194	-3.39661229535048	TRUE
ENST00000265346.11_1	ENSG00000122515.15_6	ZMIZ2	iPSC-CVPC	Heart	1.29704644155143	0.114608887444897	4.44696090521069e-27	1.70189640803318e-22	29.4534278461043	8.03974504853662	1.87321389004519	FALSE
ENST00000265348.9_3	ENSG00000044090.10_4	CUL7	iPSC-CVPC	Heart	1.09919834916543	0.121620710534346	2.11328917731383e-18	8.08776901049776e-14	64.0219466886645	40.8281489639055	0.649002383761066	FALSE
ENST00000265351.12_3	ENSG00000124571.18_7	XPO5	iPSC-CVPC	Heart	1.52755524096352	0.108588535068014	4.08579001471842e-39	1.56367269653289e-34	87.237901826484	48.6219686188063	0.843346765135647	FALSE
ENST00000265361.8_3	ENSG00000075223.14_5	SEMA3C	iPSC-CVPC	Heart	-1.22477107057455	0.118837674496762	4.58788887650554e-23	1.75583095192744e-18	72.8837777777778	93.0376267281106	-0.352216555809262	FALSE
ENST00000265362.9_3	ENSG00000075213.11_8	SEMA3A	iPSC-CVPC	Heart	-0.70112246962799	0.108383035669706	2.03087218833336e-10	7.7723509519706e-06	46.9040555555556	78.2711520737327	-0.738768009423383	FALSE
ENST00000265382.8_2	ENSG00000107242.20_8	PIP5K1B	iPSC-CVPC	Heart	-1.07847419986306	0.128301675180378	3.02085542368943e-16	1.15611157920018e-11	66.2237222222222	71.0420276497696	-0.101324656774616	FALSE
ENST00000265388.9_3	ENSG00000064419.13_5	TNPO3	iPSC-CVPC	Heart	-1.66883636080516	0.111229384988314	1.60605302790157e-43	6.1465255430821e-39	78.7352222222222	92.6046543778802	-0.234075536082357	FALSE
ENST00000265393.10_2	ENSG00000106052.13_5	TAX1BP1	iPSC-CVPC	Heart	1.65159552599166	0.107860308910971	5.29816727185926e-45	2.02766159661326e-40	59.9248333333333	10.5523723618422	2.50558661234866	TRUE
ENST00000265394.10_3	ENSG00000106066.15_6	CPVL	iPSC-CVPC	Heart	1.47336065593612	0.112812779757339	1.54624301932274e-34	5.91762665925006e-30	59.6772136008621	23.394754040725	1.35099511494675	FALSE
ENST00000265395.7_3	ENSG00000106049.9_5	HIBADH	iPSC-CVPC	Heart	0.702936252491161	0.115281030904526	1.91477314245446e-09	7.32802829348746e-05	99.6417222222222	84.5707603686636	0.236591007709336	FALSE
ENST00000265417.7_4	ENSG00000069122.19_6	ADGRF5	iPSC-CVPC	Heart	1.33828808367693	0.121289062419527	6.27484706112549e-26	2.40144671876334e-21	67.7573333333333	5.30267281105991	3.67558545865154	TRUE
ENST00000265421.9_2	ENSG00000070501.12_4	POLB	iPSC-CVPC	Heart	0.801894702430716	0.127482928628212	6.06238264485093e-10	2.3201344620109e-05	55.5536666666667	42.3495523304812	0.391535416699457	FALSE
ENST00000265437.9_1	ENSG00000004866.20_7	ST7	iPSC-CVPC	Heart	-1.27681074630353	0.123680962750777	3.94050751334292e-23	1.50807163043147e-18	42.5115	46.5159216589862	-0.129871447532833	FALSE
ENST00000265447.8_2	ENSG00000122359.18_7	ANXA11	iPSC-CVPC	Heart	0.850299641824153	0.11134388256309	8.68726665379665e-14	3.32470382107452e-09	61.6665	43.6729032258065	0.497748525969851	FALSE
ENST00000265450.5_1	ENSG00000108219.15_4	TSPAN14	iPSC-CVPC	Heart	-0.855961339831538	0.12744487966306	4.28638580497802e-11	1.64044271142314e-06	1.26822222222222	7.87670506912442	-2.63478469570621	TRUE
ENST00000265498.6_2	ENSG00000085871.9_4	MGST2	iPSC-CVPC	Heart	-0.784710189287613	0.117161598862654	4.82785407060281e-11	1.8476680313604e-06	84.9902222222222	84.4074423963134	0.00992666438153551	FALSE
ENST00000265523.9_2	ENSG00000106605.11_6	BLVRA	iPSC-CVPC	Heart	-0.832361548885889	0.149520518175111	3.89432390798701e-08	0.00149039670282571	84.6249625315246	87.2687749243509	-0.0443822548836042	FALSE
ENST00000265560.9_4	ENSG00000114316.13_7	USP4	iPSC-CVPC	Heart	1.99791946894781	0.0863093754531816	1.72431854781842e-85	6.59913951435587e-81	64.5314444444445	39.9967741935484	0.690118669582501	FALSE
ENST00000265564.8_2	ENSG00000075914.13_5	EXOSC7	iPSC-CVPC	Heart	0.683762739893358	0.137677303648724	8.87329297385255e-07	0.0339589795402311	78.1365645491006	65.5145391705069	0.254182716447126	FALSE
ENST00000265565.10_3	ENSG00000114650.20_8	SCAP	iPSC-CVPC	Heart	1.07012036568418	0.109269000494459	3.97559909927823e-21	1.52150153128477e-16	56.679	35.0588248847926	0.693036664596836	FALSE
ENST00000265577.11_3	ENSG00000003147.19_8	ICA1	iPSC-CVPC	Heart	0.933663146136642	0.0981835811501812	4.39313991719305e-20	1.68129857770895e-15	10.5256666666667	5.30200113859582	0.989302727372178	FALSE
ENST00000265593.9_3	ENSG00000114859.16_6	CLCN2	iPSC-CVPC	Heart	1.14397741602906	0.134478159231076	1.392084620812e-16	5.32764705230961e-12	42.9484444444445	19.749331797235	1.12080203745338	FALSE
ENST00000265602.11_4	ENSG00000135541.21_7	AHI1	iPSC-CVPC	Heart	1.14557749426538	0.138945571679514	1.02306973209096e-15	3.91539017168531e-11	14.2153333333333	5.57241690832341	1.35107282458519	FALSE
ENST00000265616.10_3	ENSG00000104691.15_8	UBXN8	iPSC-CVPC	Heart	1.21383949648346	0.139832763986142	3.60954391113347e-17	1.38140855022989e-12	61.5639444444445	31.0169585253456	0.989028444214752	FALSE
ENST00000265631.10_3	ENSG00000004864.14_4	SLC25A13	iPSC-CVPC	Heart	0.950506186823558	0.143094874829259	6.85352959976563e-11	2.6229143131263e-06	78.3691446688665	65.2426654205284	0.264470028296963	FALSE
ENST00000265637.8_4	ENSG00000110075.14_6	PPP6R3	iPSC-CVPC	Heart	-0.888763756926918	0.119879218017457	4.13565498406642e-13	1.58275651895206e-08	4.84955555555556	30.7386175115207	-2.66412783975585	TRUE
ENST00000265663.12_4	ENSG00000165802.23_7	NSMF	iPSC-CVPC	Heart	-0.904182217411978	0.13451361343054	4.13741100457497e-11	1.58342856556089e-06	69.618696808097	66.6943218765681	0.0619108679338716	FALSE
ENST00000265686.8_2	ENSG00000110719.10_6	TCIRG1	iPSC-CVPC	Heart	1.60191428854038	0.133003840635954	4.11968111107426e-30	1.57664315801923e-25	29.5038786212872	14.741866359447	1.00098544063564	FALSE
ENST00000265729.7_4	ENSG00000075142.14_5	SRI	iPSC-CVPC	Heart	2.07655897612754	0.137592700385449	6.05940343449851e-44	2.31899428841693e-39	32.8375555555556	23.8853456221198	0.459220983327409	FALSE
ENST00000265732.10_3	ENSG00000127993.16_6	RBM48	iPSC-CVPC	Heart	1.55735776707762	0.112023720102805	2.37069767050871e-38	9.07289705480388e-34	61.9906666666667	31.1319585253456	0.993654679004118	FALSE
ENST00000265748.7_4	ENSG00000011426.11_8	ANLN	iPSC-CVPC	Heart	1.28640060617958	0.112706778130374	1.78674443734926e-27	6.83804963617935e-23	69.8316666666667	17.3119124423963	2.01211629816896	TRUE
ENST00000265755.7_1	ENSG00000006704.10_6	GTF2IRD1	iPSC-CVPC	Heart	0.880392072693593	0.100853790662988	2.46327195743951e-17	9.42718810831675e-13	12.6599834968335	6.23552245697089	1.02169317450372	FALSE
ENST00000265758.7_3	ENSG00000071462.12_7	BUD23	iPSC-CVPC	Heart	1.29718143367524	0.107221145157751	2.42481240350095e-30	9.27999954943849e-26	82.1082222222222	65.1758525345622	0.333189149949517	FALSE
ENST00000265838.9_2	ENSG00000075239.14_4	ACAT1	iPSC-CVPC	Heart	-0.78293634350432	0.134112106464699	8.6053456556205e-09	0.000329335183586252	73.2427222222222	62.0275806451613	0.239775558567895	FALSE
ENST00000265849.12_3	ENSG00000122512.16_6	PMS2	iPSC-CVPC	Heart	-1.34723879005159	0.13083908017255	4.98322763521955e-23	1.90713104827487e-18	49.4319454221245	72.4305900953684	-0.551155443379409	FALSE
ENST00000265857.8_2	ENSG00000239857.7_7	GET4	iPSC-CVPC	Heart	1.01690085981948	0.132717507468308	7.25260681676572e-14	2.77564515484441e-09	79.8204444444445	70.9318453315959	0.170324831274956	FALSE
ENST00000265866.11_1	ENSG00000096746.17_3	HNRNPH3	iPSC-CVPC	Heart	1.32505102523143	0.13701917789974	1.13098981073375e-20	4.32841110465913e-16	40.9025	35.1905069124424	0.217002728785321	FALSE
ENST00000265870.7_2	ENSG00000122912.15_6	SLC25A16	iPSC-CVPC	Heart	-1.81970965297228	0.129738320799811	6.35002669537241e-39	2.43021871658598e-34	15.293598945661	34.5691928618198	-1.17655897232739	FALSE
ENST00000265872.11_2	ENSG00000060339.14_8	CCAR1	iPSC-CVPC	Heart	0.936545367501327	0.136744393783535	1.82623095817086e-11	6.9891685000157e-07	43.7492777777778	31.8482816695289	0.458043664886333	FALSE
ENST00000265896.10_2	ENSG00000104549.12_4	SQLE	iPSC-CVPC	Heart	0.724860168011601	0.115766809805211	7.21482967563311e-10	2.76118746516155e-05	73.2707222222222	40.8111290322581	0.844274213212176	FALSE
ENST00000265960.8_5	ENSG00000119487.17_8	MAPKAP1	iPSC-CVPC	Heart	-1.61123190649453	0.120917648488208	1.00708411480711e-35	3.85421161577829e-31	7.64222222222222	21.3815207373272	-1.48430035239546	FALSE
ENST00000265963.9_2	ENSG00000110768.12_4	GTF2H1	iPSC-CVPC	Heart	1.29467940214254	0.144902672586241	4.8354281719307e-18	1.8505667156796e-13	67.5387222222222	57.938392103186	0.22119523725875	FALSE
ENST00000265978.8_2	ENSG00000051009.11_5	FAM160A2	iPSC-CVPC	Heart	1.03571273201192	0.117519247017375	1.27280790633879e-17	4.87116313834918e-13	13.9532596629226	6.50520727189954	1.10093526315276	FALSE
ENST00000265986.11_4	ENSG00000119912.17_6	IDE	iPSC-CVPC	Heart	1.49481340956062	0.107189639475723	1.49474011589858e-38	5.72051989755545e-34	81.0400798586808	26.1564497674657	1.63146885964826	FALSE
ENST00000265990.11_2	ENSG00000095564.14_4	BTAF1	iPSC-CVPC	Heart	-0.783072468248076	0.14611492945277	1.18757299512317e-07	0.00454496060963589	25.7253265784533	29.0333744252303	-0.174522868005646	FALSE
ENST00000266000.10_4	ENSG00000204209.13_8	DAXX	iPSC-CVPC	Heart	0.923624607423219	0.142488615227197	1.87183175205299e-10	7.163687298282e-06	20.5081348920664	12.628770141419	0.699482143745254	FALSE
ENST00000266014.10_3	ENSG00000016864.18_7	GLT8D1	iPSC-CVPC	Heart	1.16360223006998	0.128117018741723	1.47620069363844e-18	5.64956767462367e-14	16.7376666666667	7.89338709677419	1.08438201460929	FALSE
ENST00000266070.8_2	ENSG00000101191.17_5	DIDO1	iPSC-CVPC	Heart	1.39775611869629	0.121229298462456	5.92600619908571e-28	2.26794183245209e-23	31.7136058060861	6.98348939990794	2.18308193496812	TRUE
ENST00000266087.12_3	ENSG00000100225.18_6	FBXO7	iPSC-CVPC	Heart	1.08859750378861	0.130383434560881	4.64720954002488e-16	1.77853356306292e-11	39.9122483029475	23.2117695788025	0.781975037244616	FALSE
ENST00000266252.8_1	ENSG00000138942.16_4	RNF185	iPSC-CVPC	Heart	-0.799402061111232	0.122416306165219	1.38784480648855e-10	5.31142085891233e-06	3.81588888888889	32.1786747408208	-3.07601384211429	TRUE
ENST00000266263.10_2	ENSG00000242114.6_5	MTFP1	iPSC-CVPC	Heart	-0.611282102655633	0.117668350584403	2.79826393129388e-07	0.0107092358914548	78.5052827717228	77.1316986780585	0.0254658551595361	FALSE
ENST00000266269.10_5	ENSG00000100105.18_6	PATZ1	iPSC-CVPC	Heart	0.728681833980108	0.147073607671352	9.41034812705836e-07	0.0360143433170651	4.76996233763835	5.23065036353508	-0.133012462905512	FALSE
ENST00000266397.7_3	ENSG00000139055.7_5	ERP27	iPSC-CVPC	Heart	-0.949581272701368	0.142448695634295	5.90013388450084e-11	2.25804023893732e-06	36.3064444444444	77.0089170506912	-1.08479985733463	FALSE
ENST00000266481.10_2	ENSG00000087470.18_8	DNM1L	iPSC-CVPC	Heart	1.2509790141023	0.122462056422222	1.02456573766159e-22	3.92111553460467e-18	10.5782222222222	6.59997695852535	0.680564295320801	FALSE
ENST00000266508.14_3	ENSG00000139154.16_9	AEBP2	iPSC-CVPC	Heart	-1.13676181026827	0.131952374393813	6.02655047015183e-17	2.30642113043181e-12	15.2209237520692	28.8363648358666	-0.921833389192202	FALSE
ENST00000266517.9_5	ENSG00000139163.16_8	ETNK1	iPSC-CVPC	Heart	-0.814067205621518	0.138262403211196	6.47376785224185e-09	0.000247757569473148	53.2192331155773	73.2235944700461	-0.460360874376351	FALSE
ENST00000266542.9_3	ENSG00000139178.11_7	C1RL	iPSC-CVPC	Heart	-1.62686516435048	0.136078902606365	9.8091830892702e-30	3.7540724600946e-25	50.6712681454077	67.5726794117823	-0.415272126907354	FALSE
ENST00000266546.11_3	ENSG00000139182.15_7	CLSTN3	iPSC-CVPC	Heart	1.50313007891401	0.116079416586204	4.81893287582284e-34	1.84425380090616e-29	83.2875	51.4635039721834	0.694550299956596	FALSE
ENST00000266556.8_2	ENSG00000139192.12_5	TAPBPL	iPSC-CVPC	Heart	-0.806972750362399	0.149871462676353	1.03954942527333e-07	0.00397845960546356	35.9194605817196	43.7124193548387	-0.283277544635361	FALSE
ENST00000266581.4_2	ENSG00000139211.6_3	AMIGO2	iPSC-CVPC	Heart	1.45856984628949	0.159971827977927	1.10871167422746e-18	4.24315044843591e-14	27.9600931517959	12.2068119178866	1.19568270977753	FALSE
ENST00000266604.7_3	ENSG00000139233.7_6	LLPH	iPSC-CVPC	Heart	1.9598720146768	0.108932778529297	2.42814463457086e-58	9.29275233096614e-54	10.1904444444444	9.34	0.125722519303375	FALSE
ENST00000266643.6_2	ENSG00000139266.6_5	MARCHF9	iPSC-CVPC	Heart	1.39350018499515	0.107135879977993	2.67185550201159e-34	1.02254581917486e-29	37.9708746180937	21.9972501367375	0.7875700456963	FALSE
ENST00000266679.8_2	ENSG00000111605.18_6	CPSF6	iPSC-CVPC	Heart	1.30466922718587	0.122479906894993	2.07278090186509e-24	7.93273978952789e-20	46.1153151073782	18.4074250386021	1.32495812949392	FALSE
ENST00000266718.5_3	ENSG00000139329.5_5	LUM	iPSC-CVPC	Heart	1.43617890551846	0.105720478658918	6.72378048780159e-37	2.57325803048655e-32	49.6361193825062	22.4231181858773	1.14640341306219	FALSE
ENST00000266732.8_2	ENSG00000120802.13_6	TMPO	iPSC-CVPC	Heart	1.43548896261874	0.103923902305395	6.09137659415624e-38	2.33123073634954e-33	35.3287777777778	21.6758012470642	0.704758515385121	FALSE
ENST00000266742.9_3	ENSG00000139350.12_4	NEDD1	iPSC-CVPC	Heart	-1.46511508260772	0.113316801486937	5.89684443537367e-34	2.25678133386186e-29	39.1588888888889	80.9182601302082	-1.04712547014406	FALSE
ENST00000266771.10_3	ENSG00000139370.12_6	SLC15A4	iPSC-CVPC	Heart	0.831299271203857	0.144237021586205	1.31099238058026e-08	0.000501729893971871	64.5035825584108	43.4751843317972	0.569187146229305	FALSE
ENST00000266943.11_3	ENSG00000139508.15_4	SLC46A3	iPSC-CVPC	Heart	0.973403396237427	0.114085712192519	1.14422999608949e-16	4.37908261803409e-12	89.2478333333333	51.4473041474654	0.794721663814792	FALSE
ENST00000266987.7_3	ENSG00000139546.11_9	TARBP2	iPSC-CVPC	Heart	1.31256215606949	0.108299004465172	1.96106491883217e-30	7.5051915508626e-26	62.7686111111111	29.9490635360427	1.06753239385174	FALSE
ENST00000267023.9_2	ENSG00000139579.13_5	NABP2	iPSC-CVPC	Heart	-1.02685257066122	0.130808635468416	1.88510212822001e-14	7.2144743549108e-10	58.0256805208368	70.7152671391847	-0.285330183178182	FALSE
ENST00000267101.8_2	ENSG00000065361.16_5	ERBB3	iPSC-CVPC	Heart	1.05782806067085	0.0921946123339407	1.00968494292817e-27	3.8641652450804e-23	57.1006111111111	23.6315898617512	1.27278949318059	FALSE
ENST00000267102.12_2	ENSG00000139636.15_6	LMBR1L	iPSC-CVPC	Heart	1.83459571892159	0.0981472695564984	6.04777608326874e-62	2.31454438482778e-57	20.6919299736693	3.83290322580645	2.43255873609492	TRUE
ENST00000267163.5_3	ENSG00000139687.15_5	RB1	iPSC-CVPC	Heart	1.29269579750051	0.12359896956287	1.1805483862041e-23	4.51807672884171e-19	93.8310054772301	77.2989272593478	0.279616332227122	FALSE
ENST00000267199.9_3	ENSG00000139719.11_9	VPS33A	iPSC-CVPC	Heart	1.71208422513506	0.128267733294409	7.95726882445702e-36	3.04532635180795e-31	54.9799444444444	48.4991935483871	0.18094469089513	FALSE
ENST00000267202.7_3	ENSG00000139722.7_8	VPS37B	iPSC-CVPC	Heart	0.977522110054064	0.118917452621098	1.23092842378048e-15	4.71088617065028e-11	98.7245555555556	90.2819585253456	0.128971252011443	FALSE
ENST00000267406.11_3	ENSG00000139899.11_5	CBLN3	iPSC-CVPC	Heart	1.21758446653316	0.157006141895536	3.73830184672597e-14	1.4306854997605e-09	79.9611666666667	58.1976036866359	0.458339771038486	FALSE
ENST00000267430.10_3	ENSG00000187790.11_6	FANCM	iPSC-CVPC	Heart	1.6599890085673	0.1120448838992	1.26445281427064e-42	4.83918736549517e-38	47.0672222222222	10.7310599078341	2.13293013339111	TRUE
ENST00000267436.9_3	ENSG00000087299.12_5	L2HGDH	iPSC-CVPC	Heart	-1.0354750586395	0.109607890507024	7.38838860598803e-20	2.82761020339768e-15	51.8643333333333	73.0293548387097	-0.493733735169245	FALSE
ENST00000267522.7_2	ENSG00000140006.11_5	WDR89	iPSC-CVPC	Heart	0.90483917102824	0.127165079303827	3.15101614780785e-12	1.20592538992754e-07	32.8737777777778	13.9890322580645	1.23264109478654	FALSE
ENST00000267568.8_1	ENSG00000140043.11_4	PTGR2	iPSC-CVPC	Heart	0.922623508455877	0.101611731917317	1.50572703184103e-18	5.76256792355881e-14	37.2316666666667	15.7700921658986	1.23933910776972	FALSE
ENST00000267569.5_2	ENSG00000140044.13_6	JDP2	iPSC-CVPC	Heart	-1.22216926462557	0.137564773370456	7.23434688371737e-18	2.76865689586748e-13	67.5873888888889	77.9615437788019	-0.206008579262403	FALSE
ENST00000267620.14_2	ENSG00000140092.14_6	FBLN5	iPSC-CVPC	Heart	-1.09496265873786	0.141234505324469	3.79809330444208e-14	1.45356828854303e-09	54.1082459254075	64.1046135916362	-0.244579717986391	FALSE
ENST00000267622.8_6	ENSG00000100815.12_9	TRIP11	iPSC-CVPC	Heart	-1.04674618113682	0.119989283817232	2.57658460488615e-17	9.86084694135979e-13	57.4722777777778	84.1332949308756	-0.549810617860211	FALSE
ENST00000267807.11_3	ENSG00000137871.20_6	ZNF280D	iPSC-CVPC	Heart	1.33528378654666	0.107958640594327	1.67787216870051e-31	6.42138457683372e-27	53.0583164683532	19.0809447004608	1.47544629865511	FALSE
ENST00000267811.9_1	ENSG00000140262.18_3	TCF12	iPSC-CVPC	Heart	-0.878358988603743	0.10890527345801	3.90052077497392e-15	1.49276830579027e-10	5.39061111111111	31.5023963133641	-2.54694083552832	TRUE
ENST00000267814.14_2	ENSG00000140263.15_4	SORD	iPSC-CVPC	Heart	0.701184495794164	0.140439549636147	7.78464976713379e-07	0.0297926331237977	37.9829444444444	37.6555529953917	0.0124891156128521	FALSE
ENST00000267836.10_2	ENSG00000104177.18_8	MYEF2	iPSC-CVPC	Heart	1.41602199361551	0.118560235260839	1.10071651476788e-29	4.21255217366815e-25	32.1078333333333	7.73834101382488	2.05282910184166	TRUE
ENST00000267843.9_2	ENSG00000140285.10_5	FGF7	iPSC-CVPC	Heart	-0.985669460267899	0.107209097036752	5.96121168877055e-19	2.28141532540938e-14	10.8037696452577	34.617994255874	-1.67998735373574	FALSE
ENST00000267853.10_5	ENSG00000263155.6_8	MYZAP	iPSC-CVPC	Heart	-0.498892097868142	0.0900728158624564	4.53849616226101e-08	0.00173692786625891	89.634	84.7995391705069	0.0799896549682477	FALSE
ENST00000267868.8_3	ENSG00000051180.17_5	RAD51	iPSC-CVPC	Heart	0.782722893731127	0.128565943074381	2.02475699817119e-09	7.74894750770096e-05	17.0885336633003	15.5232718894009	0.138595936228805	FALSE
ENST00000267935.13_2	ENSG00000140365.16_5	COMMD4	iPSC-CVPC	Heart	1.10891437777835	0.132205289522232	3.46404582035843e-16	1.32572497590937e-11	73.3634444444444	61.9626036866359	0.243663607792949	FALSE
ENST00000267973.7_5	ENSG00000140395.9_8	WDR61	iPSC-CVPC	Heart	1.56521936543506	0.111906893581938	9.63740509008431e-39	3.68833130202617e-34	86.1101666666667	62.3045391705069	0.466846306630948	FALSE
ENST00000267996.11_1	ENSG00000140416.23_9	TPM1	iPSC-CVPC	Heart	1.03460706838402	0.0640849872825875	4.66875123100243e-49	1.78677778361694e-44	3.77911111111111	1.78048387096774	1.08577756977123	FALSE
ENST00000268057.9_2	ENSG00000140463.14_5	BBS4	iPSC-CVPC	Heart	1.67169922374148	0.121627540166634	1.2548011219439e-37	4.8022493737915e-33	77.8239444444445	50.9625110737774	0.610777738808518	FALSE
ENST00000268058.8_2	ENSG00000140464.20_8	PML	iPSC-CVPC	Heart	1.46444988067611	0.132973335384938	7.60532633343221e-26	2.91063444106784e-21	17.4686666666667	10.3622119815668	0.753437493208204	FALSE
ENST00000268059.10_1	ENSG00000140464.20_8	PML	iPSC-CVPC	Heart	1.28423569195094	0.127166093153974	2.84116349765399e-22	1.08734168218716e-17	16.826	6.05092165898618	1.47546543799545	FALSE
ENST00000268099.13_3	ENSG00000140497.16_6	SCAMP2	iPSC-CVPC	Heart	1.99196136525969	0.130253531903417	6.57064679953441e-45	2.51465223664981e-40	66.0133333333333	47.5173271889401	0.474303760582268	FALSE
ENST00000268138.12_2	ENSG00000140534.14_5	TICRR	iPSC-CVPC	Heart	1.72379719483952	0.0787043176280137	7.83168265158822e-79	2.99726326758933e-74	57.2326111111111	0.749700460829493	6.25437932897996	TRUE
ENST00000268150.13_4	ENSG00000140545.15_6	MFGE8	iPSC-CVPC	Heart	0.763854904621932	0.116772150845894	1.29394799218684e-10	4.95206836089826e-06	74.7155555555556	66.3179262672811	0.172009743993467	FALSE
ENST00000268182.10_2	ENSG00000140575.13_5	IQGAP1	iPSC-CVPC	Heart	1.26790206798463	0.109052212001772	2.35190016726492e-28	9.00095713013958e-24	48.8975555555556	16.4632488479263	1.57051328056084	FALSE
ENST00000268251.13_2	ENSG00000183044.12_6	ABAT	iPSC-CVPC	Heart	-1.32958039949779	0.125706524042978	4.09020630681095e-24	1.56536285567962e-19	82.1645	90.0533870967742	-0.132265342339176	FALSE
ENST00000268261.9_2	ENSG00000140650.12_5	PMM2	iPSC-CVPC	Heart	0.72946931093126	0.119837643067621	2.03620183013652e-09	7.79274802411548e-05	76.8772222222222	55.8399539170507	0.461258457720741	FALSE
ENST00000268296.9_2	ENSG00000140678.17_3	ITGAX	iPSC-CVPC	Heart	-1.5862485411487	0.110320529832853	1.45220757814427e-40	5.55774362231594e-36	1.28622222222222	34.7730167881829	-4.75675641025005	TRUE
ENST00000268314.9_4	ENSG00000140691.17_9	ARMC5	iPSC-CVPC	Heart	1.13926147726023	0.12283252620195	3.06986983464236e-19	1.17486988441598e-14	44.0868100245531	14.9927278908054	1.5560841900347	FALSE
ENST00000268349.7_3	ENSG00000140718.21_5	FTO	iPSC-CVPC	Heart	-1.15906494728825	0.122085430473505	5.00017159201867e-20	1.91361566998147e-15	28.7825555555556	51.9911751152074	-0.853072071402701	FALSE
ENST00000268379.9_2	ENSG00000140740.11_4	UQCRC2	iPSC-CVPC	Heart	-0.640256062293301	0.129046410349683	9.09456602416089e-07	0.0348058136310661	82.2033333333333	75.1368202764977	0.12967683247063	FALSE
ENST00000268482.8_2	ENSG00000140829.12_6	DHX38	iPSC-CVPC	Heart	1.33135917265347	0.108530234544665	4.58420246212525e-31	1.75442012427995e-26	68.9623333333333	40.518801843318	0.767217074970585	FALSE
ENST00000268489.10_3	ENSG00000140836.17_10	ZFHX3	iPSC-CVPC	Heart	1.15208288713331	0.109902044162667	9.52132225921415e-24	3.64390524182385e-19	74.5648333333334	20.7685023041475	1.84409819760989	FALSE
ENST00000268605.11_1	ENSG00000140939.14_6	NOL3	iPSC-CVPC	Heart	1.01099154679754	0.154054170732592	1.13352205497022e-10	4.33810225657653e-06	43.3277495694875	37.3552995391705	0.213978374930002	FALSE
ENST00000268613.14_1	ENSG00000140945.17_6	CDH13	iPSC-CVPC	Heart	-0.824401364422086	0.132049519080564	8.05273380643475e-10	3.08186175506064e-05	24.2337198502372	26.5971472253696	-0.134255638531063	FALSE
ENST00000268695.10_3	ENSG00000141012.13_6	GALNS	iPSC-CVPC	Heart	0.679225508610941	0.120712477431913	2.80367522258415e-08	0.00107299454443518	74.7147777777778	45.1909447004608	0.725359904422074	FALSE
ENST00000268699.9_4	ENSG00000141013.17_5	GAS8	iPSC-CVPC	Heart	1.09479590785186	0.144200311821626	1.18986233871011e-13	4.55372215647746e-09	45.4711111111111	38.4734562211982	0.241086819144175	FALSE
ENST00000268712.8_4	ENSG00000141027.21_8	NCOR1	iPSC-CVPC	Heart	1.20218998563796	0.130891299412266	6.42887575748162e-19	2.46039504114579e-14	16.4679444444444	15.4365668202765	0.0933085620165144	FALSE
ENST00000268758.13_2	ENSG00000087111.21_6	PIGS	iPSC-CVPC	Heart	-0.755714100332728	0.106952798767881	4.38763311810638e-12	1.67919107063049e-07	6.20222222222222	34.2422119815668	-2.46491877713491	TRUE
ENST00000268797.12_3	ENSG00000141098.13_6	GFOD2	iPSC-CVPC	Heart	-0.749063675411145	0.137723714816575	7.77736606922009e-08	0.00297647576835122	43.4018333333333	49.3439504667045	-0.185117237413804	FALSE
ENST00000268893.10_2	ENSG00000005379.17_8	TSPOAP1	iPSC-CVPC	Heart	0.642716086412548	0.129971993288053	9.86250761370338e-07	0.0377448028884042	21.8132835994178	14.0836846131055	0.63118213295791	FALSE
ENST00000268933.8_3	ENSG00000049283.18_8	EPN3	iPSC-CVPC	Heart	0.554829809099443	0.0875101389803641	4.47683691567324e-10	1.71333025599731e-05	32.1933620582386	34.4212566830875	-0.0965365195334639	FALSE
ENST00000269033.7_2	ENSG00000141298.19_7	SSH2	iPSC-CVPC	Heart	-1.1962688523939	0.114587150032322	1.39873661408366e-23	5.35310489575958e-19	23.6663888888889	38.9837901140762	-0.720034769540971	FALSE
ENST00000269097.8_1	ENSG00000141349.8_3	G6PC3	iPSC-CVPC	Heart	1.13534339438961	0.0989002848266376	9.553745964569e-28	3.6563141181002e-23	58.3256666666667	29.3898617511521	0.988812319794459	FALSE
ENST00000269122.8_4	ENSG00000141367.12_6	CLTC	iPSC-CVPC	Heart	1.46771803181517	0.0943478453926398	3.49672051613554e-46	1.33822990873023e-41	33.3125	16.7592146591792	0.991109082286434	FALSE
ENST00000269137.11_2	ENSG00000141380.14_7	SS18	iPSC-CVPC	Heart	1.7618262095919	0.106037481142966	2.17203740676748e-51	8.31260435943982e-47	18.7069444444444	3.46442216377441	2.43288728260086	TRUE
ENST00000269195.5_1	ENSG00000141429.13_4	GALNT1	iPSC-CVPC	Heart	-1.68805379940579	0.116886085801077	7.33162371324313e-41	2.80588571129528e-36	68.5863888888889	90.9840552995392	-0.407691440223069	FALSE
ENST00000269214.10_3	ENSG00000141446.11_5	ESCO1	iPSC-CVPC	Heart	1.48602672964446	0.112228648005844	2.40223509886083e-35	9.19359394685028e-31	72.5443367996534	34.7836758973872	1.06045259117608	FALSE
ENST00000269221.8_2	ENSG00000141452.10_5	RMC1	iPSC-CVPC	Heart	1.22044239708457	0.11656397226088	1.06645979096898e-23	4.08144826601738e-19	66.5438888888889	36.6084335759972	0.862130137123705	FALSE
ENST00000269228.10_3	ENSG00000141458.13_6	NPC1	iPSC-CVPC	Heart	1.58447277274146	0.119553621979557	2.11813258523259e-35	8.10630521694365e-31	62.7350162983702	36.5519821205012	0.77932128334403	FALSE
ENST00000269243.8_3	ENSG00000133026.13_9	MYH10	iPSC-CVPC	Heart	-1.40356880016224	0.146448907810445	2.34809030180553e-20	8.98637639403995e-16	55.8356111111111	67.5760608501362	-0.275326710490956	FALSE
ENST00000269260.7_2	ENSG00000141480.18_6	ARRB2	iPSC-CVPC	Heart	1.0099217579981	0.139784905795614	1.50866662628551e-12	5.77381804545728e-08	55.0642777777778	33.7924193548387	0.704417049539029	FALSE
ENST00000269298.10_2	ENSG00000141504.12_4	SAT2	iPSC-CVPC	Heart	0.786629505840656	0.142615926417108	5.14285037202955e-08	0.00196822026587943	17.6638333333333	14.5608064516129	0.278708203231437	FALSE
ENST00000269321.12_3	ENSG00000141522.12_5	ARHGDIA	iPSC-CVPC	Heart	-1.36519403601029	0.14218206938119	2.02271829457904e-20	7.74114518518344e-16	68.3432777777778	68.4862442396313	-0.00301480378717163	FALSE
ENST00000269346.9_2	ENSG00000141540.11_4	TTYH2	iPSC-CVPC	Heart	0.903606031022481	0.127518214749321	3.8343835606431e-12	1.46745693249372e-07	86.7740555555556	71.5961520737327	0.277381705811339	FALSE
ENST00000269373.11_2	ENSG00000141560.15_4	FN3KRP	iPSC-CVPC	Heart	0.714340994156269	0.143526416446342	8.4168270041635e-07	0.0322120386276341	94.5452222222222	85.5652995391705	0.143978714945387	FALSE
ENST00000269383.8_3	ENSG00000141569.12_7	TRIM65	iPSC-CVPC	Heart	-0.81060889363727	0.153768773738734	1.88145800592193e-07	0.00720052793446382	73.4007174227022	79.343216127696	-0.112312713291462	FALSE
ENST00000269385.9_3	ENSG00000141570.11_6	CBX8	iPSC-CVPC	Heart	0.651990238762387	0.128667881371895	5.36241430982821e-07	0.0205224958051435	54.1477222222222	54.0751382488479	0.00193520211313359	FALSE
ENST00000269389.8_3	ENSG00000141574.8_9	SECTM1	iPSC-CVPC	Heart	-1.3112416655292	0.133095374706673	2.41014514637728e-21	9.22386648970049e-17	21.5921111111111	84.3341705069125	-1.96561299467113	FALSE
ENST00000269466.8_2	ENSG00000141642.9_5	ELAC1	iPSC-CVPC	Heart	0.83242751257965	0.14840754555095	3.09102438356075e-08	0.00118296594183253	59.7539487884545	47.7285968868551	0.324180130476254	FALSE
ENST00000269582.3_2	ENSG00000141744.4_4	PNMT	iPSC-CVPC	Heart	-1.1884840689042	0.0956262776444425	9.23523497078803e-32	3.53441677567029e-27	51.5745	78.9319815668203	-0.613952038497988	FALSE
ENST00000269701.7_4	ENSG00000105127.9_6	AKAP8	iPSC-CVPC	Heart	1.12122207950456	0.122113012359904	6.57765476946821e-19	2.51733425682318e-14	84.1628888888889	56.834470046083	0.566418037750745	FALSE
ENST00000269740.9_3	ENSG00000141873.11_8	SLC39A3	iPSC-CVPC	Heart	-1.182693807065	0.135040884920099	1.96622366747211e-17	7.52493459778251e-13	55.99850004444	74.7823627890667	-0.417309870463331	FALSE
ENST00000269886.7_3	ENSG00000141985.9_7	SH3GL1	iPSC-CVPC	Heart	-0.83308199090015	0.107059457771672	3.09109146524999e-14	1.18299161466582e-09	92.2400555555556	84.2465437788019	0.130775881086252	FALSE
ENST00000269967.4_2	ENSG00000142039.4_5	CCDC97	iPSC-CVPC	Heart	-0.7670493761557	0.143744797380507	1.34148155592732e-07	0.00513398406268945	85.3357222222222	88.6979953917051	-0.0557517076670859	FALSE
ENST00000270066.11_3	ENSG00000105771.14_6	SMG9	iPSC-CVPC	Heart	1.91609464484445	0.115320001769724	2.16380707848401e-51	8.28110607006616e-47	9.05861111111111	8.26402867777738	0.132444608976357	FALSE
ENST00000270190.8_2	ENSG00000142197.12_5	DOP1B	iPSC-CVPC	Heart	1.0426542426818	0.135066349489871	4.81770097819195e-14	1.84378234136384e-09	23.3368888888889	10.8966589861751	1.09872638432958	FALSE
ENST00000270223.7_3	ENSG00000185800.12_7	DMWD	iPSC-CVPC	Heart	0.82868805488232	0.121966941631563	2.59808285554931e-11	9.94312289647276e-07	46.8236111111111	36.328885385655	0.366119098873352	FALSE
ENST00000270257.9_2	ENSG00000142252.11_5	GEMIN7	iPSC-CVPC	Heart	1.55162466306128	0.113838994454096	4.18074866688282e-37	1.60001432230272e-32	13.072596818096	9.05046695330467	0.530481620896867	FALSE
ENST00000270443.8_3	ENSG00000242779.7_6	ZNF702P	iPSC-CVPC	Heart	0.791395625886364	0.141589792571612	3.44388959439804e-08	0.00131801098667207	40.9433888888889	28.3577928359238	0.529885271262111	FALSE
ENST00000270502.7_2	ENSG00000142444.7_6	TIMM29	iPSC-CVPC	Heart	-1.55881056144452	0.135297803869167	6.42747236791148e-28	2.4598579499234e-23	77.7799109811241	83.6970192519919	-0.105778660585142	FALSE
ENST00000270517.12_6	ENSG00000130159.14_9	ECSIT	iPSC-CVPC	Heart	-1.06469995586319	0.140442864178738	1.28730031998253e-13	4.92662705460514e-09	69.2765	65.5999769585254	0.07867073569497	FALSE
ENST00000270530.8_3	ENSG00000142459.8_7	EVI5L	iPSC-CVPC	Heart	-1.0586463128214	0.125952126538372	3.03519329313954e-16	1.16159882521743e-11	64.4887222222222	76.7260829493088	-0.250670219427596	FALSE
ENST00000270538.8_3	ENSG00000104980.8_6	TIMM44	iPSC-CVPC	Heart	0.957884065631238	0.105265563751986	1.28270298332281e-18	4.90903258747473e-14	77.2385818862558	51.6479119461326	0.580611652302819	FALSE
ENST00000270570.8_2	ENSG00000142494.13_5	SLC47A1	iPSC-CVPC	Heart	0.825618339380002	0.14748817925216	3.28704493276461e-08	0.00125798496621834	70.0587777777778	44.4294930875576	0.657048138376891	FALSE
ENST00000270583.10_4	ENSG00000104731.14_7	KLHDC4	iPSC-CVPC	Heart	1.1895742724243	0.11774880406983	2.74940136999199e-22	1.05222339830963e-17	42.3521111111111	18.2233179723502	1.21664822614741	FALSE
ENST00000270617.8_3	ENSG00000142528.16_7	ZNF473	iPSC-CVPC	Heart	0.968696002773133	0.144723593202539	4.96039642202784e-11	1.89839331467427e-06	56.1206116721661	40.6695015014628	0.464583425973474	FALSE
ENST00000270824.1_2	ENSG00000142694.6_3	EVA1B	iPSC-CVPC	Heart	-1.43208616520793	0.147126326853585	6.61596328696411e-21	2.53199530955403e-16	56.0799444444445	67.8224193548387	-0.274277328815939	FALSE
ENST00000270879.8_2	ENSG00000142748.12_4	FCN3	iPSC-CVPC	Heart	-1.03369822673975	0.0976436495518756	3.75198240117024e-24	1.43592118475186e-19	10.8274444444444	76.7623502304148	-2.82570611319282	TRUE
ENST00000271002.14_2	ENSG00000142856.16_4	ITGB3BP	iPSC-CVPC	Heart	0.990801647847427	0.148048502899554	4.99236415865732e-11	1.91062768715974e-06	36.0391111111111	22.4058986175115	0.685684839349785	FALSE
ENST00000271234.11_1	ENSG00000137942.16_3	FNBP1L	iPSC-CVPC	Heart	1.42502347495843	0.0906754520786895	5.88237625640949e-47	2.25124421709048e-42	10.0218353109134	0.937718334157368	3.41784828471268	TRUE
ENST00000271277.11_2	ENSG00000143079.15_6	CTTNBP2NL	iPSC-CVPC	Heart	0.693693130373138	0.138313733894135	6.95616221293384e-07	0.0266219284051191	93.6236111111111	81.4440783410138	0.201062604930402	FALSE
ENST00000271308.9_3	ENSG00000143106.13_5	PSMA5	iPSC-CVPC	Heart	2.3200188069559	0.102382508568233	7.03977391551777e-83	2.69419187520781e-78	25.8800725316357	5.49095799406235	2.23671188084993	TRUE
ENST00000271324.6_2	ENSG00000143119.14_5	CD53	iPSC-CVPC	Heart	-1.37400337429894	0.126483665809857	3.03017279119288e-25	1.15967742891743e-20	10.4445555555556	66.5873732718894	-2.67249752698712	TRUE
ENST00000271332.4_2	ENSG00000143126.8_4	CELSR2	iPSC-CVPC	Heart	1.49037700501715	0.112063945821692	1.31435538502439e-35	5.03016949402684e-31	72.902	35.6028571428571	1.03396537145569	FALSE
ENST00000271450.11_2	ENSG00000143226.14_6	FCGR2A	iPSC-CVPC	Heart	-1.45304742520259	0.149594386856953	7.87360063629522e-21	3.01330569951654e-16	17.4131111111111	67.9056273658349	-1.96335715119526	FALSE
ENST00000271452.8_2	ENSG00000143228.13_6	NUF2	iPSC-CVPC	Heart	1.21736101726904	0.10015107381938	1.38381299962e-30	5.2959907308457e-26	63.7245555555556	9.98896313364055	2.67344256883619	TRUE
ENST00000271526.9_2	ENSG00000143294.15_4	PRCC	iPSC-CVPC	Heart	0.983917209209017	0.11042815900564	5.89448581259862e-18	2.25587866533962e-13	90.8475	67.9742165898618	0.418459194863844	FALSE
ENST00000271583.7_2	ENSG00000143337.18_6	TOR1AIP1	iPSC-CVPC	Heart	0.890977222692969	0.129903081432125	1.71245318172564e-11	6.5537295717822e-07	10.5049444444444	4.41493087557604	1.2506057773813	FALSE
ENST00000271588.9_2	ENSG00000143341.12_4	HMCN1	iPSC-CVPC	Heart	1.64519052309299	0.132693124550026	1.24494294143044e-31	4.76452113114844e-27	47.9772140174871	24.6436765355723	0.961131879825308	FALSE
ENST00000271620.8_2	ENSG00000143363.17_7	PRUNE1	iPSC-CVPC	Heart	0.775763189132423	0.128621200330023	2.82353959866821e-09	0.000108059683980631	57.9675555555556	34.2689873800638	0.758342087570048	FALSE
ENST00000271643.8_3	ENSG00000143382.15_5	ADAMTSL4	iPSC-CVPC	Heart	0.999773662543802	0.132779071960575	1.84719869179671e-13	7.06941411337519e-09	43.2033548367386	21.68506984555	0.99444125522995	FALSE
ENST00000271690.12_2	ENSG00000143420.19_5	ENSA	iPSC-CVPC	Heart	0.778543742203277	0.105301475658299	4.76023724865658e-13	1.82179039743336e-08	52.2629444444445	47.1343087557604	0.149010836490176	FALSE
ENST00000271715.7_5	ENSG00000143442.22_9	POGZ	iPSC-CVPC	Heart	1.61567659233493	0.116079804823124	1.98725549790277e-38	7.60542551602369e-34	11.5163333333333	4.03668202764977	1.51243959827814	FALSE
ENST00000271732.8_3	ENSG00000143457.11_5	GOLPH3L	iPSC-CVPC	Heart	-0.913963622618509	0.136949716893799	5.62261612591212e-11	2.15183141754783e-06	86.3475555555556	93.0592396313364	-0.107994062614964	FALSE
ENST00000271764.7_5	ENSG00000143486.16_8	EIF2D	iPSC-CVPC	Heart	1.29660280032756	0.0969706232285205	6.24389171885342e-36	2.38959979972239e-31	86.1927777777778	57.5601152073733	0.58249750914043	FALSE
ENST00000271836.10_1	ENSG00000143537.13_4	ADAM15	iPSC-CVPC	Heart	1.461085292565	0.112814313142448	4.71729632324128e-34	1.80535647586767e-29	52.5972222222222	22.2876267281106	1.2387436084741	FALSE
ENST00000271843.9_3	ENSG00000143543.15_6	JTB	iPSC-CVPC	Heart	1.21190439311541	0.100802260116478	5.08569735971741e-30	1.94634723653745e-25	86.9994317901543	71.253721549504	0.288040611037145	FALSE
ENST00000272067.10_2	ENSG00000143727.16_4	ACP1	iPSC-CVPC	Heart	0.992798793003645	0.124929041960497	9.31777681809366e-15	3.56600636605263e-10	15.0953888888889	9.95202764976958	0.601045525347646	FALSE
ENST00000272139.5_3	ENSG00000143793.13_5	C1orf35	iPSC-CVPC	Heart	1.85827359620503	0.117174544400085	1.17376153032922e-47	4.49210275272296e-43	86.6235	65.741935483871	0.397944534409671	FALSE
ENST00000272163.9_3	ENSG00000143815.15_7	LBR	iPSC-CVPC	Heart	0.767950544940508	0.145706282068133	1.89198611574405e-07	0.00724082006356406	87.525	81.6046543778802	0.101043717001255	FALSE
ENST00000272167.9_1	ENSG00000143819.12_5	EPHX1	iPSC-CVPC	Heart	-1.44820498988577	0.12969882673111	1.83718209343735e-26	7.03107958979408e-22	85.1141666666667	91.5610829493088	-0.10533524808953	FALSE
ENST00000272198.10_2	ENSG00000143847.15_4	PPFIA4	iPSC-CVPC	Heart	-0.959169003010113	0.122683574459161	2.37225809470161e-14	9.07886895423253e-10	6.98132252330323	21.0991686384357	-1.59561388637723	FALSE
ENST00000272249.7_4	ENSG00000143889.16_9	HNRNPLL	iPSC-CVPC	Heart	-0.935938456832231	0.143209981337661	1.34323566156175e-10	5.14069720036297e-06	15.2467222222222	28.2889631336406	-0.891740177173655	FALSE
ENST00000272252.10_2	ENSG00000143891.17_6	GALM	iPSC-CVPC	Heart	-1.23605707499221	0.129876617044335	4.11539623881446e-20	1.57500329455668e-15	83.3637777777778	91.6043087557604	-0.135994802007983	FALSE
ENST00000272322.9_3	ENSG00000143952.20_5	VPS54	iPSC-CVPC	Heart	1.28051262082458	0.123921695097735	3.61195048745765e-23	1.38232957105492e-18	29.0388269117533	11.7783664974516	1.30184370316797	FALSE
ENST00000272369.14_2	ENSG00000143995.20_7	MEIS1	iPSC-CVPC	Heart	1.78949227872496	0.0993702834959579	1.99336313607535e-58	7.62880005807397e-54	24.4258201013232	9.42902608126284	1.37322633319482	FALSE
ENST00000272402.2_1	ENSG00000144021.3_4	CIAO1	iPSC-CVPC	Heart	-1.11527852514482	0.118507989745123	9.97437336158357e-20	3.81729242921165e-15	7.91463386994634	16.1761800064233	-1.03127643845347	FALSE
ENST00000272430.10_3	ENSG00000114993.17_7	RTKN	iPSC-CVPC	Heart	1.01230875893559	0.100753228208113	4.4498484810203e-22	1.70300151217128e-17	47.6617777777778	34.0355069124424	0.48579216799322	FALSE
ENST00000272452.7_2	ENSG00000198075.10_4	SULT1C4	iPSC-CVPC	Heart	-1.43166070799613	0.120921884697044	3.02112069552218e-29	1.15621310138329e-24	53.3666111111111	73.9704838709677	-0.471012312919537	FALSE
ENST00000272519.10_2	ENSG00000144118.14_5	RALB	iPSC-CVPC	Heart	-1.7971673669542	0.122768415228733	8.68485950486786e-42	3.32378258110798e-37	82.8787777777778	89.2328110599078	-0.106571561573172	FALSE
ENST00000272542.8_2	ENSG00000144136.11_8	SLC20A1	iPSC-CVPC	Heart	1.55984223525271	0.11669785142894	6.54851293140094e-36	2.50618138397645e-31	87.6121850148319	67.1845397856528	0.383002247878033	FALSE
ENST00000272570.9_2	ENSG00000144161.13_5	ZC3H8	iPSC-CVPC	Heart	0.691467937377795	0.124746667136374	4.43573589728932e-08	0.0016976004852516	65.6473843504539	36.829221584754	0.833886624589548	FALSE
ENST00000272610.3_2	ENSG00000144199.12_4	FAHD2B	iPSC-CVPC	Heart	1.36019113464038	0.13999369831392	7.68588687221563e-21	2.94146576486564e-16	35.6889566376696	28.8098156935459	0.308917293885228	FALSE
ENST00000272644.7_1	ENSG00000144230.16_3	GPR17	iPSC-CVPC	Heart	-0.791317023223122	0.14086621780142	2.95086584601885e-08	0.00112932586792987	9.64288888888889	45.7350999047561	-2.24576447281562	TRUE
ENST00000272849.7_2	ENSG00000118257.16_5	NRP2	iPSC-CVPC	Heart	1.75801035453749	0.14583686962369	3.71657985437417e-30	1.42237227606754e-25	18.5336666666667	15.9749262884771	0.214339055444274	FALSE
ENST00000272928.4_2	ENSG00000144476.6_5	ACKR3	iPSC-CVPC	Heart	0.757214691774833	0.15215264818499	8.43321727265481e-07	0.0322747658241772	91.2263888888889	86.6994930875576	0.0734276521307034	FALSE
ENST00000273009.10_1	ENSG00000144535.19_8	DIS3L2	iPSC-CVPC	Heart	0.835294509592946	0.140619973235265	4.79558877430387e-09	0.000183531977981383	5.784	7.9791935483871	-0.464175389329529	FALSE
ENST00000273047.9_2	ENSG00000144566.11_5	RAB5A	iPSC-CVPC	Heart	-0.873223857429032	0.139536292887316	7.36147193264066e-10	2.81730892334091e-05	83.9611666666667	87.8617050691244	-0.0655122835826766	FALSE
ENST00000273062.6_1	ENSG00000144579.7_6	CTDSP1	iPSC-CVPC	Heart	-1.13327291380066	0.116077649613286	5.15300385184138e-21	1.97210610413821e-16	58.7093333333333	67.5709907834101	-0.202814134866648	FALSE
ENST00000273063.10_3	ENSG00000114923.17_6	SLC4A3	iPSC-CVPC	Heart	0.804891097768824	0.0612847208092187	7.27367705767944e-35	2.7837089467445e-30	7.19727476696775	3.75956221198157	0.936886061657668	FALSE
ENST00000273064.10_1	ENSG00000144580.13_8	CNOT9	iPSC-CVPC	Heart	1.21781924779069	0.142857964777231	1.21266581073191e-16	4.64099332425209e-12	23.9665388016754	26.5668500591033	-0.148605609557886	FALSE
ENST00000273075.8_4	ENSG00000123992.19_7	DNPEP	iPSC-CVPC	Heart	0.882101598789974	0.142975247099213	1.24992035675574e-09	4.78357019733989e-05	9.39055555555556	8.50463133640553	0.142961813343989	FALSE
ENST00000273156.11_2	ENSG00000093183.14_7	SEC22C	iPSC-CVPC	Heart	-0.860663976666809	0.105262663478314	1.70911755120235e-15	6.54096378020651e-11	48.4541111111111	56.160668202765	-0.212941024059876	FALSE
ENST00000273221.8_3	ENSG00000144711.16_8	IQSEC1	iPSC-CVPC	Heart	1.53122129433775	0.138468588321374	5.00486799753585e-26	1.91541303133695e-21	19.8411111111111	18.2163133640553	0.123261804957961	FALSE
ENST00000273317.5_2	ENSG00000144791.10_5	LIMD1	iPSC-CVPC	Heart	-0.979612232506524	0.118225834780254	7.5030466388217e-16	2.87149097914345e-11	50.491901987579	71.8142678335853	-0.508218479128952	FALSE
ENST00000273359.8_2	ENSG00000144827.9_4	ABHD10	iPSC-CVPC	Heart	-0.669093654564431	0.133034994075104	6.48274049177609e-07	0.0248100961360763	87.3204444444445	91.3856451612903	-0.0656480914434275	FALSE
ENST00000273435.9_3	ENSG00000144895.12_6	EIF2A	iPSC-CVPC	Heart	-0.672610304159721	0.129283367950421	2.69020804299239e-07	0.0102956952013362	35.435	37.1982258064516	-0.070058763660166	FALSE
ENST00000273482.10_1	ENSG00000144935.15_5	TRPC1	iPSC-CVPC	Heart	-1.54088959590019	0.117072296659536	5.43915770108452e-35	2.08162004378206e-30	41.560894782744	78.2061583634263	-0.912055502395075	FALSE
ENST00000273550.12_3	ENSG00000167996.16_8	FTH1	iPSC-CVPC	Heart	2.00923072637036	0.0815619668486177	1.86715811741001e-93	7.14580083113985e-89	22.9023888888889	5.77412442396313	1.98782398895923	FALSE
ENST00000273582.9_4	ENSG00000145016.16_7	RUBCN	iPSC-CVPC	Heart	-1.19015488425507	0.110860981612882	9.71710743170517e-25	3.71883418518789e-20	23.3513280283083	33.0321371434285	-0.500365712746364	FALSE
ENST00000273596.8_3	ENSG00000248487.9_5	ABHD14A	iPSC-CVPC	Heart	1.2997618715532	0.0849115010517854	5.60685001323173e-45	2.14579756856392e-40	98.2458333333333	84.6444930875576	0.214980012650081	FALSE
ENST00000273598.8_4	ENSG00000145029.14_5	NICN1	iPSC-CVPC	Heart	-1.12350148718371	0.11108201190509	2.48619103521278e-22	9.51490171086283e-18	14.3329582430646	42.7510830737203	-1.57662456571241	FALSE
ENST00000273814.8_4	ENSG00000145214.14_7	DGKQ	iPSC-CVPC	Heart	0.993580709900028	0.149939549526647	7.58041533860938e-11	2.9011007542392e-06	42.2453888888889	29.013064516129	0.542091190100948	FALSE
ENST00000273857.9_5	ENSG00000145244.12_6	CORIN	iPSC-CVPC	Heart	-0.700081789778839	0.0979125556078275	2.49844125180814e-12	9.56178451479493e-08	36.1761666666667	38.1219737841884	-0.0755832736005109	FALSE
ENST00000273859.8_2	ENSG00000145246.14_7	ATP10D	iPSC-CVPC	Heart	1.58977151672037	0.114689766110489	3.64267087566679e-38	1.39408657082644e-33	63.7587199224522	31.2963865479812	1.02662657024253	FALSE
ENST00000274026.10_3	ENSG00000145386.10_5	CCNA2	iPSC-CVPC	Heart	-0.724949222306485	0.109604376231066	8.1924803330985e-11	3.13534414828013e-06	73.8124444444444	82.4011059907834	-0.158799632792562	FALSE
ENST00000274030.10_1	ENSG00000145390.11_3	USP53	iPSC-CVPC	Heart	1.21181105071155	0.127916320788292	5.92974024570828e-20	2.26937088943502e-15	8.55122222222222	3.7481797235023	1.18994050724607	FALSE
ENST00000274054.3_3	ENSG00000145414.9_5	NAF1	iPSC-CVPC	Heart	0.785337278336335	0.146288136627539	1.13155750085281e-07	0.00433058371151379	72.4774460776145	62.7582164479405	0.20772776701206	FALSE
ENST00000274071.6_2	ENSG00000145431.11_6	PDGFC	iPSC-CVPC	Heart	-1.90044504591687	0.124243409321048	6.34229498643746e-45	2.42725971425948e-40	56.5120053050251	75.1470795961879	-0.411159654955738	FALSE
ENST00000274140.10_2	ENSG00000145495.16_6	MARCHF6	iPSC-CVPC	Heart	1.02892416549274	0.140103240701533	6.69001234798639e-13	2.56033462569787e-08	28.3121666666667	23.1941840931114	0.287659062605562	FALSE
ENST00000274192.7_3	ENSG00000145545.12_4	SRD5A1	iPSC-CVPC	Heart	-0.806208062141665	0.14986508618702	1.06676845558819e-07	0.00408262955638156	29.4816472686065	53.0366205683579	-0.847171715164363	FALSE
ENST00000274254.9_1	ENSG00000145604.16_5	SKP2	iPSC-CVPC	Heart	0.801586989474075	0.116028608153178	1.23841558877925e-11	4.73954029981707e-07	13.9883299725583	6.89842974919098	1.01988382166739	FALSE
ENST00000274289.8_3	ENSG00000145632.15_5	PLK2	iPSC-CVPC	Heart	1.3559899793285	0.118888819895783	1.9303301892596e-27	7.38756666731542e-23	76.7126666666667	58.1528110599078	0.399615880682212	FALSE
ENST00000274311.3_2	ENSG00000152684.11_5	PELO	iPSC-CVPC	Heart	1.28205515551091	0.0953400776395061	2.82877421444328e-36	1.08260017960959e-31	93.739	64.1170737327189	0.54794082114359	FALSE
ENST00000274327.11_2	ENSG00000113595.15_6	TRIM23	iPSC-CVPC	Heart	1.30115831869179	0.0948129304532441	1.56535426902823e-37	5.99076732299794e-33	14.5469444444444	1.64099078341014	3.14807710872838	TRUE
ENST00000274364.11_2	ENSG00000145703.16_6	IQGAP2	iPSC-CVPC	Heart	0.947967102336697	0.130622366177872	1.21010827429538e-12	4.63120537655585e-08	17.6496080558611	6.54052995391705	1.43215670439408	FALSE
ENST00000274376.11_2	ENSG00000145715.15_4	RASA1	iPSC-CVPC	Heart	1.37132783506073	0.120501131342083	2.45280799905959e-27	9.38714149320096e-23	54.4595	20.9501152073733	1.37822555935345	FALSE
ENST00000274456.6_2	ENSG00000145779.8_6	TNFAIP8	iPSC-CVPC	Heart	0.905594036621034	0.138659473615539	1.38031139624894e-10	5.28258974458432e-06	40.8381695774867	20.3402944083472	1.00557764298142	FALSE
ENST00000274542.6_3	ENSG00000145860.11_6	RNF145	iPSC-CVPC	Heart	1.65351284814721	0.103009875376925	1.32874831428892e-48	5.08525267361513e-44	39.6245820251308	13.8746813567491	1.51394107805929	FALSE
ENST00000274562.13_2	ENSG00000133706.19_5	LARS1	iPSC-CVPC	Heart	-1.60291214634994	0.116969509813304	1.92721498629297e-37	7.37564447404183e-33	14.9999444444444	39.7053225806452	-1.40437525919095	FALSE
ENST00000274569.9_2	ENSG00000145882.11_4	PCYOX1L	iPSC-CVPC	Heart	1.2615160162197	0.11023633319096	1.34392409444009e-27	5.14333190183167e-23	91.5031666666667	40.5899078341014	1.17270060770054	FALSE
ENST00000274599.9_2	ENSG00000145908.12_4	ZNF300	iPSC-CVPC	Heart	1.15443003605213	0.123190610324836	1.3887144858497e-19	5.31474920879539e-15	39.9858165127932	11.3384677868619	1.81826265189611	FALSE
ENST00000274606.8_3	ENSG00000145912.9_4	NHP2	iPSC-CVPC	Heart	-1.71044313601709	0.122660896786512	1.51096899803488e-38	5.78262945237929e-34	72.6603333333333	82.1408064516129	-0.176931127433967	FALSE
ENST00000274811.9_3	ENSG00000146083.12_5	RNF44	iPSC-CVPC	Heart	1.15743896223001	0.133425713543651	3.77910928196753e-17	1.44630291330179e-12	68.1372777777778	58.9209216589862	0.209664312372235	FALSE
ENST00000274853.8_3	ENSG00000146112.12_6	PPP1R18	iPSC-CVPC	Heart	-1.955803702068	0.115407205171987	4.76590007959338e-53	1.82395761946118e-48	29.9478888888889	40.5664516129032	-0.437832807162346	FALSE
ENST00000274867.9_2	ENSG00000146122.17_4	DAAM2	iPSC-CVPC	Heart	2.17627408596879	0.119804312024606	3.13165033667213e-59	1.19851390034779e-54	86.2587777777778	58.6033491167012	0.557688158877622	FALSE
ENST00000274963.13_2	ENSG00000146192.15_4	FGD2	iPSC-CVPC	Heart	-1.30636349665406	0.111354476772136	8.57491226102401e-29	3.2817046714165e-24	0.531555555555556	23.2478801843318	-5.45073487948838	TRUE
ENST00000275036.11_2	ENSG00000118418.14_4	HMGN3	iPSC-CVPC	Heart	0.633957297927679	0.113343799740687	3.37166150219065e-08	0.00129036857350338	54.1227704229577	44.5933605326103	0.279406765019252	FALSE
ENST00000275358.8_3	ENSG00000146530.14_8	VWDE	iPSC-CVPC	Heart	1.01320689198597	0.0830091903100728	8.39455797324691e-31	3.21268128194133e-26	49.588	6.72002304147465	2.88345295445229	TRUE
ENST00000275364.8_3	ENSG00000146535.14_5	GNA12	iPSC-CVPC	Heart	1.90436764390952	0.137090902861744	2.65710985175222e-38	1.01690251136409e-33	59.5586666666667	48.1301152073733	0.307371580190426	FALSE
ENST00000275428.9_3	ENSG00000006625.18_6	GGCT	iPSC-CVPC	Heart	1.20326780076865	0.120820698472449	9.57002627705258e-22	3.66254475649079e-17	64.0331111111111	44.2061059907834	0.534572450047198	FALSE
ENST00000275560.4_3	ENSG00000146700.9_5	SSC4D	iPSC-CVPC	Heart	1.41001483667625	0.0909351464102632	6.16138388158756e-46	2.35802322532237e-41	48.4408333333333	8.79956221198157	2.46072002913437	TRUE
ENST00000275575.11_1	ENSG00000006576.16_3	PHTF2	iPSC-CVPC	Heart	-1.27475164205218	0.124012639498058	5.82798334464801e-23	2.23042750583024e-18	1.69522222222222	17.0592165898618	-3.33100508534635	TRUE
ENST00000275603.9_2	ENSG00000146731.11_4	CCT6A	iPSC-CVPC	Heart	0.994717717357724	0.122712910574713	2.88497649164308e-15	1.10410935311672e-10	81.3451666666667	58.4315437788019	0.47730922077009	FALSE
ENST00000275605.8_3	ENSG00000146733.14_5	PSPH	iPSC-CVPC	Heart	0.892215386515446	0.134852663650687	8.09044153667254e-11	3.09629288049995e-06	28.4697484807075	24.6402224063308	0.208414469407252	FALSE
ENST00000275820.4_2	ENSG00000146909.8_4	NOM1	iPSC-CVPC	Heart	1.0728667629513	0.141975565162636	1.52744097235676e-13	5.84566934530656e-09	63.0182831439078	50.6216351798	0.316016340298878	FALSE
ENST00000276079.13_2	ENSG00000147140.16_8	NONO	iPSC-CVPC	Heart	1.63183644403486	0.0991785465583865	1.38122347071465e-50	5.28608034477204e-46	79.2378333333333	47.2712442396313	0.745226593168103	FALSE
ENST00000276123.7_2	ENSG00000147180.16_4	ZNF711	iPSC-CVPC	Heart	1.36459792332263	0.122329184071528	2.03164204244762e-26	7.77529726065129e-22	29.0051574064816	8.55592975264686	1.76131290602341	FALSE
ENST00000276202.8_1	ENSG00000147251.15_5	DOCK11	iPSC-CVPC	Heart	1.72290534061736	0.127050810092652	8.63798429733551e-37	3.30584297043327e-32	46.0460346520904	10.7503185741334	2.098697507884	TRUE
ENST00000276282.7_3	ENSG00000147324.11_5	MFHAS1	iPSC-CVPC	Heart	-1.05572181234883	0.142372107599324	4.09571945884352e-13	1.567472794094e-08	85.2726111111111	92.690069124424	-0.120332342128023	FALSE
ENST00000276326.9_1	ENSG00000147364.17_5	FBXO25	iPSC-CVPC	Heart	1.10005062583332	0.138159785020636	8.33357881913184e-15	3.18934394986995e-10	22.882301164057	18.4074359791889	0.313943460536268	FALSE
ENST00000276390.7_2	ENSG00000147416.11_7	ATP6V1B2	iPSC-CVPC	Heart	0.773733394908883	0.126323649416466	1.62858316157936e-09	6.23275061768037e-05	96.1296666666667	87.7198156682028	0.132078950807159	FALSE
ENST00000276414.4_2	ENSG00000147437.10_5	GNRH1	iPSC-CVPC	Heart	-1.00121496637722	0.136237979331171	6.46539894277492e-13	2.47437282938939e-08	63.6905555555556	83.0112903225807	-0.38222811375013	FALSE
ENST00000276420.9_3	ENSG00000147443.13_6	DOK2	iPSC-CVPC	Heart	-1.32599265993284	0.142365388414286	2.22531446991264e-19	8.51650100780267e-15	15.623	84.1701843317972	-2.42963776383665	TRUE
ENST00000276520.12_2	ENSG00000147526.20_6	TACC1	iPSC-CVPC	Heart	-0.75319255377424	0.133482502795873	2.56937184780199e-08	0.0009833242998723	24.8640462231555	39.6799769585253	-0.674350097094354	FALSE
ENST00000276569.8_3	ENSG00000104442.10_8	ARMC1	iPSC-CVPC	Heart	-1.39447222119089	0.12779646462546	1.93940493195787e-25	7.42229661509597e-21	87.6915	87.9139861751152	-0.00365569299960237	FALSE
ENST00000276576.11_2	ENSG00000147576.17_7	ADHFE1	iPSC-CVPC	Heart	0.965419199482433	0.133893440413735	1.6639832009875e-12	6.36823010849926e-08	29.4353514648535	11.6620506912442	1.33572835503729	FALSE
ENST00000276585.9_3	ENSG00000147586.10_7	MRPS28	iPSC-CVPC	Heart	-1.24287654702807	0.110384533873501	7.64657167267417e-27	2.92641944484913e-22	49.5602777777778	68.4687185636275	-0.46626073812524	FALSE
ENST00000276590.5_3	ENSG00000147592.9_5	LACTB2	iPSC-CVPC	Heart	-0.87698699630405	0.115123998384348	9.93315773877649e-14	3.80151879820715e-09	24.5357777777778	57.6459907834101	-1.23233326829058	FALSE
ENST00000276602.10_1	ENSG00000147601.14_4	TERF1	iPSC-CVPC	Heart	-1.13942447499927	0.126338566219293	2.46488458434894e-18	9.43335979276183e-14	30.1399589652146	56.1280307314891	-0.897043990062249	FALSE
ENST00000276603.10_2	ENSG00000147601.14_4	TERF1	iPSC-CVPC	Heart	1.41680038292496	0.122285060665497	3.46585511246228e-28	1.32641741009044e-23	52.7247357375374	23.6084122440291	1.15917894101033	FALSE
ENST00000276692.11_3	ENSG00000147687.19_6	TATDN1	iPSC-CVPC	Heart	1.2583488707493	0.126487457380861	1.04983687275865e-21	4.01783069573463e-17	67.3411111111111	47.8385253456221	0.493314607274385	FALSE
ENST00000276826.5_3	ENSG00000147799.11_4	ARHGAP39	iPSC-CVPC	Heart	0.600834038673912	0.112354679424189	1.26282192759266e-07	0.00483294579908987	42.2258333333333	18.6837096774194	1.17634496245333	FALSE
ENST00000276893.10_2	ENSG00000147854.17_7	UHRF2	iPSC-CVPC	Heart	1.28546451632081	0.104596568492213	3.66616558664248e-31	1.40307823166394e-26	73.772796875868	37.1094597982598	0.991301932275045	FALSE
ENST00000276925.7_4	ENSG00000147883.12_6	CDKN2B	iPSC-CVPC	Heart	0.845532684333937	0.159147303722651	1.51619026537364e-07	0.00580261176461146	68.1947222222222	60.7981105990784	0.165633599165787	FALSE
ENST00000277082.9_3	ENSG00000148019.14_7	CEP78	iPSC-CVPC	Heart	0.84933573681771	0.131433917505055	2.11890109012631e-10	8.1092463620224e-06	15.5850555555556	8.12154377880184	0.940337405285964	FALSE
ENST00000277165.11_2	ENSG00000048828.17_5	FAM120A	iPSC-CVPC	Heart	-1.73541284499658	0.0898665811995189	3.71104051053024e-65	1.42025231378503e-60	71.8463333333333	95.0205299539171	-0.403324722212324	FALSE
ENST00000277225.10_6	ENSG00000148143.13_9	ZNF462	iPSC-CVPC	Heart	1.56747779720717	0.116936567290512	4.41098625497995e-36	1.68812854964338e-31	64.9085555555556	43.5836659628968	0.574621100179952	FALSE
ENST00000277458.5_3	ENSG00000148331.12_5	ASB6	iPSC-CVPC	Heart	-1.87529453124202	0.123520430922848	2.24349440454009e-44	8.58607743561538e-40	70.3301666666667	90.8807373271889	-0.369830903489311	FALSE
ENST00000277459.8_2	ENSG00000148331.12_5	ASB6	iPSC-CVPC	Heart	2.05334478580132	0.0857882441418507	1.05097514799264e-89	4.02218698888263e-85	28.8490555555556	0.672557603686636	5.42272244134463	TRUE
ENST00000277540.7_3	ENSG00000148399.13_6	DPH7	iPSC-CVPC	Heart	1.91828551341973	0.115200988820119	1.42869533025052e-51	5.46775989840177e-47	32.6254444444445	14.7880184331797	1.14156880817098	FALSE
ENST00000277570.10_2	ENSG00000148426.13_6	PROSER2	iPSC-CVPC	Heart	1.65868648238316	0.142014884167569	1.4129654880105e-28	5.40756021916498e-24	65.2950555555556	33.0786654260841	0.98107271885741	FALSE
ENST00000277575.5_2	ENSG00000148429.14_4	USP6NL	iPSC-CVPC	Heart	-0.762474839009698	0.11980550866616	3.8651450038858e-10	1.47922964443713e-05	74.8942222222222	70.8857142857143	0.0793595169941991	FALSE
ENST00000277632.8_3	ENSG00000148481.14_7	MINDY3	iPSC-CVPC	Heart	1.4403522075788	0.128978208338731	1.81161067714114e-26	6.93321522248686e-22	76.5882264495773	38.158665873044	1.00511189859716	FALSE
ENST00000278070.7_3	ENSG00000148840.11_5	PPRC1	iPSC-CVPC	Heart	1.07327773502278	0.105327851839194	1.28053366697884e-22	4.90073039689472e-18	42.1382571853926	9.05447080457889	2.21842841698903	TRUE
ENST00000278100.11_3	ENSG00000107949.17_6	BCCIP	iPSC-CVPC	Heart	-0.810862817423394	0.136997767428394	5.42055303497821e-09	0.000207449985201651	48.1931145496561	55.4022040560921	-0.201116331555791	FALSE
ENST00000278174.9_2	ENSG00000148925.10_6	BTBD10	iPSC-CVPC	Heart	-1.39421596977125	0.135901447466827	6.96540787478441e-23	2.66573124775874e-18	65.7546666666667	78.0958755760369	-0.248153070937045	FALSE
ENST00000278224.13_2	ENSG00000110619.17_6	CARS1	iPSC-CVPC	Heart	1.04896520915627	0.138835922058818	1.54111921109297e-13	5.89801733277391e-09	50.1391111111111	35.8053456221198	0.485761426380921	FALSE
ENST00000278302.9_2	ENSG00000121236.21_6	TRIM6	iPSC-CVPC	Heart	0.906636524178009	0.136069772470873	6.01738755746568e-11	2.30291439211769e-06	54.7440555555556	23.6134101382489	1.21309591268307	FALSE
ENST00000278407.9_2	ENSG00000149131.16_6	SERPING1	iPSC-CVPC	Heart	-2.20417277351989	0.113205535685362	5.45914517567192e-66	2.0892694501814e-61	46.3848333333333	72.2853686635945	-0.640050502038349	FALSE
ENST00000278422.9_2	ENSG00000213593.10_5	TMX2	iPSC-CVPC	Heart	0.82055072092194	0.136849865888036	3.46986458014091e-09	0.000132795187346573	82.1332222222222	68.4907834101383	0.262056036311325	FALSE
ENST00000278426.8_4	ENSG00000149150.9_8	SLC43A1	iPSC-CVPC	Heart	-0.877222770796023	0.144968874275952	2.51585067541556e-09	9.62841211988289e-05	33.3089236465242	42.7211384092006	-0.359041356543221	FALSE
ENST00000278460.12_2	ENSG00000149179.14_5	C11orf49	iPSC-CVPC	Heart	0.946605733616584	0.136707716936256	1.11701340559611e-11	4.27492200455687e-07	66.1015555555556	46.6638479262673	0.502378945160571	FALSE
ENST00000278483.8_2	ENSG00000149196.16_7	HIKESHI	iPSC-CVPC	Heart	1.04287272631367	0.113012259159237	4.51215744218302e-19	1.72684777469786e-14	85.5362222222222	54.5309677419355	0.649459732118671	FALSE
ENST00000278601.6_3	ENSG00000149300.10_7	C11orf52	iPSC-CVPC	Heart	0.720059309270751	0.134955717352999	1.34619341980437e-07	0.00515201683693331	88.7453333333333	71.0367741935484	0.321105187634494	FALSE
ENST00000278612.9_4	ENSG00000149308.17_6	NPAT	iPSC-CVPC	Heart	0.769436370733407	0.154242284807324	7.95265238105617e-07	0.0304355959275401	81.8719243464542	68.9584561659042	0.247641329446881	FALSE
ENST00000278616.8_1	ENSG00000149311.18_5	ATM	iPSC-CVPC	Heart	1.58762527339407	0.126119758753653	1.86486658687733e-32	7.13703091463823e-28	16.439	5.97087557603687	1.46110813060784	FALSE
ENST00000278826.11_2	ENSG00000149483.12_4	TMEM138	iPSC-CVPC	Heart	1.52021603012974	0.117871005943634	8.17842610705918e-34	3.12996545543262e-29	50.4146666666667	25.3019124423963	0.994597069546446	FALSE
ENST00000278829.7_4	ENSG00000221968.9_8	FADS3	iPSC-CVPC	Heart	0.918871159328889	0.125920288079534	9.21756564139835e-13	3.52765454661956e-08	73.4682517970425	55.7500921658986	0.398146755499891	FALSE
ENST00000278833.3_5	ENSG00000149489.8_6	ROM1	iPSC-CVPC	Heart	1.03593218090084	0.144191473749804	1.9826042207642e-12	7.58762461328667e-08	32.3041235154262	19.3023474634103	0.74294201981413	FALSE
ENST00000278836.9_1	ENSG00000124920.13_4	MYRF	iPSC-CVPC	Heart	0.953978354316032	0.126393956995438	1.6275582809368e-13	6.22882829697323e-09	32.8386459465165	12.3210220452609	1.41427270644428	FALSE
ENST00000278856.8_2	ENSG00000133316.15_7	WDR74	iPSC-CVPC	Heart	1.37529532103276	0.108262424003525	5.84818800606273e-33	2.23816003180027e-28	73.0985555555556	49.069930875576	0.575003659375644	FALSE
ENST00000278886.11_4	ENSG00000101004.15_7	NINL	iPSC-CVPC	Heart	0.947977999466655	0.114377288353809	7.37798786080889e-16	2.82362973421017e-11	66.0559608428046	36.7221046005999	0.847040010913382	FALSE
ENST00000278935.8_5	ENSG00000110274.16_7	CEP164	iPSC-CVPC	Heart	0.978924787698365	0.144444154501745	2.90201652636486e-11	1.1106307448051e-06	32.7583333333333	22.8029493087558	0.522641524856678	FALSE
ENST00000278980.10_2	ENSG00000149600.11_5	COMMD7	iPSC-CVPC	Heart	0.801775896501145	0.135130427883599	4.9853890026148e-09	0.000190795822519071	19.6021164272462	14.1800490411788	0.467146907463548	FALSE
ENST00000279022.7_2	ENSG00000101335.10_4	MYL9	iPSC-CVPC	Heart	1.52858088759806	0.110924861827892	8.59123055576623e-38	3.28794984599729e-33	30.4102222222222	17.1283179723502	0.828172875413262	FALSE
ENST00000279024.9_5	ENSG00000149633.12_10	KIAA1755	iPSC-CVPC	Heart	-1.11030056876158	0.138676027361099	6.02246358211098e-15	2.30485703750969e-10	6.17102763237085	18.0177063232682	-1.54583270619173	FALSE
ENST00000279036.12_6	ENSG00000124155.18_8	PIGT	iPSC-CVPC	Heart	1.44642757206066	0.0962098017798577	1.14768072413769e-43	4.39228889934735e-39	72.6103888888889	40.717603686636	0.834523321321841	FALSE
ENST00000279068.11_2	ENSG00000149657.20_5	LSM14B	iPSC-CVPC	Heart	-0.988144293903417	0.107255463158801	5.09984410540896e-19	1.95176133758106e-14	58.6732222222222	71.6486866359447	-0.288238034987445	FALSE
ENST00000279147.9_4	ENSG00000149716.13_6	LTO1	iPSC-CVPC	Heart	1.8049326448036	0.100644965529604	4.80096067192788e-58	1.83737565875352e-53	46.6564444444445	6.4231797235023	2.86071679841794	TRUE
ENST00000279230.10_1	ENSG00000149782.11_2	PLCB3	iPSC-CVPC	Heart	0.752400311042793	0.138228815299311	7.60184567123663e-08	0.00290930235683897	72.3661908086969	45.7966022614329	0.660075267473443	FALSE
ENST00000279247.11_2	ENSG00000014216.16_7	CAPN1	iPSC-CVPC	Heart	0.847586887354183	0.108469003411486	2.4442177166359e-14	9.35426562333725e-10	73.3770555555556	51.7255069124424	0.504453135237014	FALSE
ENST00000279394.7_2	ENSG00000149930.18_5	TAOK2	iPSC-CVPC	Heart	0.683249430604336	0.129915523398633	2.00719415153258e-07	0.00768173273733034	34.6360555555556	30.787534562212	0.169928299240516	FALSE
ENST00000279396.11_2	ENSG00000149932.17_7	TMEM219	iPSC-CVPC	Heart	-2.14428423622619	0.116587972971737	2.14144021950513e-60	8.19550586406808e-56	57.1087777777778	70.3462211981567	-0.300760419142469	FALSE
ENST00000279488.8_3	ENSG00000139318.8_6	DUSP6	iPSC-CVPC	Heart	0.826341225522435	0.142842815672265	1.16126822594825e-08	0.000444428962752655	58.4759315457343	56.0664473230096	0.0607052838426072	FALSE
ENST00000279550.11_2	ENSG00000060138.13_8	YBX3	iPSC-CVPC	Heart	-1.76059027452695	0.106345809625457	4.30989562493037e-51	1.6494401546171e-46	12.8191666666667	31.6360138248848	-1.30326535000282	FALSE
ENST00000279907.12_5	ENSG00000111647.13_9	UHRF1BP1L	iPSC-CVPC	Heart	0.705869088837565	0.12378180706493	1.84323162477898e-08	0.000705423175119164	55.1386334088813	31.1585828675197	0.823433891852505	FALSE
ENST00000280020.10_4	ENSG00000150477.15_8	KIAA1328	iPSC-CVPC	Heart	0.743008168686959	0.141499676202248	2.09489879350892e-07	0.00801738717263799	54.2336080114211	41.6186137469202	0.381958240159212	FALSE
ENST00000280096.5_1	ENSG00000150540.14_4	HNMT	iPSC-CVPC	Heart	-0.851665669794675	0.144941812599935	6.93066003458706e-09	0.000265243290183681	13.9374195524892	27.6526210581707	-0.988452755278378	FALSE
ENST00000280098.9_2	ENSG00000144228.9_5	SPOPL	iPSC-CVPC	Heart	-1.27370379268974	0.142648799197178	5.06776998271745e-18	1.9394862500858e-13	78.4853849170639	91.8492754802861	-0.226844312305163	FALSE
ENST00000280154.12_2	ENSG00000150593.18_6	PDCD4	iPSC-CVPC	Heart	0.896512370045683	0.14578219287673	1.40718081115509e-09	5.38542168237165e-05	43.9502777777778	36.4154836336643	0.271320277931407	FALSE
ENST00000280258.6_2	ENSG00000150687.12_6	PRSS23	iPSC-CVPC	Heart	1.5109676415002	0.127035673738761	1.78055249842027e-29	6.81435246670422e-25	79.2046111111111	51.4791244239631	0.621596907276839	FALSE
ENST00000280330.12_2	ENSG00000150756.14_7	ATPSCKMT	iPSC-CVPC	Heart	-1.59559716416957	0.124041766250505	1.15486485703819e-33	4.41978329437086e-29	3.95396144274461	37.3880108579004	-3.24120501027138	TRUE
ENST00000280333.9_2	ENSG00000150760.12_4	DOCK1	iPSC-CVPC	Heart	-0.886952380671572	0.129054954200233	1.56461318906391e-11	5.98793113586649e-07	78.2025268750903	83.3904697087895	-0.0926672899347155	FALSE
ENST00000280346.11_2	ENSG00000150768.16_3	DLAT	iPSC-CVPC	Heart	-0.757963328152406	0.124580089871433	2.07248018768071e-09	7.93158892627285e-05	89.1063888888889	81.4768922232201	0.12913792348439	FALSE
ENST00000280362.8_2	ENSG00000150787.8_5	PTS	iPSC-CVPC	Heart	1.68698546542103	0.111608575272042	4.69523503327556e-44	1.79691339958489e-39	39.1859347509693	11.7630414746544	1.73607477741647	FALSE
ENST00000280560.13_5	ENSG00000150967.18_9	ABCB9	iPSC-CVPC	Heart	1.57590194571417	0.0844387843294454	8.54344068010077e-62	3.26966018268137e-57	43.3442777777778	1.69359447004608	4.67768117552649	TRUE
ENST00000280665.11_3	ENSG00000151065.14_5	DCP1B	iPSC-CVPC	Heart	1.30902458194306	0.138022363043848	5.4238770829172e-20	2.07577199840324e-15	90.0265555555556	69.2580184331797	0.378369512102025	FALSE
ENST00000280700.10_4	ENSG00000151092.17_8	NGLY1	iPSC-CVPC	Heart	0.912795824427495	0.122510589017096	3.20171128315874e-13	1.22532692517768e-08	76.4157306102723	58.7941474654378	0.378197103473307	FALSE
ENST00000280749.5_1	ENSG00000151131.11_7	C12orf45	iPSC-CVPC	Heart	-1.57720709396421	0.136421045530186	4.38946714900361e-28	1.67989297259517e-23	20.0999444444444	49.0298617511521	-1.28646917983114	FALSE
ENST00000280756.9_2	ENSG00000151135.10_4	TMEM263	iPSC-CVPC	Heart	1.07531021775049	0.142779563194953	1.8258594056436e-13	6.98774653133862e-09	58.8755555555556	42.6631002683142	0.464679960067286	FALSE
ENST00000280876.6_2	ENSG00000151233.11_5	GXYLT1	iPSC-CVPC	Heart	1.60853421054721	0.0882032623687168	1.34638912300699e-59	5.15276581266005e-55	26.5678888888889	2.16783410138249	3.61535733399907	TRUE
ENST00000280969.9_2	ENSG00000038274.17_5	MAT2B	iPSC-CVPC	Heart	1.52175458163912	0.119903334460597	6.59066442071458e-33	2.52231318045168e-28	18.6895	7.68808755760369	1.28153130140226	FALSE
ENST00000280987.8_1	ENSG00000151327.12_6	FAM177A1	iPSC-CVPC	Heart	1.85201065523967	0.142012416268879	1.87960276886283e-34	7.19342775671494e-30	29.3990555555556	23.2650921658986	0.33760290681891	FALSE
ENST00000281017.8_5	ENSG00000151353.15_7	TMEM18	iPSC-CVPC	Heart	1.91406741647474	0.11494182299052	1.41486227706013e-51	5.41481942053682e-47	14.4321640558166	11.5520324257897	0.321140946561455	FALSE
ENST00000281142.10_6	ENSG00000151466.12_8	SCLT1	iPSC-CVPC	Heart	1.66466876753391	0.112094378723346	8.60242810108882e-43	3.2922352585677e-38	69.3916111111111	40.8370967741936	0.764880958541049	FALSE
ENST00000281182.9_2	ENSG00000151498.12_3	ACAD8	iPSC-CVPC	Heart	1.01399929168227	0.115147948513451	1.34609049504065e-17	5.15162293357007e-13	78.3450555555556	49.3509677419355	0.666763852150606	FALSE
ENST00000281187.10_2	ENSG00000151502.11_4	VPS26B	iPSC-CVPC	Heart	1.43091407905473	0.101461515407259	2.79271762913413e-39	1.06880096384592e-34	93.5691111111111	71.3148617511521	0.391829587902291	FALSE
ENST00000281382.11_3	ENSG00000151665.13_6	PIGF	iPSC-CVPC	Heart	-1.95664979991587	0.110025968920499	2.80203645852341e-57	1.07236737304149e-52	57.3345	83.7143547212099	-0.546071510750236	FALSE
ENST00000281419.8_2	ENSG00000151693.11_6	ASAP2	iPSC-CVPC	Heart	1.40828121344099	0.11959880078877	5.63820578731082e-29	2.15779773686172e-24	68.480797064738	25.4494861619829	1.4280629658657	FALSE
ENST00000281453.10_6	ENSG00000151725.12_9	CENPU	iPSC-CVPC	Heart	-1.90750361711533	0.107339164902709	3.25306744867869e-57	1.24498144328382e-52	43.1294444444444	86.6447926267281	-1.00643991300139	FALSE
ENST00000281471.11_3	ENSG00000151743.11_7	AMN1	iPSC-CVPC	Heart	-0.897809652229017	0.127176515205251	4.5757519316848e-12	1.75118602177509e-07	38.0085587219056	62.332635800936	-0.713663400426849	FALSE
ENST00000281513.10_3	ENSG00000151779.13_6	NBAS	iPSC-CVPC	Heart	1.54088406224529	0.112457032934378	1.9618945986904e-37	7.50836681864803e-33	46.8120548556256	12.0122580645161	1.96237272040627	FALSE
ENST00000281523.8_3	ENSG00000151789.12_7	ZNF385D	iPSC-CVPC	Heart	1.15599419494853	0.155000017777692	3.04386703114968e-13	1.16491835149129e-08	35.7386567621016	25.1227912946033	0.508488646374891	FALSE
ENST00000281623.8_2	ENSG00000151876.13_4	FBXO4	iPSC-CVPC	Heart	0.946439395096272	0.152451372088219	9.93215434143266e-10	3.80113478800969e-05	65.0636602228666	44.9564945026235	0.533322439623246	FALSE
ENST00000281631.10_2	ENSG00000151883.19_5	PARP8	iPSC-CVPC	Heart	0.772660604787772	0.131562363408292	7.04856093397326e-09	0.000269755475504091	14.7989444444444	20.0505159138464	-0.438145081445536	FALSE
ENST00000281708.10_4	ENSG00000109670.16_8	FBXW7	iPSC-CVPC	Heart	1.00310237352318	0.101362992321522	1.64774993633206e-21	6.30610378133643e-17	5.76197304408509	2.23656131852253	1.36528059880483	FALSE
ENST00000281772.14_5	ENSG00000144445.17_6	KANSL1L	iPSC-CVPC	Heart	-1.61527322709253	0.113606695478524	8.14973422286369e-40	3.11898478443216e-35	25.8030928184959	55.3991153119711	-1.10231893676848	FALSE
ENST00000281821.7_4	ENSG00000116106.12_8	EPHA4	iPSC-CVPC	Heart	1.35162285358591	0.114068531660247	2.7509256164621e-29	1.05280674267621e-24	64.1576111111111	30.6522119815668	1.065629236389	FALSE
ENST00000281928.8_4	ENSG00000123066.8_8	MED13L	iPSC-CVPC	Heart	1.497091394582	0.104733066189426	3.59474819372782e-40	1.37574608122157e-35	7.6505	7.47516129032258	0.0334493300778602	FALSE
ENST00000281950.8_2	ENSG00000152147.11_5	GEMIN6	iPSC-CVPC	Heart	1.30655933812802	0.139018211681684	1.10669931773118e-19	4.235448958889e-15	36.5646666666667	31.9729032258065	0.193600459424466	FALSE
ENST00000282007.7_3	ENSG00000123200.16_7	ZC3H13	iPSC-CVPC	Heart	1.46471690978877	0.104586778023048	7.9578311976605e-39	3.04554157765665e-34	23.4438888888889	10.8238479262673	1.11499843000465	FALSE
ENST00000282041.11_6	ENSG00000152223.15_9	EPG5	iPSC-CVPC	Heart	1.53342265418303	0.113800221410423	2.12336906630597e-36	8.12634575365958e-32	41.2860255418903	14.1021417190078	1.54973925800797	FALSE
ENST00000282185.8_3	ENSG00000152348.16_6	ATG10	iPSC-CVPC	Heart	1.91241183382582	0.0797998494048535	7.25074469517997e-90	2.77493250229233e-85	38.6826497128065	2.84871767892335	3.76330206487532	TRUE
ENST00000282223.11_2	ENSG00000152377.14_5	SPOCK1	iPSC-CVPC	Heart	-1.13769186356374	0.122614936670808	2.97895512459232e-19	1.14007591573273e-14	46.5225776144608	72.9274679168028	-0.6485312712572	FALSE
ENST00000282344.11_3	ENSG00000152484.14_5	USP12	iPSC-CVPC	Heart	0.758963989513945	0.150650751679753	6.21410682825728e-07	0.0237820082424234	95.0090181037452	87.5611366904784	0.117773775001481	FALSE
ENST00000282397.9_3	ENSG00000102755.12_5	FLT1	iPSC-CVPC	Heart	-1.67824438351756	0.109866046292883	7.98537548870663e-45	3.05608305328291e-40	16.892303491873	56.9768137932751	-1.75400887445868	FALSE
ENST00000282466.3_2	ENSG00000152580.8_4	IGSF10	iPSC-CVPC	Heart	1.31927814398128	0.134536761343304	3.56868286718337e-21	1.36577062009975e-16	64.1297777777778	25.9890783410138	1.30308893600164	FALSE
ENST00000282470.10_4	ENSG00000152583.12_6	SPARCL1	iPSC-CVPC	Heart	-1.1746111618725	0.11071580823521	3.05403917248546e-24	1.16881133170191e-19	16.8620555555556	81.1787557603687	-2.26732181019068	TRUE
ENST00000282486.10_1	ENSG00000152601.17_6	MBNL1	iPSC-CVPC	Heart	-1.58251167870281	0.108107804992799	8.72314121103381e-42	3.33843337287475e-37	0.0257222222222222	12.5126020416392	-8.92615083217673	TRUE
ENST00000282512.7_2	ENSG00000152620.13_5	NADK2	iPSC-CVPC	Heart	1.1425694588013	0.118830423535094	1.80674750530551e-20	6.91460337755472e-16	15.7314589541046	2.4024583488706	2.71106914970291	TRUE
ENST00000282516.13_3	ENSG00000164190.19_6	NIPBL	iPSC-CVPC	Heart	1.76399591804569	0.113451476187022	3.82335265116092e-46	1.4632352931258e-41	60.9894114755191	26.9119667434178	1.18031096662592	FALSE
ENST00000282574.8_4	ENSG00000116001.17_7	TIA1	iPSC-CVPC	Heart	-0.849600612930497	0.114244180273153	3.52947584265244e-13	1.35076569974152e-08	9.84205555555556	11.0784331797235	-0.170722290584302	FALSE
ENST00000282588.7_2	ENSG00000213949.10_7	ITGA1	iPSC-CVPC	Heart	-0.897524873454691	0.0883406735817719	1.66714233712974e-22	6.38032043842923e-18	9.88992936261929	41.2872949456207	-2.0616657774532	TRUE
ENST00000282605.8_3	ENSG00000043143.20_4	JADE2	iPSC-CVPC	Heart	0.869426298726993	0.131924464464283	9.52286849397813e-11	3.64449700133037e-06	24.4944278794343	14.7795622119816	0.728850058945272	FALSE
ENST00000282633.10_2	ENSG00000099290.17_6	WASHC2A	iPSC-CVPC	Heart	0.663875088007615	0.116880172024195	2.08963885709655e-08	0.000799725686999421	17.3039877345599	8.04019463491439	1.1058022164783	FALSE
ENST00000282841.9_2	ENSG00000152904.11_8	GGPS1	iPSC-CVPC	Heart	1.42188782158964	0.107678219175332	3.48737184410401e-35	1.33465207845705e-30	42.5971662333767	26.561320400218	0.681430591843053	FALSE
ENST00000282892.4_2	ENSG00000152944.9_5	MED21	iPSC-CVPC	Heart	0.844743916141185	0.128185336968782	9.54169920180481e-11	3.65170370152272e-06	61.2631524736415	56.4938045458127	0.116926945424866	FALSE
ENST00000282943.9_2	ENSG00000152990.14_6	ADGRA3	iPSC-CVPC	Heart	1.01445461912906	0.110866852997572	8.5111594108056e-19	3.25730581810941e-14	15.6303641913586	4.11856942646749	1.9241361804234	FALSE
ENST00000283027.10_2	ENSG00000103274.11_5	NUBP1	iPSC-CVPC	Heart	-0.774665490592545	0.136587204538046	2.18910367820686e-08	0.000837791868686547	87.3474444444445	82.0610368663595	0.0900681110727308	FALSE
ENST00000283109.8_3	ENSG00000058729.11_8	RIOK2	iPSC-CVPC	Heart	1.94689794694896	0.113614996220497	5.3527477227708e-54	2.04855008098161e-49	50.8008501427635	22.3654964019727	1.1835778611321	FALSE
ENST00000283131.4_2	ENSG00000153147.6_4	SMARCA5	iPSC-CVPC	Heart	1.4804683305757	0.123280100005486	5.80949612447211e-30	2.22335226179672e-25	97.0782777777778	67.676198156682	0.520499990002371	FALSE
ENST00000283148.11_2	ENSG00000115652.14_4	UXS1	iPSC-CVPC	Heart	-1.10914146629477	0.114826971133797	1.24462642117767e-20	4.76330977648906e-16	44.1312222222222	66.7444239631336	-0.596847611032945	FALSE
ENST00000283243.13_4	ENSG00000153246.13_6	PLA2R1	iPSC-CVPC	Heart	-1.20680626208364	0.143161694485743	2.516464401499e-16	9.63076091097682e-12	13.4011467853215	34.8840265812129	-1.38021011394884	FALSE
ENST00000283269.13_4	ENSG00000163618.18_8	CADPS	iPSC-CVPC	Heart	0.684374395125136	0.0807681458237345	1.80085463011273e-16	6.89205075490443e-12	23.7877777777778	11.4048847926267	1.06056863020446	FALSE
ENST00000283290.10_3	ENSG00000144848.11_5	ATG3	iPSC-CVPC	Heart	-1.30556754922489	0.14109974830924	3.68117454364185e-19	1.40882230959717e-14	80.0951666666667	85.2122350230415	-0.0893454057166781	FALSE
ENST00000283296.12_4	ENSG00000069122.19_6	ADGRF5	iPSC-CVPC	Heart	-1.62010738095506	0.110225110801874	4.54522558216233e-42	1.73950328254935e-37	13.8401111111111	92.89	-2.74666776750744	TRUE
ENST00000283357.10_5	ENSG00000153347.10_7	FAM81B	iPSC-CVPC	Heart	-0.738425524807223	0.0930518373616451	1.01170461083039e-14	3.87189471610899e-10	4.759	37.851935483871	-2.99163671184412	TRUE
ENST00000283415.4_3	ENSG00000153395.10_5	LPCAT1	iPSC-CVPC	Heart	0.966620333650173	0.121899154503545	1.05671890329381e-14	4.04416891479574e-10	59.9943391438634	34.8639972776916	0.783088390566218	FALSE
ENST00000283441.12_2	ENSG00000188818.12_5	ZDHHC11	iPSC-CVPC	Heart	1.24554133210586	0.120729306259593	4.17830342387028e-23	1.59907850334939e-18	30.7838186181382	22.9834086025184	0.421579427958312	FALSE
ENST00000283474.12_3	ENSG00000153443.13_5	UBALD1	iPSC-CVPC	Heart	1.02944658512253	0.13887203263298	4.16182161953863e-13	1.59277075201363e-08	81.5223888888889	69.1419124423963	0.237635819475051	FALSE
ENST00000283534.4_3	ENSG00000153485.5_4	TMEM251	iPSC-CVPC	Heart	0.759942418109048	0.136320479448046	3.73185161666683e-08	0.00142821693221456	86.0808888888889	80.1545161290323	0.102909167403045	FALSE
ENST00000283627.10_1	ENSG00000153558.16_6	FBXL2	iPSC-CVPC	Heart	1.70934711720972	0.119167060925744	2.10423577996079e-40	8.05312075348794e-36	39.571702679732	7.82723857107377	2.33789381908733	TRUE
ENST00000283882.4_3	ENSG00000153774.9_8	CFDP1	iPSC-CVPC	Heart	0.657163212727161	0.121971251375956	1.02084629073456e-07	0.00390688083927024	94.6487777777778	79.7987788018433	0.246217207807032	FALSE
ENST00000284006.10_1	ENSG00000153885.14_5	KCTD15	iPSC-CVPC	Heart	1.60118824887056	0.118506364155072	1.44719773515135e-36	5.53857045219773e-32	53.3048888888889	43.7803768747549	0.283983482938888	FALSE
ENST00000284041.7_1	ENSG00000153914.16_4	SREK1	iPSC-CVPC	Heart	-0.836995841667347	0.151765839285709	5.16160481722766e-08	0.0019753977796012	39.9350555555556	44.285069124424	-0.149164650079335	FALSE
ENST00000284049.7_2	ENSG00000153922.10_5	CHD1	iPSC-CVPC	Heart	1.60402622033711	0.11105472930728	7.19866112186213e-41	2.75499959794786e-36	40.4279073370441	7.69759066950448	2.39287266665226	TRUE
ENST00000284073.7_3	ENSG00000153944.11_8	MSI2	iPSC-CVPC	Heart	-0.585869860597304	0.107489019726484	7.3079930725255e-08	0.00279684202878623	50.3296666666667	56.843732718894	-0.17559225127078	FALSE
ENST00000284136.10_2	ENSG00000153993.13_4	SEMA3D	iPSC-CVPC	Heart	-1.07822944157755	0.155913647999352	1.18281928958693e-11	4.52676770317814e-07	64.1737222222222	84.5669815668203	-0.398111820455788	FALSE
ENST00000284165.10_2	ENSG00000125952.20_8	MAX	iPSC-CVPC	Heart	-0.728014944400279	0.121826579924932	3.90048997348267e-09	0.000149275651775155	3.53255555555556	13.2305299539171	-1.90508669574442	FALSE
ENST00000284245.9_4	ENSG00000154102.11_8	C16orf74	iPSC-CVPC	Heart	0.568322770348377	0.112842108839207	6.25979837957211e-07	0.0239568743784604	32.4070555555556	22.5051843317972	0.526050564674319	FALSE
ENST00000284322.9_2	ENSG00000154175.17_7	ABI3BP	iPSC-CVPC	Heart	-1.4193989635778	0.137392369159926	3.68481181682968e-23	1.41021433041889e-18	6.20122222222222	9.81453917050691	-0.66236793960957	FALSE
ENST00000284376.7_3	ENSG00000154222.14_5	CC2D1B	iPSC-CVPC	Heart	1.16179265359495	0.123903399857167	1.326746624886e-19	5.07759200810121e-15	62.7078534535435	36.7336544179683	0.771543707113001	FALSE
ENST00000284425.7_3	ENSG00000154262.13_6	ABCA6	iPSC-CVPC	Heart	-1.32961408822944	0.12249208949118	3.27270137684582e-25	1.25249554393266e-20	9.92777777777778	28.6041705069124	-1.5266827804028	FALSE
ENST00000284483.12_3	ENSG00000154310.17_7	TNIK	iPSC-CVPC	Heart	0.808866079765424	0.103740476874338	2.76435662815732e-14	1.05794692516209e-09	10.2206666666667	2.67536866359447	1.93367968996039	FALSE
ENST00000284878.12_2	ENSG00000154639.19_4	CXADR	iPSC-CVPC	Heart	-0.668361067164254	0.068817815036655	7.95513705714689e-21	3.04451050314069e-16	79.008299058983	92.8963502175128	-0.233617713586995	FALSE
ENST00000284957.9_3	ENSG00000154710.17_5	RABGEF1	iPSC-CVPC	Heart	2.24850825165183	0.108044411638313	4.88357508036833e-73	1.86899301900776e-68	76.9333359330734	23.3562203249721	1.71980204129686	FALSE
ENST00000284984.8_3	ENSG00000154734.15_8	ADAMTS1	iPSC-CVPC	Heart	0.995484166062353	0.139139372318381	2.42382383879026e-12	9.2762162134342e-08	84.3438522481085	70.3603843394463	0.261519552058603	FALSE
ENST00000285021.12_3	ENSG00000154767.15_5	XPC	iPSC-CVPC	Heart	1.38708870076329	0.119385116120573	2.53807676821939e-28	9.71347359965243e-24	92.3725	74.8222119815668	0.303996797055729	FALSE
ENST00000285039.12_3	ENSG00000167306.20_6	MYO5B	iPSC-CVPC	Heart	1.28754298865774	0.14246049872433	2.11373361286901e-18	8.08946990981099e-14	41.8155161650502	32.9390687175522	0.344238605017835	FALSE
ENST00000285071.9_3	ENSG00000154803.13_7	FLCN	iPSC-CVPC	Heart	2.03168950835873	0.130810637035714	4.61911058325216e-46	1.76777981131643e-41	66.6512222222222	49.2354019413727	0.436935295229404	FALSE
ENST00000285083.10_2	ENSG00000154814.14_5	OXNAD1	iPSC-CVPC	Heart	0.711457730630119	0.12424233028231	1.61360414294236e-08	0.000617542441545471	17.0803520536835	20.7238328148752	-0.278953138568158	FALSE
ENST00000285093.15_3	ENSG00000167315.18_7	ACAA2	iPSC-CVPC	Heart	1.65938336212654	0.0834835102494082	4.08205238977018e-68	1.56224227008895e-63	13.5662777777778	11.7289170506912	0.209955125063391	FALSE
ENST00000285208.9_3	ENSG00000154917.11_5	RAB6B	iPSC-CVPC	Heart	-1.30221354850266	0.126882413362594	6.71602072096149e-23	2.57028829011917e-18	65.9947574742526	81.3565398644467	-0.30190689847032	FALSE
ENST00000285279.10_3	ENSG00000154978.13_7	VOPP1	iPSC-CVPC	Heart	-0.69775412708536	0.126771899481193	5.47914190516151e-08	0.00209692239852436	65.6071666666667	66.3926267281106	-0.0171696133933214	FALSE
ENST00000285398.7_2	ENSG00000163161.14_5	ERCC3	iPSC-CVPC	Heart	1.29412762952398	0.112303548037888	6.2971483760008e-28	2.40998165497927e-23	79.1058333333333	50.3634792626728	0.651406131943837	FALSE
ENST00000285599.8_3	ENSG00000013288.9_5	MAN2B2	iPSC-CVPC	Heart	-0.695458680998622	0.125623315830062	4.60558087091518e-08	0.00176260185510795	88.6407777777778	86.3649769585254	0.0375241563485206	FALSE
ENST00000285605.8_2	ENSG00000155254.13_4	MARVELD1	iPSC-CVPC	Heart	-1.0688183585643	0.165637976093715	2.2447882548797e-10	8.5910291302501e-06	91.9492777777778	94.1740092165899	-0.034490707055266	FALSE
ENST00000285679.10_2	ENSG00000155313.15_4	USP25	iPSC-CVPC	Heart	1.28891167302802	0.0850358424868141	2.95041623664985e-44	1.12915379792826e-39	74.6316744381118	34.0043459411745	1.13406891237449	FALSE
ENST00000285681.6_1	ENSG00000155313.15_4	USP25	iPSC-CVPC	Heart	1.18554512448518	0.125599561944097	7.89713886290455e-20	3.0223140142222e-15	7.17184922618849	9.1570569097569	-0.352538829977686	FALSE
ENST00000285697.9_3	ENSG00000155330.10_6	C16orf87	iPSC-CVPC	Heart	1.32430510049105	0.136021279483368	6.48795288367233e-21	2.48300444811024e-16	66.6705555555556	41.5375247705644	0.68263450066544	FALSE
ENST00000285737.9_2	ENSG00000102910.14_5	LONP2	iPSC-CVPC	Heart	1.16548755758551	0.121335329968274	1.95934759601346e-20	7.49861918470311e-16	45.2123291553024	32.930757274503	0.457280552874161	FALSE
ENST00000285930.9_3	ENSG00000085662.14_5	AKR1B1	iPSC-CVPC	Heart	1.41686573284596	0.0779394839823523	2.66033261096518e-59	1.01813589354248e-54	90.0891111111111	77.7465207373272	0.212574626820503	FALSE
ENST00000285968.11_2	ENSG00000155561.15_5	NUP205	iPSC-CVPC	Heart	1.40424867431187	0.103167077874396	5.08110018434489e-37	1.94458785155063e-32	61.9472688897777	22.5492306115011	1.45796246971153	FALSE
ENST00000286070.10_2	ENSG00000155636.15_5	RBM45	iPSC-CVPC	Heart	1.12772765923853	0.12666544785731	6.22408402261752e-18	2.38201919629595e-13	72.2810387943976	34.7911986800628	1.0548948544221	FALSE
ENST00000286196.9_2	ENSG00000155755.19_6	TMEM237	iPSC-CVPC	Heart	-0.861690237744785	0.158346017486506	7.65628636539399e-08	0.00293013735489993	22.8693581697386	35.7908303616643	-0.646174138275331	FALSE
ENST00000286317.6_3	ENSG00000155868.8_6	MED7	iPSC-CVPC	Heart	1.43863069190304	0.113836773864801	1.13429321486618e-32	4.34105356261436e-28	73.6355043995601	37.909672498188	0.957835556734403	FALSE
ENST00000286353.9_4	ENSG00000155893.13_8	PXYLP1	iPSC-CVPC	Heart	1.28424115212895	0.132268741644497	8.13991756530331e-21	3.11522785141723e-16	76.3511666666667	54.8267050691244	0.477771427641719	FALSE
ENST00000286371.8_2	ENSG00000069849.11_6	ATP1B3	iPSC-CVPC	Heart	1.80117485807815	0.0965354281571011	9.07505892692638e-62	3.473115801924e-57	83.5049444444445	36.5310515031446	1.19273834353578	FALSE
ENST00000286448.12_2	ENSG00000124333.16_4	VAMP7	iPSC-CVPC	Heart	-1.28836041177707	0.140488300889388	7.20957211453631e-19	2.75917534395419e-14	80.4162777777778	84.4408525345622	-0.0704535847780968	FALSE
ENST00000286448.12_2_PAR_Y	ENSG00000124333.16_4_PAR_Y	VAMP7	iPSC-CVPC	Heart	-1.29600353958263	0.142439475199149	1.29381423718762e-18	4.95155646714074e-14	80.4162777777778	84.4408525345622	-0.0704535847780968	FALSE
ENST00000286494.9_3	ENSG00000240771.8_6	ARHGEF25	iPSC-CVPC	Heart	0.995472390962746	0.135779793187656	7.29020653710009e-13	2.79003494381358e-08	58.4395140041552	32.3859222390707	0.851577352789926	FALSE
ENST00000286544.5_5	ENSG00000156050.10_7	FAM161B	iPSC-CVPC	Heart	1.97155539257315	0.112851478190174	1.09425151414716e-55	4.1878099697926e-51	79.2362670121877	13.3442258838632	2.56994529815346	TRUE
ENST00000286627.10_4	ENSG00000156113.23_8	KCNMA1	iPSC-CVPC	Heart	0.752092558113266	0.143234657730584	2.09686833952186e-07	0.00802492482218411	21.3545555555556	8.0713133640553	1.40366851897109	FALSE
ENST00000286648.10_2	ENSG00000156136.10_7	DCK	iPSC-CVPC	Heart	0.827045991615228	0.161433503314036	4.0407614409775e-07	0.015464398110765	83.6598333333333	70.0639170506913	0.255863476971138	FALSE
ENST00000286713.7_3	ENSG00000148175.13_6	STOM	iPSC-CVPC	Heart	-1.10279755609575	0.11262816632	4.04270314125473e-21	1.5471829191896e-16	95.1657777777778	90.596935483871	0.0709806136850636	FALSE
ENST00000286733.9_3	ENSG00000138744.16_9	NAAA	iPSC-CVPC	Heart	-1.14513955376359	0.142785844019858	5.45126051574461e-15	2.08625191198062e-10	40.1969241742492	59.2020506912443	-0.558562037881653	FALSE
ENST00000286827.7_2	ENSG00000156299.13_6	TIAM1	iPSC-CVPC	Heart	1.04999049282405	0.0973464091992444	6.12859330961204e-25	2.34547394552162e-20	55.9825760701708	15.4329062047712	1.85896811028101	FALSE
ENST00000286835.12_3	ENSG00000156304.15_6	SCAF4	iPSC-CVPC	Heart	1.05808854962899	0.131152732255306	3.83594978257301e-15	1.46805634128852e-10	64.0000424624204	44.5521399219525	0.522578133573516	FALSE
ENST00000286918.9_4	ENSG00000156381.9_7	ANKRD9	iPSC-CVPC	Heart	1.96670445449474	0.102580822429711	1.9591030689931e-64	7.49768335534349e-60	51.7550581886256	19.103094271218	1.43789352743108	FALSE
ENST00000286953.8_3	ENSG00000156411.10_5	ATP5MPL	iPSC-CVPC	Heart	0.914880766799838	0.117617576904225	3.15968531299056e-14	1.20924316613462e-09	92.6939444444444	80.6979723502304	0.199942668617082	FALSE
ENST00000287218.9_2	ENSG00000156639.12_4	ZFAND3	iPSC-CVPC	Heart	-0.834702359299363	0.146087317639044	1.73171085025279e-08	0.000662743059500245	65.2707433478874	72.0836840624693	-0.143236276691064	FALSE
ENST00000287239.10_3	ENSG00000156650.14_8	KAT6B	iPSC-CVPC	Heart	-0.928109791618884	0.141733220984704	1.2395338460574e-10	4.74381998224628e-06	11.3205	19.6116359447005	-0.792772205863904	FALSE
ENST00000287263.8_3	ENSG00000156675.16_6	RAB11FIP1	iPSC-CVPC	Heart	-0.923249339978113	0.136221942610214	2.89544537766532e-11	1.10811590048629e-06	78.2702777777778	85.6975576036866	-0.130789522900048	FALSE
ENST00000287295.8_3	ENSG00000156709.14_6	AIFM1	iPSC-CVPC	Heart	0.706479963655604	0.10500130619828	3.9707365372144e-11	1.51964058015732e-06	90.1313333333333	57.2934101382489	0.65365952256447	FALSE
ENST00000287322.5_3	ENSG00000156735.11_4	BAG4	iPSC-CVPC	Heart	-1.28420330887707	0.12755088023302	3.71414097048069e-22	1.42143889081267e-17	76.5059444444444	90.8880184331797	-0.248518271358643	FALSE
ENST00000287380.6_4	ENSG00000156787.17_6	TBC1D31	iPSC-CVPC	Heart	1.64197986594227	0.107756765302752	1.21031963946851e-44	4.63201429220994e-40	44.2101666666667	7.31103686635945	2.59623024128465	TRUE
ENST00000287387.7_2	ENSG00000156795.8_7	WDYHV1	iPSC-CVPC	Heart	0.938366611820245	0.139966445834842	4.63042541671455e-11	1.77211011123083e-06	25.0267777500028	14.8583856867769	0.75219517251166	FALSE
ENST00000287468.5_5	ENSG00000156860.16_9	FBRS	iPSC-CVPC	Heart	0.881770216945229	0.140139300402677	5.99363074828882e-10	2.29382242367761e-05	54.8048770567388	49.7688940092166	0.13905995652367	FALSE
ENST00000287543.4_1	ENSG00000156928.5_4	MALSU1	iPSC-CVPC	Heart	0.699960376546596	0.120049668412598	8.97131853796161e-09	0.000343341331766329	82.8521666666667	68.9137557603687	0.265747440215899	FALSE
ENST00000287598.11_3	ENSG00000156970.13_5	BUB1B	iPSC-CVPC	Heart	1.10204810233664	0.116341554874573	5.97661617665406e-20	2.28731077696728e-15	73.6169444444445	31.2709216589862	1.2352161293022	FALSE
ENST00000287652.8_1	ENSG00000157014.11_5	TATDN2	iPSC-CVPC	Heart	0.816516674375524	0.148844306474519	6.04809993526683e-08	0.00231466832622597	6.5677095623771	4.68706282367155	0.486706197282933	FALSE
ENST00000287667.12_2	ENSG00000103512.15_5	NOMO1	iPSC-CVPC	Heart	1.11777821254358	0.0993594891233258	8.37376755857486e-27	3.20472458234219e-22	84.5437222222222	49.8297108722308	0.762691428498534	FALSE
ENST00000287701.15_3	ENSG00000147421.18_6	HMBOX1	iPSC-CVPC	Heart	1.30583025387661	0.104248120052998	3.47595265947209e-32	1.33028184230656e-27	29.3552222222222	9.93912442396313	1.56242650819172	FALSE
ENST00000287844.7_4	ENSG00000033050.9_6	ABCF2	iPSC-CVPC	Heart	-1.12655819850389	0.117366776187885	2.0765723804576e-20	7.94725015724928e-16	80.0887777777778	90.5817902610661	-0.177620950059502	FALSE
ENST00000287916.8_1	ENSG00000157224.16_6	CLDN12	iPSC-CVPC	Heart	1.0932586873187	0.102890396880778	2.63766361059829e-24	1.00946024041207e-19	50.3034352286994	16.7994636227621	1.58224175421143	FALSE
ENST00000287936.9_2	ENSG00000113161.16_5	HMGCR	iPSC-CVPC	Heart	0.929794313245508	0.141888925194058	1.20372748115131e-10	4.60678544311418e-06	78.8909509049095	67.0190399393241	0.23528880726051	FALSE
ENST00000287957.5_3	ENSG00000157259.8_6	GATAD1	iPSC-CVPC	Heart	1.24423198396718	0.113064472400498	8.2265709474082e-26	3.14839096728259e-21	75.9219365896744	57.7881731504269	0.393742529664399	FALSE
ENST00000287996.8_3	ENSG00000127080.10_5	IPPK	iPSC-CVPC	Heart	1.48986038439382	0.12119009811994	3.52918100393389e-31	1.35065286201554e-26	71.0624578708796	45.1469014458001	0.654460613675305	FALSE
ENST00000288071.11_2	ENSG00000157349.17_7	DDX19B	iPSC-CVPC	Heart	1.53389783068269	0.122055092029986	2.30220729790656e-32	8.81077754981819e-28	19.5365726038507	17.5531131863772	0.154450463643053	FALSE
ENST00000288078.11_2	ENSG00000157353.17_6	FCSK	iPSC-CVPC	Heart	1.20400899233442	0.112863042882289	1.79687697313556e-24	6.8768278638871e-20	59.3516403581864	30.7745688219197	0.947549260106643	FALSE
ENST00000288111.12_3	ENSG00000157379.14_5	DHRS1	iPSC-CVPC	Heart	1.62364501543574	0.107761187581654	7.98237931782229e-44	3.05493638872377e-39	75.0308333333333	33.4996528872458	1.16333743478609	FALSE
ENST00000288197.9_2	ENSG00000157445.15_8	CACNA2D3	iPSC-CVPC	Heart	-0.596324675547334	0.0977792064636436	1.90242512546914e-09	7.28077119768295e-05	3.35220496283705	6.11701655871279	-0.867717819451136	FALSE
ENST00000288207.7_2	ENSG00000157456.8_5	CCNB2	iPSC-CVPC	Heart	1.53953727663122	0.121365262977419	7.02732748731614e-33	2.68942850267076e-28	91.4786493961715	23.9257655570848	1.93486997812522	FALSE
ENST00000288235.9_3	ENSG00000157483.9_6	MYO1E	iPSC-CVPC	Heart	1.74278021928421	0.129994868284149	4.31936980317931e-36	1.65306601737475e-31	36.8883316390583	21.804682999442	0.758526524854188	FALSE
ENST00000288319.12_4	ENSG00000157554.19_7	ERG	iPSC-CVPC	Heart	-1.43788778301612	0.124557493161657	5.17983000599283e-28	1.98237274159352e-23	5.32544444444444	35.5722269662435	-2.73977745765268	TRUE
ENST00000288422.3_2	ENSG00000157625.15_5	TAB3	iPSC-CVPC	Heart	0.973126607542332	0.127950621787098	1.08330309813673e-13	4.14590928687908e-09	17.6380555555556	7.95937788018433	1.14796394834503	FALSE
ENST00000288466.11_3	ENSG00000157657.14_5	ZNF618	iPSC-CVPC	Heart	-0.881809413399483	0.162531045513342	8.35506771863933e-08	0.00319756796660046	38.1788333333333	58.1645391705069	-0.607366844196179	FALSE
ENST00000288616.7_1	ENSG00000157782.9_3	CABP1	iPSC-CVPC	Heart	-0.852454983356996	0.119783819782701	3.12699648486909e-12	1.19673282472425e-07	3.93688888888889	22.5702073732719	-2.51929177306449	TRUE
ENST00000288642.12_3	ENSG00000138101.18_6	DTNB	iPSC-CVPC	Heart	0.903914951595139	0.106882102222867	2.03927073377006e-16	7.8044930252114e-12	5.73488888888889	2.03389400921659	1.49552103581291	FALSE
ENST00000288670.14_2	ENSG00000157827.20_5	FMNL2	iPSC-CVPC	Heart	0.860724715713243	0.114479320553393	1.99504008183321e-13	7.63521789718388e-09	63.8380555555556	36.8751382488479	0.791768250965726	FALSE
ENST00000288757.7_2	ENSG00000157895.11_7	C12orf43	iPSC-CVPC	Heart	1.93056137757594	0.119353555956103	3.28978477709522e-49	1.25903353204211e-44	15.9591249319513	8.45432366901559	0.916620296812605	FALSE
ENST00000288815.5_1	ENSG00000185585.20_5	OLFML2A	iPSC-CVPC	Heart	-0.852645113739744	0.103586487915784	1.13279911738458e-15	4.33533550214253e-11	30.7255555555556	65.7604608294931	-1.09778131250571	FALSE
ENST00000288828.9_2	ENSG00000157954.15_4	WIPI2	iPSC-CVPC	Heart	2.38060349816786	0.115775780937288	1.00812489386589e-71	3.85819478131415e-67	20.0648333333333	14.9987733507755	0.419824655375807	FALSE
ENST00000289119.7_3	ENSG00000158201.10_8	ABHD3	iPSC-CVPC	Heart	1.22641033320243	0.144649101015923	1.73033344874883e-16	6.62215914170665e-12	49.8465261140553	19.4932076584968	1.3545214549626	FALSE
ENST00000289228.7_3	ENSG00000115073.8_5	ACTR1B	iPSC-CVPC	Heart	0.92631696633765	0.118779231115538	2.73211666382137e-14	1.04560836841108e-09	89.8666111111111	82.4613133640553	0.124067759551491	FALSE
ENST00000289316.2_1	ENSG00000158373.8_4	H2BC5	iPSC-CVPC	Heart	0.539049870661337	0.108119942290929	8.06515091129596e-07	0.0308661390526208	85.7400555555556	73.4781105990783	0.222654822189612	FALSE
ENST00000289359.6_3	ENSG00000158411.11_6	MITD1	iPSC-CVPC	Heart	1.63168525487912	0.105470703388975	9.1247178192756e-46	3.49212075661497e-41	68.025296970303	34.3279773602891	0.98668649497373	FALSE
ENST00000289382.8_2	ENSG00000158435.8_4	CNOT11	iPSC-CVPC	Heart	-0.79915925294612	0.126733649669814	5.51585598848929e-10	2.11097324535474e-05	73.6849859569599	81.0688272670429	-0.137776587435958	FALSE
ENST00000289528.10_3	ENSG00000158552.13_9	ZFAND2B	iPSC-CVPC	Heart	1.26793029956619	0.124293443613094	1.16020598913385e-22	4.44022434101416e-18	10.0738333333333	3.71979262672811	1.43731866717609	FALSE
ENST00000289575.10_2	ENSG00000137491.15_6	SLCO2B1	iPSC-CVPC	Heart	-0.812424503079824	0.144123047588023	2.65017636596955e-08	0.00101424899702021	24.9129444444444	49.8940781520926	-1.00197305173915	FALSE
ENST00000289707.10_4	ENSG00000158714.11_5	SLAMF8	iPSC-CVPC	Heart	-1.74709747621636	0.125001590979498	1.07412815543836e-38	4.11079586367815e-34	11.2101111111111	86.3158755760369	-2.94482535254571	TRUE
ENST00000289734.13_4	ENSG00000029534.21_9	ANK1	iPSC-CVPC	Heart	1.38460650158431	0.085430292969432	2.2798068747395e-49	8.72504889031554e-45	49.6193333333333	5.03359447004608	3.30124145583209	TRUE
ENST00000289816.9_3	ENSG00000158805.12_5	ZNF276	iPSC-CVPC	Heart	0.92390071109533	0.151307320045169	1.82082557410915e-09	6.96848155467313e-05	19.671395721539	12.7305482539304	0.627804771404703	FALSE
ENST00000289865.12_7	ENSG00000143258.16_7	USP21	iPSC-CVPC	Heart	1.6395782938574	0.130327712309901	2.01704827088111e-32	7.7194454374891e-28	52.6786222100012	33.8120150957255	0.639681613794285	FALSE
ENST00000289902.2_2	ENSG00000158869.11_4	FCER1G	iPSC-CVPC	Heart	-1.30502581159136	0.151319611923076	5.60319742820775e-17	2.14439968774939e-12	18.4057777777778	85.0575115207373	-2.20827993211966	TRUE
ENST00000289921.8_2	ENSG00000158863.22_4	FAM160B2	iPSC-CVPC	Heart	1.92769453184299	0.097144611441145	6.09710661546436e-68	2.33342367280437e-63	54.2616666666667	21.636198156682	1.32648634550778	FALSE
ENST00000289968.11_3	ENSG00000140750.17_8	ARHGAP17	iPSC-CVPC	Heart	1.78390744917905	0.0998367009300238	1.03597701986243e-57	3.96478765271551e-53	34.7152222222222	8.77820276497696	1.98357090651882	FALSE
ENST00000290209.9_2	ENSG00000140199.12_7	SLC12A6	iPSC-CVPC	Heart	2.16648421959536	0.106489041416915	1.41529067884876e-70	5.41645895702209e-66	50.5185555555556	1.86202764976959	4.76186698851652	TRUE
ENST00000290219.10_2	ENSG00000159128.14_4	IFNGR2	iPSC-CVPC	Heart	0.829945416079873	0.136612200665473	2.1844686831462e-09	8.36018009726882e-05	14.3454232632292	11.1781789286509	0.359905362145762	FALSE
ENST00000290246.11_3	ENSG00000062598.18_7	ELMO2	iPSC-CVPC	Heart	0.853908810437665	0.139504597022924	1.66756333832413e-09	6.38193165210028e-05	42.8986111111111	25.8726728110599	0.729501838408253	FALSE
ENST00000290291.10_4	ENSG00000060491.16_6	OGFR	iPSC-CVPC	Heart	1.55462643481244	0.10232393593701	1.98380893040734e-44	7.59223515756193e-40	95.6279444444444	80.3347695852535	0.251407731025368	FALSE
ENST00000290349.11_2	ENSG00000159228.13_4	CBR1	iPSC-CVPC	Heart	-1.57881053451627	0.125490942492572	2.00403426108636e-32	7.66963952060361e-28	64.7909464609095	78.6341828236531	-0.279364365626323	FALSE
ENST00000290429.11_3	ENSG00000100294.13_7	MCAT	iPSC-CVPC	Heart	1.12969271705426	0.1056455913321	1.42770905127169e-24	5.46398531012189e-20	48.6975	33.2405299539171	0.550904326901175	FALSE
ENST00000290510.10_2	ENSG00000110811.20_5	P3H3	iPSC-CVPC	Heart	0.618005723280305	0.118892650981695	2.75457696448161e-07	0.0105420415007676	9.75066666666667	6.97119815668203	0.484094224415019	FALSE
ENST00000290524.8_3	ENSG00000143390.17_6	RFX5	iPSC-CVPC	Heart	-1.1347587427412	0.133294649389208	1.32539109336149e-16	5.07240425340376e-12	52.0588333333333	64.9292446815226	-0.318725446140806	FALSE
ENST00000290607.12_2	ENSG00000159433.12_5	STARD9	iPSC-CVPC	Heart	0.76166630497235	0.134654095392203	2.38025427889271e-08	0.000910947115075029	37.8078120799031	28.8781768366942	0.388704700099571	FALSE
ENST00000290649.10_5	ENSG00000159461.15_7	AMFR	iPSC-CVPC	Heart	1.02373274507978	0.127230210172702	4.48982442366192e-15	1.71830070517965e-10	62.7452777777778	44.7746177271674	0.486825770682402	FALSE
ENST00000290776.13_2	ENSG00000140848.17_5	CPNE2	iPSC-CVPC	Heart	0.943036733348824	0.155982984477643	2.59579461249129e-09	9.93436556146542e-05	26.9456470519615	17.7199769585253	0.604675502965882	FALSE
ENST00000290795.7_4	ENSG00000159592.11_7	GPBP1L1	iPSC-CVPC	Heart	1.22479146861644	0.140772358274497	3.08973255732453e-17	1.18247154701367e-12	26.6332222222222	19.984331797235	0.414357648533206	FALSE
ENST00000290810.8_5	ENSG00000159593.15_8	NAE1	iPSC-CVPC	Heart	1.25635999758698	0.112422600990905	1.68232822602481e-26	6.43843835381955e-22	78.8421666666667	46.9067050691244	0.749173260499901	FALSE
ENST00000290855.11_2	ENSG00000069493.15_8	CLEC2D	iPSC-CVPC	Heart	0.89937831825564	0.141410072544143	3.96552688633454e-10	1.51764679466909e-05	39.0109223688742	30.8065026953526	0.3406431997626	FALSE
ENST00000290858.11_2	ENSG00000067955.15_6	CBFB	iPSC-CVPC	Heart	0.869373207062594	0.102637125504402	1.84229686753284e-16	7.05065434173493e-12	5.9416498350165	1.67145161290323	1.8297619931691	FALSE
ENST00000290902.10_3	ENSG00000159674.12_8	SPON2	iPSC-CVPC	Heart	0.689854296153033	0.129006609620789	1.26429519378747e-07	0.00483858413614403	78.1345547945206	64.5655333637143	0.275196492395282	FALSE
ENST00000290921.10_4	ENSG00000159692.15_8	CTBP1	iPSC-CVPC	Heart	0.956322658823302	0.122877788273397	3.06398897130224e-14	1.17261921920708e-09	12.074	14.8530414746544	-0.298854677362793	FALSE
ENST00000291107.6_3	ENSG00000159842.15_7	ABR	iPSC-CVPC	Heart	1.75048497377162	0.113488317464308	1.52565729969152e-45	5.83884305164942e-41	20.0998888888889	5.48688940092166	1.87312712543584	FALSE
ENST00000291182.9_4	ENSG00000159917.17_7	ZNF235	iPSC-CVPC	Heart	1.21894790096794	0.128128699812748	4.24482732748522e-20	1.62453786650187e-15	20.1629714195247	9.46774193548387	1.09061597681155	FALSE
ENST00000291358.10_3	ENSG00000160051.11_4	IQCC	iPSC-CVPC	Heart	1.30463018921726	0.115351461244276	4.75489670059953e-27	1.81974651628645e-22	82.8873333333333	34.7191244239631	1.25542108381961	FALSE
ENST00000291386.4_3	ENSG00000160075.12_5	SSU72	iPSC-CVPC	Heart	-0.982972647052161	0.108643812926347	1.953582458817e-18	7.47655542813854e-14	95.7562222222222	94.2782488479263	0.0224412743570569	FALSE
ENST00000291503.9_2	ENSG00000105726.17_5	ATP13A1	iPSC-CVPC	Heart	1.94083121549329	0.112861008000878	2.64619197213153e-54	1.01272412965446e-49	36.8508333333333	13.214930875576	1.47952836577231	FALSE
ENST00000291552.8_2	ENSG00000160201.11_5	U2AF1	iPSC-CVPC	Heart	0.650864488187282	0.120140230086114	8.71684636188618e-08	0.00333602427115746	6.137	5.13205069124424	0.257998162922048	FALSE
ENST00000291565.9_2	ENSG00000160209.19_4	PDXK	iPSC-CVPC	Heart	1.02570481794428	0.14079817581815	1.0025946299464e-12	3.83702990826787e-08	31.3583888888889	25.2455299539171	0.312823476753326	FALSE
ENST00000291574.9_2	ENSG00000160218.13_4	TRAPPC10	iPSC-CVPC	Heart	1.13316089509192	0.132983766718822	1.24719330230296e-16	4.77313348724366e-12	76.9739258796343	56.8794679218714	0.436461861201468	FALSE
ENST00000291700.9_3	ENSG00000160307.10_5	S100B	iPSC-CVPC	Heart	-1.71786631590581	0.120766178158826	7.5917383184673e-40	2.90543417186062e-35	9.71461111111111	80.4261070160265	-3.04943573976172	TRUE
ENST00000291750.6_2	ENSG00000188171.16_7	ZNF626	iPSC-CVPC	Heart	-0.908126393145246	0.138691498119968	1.24318987851956e-10	4.75781198408221e-06	71.2114444444444	71.9061751152074	-0.0140065544581814	FALSE
ENST00000291775.3_1	ENSG00000160360.13_6	GPSM1	iPSC-CVPC	Heart	-1.33134235363884	0.130366812043929	1.05158434850184e-22	4.02451846015139e-18	29.2502333044473	49.512534562212	-0.75934567129935	FALSE
ENST00000291842.10_2	ENSG00000160410.15_5	SHKBP1	iPSC-CVPC	Heart	1.66144018102708	0.111777576165233	7.44436152818709e-43	2.84903160045248e-38	59.7562222222222	33.4911059907834	0.835310924532985	FALSE
ENST00000291900.7_3	ENSG00000160445.11_7	ZER1	iPSC-CVPC	Heart	-1.43412780750728	0.119582305348097	6.80370030299996e-30	2.60384414296112e-25	77.202	89.9297926267281	-0.220160919400414	FALSE
ENST00000291901.12_2	ENSG00000105048.17_8	TNNT1	iPSC-CVPC	Heart	-0.848747475739387	0.0909015253318397	1.84086665064856e-19	7.0451807586971e-15	23.8557550253817	44.0604309615121	-0.885146258536219	FALSE
ENST00000292035.10_3	ENSG00000160563.14_6	MED27	iPSC-CVPC	Heart	-1.07221878352312	0.150541447470771	3.00780342677191e-12	1.15111644945988e-07	85.7163080525281	88.7091765408713	-0.0495136401429235	FALSE
ENST00000292123.9_1	ENSG00000160633.13_4	SAFB	iPSC-CVPC	Heart	1.10669673625368	0.131583955557664	2.91199840013604e-16	1.11445090771606e-11	22.2512222222222	17.18133640553	0.373042325948971	FALSE
ENST00000292169.6_2	ENSG00000160678.12_4	S100A1	iPSC-CVPC	Heart	-0.749727687626838	0.146761430713954	4.35310196043239e-07	0.0166597565127708	42.3372118510371	71.7155668626686	-0.760360047266979	FALSE
ENST00000292180.8_2	ENSG00000160688.19_4	FLAD1	iPSC-CVPC	Heart	0.974360648895141	0.118881459173008	1.47468942836998e-15	5.64378391131475e-11	3.85283333333333	3.52930875576037	0.126534131507913	FALSE
ENST00000292211.5_3	ENSG00000160714.10_5	UBE2Q1	iPSC-CVPC	Heart	1.8333004427616	0.134870425733062	6.1591913925223e-37	2.35718413783221e-32	69.5967777777778	48.8392104614423	0.510980635299632	FALSE
ENST00000292246.8_4	ENSG00000160746.13_8	ANO10	iPSC-CVPC	Heart	2.05593826649394	0.120466587001517	1.1970201632206e-53	4.58111586666156e-49	66.545397421369	23.9854623961567	1.47217863396971	FALSE
ENST00000292254.8_1	ENSG00000160753.16_5	RUSC1	iPSC-CVPC	Heart	-1.03655465922839	0.123496272572795	3.31960357232167e-16	1.27044548316323e-11	3.57388888888889	19.4864285714286	-2.44690301369591	TRUE
ENST00000292314.6_2	ENSG00000160799.11_7	CCDC12	iPSC-CVPC	Heart	1.17119795023314	0.131948384925762	7.71822050472705e-18	2.95384016936409e-13	90.5475555555556	78.2896774193549	0.209853595227956	FALSE
ENST00000292327.6_3	ENSG00000160808.11_6	MYL3	iPSC-CVPC	Heart	-0.539344270690225	0.0951827279672444	2.2527710294616e-08	0.000862158000685249	76.4130863080359	71.7717080757362	0.0904044762180407	FALSE
ENST00000292330.3_3	ENSG00000160813.7_5	PPP1R35	iPSC-CVPC	Heart	1.22298956281481	0.135563675420249	2.41195654658643e-18	9.23079889944093e-14	63.6277829661478	44.8746315852286	0.503756758836032	FALSE
ENST00000292377.4_3	ENSG00000213420.8_5	GPC2	iPSC-CVPC	Heart	1.22469254963729	0.136167527384379	3.00901345741587e-18	1.15157954028763e-13	84.9680555555556	42.8555760368664	0.987437621132983	FALSE
ENST00000292401.9_3	ENSG00000160862.13_8	AZGP1	iPSC-CVPC	Heart	-1.40365456932967	0.110280864712981	4.5587070630093e-33	1.74466278008429e-28	18.5381111111111	75.3190092165899	-2.02251977007142	TRUE
ENST00000292432.10_3	ENSG00000160883.11_5	HK3	iPSC-CVPC	Heart	-1.8251543650763	0.110626892363626	8.27960472894159e-51	3.16868752581324e-46	2.83888277838883	38.8319883080816	-3.77385039479888	TRUE
ENST00000292433.4_2	ENSG00000160888.7_4	IER2	iPSC-CVPC	Heart	-0.991785115719638	0.120392213294437	1.0770828749074e-15	4.12210387055811e-11	72.3689444444444	81.8782718894009	-0.178109924408643	FALSE
ENST00000292476.10_2	ENSG00000160917.15_6	CPSF4	iPSC-CVPC	Heart	1.09085637674665	0.115067049501461	5.60660806786826e-20	2.14570497365386e-15	50.5517777777778	34.8095841706152	0.538277248970579	FALSE
ENST00000292524.6_2	ENSG00000160959.8_7	LRRC14	iPSC-CVPC	Heart	0.911398393233593	0.120990584302554	1.8062284723296e-13	6.91261698645261e-09	64.8667222222222	50.4177973078268	0.363545449908349	FALSE
ENST00000292530.11_2	ENSG00000160961.12_4	ZNF333	iPSC-CVPC	Heart	1.71723985186873	0.112339463270011	7.08431765804985e-45	2.71123921091226e-40	54.7522333322223	33.9337557603687	0.690196697950392	FALSE
ENST00000292539.8_1	ENSG00000160972.9_4	PPP1R16A	iPSC-CVPC	Heart	0.791303278250563	0.0988593221992092	6.11608374228809e-15	2.34068640901108e-10	18.3636666666667	8.2994470046083	1.1457670324689	FALSE
ENST00000292562.12_3	ENSG00000198169.9_6	ZNF251	iPSC-CVPC	Heart	1.20266391413963	0.108219165791471	3.00256835857562e-26	1.14911293651048e-21	86.3351495739315	72.0098195894696	0.261754390020988	FALSE
ENST00000292566.4_3	ENSG00000160993.4_5	ALKBH4	iPSC-CVPC	Heart	1.25693816649038	0.139834720797304	3.13915337544018e-18	1.20138538831471e-13	79.5345	60.8314746543779	0.386762821876417	FALSE
ENST00000292579.11_2	ENSG00000196150.13_5	ZNF250	iPSC-CVPC	Heart	1.27099468550774	0.136406951057208	2.15921067881489e-19	8.26351518889247e-15	17.9460555555556	18.1745391705069	-0.0182520015152834	FALSE
ENST00000292586.11_4	ENSG00000161010.15_8	MRNIP	iPSC-CVPC	Heart	1.72673329708571	0.0741451491958411	3.06114992190368e-86	1.17153268661176e-81	49.7878888888889	0.304124423963134	7.35498935059193	TRUE
ENST00000292596.15_2	ENSG00000213316.10_6	LTC4S	iPSC-CVPC	Heart	-1.37053462575	0.139834144511521	3.72250910172669e-21	1.42464145832182e-16	7.25511111111111	37.8989790076292	-2.38508936868225	TRUE
ENST00000292616.10_2	ENSG00000161036.13_5	LRWD1	iPSC-CVPC	Heart	-0.795353112262761	0.151977595994173	2.29505764586476e-07	0.00878341511648902	70.6964444444444	70.9160599078341	-0.00447472340648637	FALSE
ENST00000292644.5_3	ENSG00000161057.12_6	PSMC2	iPSC-CVPC	Heart	-0.84717521951241	0.132716007237363	3.4391567710325e-10	1.31619968784185e-05	84.6353643357887	87.2221345100513	-0.0434336865998028	FALSE
ENST00000292852.9_3	ENSG00000269190.6_7	FBXO17	iPSC-CVPC	Heart	0.966535614682525	0.149515698881488	2.08808839835211e-10	7.99132310933336e-06	79.506	64.5374978216464	0.3009260946421	FALSE
ENST00000292853.9_3	ENSG00000161243.9_10	FBXO27	iPSC-CVPC	Heart	-0.745745993664016	0.129586337417786	1.37591516331151e-08	0.000526576492150948	46.4368247008633	64.9262620373907	-0.483532826626502	FALSE
ENST00000292879.9_2	ENSG00000161265.15_8	U2AF1L4	iPSC-CVPC	Heart	0.90539724201197	0.103394953115905	1.98732455892581e-17	7.60568981946497e-13	36.5077777777778	22.6738940092166	0.687171674380222	FALSE
ENST00000292894.2_3	ENSG00000161277.11_5	THAP8	iPSC-CVPC	Heart	-0.911815791595385	0.133519277246229	2.07600841746455e-11	7.94509181447858e-07	74.0536377473364	83.8622731620847	-0.179451329288867	FALSE
ENST00000293190.10_3	ENSG00000161509.14_5	GRIN2C	iPSC-CVPC	Heart	-0.779536561072018	0.15080660762179	3.19541598946691e-07	0.0122291765332888	35.4867777777778	65.0986175115208	-0.875345322733149	FALSE
ENST00000293195.10_4	ENSG00000161513.12_6	FDXR	iPSC-CVPC	Heart	1.0666295085435	0.144250777723451	4.73408663834027e-13	1.8117822973592e-08	73.9568333333333	52.3899539170507	0.497393260087939	FALSE
ENST00000293217.10_6	ENSG00000161533.12_7	ACOX1	iPSC-CVPC	Heart	-1.57554802545189	0.124409045624797	8.67655323151023e-33	3.32060368723128e-28	49.2663888888889	62.9122977264486	-0.352738324871779	FALSE
ENST00000293308.11_4	ENSG00000170421.12_8	KRT8	iPSC-CVPC	Heart	0.599775129528275	0.11295085688991	1.53893958821849e-07	0.00588967569807098	92.9752222222222	84.0148387096774	0.146202131713481	FALSE
ENST00000293349.10_2	ENSG00000068137.15_5	PLEKHH3	iPSC-CVPC	Heart	0.751175264426392	0.125182102205751	3.37698259205179e-09	0.000129240500780414	17.6310577942206	7.70883190022012	1.19353485940385	FALSE
ENST00000293379.9_3	ENSG00000161638.11_6	ITGA5	iPSC-CVPC	Heart	1.71019220554643	0.114149191401501	2.03379746175745e-43	7.78354626589194e-39	85.6597777777778	54.3285023041475	0.656908658335017	FALSE
ENST00000293471.11_2	ENSG00000176024.18_7	ZNF613	iPSC-CVPC	Heart	1.66386774326668	0.134669039740173	1.91393382648747e-31	7.3248161473502e-27	53.0695331022453	24.7950658620774	1.09783079866594	FALSE
ENST00000293683.9_1	ENSG00000065989.16_6	PDE4A	iPSC-CVPC	Heart	-1.1366102852833	0.147713166395917	5.75271855371399e-14	2.20162291769188e-09	7.49477777777778	10.8464055299539	-0.533259408945527	FALSE
ENST00000293748.9_3	ENSG00000197283.17_10	SYNGAP1	iPSC-CVPC	Heart	2.12248515050963	0.116916335136923	3.58123735335961e-59	1.37057534750426e-54	10.9129444444444	3.29280150382001	1.72865295942585	FALSE
ENST00000293760.10_3	ENSG00000161904.12_7	LEMD2	iPSC-CVPC	Heart	0.894476116892498	0.125705135312578	3.14680238097732e-12	1.20431273922383e-07	27.3182777777778	15.4787557603687	0.819577027900324	FALSE
ENST00000293829.9_2	ENSG00000161958.11_5	FGF11	iPSC-CVPC	Heart	-1.18586854026283	0.10548391652102	8.99808077009232e-27	3.44365549152203e-22	28.2744623148796	56.1876443715076	-0.99075332829743	FALSE
ENST00000293872.12_2	ENSG00000007392.16_7	LUC7L	iPSC-CVPC	Heart	1.46000382226134	0.104480435303322	1.10490378369836e-38	4.22857727059199e-34	20.9184444444444	2.09564516129032	3.31930920989069	TRUE
ENST00000293894.4_2	ENSG00000005513.10_4	SOX8	iPSC-CVPC	Heart	0.796480865923555	0.147733661275889	1.00217534930287e-07	0.00383542527931701	81.9036666666667	60.7137096774194	0.431905713735632	FALSE
ENST00000293925.9_1	ENSG00000007545.16_5	CRAMP1	iPSC-CVPC	Heart	-0.974248748584873	0.138565509219451	5.53239971466546e-12	2.11730469479962e-07	67.0087222222222	77.7548187070694	-0.214583189416279	FALSE
ENST00000293971.10_2	ENSG00000162066.15_5	AMDHD2	iPSC-CVPC	Heart	1.01681206461747	0.145827106852877	8.12834106940748e-12	3.11079741067294e-07	21.0087592796276	12.0207928769335	0.8054589052641	FALSE
ENST00000294066.7_5	ENSG00000168067.12_10	MAP4K2	iPSC-CVPC	Heart	0.858035027489339	0.140337080976279	1.73703981625799e-09	6.64782508080095e-05	7.42131558510816	11.4834179653259	-0.629805251978829	FALSE
ENST00000294072.9_5	ENSG00000162144.10_6	CYB561A3	iPSC-CVPC	Heart	-1.36151496127474	0.122854440445384	4.00176244281667e-26	1.53151450449037e-21	26.2913888888889	40.4456221198157	-0.621393195278727	FALSE
ENST00000294172.7_4	ENSG00000162231.14_7	NXF1	iPSC-CVPC	Heart	1.24413095889535	0.10078069990177	2.12026749984185e-31	8.11447574864475e-27	50.5648888888889	26.9139631336406	0.909781111590066	FALSE
ENST00000294189.11_5	ENSG00000162244.12_9	RPL29	iPSC-CVPC	Heart	1.8950187811005	0.10164631315511	1.08368694331762e-61	4.14737830077086e-57	99.0995555555556	75.8126267281106	0.386440435348469	FALSE
ENST00000294244.9_2	ENSG00000168005.9_5	SPINDOC	iPSC-CVPC	Heart	1.02305489737621	0.128867410108894	9.88469324439833e-15	3.78297095156369e-10	93.5873734071038	79.4860140276295	0.235612864719516	FALSE
ENST00000294256.12_4	ENSG00000162298.18_6	SYVN1	iPSC-CVPC	Heart	0.758435200083936	0.151079644648286	6.79328921374043e-07	0.025998597149906	34.9217777777778	25.7374423963134	0.440258308801017	FALSE
ENST00000294258.8_2	ENSG00000162300.13_6	ZFPL1	iPSC-CVPC	Heart	0.988356200084034	0.124099286326044	8.20791744150392e-15	3.14125208403797e-10	77.7532777777778	64.9989861751152	0.25848627916433	FALSE
ENST00000294304.12_2	ENSG00000162337.12_5	LRP5	iPSC-CVPC	Heart	1.10344577082077	0.102693870836972	8.91687975250924e-25	3.41257905008281e-20	81.2652910153429	51.6901008194112	0.652751282318953	FALSE
ENST00000294309.8_4	ENSG00000162341.18_5	TPCN2	iPSC-CVPC	Heart	-1.4181007999692	0.131640145379639	6.93649758834461e-25	2.65466699203537e-20	26.1709444444444	47.2779723502304	-0.853202174169136	FALSE
ENST00000294339.3_2	ENSG00000162367.11_4	TAL1	iPSC-CVPC	Heart	-1.20272208543073	0.106366420319313	4.87719003954655e-27	1.86654940003486e-22	0.123444444444444	23.3178801843318	-7.56143091948929	TRUE
ENST00000294360.5_3	ENSG00000162384.14_5	CZIB	iPSC-CVPC	Heart	1.08231692701947	0.114135247750765	5.48722789928793e-20	2.10001698933648e-15	78.4991111111111	61.6097235023042	0.349518256652511	FALSE
ENST00000294383.7_3	ENSG00000162402.14_5	USP24	iPSC-CVPC	Heart	1.1681812867083	0.132821976102734	1.46796866258184e-17	5.61806286856696e-13	85.5724413780844	71.1390548802263	0.266504443634098	FALSE
ENST00000294599.8_2	ENSG00000162591.16_5	MEGF6	iPSC-CVPC	Heart	1.42190837769549	0.128100467388881	3.39750718573007e-26	1.30025997505075e-21	22.3141070670711	9.82741182382213	1.18307265682962	FALSE
ENST00000294618.12_3	ENSG00000130158.14_7	DOCK6	iPSC-CVPC	Heart	1.04012988365812	0.124430384059759	4.3094813476232e-16	1.64928160654888e-11	25.4395	16.4373502304148	0.630092566197981	FALSE
ENST00000294724.8_2	ENSG00000162688.17_5	AGL	iPSC-CVPC	Heart	1.52580563598744	0.0888688264076733	3.63936054841956e-54	1.39281967548565e-49	19.829802336433	1.51457709528586	3.71068337540005	TRUE
ENST00000294728.7_2	ENSG00000162692.12_5	VCAM1	iPSC-CVPC	Heart	0.787014279463215	0.120637338463063	1.44426048556531e-10	5.527329304307e-06	96.5922258551923	63.265825896673	0.610480665641068	FALSE
ENST00000294785.10_2	ENSG00000162736.17_7	NCSTN	iPSC-CVPC	Heart	0.714733860280243	0.116340088678135	1.45975236860411e-09	5.58661828988479e-05	82.1305	63.716198156682	0.366257894912831	FALSE
ENST00000294905.4_4	ENSG00000123636.18_6	BAZ2B	iPSC-CVPC	Heart	1.38357237881489	0.124990153145519	4.51089388718322e-26	1.72636419956389e-21	19.5886666666667	9.7571617953412	1.00548574498108	FALSE
ENST00000294952.13_2	ENSG00000162869.16_5	PPP1R21	iPSC-CVPC	Heart	1.05275497276949	0.130140322634373	3.26474841491522e-15	1.2494518658722e-10	62.1970340799254	33.7598305998893	0.881538120912153	FALSE
ENST00000294964.6_2	ENSG00000162878.13_4	PKDCC	iPSC-CVPC	Heart	1.39729502788439	0.115944329954294	3.8351119174114e-30	1.46773568191252e-25	28.9033644857736	18.3159447004608	0.658137324556917	FALSE
ENST00000295006.6_2	ENSG00000162909.18_4	CAPN2	iPSC-CVPC	Heart	1.09834623244756	0.10375288748437	3.76081285335494e-24	1.43930068710747e-19	92.8313888888889	63.9775576036866	0.537046785960718	FALSE
ENST00000295050.12_3	ENSG00000010072.16_5	SPRTN	iPSC-CVPC	Heart	0.9396597172792	0.147443854304053	3.66439717622982e-10	1.40240144331491e-05	74.6108333333333	64.9508294930876	0.200037171338886	FALSE
ENST00000295087.13_3	ENSG00000162980.17_6	ARL5A	iPSC-CVPC	Heart	-0.979092797051123	0.132431683377251	4.76953517059181e-13	1.82534880513719e-08	46.8775555555556	71.7340783410138	-0.61376131356937	FALSE
ENST00000295095.11_2	ENSG00000075884.14_7	ARHGAP15	iPSC-CVPC	Heart	-1.51283117107671	0.106888619144527	1.63094785087122e-39	6.24180052006925e-35	4.0545	48.3517651921444	-3.57597264185025	TRUE
ENST00000295119.9_3	ENSG00000163002.13_9	NUP35	iPSC-CVPC	Heart	-1.23756613663635	0.134071867786268	4.41507353879331e-19	1.68969279403159e-14	63.95399580042	77.3933018218915	-0.275174209983162	FALSE
ENST00000295213.9_4	ENSG00000163071.11_5	SPATA18	iPSC-CVPC	Heart	-0.995468476100356	0.145975643120146	2.21016514014834e-11	8.45852300786171e-07	53.4487694674977	77.3124193548387	-0.532543451543839	FALSE
ENST00000295237.10_1	ENSG00000163092.21_6	XIRP2	iPSC-CVPC	Heart	-1.00915830433235	0.0843698663506763	9.26865803224158e-30	3.54720811551918e-25	12.7405555555556	31.6328110599078	-1.31199357901581	FALSE
ENST00000295256.10_3	ENSG00000163106.11_5	HPGDS	iPSC-CVPC	Heart	-1.07261822730438	0.14410173048221	3.3675028258217e-13	1.28877700647022e-08	19.3835	69.943202764977	-1.85135476404129	FALSE
ENST00000295317.4_3	ENSG00000163162.9_5	RNF149	iPSC-CVPC	Heart	1.71216171906833	0.109884634258725	2.64452010591654e-46	1.01208428973532e-41	66.0119783243898	37.3772571291258	0.820567132021024	FALSE
ENST00000295321.9_3	ENSG00000163166.15_6	IWS1	iPSC-CVPC	Heart	0.561895233971284	0.0693798459514429	3.04400854201519e-15	1.16497250911463e-10	82.581	48.191935483871	0.777018144939589	FALSE
ENST00000295324.4_2	ENSG00000163171.8_4	CDC42EP3	iPSC-CVPC	Heart	-0.861830898011195	0.150797226449375	1.71783441068693e-08	0.000657432407313995	49.5119302847493	56.3959199517836	-0.187814596768824	FALSE
ENST00000295497.12_3	ENSG00000128656.15_6	CHN1	iPSC-CVPC	Heart	1.09840307262352	0.134385648487513	1.74566316040403e-15	6.68082748118226e-11	12.1347777777778	5.12889400921659	1.24242802606283	FALSE
ENST00000295566.8_3	ENSG00000163374.19_6	YY1AP1	iPSC-CVPC	Heart	0.846835957265697	0.11766872351781	1.82390290692964e-12	6.98025881511043e-08	6.38455555555556	5.49808755760369	0.215656311812749	FALSE
ENST00000295694.9_4	ENSG00000163472.19_6	TMEM79	iPSC-CVPC	Heart	1.83272062633517	0.111265154002162	1.12277687989106e-50	4.29697939703108e-46	82.6585555555556	13.6179032258065	2.60165956709966	TRUE
ENST00000295709.8_2	ENSG00000163482.12_7	STK36	iPSC-CVPC	Heart	0.935958983304628	0.13849163057069	3.2777737982869e-11	1.25443681034238e-06	12.9425555555556	6.86571428571429	0.914640784529826	FALSE
ENST00000295713.5	ENSG00000163486.8	SRGAP2	iPSC-CVPC	Heart	1.55613607724507	0.118990760784995	1.29126703458546e-34	4.94180806806201e-30	24.5847884822629	12.4385887148612	0.982943136595426	FALSE
ENST00000295736.9_2	ENSG00000033867.16_6	SLC4A7	iPSC-CVPC	Heart	1.0741864358501	0.150902844070902	3.08984203131074e-12	1.18251344380293e-07	31.0095555555556	13.5258140752745	1.19699742082989	FALSE
ENST00000295748.7_2	ENSG00000163512.14_5	AZI2	iPSC-CVPC	Heart	-1.01457191328625	0.108343778295015	1.46804448426805e-19	5.61835304574225e-15	7.73405153929052	16.9231196866008	-1.12969926248378	FALSE
ENST00000295754.10_3	ENSG00000163513.19_6	TGFBR2	iPSC-CVPC	Heart	-0.811414524609743	0.160877124504754	6.0363141985963e-07	0.0231015780694479	67.9240902909709	69.3893403908457	-0.0307907140982656	FALSE
ENST00000295759.12_3	ENSG00000163521.16_6	GLB1L	iPSC-CVPC	Heart	-0.807459882963544	0.145441311193932	4.22799685102059e-08	0.00161809667485409	14.2694444444444	28.637603686636	-1.00498160989805	FALSE
ENST00000295760.11_4	ENSG00000163520.14_6	FBLN2	iPSC-CVPC	Heart	1.22581478038886	0.111393950892924	8.24965638949057e-26	3.15722599682194e-21	79.4990555555556	55.4903686635945	0.518700333448429	FALSE
ENST00000295770.4_2	ENSG00000163527.10_4	STT3B	iPSC-CVPC	Heart	-1.25309978273324	0.124483124503792	3.77094044783517e-22	1.443176618791e-17	71.9745	82.8153225806452	-0.202411859861407	FALSE
ENST00000295797.5_2	ENSG00000163558.13_4	PRKCI	iPSC-CVPC	Heart	0.986759594280272	0.120108357823147	1.27410855895632e-15	4.87614086598173e-11	79.3025474508105	38.9591947349044	1.02540335262414	FALSE
ENST00000295802.9_3	ENSG00000042445.14_7	RETSAT	iPSC-CVPC	Heart	0.922328692459433	0.121351140730603	1.12214829776756e-13	4.29457375038623e-09	85.325396321479	60.6859216589862	0.491613341510252	FALSE
ENST00000295809.11_1	ENSG00000163565.18_6	IFI16	iPSC-CVPC	Heart	-1.058554974749	0.146803851176891	1.66037269302083e-12	6.35441233346002e-08	10.8686180104212	18.9551382488479	-0.802420471402656	FALSE
ENST00000295851.10_5	ENSG00000138443.16_6	ABI2	iPSC-CVPC	Heart	-1.00995971217723	0.0811041727100308	7.25395459028397e-32	2.77616096124758e-27	0.154611111111111	18.7217629481292	-6.91992848138324	TRUE
ENST00000295874.14_1	ENSG00000144724.20_5	PTPRG	iPSC-CVPC	Heart	1.90547323752176	0.113480600494042	2.87316028785985e-52	1.09958717376684e-47	24.7220395904854	1.64407834101383	3.91044682100352	TRUE
ENST00000295888.8_2	ENSG00000163625.15_6	WDFY3	iPSC-CVPC	Heart	-1.0131052688325	0.126024114692001	4.73907949971352e-15	1.81369311533536e-10	44.3381666666667	65.0457688839411	-0.552906097528422	FALSE
ENST00000295897.9_3	ENSG00000163631.17_9	ALB	iPSC-CVPC	Heart	1.10361840679358	0.117437951476692	1.11607177698348e-19	4.27131829769348e-15	20.8419296181493	5.75786853342316	1.85588209946729	FALSE
ENST00000295899.10_3	ENSG00000163634.12_7	THOC7	iPSC-CVPC	Heart	-0.71401483918772	0.137844818607593	3.02428962445199e-07	0.0115742588217402	91.9246666666667	90.1297926267281	0.0284479686965063	FALSE
ENST00000295903.8_4	ENSG00000163638.13_6	ADAMTS9	iPSC-CVPC	Heart	1.48419930847593	0.109418718916384	8.31486206902944e-37	3.18218086243826e-32	29.2703851559289	11.0596025680601	1.40414218706171	FALSE
ENST00000295908.11_2	ENSG00000163644.15_6	PPM1K	iPSC-CVPC	Heart	1.54780266915151	0.0816659885029142	2.70417405076093e-63	1.03491445096672e-58	13.8615555555556	0.241728110599078	5.8415601027125	TRUE
ENST00000295920.7_1	ENSG00000163655.16_4	GMPS	iPSC-CVPC	Heart	-1.171382871	0.149080470817282	1.78738409453159e-14	6.84049766818185e-10	74.2992102734171	73.9623936293007	0.00655496130231829	FALSE
ENST00000295926.8_3	ENSG00000163660.12_4	CCNL1	iPSC-CVPC	Heart	2.00146416831638	0.0881461697920395	4.00149710163407e-83	1.53141295576638e-78	37.173	20.8883410138249	0.831557208021312	FALSE
ENST00000295930.7_1	ENSG00000174891.13_7	RSRC1	iPSC-CVPC	Heart	1.57255923345165	0.0997711175181776	3.50880793347351e-47	1.34285588421965e-42	28.6320861358309	4.35916812696611	2.71550803643958	TRUE
ENST00000295955.13_4	ENSG00000163682.16_6	RPL9	iPSC-CVPC	Heart	-1.73060340551069	0.0910581668034949	1.44171330510462e-63	5.51758098996589e-59	68.1211666666667	88.1072350230415	-0.371157349186392	FALSE
ENST00000295956.9_2	ENSG00000136068.15_6	FLNB	iPSC-CVPC	Heart	1.51566753461641	0.109848133866801	7.14045505220048e-38	2.73272355302765e-33	40.0338888888889	11.9694470046083	1.74186526534431	FALSE
ENST00000295962.8_1	ENSG00000163686.15_5	ABHD6	iPSC-CVPC	Heart	0.858114970122634	0.131406030005675	1.38729928993307e-10	5.30933311250285e-06	29.3822262273773	15.3738496426855	0.934465245912992	FALSE
ENST00000295971.12_4	ENSG00000163694.15_6	RBM47	iPSC-CVPC	Heart	0.83878574571295	0.134915385084523	9.41209931028339e-10	3.60210452703856e-05	33.331	11.8015668202765	1.4978861920708	FALSE
ENST00000295974.12_3	ENSG00000163697.17_7	APBB2	iPSC-CVPC	Heart	0.871602830835394	0.155806646887308	3.35494624006596e-08	0.00128397147553564	10.5064882801218	6.72663594470046	0.643323454544957	FALSE
ENST00000295992.8_3	ENSG00000163710.9_7	PCOLCE2	iPSC-CVPC	Heart	-0.997351215994529	0.139896827439122	2.87429808857598e-12	1.10002262147891e-07	37.2123223622082	44.1853686635945	-0.247788291814429	FALSE
ENST00000296015.9_3	ENSG00000163728.11_9	TTC14	iPSC-CVPC	Heart	1.86125022766343	0.100349811707442	3.37813194323927e-61	1.2928448759971e-56	53.353	29.6015136781253	0.849898444831331	FALSE
ENST00000296031.4_2	ENSG00000081041.9_5	CXCL2	iPSC-CVPC	Heart	-1.09438230180471	0.117714167070318	2.56114326642113e-19	9.80175139492031e-15	4.81972222222222	7.61644455370131	-0.6601676865801	FALSE
ENST00000296048.10_2	ENSG00000163754.18_6	GYG1	iPSC-CVPC	Heart	-0.740072824478491	0.143068142072921	3.1344910506024e-07	0.0119960106997604	89.1047222222222	80.1298847926267	0.153161488849364	FALSE
ENST00000296059.7_3	ENSG00000163762.7_6	TM4SF18	iPSC-CVPC	Heart	-0.730096508330933	0.139215325764769	2.16773568824141e-07	0.0082961412524687	38.8779444444445	73.4419124423963	-0.91765168455895	FALSE
ENST00000296088.12_2	ENSG00000163788.14_4	SNRK	iPSC-CVPC	Heart	0.724349094667853	0.134573851841701	1.05003944281912e-07	0.00401860595161305	45.7861111111111	21.435069124424	1.09493696387015	FALSE
ENST00000296098.4_1	ENSG00000138100.14_3	TRIM54	iPSC-CVPC	Heart	0.72737934407527	0.0604779723585009	4.86259536549276e-30	1.86096387232773e-25	5.41277882211779	3.43399725004458	0.656480553582657	FALSE
ENST00000296102.8_2	ENSG00000243147.8_5	MRPL33	iPSC-CVPC	Heart	1.01623132785108	0.108651492082074	1.6111846966192e-19	6.16616495243134e-15	36.0874444444444	23.282465437788	0.632253144598868	FALSE
ENST00000296122.10_1	ENSG00000213639.10_7	PPP1CB	iPSC-CVPC	Heart	0.648366107760663	0.11461028592679	2.37143189287509e-08	0.000907570699722226	54.3412777777778	29.3264158883651	0.889847725714627	FALSE
ENST00000296137.7_3	ENSG00000163820.15_5	FYCO1	iPSC-CVPC	Heart	1.15958267609055	0.112465487411035	4.41599291021073e-23	1.69004464666675e-18	61.7859444444445	32.3114746543779	0.935232084907973	FALSE
ENST00000296181.9_3	ENSG00000082781.12_6	ITGB5	iPSC-CVPC	Heart	1.04041590706687	0.147662212477912	5.00977998864648e-12	1.91729289945489e-07	59.6200555555556	50.6097457950058	0.236382491742549	FALSE
ENST00000296215.8_4	ENSG00000163877.11_5	SNIP1	iPSC-CVPC	Heart	1.91167143751442	0.111720875301492	7.13419919630025e-54	2.73032937441607e-49	89.1193888888889	57.4607142857143	0.633163412924491	FALSE
ENST00000296218.8_2	ENSG00000163879.11_5	DNALI1	iPSC-CVPC	Heart	1.21861699405487	0.0970764403566039	2.65181893610629e-32	1.01487762503724e-27	25.4592823162128	3.92376683760195	2.69788053119566	TRUE
ENST00000296273.6_3	ENSG00000163918.10_7	RFC4	iPSC-CVPC	Heart	0.859248873461212	0.133305249455858	2.34413330452736e-10	8.97123256975666e-06	67.2847335488673	48.0588263086134	0.485477788776739	FALSE
ENST00000296292.8_3	ENSG00000163933.10_8	RFT1	iPSC-CVPC	Heart	1.44944946275668	0.137974280489928	7.78931943599061e-24	2.98105044134797e-19	31.0611297814663	26.9056474721192	0.207201280585982	FALSE
ENST00000296315.7_3	ENSG00000163947.11_8	ARHGEF3	iPSC-CVPC	Heart	-0.74750508131689	0.137807573439832	8.40948608379416e-08	0.00321839441912886	48.7175555555556	70.9878571428571	-0.54313051830742	FALSE
ENST00000296325.9_2	ENSG00000163956.13_7	LRPAP1	iPSC-CVPC	Heart	-1.41539703095894	0.121438125317169	1.7855271552582e-28	6.83339097588866e-24	51.0143333333333	57.4762442396313	-0.172063139160456	FALSE
ENST00000296328.9_3	ENSG00000163960.12_6	UBXN7	iPSC-CVPC	Heart	-1.10989707824248	0.111463516275056	9.70565880480939e-22	3.7144526811886e-17	77.1766666666667	92.9183640552995	-0.267799020049594	FALSE
ENST00000296343.10_6	ENSG00000145016.16_7	RUBCN	iPSC-CVPC	Heart	2.0933382525162	0.134533266367274	3.36075663314852e-46	1.28619517107227e-41	25.5398502427535	19.2500386988951	0.407888719477276	FALSE
ENST00000296351.8_2	ENSG00000163975.12_7	MELTF	iPSC-CVPC	Heart	1.19971089248469	0.117596742398663	1.15205151538e-22	4.4090163545108e-18	36.5849444444445	21.5439631336406	0.763966401880046	FALSE
ENST00000296380.8_1	ENSG00000164002.11_8	EXO5	iPSC-CVPC	Heart	0.927775439787249	0.149035759526629	8.96817431738919e-10	3.43220999300802e-05	18.584200691042	18.2730288468849	0.024360851246351	FALSE
ENST00000296388.10_3	ENSG00000117385.16_5	P3H1	iPSC-CVPC	Heart	1.58128051890825	0.104795643804825	6.25563353040412e-44	2.39409350842096e-39	63.9343333333333	17.5902070507235	1.86181841538406	FALSE
ENST00000296411.11_2	ENSG00000164024.12_3	METAP1	iPSC-CVPC	Heart	-0.764206820120049	0.140572712182229	7.88232864734351e-08	0.00301664599662483	89.4155555555556	89.8400230414747	-0.0068324599582092	FALSE
ENST00000296412.13_3	ENSG00000197894.11_8	ADH5	iPSC-CVPC	Heart	2.58649898204883	0.112423992076931	9.88755207347482e-85	3.78406505403955e-80	70.3481111111111	41.329930875576	0.767324735953496	FALSE
ENST00000296440.11_3	ENSG00000164050.13_5	PLXNB1	iPSC-CVPC	Heart	1.71439680012863	0.114010433528729	1.10924521145515e-43	4.24519234876e-39	32.0318333333333	12.4095622119816	1.36805415217141	FALSE
ENST00000296464.9_2	ENSG00000164070.12_5	HSPA4L	iPSC-CVPC	Heart	-0.929848912762631	0.133735559117777	9.26062557039404e-12	3.5441340120455e-07	28.3103256507683	52.4495005130823	-0.889600689287119	FALSE
ENST00000296487.8_3	ENSG00000164088.18_6	PPM1M	iPSC-CVPC	Heart	-1.33320166276607	0.126476429959692	5.64299688277481e-24	2.15963133700675e-19	4.87236183048362	18.0113195869353	-1.88621070367329	FALSE
ENST00000296506.8_3	ENSG00000164106.8_5	SCRG1	iPSC-CVPC	Heart	0.833511015287228	0.14357418478199	1.03451843063787e-08	0.000395920548589419	83.9575555555556	59.2164516129032	0.503662119354866	FALSE
ENST00000296509.11_3	ENSG00000164109.14_5	MAD2L1	iPSC-CVPC	Heart	1.60672733129884	0.130810412257038	3.92431413471343e-31	1.50187426249618e-26	18.3304696308147	11.8264913393453	0.632221627354719	FALSE
ENST00000296526.12_2	ENSG00000120251.20_6	GRIA2	iPSC-CVPC	Heart	0.884074746388321	0.0915999142352509	1.32908945545524e-20	5.08655825497275e-16	3.06783333333333	2.50274193548387	0.293710568955596	FALSE
ENST00000296529.11_2	ENSG00000164124.11_5	TMEM144	iPSC-CVPC	Heart	1.26741864086874	0.132394830071722	2.57559550588563e-20	9.85706156057489e-16	68.2935	49.1809447004608	0.473648825588423	FALSE
ENST00000296530.12_3	ENSG00000164125.15_7	GASK1B	iPSC-CVPC	Heart	1.56461262037999	0.106359653828731	3.97015343136249e-42	1.51941741971674e-37	49.496	5.06718894009217	3.28805441036995	TRUE
ENST00000296543.10_2	ENSG00000164134.13_4	NAA15	iPSC-CVPC	Heart	-0.87087798645843	0.144881256922753	3.1802222139633e-09	0.000121710284350589	77.423400198869	78.9040322580645	-0.0273293608560033	FALSE
ENST00000296550.12_3	ENSG00000170390.16_6	DCLK2	iPSC-CVPC	Heart	0.821829192159901	0.122870949666204	5.11643267320075e-11	1.95810994836066e-06	48.2899814351898	23.3530774134568	1.04811123146275	FALSE
ENST00000296555.11_4	ENSG00000109670.16_8	FBXW7	iPSC-CVPC	Heart	-0.698717768136195	0.0776688365721759	2.95863665235836e-18	1.13229983322407e-13	3.59143228021062	42.3592452436784	-3.56004566610663	TRUE
ENST00000296582.8_2	ENSG00000164168.8_4	TMEM184C	iPSC-CVPC	Heart	-0.728275160290618	0.136254061993818	1.28076524520625e-07	0.00490161666992884	64.2961214822962	77.9256863115532	-0.27736724322103	FALSE
ENST00000296595.10_4	ENSG00000164180.13_5	TMEM161B	iPSC-CVPC	Heart	1.01227694473007	0.141535681498445	2.46466328702769e-12	9.43251286578367e-08	61.5994444444445	43.7437788018433	0.493839486710253	FALSE
ENST00000296615.10_1	ENSG00000164197.12_5	RNF180	iPSC-CVPC	Heart	1.17312197048015	0.110069366509423	1.96465422897661e-24	7.51892819971638e-20	53.5152222222222	11.7166359447005	2.19139091384834	TRUE
ENST00000296632.8_3	ENSG00000164211.13_5	STARD4	iPSC-CVPC	Heart	-1.15076228863186	0.13446563676256	9.37129322247149e-17	3.58648762917206e-12	58.9409081758491	69.24212882168	-0.232380790441728	FALSE
ENST00000296666.13_2	ENSG00000164244.21_3	PRRC1	iPSC-CVPC	Heart	0.837302474268514	0.133311513127729	6.41741433115034e-10	2.45600863867455e-05	56.5630555555556	41.6413594470046	0.441842888698962	FALSE
ENST00000296679.9_3	ENSG00000164253.14_9	WDR41	iPSC-CVPC	Heart	2.55262822535719	0.114429080501906	5.39735679419217e-81	2.06562241870529e-76	34.4765	22.6127880184332	0.608474443202598	FALSE
ENST00000296702.9_1	ENSG00000113649.11_3	TCERG1	iPSC-CVPC	Heart	1.06423930708261	0.114224035227663	2.16894742270173e-19	8.30077868142179e-15	29.7538333333333	21.1170046082949	0.494670343221708	FALSE
ENST00000296785.8_3	ENSG00000164331.10_6	ANKRA2	iPSC-CVPC	Heart	1.27508996562361	0.115822764499343	7.90192855218953e-26	3.02414707620846e-21	58.7832486418025	40.0853412147265	0.552330336574197	FALSE
ENST00000296824.4_3	ENSG00000164366.4_6	CCDC127	iPSC-CVPC	Heart	0.975546518797378	0.126612819373868	5.3474265772867e-14	2.04651362539339e-09	95.5534444444444	80.7597235023041	0.242671908101033	FALSE
ENST00000296873.11_3	ENSG00000164402.14_10	SEPTIN8	iPSC-CVPC	Heart	1.58324942821259	0.110814816825864	3.87602813413876e-40	1.48339472721625e-35	20.4857264218023	3.51550305798913	2.54281599701188	TRUE
ENST00000296933.10_3	ENSG00000072803.17_5	FBXW11	iPSC-CVPC	Heart	0.90121071777885	0.125584900082695	2.09690545684694e-12	8.02506687389892e-08	23.1930555555556	15.413133640553	0.589532693859645	FALSE
ENST00000296953.6_2	ENSG00000164463.12_6	CREBRF	iPSC-CVPC	Heart	-1.62443176886093	0.105556560990011	2.25601356039849e-45	8.63398949700106e-41	51.0144444444445	90.9102304147465	-0.833536858904841	FALSE
ENST00000297056.11_3	ENSG00000164535.15_6	DAGLB	iPSC-CVPC	Heart	1.15263444722179	0.113881570042843	2.33490873254341e-22	8.93592921031688e-18	90.165402315324	59.3604922687455	0.603070901968786	FALSE
ENST00000297071.9_3	ENSG00000164548.11_5	TRA2A	iPSC-CVPC	Heart	1.23275109545341	0.129296226974749	3.56455081068629e-20	1.36418924075775e-15	63.7248888888889	52.2591786351319	0.286172502962606	FALSE
ENST00000297107.11_2	ENSG00000164574.16_5	GALNT10	iPSC-CVPC	Heart	-1.44598385403572	0.116039154519422	6.66034761420417e-32	2.54898163543208e-27	82.5785	94.491198156682	-0.194413735860872	FALSE
ENST00000297109.11_2	ENSG00000164576.12_4	SAP30L	iPSC-CVPC	Heart	0.917696723010471	0.150315122124275	1.83125367082478e-09	7.00839092361352e-05	53.2837188114522	41.3112712346277	0.367159319784726	FALSE
ENST00000297130.4_1	ENSG00000164591.13_4	MYOZ3	iPSC-CVPC	Heart	-0.733304879233697	0.129068095456457	2.07148557952266e-08	0.000792778246139117	14.2018523758735	30.4499306567039	-1.10035982711286	FALSE
ENST00000297135.7_2	ENSG00000164597.13_6	COG5	iPSC-CVPC	Heart	1.33957553444942	0.0889462112386298	8.58011733989787e-44	3.28369670715231e-39	32.4045253196903	4.04047972391701	3.00359680213491	TRUE
ENST00000297151.9_3	ENSG00000164609.10_5	SLU7	iPSC-CVPC	Heart	1.49138529455622	0.129104708127464	4.80922112971607e-28	1.84053701855364e-23	71.2402777777778	50.2641859339412	0.503162319831868	FALSE
ENST00000297156.4_2	ENSG00000164615.5_4	CAMLG	iPSC-CVPC	Heart	1.03635625742149	0.115235904532394	3.02520818096712e-18	1.15777742293793e-13	73.9206666666667	44.3177880184332	0.73809189236888	FALSE
ENST00000297205.7_2	ENSG00000164647.9_6	STEAP1	iPSC-CVPC	Heart	-0.991471980575577	0.161764208401343	1.58945599793938e-09	6.0830070497138e-05	38.8423888888889	75.9978571428572	-0.968326808215626	FALSE
ENST00000297268.11_2	ENSG00000164692.18_4	COL1A2	iPSC-CVPC	Heart	1.24846670929543	0.106695576918506	1.14870888623765e-28	4.39622377852011e-24	83.7076666666667	54.8548156682028	0.60974148378572	FALSE
ENST00000297273.9_2	ENSG00000127995.17_4	CASD1	iPSC-CVPC	Heart	1.22766462302262	0.117145507594596	9.77966541038826e-24	3.74277574920969e-19	87.6201474741415	49.6022852230906	0.820856054437764	FALSE
ENST00000297290.4_2	ENSG00000164713.10_4	BRI3	iPSC-CVPC	Heart	-1.04387324110067	0.150465188525565	1.02355827933316e-11	3.91725989083594e-07	49.7203888888889	55.0401612903226	-0.146647117237417	FALSE
ENST00000297354.7_3	ENSG00000164764.11_6	SBSPON	iPSC-CVPC	Heart	-1.19229204147376	0.141679955722849	2.80684256983719e-16	1.07420671990239e-11	62.8954444444445	92.0228801843318	-0.549037085832544	FALSE
ENST00000297373.6_2	ENSG00000164776.9_5	PHKG1	iPSC-CVPC	Heart	-1.42818267737266	0.116323497547908	4.13131692940912e-31	1.58109630205416e-26	7.52844444444444	10.6074826065781	-0.494658607280813	FALSE
ENST00000297423.9_2	ENSG00000164808.17_9	SPIDR	iPSC-CVPC	Heart	-1.49322689415307	0.133183661291637	1.19625573607018e-26	4.57819032751419e-22	33.7793888888889	58.1975576036866	-0.784815380110216	FALSE
ENST00000297447.10_2	ENSG00000164830.18_8	OXR1	iPSC-CVPC	Heart	1.1601945755026	0.0854409755061449	7.14341825273073e-37	2.73385759950258e-32	36.8650555555556	12.9662839107794	1.5074888633676	FALSE
ENST00000297450.7_2	ENSG00000154188.10_6	ANGPT1	iPSC-CVPC	Heart	1.14208730886454	0.148660433335834	6.27438367486365e-14	2.40126937620707e-09	26.5495682876157	12.1286581618336	1.13026845349154	FALSE
ENST00000297488.10_2	ENSG00000129422.14_7	MTUS1	iPSC-CVPC	Heart	1.51030782931951	0.112184483682178	2.40581605515476e-36	9.20729862468278e-32	62.5235707595907	33.0183410138249	0.92113253914194	FALSE
ENST00000297494.8_2	ENSG00000164867.11_5	NOS3	iPSC-CVPC	Heart	-1.53161063868497	0.100210674701015	7.26413236880302e-45	2.7800560988646e-40	18.6441204157362	43.2267050691244	-1.213202135947	FALSE
ENST00000297508.8_3	ENSG00000164877.19_5	MICALL2	iPSC-CVPC	Heart	1.47363510754331	0.122075920900489	3.15156290019316e-30	1.20613463753292e-25	27.5722222222222	9.53140159716747	1.53245526423602	FALSE
ENST00000297533.9_3	ENSG00000164897.14_7	TMUB1	iPSC-CVPC	Heart	1.1328788531947	0.129743837227461	2.4197610087457e-17	9.26066735657067e-13	64.565901504294	43.4799677221218	0.57042158164776	FALSE
ENST00000297534.7_2	ENSG00000164898.13_7	FMC1	iPSC-CVPC	Heart	1.20338393458239	0.12997759731504	3.51596498985597e-19	1.34559496126778e-14	68.2202497361375	49.3021032389849	0.468550842666751	FALSE
ENST00000297578.9_3	ENSG00000164933.12_7	SLC25A32	iPSC-CVPC	Heart	1.00843931670195	0.141424762606155	2.84782948132338e-12	1.08989282079727e-07	83.345101412081	64.0753018292641	0.379329038250476	FALSE
ENST00000297591.10_3	ENSG00000164944.12_8	VIRMA	iPSC-CVPC	Heart	1.42593594583504	0.11126014883176	1.86474716871881e-33	7.13657388940376e-29	63.7426111111111	28.8835023041475	1.14201242938202	FALSE
ENST00000297596.3_3	ENSG00000164949.8_7	GEM	iPSC-CVPC	Heart	-1.05462200373123	0.160694684474088	1.13124377432663e-10	4.32938304872545e-06	61.1220895132709	65.1197672859442	-0.091401679916447	FALSE
ENST00000297598.5_2	ENSG00000164951.16_7	PDP1	iPSC-CVPC	Heart	-0.941809024973671	0.113968661914236	8.86978188659659e-16	3.39455422581938e-11	73.7648333333333	89.8533179723502	-0.284638589101391	FALSE
ENST00000297620.8_3	ENSG00000164970.15_6	FAM219A	iPSC-CVPC	Heart	0.81721476825457	0.122910016521058	6.58155107673549e-11	2.51882541257744e-06	43.457195124932	16.1764899685147	1.42569646038365	FALSE
ENST00000297814.7_3	ENSG00000165115.15_5	KIF27	iPSC-CVPC	Heart	0.737370378515571	0.148072444050223	8.30376957545303e-07	0.0317793565422163	63.5041666666667	50.1916359447005	0.339404283784709	FALSE
ENST00000297848.8_3	ENSG00000187955.12_5	COL14A1	iPSC-CVPC	Heart	1.34696872500235	0.155751557726356	4.65149374303588e-17	1.78017317039726e-12	34.4028692630737	24.0995499989172	0.513522685536409	FALSE
ENST00000297875.7_3	ENSG00000147041.12_6	SYTL5	iPSC-CVPC	Heart	1.12583526829345	0.0932736582853234	3.18966999798004e-30	1.22071860492694e-25	22.3233333333333	6.7265668202765	1.73061020821844	FALSE
ENST00000297904.4_3	ENSG00000165197.5_8	VEGFD	iPSC-CVPC	Heart	-0.922056655084439	0.132211294763205	8.05424435690214e-12	3.08243985783002e-07	46.6311111111111	83.6272580645161	-0.842680455103201	FALSE
ENST00000297988.6_3	ENSG00000165269.13_6	AQP7	iPSC-CVPC	Heart	-1.42075939168641	0.0842243286265564	1.17547589507092e-52	4.49866379802592e-48	1.63105555555556	16.9036175115207	-3.37345420022534	TRUE
ENST00000298048.7_3	ENSG00000165304.8_5	MELK	iPSC-CVPC	Heart	1.56805490681388	0.0742572826293811	1.17597455256005e-74	4.50057221010257e-70	40.7372222222222	0.689101382488479	5.88548754756291	TRUE
ENST00000298068.9_1	ENSG00000165338.16_5	HECTD2	iPSC-CVPC	Heart	1.25780664208524	0.118243078206937	2.36650116324543e-24	9.05683660185659e-20	85.9877777777778	47.7372580645161	0.849015907869433	FALSE
ENST00000298090.10_2	ENSG00000156504.16_4	FAM122B	iPSC-CVPC	Heart	-0.636189025115164	0.129512082965568	1.15919479771909e-06	0.0443635441035073	24.1278718183737	39.8333383065122	-0.723275723208022	FALSE
ENST00000298190.10_1	ENSG00000147121.16_6	KRBOX4	iPSC-CVPC	Heart	1.47127726996411	0.113536982043425	4.37696275550093e-34	1.67510741615776e-29	50.8045207979202	23.2770421874863	1.1260491330143	FALSE
ENST00000298223.11_2	ENSG00000165457.14_6	FOLR2	iPSC-CVPC	Heart	-1.88904268734142	0.121073228540199	2.09022335209582e-46	7.99949379080591e-42	1.11111111111111	76.0797695852535	-6.09743787830962	TRUE
ENST00000298229.7_2	ENSG00000165458.14_8	INPPL1	iPSC-CVPC	Heart	1.04991142259095	0.130846461777627	5.29242352247244e-15	2.02546340628543e-10	40.7499444444445	29.9292396313364	0.44524246563109	FALSE
ENST00000298248.12_3	ENSG00000165475.15_6	CRYL1	iPSC-CVPC	Heart	-0.883042001198113	0.143446253705612	1.35601074168841e-09	5.18958870951571e-05	76.0441111111111	73.3211520737327	0.0526070746474395	FALSE
ENST00000298281.8_1	ENSG00000165494.11_4	PCF11	iPSC-CVPC	Heart	1.6960947830384	0.0904404040200741	2.90900769794e-62	1.11330633607862e-57	36.3067694397227	20.8791402459724	0.798176259150029	FALSE
ENST00000298295.4_3	ENSG00000165507.9_9	DEPP1	iPSC-CVPC	Heart	1.08645184566969	0.12407678912052	1.9936105500621e-17	7.62974693614266e-13	98.6091111111111	83.3366129032258	0.242770487392203	FALSE
ENST00000298307.10_2	ENSG00000165516.11_4	KLHDC2	iPSC-CVPC	Heart	-1.33300285599125	0.115003858203206	3.30741361507494e-28	1.26578026462533e-23	1.37188797231388	11.9209677419355	-3.11926677659088	TRUE
ENST00000298310.10_3	ENSG00000165525.18_5	NEMF	iPSC-CVPC	Heart	-1.31528297787487	0.122670307991734	1.09833690902467e-24	4.20344518452831e-20	20.1582777777778	40.302603686636	-0.999500657350149	FALSE
ENST00000298317.9_4	ENSG00000165526.9_7	RPUSD4	iPSC-CVPC	Heart	0.739295414814837	0.117795836723623	6.60304221271273e-10	2.52705028522729e-05	78.5057222222222	71.5947235023042	0.132944549321668	FALSE
ENST00000298406.6_5	ENSG00000139977.14_7	NAA30	iPSC-CVPC	Heart	-2.25455005820392	0.107737102159867	1.19604172162475e-73	4.57737127283008e-69	39.4003280727483	64.8223981357625	-0.718284752290664	FALSE
ENST00000298468.9_4	ENSG00000165637.13_5	VDAC2	iPSC-CVPC	Heart	-0.806671417427316	0.156446745163121	3.41371847407452e-07	0.0130646419721306	7.94405555555556	11.3421889400922	-0.513751476987261	FALSE
ENST00000298532.2_2	ENSG00000165684.4_5	SNAPC4	iPSC-CVPC	Heart	-1.77412052038915	0.109401119700366	2.05316466344756e-49	7.85766648348016e-45	79.1441111111111	96.4203456221198	-0.284855593625722	FALSE
ENST00000298537.11_4	ENSG00000165689.17_8	ENTR1	iPSC-CVPC	Heart	1.05835433386795	0.139124135672674	1.06976741851974e-13	4.0941068874169e-09	6.87394444444445	5.02861043158357	0.450978400228557	FALSE
ENST00000298556.8_2	ENSG00000165704.15_4	HPRT1	iPSC-CVPC	Heart	-1.05283245448289	0.119254923665791	1.12771208938966e-17	4.31586693730317e-13	86.6972777777778	96.3093548387097	-0.151689243767034	FALSE
ENST00000298564.14_1	ENSG00000048140.18_7	TSPAN17	iPSC-CVPC	Heart	-0.74007420712946	0.121226071144737	1.83387784770501e-09	7.01843391095184e-05	14.027	22.5779549579604	-0.686708329048849	FALSE
ENST00000298585.3_3	ENSG00000165724.6_5	ZMYND19	iPSC-CVPC	Heart	0.758259780672424	0.110202226529789	1.48570817756345e-11	5.68595376635308e-07	96.7169444444445	87.6768433179724	0.141572809565945	FALSE
ENST00000298694.9_2	ENSG00000165801.10_5	ARHGEF40	iPSC-CVPC	Heart	1.04444745629756	0.121163783705192	5.78810422954358e-17	2.21516536968862e-12	60.9307222222222	41.4420276497696	0.5560752489289	FALSE
ENST00000298717.9_3	ENSG00000165819.12_6	METTL3	iPSC-CVPC	Heart	1.30861935939088	0.103074058711836	6.30418031363291e-33	2.41267284783045e-28	74.432	35.5951382488479	1.06424279734051	FALSE
ENST00000298784.5_3	ENSG00000122376.11_6	SHLD2	iPSC-CVPC	Heart	1.53389831608407	0.144410234987643	2.72630205399624e-24	1.0433830590849e-19	26.7880512337655	18.7164762648159	0.517280786897536	FALSE
ENST00000298786.4_3	ENSG00000122376.11_6	SHLD2	iPSC-CVPC	Heart	1.77648586745532	0.123732867501108	1.82329179585995e-40	6.97792003193562e-36	71.560694986057	36.4681469180271	0.97253050583812	FALSE
ENST00000298815.13_3	ENSG00000165895.19_6	ARHGAP42	iPSC-CVPC	Heart	1.07349401092701	0.102713324342982	1.26164317338166e-23	4.82843458884895e-19	47.0135411792154	18.8477720039056	1.31868235955737	FALSE
ENST00000298912.9_3	ENSG00000165959.12_6	CLMN	iPSC-CVPC	Heart	-0.992267828211221	0.126798709645225	2.25046649025033e-14	8.61276030483704e-10	27.4362777777778	47.5233566228631	-0.792551971372724	FALSE
ENST00000299130.7_1	ENSG00000107949.17_6	BCCIP	iPSC-CVPC	Heart	-0.726746455094431	0.132399741728182	5.94072266159983e-08	0.00227357396982087	20.52600135542	28.3371761164897	-0.46524339137915	FALSE
ENST00000299166.9_3	ENSG00000166136.16_6	NDUFB8	iPSC-CVPC	Heart	-1.05906470829641	0.123823736741568	9.74378615084386e-17	3.72904439778945e-12	84.6513333333333	81.8378341013825	0.0487648284215894	FALSE
ENST00000299179.9_2	ENSG00000055950.16_5	MRPL43	iPSC-CVPC	Heart	-0.991105332897705	0.148459612476631	5.54427005987002e-11	2.12184759461286e-06	7.09122222222222	15.216797235023	-1.10155852595944	FALSE
ENST00000299206.8_4	ENSG00000166169.17_8	POLL	iPSC-CVPC	Heart	1.37020201027911	0.108649276612472	1.47984645829611e-32	5.66352038054504e-28	14.0417777777778	3.66221198156682	1.9389383946411	FALSE
ENST00000299237.2_2	ENSG00000166188.2_5	ZNF319	iPSC-CVPC	Heart	-1.14393680796194	0.120671356130401	5.62580562243639e-20	2.15305206976263e-15	86.2944444444445	95.6161520737327	-0.147986664753807	FALSE
ENST00000299240.10_1	ENSG00000052841.15_5	TTC17	iPSC-CVPC	Heart	1.72811594632358	0.0989843950500375	1.25704167008788e-55	4.81082417559333e-51	28.1823127131731	12.4858986175115	1.17449035115824	FALSE
ENST00000299259.10_3	ENSG00000166200.15_6	COPS2	iPSC-CVPC	Heart	-2.03894510250718	0.107666004189565	3.2408799045321e-63	1.24031714826348e-58	56.8109786576898	74.5476538313911	-0.391993192765783	FALSE
ENST00000299275.10_1	ENSG00000052126.14_6	PLEKHA5	iPSC-CVPC	Heart	1.45319328664893	0.0995198133721492	1.2931095053765e-41	4.9488593880264e-37	82.648	42.1118433179724	0.972753881663898	FALSE
ENST00000299314.12_3	ENSG00000111670.16_7	GNPTAB	iPSC-CVPC	Heart	1.87778196943232	0.0916686491884396	2.59298926628942e-71	9.92362922101624e-67	89.9522777777778	46.3123374874494	0.957763239031801	FALSE
ENST00000299335.8_3	ENSG00000166260.13_7	COX11	iPSC-CVPC	Heart	1.2817612037239	0.139730732993031	7.06464735081421e-19	2.70371118763011e-14	8.07080529724805	8.41659443733046	-0.0605239697775752	FALSE
ENST00000299345.10_2	ENSG00000150394.14_6	CDH8	iPSC-CVPC	Heart	1.29277476180017	0.119068889663672	3.19342003358305e-25	1.22215378105257e-20	11.0182222222222	7.70440092165899	0.516136780241889	FALSE
ENST00000299367.10_2	ENSG00000166278.15_7	C2	iPSC-CVPC	Heart	-1.18921236912176	0.116565407825049	1.15004976138318e-22	4.40135544178957e-18	10.1354444444444	34.9314746543779	-1.78511819519496	FALSE
ENST00000299381.5_2	ENSG00000166295.9_4	ANAPC16	iPSC-CVPC	Heart	2.34456763427594	0.109044424572501	1.06874470436295e-76	4.09019285806745e-72	10.0302777777778	5.46085197701428	0.877163603930124	FALSE
ENST00000299402.10_2	ENSG00000166313.19_8	APBB1	iPSC-CVPC	Heart	1.20636683101418	0.0915141800906762	4.40644939118775e-35	1.68639224650146e-30	60.9185	30.6488709677419	0.991046489287414	FALSE
ENST00000299427.12_5	ENSG00000166340.17_7	TPP1	iPSC-CVPC	Heart	1.21268029283407	0.0945568299231514	1.70795904856995e-33	6.53653007478206e-29	81.8686666666667	47.3817281105991	0.788980581797168	FALSE
ENST00000299498.11_3	ENSG00000166394.15_5	CYB5R2	iPSC-CVPC	Heart	0.945271940973523	0.154949010457918	1.8817971318424e-09	7.20182580327405e-05	59.0612401870924	37.476198156682	0.656237047456778	FALSE
ENST00000299505.7_2	ENSG00000166398.13_6	KIAA0355	iPSC-CVPC	Heart	0.949144903441613	0.143505599471008	8.20509283273319e-11	3.14017107801532e-06	93.5278333333333	84.0686635944701	0.153827627115326	FALSE
ENST00000299543.8_1	ENSG00000060069.17_3	CTDP1	iPSC-CVPC	Heart	1.23159733419655	0.137235046019269	3.52306441826839e-18	1.3483119835155e-13	59.6940561554956	41.6978989174815	0.517612596222584	FALSE
ENST00000299550.10_3	ENSG00000166436.16_6	TRIM66	iPSC-CVPC	Heart	-0.996302708448242	0.141098924964747	4.53131425131164e-12	1.73417927711948e-07	18.6622222222222	47.5088248847926	-1.34807473587062	FALSE
ENST00000299575.5_2	ENSG00000166454.10_5	ATMIN	iPSC-CVPC	Heart	-0.763744778767456	0.138730113270833	5.44243647020985e-08	0.00208287486151401	52.6199073037141	52.9105058180818	-0.00794550277704966	FALSE
ENST00000299576.9_1	ENSG00000166452.12_7	AKIP1	iPSC-CVPC	Heart	-0.952187701412246	0.131971203993042	1.61121136578969e-12	6.16626701801372e-08	13.5519444444444	34.3433330883502	-1.34153019700513	FALSE
ENST00000299626.10_3	ENSG00000159063.13_7	ALG8	iPSC-CVPC	Heart	0.780801333380201	0.129011469989026	2.50007447581553e-09	9.56803502639361e-05	65.1324444444445	40.3925576036866	0.689286874074423	FALSE
ENST00000299638.8_5	ENSG00000255529.9_8	POLR2M	iPSC-CVPC	Heart	-1.11630589095186	0.115744656014924	1.40921150227363e-20	5.39319334035141e-16	32.812601195436	65.8852755646095	-1.00570611213613	FALSE
ENST00000299667.9_3	ENSG00000166526.18_9	ZNF3	iPSC-CVPC	Heart	1.61229452588878	0.101446638250132	8.00128944795409e-48	3.06217348462651e-43	53.7525555555556	10.5513931394879	2.34889985044956	TRUE
ENST00000299687.9_1	ENSG00000215421.9_4	ZNF407	iPSC-CVPC	Heart	1.15549004634921	0.108248655199112	1.69361007911863e-24	6.48161513379491e-20	83.8648333333333	48.9966589861751	0.775382601368001	FALSE
ENST00000299705.10_2	ENSG00000166557.14_5	TMED3	iPSC-CVPC	Heart	-0.714938578570185	0.112122541126558	3.58891669357418e-10	1.37351430779777e-05	93.7715	84.6418433179724	0.147778464025433	FALSE
ENST00000299736.5_3	ENSG00000166582.10_5	CENPV	iPSC-CVPC	Heart	0.659183333084751	0.115332889462276	1.71476654609798e-08	0.000656258304857158	46.168	29.1106020480901	0.665348559395126	FALSE
ENST00000299767.10_2	ENSG00000166598.15_6	HSP90B1	iPSC-CVPC	Heart	0.803359566299015	0.105090234461499	8.22152634529034e-14	3.14646034760607e-09	87.9315	70.7601843317972	0.313442273223565	FALSE
ENST00000299853.10_3	ENSG00000058600.16_8	POLR3E	iPSC-CVPC	Heart	2.03759314870623	0.0990218358595099	8.39852738886492e-72	3.21420041699249e-67	40.5738237120732	14.1786345665495	1.51683066518761	FALSE
ENST00000299871.9_2	ENSG00000121417.14_5	ZNF211	iPSC-CVPC	Heart	0.853932310212553	0.1256476241091	2.56676727859336e-11	9.82327505190465e-07	8.65353608528036	5.07412363602349	0.770131107660074	FALSE
ENST00000299886.9_3	ENSG00000166685.12_7	COG1	iPSC-CVPC	Heart	1.54643750400768	0.0943417766007836	2.79265736654508e-50	1.06877790075047e-45	60.7304444444445	12.7291244239631	2.254286740812	TRUE
ENST00000299964.3_1	ENSG00000166741.7_3	NNMT	iPSC-CVPC	Heart	1.10503055051417	0.160193238271108	1.32561052186623e-11	5.07324402823425e-07	19.7974221577842	13.5227649769585	0.549922420559714	FALSE
ENST00000299977.9_2	ENSG00000166750.10_4	SLFN5	iPSC-CVPC	Heart	-1.71957095102437	0.109168655396703	3.93299021131812e-47	1.50519468377356e-42	65.3980555555556	94.853202764977	-0.536448746263542	FALSE
ENST00000299980.8_3	ENSG00000166747.12_7	AP1G1	iPSC-CVPC	Heart	1.034715229771	0.141971639186091	9.80588396198617e-13	3.75280985109173e-08	63.5278888888889	62.9841935483871	0.0124002606774984	FALSE
ENST00000300013.8_5	ENSG00000166788.10_9	SAAL1	iPSC-CVPC	Heart	0.795727972731871	0.133398174949961	4.15147832155242e-09	0.000158881226844133	20.2726624115366	12.19639780492	0.733080458563196	FALSE
ENST00000300027.12_4	ENSG00000140525.18_7	FANCI	iPSC-CVPC	Heart	-1.57960789445114	0.110254582861436	2.53256515194084e-40	9.69238009299279e-36	2.164	63.8539123184456	-4.88300261204067	TRUE
ENST00000300036.6_4	ENSG00000133392.18_7	MYH11	iPSC-CVPC	Heart	-1.57113859065019	0.125941786048702	5.7940003348531e-32	2.21742186815163e-27	19.2987777777778	36.8915898617512	-0.934782481825901	FALSE
ENST00000300069.5_3	ENSG00000166831.9_5	RBPMS2	iPSC-CVPC	Heart	0.707210680307927	0.0936753785887358	1.605639517121e-13	6.14494299597378e-09	38.4553333333333	18.8347004608295	1.02979060860476	FALSE
ENST00000300093.9_2	ENSG00000166851.15_5	PLK1	iPSC-CVPC	Heart	1.68283935159692	0.11679622935106	1.05308336539474e-40	4.03025534770221e-36	89.5131111111111	47.5672580645161	0.912130145482302	FALSE
ENST00000300128.9_5	ENSG00000166881.10_8	NEMP1	iPSC-CVPC	Heart	1.09522725367197	0.13352563841053	1.40667107640824e-15	5.38347087652198e-11	75.1944444444445	31.3722119815668	1.26113882205182	FALSE
ENST00000300134.8_3	ENSG00000166888.12_7	STAT6	iPSC-CVPC	Heart	2.0271195989823	0.10313139662495	5.87750787056794e-67	2.24938103714506e-62	72.3116666666667	46.3354377880184	0.642112425755028	FALSE
ENST00000300141.11_4	ENSG00000074603.19_8	DPP8	iPSC-CVPC	Heart	-1.02453275020625	0.132169672582339	3.82955163658604e-14	1.46560770683784e-09	68.7333888888889	79.6364285714286	-0.212417429473233	FALSE
ENST00000300145.4_2	ENSG00000166896.9_7	ATP23	iPSC-CVPC	Heart	0.986918182628386	0.145040032611098	2.43442489217269e-11	9.3167875048341e-07	20.401200602162	15.4479011730163	0.401243216818389	FALSE
ENST00000300146.10_3	ENSG00000166889.14_5	PATL1	iPSC-CVPC	Heart	0.667224700628692	0.136219890568679	1.24184030255278e-06	0.0475264702189975	99.39	94.952534562212	0.0658941934806252	FALSE
ENST00000300175.8_1	ENSG00000166922.8_3	SCG5	iPSC-CVPC	Heart	0.781645699710492	0.128030460832151	1.83123432835461e-09	7.00831689804593e-05	29.3494444444444	12.4997004608295	1.23143967184414	FALSE
ENST00000300176.9_2	ENSG00000106351.13_5	AGFG2	iPSC-CVPC	Heart	1.92286850416867	0.119224638766025	5.60929841100833e-49	2.146734594877e-44	17.5816060838361	12.5014136420459	0.491975625019505	FALSE
ENST00000300184.8_3	ENSG00000166927.13_5	MS4A7	iPSC-CVPC	Heart	-0.961094531187552	0.138241857599353	9.29862685955309e-12	3.55867748541956e-07	1.26838888888889	22.9180130581412	-4.17541292131	TRUE
ENST00000300209.13_2	ENSG00000123427.17_8	EEF1AKMT3	iPSC-CVPC	Heart	-1.41475973780768	0.147035835693515	1.7068146293783e-20	6.53215026809369e-16	55.5704444444445	85.4790322580645	-0.621252795966403	FALSE
ENST00000300231.6_2	ENSG00000166963.13_5	MAP1A	iPSC-CVPC	Heart	0.76724536090219	0.121061993441975	4.5469699242206e-10	1.74017085969847e-05	98.2117777777778	84.9942857142857	0.208530196067952	FALSE
ENST00000300245.8_2	ENSG00000166971.17_6	AKTIP	iPSC-CVPC	Heart	1.12130171969326	0.117134096508469	2.58032898953076e-20	9.87517707583317e-16	33.3973888888889	19.1947926267281	0.79902033881195	FALSE
ENST00000300255.7_2	ENSG00000166979.13_5	EVA1C	iPSC-CVPC	Heart	-1.69382383801184	0.13240541044412	2.36739102696882e-33	9.06024219931237e-29	7.39158288060083	33.1847695852535	-2.16656600660667	TRUE
ENST00000300278.8_1	ENSG00000159140.21_8	SON	iPSC-CVPC	Heart	1.4879885845321	0.122781096879246	1.97581384228057e-30	7.56163715579197e-26	12.6178333333333	8.83912442396313	0.513488826787187	FALSE
ENST00000300291.10_3	ENSG00000167005.14_7	NUDT21	iPSC-CVPC	Heart	0.952159205827286	0.15356551376225	1.04059673637147e-09	3.98246776976725e-05	73.2740642435756	68.0893900402587	0.105872629631134	FALSE
ENST00000300408.7_2	ENSG00000167085.11_8	PHB	iPSC-CVPC	Heart	2.26801096955316	0.13154207057436	1.56793271073647e-54	6.00063527725955e-50	69.4584444444444	51.1315437788019	0.441936516265663	FALSE
ENST00000300417.10_2	ENSG00000148356.13_4	LRSAM1	iPSC-CVPC	Heart	1.37244101414562	0.103179675946664	1.285772119929e-35	4.92077848018028e-31	60.0743896221489	26.5409558675469	1.17852975508336	FALSE
ENST00000300441.8_2	ENSG00000167107.12_4	ACSF2	iPSC-CVPC	Heart	0.97426829961613	0.104349636726648	1.84731395544746e-19	7.06985523889297e-15	68.1856111111111	30.7364746543779	1.14951562281196	FALSE
ENST00000300527.9_2	ENSG00000142173.16_6	COL6A2	iPSC-CVPC	Heart	1.39813362048325	0.116558466498035	6.6514458503417e-30	2.54557484138427e-25	84.5835	68.3370737327189	0.307707787879566	FALSE
ENST00000300540.7_1	ENSG00000105750.15_9	ZNF85	iPSC-CVPC	Heart	0.773482229485975	0.126277806056081	1.62632467555146e-09	6.22410716580299e-05	23.8309444444444	12.5400921658986	0.926288176572874	FALSE
ENST00000300584.7_2	ENSG00000167202.11_5	TBC1D2B	iPSC-CVPC	Heart	1.46963027833085	0.111990918257996	8.13433991513943e-35	3.11309322892301e-30	76.0079444444445	44.5632718894009	0.770295057724772	FALSE
ENST00000300619.12_3	ENSG00000167232.14_6	ZNF91	iPSC-CVPC	Heart	1.96969070193911	0.101502973838569	1.19654058650784e-65	4.57928047862415e-61	51.6759877734449	20.9272296835457	1.30411271831868	FALSE
ENST00000300650.9_5	ENSG00000167257.11_7	RNF214	iPSC-CVPC	Heart	-1.63690067045167	0.119453278587836	1.93542303321335e-37	7.40705749041081e-33	46.7045	69.3752988894659	-0.570860520962809	FALSE
ENST00000300658.9_3	ENSG00000161395.14_6	PGAP3	iPSC-CVPC	Heart	0.693217149013594	0.120761756226521	1.49203627946433e-08	0.000571017204513794	71.6397681454077	41.1917394136162	0.798405619672853	FALSE
ENST00000300682.14_4	ENSG00000167280.17_6	ENGASE	iPSC-CVPC	Heart	-0.765309425675439	0.129947647994846	6.41750940740546e-09	0.000245604502530814	11.8832372651624	24.7758798336756	-1.06000837812566	FALSE
ENST00000300714.7_3	ENSG00000167302.10_10	TEPSIN	iPSC-CVPC	Heart	1.64037474070486	0.109382656027213	1.73254751816852e-43	6.63063260678274e-39	43.8446411858814	28.4488407885751	0.624030655335672	FALSE
ENST00000300730.10_1	ENSG00000148985.20_7	PGAP2	iPSC-CVPC	Heart	1.21938597750902	0.117636806928355	2.7078470056781e-23	1.03632012754307e-18	16.5258888888889	8.66594470046083	0.931298937452519	FALSE
ENST00000300784.8_2	ENSG00000167363.14_7	FN3K	iPSC-CVPC	Heart	1.53391765801421	0.129678978169353	3.35993881204815e-29	1.28588218275895e-24	86.7722045684321	72.1241097387957	0.266751377284468	FALSE
ENST00000300823.10_1	ENSG00000167380.16_7	ZNF226	iPSC-CVPC	Heart	0.700650883132988	0.136836956786161	4.09877242022176e-07	0.0156864119294307	30.9752544745525	24.9616114356306	0.311405062124552	FALSE
ENST00000300835.8_2	ENSG00000156858.11_5	PRR14	iPSC-CVPC	Heart	1.71354836213545	0.122109471189162	5.90088830594127e-39	2.25832896356678e-34	49.0480281805153	25.3647834778734	0.95136829345645	FALSE
ENST00000300843.8_2	ENSG00000007047.15_6	MARK4	iPSC-CVPC	Heart	-0.634959823405526	0.0900897364815543	4.93832450328754e-12	1.88994617065317e-07	6.18487360152874	23.0391057530192	-1.89726870398047	FALSE
ENST00000300850.5_2	ENSG00000167395.10_7	ZNF646	iPSC-CVPC	Heart	-0.7566702331198	0.128959977212052	7.27250608859627e-09	0.000278326080516668	45.9875558610806	51.3056899379187	-0.157875309793994	FALSE
ENST00000300870.15_2	ENSG00000185947.15_5	ZNF267	iPSC-CVPC	Heart	-0.864736657388905	0.121375855171362	2.96701922497434e-12	1.13550792758993e-07	66.7457777777778	84.2741705069125	-0.336413944834181	FALSE
ENST00000300880.11_2	ENSG00000105327.18_5	BBC3	iPSC-CVPC	Heart	1.00217913325268	0.105552096990877	4.96869953440145e-20	1.90157099881078e-15	11.9766838149518	4.82957618063079	1.31026000422796	FALSE
ENST00000300896.9_3	ENSG00000170832.13_6	USP32	iPSC-CVPC	Heart	0.824260649115193	0.139396993766324	5.60288662099644e-09	0.000214428073872155	64.8222164394672	50.3968329434338	0.363155276784973	FALSE
ENST00000300900.9_2	ENSG00000167434.10_6	CA4	iPSC-CVPC	Heart	-1.0239905612087	0.129488324834218	1.23777657625933e-14	4.73709473500208e-10	29.8522777777778	63.7173184617022	-1.09384453674552	FALSE
ENST00000301011.9_3	ENSG00000158545.15_6	ZC3H18	iPSC-CVPC	Heart	1.10102993505993	0.120361588140938	8.68754534772069e-19	3.32481048002619e-14	71.7516111111111	47.062465437788	0.608434326151322	FALSE
ENST00000301012.8_3	ENSG00000167508.12_6	MVD	iPSC-CVPC	Heart	0.714599342684279	0.140713378021494	5.06869987481184e-07	0.0193984212908924	69.1178333333333	60.5561751152074	0.190783909576106	FALSE
ENST00000301015.14_4	ENSG00000103335.22_6	PIEZO1	iPSC-CVPC	Heart	1.40718725747452	0.103967017190602	1.13168943668041e-36	4.3310886431196e-32	25.5467777777778	14.6287557603687	0.804334267934839	FALSE
ENST00000301050.7_3	ENSG00000167535.8_5	CACNB3	iPSC-CVPC	Heart	1.59979570370258	0.131193623487042	9.43122943530745e-31	3.60942581718651e-26	34.0871111111111	13.1972580645161	1.36898811759129	FALSE
ENST00000301057.8_5	ENSG00000167543.16_8	TP53I13	iPSC-CVPC	Heart	1.43017876439808	0.0997305649645756	2.18972647582783e-40	8.38030219564069e-36	86.5552222222222	68.1726267281106	0.344428293838329	FALSE
ENST00000301073.4_2	ENSG00000171443.7_4	ZNF524	iPSC-CVPC	Heart	-0.902196784334352	0.156008614089671	1.17427172278277e-08	0.000449405531026194	83.6672503027475	84.7448192669213	-0.0184621520331204	FALSE
ENST00000301159.14_2	ENSG00000267796.8_5	LIN37	iPSC-CVPC	Heart	1.00637941286228	0.112174347114718	3.60306426296704e-18	1.37892872408012e-13	83.2863888888889	63.8043087557604	0.384426888221095	FALSE
ENST00000301165.9_4	ENSG00000167595.15_10	PROSER3	iPSC-CVPC	Heart	0.874503302156655	0.143444951563454	1.92779067299799e-09	7.37784768463061e-05	6.162	4.41442396313364	0.481173489067407	FALSE
ENST00000301178.9_2	ENSG00000167601.12_4	AXL	iPSC-CVPC	Heart	-1.70631846896648	0.110656341715958	1.60195250179565e-45	6.13083241962213e-41	81.8156666666667	94.6847465437788	-0.21075490265218	FALSE
ENST00000301242.9_3	ENSG00000167641.11_5	PPP1R14A	iPSC-CVPC	Heart	1.236373815408	0.130984868722512	7.89898834825138e-20	3.02302183075929e-15	88.3472222222222	75.0991474654378	0.234388244668841	FALSE
ENST00000301286.4_3	ENSG00000167676.4_8	PLIN4	iPSC-CVPC	Heart	1.26166883033268	0.121227999141212	1.86784137502227e-23	7.14841572634773e-19	86.3271666666667	82.4413824884793	0.0664459406121994	FALSE
ENST00000301310.8_2	ENSG00000018869.16_7	ZNF582	iPSC-CVPC	Heart	0.770757888482071	0.142450701820038	9.04056735517714e-08	0.00345991553249984	21.0715416180604	20.5173748823274	0.0384497116554881	FALSE
ENST00000301324.8_2	ENSG00000167695.15_5	TLCD3A	iPSC-CVPC	Heart	0.61238662165825	0.124678103401114	1.16179492591558e-06	0.0444630536097152	3.81414883511649	4.4130432187196	-0.210412734911661	FALSE
ENST00000301328.9_2	ENSG00000167699.13_5	GLOD4	iPSC-CVPC	Heart	-0.752658985449578	0.12911901438389	9.04298142771989e-09	0.000346083942220268	0.698611111111111	19.0754377880184	-4.77108276921079	TRUE
ENST00000301329.10_2	ENSG00000167699.13_5	GLOD4	iPSC-CVPC	Heart	1.85148909471556	0.0954460626883941	1.30113084425335e-65	4.979557854042e-61	74.7947777777778	33.8689400921659	1.14297470440427	FALSE
ENST00000301332.3_2	ENSG00000167702.12_4	KIFC2	iPSC-CVPC	Heart	0.942994017033258	0.153303615285249	1.39484668367661e-09	5.33821774309875e-05	56.5624869346399	44.1670871299967	0.356873865710872	FALSE
ENST00000301335.10_4	ENSG00000167703.15_5	SLC43A2	iPSC-CVPC	Heart	1.31545419225763	0.13485145998321	5.52702477448643e-21	2.1152476514437e-16	13.6244522103345	8.76224313743741	0.636826072857811	FALSE
ENST00000301336.7_4	ENSG00000167705.12_6	RILP	iPSC-CVPC	Heart	-1.18388049275501	0.147561390617988	5.33257602329935e-15	2.04083016987689e-10	33.737599440056	42.8260186792381	-0.344130239343409	FALSE
ENST00000301382.8_1	ENSG00000167733.13_5	HSD11B1L	iPSC-CVPC	Heart	0.746941001030705	0.141027986302462	1.65300003630062e-07	0.0063261964389261	17.3802777777778	11.99366359447	0.535178727100751	FALSE
ENST00000301391.8_2	ENSG00000167740.10_4	CYB5D2	iPSC-CVPC	Heart	-0.787596143648411	0.147747501819482	1.38086990038312e-07	0.00528472719575624	63.3846128498261	73.5594312066489	-0.214777667790161	FALSE
ENST00000301399.11_2	ENSG00000161551.14_4	ZNF577	iPSC-CVPC	Heart	0.693194798680553	0.133566185217013	2.87206226903685e-07	0.0109916695098309	16.0496413303114	18.932228035261	-0.238303147243459	FALSE
ENST00000301453.7_1	ENSG00000167770.11_4	OTUB1	iPSC-CVPC	Heart	-1.0543249445842	0.121594542260349	3.89785151606695e-17	1.49174675371398e-12	2.41572222222222	10.5929032258065	-2.13257156941453	TRUE
ENST00000301454.9_3	ENSG00000125648.15_6	SLC25A23	iPSC-CVPC	Heart	-0.656957239321925	0.125313893250991	2.18892805272535e-07	0.00837724655058519	76.8135	73.4500460829493	0.0645964914613718	FALSE
ENST00000301457.3_3	ENSG00000267855.6_6	NDUFA7	iPSC-CVPC	Heart	-1.26599899836667	0.114455656721437	4.87711002467042e-26	1.86651877754162e-21	79.5453888888889	90.974470046083	-0.193683439556026	FALSE
ENST00000301458.10_3	ENSG00000167775.11_6	CD320	iPSC-CVPC	Heart	-0.610988876147201	0.12246308768761	7.92597472530838e-07	0.0303334978712277	94.3396111111111	87.3665207373272	0.110783115685633	FALSE
ENST00000301599.7_2	ENSG00000167874.7_4	TMEM88	iPSC-CVPC	Heart	1.35241784825951	0.103150332118466	9.16751076648133e-35	3.50849804544007e-30	80.7238333333333	59.2890092165899	0.445229997406085	FALSE
ENST00000301608.8_5	ENSG00000161533.12_7	ACOX1	iPSC-CVPC	Heart	1.25929262255073	0.0945995638276488	1.15493170115598e-35	4.42003911349405e-31	32.5272777777778	8.71492537382206	1.90008987197309	FALSE
ENST00000301653.9_3	ENSG00000186832.9_8	KRT16	iPSC-CVPC	Heart	-0.918315694227543	0.151462470506487	2.34665273753683e-09	8.9808746918272e-05	7.57727777777778	56.4523502304148	-2.89728210250775	TRUE
ENST00000301665.8_5	ENSG00000167920.10_9	TMEM99	iPSC-CVPC	Heart	2.11763177590031	0.118208017129841	6.01815960177039e-58	2.30320986119355e-53	14.4102777777778	8.04778598868224	0.840434299900923	FALSE
ENST00000301678.7_3	ENSG00000167930.17_7	FAM234A	iPSC-CVPC	Heart	-1.07717754596465	0.104145553706424	3.31229021986008e-23	1.26764659004265e-18	4.64255555555556	31.5303917050691	-2.76375201335528	TRUE
ENST00000301679.7_3	ENSG00000167930.17_7	FAM234A	iPSC-CVPC	Heart	-1.04524226375471	0.113586487368605	5.57171071237699e-19	2.1323494067338e-14	0.235888888888889	5.51366359447005	-4.54683187698216	TRUE
ENST00000301712.5_2	ENSG00000059145.19_6	UNKL	iPSC-CVPC	Heart	1.11003132574396	0.148728538669928	2.93075533982458e-13	1.12162937610427e-08	7.36526551789266	5.07462416891951	0.537436556364236	FALSE
ENST00000301740.13_3	ENSG00000167978.17_6	SRRM2	iPSC-CVPC	Heart	1.40367015558263	0.0999400035174851	5.17928239496326e-39	1.98216316537639e-34	39.7896666666667	19.8509447004608	1.00318614664823	FALSE
ENST00000301764.12_2	ENSG00000167986.14_5	DDB1	iPSC-CVPC	Heart	1.0481390604538	0.102349780459315	8.18325930012079e-23	3.13181516674923e-18	67.3681111111111	45.5039861751152	0.56607291738734	FALSE
ENST00000301765.10_3	ENSG00000167987.11_6	VPS37C	iPSC-CVPC	Heart	-1.45750817450349	0.124888885842837	1.54391818235187e-28	5.90872927567884e-24	85.73	90.555	-0.0789941584723784	FALSE
ENST00000301773.9_4	ENSG00000167994.13_8	RAB3IL1	iPSC-CVPC	Heart	1.4832551653876	0.128906875702965	7.40881453414597e-28	2.835427410363e-23	14.2104631981246	3.87119428149351	1.87610296251142	FALSE
ENST00000301785.7_4	ENSG00000214753.4_7	HNRNPUL2	iPSC-CVPC	Heart	1.28014943685649	0.123910404733815	3.67625262494959e-23	1.40693864209446e-18	98.5418888888889	88.7980414746544	0.150209269135846	FALSE
ENST00000301843.13_2	ENSG00000085733.16_4	CTTN	iPSC-CVPC	Heart	1.38877445559421	0.116360265682713	1.19402565143889e-29	4.56965557062178e-25	46.606	29.2565207373272	0.671757487073562	FALSE
ENST00000301894.6_2	ENSG00000110076.19_5	NRXN2	iPSC-CVPC	Heart	-1.24903234838476	0.165548092160309	1.66016749576001e-13	6.35362702302313e-09	19.8161368085414	42.6660789289735	-1.10641379703563	FALSE
ENST00000301919.9_3	ENSG00000170903.11_6	MSANTD4	iPSC-CVPC	Heart	-1.2595857451694	0.123520157920963	1.19849310476731e-22	4.58675296125497e-18	65.0016323034363	77.518607390413	-0.254066706032104	FALSE
ENST00000301923.13_4	ENSG00000100354.21_8	TNRC6B	iPSC-CVPC	Heart	-1.01607526445073	0.0947958165943044	1.13417170686478e-24	4.3405885393422e-20	8.72610135653101	58.0140893353061	-2.7329941802448	TRUE
ENST00000301935.9_2	ENSG00000162191.13_7	UBXN1	iPSC-CVPC	Heart	1.53655231639153	0.129957717341566	3.52991831965695e-29	1.35093504011591e-24	75.709	61.3945391705069	0.302354473918715	FALSE
ENST00000301959.9_2	ENSG00000127954.12_4	STEAP4	iPSC-CVPC	Heart	-0.689815923159483	0.125674305007417	5.94439292543125e-08	0.00227497861649179	6.27573755957738	11.8534343547212	-0.917448191243185	FALSE
ENST00000301964.6_2	ENSG00000171148.13_4	TADA3	iPSC-CVPC	Heart	1.25134858092298	0.105887366237085	3.73181245614181e-29	1.42820194509003e-24	95.8963333333333	84.3864285714286	0.184464657315185	FALSE
ENST00000301981.8_2	ENSG00000168904.15_8	LRRC28	iPSC-CVPC	Heart	1.87200394002537	0.12655257809133	1.62749457064372e-42	6.22858447131058e-38	9.05005555555556	8.6174600374064	0.070663945235126	FALSE
ENST00000301998.5_2	ENSG00000170340.11_4	B3GNT2	iPSC-CVPC	Heart	-1.14625827846679	0.112198698162864	1.01481497065826e-22	3.88379837420623e-18	48.0484444444445	86.2650460829493	-0.844286384250523	FALSE
ENST00000302000.10_2	ENSG00000171016.12_6	PYGO1	iPSC-CVPC	Heart	-1.4964866242932	0.104211014702842	1.77046652796307e-40	6.77575244916747e-36	59.0656666666667	93.5010368663595	-0.662662590656281	FALSE
ENST00000302003.11_4	ENSG00000114026.21_6	OGG1	iPSC-CVPC	Heart	0.981791362472925	0.142483110868073	1.392345092488e-11	5.32864390346083e-07	6.13576935084269	4.09340586448268	0.583942533393573	FALSE
ENST00000302017.4_3	ENSG00000181444.13_5	ZNF467	iPSC-CVPC	Heart	-1.45799249649467	0.134512514088906	3.77596778553011e-25	1.44510063120023e-20	77.5568888888889	88.3046313364056	-0.187234172820392	FALSE
ENST00000302036.11_4	ENSG00000114026.21_6	OGG1	iPSC-CVPC	Heart	1.42422725507003	0.137289453140299	2.51705187929541e-23	9.63300924725146e-19	19.0199786465798	10.0126700348398	0.92568888386646	FALSE
ENST00000302060.10_3	ENSG00000170464.10_9	DNAJC18	iPSC-CVPC	Heart	0.962865798130886	0.146082425138424	9.46818938077833e-11	3.62357075791768e-06	55.3588315057383	48.403004340119	0.193716894073013	FALSE
ENST00000302085.9_3	ENSG00000170365.10_5	SMAD1	iPSC-CVPC	Heart	-1.28411305990287	0.133603209099551	1.86451164831396e-20	7.13567252926236e-16	66.7411889422169	83.761198156682	-0.327704692119048	FALSE
ENST00000302091.9_2	ENSG00000170469.10_8	SPATA24	iPSC-CVPC	Heart	1.13871500840818	0.101151448447179	7.79089397844458e-27	2.98165303449053e-22	13.118402781944	6.27779845056969	1.06326145986313	FALSE
ENST00000302176.8_2	ENSG00000170390.16_6	DCLK2	iPSC-CVPC	Heart	-1.01381699500877	0.0885136869738222	1.22171705068091e-27	4.67563332466091e-23	10.9160141652501	53.4319273763868	-2.2912558866019	TRUE
ENST00000302182.8_2	ENSG00000170315.14_7	UBB	iPSC-CVPC	Heart	-0.956517866754294	0.105347396831089	1.50862916870548e-18	5.77367469155274e-14	61.9087222222222	60.7428110599078	0.0274290075992591	FALSE
ENST00000302188.8_3	ENSG00000171174.15_5	RBKS	iPSC-CVPC	Heart	1.0989803502454	0.116675416653688	9.3232191191414e-20	3.56808918908661e-15	88.6242777777778	59.297465437788	0.579731524788079	FALSE
ENST00000302216.12_1	ENSG00000100722.20_8	ZC3H14	iPSC-CVPC	Heart	1.06248484888754	0.127271102065486	4.6826066343539e-16	1.79208038503358e-11	15.3457777777778	9.05246543778802	0.76145909986521	FALSE
ENST00000302278.8_3	ENSG00000150093.19_7	ITGB1	iPSC-CVPC	Heart	0.73199408841301	0.0839866933875035	2.74503500513999e-17	1.05055234681713e-12	84.4916111111111	53.0699539170507	0.670912812154725	FALSE
ENST00000302279.8_2	ENSG00000168522.13_7	FNTA	iPSC-CVPC	Heart	-1.03481818265895	0.141236323998199	7.52710607324489e-13	2.88069876529155e-08	82.6309444444445	82.3242396313364	0.00536487562080235	FALSE
ENST00000302350.4_3	ENSG00000168564.6_5	CDKN2AIP	iPSC-CVPC	Heart	-1.29355738905506	0.114025258055409	3.43704748529982e-27	1.31539244309909e-22	69.3695555555556	75.9426497695853	-0.130607696549513	FALSE
ENST00000302373.8_2	ENSG00000051825.15_8	MPHOSPH9	iPSC-CVPC	Heart	1.22453104491371	0.104574996982366	1.05959876099628e-28	4.05519041820886e-24	20.1680555555556	6.86691244239631	1.5543385238636	FALSE
ENST00000302445.7_3	ENSG00000065427.14_8	KARS1	iPSC-CVPC	Heart	-1.60636223804343	0.0710191855318667	1.17462403840494e-82	4.49540365737955e-78	75.4889444444445	78.8391244239631	-0.0626463807018602	FALSE
ENST00000302475.8_2	ENSG00000171444.18_6	MCC	iPSC-CVPC	Heart	-0.977734825275352	0.0947673348057922	4.16339725168012e-23	1.5933737621905e-18	57.3762222222222	83.5239305631649	-0.541736624481822	FALSE
ENST00000302506.8_4	ENSG00000164045.12_7	CDC25A	iPSC-CVPC	Heart	0.679281308761663	0.116093200768963	7.98085261880999e-09	0.000305435210574477	61.552297925763	25.3073149620522	1.28225826819407	FALSE
ENST00000302516.10_2	ENSG00000189091.13_6	SF3B3	iPSC-CVPC	Heart	1.91426244678074	0.104323640560108	3.55228613612966e-60	1.35949542715818e-55	24.3595	7.96357142857143	1.61299703349017	FALSE
ENST00000302517.8_2	ENSG00000171604.12_5	CXXC5	iPSC-CVPC	Heart	-1.3848892926036	0.115875177442592	1.01739413568779e-29	3.89366909669074e-25	41.1683888888889	73.6204838709678	-0.838570241496232	FALSE
ENST00000302528.11_3	ENSG00000130779.20_8	CLIP1	iPSC-CVPC	Heart	0.647537122871528	0.103035364315245	6.27122232507993e-10	2.40005949603134e-05	2.18233333333333	2.23557603686636	-0.0347751377466121	FALSE
ENST00000302538.9_3	ENSG00000159842.15_7	ABR	iPSC-CVPC	Heart	1.27535806772228	0.103368512351742	2.27199330105389e-31	8.69514556246334e-27	43.7238333333333	23.4526728110599	0.89866753924496	FALSE
ENST00000302586.8_3	ENSG00000171097.14_8	KYAT1	iPSC-CVPC	Heart	0.690345395116806	0.130188468064524	1.59972181648754e-07	0.00612229536387946	74.0641666666667	59.8134084656051	0.308306782355086	FALSE
ENST00000302631.8_3	ENSG00000116521.11_5	SCAMP3	iPSC-CVPC	Heart	-0.646683268711099	0.13078114417622	9.87520353402624e-07	0.0377933914450718	71.4522777777778	62.6195622119816	0.190366580439144	FALSE
ENST00000302708.9_2	ENSG00000166199.13_5	ALKBH3	iPSC-CVPC	Heart	0.832960288823702	0.134928750779555	1.22251954968618e-09	4.67870456860398e-05	59.1945743259008	38.941933705247	0.604140422466253	FALSE
ENST00000302746.11_3	ENSG00000168291.13_6	PDHB	iPSC-CVPC	Heart	0.823538829164611	0.106254739665129	3.8582003749806e-14	1.47657186550883e-09	91.8643888888889	83.2586866359447	0.141904910157949	FALSE
ENST00000302763.12_2	ENSG00000044115.21_8	CTNNA1	iPSC-CVPC	Heart	1.20168467989866	0.104444155163342	7.47148897008625e-28	2.85941354374171e-23	74.1823888888889	47.7710829493088	0.634939145131436	FALSE
ENST00000302787.3_3	ENSG00000168924.15_5	LETM1	iPSC-CVPC	Heart	0.700146616238894	0.128465662911315	7.32528143357565e-08	0.00280345845744374	84.8423142407981	77.7684474156271	0.125599036918272	FALSE
ENST00000302819.10_3	ENSG00000168306.13_5	ACOX2	iPSC-CVPC	Heart	0.874475713348581	0.113273447075587	4.80152479670605e-14	1.83759155494737e-09	53.4191391471964	31.3845269459229	0.767303263470928	FALSE
ENST00000302824.7_3	ENSG00000172345.14_6	STARD5	iPSC-CVPC	Heart	-0.984904618559946	0.144922509945676	2.56957562258002e-11	9.83402286517599e-07	23.7855310802253	40.9246752651924	-0.782886731081431	FALSE
ENST00000302850.10_3	ENSG00000171105.14_6	INSR	iPSC-CVPC	Heart	0.885470406957756	0.134501835969092	9.95113214980231e-11	3.80839778505084e-06	19.4918888888889	11.1154608294931	0.810306142292817	FALSE
ENST00000302907.9_2	ENSG00000170889.14_6	RPS9	iPSC-CVPC	Heart	-1.91533670764049	0.113468572567855	1.03383053164298e-52	3.95657282765085e-48	62.3555	82.3395161290323	-0.401068153601531	FALSE
ENST00000302909.4_2	ENSG00000171303.7_4	KCNK3	iPSC-CVPC	Heart	0.809543564034125	0.155160358844529	2.49168963881835e-07	0.00953594541672171	89.0846111111111	77.9488940092166	0.192647682286881	FALSE
[truncated: 49,888 more rows]
