# Supplementary material for: In heart failure reactivation of RNA-binding proteins is associated with the expression of 1,523 fetal-specific isoforms
Source: PLoS Comput Biol. 2022 Feb 28;18(2):e1009918. doi: 10.1371/journal.pcbi.1009918 (PMC8912908; doi:10.1371/journal.pcbi.1009918)
Supplement: S7 Table — The table shows the overlap between each CVS tissue-specific exon and protein domains obtained from the Prot2HG database [44]. For each CVS tissue-specific exon, we report: the gene ID, gene name, transcript ID, exon ID; the tested tissues (“iPSC-CVPC vs. heart”, “iPSC-CVPC vs. arteria” or “heart vs. arteria”); the tested CVS tissue the exon is expressed in, and the overlapping protein domain of the exon. Exons that do not overlap known protein domains have the last column empty. (CSV) [file pcbi.1009918.s023.csv]

Gene ID	Gene name	Transcript ID	Exon ID	Comparison	Test	Domains
ENSG00000001084.13_10	GCLC	ENST00000514933.2_3	ENSE00002447953.1_1	iPSC-CVPC vs. Heart	iPSC-CVPC
ENSG00000001084.13_10	GCLC	ENST00000514933.2_3	ENSE00003627005.1_1	iPSC-CVPC vs. Heart	iPSC-CVPC
ENSG00000001084.13_10	GCLC	ENST00000514933.2_3	ENSE00003816642.1_1	iPSC-CVPC vs. Heart	iPSC-CVPC
ENSG00000001084.13_10	GCLC	ENST00000514933.2_3	ENSE00003829214.1_1	iPSC-CVPC vs. Heart	iPSC-CVPC
ENSG00000001084.13_10	GCLC	ENST00000514933.2_3	ENSE00003521492.1_1	iPSC-CVPC vs. Heart	iPSC-CVPC
ENSG00000001084.13_10	GCLC	ENST00000514933.2_3	ENSE00002065396.2_1	iPSC-CVPC vs. Heart	iPSC-CVPC
ENSG00000001084.13_10	GCLC	ENST00000514933.2_3	ENSE00003824994.1_1	iPSC-CVPC vs. Heart	iPSC-CVPC
ENSG00000001084.13_10	GCLC	ENST00000509541.5_3	ENSE00003668288.1_1	iPSC-CVPC vs. Heart	Heart	GCS
ENSG00000001084.13_10	GCLC	ENST00000509541.5_3	ENSE00003570483.1_1	iPSC-CVPC vs. Heart	Heart	GCS
ENSG00000001084.13_10	GCLC	ENST00000509541.5_3	ENSE00003687614.1_1	iPSC-CVPC vs. Heart	Heart	GCS
ENSG00000001084.13_10	GCLC	ENST00000509541.5_3	ENSE00003553813.1_1	iPSC-CVPC vs. Heart	Heart	GCS
ENSG00000001084.13_10	GCLC	ENST00000509541.5_3	ENSE00003577529.1_1	iPSC-CVPC vs. Heart	Heart	GCS
ENSG00000001084.13_10	GCLC	ENST00000509541.5_3	ENSE00003664094.1_1	iPSC-CVPC vs. Heart	Heart	GCS
ENSG00000001084.13_10	GCLC	ENST00000509541.5_3	ENSE00003570027.1_1	iPSC-CVPC vs. Heart	Heart	GCS
ENSG00000001084.13_10	GCLC	ENST00000509541.5_3	ENSE00003593051.1_1	iPSC-CVPC vs. Heart	Heart	GCS
ENSG00000001084.13_10	GCLC	ENST00000509541.5_3	ENSE00003561759.1_1	iPSC-CVPC vs. Heart	Heart	GCS
ENSG00000001084.13_10	GCLC	ENST00000509541.5_3	ENSE00002082800.1_1	iPSC-CVPC vs. Heart	Heart	GCS
ENSG00000005483.21_8	KMT2E	ENST00000495267.5_1	ENSE00001859429.1_1	iPSC-CVPC vs. Heart	iPSC-CVPC
ENSG00000005483.21_8	KMT2E	ENST00000495267.5_1	ENSE00001860198.1_1	iPSC-CVPC vs. Heart	iPSC-CVPC
ENSG00000005483.21_8	KMT2E	ENST00000334884.9_1	ENSE00001210558.4_1	iPSC-CVPC vs. Heart	Heart
ENSG00000005483.21_8	KMT2E	ENST00000334884.9_1	ENSE00001210553.1_1	iPSC-CVPC vs. Heart	Heart
ENSG00000005483.21_8	KMT2E	ENST00000334884.9_1	ENSE00003630234.1_1	iPSC-CVPC vs. Heart	Heart
ENSG00000005483.21_8	KMT2E	ENST00000334884.9_1	ENSE00003492398.1_1	iPSC-CVPC vs. Heart	Heart
ENSG00000005483.21_8	KMT2E	ENST00000334884.9_1	ENSE00003654771.1_1	iPSC-CVPC vs. Heart	Heart
ENSG00000005483.21_8	KMT2E	ENST00000334884.9_1	ENSE00003543408.1_1	iPSC-CVPC vs. Heart	Heart	SET
ENSG00000005483.21_8	KMT2E	ENST00000334884.9_1	ENSE00003677553.1_1	iPSC-CVPC vs. Heart	Heart	SET
ENSG00000005483.21_8	KMT2E	ENST00000334884.9_1	ENSE00003540034.1_1	iPSC-CVPC vs. Heart	Heart	SET
ENSG00000005483.21_8	KMT2E	ENST00000334884.9_1	ENSE00003607128.1_1	iPSC-CVPC vs. Heart	Heart
ENSG00000005483.21_8	KMT2E	ENST00000334884.9_1	ENSE00003667130.1_1	iPSC-CVPC vs. Heart	Heart
ENSG00000005483.21_8	KMT2E	ENST00000334884.9_1	ENSE00003751034.1_1	iPSC-CVPC vs. Heart	Heart	phosphorylation
ENSG00000005483.21_8	KMT2E	ENST00000334884.9_1	ENSE00003612451.1_1	iPSC-CVPC vs. Heart	Heart
ENSG00000005483.21_8	KMT2E	ENST00000334884.9_1	ENSE00003606249.1_1	iPSC-CVPC vs. Heart	Heart
ENSG00000005483.21_8	KMT2E	ENST00000334884.9_1	ENSE00001774834.1_1	iPSC-CVPC vs. Heart	Heart	phosphorylation
ENSG00000005483.21_8	KMT2E	ENST00000334884.9_1	ENSE00003677081.1_1	iPSC-CVPC vs. Heart	Heart
ENSG00000005483.21_8	KMT2E	ENST00000334884.9_1	ENSE00003619099.1_1	iPSC-CVPC vs. Heart	Heart	phosphorylation
ENSG00000005483.21_8	KMT2E	ENST00000334884.9_1	ENSE00003668087.1_1	iPSC-CVPC vs. Heart	Heart
ENSG00000005483.21_8	KMT2E	ENST00000334884.9_1	ENSE00003643625.1_1	iPSC-CVPC vs. Heart	Heart	phosphorylation
ENSG00000005483.21_8	KMT2E	ENST00000334884.9_1	ENSE00003679301.1_1	iPSC-CVPC vs. Heart	Heart
ENSG00000005483.21_8	KMT2E	ENST00000334884.9_1	ENSE00003473533.1_1	iPSC-CVPC vs. Heart	Heart
ENSG00000005483.21_8	KMT2E	ENST00000334884.9_1	ENSE00003473728.1_1	iPSC-CVPC vs. Heart	Heart	Med15; phosphorylation
ENSG00000005486.17_4	RHBDD2	ENST00000454791.1_1	ENSE00001756166.1_1	iPSC-CVPC vs. Heart	iPSC-CVPC
ENSG00000005486.17_4	RHBDD2	ENST00000454791.1_1	ENSE00003463602.1_1	iPSC-CVPC vs. Heart	iPSC-CVPC
ENSG00000005486.17_4	RHBDD2	ENST00000454791.1_1	ENSE00003570247.1_1	iPSC-CVPC vs. Heart	iPSC-CVPC
ENSG00000005486.17_4	RHBDD2	ENST00000454791.1_1	ENSE00003512920.1_1	iPSC-CVPC vs. Heart	iPSC-CVPC
ENSG00000005486.17_4	RHBDD2	ENST00000454791.1_1	ENSE00001719408.1_1	iPSC-CVPC vs. Heart	iPSC-CVPC
ENSG00000005486.17_4	RHBDD2	ENST00000318622.8_1	ENSE00001895267.1_1	iPSC-CVPC vs. Heart	Heart
ENSG00000005486.17_4	RHBDD2	ENST00000318622.8_1	ENSE00003572506.1_1	iPSC-CVPC vs. Heart	Heart
ENSG00000005486.17_4	RHBDD2	ENST00000318622.8_1	ENSE00003578527.1_1	iPSC-CVPC vs. Heart	Heart
ENSG00000005486.17_4	RHBDD2	ENST00000318622.8_1	ENSE00003611549.1_1	iPSC-CVPC vs. Heart	Heart
ENSG00000005486.17_4	RHBDD2	ENST00000318622.8_1	ENSE00001484646.2_1	iPSC-CVPC vs. Heart	Heart
ENSG00000005889.15_4	ZFX	ENST00000304543.9_2	ENSE00001743086.1_1	iPSC-CVPC vs. Heart	iPSC-CVPC
ENSG00000005889.15_4	ZFX	ENST00000304543.9_2	ENSE00001231749.5_1	iPSC-CVPC vs. Heart	iPSC-CVPC
ENSG00000005889.15_4	ZFX	ENST00000304543.9_2	ENSE00001231744.1_1	iPSC-CVPC vs. Heart	iPSC-CVPC
ENSG00000005889.15_4	ZFX	ENST00000304543.9_2	ENSE00002688681.1_1	iPSC-CVPC vs. Heart	iPSC-CVPC
ENSG00000005889.15_4	ZFX	ENST00000304543.9_2	ENSE00001176296.1_1	iPSC-CVPC vs. Heart	iPSC-CVPC	Zfx_Zfy_act
ENSG00000005889.15_4	ZFX	ENST00000304543.9_2	ENSE00003592125.1_1	iPSC-CVPC vs. Heart	iPSC-CVPC	Zfx_Zfy_act
ENSG00000005889.15_4	ZFX	ENST00000304543.9_2	ENSE00001198210.4_1	iPSC-CVPC vs. Heart	iPSC-CVPC	C2H2 Zn finger; COG5048; nitrosylation; zf-C2H2; zf-H2C2_2
ENSG00000005889.15_4	ZFX	ENST00000539115.5_1	ENSE00002300984.1_1	iPSC-CVPC vs. Heart	Heart
ENSG00000005889.15_4	ZFX	ENST00000539115.5_1	ENSE00003519732.1_1	iPSC-CVPC vs. Heart	Heart	Zfx_Zfy_act
ENSG00000005889.15_4	ZFX	ENST00000539115.5_1	ENSE00001708883.2_1	iPSC-CVPC vs. Heart	Heart	C2H2 Zn finger; COG5048; nitrosylation; zf-C2H2; zf-H2C2_2
ENSG00000006607.14_7	FARP2	ENST00000627550.2_1	ENSE00003760599.1_1	iPSC-CVPC vs. Heart	iPSC-CVPC
ENSG00000006607.14_7	FARP2	ENST00000627550.2_1	ENSE00003499239.1_1	iPSC-CVPC vs. Heart	iPSC-CVPC	B41; FERM_N
ENSG00000006607.14_7	FARP2	ENST00000627550.2_1	ENSE00003522185.1_1	iPSC-CVPC vs. Heart	iPSC-CVPC	B41; FERM_N
ENSG00000006607.14_7	FARP2	ENST00000627550.2_1	ENSE00003677575.1_1	iPSC-CVPC vs. Heart	iPSC-CVPC	B41; FERM_N
ENSG00000006607.14_7	FARP2	ENST00000627550.2_1	ENSE00000787377.1_1	iPSC-CVPC vs. Heart	iPSC-CVPC	B41; FERM_M; FERM_N
ENSG00000006607.14_7	FARP2	ENST00000627550.2_1	ENSE00000894155.1_1	iPSC-CVPC vs. Heart	iPSC-CVPC	B41; FERM_M
ENSG00000006607.14_7	FARP2	ENST00000627550.2_1	ENSE00003692327.1_1	iPSC-CVPC vs. Heart	iPSC-CVPC	B41; FERM_M
ENSG00000006607.14_7	FARP2	ENST00000627550.2_1	ENSE00003657874.1_1	iPSC-CVPC vs. Heart	iPSC-CVPC	B41; FERM_C_FARP1-like; FERM_M; nitrosylation
ENSG00000006607.14_7	FARP2	ENST00000627550.2_1	ENSE00003515267.1_1	iPSC-CVPC vs. Heart	iPSC-CVPC	FERM_C_FARP1-like; nitrosylation
ENSG00000006607.14_7	FARP2	ENST00000627550.2_1	ENSE00000894159.1_1	iPSC-CVPC vs. Heart	iPSC-CVPC	FA; FERM_C_FARP1-like; nitrosylation
ENSG00000006607.14_7	FARP2	ENST00000627550.2_1	ENSE00000787371.1_1	iPSC-CVPC vs. Heart	iPSC-CVPC	FA
ENSG00000006607.14_7	FARP2	ENST00000627550.2_1	ENSE00000787370.1_1	iPSC-CVPC vs. Heart	iPSC-CVPC	FA
ENSG00000006607.14_7	FARP2	ENST00000627550.2_1	ENSE00000787369.1_1	iPSC-CVPC vs. Heart	iPSC-CVPC	phosphorylation
ENSG00000006607.14_7	FARP2	ENST00000627550.2_1	ENSE00000894161.1_1	iPSC-CVPC vs. Heart	iPSC-CVPC
ENSG00000006607.14_7	FARP2	ENST00000627550.2_1	ENSE00003462692.1_1	iPSC-CVPC vs. Heart	iPSC-CVPC	nitrosylation; RhoGEF
ENSG00000006607.14_7	FARP2	ENST00000627550.2_1	ENSE00000894163.1_1	iPSC-CVPC vs. Heart	iPSC-CVPC	RhoGEF
ENSG00000006607.14_7	FARP2	ENST00000627550.2_1	ENSE00000787365.1_1	iPSC-CVPC vs. Heart	iPSC-CVPC	RhoGEF
ENSG00000006607.14_7	FARP2	ENST00000627550.2_1	ENSE00003769407.1_1	iPSC-CVPC vs. Heart	iPSC-CVPC	RhoGEF
ENSG00000006607.14_7	FARP2	ENST00000412332.1_3	ENSE00001776706.1_1	iPSC-CVPC vs. Heart	Heart	PH; PH2_FARP1-like
ENSG00000006607.14_7	FARP2	ENST00000412332.1_3	ENSE00001764419.1_1	iPSC-CVPC vs. Heart	Heart	PH; PH2_FARP1-like
ENSG00000006607.14_7	FARP2	ENST00000412332.1_3	ENSE00001592081.1_1	iPSC-CVPC vs. Heart	Heart
ENSG00000006607.14_7	FARP2	ENST00000470617.1_1	ENSE00001851334.1_1	iPSC-CVPC vs. Heart	Heart	PH; PH1_FARP1-like
ENSG00000006607.14_7	FARP2	ENST00000470617.1_1	ENSE00003635131.1_1	iPSC-CVPC vs. Heart	Heart	PH; PH1_FARP1-like
ENSG00000006607.14_7	FARP2	ENST00000470617.1_1	ENSE00003531776.1_1	iPSC-CVPC vs. Heart	Heart	PH2_FARP1-like
ENSG00000006607.14_7	FARP2	ENST00000470617.1_1	ENSE00003486258.1_1	iPSC-CVPC vs. Heart	Heart	PH; PH2_FARP1-like
ENSG00000006607.14_7	FARP2	ENST00000470617.1_1	ENSE00003530963.1_1	iPSC-CVPC vs. Heart	Heart	PH; PH2_FARP1-like
ENSG00000006607.14_7	FARP2	ENST00000470617.1_1	ENSE00001231274.4_1	iPSC-CVPC vs. Heart	Heart	PH; PH2_FARP1-like
ENSG00000006607.14_7	FARP2	ENST00000473510.1_1	ENSE00001851927.1_1	iPSC-CVPC vs. Heart	Heart	nitrosylation; RhoGEF
ENSG00000006607.14_7	FARP2	ENST00000473510.1_1	ENSE00001850467.1_1	iPSC-CVPC vs. Heart	Heart	RhoGEF
ENSG00000007062.11_7	PROM1	ENST00000508167.5_2	ENSE00001714999.1_1	iPSC-CVPC vs. Heart	iPSC-CVPC	phosphorylation
ENSG00000007062.11_7	PROM1	ENST00000508167.5_2	ENSE00001131089.3_1	iPSC-CVPC vs. Heart	iPSC-CVPC
ENSG00000007062.11_7	PROM1	ENST00000508167.5_2	ENSE00001072746.1_1	iPSC-CVPC vs. Heart	iPSC-CVPC
ENSG00000007062.11_7	PROM1	ENST00000508167.5_2	ENSE00000705342.1_1	iPSC-CVPC vs. Heart	iPSC-CVPC	Prominin; transmembrane-region
ENSG00000007062.11_7	PROM1	ENST00000508167.5_2	ENSE00000705341.1_1	iPSC-CVPC vs. Heart	iPSC-CVPC	Prominin
ENSG00000007062.11_7	PROM1	ENST00000508167.5_2	ENSE00003571625.1_1	iPSC-CVPC vs. Heart	iPSC-CVPC	Prominin
ENSG00000007062.11_7	PROM1	ENST00000508167.5_2	ENSE00003495755.1_1	iPSC-CVPC vs. Heart	iPSC-CVPC	Prominin
ENSG00000007062.11_7	PROM1	ENST00000508167.5_2	ENSE00001072737.1_1	iPSC-CVPC vs. Heart	iPSC-CVPC	Prominin
ENSG00000007062.11_7	PROM1	ENST00000508167.5_2	ENSE00000705335.1_1	iPSC-CVPC vs. Heart	iPSC-CVPC	Prominin
ENSG00000007062.11_7	PROM1	ENST00000508167.5_2	ENSE00000705334.1_1	iPSC-CVPC vs. Heart	iPSC-CVPC	Prominin
ENSG00000007062.11_7	PROM1	ENST00000508167.5_2	ENSE00000705333.1_1	iPSC-CVPC vs. Heart	iPSC-CVPC	Prominin
ENSG00000007062.11_7	PROM1	ENST00000508167.5_2	ENSE00000705332.1_1	iPSC-CVPC vs. Heart	iPSC-CVPC	Prominin
ENSG00000007062.11_7	PROM1	ENST00000508167.5_2	ENSE00000705331.1_1	iPSC-CVPC vs. Heart	iPSC-CVPC	Prominin
ENSG00000007062.11_7	PROM1	ENST00000508167.5_2	ENSE00000705330.1_1	iPSC-CVPC vs. Heart	iPSC-CVPC	Prominin; transmembrane-region
ENSG00000007062.11_7	PROM1	ENST00000508167.5_2	ENSE00003524628.1_1	iPSC-CVPC vs. Heart	iPSC-CVPC	Prominin; transmembrane-region
ENSG00000007062.11_7	PROM1	ENST00000508167.5_2	ENSE00003633245.1_1	iPSC-CVPC vs. Heart	iPSC-CVPC	Prominin; transmembrane-region
ENSG00000007062.11_7	PROM1	ENST00000508167.5_2	ENSE00003566373.1_1	iPSC-CVPC vs. Heart	iPSC-CVPC	Prominin
ENSG00000007062.11_7	PROM1	ENST00000508167.5_2	ENSE00003496014.1_1	iPSC-CVPC vs. Heart	iPSC-CVPC	Prominin
ENSG00000007062.11_7	PROM1	ENST00000508167.5_2	ENSE00003656917.1_1	iPSC-CVPC vs. Heart	iPSC-CVPC	acetylation; phosphorylation; Prominin
ENSG00000007062.11_7	PROM1	ENST00000508167.5_2	ENSE00003593045.1_1	iPSC-CVPC vs. Heart	iPSC-CVPC	acetylation; Prominin
ENSG00000007062.11_7	PROM1	ENST00000508167.5_2	ENSE00003561279.1_1	iPSC-CVPC vs. Heart	iPSC-CVPC	acetylation; Prominin
ENSG00000007062.11_7	PROM1	ENST00000508167.5_2	ENSE00003629163.1_1	iPSC-CVPC vs. Heart	iPSC-CVPC	Prominin; transmembrane-region
ENSG00000007062.11_7	PROM1	ENST00000508167.5_2	ENSE00003680030.1_1	iPSC-CVPC vs. Heart	iPSC-CVPC	Prominin; transmembrane-region
ENSG00000007062.11_7	PROM1	ENST00000508167.5_2	ENSE00003483802.1_1	iPSC-CVPC vs. Heart	iPSC-CVPC	Prominin
ENSG00000007062.11_7	PROM1	ENST00000508167.5_2	ENSE00001131099.4_1	iPSC-CVPC vs. Heart	iPSC-CVPC	Prominin
ENSG00000007062.11_7	PROM1	ENST00000508167.5_2	ENSE00002053023.1_1	iPSC-CVPC vs. Heart	iPSC-CVPC
ENSG00000007062.11_7	PROM1	ENST00000513448.5_2	ENSE00002024021.1_1	iPSC-CVPC vs. Heart	Heart	phosphorylation
ENSG00000007237.18_8	GAS7	ENST00000432992.6_2	ENSE00002272738.1_1	iPSC-CVPC vs. Heart	iPSC-CVPC	F-BAR_GAS7; nitrosylation
ENSG00000007237.18_8	GAS7	ENST00000432992.6_2	ENSE00003677478.1_1	iPSC-CVPC vs. Heart	iPSC-CVPC	nitrosylation; SH3_GAS7
ENSG00000007237.18_8	GAS7	ENST00000585266.5_3	ENSE00002711452.1_1	iPSC-CVPC vs. Heart	Heart	F-BAR_GAS7; nitrosylation
ENSG00000007237.18_8	GAS7	ENST00000585266.5_3	ENSE00003520591.1_1	iPSC-CVPC vs. Heart	Heart
ENSG00000007392.16_7	LUC7L	ENST00000293872.12_2	ENSE00003497365.1_1	iPSC-CVPC vs. Heart	iPSC-CVPC	phosphorylation
ENSG00000007392.16_7	LUC7L	ENST00000293872.12_2	ENSE00003602151.1_1	iPSC-CVPC vs. Heart	iPSC-CVPC
ENSG00000007392.16_7	LUC7L	ENST00000293872.12_2	ENSE00003784923.1_1	iPSC-CVPC vs. Heart	iPSC-CVPC
ENSG00000007392.16_7	LUC7L	ENST00000293872.12_2	ENSE00003529172.1_1	iPSC-CVPC vs. Heart	iPSC-CVPC	LUC7
ENSG00000007392.16_7	LUC7L	ENST00000293872.12_2	ENSE00003469522.1_1	iPSC-CVPC vs. Heart	iPSC-CVPC	LUC7
ENSG00000007392.16_7	LUC7L	ENST00000293872.12_2	ENSE00003787006.1_1	iPSC-CVPC vs. Heart	iPSC-CVPC	LUC7
ENSG00000007392.16_7	LUC7L	ENST00000293872.12_2	ENSE00003527983.1_1	iPSC-CVPC vs. Heart	iPSC-CVPC	LUC7
ENSG00000007392.16_7	LUC7L	ENST00000293872.12_2	ENSE00003643311.1_1	iPSC-CVPC vs. Heart	iPSC-CVPC	LUC7
ENSG00000007392.16_7	LUC7L	ENST00000293872.12_2	ENSE00003681185.1_1	iPSC-CVPC vs. Heart	iPSC-CVPC	LUC7
ENSG00000007392.16_7	LUC7L	ENST00000293872.12_2	ENSE00001436141.1_1	iPSC-CVPC vs. Heart	iPSC-CVPC	LUC7
ENSG00000007392.16_7	LUC7L	ENST00000464711.5_2	ENSE00001929578.1_1	iPSC-CVPC vs. Heart	Heart	phosphorylation
ENSG00000007392.16_7	LUC7L	ENST00000464711.5_2	ENSE00003663631.1_1	iPSC-CVPC vs. Heart	Heart
ENSG00000007392.16_7	LUC7L	ENST00000464711.5_2	ENSE00003525759.1_1	iPSC-CVPC vs. Heart	Heart
ENSG00000007392.16_7	LUC7L	ENST00000464711.5_2	ENSE00003496247.1_1	iPSC-CVPC vs. Heart	Heart	LUC7
ENSG00000007392.16_7	LUC7L	ENST00000464711.5_2	ENSE00003498514.1_1	iPSC-CVPC vs. Heart	Heart	LUC7
ENSG00000007392.16_7	LUC7L	ENST00000464711.5_2	ENSE00003612538.1_1	iPSC-CVPC vs. Heart	Heart	LUC7
ENSG00000007392.16_7	LUC7L	ENST00000464711.5_2	ENSE00003620655.1_1	iPSC-CVPC vs. Heart	Heart	LUC7
ENSG00000007392.16_7	LUC7L	ENST00000464711.5_2	ENSE00001821253.1_1	iPSC-CVPC vs. Heart	Heart
ENSG00000008294.21_7	SPAG9	ENST00000514613.5_2	ENSE00002028941.1_1	iPSC-CVPC vs. Heart	iPSC-CVPC
ENSG00000008294.21_7	SPAG9	ENST00000514613.5_2	ENSE00003507026.1_1	iPSC-CVPC vs. Heart	iPSC-CVPC
ENSG00000008294.21_7	SPAG9	ENST00000514613.5_2	ENSE00003647080.1_1	iPSC-CVPC vs. Heart	iPSC-CVPC
ENSG00000008294.21_7	SPAG9	ENST00000514613.5_2	ENSE00003625519.1_1	iPSC-CVPC vs. Heart	iPSC-CVPC	phosphorylation
ENSG00000008294.21_7	SPAG9	ENST00000514613.5_2	ENSE00003571767.1_1	iPSC-CVPC vs. Heart	iPSC-CVPC
ENSG00000008294.21_7	SPAG9	ENST00000514613.5_2	ENSE00003520589.1_1	iPSC-CVPC vs. Heart	iPSC-CVPC
ENSG00000008294.21_7	SPAG9	ENST00000514613.5_2	ENSE00003511004.1_1	iPSC-CVPC vs. Heart	iPSC-CVPC	phosphorylation
ENSG00000008294.21_7	SPAG9	ENST00000514613.5_2	ENSE00003494432.1_1	iPSC-CVPC vs. Heart	iPSC-CVPC
ENSG00000008294.21_7	SPAG9	ENST00000514613.5_2	ENSE00003586793.1_1	iPSC-CVPC vs. Heart	iPSC-CVPC
ENSG00000008294.21_7	SPAG9	ENST00000514613.5_2	ENSE00003534179.1_1	iPSC-CVPC vs. Heart	iPSC-CVPC
ENSG00000008294.21_7	SPAG9	ENST00000514613.5_2	ENSE00003635489.1_1	iPSC-CVPC vs. Heart	iPSC-CVPC	JIP_LZII
ENSG00000008294.21_7	SPAG9	ENST00000514613.5_2	ENSE00003552181.1_1	iPSC-CVPC vs. Heart	iPSC-CVPC	JIP_LZII; phosphorylation
ENSG00000008294.21_7	SPAG9	ENST00000514613.5_2	ENSE00003590482.1_1	iPSC-CVPC vs. Heart	iPSC-CVPC	phosphorylation
ENSG00000008294.21_7	SPAG9	ENST00000514613.5_2	ENSE00003554349.1_1	iPSC-CVPC vs. Heart	iPSC-CVPC	phosphorylation
ENSG00000008294.21_7	SPAG9	ENST00000514613.5_2	ENSE00003473031.1_1	iPSC-CVPC vs. Heart	iPSC-CVPC	phosphorylation
ENSG00000008294.21_7	SPAG9	ENST00000514613.5_2	ENSE00003589789.1_1	iPSC-CVPC vs. Heart	iPSC-CVPC	phosphorylation
ENSG00000008294.21_7	SPAG9	ENST00000514613.5_2	ENSE00003518133.1_1	iPSC-CVPC vs. Heart	iPSC-CVPC	Jnk-SapK_ap_N; phosphorylation
ENSG00000008294.21_7	SPAG9	ENST00000514613.5_2	ENSE00003505099.1_1	iPSC-CVPC vs. Heart	iPSC-CVPC	Jnk-SapK_ap_N
ENSG00000008294.21_7	SPAG9	ENST00000514613.5_2	ENSE00002044713.1_1	iPSC-CVPC vs. Heart	iPSC-CVPC	Jnk-SapK_ap_N
ENSG00000008294.21_7	SPAG9	ENST00000506500.1_2	ENSE00002084896.1_1	iPSC-CVPC vs. Heart	Heart
ENSG00000008294.21_7	SPAG9	ENST00000506500.1_2	ENSE00003630277.1_1	iPSC-CVPC vs. Heart	Heart	phosphorylation
ENSG00000008294.21_7	SPAG9	ENST00000506500.1_2	ENSE00002059107.1_1	iPSC-CVPC vs. Heart	Heart	phosphorylation
ENSG00000011021.23_6	CLCN6	ENST00000346436.11_2	ENSE00001820127.2_1	iPSC-CVPC vs. Heart	iPSC-CVPC
ENSG00000011021.23_6	CLCN6	ENST00000346436.11_2	ENSE00003468465.1_1	iPSC-CVPC vs. Heart	iPSC-CVPC	ClC_6_like; nitrosylation; Selectivity filter part_3. {ECO:0000250}; transmembrane-region; Voltage_CLC
ENSG00000011021.23_6	CLCN6	ENST00000346436.11_2	ENSE00003753248.1_1	iPSC-CVPC vs. Heart	iPSC-CVPC	ClC_6_like; transmembrane-region; Voltage_CLC
ENSG00000011021.23_6	CLCN6	ENST00000346436.11_2	ENSE00003735813.1_1	iPSC-CVPC vs. Heart	iPSC-CVPC	ClC_6_like; nitrosylation; transmembrane-region; Voltage_CLC
ENSG00000011021.23_6	CLCN6	ENST00000346436.11_2	ENSE00003712057.1_1	iPSC-CVPC vs. Heart	iPSC-CVPC	CBS
ENSG00000011021.23_6	CLCN6	ENST00000346436.11_2	ENSE00003730914.1_1	iPSC-CVPC vs. Heart	iPSC-CVPC	CBS_pair_EriC_assoc_euk_bac
ENSG00000011021.23_6	CLCN6	ENST00000346436.11_2	ENSE00003713487.1_1	iPSC-CVPC vs. Heart	iPSC-CVPC	CBS_pair_EriC_assoc_euk_bac
ENSG00000011021.23_6	CLCN6	ENST00000346436.11_2	ENSE00003728763.1_1	iPSC-CVPC vs. Heart	iPSC-CVPC	CBS_pair_EriC_assoc_euk_bac; phosphorylation
ENSG00000011021.23_6	CLCN6	ENST00000346436.11_2	ENSE00003752281.1_1	iPSC-CVPC vs. Heart	iPSC-CVPC	CBS; CBS_pair_EriC_assoc_euk_bac
ENSG00000011021.23_6	CLCN6	ENST00000346436.11_2	ENSE00003602758.2_1	iPSC-CVPC vs. Heart	iPSC-CVPC	CBS; CBS_pair_EriC_assoc_euk_bac
ENSG00000011021.23_6	CLCN6	ENST00000400892.3_2	ENSE00003839061.1_1	iPSC-CVPC vs. Heart	Heart
ENSG00000011021.23_6	CLCN6	ENST00000400892.3_2	ENSE00003835448.1_1	iPSC-CVPC vs. Heart	Heart	ClC_6_like; nitrosylation; Selectivity filter part_3. {ECO:0000250}; transmembrane-region; Voltage_CLC
ENSG00000011021.23_6	CLCN6	ENST00000400892.3_2	ENSE00003831817.1_1	iPSC-CVPC vs. Heart	Heart	ClC_6_like; transmembrane-region; Voltage_CLC
ENSG00000011021.23_6	CLCN6	ENST00000400892.3_2	ENSE00003834032.1_1	iPSC-CVPC vs. Heart	Heart	ClC_6_like; nitrosylation; transmembrane-region; Voltage_CLC
ENSG00000011021.23_6	CLCN6	ENST00000400892.3_2	ENSE00003840044.1_1	iPSC-CVPC vs. Heart	Heart	CBS
ENSG00000011021.23_6	CLCN6	ENST00000400892.3_2	ENSE00003835242.1_1	iPSC-CVPC vs. Heart	Heart	CBS_pair_EriC_assoc_euk_bac
ENSG00000011021.23_6	CLCN6	ENST00000400892.3_2	ENSE00003838994.1_1	iPSC-CVPC vs. Heart	Heart	CBS_pair_EriC_assoc_euk_bac
ENSG00000011021.23_6	CLCN6	ENST00000400892.3_2	ENSE00003835519.1_1	iPSC-CVPC vs. Heart	Heart	CBS_pair_EriC_assoc_euk_bac; phosphorylation
ENSG00000011021.23_6	CLCN6	ENST00000400892.3_2	ENSE00003836368.1_1	iPSC-CVPC vs. Heart	Heart	CBS; CBS_pair_EriC_assoc_euk_bac
ENSG00000011021.23_6	CLCN6	ENST00000400892.3_2	ENSE00003832247.1_1	iPSC-CVPC vs. Heart	Heart	CBS; CBS_pair_EriC_assoc_euk_bac
ENSG00000011021.23_6	CLCN6	ENST00000400892.3_2	ENSE00003832647.1_1	iPSC-CVPC vs. Heart	Heart
ENSG00000011021.23_6	CLCN6	ENST00000400892.3_2	ENSE00001669374.2_1	iPSC-CVPC vs. Heart	Heart
ENSG00000011021.23_6	CLCN6	ENST00000400892.3_2	ENSE00001592942.1_1	iPSC-CVPC vs. Heart	Heart
ENSG00000011021.23_6	CLCN6	ENST00000400892.3_2	ENSE00001545266.2_1	iPSC-CVPC vs. Heart	Heart
ENSG00000013810.19_5	TACC3	ENST00000313288.9_2	ENSE00001935865.2_1	iPSC-CVPC vs. Heart	iPSC-CVPC
ENSG00000013810.19_5	TACC3	ENST00000313288.9_2	ENSE00003486953.1_1	iPSC-CVPC vs. Heart	iPSC-CVPC	phosphorylation
ENSG00000013810.19_5	TACC3	ENST00000313288.9_2	ENSE00003564248.1_1	iPSC-CVPC vs. Heart	iPSC-CVPC
ENSG00000013810.19_5	TACC3	ENST00000313288.9_2	ENSE00003488815.1_1	iPSC-CVPC vs. Heart	iPSC-CVPC
ENSG00000013810.19_5	TACC3	ENST00000313288.9_2	ENSE00003655542.1_1	iPSC-CVPC vs. Heart	iPSC-CVPC
ENSG00000013810.19_5	TACC3	ENST00000313288.9_2	ENSE00003544791.1_1	iPSC-CVPC vs. Heart	iPSC-CVPC	phosphorylation
ENSG00000013810.19_5	TACC3	ENST00000313288.9_2	ENSE00003574124.1_1	iPSC-CVPC vs. Heart	iPSC-CVPC
ENSG00000013810.19_5	TACC3	ENST00000313288.9_2	ENSE00001672388.1_1	iPSC-CVPC vs. Heart	iPSC-CVPC	TACC
ENSG00000013810.19_5	TACC3	ENST00000313288.9_2	ENSE00001655127.1_1	iPSC-CVPC vs. Heart	iPSC-CVPC	iSH2_PI3K_IA_R; TACC
ENSG00000013810.19_5	TACC3	ENST00000313288.9_2	ENSE00003623404.1_1	iPSC-CVPC vs. Heart	iPSC-CVPC	iSH2_PI3K_IA_R; TACC
ENSG00000013810.19_5	TACC3	ENST00000313288.9_2	ENSE00001610942.1_1	iPSC-CVPC vs. Heart	iPSC-CVPC	iSH2_PI3K_IA_R; TACC
ENSG00000013810.19_5	TACC3	ENST00000313288.9_2	ENSE00001727535.1_1	iPSC-CVPC vs. Heart	iPSC-CVPC	iSH2_PI3K_IA_R; TACC
ENSG00000013810.19_5	TACC3	ENST00000313288.9_2	ENSE00001799683.1_1	iPSC-CVPC vs. Heart	iPSC-CVPC	TACC
ENSG00000013810.19_5	TACC3	ENST00000313288.9_2	ENSE00001793214.2_1	iPSC-CVPC vs. Heart	iPSC-CVPC	TACC
ENSG00000013810.19_5	TACC3	ENST00000617535.4_1	ENSE00003746765.1_1	iPSC-CVPC vs. Heart	Heart
ENSG00000013810.19_5	TACC3	ENST00000617535.4_1	ENSE00003745962.1_1	iPSC-CVPC vs. Heart	Heart
ENSG00000013810.19_5	TACC3	ENST00000617535.4_1	ENSE00003754824.1_1	iPSC-CVPC vs. Heart	Heart
ENSG00000013810.19_5	TACC3	ENST00000617535.4_1	ENSE00003582040.1_1	iPSC-CVPC vs. Heart	Heart
ENSG00000013810.19_5	TACC3	ENST00000617535.4_1	ENSE00003581489.1_1	iPSC-CVPC vs. Heart	Heart	phosphorylation
ENSG00000013810.19_5	TACC3	ENST00000617535.4_1	ENSE00003601802.1_1	iPSC-CVPC vs. Heart	Heart
ENSG00000013810.19_5	TACC3	ENST00000617535.4_1	ENSE00003739684.1_1	iPSC-CVPC vs. Heart	Heart	TACC
ENSG00000013810.19_5	TACC3	ENST00000617535.4_1	ENSE00003734928.1_1	iPSC-CVPC vs. Heart	Heart	iSH2_PI3K_IA_R; TACC
ENSG00000013810.19_5	TACC3	ENST00000617535.4_1	ENSE00003568224.1_1	iPSC-CVPC vs. Heart	Heart	iSH2_PI3K_IA_R; TACC
ENSG00000013810.19_5	TACC3	ENST00000617535.4_1	ENSE00003752015.1_1	iPSC-CVPC vs. Heart	Heart	iSH2_PI3K_IA_R; TACC
ENSG00000013810.19_5	TACC3	ENST00000617535.4_1	ENSE00003730792.1_1	iPSC-CVPC vs. Heart	Heart	iSH2_PI3K_IA_R; TACC
ENSG00000013810.19_5	TACC3	ENST00000617535.4_1	ENSE00003730150.1_1	iPSC-CVPC vs. Heart	Heart	TACC
ENSG00000013810.19_5	TACC3	ENST00000617535.4_1	ENSE00003724950.1_1	iPSC-CVPC vs. Heart	Heart	TACC
ENSG00000017260.19_8	ATP2C1	ENST00000359644.7_1	ENSE00002065662.1_1	iPSC-CVPC vs. Heart	iPSC-CVPC
ENSG00000017260.19_8	ATP2C1	ENST00000359644.7_1	ENSE00001151703.6_1	iPSC-CVPC vs. Heart	iPSC-CVPC	ATPase-IIA2_Ca; Cation_ATPase_C; transmembrane-region
ENSG00000017260.19_8	ATP2C1	ENST00000359644.7_1	ENSE00002036881.1_1	iPSC-CVPC vs. Heart	iPSC-CVPC	ATPase-IIA2_Ca; Cation_ATPase_C
ENSG00000017260.19_8	ATP2C1	ENST00000505330.5_1	ENSE00002072104.1_1	iPSC-CVPC vs. Heart	Heart	Cation_ATPase_N
ENSG00000017260.19_8	ATP2C1	ENST00000505330.5_1	ENSE00003526574.1_1	iPSC-CVPC vs. Heart	Heart	ATPase-IIA2_Ca; Cation_ATPase_C; transmembrane-region
ENSG00000017260.19_8	ATP2C1	ENST00000507194.1_2	ENSE00002073999.1_1	iPSC-CVPC vs. Heart	Heart	ATPase-IIA2_Ca; COG4087
ENSG00000017260.19_8	ATP2C1	ENST00000507194.1_2	ENSE00002060634.1_1	iPSC-CVPC vs. Heart	Heart	ATPase-IIA2_Ca; Cation_ATPase_C; transmembrane-region
ENSG00000017260.19_8	ATP2C1	ENST00000507194.1_2	ENSE00003584456.1_1	iPSC-CVPC vs. Heart	Heart	ATPase-IIA2_Ca; Cation_ATPase_C; transmembrane-region
ENSG00000017260.19_8	ATP2C1	ENST00000507194.1_2	ENSE00003603084.1_1	iPSC-CVPC vs. Heart	Heart	ATPase-IIA2_Ca; Cation_ATPase_C; transmembrane-region
ENSG00000017260.19_8	ATP2C1	ENST00000507194.1_2	ENSE00003578712.1_1	iPSC-CVPC vs. Heart	Heart	ATPase-IIA2_Ca; Cation_ATPase_C; transmembrane-region
ENSG00000017260.19_8	ATP2C1	ENST00000507194.1_2	ENSE00002050906.1_1	iPSC-CVPC vs. Heart	Heart	ATPase-IIA2_Ca; Cation_ATPase_C; transmembrane-region
ENSG00000018189.13_5	RUFY3	ENST00000502653.5_1	ENSE00002041388.1_1	iPSC-CVPC vs. Heart	iPSC-CVPC
ENSG00000018189.13_5	RUFY3	ENST00000502653.5_1	ENSE00003643630.1_1	iPSC-CVPC vs. Heart	iPSC-CVPC
ENSG00000018189.13_5	RUFY3	ENST00000502653.5_1	ENSE00003613467.1_1	iPSC-CVPC vs. Heart	iPSC-CVPC	RUN
ENSG00000018189.13_5	RUFY3	ENST00000502653.5_1	ENSE00000720344.1_1	iPSC-CVPC vs. Heart	iPSC-CVPC	RUN
ENSG00000018189.13_5	RUFY3	ENST00000502653.5_1	ENSE00000720350.1_1	iPSC-CVPC vs. Heart	iPSC-CVPC	RUN
ENSG00000018189.13_5	RUFY3	ENST00000502653.5_1	ENSE00000720355.1_1	iPSC-CVPC vs. Heart	iPSC-CVPC	RUN
ENSG00000018189.13_5	RUFY3	ENST00000502653.5_1	ENSE00000720360.1_1	iPSC-CVPC vs. Heart	iPSC-CVPC
ENSG00000018189.13_5	RUFY3	ENST00000502653.5_1	ENSE00000720364.1_1	iPSC-CVPC vs. Heart	iPSC-CVPC	Apolipoprotein; TTKRSYEDQ
ENSG00000018189.13_5	RUFY3	ENST00000502653.5_1	ENSE00000720368.1_1	iPSC-CVPC vs. Heart	iPSC-CVPC	Apolipoprotein; TTKRSYEDQ
ENSG00000018189.13_5	RUFY3	ENST00000502653.5_1	ENSE00000422477.1_1	iPSC-CVPC vs. Heart	iPSC-CVPC	Apolipoprotein; TTKRSYEDQ
ENSG00000018189.13_5	RUFY3	ENST00000502653.5_1	ENSE00000422478.1_1	iPSC-CVPC vs. Heart	iPSC-CVPC	Apolipoprotein; RILP-like
ENSG00000018189.13_5	RUFY3	ENST00000502653.5_1	ENSE00000720380.1_1	iPSC-CVPC vs. Heart	iPSC-CVPC	Apolipoprotein; RILP-like
ENSG00000018189.13_5	RUFY3	ENST00000502653.5_1	ENSE00001250901.2_1	iPSC-CVPC vs. Heart	iPSC-CVPC	Apolipoprotein; RILP-like
ENSG00000018189.13_5	RUFY3	ENST00000502653.5_1	ENSE00001487201.1_1	iPSC-CVPC vs. Heart	iPSC-CVPC
ENSG00000018189.13_5	RUFY3	ENST00000502653.5_1	ENSE00003577948.1_1	iPSC-CVPC vs. Heart	iPSC-CVPC	phosphorylation
ENSG00000018189.13_5	RUFY3	ENST00000502653.5_1	ENSE00003472493.1_1	iPSC-CVPC vs. Heart	iPSC-CVPC
ENSG00000018189.13_5	RUFY3	ENST00000502653.5_1	ENSE00003464594.1_1	iPSC-CVPC vs. Heart	iPSC-CVPC
ENSG00000018189.13_5	RUFY3	ENST00000502653.5_1	ENSE00003603020.1_1	iPSC-CVPC vs. Heart	iPSC-CVPC	FYVE_RUFY3; nitrosylation
ENSG00000018189.13_5	RUFY3	ENST00000502653.5_1	ENSE00002059776.1_1	iPSC-CVPC vs. Heart	iPSC-CVPC	FYVE_RUFY3; nitrosylation
ENSG00000018189.13_5	RUFY3	ENST00000512331.5_1	ENSE00002029452.1_1	iPSC-CVPC vs. Heart	Heart
ENSG00000018189.13_5	RUFY3	ENST00000512331.5_1	ENSE00003591143.1_1	iPSC-CVPC vs. Heart	Heart
ENSG00000018189.13_5	RUFY3	ENST00000512331.5_1	ENSE00003528381.1_1	iPSC-CVPC vs. Heart	Heart
ENSG00000018189.13_5	RUFY3	ENST00000512331.5_1	ENSE00003500635.1_1	iPSC-CVPC vs. Heart	Heart	FYVE_RUFY3; nitrosylation
ENSG00000018189.13_5	RUFY3	ENST00000512331.5_1	ENSE00002029949.1_1	iPSC-CVPC vs. Heart	Heart	FYVE_RUFY3; nitrosylation
ENSG00000021762.20_6	OSBPL5	ENST00000348039.9_2	ENSE00002180429.1_1	iPSC-CVPC vs. Heart	iPSC-CVPC	transmembrane-region
ENSG00000021762.20_6	OSBPL5	ENST00000348039.9_2	ENSE00003506163.1_1	iPSC-CVPC vs. Heart	iPSC-CVPC	Oxysterol_BP
ENSG00000021762.20_6	OSBPL5	ENST00000348039.9_2	ENSE00003655032.1_1	iPSC-CVPC vs. Heart	iPSC-CVPC	Oxysterol_BP
ENSG00000021762.20_6	OSBPL5	ENST00000348039.9_2	ENSE00003663340.1_1	iPSC-CVPC vs. Heart	iPSC-CVPC	Oxysterol_BP; Phosphatidylinositol 4-phosphate binding. {ECO:0000250|UniProtKB:Q02201}
ENSG00000021762.20_6	OSBPL5	ENST00000348039.9_2	ENSE00003611416.1_1	iPSC-CVPC vs. Heart	iPSC-CVPC	Oxysterol_BP; Phosphatidylinositol 4-phosphate binding. {ECO:0000250|UniProtKB:Q02201}
ENSG00000021762.20_6	OSBPL5	ENST00000348039.9_2	ENSE00003581805.1_1	iPSC-CVPC vs. Heart	iPSC-CVPC	Oxysterol_BP
ENSG00000021762.20_6	OSBPL5	ENST00000348039.9_2	ENSE00003560677.1_1	iPSC-CVPC vs. Heart	iPSC-CVPC	Oxysterol_BP; Phosphatidylinositol 4-phosphate binding. {ECO:0000250|UniProtKB:Q02201}; Phosphatidylserine binding. {ECO:0000250|UniProtKB:Q02201}
ENSG00000021762.20_6	OSBPL5	ENST00000348039.9_2	ENSE00003606326.1_1	iPSC-CVPC vs. Heart	iPSC-CVPC	phosphorylation
ENSG00000021762.20_6	OSBPL5	ENST00000348039.9_2	ENSE00003613904.1_1	iPSC-CVPC vs. Heart	iPSC-CVPC	PH; PH_OPR5_ORP8; PH-like
ENSG00000021762.20_6	OSBPL5	ENST00000348039.9_2	ENSE00003653760.1_1	iPSC-CVPC vs. Heart	iPSC-CVPC	PH; PH_OPR5_ORP8; PH-like
ENSG00000021762.20_6	OSBPL5	ENST00000348039.9_2	ENSE00003555977.1_1	iPSC-CVPC vs. Heart	iPSC-CVPC	PH; PH_OPR5_ORP8; PH-like; RNase_H_like
ENSG00000021762.20_6	OSBPL5	ENST00000348039.9_2	ENSE00003558770.1_1	iPSC-CVPC vs. Heart	iPSC-CVPC	RNase_H_like
ENSG00000021762.20_6	OSBPL5	ENST00000348039.9_2	ENSE00003625805.1_1	iPSC-CVPC vs. Heart	iPSC-CVPC
ENSG00000021762.20_6	OSBPL5	ENST00000348039.9_2	ENSE00003679977.1_1	iPSC-CVPC vs. Heart	iPSC-CVPC	phosphorylation
ENSG00000021762.20_6	OSBPL5	ENST00000348039.9_2	ENSE00001360451.2_1	iPSC-CVPC vs. Heart	iPSC-CVPC
ENSG00000021762.20_6	OSBPL5	ENST00000478260.5_2	ENSE00001340655.1_1	iPSC-CVPC vs. Heart	Heart	transmembrane-region
ENSG00000021762.20_6	OSBPL5	ENST00000478260.5_2	ENSE00001908286.1_1	iPSC-CVPC vs. Heart	Heart	Oxysterol_BP
ENSG00000021762.20_6	OSBPL5	ENST00000534491.5_2	ENSE00002156791.1_1	iPSC-CVPC vs. Heart	Heart	Oxysterol_BP
ENSG00000021762.20_6	OSBPL5	ENST00000534491.5_2	ENSE00003595065.1_1	iPSC-CVPC vs. Heart	Heart	Oxysterol_BP
ENSG00000021762.20_6	OSBPL5	ENST00000534491.5_2	ENSE00003636466.1_1	iPSC-CVPC vs. Heart	Heart	Oxysterol_BP
ENSG00000021762.20_6	OSBPL5	ENST00000534491.5_2	ENSE00003561101.1_1	iPSC-CVPC vs. Heart	Heart	Oxysterol_BP
ENSG00000021762.20_6	OSBPL5	ENST00000534491.5_2	ENSE00003681568.1_1	iPSC-CVPC vs. Heart	Heart	Oxysterol_BP; Phosphatidylinositol 4-phosphate binding. {ECO:0000250|UniProtKB:Q02201}
ENSG00000021762.20_6	OSBPL5	ENST00000534491.5_2	ENSE00003488739.1_1	iPSC-CVPC vs. Heart	Heart	Oxysterol_BP; Phosphatidylinositol 4-phosphate binding. {ECO:0000250|UniProtKB:Q02201}
ENSG00000021762.20_6	OSBPL5	ENST00000534491.5_2	ENSE00003682308.1_1	iPSC-CVPC vs. Heart	Heart	Oxysterol_BP
ENSG00000021762.20_6	OSBPL5	ENST00000534491.5_2	ENSE00003594184.1_1	iPSC-CVPC vs. Heart	Heart	Oxysterol_BP; Phosphatidylinositol 4-phosphate binding. {ECO:0000250|UniProtKB:Q02201}; Phosphatidylserine binding. {ECO:0000250|UniProtKB:Q02201}
ENSG00000021762.20_6	OSBPL5	ENST00000534491.5_2	ENSE00003654961.1_1	iPSC-CVPC vs. Heart	Heart	phosphorylation
ENSG00000021762.20_6	OSBPL5	ENST00000534491.5_2	ENSE00003551434.1_1	iPSC-CVPC vs. Heart	Heart	PH; PH_OPR5_ORP8; PH-like
ENSG00000021762.20_6	OSBPL5	ENST00000534491.5_2	ENSE00003605316.1_1	iPSC-CVPC vs. Heart	Heart	PH; PH_OPR5_ORP8; PH-like
ENSG00000021762.20_6	OSBPL5	ENST00000534491.5_2	ENSE00003609843.1_1	iPSC-CVPC vs. Heart	Heart	PH; PH_OPR5_ORP8; RNase_H_like
ENSG00000021762.20_6	OSBPL5	ENST00000534491.5_2	ENSE00003549216.1_1	iPSC-CVPC vs. Heart	Heart	PH; PH_OPR5_ORP8; PH-like; RNase_H_like
ENSG00000021762.20_6	OSBPL5	ENST00000534491.5_2	ENSE00003605991.1_1	iPSC-CVPC vs. Heart	Heart	RNase_H_like
ENSG00000021762.20_6	OSBPL5	ENST00000534491.5_2	ENSE00003681304.1_1	iPSC-CVPC vs. Heart	Heart
ENSG00000021762.20_6	OSBPL5	ENST00000534491.5_2	ENSE00003569403.1_1	iPSC-CVPC vs. Heart	Heart	phosphorylation
ENSG00000021762.20_6	OSBPL5	ENST00000534491.5_2	ENSE00002180382.1_1	iPSC-CVPC vs. Heart	Heart
ENSG00000026103.22_5	FAS	ENST00000640681.1_1	ENSE00003808936.1_1	iPSC-CVPC vs. Heart	iPSC-CVPC
ENSG00000026103.22_5	FAS	ENST00000640681.1_1	ENSE00003518195.1_1	iPSC-CVPC vs. Heart	iPSC-CVPC	CRD3; TNFR-Cys 3; TNFRSF6
ENSG00000026103.22_5	FAS	ENST00000640681.1_1	ENSE00003526552.1_1	iPSC-CVPC vs. Heart	iPSC-CVPC	transmembrane-region
ENSG00000026103.22_5	FAS	ENST00000640681.1_1	ENSE00003577966.1_1	iPSC-CVPC vs. Heart	iPSC-CVPC	Interaction with HIPK3. {ECO:0000250}; modified; phosphorylation; transmembrane-region
ENSG00000026103.22_5	FAS	ENST00000640681.1_1	ENSE00003611679.1_1	iPSC-CVPC vs. Heart	iPSC-CVPC	Death_FAS_TNFRSF6; Interaction with HIPK3. {ECO:0000250}; phosphorylation
ENSG00000026103.22_5	FAS	ENST00000640681.1_1	ENSE00003801822.1_1	iPSC-CVPC vs. Heart	iPSC-CVPC	Death_FAS_TNFRSF6; Interaction with HIPK3. {ECO:0000250}; nitrosylation
ENSG00000026103.22_5	FAS	ENST00000371857.7_1	ENSE00002033010.1_1	iPSC-CVPC vs. Heart	Heart
ENSG00000026103.22_5	FAS	ENST00000371857.7_1	ENSE00002049491.1_1	iPSC-CVPC vs. Heart	Heart	CRD3; TNFR-Cys 3; TNFRSF6; transmembrane-region
ENSG00000026103.22_5	FAS	ENST00000460510.5_1	ENSE00001812281.1_1	iPSC-CVPC vs. Heart	Heart
ENSG00000027001.10_6	MIPEP	ENST00000382172.4_3	ENSE00003490988.1_1	iPSC-CVPC vs. Heart	iPSC-CVPC	Dcp; M3A_MIP
ENSG00000027001.10_6	MIPEP	ENST00000382172.4_3	ENSE00003474289.1_1	iPSC-CVPC vs. Heart	iPSC-CVPC	Dcp; M3A_MIP
ENSG00000027001.10_6	MIPEP	ENST00000382172.4_3	ENSE00003665459.1_1	iPSC-CVPC vs. Heart	iPSC-CVPC	active; Dcp; M3A_MIP
ENSG00000027001.10_6	MIPEP	ENST00000382172.4_3	ENSE00000679003.1_1	iPSC-CVPC vs. Heart	iPSC-CVPC	Dcp; M3A_MIP
ENSG00000027001.10_6	MIPEP	ENST00000382172.4_3	ENSE00000679000.1_1	iPSC-CVPC vs. Heart	iPSC-CVPC	Dcp; M3A_MIP
ENSG00000027001.10_6	MIPEP	ENST00000382172.4_3	ENSE00000678997.1_1	iPSC-CVPC vs. Heart	iPSC-CVPC	active; Dcp; M3A_MIP; nitrosylation
ENSG00000027001.10_6	MIPEP	ENST00000382172.4_3	ENSE00000678994.1_1	iPSC-CVPC vs. Heart	iPSC-CVPC	active; Dcp; M3A_MIP; nitrosylation
ENSG00000027001.10_6	MIPEP	ENST00000382172.4_3	ENSE00000678991.1_1	iPSC-CVPC vs. Heart	iPSC-CVPC	Dcp; M3A_MIP
ENSG00000027001.10_6	MIPEP	ENST00000382172.4_3	ENSE00000354829.1_1	iPSC-CVPC vs. Heart	iPSC-CVPC	Dcp; M3A_MIP
ENSG00000027001.10_6	MIPEP	ENST00000382172.4_3	ENSE00003663214.1_1	iPSC-CVPC vs. Heart	iPSC-CVPC	Dcp; M3A_MIP
ENSG00000027001.10_6	MIPEP	ENST00000382172.4_3	ENSE00003666382.1_1	iPSC-CVPC vs. Heart	iPSC-CVPC	Dcp; M3A_MIP
ENSG00000027001.10_6	MIPEP	ENST00000382172.4_3	ENSE00003510995.1_1	iPSC-CVPC vs. Heart	iPSC-CVPC	Dcp; M3A_MIP
ENSG00000027001.10_6	MIPEP	ENST00000382172.4_3	ENSE00003528345.1_1	iPSC-CVPC vs. Heart	iPSC-CVPC	Dcp; M3A_MIP
ENSG00000027001.10_6	MIPEP	ENST00000382172.4_3	ENSE00003472615.1_1	iPSC-CVPC vs. Heart	iPSC-CVPC	Dcp; M3A_MIP
ENSG00000027001.10_6	MIPEP	ENST00000382172.4_3	ENSE00000876436.1_1	iPSC-CVPC vs. Heart	iPSC-CVPC	Dcp; M3A_MIP
ENSG00000027001.10_6	MIPEP	ENST00000382172.4_3	ENSE00000876437.1_1	iPSC-CVPC vs. Heart	iPSC-CVPC	Dcp; M3A_MIP
ENSG00000027001.10_6	MIPEP	ENST00000382172.4_3	ENSE00003681978.1_1	iPSC-CVPC vs. Heart	iPSC-CVPC	acetylation; Dcp; M3A_MIP
ENSG00000027001.10_6	MIPEP	ENST00000382172.4_3	ENSE00003462439.1_1	iPSC-CVPC vs. Heart	iPSC-CVPC	Dcp; M3A_MIP
ENSG00000027001.10_6	MIPEP	ENST00000382172.4_3	ENSE00001491306.4_1	iPSC-CVPC vs. Heart	iPSC-CVPC
ENSG00000027001.10_6	MIPEP	ENST00000433710.2_2	ENSE00003532831.1_1	iPSC-CVPC vs. Heart	Heart	Dcp; M3A_MIP
ENSG00000027001.10_6	MIPEP	ENST00000433710.2_2	ENSE00003650184.1_1	iPSC-CVPC vs. Heart	Heart	Dcp; M3A_MIP
ENSG00000027001.10_6	MIPEP	ENST00000433710.2_2	ENSE00003670058.1_1	iPSC-CVPC vs. Heart	Heart	active; Dcp; M3A_MIP
ENSG00000027001.10_6	MIPEP	ENST00000433710.2_2	ENSE00001491072.1_1	iPSC-CVPC vs. Heart	Heart
ENSG00000029534.21_9	ANK1	ENST00000289734.13_4	ENSE00003654289.3_1	iPSC-CVPC vs. Heart	iPSC-CVPC	55 kDa regulatory domain
ENSG00000029534.21_9	ANK1	ENST00000289734.13_4	ENSE00003571523.1_1	iPSC-CVPC vs. Heart	iPSC-CVPC	55 kDa regulatory domain
ENSG00000029534.21_9	ANK1	ENST00000289734.13_4	ENSE00000691945.1_1	iPSC-CVPC vs. Heart	iPSC-CVPC	55 kDa regulatory domain; phosphorylation
ENSG00000029534.21_9	ANK1	ENST00000289734.13_4	ENSE00003468578.1_1	iPSC-CVPC vs. Heart	iPSC-CVPC	55 kDa regulatory domain; Death_ank1; phosphorylation
ENSG00000029534.21_9	ANK1	ENST00000289734.13_4	ENSE00003504663.1_1	iPSC-CVPC vs. Heart	iPSC-CVPC	55 kDa regulatory domain; Death_ank1; phosphorylation
ENSG00000029534.21_9	ANK1	ENST00000289734.13_4	ENSE00003653028.1_1	iPSC-CVPC vs. Heart	iPSC-CVPC	55 kDa regulatory domain; Death_ank1; phosphorylation
ENSG00000029534.21_9	ANK1	ENST00000289734.13_4	ENSE00003541933.1_1	iPSC-CVPC vs. Heart	iPSC-CVPC	55 kDa regulatory domain; phosphorylation
ENSG00000029534.21_9	ANK1	ENST00000289734.13_4	ENSE00003649989.1_1	iPSC-CVPC vs. Heart	iPSC-CVPC	UPA domain. {ECO:0000250}
ENSG00000029534.21_9	ANK1	ENST00000289734.13_4	ENSE00003600622.1_1	iPSC-CVPC vs. Heart	iPSC-CVPC	UPA domain. {ECO:0000250}
ENSG00000029534.21_9	ANK1	ENST00000289734.13_4	ENSE00003603711.1_1	iPSC-CVPC vs. Heart	iPSC-CVPC	UPA domain. {ECO:0000250}
ENSG00000029534.21_9	ANK1	ENST00000289734.13_4	ENSE00003471948.1_1	iPSC-CVPC vs. Heart	iPSC-CVPC
ENSG00000029534.21_9	ANK1	ENST00000289734.13_4	ENSE00003649005.1_1	iPSC-CVPC vs. Heart	iPSC-CVPC
ENSG00000029534.21_9	ANK1	ENST00000289734.13_4	ENSE00003468411.1_1	iPSC-CVPC vs. Heart	iPSC-CVPC	phosphorylation
ENSG00000029534.21_9	ANK1	ENST00000289734.13_4	ENSE00003480301.1_1	iPSC-CVPC vs. Heart	iPSC-CVPC	ZU5
ENSG00000029534.21_9	ANK1	ENST00000289734.13_4	ENSE00003560787.1_1	iPSC-CVPC vs. Heart	iPSC-CVPC	phosphorylation; ZU5
ENSG00000029534.21_9	ANK1	ENST00000289734.13_4	ENSE00003566338.1_1	iPSC-CVPC vs. Heart	iPSC-CVPC	ZU5
ENSG00000029534.21_9	ANK1	ENST00000289734.13_4	ENSE00001252137.1_1	iPSC-CVPC vs. Heart	iPSC-CVPC	phosphorylation
ENSG00000029534.21_9	ANK1	ENST00000289734.13_4	ENSE00001252145.1_1	iPSC-CVPC vs. Heart	iPSC-CVPC	89 kDa domain; phosphorylation
ENSG00000029534.21_9	ANK1	ENST00000289734.13_4	ENSE00001252155.1_1	iPSC-CVPC vs. Heart	iPSC-CVPC	89 kDa domain; phosphorylation
ENSG00000029534.21_9	ANK1	ENST00000289734.13_4	ENSE00001252162.1_1	iPSC-CVPC vs. Heart	iPSC-CVPC	89 kDa domain; Ank_5; phosphorylation
ENSG00000029534.21_9	ANK1	ENST00000289734.13_4	ENSE00000532987.1_1	iPSC-CVPC vs. Heart	iPSC-CVPC	89 kDa domain; ANK; ANK repeat; Ank_5; hydroxylation; nitrosylation; phosphorylation
ENSG00000029534.21_9	ANK1	ENST00000289734.13_4	ENSE00000692046.1_1	iPSC-CVPC vs. Heart	iPSC-CVPC	89 kDa domain; ANK; ANK repeat; Ank_2; Ank_5; hydroxylation; nitrosylation
ENSG00000029534.21_9	ANK1	ENST00000289734.13_4	ENSE00000692050.1_1	iPSC-CVPC vs. Heart	iPSC-CVPC	89 kDa domain; ANK; ANK repeat; Ank_2; hydroxylation; nitrosylation
ENSG00000029534.21_9	ANK1	ENST00000289734.13_4	ENSE00000532984.1_1	iPSC-CVPC vs. Heart	iPSC-CVPC	89 kDa domain; ANK; ANK repeat; Ank_2; hydroxylation
ENSG00000029534.21_9	ANK1	ENST00000289734.13_4	ENSE00001252187.1_1	iPSC-CVPC vs. Heart	iPSC-CVPC	89 kDa domain; ANK; ANK repeat; Ank_2; nitrosylation
ENSG00000029534.21_9	ANK1	ENST00000289734.13_4	ENSE00001252194.1_1	iPSC-CVPC vs. Heart	iPSC-CVPC	89 kDa domain; ANK; ANK repeat; Ank_2; ANKYR; nitrosylation
ENSG00000029534.21_9	ANK1	ENST00000289734.13_4	ENSE00000692080.1_1	iPSC-CVPC vs. Heart	iPSC-CVPC	89 kDa domain; ANK; ANK repeat; ANKYR; nitrosylation
ENSG00000029534.21_9	ANK1	ENST00000289734.13_4	ENSE00001252199.1_1	iPSC-CVPC vs. Heart	iPSC-CVPC	89 kDa domain; ANK; ANK repeat; ANKYR; hydroxylation; nitrosylation
ENSG00000029534.21_9	ANK1	ENST00000289734.13_4	ENSE00001252205.1_1	iPSC-CVPC vs. Heart	iPSC-CVPC	89 kDa domain; ANK; ANK repeat; ANKYR; hydroxylation; nitrosylation; phosphorylation
ENSG00000029534.21_9	ANK1	ENST00000289734.13_4	ENSE00001252214.1_1	iPSC-CVPC vs. Heart	iPSC-CVPC	89 kDa domain; ANK; ANK repeat; ANKYR
ENSG00000029534.21_9	ANK1	ENST00000289734.13_4	ENSE00001252224.1_1	iPSC-CVPC vs. Heart	iPSC-CVPC	89 kDa domain; Ank; ANK; ANK repeat; Ank_2; ANKYR
ENSG00000029534.21_9	ANK1	ENST00000289734.13_4	ENSE00001252233.1_1	iPSC-CVPC vs. Heart	iPSC-CVPC	89 kDa domain; ANK; ANK repeat; Ank_2
ENSG00000029534.21_9	ANK1	ENST00000289734.13_4	ENSE00001252241.1_1	iPSC-CVPC vs. Heart	iPSC-CVPC	89 kDa domain; ANK; ANK repeat; Ank_2
ENSG00000029534.21_9	ANK1	ENST00000289734.13_4	ENSE00001252247.1_1	iPSC-CVPC vs. Heart	iPSC-CVPC	89 kDa domain; ANK; ANK repeat; Ank_2; hydroxylation
ENSG00000029534.21_9	ANK1	ENST00000289734.13_4	ENSE00001252255.1_1	iPSC-CVPC vs. Heart	iPSC-CVPC	89 kDa domain; ANK; ANK repeat; Ank_2; nitrosylation
ENSG00000029534.21_9	ANK1	ENST00000289734.13_4	ENSE00001252268.1_1	iPSC-CVPC vs. Heart	iPSC-CVPC	89 kDa domain; ANK; ANK repeat; Ank_2; nitrosylation
ENSG00000029534.21_9	ANK1	ENST00000289734.13_4	ENSE00001252279.1_1	iPSC-CVPC vs. Heart	iPSC-CVPC	89 kDa domain; ANK; ANK repeat; Ank_2; hydroxylation; nitrosylation
ENSG00000029534.21_9	ANK1	ENST00000289734.13_4	ENSE00001252286.1_1	iPSC-CVPC vs. Heart	iPSC-CVPC	89 kDa domain; ANK; ANK repeat; Ank_2; Ank_4
ENSG00000029534.21_9	ANK1	ENST00000289734.13_4	ENSE00001252297.3_1	iPSC-CVPC vs. Heart	iPSC-CVPC	89 kDa domain; ANK; ANK repeat; Ank_4
ENSG00000029534.21_9	ANK1	ENST00000289734.13_4	ENSE00000000281.2_1	iPSC-CVPC vs. Heart	iPSC-CVPC	89 kDa domain
ENSG00000029534.21_9	ANK1	ENST00000645531.1_4	ENSE00003527901.2_1	iPSC-CVPC vs. Heart	iPSC-CVPC	55 kDa regulatory domain
ENSG00000029534.21_9	ANK1	ENST00000645531.1_4	ENSE00003571523.1_1	iPSC-CVPC vs. Heart	iPSC-CVPC	55 kDa regulatory domain
ENSG00000029534.21_9	ANK1	ENST00000645531.1_4	ENSE00003589921.1_1	iPSC-CVPC vs. Heart	iPSC-CVPC	55 kDa regulatory domain; phosphorylation
ENSG00000029534.21_9	ANK1	ENST00000645531.1_4	ENSE00003468578.1_1	iPSC-CVPC vs. Heart	iPSC-CVPC	55 kDa regulatory domain; Death_ank1; phosphorylation
ENSG00000029534.21_9	ANK1	ENST00000645531.1_4	ENSE00003504663.1_1	iPSC-CVPC vs. Heart	iPSC-CVPC	55 kDa regulatory domain; Death_ank1; phosphorylation
ENSG00000029534.21_9	ANK1	ENST00000645531.1_4	ENSE00003653028.1_1	iPSC-CVPC vs. Heart	iPSC-CVPC	55 kDa regulatory domain; Death_ank1; phosphorylation
ENSG00000029534.21_9	ANK1	ENST00000645531.1_4	ENSE00003541933.1_1	iPSC-CVPC vs. Heart	iPSC-CVPC	55 kDa regulatory domain; phosphorylation
ENSG00000029534.21_9	ANK1	ENST00000645531.1_4	ENSE00003649989.1_1	iPSC-CVPC vs. Heart	iPSC-CVPC	UPA domain. {ECO:0000250}
ENSG00000029534.21_9	ANK1	ENST00000645531.1_4	ENSE00003600622.1_1	iPSC-CVPC vs. Heart	iPSC-CVPC	UPA domain. {ECO:0000250}
ENSG00000029534.21_9	ANK1	ENST00000645531.1_4	ENSE00003603711.1_1	iPSC-CVPC vs. Heart	iPSC-CVPC	UPA domain. {ECO:0000250}
ENSG00000029534.21_9	ANK1	ENST00000645531.1_4	ENSE00003471948.1_1	iPSC-CVPC vs. Heart	iPSC-CVPC
ENSG00000029534.21_9	ANK1	ENST00000645531.1_4	ENSE00003830482.1_1	iPSC-CVPC vs. Heart	iPSC-CVPC
ENSG00000029534.21_9	ANK1	ENST00000314214.12_2	ENSE00003510846.1_1	iPSC-CVPC vs. Heart	Heart	55 kDa regulatory domain
ENSG00000029534.21_9	ANK1	ENST00000314214.12_2	ENSE00001552313.2_1	iPSC-CVPC vs. Heart	Heart
ENSG00000029534.21_9	ANK1	ENST00000522543.5_2	ENSE00001895963.1_1	iPSC-CVPC vs. Heart	Heart	55 kDa regulatory domain
ENSG00000029534.21_9	ANK1	ENST00000522543.5_2	ENSE00001252450.6_1	iPSC-CVPC vs. Heart	Heart
ENSG00000029725.17_7	RABEP1	ENST00000341923.10_1	ENSE00002653440.1_1	iPSC-CVPC vs. Heart	iPSC-CVPC	acetylation; Rabaptin
ENSG00000029725.17_7	RABEP1	ENST00000341923.10_1	ENSE00001578091.1_1	iPSC-CVPC vs. Heart	iPSC-CVPC	GluZincin; Rabaptin
ENSG00000029725.17_7	RABEP1	ENST00000341923.10_1	ENSE00003586739.1_1	iPSC-CVPC vs. Heart	iPSC-CVPC	GluZincin; Rabaptin
ENSG00000029725.17_7	RABEP1	ENST00000341923.10_1	ENSE00003688561.1_1	iPSC-CVPC vs. Heart	iPSC-CVPC	Rabaptin
ENSG00000029725.17_7	RABEP1	ENST00000341923.10_1	ENSE00003654511.1_1	iPSC-CVPC vs. Heart	iPSC-CVPC	Rabaptin
ENSG00000029725.17_7	RABEP1	ENST00000341923.10_1	ENSE00003676230.1_1	iPSC-CVPC vs. Heart	iPSC-CVPC	acetylation; Rabaptin
ENSG00000029725.17_7	RABEP1	ENST00000341923.10_1	ENSE00003620182.1_1	iPSC-CVPC vs. Heart	iPSC-CVPC	Rabaptin
ENSG00000029725.17_7	RABEP1	ENST00000341923.10_1	ENSE00003683673.1_1	iPSC-CVPC vs. Heart	iPSC-CVPC	modified; phosphorylation; Rabaptin
ENSG00000029725.17_7	RABEP1	ENST00000341923.10_1	ENSE00003640626.1_1	iPSC-CVPC vs. Heart	iPSC-CVPC	Rab5-bind
ENSG00000029725.17_7	RABEP1	ENST00000341923.10_1	ENSE00003476845.1_1	iPSC-CVPC vs. Heart	iPSC-CVPC	Rab5-bind
ENSG00000029725.17_7	RABEP1	ENST00000341923.10_1	ENSE00003622269.1_1	iPSC-CVPC vs. Heart	iPSC-CVPC	Rab5-bind
ENSG00000029725.17_7	RABEP1	ENST00000341923.10_1	ENSE00003676306.1_1	iPSC-CVPC vs. Heart	iPSC-CVPC	DUF4349; Rab5-bind
ENSG00000029725.17_7	RABEP1	ENST00000341923.10_1	ENSE00003491771.1_1	iPSC-CVPC vs. Heart	iPSC-CVPC	DUF4349; Rab5-bind
ENSG00000029725.17_7	RABEP1	ENST00000341923.10_1	ENSE00002805862.1_1	iPSC-CVPC vs. Heart	iPSC-CVPC	DUF4349; Rab5-bind
ENSG00000029725.17_7	RABEP1	ENST00000341923.10_1	ENSE00001579466.1_1	iPSC-CVPC vs. Heart	iPSC-CVPC	DUF4349; Rab5-bind
ENSG00000029725.17_7	RABEP1	ENST00000341923.10_1	ENSE00002674737.1_1	iPSC-CVPC vs. Heart	iPSC-CVPC	Rab5-bind
ENSG00000029725.17_7	RABEP1	ENST00000570487.1_1	ENSE00002640609.1_1	iPSC-CVPC vs. Heart	Heart	GluZincin; Rabaptin
ENSG00000029725.17_7	RABEP1	ENST00000570487.1_1	ENSE00002647415.1_1	iPSC-CVPC vs. Heart	Heart
ENSG00000033800.13_3	PIAS1	ENST00000564915.5_1	ENSE00002582662.1_1	iPSC-CVPC vs. Heart	iPSC-CVPC	acetylation
ENSG00000033800.13_3	PIAS1	ENST00000564915.5_1	ENSE00003622483.1_1	iPSC-CVPC vs. Heart	iPSC-CVPC	LXXLL motif; Nuclear localization signal. {ECO:0000255}; phosphorylation; PINIT; SAP
ENSG00000033800.13_3	PIAS1	ENST00000564915.5_1	ENSE00002594006.1_1	iPSC-CVPC vs. Heart	iPSC-CVPC
ENSG00000033800.13_3	PIAS1	ENST00000564915.5_1	ENSE00003694065.1_1	iPSC-CVPC vs. Heart	iPSC-CVPC	PINIT
ENSG00000033800.13_3	PIAS1	ENST00000564915.5_1	ENSE00002595353.1_1	iPSC-CVPC vs. Heart	iPSC-CVPC	PINIT
ENSG00000033800.13_3	PIAS1	ENST00000567417.1_1	ENSE00002581726.1_1	iPSC-CVPC vs. Heart	Heart	phosphorylation; SUMO1-binding. {ECO:0000250}
ENSG00000033800.13_3	PIAS1	ENST00000567417.1_1	ENSE00003512669.1_1	iPSC-CVPC vs. Heart	Heart	4 X 4 AA repeats of N-T-S-L; phosphorylation
ENSG00000033800.13_3	PIAS1	ENST00000567417.1_1	ENSE00002577592.1_1	iPSC-CVPC vs. Heart	Heart
ENSG00000033800.13_3	PIAS1	ENST00000611270.1_1	ENSE00003750584.1_1	iPSC-CVPC vs. Heart	Heart
ENSG00000033800.13_3	PIAS1	ENST00000611270.1_1	ENSE00003742246.1_1	iPSC-CVPC vs. Heart	Heart
ENSG00000033800.13_3	PIAS1	ENST00000611270.1_1	ENSE00003737795.1_1	iPSC-CVPC vs. Heart	Heart
ENSG00000033800.13_3	PIAS1	ENST00000611270.1_1	ENSE00003715594.1_1	iPSC-CVPC vs. Heart	Heart
ENSG00000036054.13_5	TBC1D23	ENST00000344949.9_3	ENSE00001909588.1_1	iPSC-CVPC vs. Heart	iPSC-CVPC
ENSG00000036054.13_5	TBC1D23	ENST00000344949.9_3	ENSE00003562772.1_1	iPSC-CVPC vs. Heart	iPSC-CVPC	RabGAP-TBC
ENSG00000036054.13_5	TBC1D23	ENST00000344949.9_3	ENSE00003534558.1_1	iPSC-CVPC vs. Heart	iPSC-CVPC	RabGAP-TBC
ENSG00000036054.13_5	TBC1D23	ENST00000344949.9_3	ENSE00003689957.1_1	iPSC-CVPC vs. Heart	iPSC-CVPC	RabGAP-TBC
ENSG00000036054.13_5	TBC1D23	ENST00000344949.9_3	ENSE00003575924.1_1	iPSC-CVPC vs. Heart	iPSC-CVPC	RabGAP-TBC
ENSG00000036054.13_5	TBC1D23	ENST00000344949.9_3	ENSE00003609550.1_1	iPSC-CVPC vs. Heart	iPSC-CVPC	RabGAP-TBC
ENSG00000036054.13_5	TBC1D23	ENST00000344949.9_3	ENSE00003480286.1_1	iPSC-CVPC vs. Heart	iPSC-CVPC	RabGAP-TBC
ENSG00000036054.13_5	TBC1D23	ENST00000344949.9_3	ENSE00003498540.1_1	iPSC-CVPC vs. Heart	iPSC-CVPC
ENSG00000036054.13_5	TBC1D23	ENST00000344949.9_3	ENSE00003531125.1_1	iPSC-CVPC vs. Heart	iPSC-CVPC	phosphorylation; RHOD
ENSG00000036054.13_5	TBC1D23	ENST00000344949.9_3	ENSE00003587887.1_1	iPSC-CVPC vs. Heart	iPSC-CVPC	RHOD
ENSG00000036054.13_5	TBC1D23	ENST00000344949.9_3	ENSE00003470240.1_1	iPSC-CVPC vs. Heart	iPSC-CVPC	active; RHOD
ENSG00000036054.13_5	TBC1D23	ENST00000344949.9_3	ENSE00003642714.1_1	iPSC-CVPC vs. Heart	iPSC-CVPC	RHOD
ENSG00000036054.13_5	TBC1D23	ENST00000344949.9_3	ENSE00003653540.1_1	iPSC-CVPC vs. Heart	iPSC-CVPC	phosphorylation; RHOD
ENSG00000036054.13_5	TBC1D23	ENST00000344949.9_3	ENSE00003538232.1_1	iPSC-CVPC vs. Heart	iPSC-CVPC	phosphorylation
ENSG00000036054.13_5	TBC1D23	ENST00000344949.9_3	ENSE00003516166.1_1	iPSC-CVPC vs. Heart	iPSC-CVPC
ENSG00000036054.13_5	TBC1D23	ENST00000344949.9_3	ENSE00003523635.1_1	iPSC-CVPC vs. Heart	iPSC-CVPC	phosphorylation
ENSG00000036054.13_5	TBC1D23	ENST00000344949.9_3	ENSE00003636290.1_1	iPSC-CVPC vs. Heart	iPSC-CVPC
ENSG00000036054.13_5	TBC1D23	ENST00000344949.9_3	ENSE00001910232.1_1	iPSC-CVPC vs. Heart	iPSC-CVPC
ENSG00000036054.13_5	TBC1D23	ENST00000471273.1_1	ENSE00001841987.1_1	iPSC-CVPC vs. Heart	Heart
ENSG00000036054.13_5	TBC1D23	ENST00000471273.1_1	ENSE00003545630.1_1	iPSC-CVPC vs. Heart	Heart	phosphorylation
ENSG00000036054.13_5	TBC1D23	ENST00000471273.1_1	ENSE00003557059.1_1	iPSC-CVPC vs. Heart	Heart
ENSG00000036054.13_5	TBC1D23	ENST00000471273.1_1	ENSE00001391747.3_1	iPSC-CVPC vs. Heart	Heart
ENSG00000040531.16_6	CTNS	ENST00000467663.5_1	ENSE00001905053.1_1	iPSC-CVPC vs. Heart	iPSC-CVPC
ENSG00000040531.16_6	CTNS	ENST00000467663.5_1	ENSE00003683364.1_1	iPSC-CVPC vs. Heart	iPSC-CVPC
ENSG00000040531.16_6	CTNS	ENST00000467663.5_1	ENSE00001930669.1_1	iPSC-CVPC vs. Heart	iPSC-CVPC	transmembrane-region
ENSG00000040531.16_6	CTNS	ENST00000046640.9_4	ENSE00001952163.2_1	iPSC-CVPC vs. Heart	Heart
ENSG00000040531.16_6	CTNS	ENST00000046640.9_4	ENSE00003786969.1_1	iPSC-CVPC vs. Heart	Heart
ENSG00000040531.16_6	CTNS	ENST00000046640.9_4	ENSE00003616169.1_1	iPSC-CVPC vs. Heart	Heart
ENSG00000040531.16_6	CTNS	ENST00000046640.9_4	ENSE00003638757.1_1	iPSC-CVPC vs. Heart	Heart	2A43; PQ-loop; transmembrane-region
ENSG00000040531.16_6	CTNS	ENST00000046640.9_4	ENSE00000669781.1_1	iPSC-CVPC vs. Heart	Heart	2A43; PQ-loop; transmembrane-region
ENSG00000040531.16_6	CTNS	ENST00000046640.9_4	ENSE00000669782.1_1	iPSC-CVPC vs. Heart	Heart	2A43; transmembrane-region
ENSG00000040531.16_6	CTNS	ENST00000046640.9_4	ENSE00001196712.1_1	iPSC-CVPC vs. Heart	Heart	2A43; PQ-loop; transmembrane-region
ENSG00000040531.16_6	CTNS	ENST00000046640.9_4	ENSE00000430753.1_1	iPSC-CVPC vs. Heart	Heart	2A43; PQ-loop; transmembrane-region
ENSG00000040531.16_6	CTNS	ENST00000046640.9_4	ENSE00000535517.5_1	iPSC-CVPC vs. Heart	Heart	2A43; Lysosomal targeting motif. {ECO:0000255}; transmembrane-region
ENSG00000041988.15_6	THAP3	ENST00000307896.10_1	ENSE00001953794.1_1	iPSC-CVPC vs. Heart	iPSC-CVPC	THAP
ENSG00000041988.15_6	THAP3	ENST00000307896.10_1	ENSE00001474622.1_1	iPSC-CVPC vs. Heart	iPSC-CVPC
ENSG00000041988.15_6	THAP3	ENST00000307896.10_1	ENSE00003674101.1_1	iPSC-CVPC vs. Heart	iPSC-CVPC
ENSG00000041988.15_6	THAP3	ENST00000307896.10_1	ENSE00001911752.1_1	iPSC-CVPC vs. Heart	iPSC-CVPC	HCFC1-binding motif (HBM)
ENSG00000041988.15_6	THAP3	ENST00000377627.7_1	ENSE00001064937.4_1	iPSC-CVPC vs. Heart	Heart	THAP
ENSG00000041988.15_6	THAP3	ENST00000377627.7_1	ENSE00003477092.1_1	iPSC-CVPC vs. Heart	Heart
ENSG00000041988.15_6	THAP3	ENST00000377627.7_1	ENSE00000416758.1_1	iPSC-CVPC vs. Heart	Heart
ENSG00000041988.15_6	THAP3	ENST00000377627.7_1	ENSE00001474613.3_1	iPSC-CVPC vs. Heart	Heart
ENSG00000047230.15_7	CTPS2	ENST00000380241.7_2	ENSE00001956669.1_1	iPSC-CVPC vs. Heart	iPSC-CVPC
ENSG00000047230.15_7	CTPS2	ENST00000380241.7_2	ENSE00001277888.1_1	iPSC-CVPC vs. Heart	iPSC-CVPC	phosphorylation
ENSG00000047230.15_7	CTPS2	ENST00000380241.7_2	ENSE00001201944.1_1	iPSC-CVPC vs. Heart	iPSC-CVPC	active; GATase1_CTP_Synthase; PLN02327
ENSG00000047230.15_7	CTPS2	ENST00000380241.7_2	ENSE00001201948.1_1	iPSC-CVPC vs. Heart	iPSC-CVPC	GATase1_CTP_Synthase; PLN02327
ENSG00000047230.15_7	CTPS2	ENST00000380241.7_2	ENSE00001201953.1_1	iPSC-CVPC vs. Heart	iPSC-CVPC	active; GATase1_CTP_Synthase; PLN02327
ENSG00000047230.15_7	CTPS2	ENST00000380241.7_2	ENSE00001150642.1_1	iPSC-CVPC vs. Heart	iPSC-CVPC	GATase1_CTP_Synthase; PLN02327
ENSG00000047230.15_7	CTPS2	ENST00000380241.7_2	ENSE00001150648.1_1	iPSC-CVPC vs. Heart	iPSC-CVPC	active; GATase1_CTP_Synthase; PLN02327
ENSG00000047230.15_7	CTPS2	ENST00000380241.7_2	ENSE00001150654.1_1	iPSC-CVPC vs. Heart	iPSC-CVPC	active; GATase1_CTP_Synthase; nitrosylation; PLN02327
ENSG00000047230.15_7	CTPS2	ENST00000380241.7_2	ENSE00001150661.1_1	iPSC-CVPC vs. Heart	iPSC-CVPC	active; GATase1_CTP_Synthase; nitrosylation; PLN02327
ENSG00000047230.15_7	CTPS2	ENST00000380241.7_2	ENSE00001150669.1_1	iPSC-CVPC vs. Heart	iPSC-CVPC	GATase1_CTP_Synthase; PLN02327
ENSG00000047230.15_7	CTPS2	ENST00000380241.7_2	ENSE00001778300.1_1	iPSC-CVPC vs. Heart	iPSC-CVPC	GATase1_CTP_Synthase; PLN02327
ENSG00000047230.15_7	CTPS2	ENST00000380241.7_2	ENSE00001710627.1_1	iPSC-CVPC vs. Heart	iPSC-CVPC	CTP_synth_N; PLN02327
ENSG00000047230.15_7	CTPS2	ENST00000380241.7_2	ENSE00001622171.1_1	iPSC-CVPC vs. Heart	iPSC-CVPC	active; CTP_synth_N; nitrosylation; PLN02327
ENSG00000047230.15_7	CTPS2	ENST00000380241.7_2	ENSE00001733932.1_1	iPSC-CVPC vs. Heart	iPSC-CVPC	active; CTP_synth_N; nitrosylation; PLN02327
ENSG00000047230.15_7	CTPS2	ENST00000380241.7_2	ENSE00001612556.1_1	iPSC-CVPC vs. Heart	iPSC-CVPC	active; CTP_synth_N; nitrosylation; PLN02327
ENSG00000047230.15_7	CTPS2	ENST00000380241.7_2	ENSE00001723130.1_1	iPSC-CVPC vs. Heart	iPSC-CVPC	active; CTP_synth_N; PLN02327
ENSG00000047230.15_7	CTPS2	ENST00000380241.7_2	ENSE00001708554.1_1	iPSC-CVPC vs. Heart	iPSC-CVPC	active; CTP_synth_N; PLN02327
ENSG00000047230.15_7	CTPS2	ENST00000380241.7_2	ENSE00002731939.1_1	iPSC-CVPC vs. Heart	iPSC-CVPC	active; CTP_synth_N; nitrosylation; PLN02327
ENSG00000047230.15_7	CTPS2	ENST00000380241.7_2	ENSE00001429480.1_1	iPSC-CVPC vs. Heart	iPSC-CVPC
ENSG00000047230.15_7	CTPS2	ENST00000483053.1_2	ENSE00001846552.1_1	iPSC-CVPC vs. Heart	Heart
ENSG00000047230.15_7	CTPS2	ENST00000483053.1_2	ENSE00001957008.1_1	iPSC-CVPC vs. Heart	Heart	phosphorylation
ENSG00000047648.23_8	ARHGAP6	ENST00000337414.9_3	ENSE00003464919.1_1	iPSC-CVPC vs. Heart	iPSC-CVPC	phosphorylation
ENSG00000047648.23_8	ARHGAP6	ENST00000337414.9_3	ENSE00003585755.1_1	iPSC-CVPC vs. Heart	iPSC-CVPC
ENSG00000047648.23_8	ARHGAP6	ENST00000337414.9_3	ENSE00003689660.1_1	iPSC-CVPC vs. Heart	iPSC-CVPC	phosphorylation
ENSG00000047648.23_8	ARHGAP6	ENST00000337414.9_3	ENSE00003592237.1_1	iPSC-CVPC vs. Heart	iPSC-CVPC	RhoGAP_ARHGAP6
ENSG00000047648.23_8	ARHGAP6	ENST00000337414.9_3	ENSE00003495842.1_1	iPSC-CVPC vs. Heart	iPSC-CVPC	nitrosylation; RhoGAP_ARHGAP6
ENSG00000047648.23_8	ARHGAP6	ENST00000337414.9_3	ENSE00003593658.1_1	iPSC-CVPC vs. Heart	iPSC-CVPC	RhoGAP_ARHGAP6
ENSG00000047648.23_8	ARHGAP6	ENST00000337414.9_3	ENSE00003532966.1_1	iPSC-CVPC vs. Heart	iPSC-CVPC	nitrosylation; RhoGAP_ARHGAP6
ENSG00000047648.23_8	ARHGAP6	ENST00000337414.9_3	ENSE00003601968.1_1	iPSC-CVPC vs. Heart	iPSC-CVPC	active; nitrosylation; RhoGAP_ARHGAP6
ENSG00000047648.23_8	ARHGAP6	ENST00000337414.9_3	ENSE00003584918.1_1	iPSC-CVPC vs. Heart	iPSC-CVPC	phosphorylation; RhoGAP_ARHGAP6
ENSG00000047648.23_8	ARHGAP6	ENST00000337414.9_3	ENSE00003509207.1_1	iPSC-CVPC vs. Heart	iPSC-CVPC	SH3-binding
ENSG00000047648.23_8	ARHGAP6	ENST00000337414.9_3	ENSE00003459810.1_1	iPSC-CVPC vs. Heart	iPSC-CVPC	phosphorylation
ENSG00000047648.23_8	ARHGAP6	ENST00000337414.9_3	ENSE00003470444.1_1	iPSC-CVPC vs. Heart	iPSC-CVPC
ENSG00000047648.23_8	ARHGAP6	ENST00000337414.9_3	ENSE00003847253.1_1	iPSC-CVPC vs. Heart	iPSC-CVPC	PBP_N; phosphorylation
ENSG00000047648.23_8	ARHGAP6	ENST00000489330.6_2	ENSE00001836340.1_1	iPSC-CVPC vs. Heart	Heart	phosphorylation
ENSG00000047648.23_8	ARHGAP6	ENST00000489330.6_2	ENSE00001919463.1_1	iPSC-CVPC vs. Heart	Heart	phosphorylation
ENSG00000047648.23_8	ARHGAP6	ENST00000489330.6_2	ENSE00001826531.1_1	iPSC-CVPC vs. Heart	Heart
ENSG00000047648.23_8	ARHGAP6	ENST00000489330.6_2	ENSE00003491012.1_1	iPSC-CVPC vs. Heart	Heart
ENSG00000047648.23_8	ARHGAP6	ENST00000489330.6_2	ENSE00003686771.1_1	iPSC-CVPC vs. Heart	Heart	RhoGAP_ARHGAP6
ENSG00000047648.23_8	ARHGAP6	ENST00000489330.6_2	ENSE00003494283.1_1	iPSC-CVPC vs. Heart	Heart	nitrosylation; RhoGAP_ARHGAP6
ENSG00000047648.23_8	ARHGAP6	ENST00000489330.6_2	ENSE00003693779.1_1	iPSC-CVPC vs. Heart	Heart	RhoGAP_ARHGAP6
ENSG00000047648.23_8	ARHGAP6	ENST00000489330.6_2	ENSE00003610365.1_1	iPSC-CVPC vs. Heart	Heart	nitrosylation; RhoGAP_ARHGAP6
ENSG00000047648.23_8	ARHGAP6	ENST00000489330.6_2	ENSE00003523514.1_1	iPSC-CVPC vs. Heart	Heart	active; nitrosylation; RhoGAP_ARHGAP6
ENSG00000047648.23_8	ARHGAP6	ENST00000489330.6_2	ENSE00003631289.1_1	iPSC-CVPC vs. Heart	Heart	phosphorylation; RhoGAP_ARHGAP6
ENSG00000047648.23_8	ARHGAP6	ENST00000489330.6_2	ENSE00003662518.1_1	iPSC-CVPC vs. Heart	Heart	SH3-binding
ENSG00000047648.23_8	ARHGAP6	ENST00000489330.6_2	ENSE00003568090.1_1	iPSC-CVPC vs. Heart	Heart	phosphorylation
ENSG00000047648.23_8	ARHGAP6	ENST00000489330.6_2	ENSE00003591913.1_1	iPSC-CVPC vs. Heart	Heart
ENSG00000047648.23_8	ARHGAP6	ENST00000489330.6_2	ENSE00001929152.2_1	iPSC-CVPC vs. Heart	Heart	PBP_N; phosphorylation
ENSG00000048162.21_5	NOP16	ENST00000621444.4_2	ENSE00003711626.1_1	iPSC-CVPC vs. Heart	iPSC-CVPC
ENSG00000048162.21_5	NOP16	ENST00000621444.4_2	ENSE00003711626.1_1	iPSC-CVPC vs. Heart	iPSC-CVPC	Nop16
ENSG00000048162.21_5	NOP16	ENST00000621444.4_2	ENSE00003712438.1_1	iPSC-CVPC vs. Heart	iPSC-CVPC	Nop16; phosphorylation
ENSG00000048162.21_5	NOP16	ENST00000618911.4_2	ENSE00003732301.1_1	iPSC-CVPC vs. Heart	Heart
ENSG00000048162.21_5	NOP16	ENST00000618911.4_2	ENSE00003732301.1_1	iPSC-CVPC vs. Heart	Heart	Nop16
ENSG00000048162.21_5	NOP16	ENST00000618911.4_2	ENSE00003735087.1_1	iPSC-CVPC vs. Heart	Heart	Nop16; phosphorylation
ENSG00000048649.13_6	RSF1	ENST00000526324.5_3	ENSE00001916948.2_1	iPSC-CVPC vs. Heart	iPSC-CVPC
ENSG00000048649.13_6	RSF1	ENST00000526324.5_3	ENSE00001182767.2_1	iPSC-CVPC vs. Heart	iPSC-CVPC	phosphorylation
ENSG00000048649.13_6	RSF1	ENST00000526324.5_3	ENSE00002189347.1_1	iPSC-CVPC vs. Heart	iPSC-CVPC	phosphorylation
ENSG00000048649.13_6	RSF1	ENST00000480887.5_3	ENSE00001040466.4_1	iPSC-CVPC vs. Heart	Heart	acetylation; phosphorylation
ENSG00000048649.13_6	RSF1	ENST00000480887.5_3	ENSE00001040482.1_1	iPSC-CVPC vs. Heart	Heart	phosphorylation
ENSG00000048649.13_6	RSF1	ENST00000480887.5_3	ENSE00001040487.1_1	iPSC-CVPC vs. Heart	Heart	CDC45; phosphorylation
ENSG00000048649.13_6	RSF1	ENST00000480887.5_3	ENSE00001040477.1_1	iPSC-CVPC vs. Heart	Heart	acetylation; CDC45; phosphorylation
ENSG00000048649.13_6	RSF1	ENST00000480887.5_3	ENSE00001040489.1_1	iPSC-CVPC vs. Heart	Heart
ENSG00000048649.13_6	RSF1	ENST00000480887.5_3	ENSE00001040492.1_1	iPSC-CVPC vs. Heart	Heart
ENSG00000048649.13_6	RSF1	ENST00000480887.5_3	ENSE00001897975.1_1	iPSC-CVPC vs. Heart	Heart	phosphorylation
ENSG00000049618.24_7	ARID1B	ENST00000637810.1_1	ENSE00003800805.1_1	iPSC-CVPC vs. Heart	iPSC-CVPC	Glyco_hydro_81
ENSG00000049618.24_7	ARID1B	ENST00000637810.1_1	ENSE00003795939.1_1	iPSC-CVPC vs. Heart	iPSC-CVPC	Glyco_hydro_81
ENSG00000049618.24_7	ARID1B	ENST00000637810.1_1	ENSE00000765473.1_1	iPSC-CVPC vs. Heart	iPSC-CVPC
ENSG00000049618.24_7	ARID1B	ENST00000637810.1_1	ENSE00001332230.2_1	iPSC-CVPC vs. Heart	iPSC-CVPC
ENSG00000049618.24_7	ARID1B	ENST00000637810.1_1	ENSE00003534281.1_1	iPSC-CVPC vs. Heart	iPSC-CVPC
ENSG00000049618.24_7	ARID1B	ENST00000637810.1_1	ENSE00003539964.1_1	iPSC-CVPC vs. Heart	iPSC-CVPC
ENSG00000049618.24_7	ARID1B	ENST00000637810.1_1	ENSE00003786123.1_1	iPSC-CVPC vs. Heart	iPSC-CVPC	BRIGHT
ENSG00000049618.24_7	ARID1B	ENST00000637810.1_1	ENSE00000975824.1_1	iPSC-CVPC vs. Heart	iPSC-CVPC	BRIGHT
ENSG00000049618.24_7	ARID1B	ENST00000637810.1_1	ENSE00001142078.1_1	iPSC-CVPC vs. Heart	iPSC-CVPC
ENSG00000049618.24_7	ARID1B	ENST00000637810.1_1	ENSE00001142072.1_1	iPSC-CVPC vs. Heart	iPSC-CVPC
ENSG00000049618.24_7	ARID1B	ENST00000637810.1_1	ENSE00001142064.1_1	iPSC-CVPC vs. Heart	iPSC-CVPC
ENSG00000049618.24_7	ARID1B	ENST00000637810.1_1	ENSE00001142057.1_1	iPSC-CVPC vs. Heart	iPSC-CVPC
ENSG00000049618.24_7	ARID1B	ENST00000637810.1_1	ENSE00000975829.1_1	iPSC-CVPC vs. Heart	iPSC-CVPC	Nuclear localization signal. {ECO:0000250|UniProtKB:O14497}; phosphorylation
ENSG00000049618.24_7	ARID1B	ENST00000637810.1_1	ENSE00001142049.1_1	iPSC-CVPC vs. Heart	iPSC-CVPC
ENSG00000049618.24_7	ARID1B	ENST00000637810.1_1	ENSE00003799528.1_1	iPSC-CVPC vs. Heart	iPSC-CVPC	acetylation; DUF3518; LXXLL; phosphorylation
ENSG00000049618.24_7	ARID1B	ENST00000635928.1_3	ENSE00003797614.1_1	iPSC-CVPC vs. Heart	Heart	DUF3518; LXXLL
ENSG00000049618.24_7	ARID1B	ENST00000635928.1_3	ENSE00003796400.1_1	iPSC-CVPC vs. Heart	Heart
ENSG00000049759.18_7	NEDD4L	ENST00000256830.13_1	ENSE00002934128.1_1	iPSC-CVPC vs. Heart	iPSC-CVPC	acetylation
ENSG00000049759.18_7	NEDD4L	ENST00000256830.13_1	ENSE00003519642.1_1	iPSC-CVPC vs. Heart	iPSC-CVPC	C2_NEDD4_NEDD4L
ENSG00000049759.18_7	NEDD4L	ENST00000256830.13_1	ENSE00003507028.1_1	iPSC-CVPC vs. Heart	iPSC-CVPC	C2_NEDD4_NEDD4L; nitrosylation
ENSG00000049759.18_7	NEDD4L	ENST00000256830.13_1	ENSE00003621565.1_1	iPSC-CVPC vs. Heart	iPSC-CVPC	C2_NEDD4_NEDD4L
ENSG00000049759.18_7	NEDD4L	ENST00000256830.13_1	ENSE00003459135.1_1	iPSC-CVPC vs. Heart	iPSC-CVPC	C2_NEDD4_NEDD4L; nitrosylation
ENSG00000049759.18_7	NEDD4L	ENST00000256830.13_1	ENSE00002859477.1_1	iPSC-CVPC vs. Heart	iPSC-CVPC	active; HECTc
ENSG00000049759.18_7	NEDD4L	ENST00000635997.1_2	ENSE00003800824.1_1	iPSC-CVPC vs. Heart	Heart
ENSG00000049759.18_7	NEDD4L	ENST00000635997.1_2	ENSE00000914600.1_1	iPSC-CVPC vs. Heart	Heart	phosphorylation
ENSG00000049759.18_7	NEDD4L	ENST00000635997.1_2	ENSE00000914602.1_1	iPSC-CVPC vs. Heart	Heart	binding; WW
ENSG00000049759.18_7	NEDD4L	ENST00000635997.1_2	ENSE00003579558.1_1	iPSC-CVPC vs. Heart	Heart	phosphorylation
ENSG00000049759.18_7	NEDD4L	ENST00000635997.1_2	ENSE00002801066.1_1	iPSC-CVPC vs. Heart	Heart	active; HECTc
ENSG00000050426.16_8	LETMD1	ENST00000550100.5_1	ENSE00002325549.1_1	iPSC-CVPC vs. Heart	iPSC-CVPC	Required and sufficient for mitochondrial import
ENSG00000050426.16_8	LETMD1	ENST00000550100.5_1	ENSE00003500251.1_1	iPSC-CVPC vs. Heart	iPSC-CVPC	LETM1; Required and sufficient for mitochondrial import
ENSG00000050426.16_8	LETMD1	ENST00000550100.5_1	ENSE00003515202.1_1	iPSC-CVPC vs. Heart	iPSC-CVPC	LETM1
ENSG00000050426.16_8	LETMD1	ENST00000550100.5_1	ENSE00003548815.1_1	iPSC-CVPC vs. Heart	iPSC-CVPC	LETM1
ENSG00000050426.16_8	LETMD1	ENST00000550100.5_1	ENSE00002410210.1_1	iPSC-CVPC vs. Heart	iPSC-CVPC	LETM1
ENSG00000050426.16_8	LETMD1	ENST00000623495.1_1	ENSE00003755025.1_1	iPSC-CVPC vs. Heart	Heart	LETM1
ENSG00000052749.14_9	RRP12	ENST00000536831.5_4	ENSE00003577905.1_1	iPSC-CVPC vs. Heart	iPSC-CVPC
ENSG00000052749.14_9	RRP12	ENST00000536831.5_4	ENSE00003635083.1_1	iPSC-CVPC vs. Heart	iPSC-CVPC
ENSG00000052749.14_9	RRP12	ENST00000536831.5_4	ENSE00003590106.1_1	iPSC-CVPC vs. Heart	iPSC-CVPC
ENSG00000052749.14_9	RRP12	ENST00000536831.5_4	ENSE00003468562.1_1	iPSC-CVPC vs. Heart	iPSC-CVPC
ENSG00000052749.14_9	RRP12	ENST00000536831.5_4	ENSE00003587420.1_1	iPSC-CVPC vs. Heart	iPSC-CVPC
ENSG00000052749.14_9	RRP12	ENST00000536831.5_4	ENSE00003524850.1_1	iPSC-CVPC vs. Heart	iPSC-CVPC
ENSG00000052749.14_9	RRP12	ENST00000536831.5_4	ENSE00003479600.1_1	iPSC-CVPC vs. Heart	iPSC-CVPC	phosphorylation
ENSG00000052749.14_9	RRP12	ENST00000536831.5_4	ENSE00003582102.1_1	iPSC-CVPC vs. Heart	iPSC-CVPC	phosphorylation
ENSG00000052749.14_9	RRP12	ENST00000536831.5_4	ENSE00003591733.1_1	iPSC-CVPC vs. Heart	iPSC-CVPC
ENSG00000052749.14_9	RRP12	ENST00000536831.5_4	ENSE00003589133.1_1	iPSC-CVPC vs. Heart	iPSC-CVPC
ENSG00000052749.14_9	RRP12	ENST00000536831.5_4	ENSE00003640384.1_1	iPSC-CVPC vs. Heart	iPSC-CVPC	transmembrane-region
ENSG00000052749.14_9	RRP12	ENST00000536831.5_4	ENSE00003529521.1_1	iPSC-CVPC vs. Heart	iPSC-CVPC
ENSG00000052749.14_9	RRP12	ENST00000536831.5_4	ENSE00003538169.1_1	iPSC-CVPC vs. Heart	iPSC-CVPC
ENSG00000052749.14_9	RRP12	ENST00000536831.5_4	ENSE00001254203.2_1	iPSC-CVPC vs. Heart	iPSC-CVPC
ENSG00000052749.14_9	RRP12	ENST00000536831.5_4	ENSE00000987268.1_1	iPSC-CVPC vs. Heart	iPSC-CVPC
ENSG00000052749.14_9	RRP12	ENST00000536831.5_4	ENSE00003597661.1_1	iPSC-CVPC vs. Heart	iPSC-CVPC
ENSG00000052749.14_9	RRP12	ENST00000536831.5_4	ENSE00003620910.1_1	iPSC-CVPC vs. Heart	iPSC-CVPC
ENSG00000052749.14_9	RRP12	ENST00000536831.5_4	ENSE00003545233.1_1	iPSC-CVPC vs. Heart	iPSC-CVPC	NUC173
ENSG00000052749.14_9	RRP12	ENST00000536831.5_4	ENSE00003668054.1_1	iPSC-CVPC vs. Heart	iPSC-CVPC	NUC173
ENSG00000052749.14_9	RRP12	ENST00000536831.5_4	ENSE00003622169.1_1	iPSC-CVPC vs. Heart	iPSC-CVPC	NUC173
ENSG00000052749.14_9	RRP12	ENST00000536831.5_4	ENSE00000718386.1_1	iPSC-CVPC vs. Heart	iPSC-CVPC	NUC173
ENSG00000052749.14_9	RRP12	ENST00000536831.5_4	ENSE00000718392.1_1	iPSC-CVPC vs. Heart	iPSC-CVPC	NUC173
ENSG00000052749.14_9	RRP12	ENST00000536831.5_4	ENSE00000718399.1_1	iPSC-CVPC vs. Heart	iPSC-CVPC	NUC173
ENSG00000052749.14_9	RRP12	ENST00000536831.5_4	ENSE00000811182.1_1	iPSC-CVPC vs. Heart	iPSC-CVPC
ENSG00000052749.14_9	RRP12	ENST00000536831.5_4	ENSE00000811181.1_1	iPSC-CVPC vs. Heart	iPSC-CVPC
ENSG00000052749.14_9	RRP12	ENST00000536831.5_4	ENSE00000718413.1_1	iPSC-CVPC vs. Heart	iPSC-CVPC
ENSG00000052749.14_9	RRP12	ENST00000536831.5_4	ENSE00000718421.1_1	iPSC-CVPC vs. Heart	iPSC-CVPC
ENSG00000052749.14_9	RRP12	ENST00000536831.5_4	ENSE00000718428.1_1	iPSC-CVPC vs. Heart	iPSC-CVPC
ENSG00000052749.14_9	RRP12	ENST00000536831.5_4	ENSE00001097582.1_1	iPSC-CVPC vs. Heart	iPSC-CVPC
ENSG00000052749.14_9	RRP12	ENST00000536831.5_4	ENSE00001097587.1_1	iPSC-CVPC vs. Heart	iPSC-CVPC
ENSG00000052749.14_9	RRP12	ENST00000536831.5_4	ENSE00003785810.1_1	iPSC-CVPC vs. Heart	iPSC-CVPC
ENSG00000052749.14_9	RRP12	ENST00000536831.5_4	ENSE00000502777.1_1	iPSC-CVPC vs. Heart	iPSC-CVPC
ENSG00000052749.14_9	RRP12	ENST00000536831.5_4	ENSE00000718462.1_1	iPSC-CVPC vs. Heart	iPSC-CVPC	phosphorylation
ENSG00000052749.14_9	RRP12	ENST00000536831.5_4	ENSE00001926365.2_1	iPSC-CVPC vs. Heart	iPSC-CVPC
ENSG00000052749.14_9	RRP12	ENST00000536831.5_4	ENSE00002252170.1_1	iPSC-CVPC vs. Heart	iPSC-CVPC
ENSG00000052749.14_9	RRP12	ENST00000479481.5_2	ENSE00003505236.1_1	iPSC-CVPC vs. Heart	Heart
ENSG00000052749.14_9	RRP12	ENST00000479481.5_2	ENSE00003483148.1_1	iPSC-CVPC vs. Heart	Heart
ENSG00000052749.14_9	RRP12	ENST00000479481.5_2	ENSE00003504636.1_1	iPSC-CVPC vs. Heart	Heart
ENSG00000052749.14_9	RRP12	ENST00000479481.5_2	ENSE00003524637.1_1	iPSC-CVPC vs. Heart	Heart
ENSG00000052749.14_9	RRP12	ENST00000479481.5_2	ENSE00003653406.1_1	iPSC-CVPC vs. Heart	Heart
ENSG00000052749.14_9	RRP12	ENST00000479481.5_2	ENSE00003556068.1_1	iPSC-CVPC vs. Heart	Heart
ENSG00000052749.14_9	RRP12	ENST00000479481.5_2	ENSE00003691133.1_1	iPSC-CVPC vs. Heart	Heart	phosphorylation
ENSG00000052749.14_9	RRP12	ENST00000479481.5_2	ENSE00003571151.1_1	iPSC-CVPC vs. Heart	Heart	phosphorylation
ENSG00000052749.14_9	RRP12	ENST00000479481.5_2	ENSE00003606796.1_1	iPSC-CVPC vs. Heart	Heart
ENSG00000052749.14_9	RRP12	ENST00000479481.5_2	ENSE00003693199.1_1	iPSC-CVPC vs. Heart	Heart
ENSG00000052749.14_9	RRP12	ENST00000479481.5_2	ENSE00003611794.1_1	iPSC-CVPC vs. Heart	Heart	transmembrane-region
ENSG00000052749.14_9	RRP12	ENST00000479481.5_2	ENSE00003461893.1_1	iPSC-CVPC vs. Heart	Heart
ENSG00000052749.14_9	RRP12	ENST00000479481.5_2	ENSE00003573593.1_1	iPSC-CVPC vs. Heart	Heart
ENSG00000052749.14_9	RRP12	ENST00000479481.5_2	ENSE00001815636.1_1	iPSC-CVPC vs. Heart	Heart
ENSG00000052749.14_9	RRP12	ENST00000479481.5_2	ENSE00003532364.1_1	iPSC-CVPC vs. Heart	Heart
ENSG00000052749.14_9	RRP12	ENST00000479481.5_2	ENSE00003508120.1_1	iPSC-CVPC vs. Heart	Heart
ENSG00000052749.14_9	RRP12	ENST00000479481.5_2	ENSE00002524281.1_1	iPSC-CVPC vs. Heart	Heart
ENSG00000054654.18_8	SYNE2	ENST00000358025.7_1	ENSE00002450148.1_1	iPSC-CVPC vs. Heart	iPSC-CVPC
ENSG00000054654.18_8	SYNE2	ENST00000358025.7_1	ENSE00003737812.1_1	iPSC-CVPC vs. Heart	iPSC-CVPC
ENSG00000054654.18_8	SYNE2	ENST00000358025.7_1	ENSE00003727913.1_1	iPSC-CVPC vs. Heart	iPSC-CVPC	CH; nitrosylation
ENSG00000054654.18_8	SYNE2	ENST00000358025.7_1	ENSE00003746234.1_1	iPSC-CVPC vs. Heart	iPSC-CVPC	CH
ENSG00000054654.18_8	SYNE2	ENST00000358025.7_1	ENSE00003717768.1_1	iPSC-CVPC vs. Heart	iPSC-CVPC	CH; nitrosylation
ENSG00000054654.18_8	SYNE2	ENST00000358025.7_1	ENSE00003741877.1_1	iPSC-CVPC vs. Heart	iPSC-CVPC	CH; nitrosylation
ENSG00000054654.18_8	SYNE2	ENST00000358025.7_1	ENSE00003731521.1_1	iPSC-CVPC vs. Heart	iPSC-CVPC	CH; nitrosylation
ENSG00000054654.18_8	SYNE2	ENST00000358025.7_1	ENSE00003719042.1_1	iPSC-CVPC vs. Heart	iPSC-CVPC	CH; nitrosylation
ENSG00000054654.18_8	SYNE2	ENST00000358025.7_1	ENSE00003752649.1_1	iPSC-CVPC vs. Heart	iPSC-CVPC	CH; nitrosylation
ENSG00000054654.18_8	SYNE2	ENST00000358025.7_1	ENSE00003729163.1_1	iPSC-CVPC vs. Heart	iPSC-CVPC	Spectrin 1
ENSG00000054654.18_8	SYNE2	ENST00000358025.7_1	ENSE00003745400.1_1	iPSC-CVPC vs. Heart	iPSC-CVPC	Spectrin 1
ENSG00000054654.18_8	SYNE2	ENST00000358025.7_1	ENSE00003752290.1_1	iPSC-CVPC vs. Heart	iPSC-CVPC	Spectrin 1; Spectrin 2
ENSG00000054654.18_8	SYNE2	ENST00000358025.7_1	ENSE00003747979.1_1	iPSC-CVPC vs. Heart	iPSC-CVPC	Spectrin 2
ENSG00000054654.18_8	SYNE2	ENST00000358025.7_1	ENSE00003732492.1_1	iPSC-CVPC vs. Heart	iPSC-CVPC	Spectrin 2; Spectrin 3
ENSG00000054654.18_8	SYNE2	ENST00000358025.7_1	ENSE00003744604.1_1	iPSC-CVPC vs. Heart	iPSC-CVPC	Spectrin 3
ENSG00000054654.18_8	SYNE2	ENST00000358025.7_1	ENSE00003713021.1_1	iPSC-CVPC vs. Heart	iPSC-CVPC	Spectrin 3; Spectrin 4
ENSG00000054654.18_8	SYNE2	ENST00000358025.7_1	ENSE00003741067.1_1	iPSC-CVPC vs. Heart	iPSC-CVPC	Spectrin 4
ENSG00000054654.18_8	SYNE2	ENST00000358025.7_1	ENSE00003718231.1_1	iPSC-CVPC vs. Heart	iPSC-CVPC	Spectrin 4
ENSG00000054654.18_8	SYNE2	ENST00000358025.7_1	ENSE00003739475.1_1	iPSC-CVPC vs. Heart	iPSC-CVPC	Spectrin 5
ENSG00000054654.18_8	SYNE2	ENST00000358025.7_1	ENSE00003727704.1_1	iPSC-CVPC vs. Heart	iPSC-CVPC	Spectrin 5
ENSG00000054654.18_8	SYNE2	ENST00000358025.7_1	ENSE00003751386.1_1	iPSC-CVPC vs. Heart	iPSC-CVPC	phosphorylation; Spectrin 5; Spectrin 6
ENSG00000054654.18_8	SYNE2	ENST00000358025.7_1	ENSE00003723546.1_1	iPSC-CVPC vs. Heart	iPSC-CVPC	Spectrin 6
ENSG00000054654.18_8	SYNE2	ENST00000358025.7_1	ENSE00003730474.1_1	iPSC-CVPC vs. Heart	iPSC-CVPC	acetylation; Spectrin 6; Spectrin 7
ENSG00000054654.18_8	SYNE2	ENST00000358025.7_1	ENSE00003731273.1_1	iPSC-CVPC vs. Heart	iPSC-CVPC	Spectrin 7
ENSG00000054654.18_8	SYNE2	ENST00000358025.7_1	ENSE00003732437.1_1	iPSC-CVPC vs. Heart	iPSC-CVPC
ENSG00000054654.18_8	SYNE2	ENST00000358025.7_1	ENSE00003715418.1_1	iPSC-CVPC vs. Heart	iPSC-CVPC
ENSG00000054654.18_8	SYNE2	ENST00000358025.7_1	ENSE00003753415.1_1	iPSC-CVPC vs. Heart	iPSC-CVPC	Spectrin 8
ENSG00000054654.18_8	SYNE2	ENST00000358025.7_1	ENSE00003726581.1_1	iPSC-CVPC vs. Heart	iPSC-CVPC	Spectrin 8
ENSG00000054654.18_8	SYNE2	ENST00000358025.7_1	ENSE00003731772.1_1	iPSC-CVPC vs. Heart	iPSC-CVPC
ENSG00000054654.18_8	SYNE2	ENST00000358025.7_1	ENSE00003752734.1_1	iPSC-CVPC vs. Heart	iPSC-CVPC	PRK03918; Spectrin 10; Spectrin 11; Spectrin 9
ENSG00000054654.18_8	SYNE2	ENST00000358025.7_1	ENSE00003495443.1_1	iPSC-CVPC vs. Heart	iPSC-CVPC	PRK03918; Spectrin 11; Spectrin 12
ENSG00000054654.18_8	SYNE2	ENST00000358025.7_1	ENSE00003538264.1_1	iPSC-CVPC vs. Heart	iPSC-CVPC	PRK03918; Spectrin 12
ENSG00000054654.18_8	SYNE2	ENST00000358025.7_1	ENSE00003661936.1_1	iPSC-CVPC vs. Heart	iPSC-CVPC	PRK03918; Spectrin 12
ENSG00000054654.18_8	SYNE2	ENST00000358025.7_1	ENSE00003618051.1_1	iPSC-CVPC vs. Heart	iPSC-CVPC	PRK03918; Spectrin 12; Spectrin 13
ENSG00000054654.18_8	SYNE2	ENST00000358025.7_1	ENSE00003621284.1_1	iPSC-CVPC vs. Heart	iPSC-CVPC	PRK03918; Spectrin 13
ENSG00000054654.18_8	SYNE2	ENST00000358025.7_1	ENSE00003582707.1_1	iPSC-CVPC vs. Heart	iPSC-CVPC	PRK03918; Spectrin 13; Spectrin 14
ENSG00000054654.18_8	SYNE2	ENST00000358025.7_1	ENSE00003463868.1_1	iPSC-CVPC vs. Heart	iPSC-CVPC	PRK03918; Spectrin 14; Spectrin 15
ENSG00000054654.18_8	SYNE2	ENST00000358025.7_1	ENSE00003738446.1_1	iPSC-CVPC vs. Heart	iPSC-CVPC	PRK03918; Spectrin 15
ENSG00000054654.18_8	SYNE2	ENST00000358025.7_1	ENSE00003718266.1_1	iPSC-CVPC vs. Heart	iPSC-CVPC	PRK03918; Spectrin 15; Spectrin 16
ENSG00000054654.18_8	SYNE2	ENST00000358025.7_1	ENSE00003523604.1_1	iPSC-CVPC vs. Heart	iPSC-CVPC	PRK03918; Spectrin 16
ENSG00000054654.18_8	SYNE2	ENST00000358025.7_1	ENSE00003521999.1_1	iPSC-CVPC vs. Heart	iPSC-CVPC	PRK03918; Spectrin 16; Spectrin 17
ENSG00000054654.18_8	SYNE2	ENST00000358025.7_1	ENSE00003608236.1_1	iPSC-CVPC vs. Heart	iPSC-CVPC	PRK03918; Spectrin 17; Spectrin 18
ENSG00000054654.18_8	SYNE2	ENST00000358025.7_1	ENSE00003469297.1_1	iPSC-CVPC vs. Heart	iPSC-CVPC	PRK03918; Spectrin 18
ENSG00000054654.18_8	SYNE2	ENST00000358025.7_1	ENSE00003471963.1_1	iPSC-CVPC vs. Heart	iPSC-CVPC	PRK03918; Spectrin 18; Spectrin 19
ENSG00000054654.18_8	SYNE2	ENST00000358025.7_1	ENSE00003669144.1_1	iPSC-CVPC vs. Heart	iPSC-CVPC	PRK03918; Spectrin 19
ENSG00000054654.18_8	SYNE2	ENST00000358025.7_1	ENSE00003753551.1_1	iPSC-CVPC vs. Heart	iPSC-CVPC	PRK03918; Spectrin 20
ENSG00000054654.18_8	SYNE2	ENST00000358025.7_1	ENSE00003739980.1_1	iPSC-CVPC vs. Heart	iPSC-CVPC	Spectrin 20; Spectrin 21
ENSG00000054654.18_8	SYNE2	ENST00000358025.7_1	ENSE00003742298.1_1	iPSC-CVPC vs. Heart	iPSC-CVPC	phosphorylation; SbcC; Spectrin 21; Spectrin 22; Spectrin 23; Spectrin 24; Spectrin 25; Spectrin 26; Spectrin 27
ENSG00000054654.18_8	SYNE2	ENST00000358025.7_1	ENSE00003753807.1_1	iPSC-CVPC vs. Heart	iPSC-CVPC	SbcC; Spectrin 28; Spectrin 29
ENSG00000054654.18_8	SYNE2	ENST00000358025.7_1	ENSE00003734903.1_1	iPSC-CVPC vs. Heart	iPSC-CVPC	SbcC; Spectrin 29
ENSG00000054654.18_8	SYNE2	ENST00000358025.7_1	ENSE00003734185.1_1	iPSC-CVPC vs. Heart	iPSC-CVPC	SbcC; Spectrin 29; Spectrin 30
ENSG00000054654.18_8	SYNE2	ENST00000358025.7_1	ENSE00003722527.1_1	iPSC-CVPC vs. Heart	iPSC-CVPC	SbcC; Spectrin 30
ENSG00000054654.18_8	SYNE2	ENST00000358025.7_1	ENSE00003715538.1_1	iPSC-CVPC vs. Heart	iPSC-CVPC	SbcC; Spectrin 30; Spectrin 31
ENSG00000054654.18_8	SYNE2	ENST00000358025.7_1	ENSE00003739200.1_1	iPSC-CVPC vs. Heart	iPSC-CVPC	SbcC; Spectrin 31
ENSG00000054654.18_8	SYNE2	ENST00000358025.7_1	ENSE00003523808.1_1	iPSC-CVPC vs. Heart	iPSC-CVPC	SbcC; SPEC; Spectrin 31; Spectrin 32
ENSG00000054654.18_8	SYNE2	ENST00000358025.7_1	ENSE00003488550.1_1	iPSC-CVPC vs. Heart	iPSC-CVPC	SbcC; SPEC; Spectrin 32; Spectrin 33
ENSG00000054654.18_8	SYNE2	ENST00000358025.7_1	ENSE00003682802.1_1	iPSC-CVPC vs. Heart	iPSC-CVPC	nitrosylation; SbcC; SPEC; Spectrin 33
ENSG00000054654.18_8	SYNE2	ENST00000358025.7_1	ENSE00003583954.1_1	iPSC-CVPC vs. Heart	iPSC-CVPC	SbcC; SPEC; Spectrin 33; Spectrin 34
ENSG00000054654.18_8	SYNE2	ENST00000358025.7_1	ENSE00003616991.1_1	iPSC-CVPC vs. Heart	iPSC-CVPC	SbcC; Spectrin 34
ENSG00000054654.18_8	SYNE2	ENST00000358025.7_1	ENSE00003504065.1_1	iPSC-CVPC vs. Heart	iPSC-CVPC	Spectrin 34; Spectrin 35
ENSG00000054654.18_8	SYNE2	ENST00000358025.7_1	ENSE00003666926.1_1	iPSC-CVPC vs. Heart	iPSC-CVPC	Spectrin 35
ENSG00000054654.18_8	SYNE2	ENST00000358025.7_1	ENSE00003480782.1_1	iPSC-CVPC vs. Heart	iPSC-CVPC	Spectrin 35
ENSG00000054654.18_8	SYNE2	ENST00000358025.7_1	ENSE00003582628.1_1	iPSC-CVPC vs. Heart	iPSC-CVPC	phosphorylation
ENSG00000054654.18_8	SYNE2	ENST00000358025.7_1	ENSE00001619167.1_1	iPSC-CVPC vs. Heart	iPSC-CVPC
ENSG00000054654.18_8	SYNE2	ENST00000358025.7_1	ENSE00001603647.1_1	iPSC-CVPC vs. Heart	iPSC-CVPC
ENSG00000054654.18_8	SYNE2	ENST00000358025.7_1	ENSE00001677997.1_1	iPSC-CVPC vs. Heart	iPSC-CVPC	Spectrin 36
ENSG00000054654.18_8	SYNE2	ENST00000358025.7_1	ENSE00001749033.1_1	iPSC-CVPC vs. Heart	iPSC-CVPC	Spectrin 36
ENSG00000054654.18_8	SYNE2	ENST00000358025.7_1	ENSE00001711173.1_1	iPSC-CVPC vs. Heart	iPSC-CVPC	Spectrin 36
ENSG00000054654.18_8	SYNE2	ENST00000358025.7_1	ENSE00001795486.1_1	iPSC-CVPC vs. Heart	iPSC-CVPC
ENSG00000054654.18_8	SYNE2	ENST00000358025.7_1	ENSE00001767513.1_1	iPSC-CVPC vs. Heart	iPSC-CVPC
ENSG00000054654.18_8	SYNE2	ENST00000358025.7_1	ENSE00001665252.1_1	iPSC-CVPC vs. Heart	iPSC-CVPC
ENSG00000054654.18_8	SYNE2	ENST00000358025.7_1	ENSE00001776856.1_1	iPSC-CVPC vs. Heart	iPSC-CVPC	Spectrin 37
ENSG00000054654.18_8	SYNE2	ENST00000358025.7_1	ENSE00001787995.1_1	iPSC-CVPC vs. Heart	iPSC-CVPC	Spectrin 37
ENSG00000054654.18_8	SYNE2	ENST00000358025.7_1	ENSE00001619054.1_1	iPSC-CVPC vs. Heart	iPSC-CVPC	Spectrin 38
ENSG00000054654.18_8	SYNE2	ENST00000358025.7_1	ENSE00001665015.1_1	iPSC-CVPC vs. Heart	iPSC-CVPC	Spectrin 38
ENSG00000054654.18_8	SYNE2	ENST00000358025.7_1	ENSE00001633394.1_1	iPSC-CVPC vs. Heart	iPSC-CVPC	Spectrin 38; Spectrin 39
ENSG00000054654.18_8	SYNE2	ENST00000358025.7_1	ENSE00001670571.1_1	iPSC-CVPC vs. Heart	iPSC-CVPC	Spectrin 39; Spectrin 40
ENSG00000054654.18_8	SYNE2	ENST00000358025.7_1	ENSE00001732589.1_1	iPSC-CVPC vs. Heart	iPSC-CVPC	Spectrin 40
ENSG00000054654.18_8	SYNE2	ENST00000358025.7_1	ENSE00001623473.1_1	iPSC-CVPC vs. Heart	iPSC-CVPC	SPEC; Spectrin 40; Spectrin 41
ENSG00000054654.18_8	SYNE2	ENST00000358025.7_1	ENSE00001700703.1_1	iPSC-CVPC vs. Heart	iPSC-CVPC	SPEC; Spectrin 41
ENSG00000054654.18_8	SYNE2	ENST00000358025.7_1	ENSE00001659947.1_1	iPSC-CVPC vs. Heart	iPSC-CVPC	SPEC; Spectrin 41; Spectrin 42
ENSG00000054654.18_8	SYNE2	ENST00000358025.7_1	ENSE00001652130.1_1	iPSC-CVPC vs. Heart	iPSC-CVPC	nitrosylation; SPEC; Spectrin 42
ENSG00000054654.18_8	SYNE2	ENST00000358025.7_1	ENSE00001631920.1_1	iPSC-CVPC vs. Heart	iPSC-CVPC	SPEC; Spectrin 42
ENSG00000054654.18_8	SYNE2	ENST00000358025.7_1	ENSE00001744976.1_1	iPSC-CVPC vs. Heart	iPSC-CVPC	nitrosylation; SPEC; Spectrin 42; Spectrin 43
ENSG00000054654.18_8	SYNE2	ENST00000358025.7_1	ENSE00001764955.1_1	iPSC-CVPC vs. Heart	iPSC-CVPC	SPEC; Spectrin 43
ENSG00000054654.18_8	SYNE2	ENST00000358025.7_1	ENSE00001598402.1_1	iPSC-CVPC vs. Heart	iPSC-CVPC	nitrosylation; SPEC; Spectrin 43; Spectrin 44
ENSG00000054654.18_8	SYNE2	ENST00000358025.7_1	ENSE00003694652.1_1	iPSC-CVPC vs. Heart	iPSC-CVPC	SPEC; Spectrin 44
ENSG00000054654.18_8	SYNE2	ENST00000358025.7_1	ENSE00001594289.1_1	iPSC-CVPC vs. Heart	iPSC-CVPC	SPEC; Spectrin 44; Spectrin 45
ENSG00000054654.18_8	SYNE2	ENST00000358025.7_1	ENSE00001607109.1_1	iPSC-CVPC vs. Heart	iPSC-CVPC	Spectrin 45; Spectrin 46
ENSG00000054654.18_8	SYNE2	ENST00000358025.7_1	ENSE00001601416.1_1	iPSC-CVPC vs. Heart	iPSC-CVPC	Spectrin 46
ENSG00000054654.18_8	SYNE2	ENST00000358025.7_1	ENSE00003475958.1_1	iPSC-CVPC vs. Heart	iPSC-CVPC	Spectrin 46
ENSG00000054654.18_8	SYNE2	ENST00000358025.7_1	ENSE00003558407.1_1	iPSC-CVPC vs. Heart	iPSC-CVPC	Spectrin 46; Spectrin 47
ENSG00000054654.18_8	SYNE2	ENST00000358025.7_1	ENSE00001708092.1_1	iPSC-CVPC vs. Heart	iPSC-CVPC	Spectrin 47
ENSG00000054654.18_8	SYNE2	ENST00000358025.7_1	ENSE00001696524.1_1	iPSC-CVPC vs. Heart	iPSC-CVPC	SPEC; Spectrin 47; Spectrin 48
ENSG00000054654.18_8	SYNE2	ENST00000358025.7_1	ENSE00001610442.1_1	iPSC-CVPC vs. Heart	iPSC-CVPC	nitrosylation; phosphorylation; SPEC; Spectrin 48; Spectrin 49
ENSG00000054654.18_8	SYNE2	ENST00000358025.7_1	ENSE00001652314.1_1	iPSC-CVPC vs. Heart	iPSC-CVPC	nitrosylation; SPEC; Spectrin 49
ENSG00000054654.18_8	SYNE2	ENST00000358025.7_1	ENSE00001640777.1_1	iPSC-CVPC vs. Heart	iPSC-CVPC	SPEC; Spectrin 49
ENSG00000054654.18_8	SYNE2	ENST00000358025.7_1	ENSE00001772049.1_1	iPSC-CVPC vs. Heart	iPSC-CVPC	SPEC; Spectrin 49; Spectrin 50
ENSG00000054654.18_8	SYNE2	ENST00000358025.7_1	ENSE00001612097.1_1	iPSC-CVPC vs. Heart	iPSC-CVPC	SPEC; Spectrin 50
ENSG00000054654.18_8	SYNE2	ENST00000358025.7_1	ENSE00003686272.1_1	iPSC-CVPC vs. Heart	iPSC-CVPC	nitrosylation; SPEC; Spectrin 50; Spectrin 51
ENSG00000054654.18_8	SYNE2	ENST00000358025.7_1	ENSE00003496751.1_1	iPSC-CVPC vs. Heart	iPSC-CVPC	SPEC; Spectrin 51
ENSG00000054654.18_8	SYNE2	ENST00000358025.7_1	ENSE00003608984.1_1	iPSC-CVPC vs. Heart	iPSC-CVPC	SPEC; Spectrin 51; Spectrin 52
ENSG00000054654.18_8	SYNE2	ENST00000358025.7_1	ENSE00003640381.1_1	iPSC-CVPC vs. Heart	iPSC-CVPC	SPEC; Spectrin 52
ENSG00000054654.18_8	SYNE2	ENST00000358025.7_1	ENSE00003658277.1_1	iPSC-CVPC vs. Heart	iPSC-CVPC	nitrosylation; SPEC; Spectrin 52; Spectrin 53
ENSG00000054654.18_8	SYNE2	ENST00000358025.7_1	ENSE00003473768.1_1	iPSC-CVPC vs. Heart	iPSC-CVPC	SPEC; Spectrin 53
ENSG00000054654.18_8	SYNE2	ENST00000358025.7_1	ENSE00003580204.1_1	iPSC-CVPC vs. Heart	iPSC-CVPC	phosphorylation; Spectrin 53
ENSG00000054654.18_8	SYNE2	ENST00000358025.7_1	ENSE00000867632.1_1	iPSC-CVPC vs. Heart	iPSC-CVPC
ENSG00000054654.18_8	SYNE2	ENST00000358025.7_1	ENSE00003651855.1_1	iPSC-CVPC vs. Heart	iPSC-CVPC	phosphorylation; Spectrin 54
ENSG00000054654.18_8	SYNE2	ENST00000358025.7_1	ENSE00003505134.1_1	iPSC-CVPC vs. Heart	iPSC-CVPC	Spectrin 54
ENSG00000054654.18_8	SYNE2	ENST00000358025.7_1	ENSE00003651003.1_1	iPSC-CVPC vs. Heart	iPSC-CVPC	SPEC; Spectrin 54; Spectrin 55
ENSG00000054654.18_8	SYNE2	ENST00000358025.7_1	ENSE00003605849.1_1	iPSC-CVPC vs. Heart	iPSC-CVPC	nitrosylation; SPEC; Spectrin 55
ENSG00000054654.18_8	SYNE2	ENST00000358025.7_1	ENSE00003560700.1_1	iPSC-CVPC vs. Heart	iPSC-CVPC	SPEC; Spectrin 55; Spectrin 56
ENSG00000054654.18_8	SYNE2	ENST00000358025.7_1	ENSE00003548243.1_1	iPSC-CVPC vs. Heart	iPSC-CVPC	SPEC; Spectrin 56
ENSG00000054654.18_8	SYNE2	ENST00000358025.7_1	ENSE00003477241.1_1	iPSC-CVPC vs. Heart	iPSC-CVPC	Spectrin 56
ENSG00000054654.18_8	SYNE2	ENST00000358025.7_1	ENSE00001096692.1_1	iPSC-CVPC vs. Heart	iPSC-CVPC
ENSG00000054654.18_8	SYNE2	ENST00000358025.7_1	ENSE00003569010.1_1	iPSC-CVPC vs. Heart	iPSC-CVPC	KASH; Sufficient for interaction with SUN2. {ECO:0000269|PubMed:22632968}; transmembrane-region
ENSG00000054654.18_8	SYNE2	ENST00000441438.2_2	ENSE00001655029.2_1	iPSC-CVPC vs. Heart	Heart	phosphorylation; Spectrin 54
ENSG00000054654.18_8	SYNE2	ENST00000441438.2_2	ENSE00003634694.1_1	iPSC-CVPC vs. Heart	Heart	Spectrin 54
ENSG00000054654.18_8	SYNE2	ENST00000441438.2_2	ENSE00003512235.1_1	iPSC-CVPC vs. Heart	Heart	SPEC; Spectrin 54; Spectrin 55
ENSG00000054654.18_8	SYNE2	ENST00000441438.2_2	ENSE00003642618.1_1	iPSC-CVPC vs. Heart	Heart	nitrosylation; SPEC; Spectrin 55
ENSG00000054654.18_8	SYNE2	ENST00000441438.2_2	ENSE00003656736.1_1	iPSC-CVPC vs. Heart	Heart	SPEC; Spectrin 55; Spectrin 56
ENSG00000054654.18_8	SYNE2	ENST00000441438.2_2	ENSE00003459607.1_1	iPSC-CVPC vs. Heart	Heart	SPEC; Spectrin 56
ENSG00000054654.18_8	SYNE2	ENST00000441438.2_2	ENSE00003668685.1_1	iPSC-CVPC vs. Heart	Heart	Spectrin 56
ENSG00000054654.18_8	SYNE2	ENST00000441438.2_2	ENSE00003807593.1_1	iPSC-CVPC vs. Heart	Heart
ENSG00000054654.18_8	SYNE2	ENST00000441438.2_2	ENSE00003680264.1_1	iPSC-CVPC vs. Heart	Heart	KASH; Sufficient for interaction with SUN2. {ECO:0000269|PubMed:22632968}; transmembrane-region
ENSG00000055163.20_7	CYFIP2	ENST00000521420.5_1	ENSE00002120597.1_1	iPSC-CVPC vs. Heart	iPSC-CVPC
ENSG00000055163.20_7	CYFIP2	ENST00000521420.5_1	ENSE00003588793.1_1	iPSC-CVPC vs. Heart	iPSC-CVPC
ENSG00000055163.20_7	CYFIP2	ENST00000521420.5_1	ENSE00003662884.1_1	iPSC-CVPC vs. Heart	iPSC-CVPC	DUF1394
ENSG00000055163.20_7	CYFIP2	ENST00000521420.5_1	ENSE00003569842.1_1	iPSC-CVPC vs. Heart	iPSC-CVPC	DUF1394
ENSG00000055163.20_7	CYFIP2	ENST00000521420.5_1	ENSE00003553779.1_1	iPSC-CVPC vs. Heart	iPSC-CVPC	DUF1394
ENSG00000055163.20_7	CYFIP2	ENST00000521420.5_1	ENSE00003785632.1_1	iPSC-CVPC vs. Heart	iPSC-CVPC	DUF1394
ENSG00000055163.20_7	CYFIP2	ENST00000521420.5_1	ENSE00003675114.1_1	iPSC-CVPC vs. Heart	iPSC-CVPC	DUF1394
ENSG00000055163.20_7	CYFIP2	ENST00000521420.5_1	ENSE00003472682.1_1	iPSC-CVPC vs. Heart	iPSC-CVPC	DUF1394
ENSG00000055163.20_7	CYFIP2	ENST00000521420.5_1	ENSE00003469130.1_1	iPSC-CVPC vs. Heart	iPSC-CVPC
ENSG00000055163.20_7	CYFIP2	ENST00000521420.5_1	ENSE00003500371.1_1	iPSC-CVPC vs. Heart	iPSC-CVPC
ENSG00000055163.20_7	CYFIP2	ENST00000521420.5_1	ENSE00003561360.1_1	iPSC-CVPC vs. Heart	iPSC-CVPC	FragX_IP
ENSG00000055163.20_7	CYFIP2	ENST00000521420.5_1	ENSE00003561043.1_1	iPSC-CVPC vs. Heart	iPSC-CVPC	FragX_IP
ENSG00000055163.20_7	CYFIP2	ENST00000521420.5_1	ENSE00003495921.1_1	iPSC-CVPC vs. Heart	iPSC-CVPC	FragX_IP
ENSG00000055163.20_7	CYFIP2	ENST00000521420.5_1	ENSE00003530450.1_1	iPSC-CVPC vs. Heart	iPSC-CVPC	FragX_IP
ENSG00000055163.20_7	CYFIP2	ENST00000521420.5_1	ENSE00003529927.1_1	iPSC-CVPC vs. Heart	iPSC-CVPC	FragX_IP
ENSG00000055163.20_7	CYFIP2	ENST00000521420.5_1	ENSE00003691132.1_1	iPSC-CVPC vs. Heart	iPSC-CVPC	FragX_IP
ENSG00000055163.20_7	CYFIP2	ENST00000521420.5_1	ENSE00003549879.1_1	iPSC-CVPC vs. Heart	iPSC-CVPC	FragX_IP
ENSG00000055163.20_7	CYFIP2	ENST00000521420.5_1	ENSE00003611964.1_1	iPSC-CVPC vs. Heart	iPSC-CVPC	FragX_IP
ENSG00000055163.20_7	CYFIP2	ENST00000521420.5_1	ENSE00003637069.1_1	iPSC-CVPC vs. Heart	iPSC-CVPC	FragX_IP
ENSG00000055163.20_7	CYFIP2	ENST00000521420.5_1	ENSE00003673931.1_1	iPSC-CVPC vs. Heart	iPSC-CVPC	FragX_IP
ENSG00000055163.20_7	CYFIP2	ENST00000521420.5_1	ENSE00003488726.1_1	iPSC-CVPC vs. Heart	iPSC-CVPC	FragX_IP
ENSG00000055163.20_7	CYFIP2	ENST00000521420.5_1	ENSE00003592895.1_1	iPSC-CVPC vs. Heart	iPSC-CVPC	FragX_IP
ENSG00000055163.20_7	CYFIP2	ENST00000521420.5_1	ENSE00003650265.1_1	iPSC-CVPC vs. Heart	iPSC-CVPC	FragX_IP
ENSG00000055163.20_7	CYFIP2	ENST00000521420.5_1	ENSE00003592534.1_1	iPSC-CVPC vs. Heart	iPSC-CVPC	FragX_IP
ENSG00000055163.20_7	CYFIP2	ENST00000521420.5_1	ENSE00003689580.1_1	iPSC-CVPC vs. Heart	iPSC-CVPC	FragX_IP
ENSG00000055163.20_7	CYFIP2	ENST00000521420.5_1	ENSE00003508515.1_1	iPSC-CVPC vs. Heart	iPSC-CVPC	acetylation; FragX_IP
ENSG00000055163.20_7	CYFIP2	ENST00000521420.5_1	ENSE00003473398.1_1	iPSC-CVPC vs. Heart	iPSC-CVPC	FragX_IP
ENSG00000055163.20_7	CYFIP2	ENST00000521420.5_1	ENSE00003669250.1_1	iPSC-CVPC vs. Heart	iPSC-CVPC	FragX_IP
ENSG00000055163.20_7	CYFIP2	ENST00000521420.5_1	ENSE00003473068.1_1	iPSC-CVPC vs. Heart	iPSC-CVPC	FragX_IP
ENSG00000055163.20_7	CYFIP2	ENST00000521420.5_1	ENSE00002100446.1_1	iPSC-CVPC vs. Heart	iPSC-CVPC	FragX_IP
ENSG00000055163.20_7	CYFIP2	ENST00000519663.5_1	ENSE00002099803.1_1	iPSC-CVPC vs. Heart	Heart	FragX_IP
ENSG00000055163.20_7	CYFIP2	ENST00000519663.5_1	ENSE00003527247.1_1	iPSC-CVPC vs. Heart	Heart	FragX_IP
ENSG00000055163.20_7	CYFIP2	ENST00000519663.5_1	ENSE00003518549.1_1	iPSC-CVPC vs. Heart	Heart	FragX_IP
ENSG00000055163.20_7	CYFIP2	ENST00000519663.5_1	ENSE00002110490.1_1	iPSC-CVPC vs. Heart	Heart	FragX_IP
ENSG00000056586.16_7	RC3H2	ENST00000454740.5_4	ENSE00001729920.1_1	iPSC-CVPC vs. Heart	iPSC-CVPC
ENSG00000056586.16_7	RC3H2	ENST00000454740.5_4	ENSE00001663040.1_1	iPSC-CVPC vs. Heart	iPSC-CVPC	phosphorylation
ENSG00000056586.16_7	RC3H2	ENST00000454740.5_4	ENSE00003655798.1_1	iPSC-CVPC vs. Heart	iPSC-CVPC
ENSG00000056586.16_7	RC3H2	ENST00000454740.5_4	ENSE00003651047.1_1	iPSC-CVPC vs. Heart	iPSC-CVPC
ENSG00000056586.16_7	RC3H2	ENST00000454740.5_4	ENSE00003527129.1_1	iPSC-CVPC vs. Heart	iPSC-CVPC	phosphorylation
ENSG00000056586.16_7	RC3H2	ENST00000454740.5_4	ENSE00001778268.1_1	iPSC-CVPC vs. Heart	iPSC-CVPC
ENSG00000056586.16_7	RC3H2	ENST00000398671.2_4	ENSE00001534250.2_1	iPSC-CVPC vs. Heart	Heart
ENSG00000056586.16_7	RC3H2	ENST00000398671.2_4	ENSE00003546552.1_1	iPSC-CVPC vs. Heart	Heart	phosphorylation
ENSG00000056586.16_7	RC3H2	ENST00000398671.2_4	ENSE00001534265.1_1	iPSC-CVPC vs. Heart	Heart
ENSG00000056586.16_7	RC3H2	ENST00000398671.2_4	ENSE00003692738.1_1	iPSC-CVPC vs. Heart	Heart
ENSG00000056586.16_7	RC3H2	ENST00000398671.2_4	ENSE00001733731.1_1	iPSC-CVPC vs. Heart	Heart
ENSG00000059378.13_6	PARP12	ENST00000263549.8_2	ENSE00001913686.2_1	iPSC-CVPC vs. Heart	iPSC-CVPC	nitrosylation; PARP; TCCD_inducible_PARP_like
ENSG00000059378.13_6	PARP12	ENST00000263549.8_2	ENSE00003677578.1_1	iPSC-CVPC vs. Heart	iPSC-CVPC	nitrosylation; PARP; TCCD_inducible_PARP_like
ENSG00000059378.13_6	PARP12	ENST00000263549.8_2	ENSE00003633437.1_1	iPSC-CVPC vs. Heart	iPSC-CVPC	PARP
ENSG00000059378.13_6	PARP12	ENST00000263549.8_2	ENSE00003557309.1_1	iPSC-CVPC vs. Heart	iPSC-CVPC	PARP
ENSG00000059378.13_6	PARP12	ENST00000263549.8_2	ENSE00003522848.1_1	iPSC-CVPC vs. Heart	iPSC-CVPC	WWE
ENSG00000059378.13_6	PARP12	ENST00000263549.8_2	ENSE00003495060.1_1	iPSC-CVPC vs. Heart	iPSC-CVPC	WWE
ENSG00000059378.13_6	PARP12	ENST00000263549.8_2	ENSE00003658972.1_1	iPSC-CVPC vs. Heart	iPSC-CVPC	WWE
ENSG00000059378.13_6	PARP12	ENST00000263549.8_2	ENSE00003467652.1_1	iPSC-CVPC vs. Heart	iPSC-CVPC	WWE
ENSG00000059378.13_6	PARP12	ENST00000263549.8_2	ENSE00003474942.1_1	iPSC-CVPC vs. Heart	iPSC-CVPC	phosphorylation
ENSG00000059378.13_6	PARP12	ENST00000263549.8_2	ENSE00000726694.1_1	iPSC-CVPC vs. Heart	iPSC-CVPC	ZnF_C3H1
ENSG00000059378.13_6	PARP12	ENST00000263549.8_2	ENSE00003475082.1_1	iPSC-CVPC vs. Heart	iPSC-CVPC
ENSG00000059378.13_6	PARP12	ENST00000263549.8_2	ENSE00001156094.5_1	iPSC-CVPC vs. Heart	iPSC-CVPC
ENSG00000059378.13_6	PARP12	ENST00000467638.1_2	ENSE00001955230.1_1	iPSC-CVPC vs. Heart	Heart
ENSG00000059378.13_6	PARP12	ENST00000467638.1_2	ENSE00003613238.1_1	iPSC-CVPC vs. Heart	Heart
ENSG00000059378.13_6	PARP12	ENST00000467638.1_2	ENSE00001942593.1_1	iPSC-CVPC vs. Heart	Heart
ENSG00000059378.13_6	PARP12	ENST00000489383.1_2	ENSE00001831319.1_1	iPSC-CVPC vs. Heart	Heart	nitrosylation; PARP; TCCD_inducible_PARP_like
ENSG00000059378.13_6	PARP12	ENST00000489383.1_2	ENSE00001920550.1_1	iPSC-CVPC vs. Heart	Heart	PARP
ENSG00000059378.13_6	PARP12	ENST00000496624.5_2	ENSE00001924157.1_1	iPSC-CVPC vs. Heart	Heart	nitrosylation; PARP; TCCD_inducible_PARP_like
ENSG00000059378.13_6	PARP12	ENST00000496624.5_2	ENSE00003498900.1_1	iPSC-CVPC vs. Heart	Heart	PARP
ENSG00000059378.13_6	PARP12	ENST00000496624.5_2	ENSE00001868679.1_1	iPSC-CVPC vs. Heart	Heart	PARP
ENSG00000059758.8_8	CDK17	ENST00000542666.5_2	ENSE00002304781.1_1	iPSC-CVPC vs. Heart	iPSC-CVPC	STKc_PCTAIRE2
ENSG00000059758.8_8	CDK17	ENST00000542666.5_2	ENSE00001275561.1_1	iPSC-CVPC vs. Heart	iPSC-CVPC	nitrosylation; PLN00009; STKc_PCTAIRE2
ENSG00000059758.8_8	CDK17	ENST00000542666.5_2	ENSE00001275567.1_1	iPSC-CVPC vs. Heart	iPSC-CVPC	PLN00009; STKc_PCTAIRE2
ENSG00000059758.8_8	CDK17	ENST00000542666.5_2	ENSE00003549841.1_1	iPSC-CVPC vs. Heart	iPSC-CVPC	PLN00009; STKc_PCTAIRE2
ENSG00000059758.8_8	CDK17	ENST00000542666.5_2	ENSE00003526008.1_1	iPSC-CVPC vs. Heart	iPSC-CVPC	active; nitrosylation; PLN00009; STKc_PCTAIRE2
ENSG00000059758.8_8	CDK17	ENST00000542666.5_2	ENSE00003693586.1_1	iPSC-CVPC vs. Heart	iPSC-CVPC	active; nitrosylation; PLN00009; STKc_PCTAIRE2
ENSG00000059758.8_8	CDK17	ENST00000542666.5_2	ENSE00003505363.1_1	iPSC-CVPC vs. Heart	iPSC-CVPC	active; nitrosylation; PLN00009; STKc_PCTAIRE2
ENSG00000059758.8_8	CDK17	ENST00000542666.5_2	ENSE00003682723.1_1	iPSC-CVPC vs. Heart	iPSC-CVPC	active; nitrosylation; PLN00009; STKc_PCTAIRE2
ENSG00000059758.8_8	CDK17	ENST00000542666.5_2	ENSE00003605664.1_1	iPSC-CVPC vs. Heart	iPSC-CVPC	active; nitrosylation; PLN00009; STKc_PCTAIRE2
ENSG00000059758.8_8	CDK17	ENST00000542666.5_2	ENSE00003496344.1_1	iPSC-CVPC vs. Heart	iPSC-CVPC	active; nitrosylation; PLN00009; STKc_PCTAIRE2
ENSG00000059758.8_8	CDK17	ENST00000542666.5_2	ENSE00003497295.1_1	iPSC-CVPC vs. Heart	iPSC-CVPC	active; nitrosylation; phosphorylation; PLN00009; STKc_PCTAIRE2
ENSG00000059758.8_8	CDK17	ENST00000542666.5_2	ENSE00000817991.1_1	iPSC-CVPC vs. Heart	iPSC-CVPC	phosphorylation
ENSG00000059758.8_8	CDK17	ENST00000542666.5_2	ENSE00000994210.1_1	iPSC-CVPC vs. Heart	iPSC-CVPC	phosphorylation
ENSG00000059758.8_8	CDK17	ENST00000542666.5_2	ENSE00003583364.1_1	iPSC-CVPC vs. Heart	iPSC-CVPC	phosphorylation
ENSG00000059758.8_8	CDK17	ENST00000542666.5_2	ENSE00002256993.1_1	iPSC-CVPC vs. Heart	iPSC-CVPC
ENSG00000059758.8_8	CDK17	ENST00000548422.1_2	ENSE00002344228.1_1	iPSC-CVPC vs. Heart	Heart	nitrosylation; PLN00009; STKc_PCTAIRE2
ENSG00000059758.8_8	CDK17	ENST00000548422.1_2	ENSE00002408506.1_1	iPSC-CVPC vs. Heart	Heart	PLN00009; STKc_PCTAIRE2
ENSG00000060656.20_5	PTPRU	ENST00000527027.1_1	ENSE00002158372.1_1	iPSC-CVPC vs. Heart	iPSC-CVPC
ENSG00000060656.20_5	PTPRU	ENST00000527027.1_1	ENSE00003503105.1_1	iPSC-CVPC vs. Heart	iPSC-CVPC	fn3; nitrosylation
ENSG00000060656.20_5	PTPRU	ENST00000527027.1_1	ENSE00001938683.2_1	iPSC-CVPC vs. Heart	iPSC-CVPC	FN3
ENSG00000060656.20_5	PTPRU	ENST00000465525.6_1	ENSE00001812598.1_1	iPSC-CVPC vs. Heart	Heart	PTPc
ENSG00000060656.20_5	PTPRU	ENST00000465525.6_1	ENSE00003557614.1_1	iPSC-CVPC vs. Heart	Heart	PTPc
ENSG00000060656.20_5	PTPRU	ENST00000465525.6_1	ENSE00003583557.1_1	iPSC-CVPC vs. Heart	Heart	active; PTPc
ENSG00000060656.20_5	PTPRU	ENST00000465525.6_1	ENSE00003646908.1_1	iPSC-CVPC vs. Heart	Heart	active; PTPc
ENSG00000060656.20_5	PTPRU	ENST00000465525.6_1	ENSE00001858024.2_1	iPSC-CVPC vs. Heart	Heart	PTPc
ENSG00000064115.11_8	TM7SF3	ENST00000543088.5_4	ENSE00002319009.1_1	iPSC-CVPC vs. Heart	iPSC-CVPC
ENSG00000064115.11_8	TM7SF3	ENST00000543088.5_4	ENSE00003473954.1_1	iPSC-CVPC vs. Heart	iPSC-CVPC
ENSG00000064115.11_8	TM7SF3	ENST00000543088.5_4	ENSE00003694494.1_1	iPSC-CVPC vs. Heart	iPSC-CVPC
ENSG00000064115.11_8	TM7SF3	ENST00000543088.5_4	ENSE00003565952.1_1	iPSC-CVPC vs. Heart	iPSC-CVPC
ENSG00000064115.11_8	TM7SF3	ENST00000543088.5_4	ENSE00002213895.1_1	iPSC-CVPC vs. Heart	iPSC-CVPC
ENSG00000064115.11_8	TM7SF3	ENST00000544179.1_2	ENSE00002203903.1_1	iPSC-CVPC vs. Heart	Heart	DUF4203; transmembrane-region
ENSG00000064115.11_8	TM7SF3	ENST00000544179.1_2	ENSE00002257436.1_1	iPSC-CVPC vs. Heart	Heart	DUF4203; transmembrane-region
ENSG00000065150.21_7	IPO5	ENST00000490680.5_2	ENSE00001602444.1_1	iPSC-CVPC vs. Heart	iPSC-CVPC
ENSG00000065150.21_7	IPO5	ENST00000490680.5_2	ENSE00003604182.1_1	iPSC-CVPC vs. Heart	iPSC-CVPC
ENSG00000065150.21_7	IPO5	ENST00000490680.5_2	ENSE00003534721.1_1	iPSC-CVPC vs. Heart	iPSC-CVPC	HEAT repeat
ENSG00000065150.21_7	IPO5	ENST00000490680.5_2	ENSE00002717684.1_1	iPSC-CVPC vs. Heart	iPSC-CVPC	HEAT repeat
ENSG00000065150.21_7	IPO5	ENST00000490680.5_2	ENSE00001600380.1_1	iPSC-CVPC vs. Heart	iPSC-CVPC	HEAT repeat
ENSG00000065150.21_7	IPO5	ENST00000490680.5_2	ENSE00001681377.1_1	iPSC-CVPC vs. Heart	iPSC-CVPC	HEAT repeat
ENSG00000065150.21_7	IPO5	ENST00000490680.5_2	ENSE00001642749.1_1	iPSC-CVPC vs. Heart	iPSC-CVPC	HEAT repeat
ENSG00000065150.21_7	IPO5	ENST00000490680.5_2	ENSE00001614773.1_1	iPSC-CVPC vs. Heart	iPSC-CVPC	HEAT repeat
ENSG00000065150.21_7	IPO5	ENST00000490680.5_2	ENSE00003581847.1_1	iPSC-CVPC vs. Heart	iPSC-CVPC
ENSG00000065150.21_7	IPO5	ENST00000490680.5_2	ENSE00001727981.1_1	iPSC-CVPC vs. Heart	iPSC-CVPC	HEAT repeat; HEAT_2; nitrosylation
ENSG00000065150.21_7	IPO5	ENST00000490680.5_2	ENSE00001633319.1_1	iPSC-CVPC vs. Heart	iPSC-CVPC	HEAT repeat; HEAT_2; HEAT_EZ; nitrosylation
ENSG00000065150.21_7	IPO5	ENST00000490680.5_2	ENSE00003501060.1_1	iPSC-CVPC vs. Heart	iPSC-CVPC	HEAT repeat; HEAT_2; HEAT_EZ; nitrosylation
ENSG00000065150.21_7	IPO5	ENST00000490680.5_2	ENSE00003658721.1_1	iPSC-CVPC vs. Heart	iPSC-CVPC	HEAT repeat; HEAT_2; HEAT_EZ; nitrosylation
ENSG00000065150.21_7	IPO5	ENST00000490680.5_2	ENSE00003686973.1_1	iPSC-CVPC vs. Heart	iPSC-CVPC	HEAT repeat; nitrosylation
ENSG00000065150.21_7	IPO5	ENST00000490680.5_2	ENSE00003572270.1_1	iPSC-CVPC vs. Heart	iPSC-CVPC
ENSG00000065150.21_7	IPO5	ENST00000490680.5_2	ENSE00003512288.1_1	iPSC-CVPC vs. Heart	iPSC-CVPC
ENSG00000065150.21_7	IPO5	ENST00000490680.5_2	ENSE00003676974.1_1	iPSC-CVPC vs. Heart	iPSC-CVPC
ENSG00000065150.21_7	IPO5	ENST00000490680.5_2	ENSE00003686142.1_1	iPSC-CVPC vs. Heart	iPSC-CVPC
ENSG00000065150.21_7	IPO5	ENST00000490680.5_2	ENSE00003593903.1_1	iPSC-CVPC vs. Heart	iPSC-CVPC
ENSG00000065150.21_7	IPO5	ENST00000490680.5_2	ENSE00003510961.1_1	iPSC-CVPC vs. Heart	iPSC-CVPC
ENSG00000065150.21_7	IPO5	ENST00000490680.5_2	ENSE00003675919.1_1	iPSC-CVPC vs. Heart	iPSC-CVPC	phosphorylation
ENSG00000065150.21_7	IPO5	ENST00000490680.5_2	ENSE00003651776.1_1	iPSC-CVPC vs. Heart	iPSC-CVPC	HEAT repeat
ENSG00000065150.21_7	IPO5	ENST00000490680.5_2	ENSE00003542669.1_1	iPSC-CVPC vs. Heart	iPSC-CVPC	HEAT repeat; HEAT_EZ; nitrosylation
ENSG00000065150.21_7	IPO5	ENST00000490680.5_2	ENSE00003545132.1_1	iPSC-CVPC vs. Heart	iPSC-CVPC	HEAT repeat; HEAT_EZ; nitrosylation
ENSG00000065150.21_7	IPO5	ENST00000490680.5_2	ENSE00003491057.1_1	iPSC-CVPC vs. Heart	iPSC-CVPC
ENSG00000065150.21_7	IPO5	ENST00000490680.5_2	ENSE00001955316.1_1	iPSC-CVPC vs. Heart	iPSC-CVPC
ENSG00000065150.21_7	IPO5	ENST00000491555.5_1	ENSE00001815948.1_1	iPSC-CVPC vs. Heart	Heart	HEAT repeat; HEAT_2; HEAT_EZ; nitrosylation
ENSG00000065150.21_7	IPO5	ENST00000491555.5_1	ENSE00003594225.1_1	iPSC-CVPC vs. Heart	Heart	HEAT repeat; HEAT_2; HEAT_EZ; nitrosylation
ENSG00000065150.21_7	IPO5	ENST00000491555.5_1	ENSE00003531679.1_1	iPSC-CVPC vs. Heart	Heart	HEAT repeat; HEAT_2; HEAT_EZ; nitrosylation
ENSG00000065150.21_7	IPO5	ENST00000491555.5_1	ENSE00003599898.1_1	iPSC-CVPC vs. Heart	Heart	HEAT repeat; nitrosylation
ENSG00000065150.21_7	IPO5	ENST00000491555.5_1	ENSE00003651232.1_1	iPSC-CVPC vs. Heart	Heart
ENSG00000065150.21_7	IPO5	ENST00000491555.5_1	ENSE00003556368.1_1	iPSC-CVPC vs. Heart	Heart
ENSG00000065150.21_7	IPO5	ENST00000491555.5_1	ENSE00003499623.1_1	iPSC-CVPC vs. Heart	Heart
ENSG00000065150.21_7	IPO5	ENST00000491555.5_1	ENSE00003589781.1_1	iPSC-CVPC vs. Heart	Heart
ENSG00000065150.21_7	IPO5	ENST00000491555.5_1	ENSE00003608730.1_1	iPSC-CVPC vs. Heart	Heart
ENSG00000065150.21_7	IPO5	ENST00000491555.5_1	ENSE00003499407.1_1	iPSC-CVPC vs. Heart	Heart
ENSG00000065150.21_7	IPO5	ENST00000491555.5_1	ENSE00003510386.1_1	iPSC-CVPC vs. Heart	Heart	phosphorylation
ENSG00000065150.21_7	IPO5	ENST00000491555.5_1	ENSE00003592757.1_1	iPSC-CVPC vs. Heart	Heart	HEAT repeat
ENSG00000065150.21_7	IPO5	ENST00000491555.5_1	ENSE00003494855.1_1	iPSC-CVPC vs. Heart	Heart	HEAT repeat; HEAT_EZ; nitrosylation
ENSG00000065150.21_7	IPO5	ENST00000491555.5_1	ENSE00003685580.1_1	iPSC-CVPC vs. Heart	Heart	HEAT repeat; HEAT_EZ; nitrosylation
ENSG00000065150.21_7	IPO5	ENST00000491555.5_1	ENSE00003575170.1_1	iPSC-CVPC vs. Heart	Heart
ENSG00000065150.21_7	IPO5	ENST00000491555.5_1	ENSE00001814826.1_1	iPSC-CVPC vs. Heart	Heart
ENSG00000065534.18_5	MYLK	ENST00000583087.5_2	ENSE00002723889.1_1	iPSC-CVPC vs. Heart	iPSC-CVPC	I-set; IGc2
ENSG00000065534.18_5	MYLK	ENST00000583087.5_2	ENSE00003682324.1_1	iPSC-CVPC vs. Heart	iPSC-CVPC	Calmodulin-binding; phosphorylation
ENSG00000065534.18_5	MYLK	ENST00000583087.5_2	ENSE00002706979.1_1	iPSC-CVPC vs. Heart	iPSC-CVPC
ENSG00000065534.18_5	MYLK	ENST00000354792.9_3	ENSE00001432223.1_1	iPSC-CVPC vs. Heart	Heart	I-set; IGc2
ENSG00000065534.18_5	MYLK	ENST00000354792.9_3	ENSE00003485108.1_1	iPSC-CVPC vs. Heart	Heart	Calmodulin-binding; phosphorylation
ENSG00000065534.18_5	MYLK	ENST00000354792.9_3	ENSE00003465644.1_1	iPSC-CVPC vs. Heart	Heart	Calmodulin-binding; PKc_like; Pkinase; STKc_MLCK1
ENSG00000065534.18_5	MYLK	ENST00000354792.9_3	ENSE00003510616.1_1	iPSC-CVPC vs. Heart	Heart	Pkinase; STKc_MLCK1
ENSG00000065534.18_5	MYLK	ENST00000354792.9_3	ENSE00003671757.1_1	iPSC-CVPC vs. Heart	Heart	active; nitrosylation; phosphorylation; PKc_like; Pkinase; STKc_MLCK1
ENSG00000065534.18_5	MYLK	ENST00000354792.9_3	ENSE00003547551.1_1	iPSC-CVPC vs. Heart	Heart	active; nitrosylation; phosphorylation; PKc_like; Pkinase; STKc_MLCK1
ENSG00000065534.18_5	MYLK	ENST00000354792.9_3	ENSE00003652135.1_1	iPSC-CVPC vs. Heart	Heart	active; nitrosylation; PKc_like; Pkinase; STKc_MLCK1
ENSG00000065534.18_5	MYLK	ENST00000354792.9_3	ENSE00003651647.1_1	iPSC-CVPC vs. Heart	Heart	Actin-binding (calcium/calmodulin-insensitive). {ECO:0000250}; active; nitrosylation; phosphorylation; PKc_like; Pkinase; STKc_MLCK1
ENSG00000065534.18_5	MYLK	ENST00000354792.9_3	ENSE00003644449.1_1	iPSC-CVPC vs. Heart	Heart	Actin-binding (calcium/calmodulin-insensitive). {ECO:0000250}; phosphorylation
ENSG00000065534.18_5	MYLK	ENST00000354792.9_3	ENSE00003785691.1_1	iPSC-CVPC vs. Heart	Heart	Actin-binding (calcium/calmodulin-insensitive). {ECO:0000250}; FN3; Ig8_MLCK; nitrosylation
ENSG00000065534.18_5	MYLK	ENST00000354792.9_3	ENSE00003526501.1_1	iPSC-CVPC vs. Heart	Heart	Actin-binding (calcium/calmodulin-insensitive). {ECO:0000250}; I-set; Ig8_MLCK
ENSG00000065534.18_5	MYLK	ENST00000354792.9_3	ENSE00003644732.1_1	iPSC-CVPC vs. Heart	Heart	Actin-binding (calcium/calmodulin-insensitive). {ECO:0000250}; I-set; Ig8_MLCK
ENSG00000065534.18_5	MYLK	ENST00000354792.9_3	ENSE00003672633.1_1	iPSC-CVPC vs. Heart	Heart	Actin-binding (calcium/calmodulin-insensitive). {ECO:0000250}
ENSG00000065534.18_5	MYLK	ENST00000354792.9_3	ENSE00003473221.1_1	iPSC-CVPC vs. Heart	Heart	Actin-binding (calcium/calmodulin-insensitive). {ECO:0000250}; phosphorylation
ENSG00000065534.18_5	MYLK	ENST00000354792.9_3	ENSE00003603809.1_1	iPSC-CVPC vs. Heart	Heart	Actin-binding (calcium/calmodulin-insensitive). {ECO:0000250}; I-set; Ig
ENSG00000065534.18_5	MYLK	ENST00000354792.9_3	ENSE00003507438.1_1	iPSC-CVPC vs. Heart	Heart	5 X 28 AA approximate tandem repeats; 6 X 12 AA approximate tandem repeats; Actin-binding (calcium/calmodulin-insensitive). {ECO:0000250}; Actin-binding (calcium/calmodulin-sensitive). {ECO:0000250}; Calmodulin-binding. {ECO:0000250}; I-set; Ig; phosphorylation
ENSG00000065534.18_5	MYLK	ENST00000354792.9_3	ENSE00003643066.1_1	iPSC-CVPC vs. Heart	Heart	I-set; Ig
ENSG00000065534.18_5	MYLK	ENST00000354792.9_3	ENSE00003543138.1_1	iPSC-CVPC vs. Heart	Heart	I-set; Ig; phosphorylation
ENSG00000065534.18_5	MYLK	ENST00000354792.9_3	ENSE00003642776.1_1	iPSC-CVPC vs. Heart	Heart	I-set; Ig
ENSG00000065534.18_5	MYLK	ENST00000354792.9_3	ENSE00003550188.1_1	iPSC-CVPC vs. Heart	Heart	acetylation; I-set; Ig; phosphorylation
ENSG00000065534.18_5	MYLK	ENST00000354792.9_3	ENSE00003599845.1_1	iPSC-CVPC vs. Heart	Heart	I-set; IGc2; phosphorylation
ENSG00000065534.18_5	MYLK	ENST00000354792.9_3	ENSE00003524767.1_1	iPSC-CVPC vs. Heart	Heart	I-set; IGc2
ENSG00000065534.18_5	MYLK	ENST00000354792.9_3	ENSE00003606081.1_1	iPSC-CVPC vs. Heart	Heart	23ISL; I-set; Ig; phosphorylation
ENSG00000065534.18_5	MYLK	ENST00000354792.9_3	ENSE00003618433.1_1	iPSC-CVPC vs. Heart	Heart	23ISL
ENSG00000065534.18_5	MYLK	ENST00000354792.9_3	ENSE00003533777.1_1	iPSC-CVPC vs. Heart	Heart	23ISL; I-set; Ig; phosphorylation
ENSG00000065534.18_5	MYLK	ENST00000354792.9_3	ENSE00003560107.1_1	iPSC-CVPC vs. Heart	Heart	I-set; Ig
ENSG00000065534.18_5	MYLK	ENST00000354792.9_3	ENSE00003512695.1_1	iPSC-CVPC vs. Heart	Heart
ENSG00000065534.18_5	MYLK	ENST00000354792.9_3	ENSE00003525910.1_1	iPSC-CVPC vs. Heart	Heart	I-set; IGc2
ENSG00000065534.18_5	MYLK	ENST00000354792.9_3	ENSE00003544345.1_1	iPSC-CVPC vs. Heart	Heart	I-set; IGc2; phosphorylation
ENSG00000065534.18_5	MYLK	ENST00000354792.9_3	ENSE00001392945.2_1	iPSC-CVPC vs. Heart	Heart
ENSG00000065534.18_5	MYLK	ENST00000354792.9_3	ENSE00003752115.1_1	iPSC-CVPC vs. Heart	Heart
ENSG00000065882.16_5	TBC1D1	ENST00000446803.6_1	ENSE00001600884.1_1	iPSC-CVPC vs. Heart	iPSC-CVPC
ENSG00000065882.16_5	TBC1D1	ENST00000446803.6_1	ENSE00000969645.2_1	iPSC-CVPC vs. Heart	iPSC-CVPC	nitrosylation; phosphorylation; PTB; PTB_TBC1D1_like
ENSG00000065882.16_5	TBC1D1	ENST00000446803.6_1	ENSE00003573065.1_1	iPSC-CVPC vs. Heart	iPSC-CVPC	nitrosylation; PTB_TBC1D1_like
ENSG00000065882.16_5	TBC1D1	ENST00000446803.6_1	ENSE00000969647.1_1	iPSC-CVPC vs. Heart	iPSC-CVPC	nitrosylation; PTB_TBC1D1_like
ENSG00000065882.16_5	TBC1D1	ENST00000446803.6_1	ENSE00003730893.1_1	iPSC-CVPC vs. Heart	iPSC-CVPC	nitrosylation; PTB_TBC1D1_like
ENSG00000065882.16_5	TBC1D1	ENST00000446803.6_1	ENSE00003716953.1_1	iPSC-CVPC vs. Heart	iPSC-CVPC
ENSG00000065882.16_5	TBC1D1	ENST00000446803.6_1	ENSE00003631840.1_1	iPSC-CVPC vs. Heart	iPSC-CVPC
ENSG00000065882.16_5	TBC1D1	ENST00000446803.6_1	ENSE00003588959.1_1	iPSC-CVPC vs. Heart	iPSC-CVPC	phosphorylation
ENSG00000065882.16_5	TBC1D1	ENST00000446803.6_1	ENSE00003494705.1_1	iPSC-CVPC vs. Heart	iPSC-CVPC	CytochromB561_N; phosphorylation
ENSG00000065882.16_5	TBC1D1	ENST00000446803.6_1	ENSE00003745389.1_1	iPSC-CVPC vs. Heart	iPSC-CVPC	CytochromB561_N; phosphorylation
ENSG00000065882.16_5	TBC1D1	ENST00000446803.6_1	ENSE00003688990.1_1	iPSC-CVPC vs. Heart	iPSC-CVPC	CytochromB561_N
ENSG00000065882.16_5	TBC1D1	ENST00000446803.6_1	ENSE00002047389.1_1	iPSC-CVPC vs. Heart	iPSC-CVPC	CytochromB561_N; DUF3350; phosphorylation
ENSG00000065882.16_5	TBC1D1	ENST00000402522.1_1	ENSE00001340234.2_1	iPSC-CVPC vs. Heart	Heart
ENSG00000065882.16_5	TBC1D1	ENST00000402522.1_1	ENSE00001340229.1_1	iPSC-CVPC vs. Heart	Heart	nitrosylation; phosphorylation; PTB
ENSG00000065882.16_5	TBC1D1	ENST00000402522.1_1	ENSE00001535893.2_1	iPSC-CVPC vs. Heart	Heart
ENSG00000065882.16_5	TBC1D1	ENST00000406664.5_1	ENSE00001550422.1_1	iPSC-CVPC vs. Heart	Heart
ENSG00000065882.16_5	TBC1D1	ENST00000406664.5_1	ENSE00003573973.1_1	iPSC-CVPC vs. Heart	Heart	TBC
ENSG00000065882.16_5	TBC1D1	ENST00000406664.5_1	ENSE00003671627.1_1	iPSC-CVPC vs. Heart	Heart
ENSG00000065882.16_5	TBC1D1	ENST00000406664.5_1	ENSE00001553385.1_1	iPSC-CVPC vs. Heart	Heart	phosphorylation
ENSG00000065883.16_6	CDK13	ENST00000646039.1_1	ENSE00003825619.1_1	iPSC-CVPC vs. Heart	iPSC-CVPC	phosphorylation
ENSG00000065883.16_6	CDK13	ENST00000646039.1_1	ENSE00001709712.1_1	iPSC-CVPC vs. Heart	iPSC-CVPC	acetylation; phosphorylation
ENSG00000065883.16_6	CDK13	ENST00000646039.1_1	ENSE00003525244.1_1	iPSC-CVPC vs. Heart	iPSC-CVPC
ENSG00000065883.16_6	CDK13	ENST00000646039.1_1	ENSE00003674806.1_1	iPSC-CVPC vs. Heart	iPSC-CVPC	active; nitrosylation; S_TKc; STKc_CDK12
ENSG00000065883.16_6	CDK13	ENST00000646039.1_1	ENSE00003586066.1_1	iPSC-CVPC vs. Heart	iPSC-CVPC	active; nitrosylation; S_TKc; STKc_CDK12
ENSG00000065883.16_6	CDK13	ENST00000646039.1_1	ENSE00003494733.1_1	iPSC-CVPC vs. Heart	iPSC-CVPC	active; nitrosylation; S_TKc; STKc_CDK12
ENSG00000065883.16_6	CDK13	ENST00000646039.1_1	ENSE00003629850.1_1	iPSC-CVPC vs. Heart	iPSC-CVPC	active; nitrosylation; S_TKc; STKc_CDK12
ENSG00000065883.16_6	CDK13	ENST00000646039.1_1	ENSE00003581011.1_1	iPSC-CVPC vs. Heart	iPSC-CVPC	active; nitrosylation; phosphorylation; S_TKc; STKc_CDK12
ENSG00000065883.16_6	CDK13	ENST00000646039.1_1	ENSE00003592719.1_1	iPSC-CVPC vs. Heart	iPSC-CVPC	active; nitrosylation; S_TKc; STKc_CDK12
ENSG00000065883.16_6	CDK13	ENST00000646039.1_1	ENSE00000832466.1_1	iPSC-CVPC vs. Heart	iPSC-CVPC	S_TKc; STKc_CDK12
ENSG00000065883.16_6	CDK13	ENST00000646039.1_1	ENSE00000521990.1_1	iPSC-CVPC vs. Heart	iPSC-CVPC	S_TKc; STKc_CDK12
ENSG00000065883.16_6	CDK13	ENST00000646039.1_1	ENSE00003816393.1_1	iPSC-CVPC vs. Heart	iPSC-CVPC
ENSG00000065883.16_6	CDK13	ENST00000646039.1_1	ENSE00003687550.1_1	iPSC-CVPC vs. Heart	iPSC-CVPC	phosphorylation
ENSG00000065883.16_6	CDK13	ENST00000646039.1_1	ENSE00000832468.1_1	iPSC-CVPC vs. Heart	iPSC-CVPC
ENSG00000065883.16_6	CDK13	ENST00000646039.1_1	ENSE00003825524.1_1	iPSC-CVPC vs. Heart	iPSC-CVPC	phosphorylation
ENSG00000065883.16_6	CDK13	ENST00000465643.1_1	ENSE00001950349.1_1	iPSC-CVPC vs. Heart	Heart
ENSG00000065883.16_6	CDK13	ENST00000465643.1_1	ENSE00001859385.1_1	iPSC-CVPC vs. Heart	Heart	phosphorylation
ENSG00000066427.24_9	ATXN3	ENST00000504047.1_2	ENSE00002054150.1_1	iPSC-CVPC vs. Heart	iPSC-CVPC
ENSG00000066427.24_9	ATXN3	ENST00000504047.1_2	ENSE00003546230.1_1	iPSC-CVPC vs. Heart	iPSC-CVPC	Josephin
ENSG00000066427.24_9	ATXN3	ENST00000504047.1_2	ENSE00003580759.1_1	iPSC-CVPC vs. Heart	iPSC-CVPC	Josephin
ENSG00000066427.24_9	ATXN3	ENST00000504047.1_2	ENSE00003563967.1_1	iPSC-CVPC vs. Heart	iPSC-CVPC	Josephin
ENSG00000066427.24_9	ATXN3	ENST00000504047.1_2	ENSE00002063456.1_1	iPSC-CVPC vs. Heart	iPSC-CVPC	Josephin
ENSG00000066427.24_9	ATXN3	ENST00000621269.4_2	ENSE00003734757.1_1	iPSC-CVPC vs. Heart	iPSC-CVPC
ENSG00000066427.24_9	ATXN3	ENST00000621269.4_2	ENSE00002215009.2_1	iPSC-CVPC vs. Heart	iPSC-CVPC	SUIM_assoc
ENSG00000066427.24_9	ATXN3	ENST00000621269.4_2	ENSE00001263799.4_1	iPSC-CVPC vs. Heart	iPSC-CVPC	Josephin
ENSG00000066427.24_9	ATXN3	ENST00000568290.1_2	ENSE00002597953.1_1	iPSC-CVPC vs. Heart	Heart
ENSG00000066427.24_9	ATXN3	ENST00000568290.1_2	ENSE00002606184.1_1	iPSC-CVPC vs. Heart	Heart
ENSG00000066427.24_9	ATXN3	ENST00000568290.1_2	ENSE00002595509.1_1	iPSC-CVPC vs. Heart	Heart
ENSG00000066427.24_9	ATXN3	ENST00000647161.1_2	ENSE00003817956.1_1	iPSC-CVPC vs. Heart	Heart
ENSG00000066427.24_9	ATXN3	ENST00000647161.1_2	ENSE00002614348.2_1	iPSC-CVPC vs. Heart	Heart
ENSG00000066427.24_9	ATXN3	ENST00000647161.1_2	ENSE00002042510.4_1	iPSC-CVPC vs. Heart	Heart
ENSG00000066427.24_9	ATXN3	ENST00000647161.1_2	ENSE00003788002.1_1	iPSC-CVPC vs. Heart	Heart	polyalanine repeat; polyglutamine repeat; SUIM_assoc
ENSG00000066427.24_9	ATXN3	ENST00000647161.1_2	ENSE00003654296.1_1	iPSC-CVPC vs. Heart	Heart	SUIM_assoc
ENSG00000066427.24_9	ATXN3	ENST00000647161.1_2	ENSE00003816213.1_1	iPSC-CVPC vs. Heart	Heart	Josephin
ENSG00000066855.16_6	MTFR1	ENST00000523222.5_1	ENSE00002130480.1_1	iPSC-CVPC vs. Heart	iPSC-CVPC
ENSG00000066855.16_6	MTFR1	ENST00000523222.5_1	ENSE00003651941.1_1	iPSC-CVPC vs. Heart	iPSC-CVPC
ENSG00000066855.16_6	MTFR1	ENST00000523222.5_1	ENSE00003600708.1_1	iPSC-CVPC vs. Heart	iPSC-CVPC	Mito_fiss_reg
ENSG00000066855.16_6	MTFR1	ENST00000523222.5_1	ENSE00003693287.1_1	iPSC-CVPC vs. Heart	iPSC-CVPC
ENSG00000066855.16_6	MTFR1	ENST00000523222.5_1	ENSE00003586847.1_1	iPSC-CVPC vs. Heart	iPSC-CVPC	Mito_fiss_reg
ENSG00000066855.16_6	MTFR1	ENST00000523222.5_1	ENSE00002100718.1_1	iPSC-CVPC vs. Heart	iPSC-CVPC	Mito_fiss_reg; phosphorylation
ENSG00000066855.16_6	MTFR1	ENST00000518352.1_1	ENSE00002116114.1_1	iPSC-CVPC vs. Heart	Heart	Mito_fiss_reg; Necessary and sufficient to promote mitochondrial fission (By similarity); Necessary and sufficient to promote mitochondrial fission. {ECO:0000250}
ENSG00000066855.16_6	MTFR1	ENST00000518352.1_1	ENSE00003610227.1_1	iPSC-CVPC vs. Heart	Heart	Necessary and sufficient to promote mitochondrial fission (By similarity); Necessary and sufficient to promote mitochondrial fission. {ECO:0000250}
ENSG00000066855.16_6	MTFR1	ENST00000518352.1_1	ENSE00002098312.1_1	iPSC-CVPC vs. Heart	Heart
ENSG00000066855.16_6	MTFR1	ENST00000527553.1_1	ENSE00002177337.1_1	iPSC-CVPC vs. Heart	Heart
ENSG00000066855.16_6	MTFR1	ENST00000527553.1_1	ENSE00002144194.1_1	iPSC-CVPC vs. Heart	Heart
ENSG00000067177.15_6	PHKA1	ENST00000339490.7_3	ENSE00000672777.1_1	iPSC-CVPC vs. Heart	iPSC-CVPC
ENSG00000067369.14_6	TP53BP1	ENST00000382039.7_5	ENSE00003580973.1_1	iPSC-CVPC vs. Heart	iPSC-CVPC	BRCT; nitrosylation
ENSG00000067369.14_6	TP53BP1	ENST00000382039.7_5	ENSE00003686245.1_1	iPSC-CVPC vs. Heart	iPSC-CVPC	BRCT; nitrosylation
ENSG00000067369.14_6	TP53BP1	ENST00000382039.7_5	ENSE00003517900.1_1	iPSC-CVPC vs. Heart	iPSC-CVPC	BRCT; nitrosylation
ENSG00000067369.14_6	TP53BP1	ENST00000382039.7_5	ENSE00003663918.1_1	iPSC-CVPC vs. Heart	iPSC-CVPC	BRCT; nitrosylation; phosphorylation
ENSG00000067369.14_6	TP53BP1	ENST00000382039.7_5	ENSE00003686394.1_1	iPSC-CVPC vs. Heart	iPSC-CVPC	phosphorylation
ENSG00000067369.14_6	TP53BP1	ENST00000382039.7_5	ENSE00003590260.1_1	iPSC-CVPC vs. Heart	iPSC-CVPC	phosphorylation
ENSG00000067369.14_6	TP53BP1	ENST00000382039.7_5	ENSE00003460383.1_1	iPSC-CVPC vs. Heart	iPSC-CVPC	53-BP1_Tudor; phosphorylation; Tudor-like. {ECO:0000305|PubMed:17190600}
ENSG00000067369.14_6	TP53BP1	ENST00000382039.7_5	ENSE00003504192.1_1	iPSC-CVPC vs. Heart	iPSC-CVPC	53-BP1_Tudor; Interaction with dimethylated histone H4. {ECO:0000269|PubMed:17190600}; nitrosylation; phosphorylation; Tudor-like. {ECO:0000305|PubMed:17190600}
ENSG00000067369.14_6	TP53BP1	ENST00000382039.7_5	ENSE00003632459.1_1	iPSC-CVPC vs. Heart	iPSC-CVPC	phosphorylation
ENSG00000067369.14_6	TP53BP1	ENST00000382039.7_5	ENSE00003549471.1_1	iPSC-CVPC vs. Heart	iPSC-CVPC
ENSG00000067369.14_6	TP53BP1	ENST00000382039.7_5	ENSE00003565424.1_1	iPSC-CVPC vs. Heart	iPSC-CVPC	phosphorylation
ENSG00000067369.14_6	TP53BP1	ENST00000382039.7_5	ENSE00003547798.1_1	iPSC-CVPC vs. Heart	iPSC-CVPC	phosphorylation
ENSG00000067369.14_6	TP53BP1	ENST00000382039.7_5	ENSE00003476899.1_1	iPSC-CVPC vs. Heart	iPSC-CVPC	phosphorylation
ENSG00000067369.14_6	TP53BP1	ENST00000382039.7_5	ENSE00003574753.1_1	iPSC-CVPC vs. Heart	iPSC-CVPC	phosphorylation
ENSG00000067369.14_6	TP53BP1	ENST00000382039.7_5	ENSE00003521208.1_1	iPSC-CVPC vs. Heart	iPSC-CVPC	phosphorylation
ENSG00000067369.14_6	TP53BP1	ENST00000382039.7_5	ENSE00003545052.1_1	iPSC-CVPC vs. Heart	iPSC-CVPC	phosphorylation
ENSG00000067369.14_6	TP53BP1	ENST00000382039.7_5	ENSE00003634218.1_1	iPSC-CVPC vs. Heart	iPSC-CVPC	phosphorylation
ENSG00000067369.14_6	TP53BP1	ENST00000382039.7_5	ENSE00003689220.1_1	iPSC-CVPC vs. Heart	iPSC-CVPC	phosphorylation
ENSG00000067369.14_6	TP53BP1	ENST00000382039.7_5	ENSE00003582266.1_1	iPSC-CVPC vs. Heart	iPSC-CVPC	phosphorylation
ENSG00000067369.14_6	TP53BP1	ENST00000382039.7_5	ENSE00003672655.1_1	iPSC-CVPC vs. Heart	iPSC-CVPC	phosphorylation
ENSG00000067369.14_6	TP53BP1	ENST00000382039.7_5	ENSE00003668684.1_1	iPSC-CVPC vs. Heart	iPSC-CVPC	phosphorylation
ENSG00000067369.14_6	TP53BP1	ENST00000382039.7_5	ENSE00003527300.1_1	iPSC-CVPC vs. Heart	iPSC-CVPC	phosphorylation
ENSG00000067369.14_6	TP53BP1	ENST00000382039.7_5	ENSE00003575854.1_1	iPSC-CVPC vs. Heart	iPSC-CVPC	phosphorylation
ENSG00000067369.14_6	TP53BP1	ENST00000382039.7_5	ENSE00003577045.1_1	iPSC-CVPC vs. Heart	iPSC-CVPC	phosphorylation
ENSG00000067369.14_6	TP53BP1	ENST00000382039.7_5	ENSE00003602641.1_1	iPSC-CVPC vs. Heart	iPSC-CVPC	phosphorylation
ENSG00000067369.14_6	TP53BP1	ENST00000382039.7_5	ENSE00003650329.1_1	iPSC-CVPC vs. Heart	iPSC-CVPC	phosphorylation
ENSG00000067369.14_6	TP53BP1	ENST00000382039.7_5	ENSE00001917682.1_1	iPSC-CVPC vs. Heart	iPSC-CVPC
ENSG00000067369.14_6	TP53BP1	ENST00000450115.6_2	ENSE00002647194.1_1	iPSC-CVPC vs. Heart	iPSC-CVPC	BRCT; nitrosylation
ENSG00000067369.14_6	TP53BP1	ENST00000450115.6_2	ENSE00003686245.1_1	iPSC-CVPC vs. Heart	iPSC-CVPC	BRCT; nitrosylation
ENSG00000067369.14_6	TP53BP1	ENST00000450115.6_2	ENSE00003517900.1_1	iPSC-CVPC vs. Heart	iPSC-CVPC	BRCT; nitrosylation
ENSG00000067369.14_6	TP53BP1	ENST00000450115.6_2	ENSE00003663918.1_1	iPSC-CVPC vs. Heart	iPSC-CVPC	BRCT; nitrosylation; phosphorylation
ENSG00000067369.14_6	TP53BP1	ENST00000450115.6_2	ENSE00001776419.1_1	iPSC-CVPC vs. Heart	iPSC-CVPC	phosphorylation
ENSG00000067369.14_6	TP53BP1	ENST00000450115.6_2	ENSE00003590260.1_1	iPSC-CVPC vs. Heart	iPSC-CVPC	phosphorylation
ENSG00000067369.14_6	TP53BP1	ENST00000450115.6_2	ENSE00003460383.1_1	iPSC-CVPC vs. Heart	iPSC-CVPC	53-BP1_Tudor; phosphorylation; Tudor-like. {ECO:0000305|PubMed:17190600}
ENSG00000067369.14_6	TP53BP1	ENST00000450115.6_2	ENSE00003504192.1_1	iPSC-CVPC vs. Heart	iPSC-CVPC	53-BP1_Tudor; Interaction with dimethylated histone H4. {ECO:0000269|PubMed:17190600}; nitrosylation; phosphorylation; Tudor-like. {ECO:0000305|PubMed:17190600}
ENSG00000067369.14_6	TP53BP1	ENST00000450115.6_2	ENSE00003518469.1_1	iPSC-CVPC vs. Heart	iPSC-CVPC	GAR; phosphorylation
ENSG00000067369.14_6	TP53BP1	ENST00000450115.6_2	ENSE00003632459.1_1	iPSC-CVPC vs. Heart	iPSC-CVPC	phosphorylation
ENSG00000067369.14_6	TP53BP1	ENST00000450115.6_2	ENSE00003549471.1_1	iPSC-CVPC vs. Heart	iPSC-CVPC
ENSG00000067369.14_6	TP53BP1	ENST00000450115.6_2	ENSE00003565424.1_1	iPSC-CVPC vs. Heart	iPSC-CVPC	phosphorylation
ENSG00000067369.14_6	TP53BP1	ENST00000450115.6_2	ENSE00003547798.1_1	iPSC-CVPC vs. Heart	iPSC-CVPC	phosphorylation
ENSG00000067369.14_6	TP53BP1	ENST00000450115.6_2	ENSE00003476899.1_1	iPSC-CVPC vs. Heart	iPSC-CVPC	phosphorylation
ENSG00000067369.14_6	TP53BP1	ENST00000450115.6_2	ENSE00003574753.1_1	iPSC-CVPC vs. Heart	iPSC-CVPC	phosphorylation
ENSG00000067369.14_6	TP53BP1	ENST00000450115.6_2	ENSE00003521208.1_1	iPSC-CVPC vs. Heart	iPSC-CVPC	phosphorylation
ENSG00000067369.14_6	TP53BP1	ENST00000450115.6_2	ENSE00003545052.1_1	iPSC-CVPC vs. Heart	iPSC-CVPC	phosphorylation
ENSG00000067369.14_6	TP53BP1	ENST00000450115.6_2	ENSE00003634218.1_1	iPSC-CVPC vs. Heart	iPSC-CVPC	phosphorylation
ENSG00000067369.14_6	TP53BP1	ENST00000450115.6_2	ENSE00003689220.1_1	iPSC-CVPC vs. Heart	iPSC-CVPC	phosphorylation
ENSG00000067369.14_6	TP53BP1	ENST00000450115.6_2	ENSE00003582266.1_1	iPSC-CVPC vs. Heart	iPSC-CVPC	phosphorylation
ENSG00000067369.14_6	TP53BP1	ENST00000450115.6_2	ENSE00003672655.1_1	iPSC-CVPC vs. Heart	iPSC-CVPC	phosphorylation
ENSG00000067369.14_6	TP53BP1	ENST00000450115.6_2	ENSE00003668684.1_1	iPSC-CVPC vs. Heart	iPSC-CVPC	phosphorylation
ENSG00000067369.14_6	TP53BP1	ENST00000450115.6_2	ENSE00003527300.1_1	iPSC-CVPC vs. Heart	iPSC-CVPC	phosphorylation
ENSG00000067369.14_6	TP53BP1	ENST00000450115.6_2	ENSE00003575854.1_1	iPSC-CVPC vs. Heart	iPSC-CVPC	phosphorylation
ENSG00000067369.14_6	TP53BP1	ENST00000450115.6_2	ENSE00003577045.1_1	iPSC-CVPC vs. Heart	iPSC-CVPC	phosphorylation
ENSG00000067369.14_6	TP53BP1	ENST00000450115.6_2	ENSE00003602641.1_1	iPSC-CVPC vs. Heart	iPSC-CVPC	phosphorylation
ENSG00000067369.14_6	TP53BP1	ENST00000450115.6_2	ENSE00003650329.1_1	iPSC-CVPC vs. Heart	iPSC-CVPC	phosphorylation
ENSG00000067369.14_6	TP53BP1	ENST00000450115.6_2	ENSE00002667433.1_1	iPSC-CVPC vs. Heart	iPSC-CVPC
ENSG00000067369.14_6	TP53BP1	ENST00000476454.5_2	ENSE00003638999.1_1	iPSC-CVPC vs. Heart	Heart	BRCT; nitrosylation
ENSG00000067369.14_6	TP53BP1	ENST00000476454.5_2	ENSE00003550276.1_1	iPSC-CVPC vs. Heart	Heart	BRCT; nitrosylation
ENSG00000067369.14_6	TP53BP1	ENST00000476454.5_2	ENSE00003654669.1_1	iPSC-CVPC vs. Heart	Heart	BRCT; nitrosylation
ENSG00000067369.14_6	TP53BP1	ENST00000476454.5_2	ENSE00003607817.1_1	iPSC-CVPC vs. Heart	Heart	BRCT; nitrosylation; phosphorylation
ENSG00000067369.14_6	TP53BP1	ENST00000476454.5_2	ENSE00003554260.1_1	iPSC-CVPC vs. Heart	Heart	phosphorylation
ENSG00000067369.14_6	TP53BP1	ENST00000476454.5_2	ENSE00003683140.1_1	iPSC-CVPC vs. Heart	Heart	phosphorylation
ENSG00000067369.14_6	TP53BP1	ENST00000476454.5_2	ENSE00001952936.1_1	iPSC-CVPC vs. Heart	Heart	53-BP1_Tudor; phosphorylation; Tudor-like. {ECO:0000305|PubMed:17190600}
ENSG00000067445.21_9	TRO	ENST00000173898.12_2	ENSE00003888723.1_1	iPSC-CVPC vs. Heart	iPSC-CVPC
ENSG00000067445.21_9	TRO	ENST00000173898.12_2	ENSE00001465497.1_1	iPSC-CVPC vs. Heart	iPSC-CVPC
ENSG00000067445.21_9	TRO	ENST00000173898.12_2	ENSE00001802730.1_1	iPSC-CVPC vs. Heart	iPSC-CVPC
ENSG00000067445.21_9	TRO	ENST00000173898.12_2	ENSE00003610668.1_1	iPSC-CVPC vs. Heart	iPSC-CVPC
ENSG00000067445.21_9	TRO	ENST00000173898.12_2	ENSE00003483472.1_1	iPSC-CVPC vs. Heart	iPSC-CVPC	MAGE
ENSG00000067445.21_9	TRO	ENST00000173898.12_2	ENSE00003582748.1_1	iPSC-CVPC vs. Heart	iPSC-CVPC	MAGE
ENSG00000067445.21_9	TRO	ENST00000173898.12_2	ENSE00003618576.1_1	iPSC-CVPC vs. Heart	iPSC-CVPC	MAGE
ENSG00000067445.21_9	TRO	ENST00000173898.12_2	ENSE00003666549.1_1	iPSC-CVPC vs. Heart	iPSC-CVPC	MAGE
ENSG00000067445.21_9	TRO	ENST00000173898.12_2	ENSE00001750087.1_1	iPSC-CVPC vs. Heart	iPSC-CVPC	MAGE
ENSG00000067445.21_9	TRO	ENST00000173898.12_2	ENSE00001711189.1_1	iPSC-CVPC vs. Heart	iPSC-CVPC	MAGE
ENSG00000067445.21_9	TRO	ENST00000173898.12_2	ENSE00003474786.1_1	iPSC-CVPC vs. Heart	iPSC-CVPC	MAGE
ENSG00000067445.21_9	TRO	ENST00000173898.12_2	ENSE00003636549.1_1	iPSC-CVPC vs. Heart	iPSC-CVPC	62 X 10 AA approximate tandem repeats; Loricrin; YjbI
ENSG00000067445.21_9	TRO	ENST00000173898.12_2	ENSE00003489742.1_1	iPSC-CVPC vs. Heart	iPSC-CVPC
ENSG00000067445.21_9	TRO	ENST00000475183.1_1	ENSE00001918622.1_1	iPSC-CVPC vs. Heart	Heart	MAGE
ENSG00000067445.21_9	TRO	ENST00000475183.1_1	ENSE00003508129.1_1	iPSC-CVPC vs. Heart	Heart	MAGE
ENSG00000067445.21_9	TRO	ENST00000475183.1_1	ENSE00003485142.1_1	iPSC-CVPC vs. Heart	Heart
ENSG00000067445.21_9	TRO	ENST00000475183.1_1	ENSE00001946146.1_1	iPSC-CVPC vs. Heart	Heart
ENSG00000068097.15_6	HEATR6	ENST00000587003.5_2	ENSE00002870140.1_1	iPSC-CVPC vs. Heart	iPSC-CVPC
ENSG00000068097.15_6	HEATR6	ENST00000587003.5_2	ENSE00003460815.1_1	iPSC-CVPC vs. Heart	iPSC-CVPC	HEAT repeat; nitrosylation
ENSG00000068097.15_6	HEATR6	ENST00000587003.5_2	ENSE00003665782.1_1	iPSC-CVPC vs. Heart	iPSC-CVPC	HEAT repeat
ENSG00000068097.15_6	HEATR6	ENST00000587003.5_2	ENSE00003545999.1_1	iPSC-CVPC vs. Heart	iPSC-CVPC	HEAT repeat; HEAT_EZ; nitrosylation
ENSG00000068097.15_6	HEATR6	ENST00000587003.5_2	ENSE00003559608.1_1	iPSC-CVPC vs. Heart	iPSC-CVPC	HEAT repeat; HEAT_EZ; nitrosylation
ENSG00000068097.15_6	HEATR6	ENST00000587003.5_2	ENSE00003615150.1_1	iPSC-CVPC vs. Heart	iPSC-CVPC	nitrosylation
ENSG00000068097.15_6	HEATR6	ENST00000587003.5_2	ENSE00003668850.1_1	iPSC-CVPC vs. Heart	iPSC-CVPC
ENSG00000068097.15_6	HEATR6	ENST00000587003.5_2	ENSE00003681040.1_1	iPSC-CVPC vs. Heart	iPSC-CVPC
ENSG00000068097.15_6	HEATR6	ENST00000587003.5_2	ENSE00003625299.1_1	iPSC-CVPC vs. Heart	iPSC-CVPC	DUF4042; HEAT 4; phosphorylation
ENSG00000068097.15_6	HEATR6	ENST00000587003.5_2	ENSE00003459723.1_1	iPSC-CVPC vs. Heart	iPSC-CVPC	DUF4042; HEAT 3; HEAT 4
ENSG00000068097.15_6	HEATR6	ENST00000587003.5_2	ENSE00003652127.1_1	iPSC-CVPC vs. Heart	iPSC-CVPC	DUF4042; HEAT 2; HEAT 3
ENSG00000068097.15_6	HEATR6	ENST00000587003.5_2	ENSE00002892806.1_1	iPSC-CVPC vs. Heart	iPSC-CVPC	DUF4042; HEAT 2
ENSG00000068097.15_6	HEATR6	ENST00000587003.5_2	ENSE00002839689.1_1	iPSC-CVPC vs. Heart	iPSC-CVPC
ENSG00000068097.15_6	HEATR6	ENST00000587003.5_2	ENSE00001113010.1_1	iPSC-CVPC vs. Heart	iPSC-CVPC
ENSG00000068097.15_6	HEATR6	ENST00000587003.5_2	ENSE00003475523.1_1	iPSC-CVPC vs. Heart	iPSC-CVPC
ENSG00000068097.15_6	HEATR6	ENST00000587003.5_2	ENSE00003536886.1_1	iPSC-CVPC vs. Heart	iPSC-CVPC	HEAT 1
ENSG00000068097.15_6	HEATR6	ENST00000587003.5_2	ENSE00003556097.1_1	iPSC-CVPC vs. Heart	iPSC-CVPC	HEAT 1
ENSG00000068097.15_6	HEATR6	ENST00000587003.5_2	ENSE00001242323.1_1	iPSC-CVPC vs. Heart	iPSC-CVPC
ENSG00000068097.15_6	HEATR6	ENST00000587003.5_2	ENSE00003508020.1_1	iPSC-CVPC vs. Heart	iPSC-CVPC
ENSG00000068097.15_6	HEATR6	ENST00000587003.5_2	ENSE00003633760.1_1	iPSC-CVPC vs. Heart	iPSC-CVPC
ENSG00000068097.15_6	HEATR6	ENST00000587314.1_4	ENSE00002858240.1_1	iPSC-CVPC vs. Heart	Heart
ENSG00000068097.15_6	HEATR6	ENST00000587314.1_4	ENSE00002790965.1_1	iPSC-CVPC vs. Heart	Heart	HEAT repeat; nitrosylation
ENSG00000068097.15_6	HEATR6	ENST00000587314.1_4	ENSE00003664229.1_1	iPSC-CVPC vs. Heart	Heart	HEAT repeat
ENSG00000068097.15_6	HEATR6	ENST00000587314.1_4	ENSE00002876512.1_1	iPSC-CVPC vs. Heart	Heart	HEAT repeat; HEAT_EZ; nitrosylation
ENSG00000068615.19_8	REEP1	ENST00000643817.1_4	ENSE00003825408.1_1	iPSC-CVPC vs. Heart	iPSC-CVPC
ENSG00000068615.19_8	REEP1	ENST00000643817.1_4	ENSE00003817888.1_1	iPSC-CVPC vs. Heart	iPSC-CVPC	TB2_DP1_HVA22; transmembrane-region
ENSG00000068615.19_8	REEP1	ENST00000538924.7_4	ENSE00003537521.3_1	iPSC-CVPC vs. Heart	Heart
ENSG00000068615.19_8	REEP1	ENST00000538924.7_4	ENSE00003798694.1_1	iPSC-CVPC vs. Heart	Heart
ENSG00000068615.19_8	REEP1	ENST00000538924.7_4	ENSE00003480969.1_1	iPSC-CVPC vs. Heart	Heart	TB2_DP1_HVA22; transmembrane-region
ENSG00000068615.19_8	REEP1	ENST00000538924.7_4	ENSE00003474551.3_1	iPSC-CVPC vs. Heart	Heart	TB2_DP1_HVA22; transmembrane-region
ENSG00000068615.19_8	REEP1	ENST00000646181.1_2	ENSE00003827130.1_1	iPSC-CVPC vs. Heart	Heart
ENSG00000068615.19_8	REEP1	ENST00000646181.1_2	ENSE00003821501.1_1	iPSC-CVPC vs. Heart	Heart
ENSG00000068615.19_8	REEP1	ENST00000646181.1_2	ENSE00003822938.1_1	iPSC-CVPC vs. Heart	Heart
ENSG00000069122.19_6	ADGRF5	ENST00000265417.7_4	ENSE00001409165.2_1	iPSC-CVPC vs. Heart	iPSC-CVPC
ENSG00000069122.19_6	ADGRF5	ENST00000265417.7_4	ENSE00001454792.1_1	iPSC-CVPC vs. Heart	iPSC-CVPC
ENSG00000069122.19_6	ADGRF5	ENST00000283296.12_4	ENSE00001426944.4_1	iPSC-CVPC vs. Heart	Heart
ENSG00000069122.19_6	ADGRF5	ENST00000283296.12_4	ENSE00001516393.3_1	iPSC-CVPC vs. Heart	Heart
ENSG00000069943.10_4	PIGB	ENST00000164305.10_2	ENSE00003844862.1_1	iPSC-CVPC vs. Heart	iPSC-CVPC
ENSG00000069943.10_4	PIGB	ENST00000164305.10_2	ENSE00003549971.1_1	iPSC-CVPC vs. Heart	iPSC-CVPC	Glyco_transf_22; transmembrane-region
ENSG00000069943.10_4	PIGB	ENST00000164305.10_2	ENSE00003465949.1_1	iPSC-CVPC vs. Heart	iPSC-CVPC	Glyco_transf_22; transmembrane-region
ENSG00000069943.10_4	PIGB	ENST00000164305.10_2	ENSE00003466646.1_1	iPSC-CVPC vs. Heart	iPSC-CVPC	Glyco_transf_22; transmembrane-region
ENSG00000069943.10_4	PIGB	ENST00000164305.10_2	ENSE00003751905.1_1	iPSC-CVPC vs. Heart	iPSC-CVPC	Glyco_transf_22; transmembrane-region
ENSG00000069943.10_4	PIGB	ENST00000164305.10_2	ENSE00003787075.1_1	iPSC-CVPC vs. Heart	iPSC-CVPC	Glyco_transf_22; transmembrane-region
ENSG00000069943.10_4	PIGB	ENST00000164305.10_2	ENSE00003644956.1_1	iPSC-CVPC vs. Heart	iPSC-CVPC	Glyco_transf_22; transmembrane-region
ENSG00000069943.10_4	PIGB	ENST00000164305.10_2	ENSE00003484437.1_1	iPSC-CVPC vs. Heart	iPSC-CVPC	Glyco_transf_22; transmembrane-region
ENSG00000069943.10_4	PIGB	ENST00000164305.10_2	ENSE00003588278.1_1	iPSC-CVPC vs. Heart	iPSC-CVPC	Glyco_transf_22; transmembrane-region
ENSG00000069943.10_4	PIGB	ENST00000164305.10_2	ENSE00003616323.1_1	iPSC-CVPC vs. Heart	iPSC-CVPC	Glyco_transf_22
ENSG00000069943.10_4	PIGB	ENST00000164305.10_2	ENSE00002601319.1_1	iPSC-CVPC vs. Heart	iPSC-CVPC
ENSG00000069943.10_4	PIGB	ENST00000562751.1_1	ENSE00002624358.1_1	iPSC-CVPC vs. Heart	Heart	Glyco_transf_22
ENSG00000069943.10_4	PIGB	ENST00000562751.1_1	ENSE00002581195.1_1	iPSC-CVPC vs. Heart	Heart
ENSG00000069943.10_4	PIGB	ENST00000565502.5_1	ENSE00002622020.1_1	iPSC-CVPC vs. Heart	Heart	Glyco_transf_22; transmembrane-region
ENSG00000069943.10_4	PIGB	ENST00000565502.5_1	ENSE00002617661.1_1	iPSC-CVPC vs. Heart	Heart	Glyco_transf_22; transmembrane-region
ENSG00000069943.10_4	PIGB	ENST00000565502.5_1	ENSE00003498017.1_1	iPSC-CVPC vs. Heart	Heart	Glyco_transf_22
ENSG00000069943.10_4	PIGB	ENST00000565502.5_1	ENSE00002581195.1_1	iPSC-CVPC vs. Heart	Heart
ENSG00000070540.13_7	WIPI1	ENST00000546360.5_3	ENSE00002279383.1_1	iPSC-CVPC vs. Heart	iPSC-CVPC
ENSG00000070540.13_7	WIPI1	ENST00000546360.5_3	ENSE00003467887.1_1	iPSC-CVPC vs. Heart	iPSC-CVPC
ENSG00000070540.13_7	WIPI1	ENST00000546360.5_3	ENSE00003573404.1_1	iPSC-CVPC vs. Heart	iPSC-CVPC	WD40 repeat
ENSG00000070540.13_7	WIPI1	ENST00000546360.5_3	ENSE00003510797.1_1	iPSC-CVPC vs. Heart	iPSC-CVPC	WD 7; WD40 repeat
ENSG00000070540.13_7	WIPI1	ENST00000546360.5_3	ENSE00003664339.1_1	iPSC-CVPC vs. Heart	iPSC-CVPC	WD 7; WD40 repeat
ENSG00000070540.13_7	WIPI1	ENST00000546360.5_3	ENSE00003476575.1_1	iPSC-CVPC vs. Heart	iPSC-CVPC	WD 6; WD40; WD40 repeat
ENSG00000070540.13_7	WIPI1	ENST00000546360.5_3	ENSE00003472970.1_1	iPSC-CVPC vs. Heart	iPSC-CVPC	WD 5; WD 6; WD40; WD40 repeat
ENSG00000070540.13_7	WIPI1	ENST00000546360.5_3	ENSE00003566705.1_1	iPSC-CVPC vs. Heart	iPSC-CVPC	WD 5; WD40; WD40 repeat
ENSG00000070540.13_7	WIPI1	ENST00000546360.5_3	ENSE00003690505.1_1	iPSC-CVPC vs. Heart	iPSC-CVPC	WD 4; WD40; WD40 repeat
ENSG00000070540.13_7	WIPI1	ENST00000546360.5_3	ENSE00003551788.1_1	iPSC-CVPC vs. Heart	iPSC-CVPC	Nuclear receptor interaction; WD 3; WD 4; WD40
ENSG00000070540.13_7	WIPI1	ENST00000546360.5_3	ENSE00003611278.1_1	iPSC-CVPC vs. Heart	iPSC-CVPC	WD 2; WD 3; WD40
ENSG00000070540.13_7	WIPI1	ENST00000546360.5_3	ENSE00002279908.1_1	iPSC-CVPC vs. Heart	iPSC-CVPC	WD 1
ENSG00000070540.13_7	WIPI1	ENST00000587731.1_2	ENSE00002772611.1_1	iPSC-CVPC vs. Heart	Heart	WD 7; WD40 repeat
ENSG00000070540.13_7	WIPI1	ENST00000587731.1_2	ENSE00002904577.1_1	iPSC-CVPC vs. Heart	Heart	WD 7; WD40 repeat
ENSG00000070540.13_7	WIPI1	ENST00000590402.1_2	ENSE00002903101.1_1	iPSC-CVPC vs. Heart	Heart
ENSG00000070540.13_7	WIPI1	ENST00000590402.1_2	ENSE00002821748.1_1	iPSC-CVPC vs. Heart	Heart	WD40 repeat
ENSG00000072310.17_6	SREBF1	ENST00000490796.1_2	ENSE00001928634.1_1	iPSC-CVPC vs. Heart	iPSC-CVPC
ENSG00000072310.17_6	SREBF1	ENST00000490796.1_2	ENSE00001942547.1_1	iPSC-CVPC vs. Heart	iPSC-CVPC
ENSG00000072310.17_6	SREBF1	ENST00000395756.5_2	ENSE00003501641.1_1	iPSC-CVPC vs. Heart	Heart
ENSG00000072310.17_6	SREBF1	ENST00000395756.5_2	ENSE00003516377.1_1	iPSC-CVPC vs. Heart	Heart	phosphorylation
ENSG00000072310.17_6	SREBF1	ENST00000395756.5_2	ENSE00003621299.1_1	iPSC-CVPC vs. Heart	Heart	phosphorylation
ENSG00000072310.17_6	SREBF1	ENST00000395756.5_2	ENSE00003489645.1_1	iPSC-CVPC vs. Heart	Heart
ENSG00000072310.17_6	SREBF1	ENST00000395756.5_2	ENSE00003665548.1_1	iPSC-CVPC vs. Heart	Heart
ENSG00000072310.17_6	SREBF1	ENST00000395756.5_2	ENSE00003630034.1_1	iPSC-CVPC vs. Heart	Heart
ENSG00000072310.17_6	SREBF1	ENST00000395756.5_2	ENSE00003486988.1_1	iPSC-CVPC vs. Heart	Heart
ENSG00000072310.17_6	SREBF1	ENST00000395756.5_2	ENSE00003465042.1_1	iPSC-CVPC vs. Heart	Heart	transmembrane-region
ENSG00000072310.17_6	SREBF1	ENST00000395756.5_2	ENSE00003572639.1_1	iPSC-CVPC vs. Heart	Heart	cleavage; Interaction with LMNA. {ECO:0000250}; modified; transmembrane-region
ENSG00000072310.17_6	SREBF1	ENST00000395756.5_2	ENSE00001522715.1_1	iPSC-CVPC vs. Heart	Heart	cleavage; Interaction with LMNA. {ECO:0000250}; modified; phosphorylation
ENSG00000072310.17_6	SREBF1	ENST00000395756.5_2	ENSE00001522717.1_1	iPSC-CVPC vs. Heart	Heart	HLH; Interaction with LMNA. {ECO:0000250}; Leucine-zipper; nitrosylation
ENSG00000072310.17_6	SREBF1	ENST00000485080.6_4	ENSE00002687819.1_1	iPSC-CVPC vs. Heart	Heart
ENSG00000072310.17_6	SREBF1	ENST00000485080.6_4	ENSE00002732195.1_1	iPSC-CVPC vs. Heart	Heart
ENSG00000072310.17_6	SREBF1	ENST00000485080.6_4	ENSE00003644401.1_1	iPSC-CVPC vs. Heart	Heart
ENSG00000072310.17_6	SREBF1	ENST00000485080.6_4	ENSE00003558337.1_1	iPSC-CVPC vs. Heart	Heart	phosphorylation
ENSG00000072310.17_6	SREBF1	ENST00000485080.6_4	ENSE00003525936.1_1	iPSC-CVPC vs. Heart	Heart	phosphorylation
ENSG00000073849.15_5	ST6GAL1	ENST00000169298.8_2	ENSE00001140520.1_1	iPSC-CVPC vs. Heart	iPSC-CVPC	Glyco_transf_29; transmembrane-region
ENSG00000073849.15_5	ST6GAL1	ENST00000169298.8_2	ENSE00003465070.1_1	iPSC-CVPC vs. Heart	iPSC-CVPC	Glyco_transf_29
ENSG00000073849.15_5	ST6GAL1	ENST00000457772.6_1	ENSE00003623448.1_1	iPSC-CVPC vs. Heart	Heart	Glyco_transf_29
ENSG00000075292.19_5	ZNF638	ENST00000264447.9_2	ENSE00001680685.1_1	iPSC-CVPC vs. Heart	iPSC-CVPC
ENSG00000075292.19_5	ZNF638	ENST00000264447.9_2	ENSE00003757530.1_1	iPSC-CVPC vs. Heart	iPSC-CVPC	phosphorylation
ENSG00000075292.19_5	ZNF638	ENST00000264447.9_2	ENSE00003699636.1_1	iPSC-CVPC vs. Heart	iPSC-CVPC
ENSG00000075292.19_5	ZNF638	ENST00000264447.9_2	ENSE00003697696.1_1	iPSC-CVPC vs. Heart	iPSC-CVPC	Involved in localization to nuclear speckles. {ECO:0000250|UniProtKB:Q61464}
ENSG00000075292.19_5	ZNF638	ENST00000264447.9_2	ENSE00003697641.1_1	iPSC-CVPC vs. Heart	iPSC-CVPC	Involved in localization to nuclear speckles. {ECO:0000250|UniProtKB:Q61464}; phosphorylation
ENSG00000075292.19_5	ZNF638	ENST00000264447.9_2	ENSE00003758867.1_1	iPSC-CVPC vs. Heart	iPSC-CVPC	phosphorylation
ENSG00000075292.19_5	ZNF638	ENST00000264447.9_2	ENSE00003757611.1_1	iPSC-CVPC vs. Heart	iPSC-CVPC	RRM1_2_NP220
ENSG00000075292.19_5	ZNF638	ENST00000264447.9_2	ENSE00003760065.1_1	iPSC-CVPC vs. Heart	iPSC-CVPC	HC2; RRM1_2_NP220
ENSG00000075292.19_5	ZNF638	ENST00000264447.9_2	ENSE00003755995.1_1	iPSC-CVPC vs. Heart	iPSC-CVPC	HC2
ENSG00000075292.19_5	ZNF638	ENST00000264447.9_2	ENSE00003697653.1_1	iPSC-CVPC vs. Heart	iPSC-CVPC	HC2
ENSG00000075292.19_5	ZNF638	ENST00000264447.9_2	ENSE00003518016.1_1	iPSC-CVPC vs. Heart	iPSC-CVPC	HC2
ENSG00000075292.19_5	ZNF638	ENST00000264447.9_2	ENSE00003614764.1_1	iPSC-CVPC vs. Heart	iPSC-CVPC	HC2
ENSG00000075292.19_5	ZNF638	ENST00000264447.9_2	ENSE00003588057.1_1	iPSC-CVPC vs. Heart	iPSC-CVPC	HC2
ENSG00000075292.19_5	ZNF638	ENST00000264447.9_2	ENSE00003575559.1_1	iPSC-CVPC vs. Heart	iPSC-CVPC
ENSG00000075292.19_5	ZNF638	ENST00000264447.9_2	ENSE00003468024.1_1	iPSC-CVPC vs. Heart	iPSC-CVPC
ENSG00000075292.19_5	ZNF638	ENST00000264447.9_2	ENSE00003596946.1_1	iPSC-CVPC vs. Heart	iPSC-CVPC	RRM1_2_NP220
ENSG00000075292.19_5	ZNF638	ENST00000264447.9_2	ENSE00003625650.1_1	iPSC-CVPC vs. Heart	iPSC-CVPC	RRM1_2_NP220
ENSG00000075292.19_5	ZNF638	ENST00000264447.9_2	ENSE00003692506.1_1	iPSC-CVPC vs. Heart	iPSC-CVPC
ENSG00000075292.19_5	ZNF638	ENST00000264447.9_2	ENSE00003641178.1_1	iPSC-CVPC vs. Heart	iPSC-CVPC	RRM1_2_MATR3_like
ENSG00000075292.19_5	ZNF638	ENST00000264447.9_2	ENSE00003514991.1_1	iPSC-CVPC vs. Heart	iPSC-CVPC	RRM1_2_MATR3_like
ENSG00000075292.19_5	ZNF638	ENST00000264447.9_2	ENSE00003578801.1_1	iPSC-CVPC vs. Heart	iPSC-CVPC	phosphorylation
ENSG00000075292.19_5	ZNF638	ENST00000264447.9_2	ENSE00003639916.1_1	iPSC-CVPC vs. Heart	iPSC-CVPC	phosphorylation
ENSG00000075292.19_5	ZNF638	ENST00000264447.9_2	ENSE00003503131.1_1	iPSC-CVPC vs. Heart	iPSC-CVPC
ENSG00000075292.19_5	ZNF638	ENST00000264447.9_2	ENSE00003648210.1_1	iPSC-CVPC vs. Heart	iPSC-CVPC	phosphorylation
ENSG00000075292.19_5	ZNF638	ENST00000264447.9_2	ENSE00003470567.1_1	iPSC-CVPC vs. Heart	iPSC-CVPC	phosphorylation
ENSG00000075292.19_5	ZNF638	ENST00000264447.9_2	ENSE00003632035.1_1	iPSC-CVPC vs. Heart	iPSC-CVPC
ENSG00000075292.19_5	ZNF638	ENST00000264447.9_2	ENSE00003664135.1_1	iPSC-CVPC vs. Heart	iPSC-CVPC	ZnF_U1
ENSG00000075292.19_5	ZNF638	ENST00000264447.9_2	ENSE00001581787.1_1	iPSC-CVPC vs. Heart	iPSC-CVPC	ZnF_U1
ENSG00000075292.19_5	ZNF638	ENST00000488126.2_1	ENSE00001944247.1_1	iPSC-CVPC vs. Heart	Heart
ENSG00000075292.19_5	ZNF638	ENST00000488126.2_1	ENSE00003583279.1_1	iPSC-CVPC vs. Heart	Heart	ZnF_U1
ENSG00000075292.19_5	ZNF638	ENST00000488126.2_1	ENSE00003759147.1_1	iPSC-CVPC vs. Heart	Heart	ZnF_U1
ENSG00000075415.13_8	SLC25A3	ENST00000547534.5_1	ENSE00002416199.1_1	iPSC-CVPC vs. Heart	iPSC-CVPC
ENSG00000075415.13_8	SLC25A3	ENST00000547534.5_1	ENSE00001354489.2_1	iPSC-CVPC vs. Heart	iPSC-CVPC
ENSG00000075415.13_8	SLC25A3	ENST00000547534.5_1	ENSE00000753648.1_1	iPSC-CVPC vs. Heart	iPSC-CVPC	Mito_carr; PTZ00169
ENSG00000075415.13_8	SLC25A3	ENST00000547534.5_1	ENSE00002327507.1_1	iPSC-CVPC vs. Heart	iPSC-CVPC	acetylation; Mito_carr; PTZ00169; Solcar 1; transmembrane-region
ENSG00000075415.13_8	SLC25A3	ENST00000548480.1_1	ENSE00002395530.1_1	iPSC-CVPC vs. Heart	Heart	Mito_carr; PTZ00169; Solcar 2; Solcar 3; transmembrane-region
ENSG00000075415.13_8	SLC25A3	ENST00000548480.1_1	ENSE00003555801.1_1	iPSC-CVPC vs. Heart	Heart	Mito_carr; PTZ00169; Solcar 3; transmembrane-region
ENSG00000075415.13_8	SLC25A3	ENST00000548480.1_1	ENSE00003566837.1_1	iPSC-CVPC vs. Heart	Heart	Mito_carr; PTZ00169; Solcar 3; transmembrane-region
ENSG00000075624.16_8	ACTB	ENST00000473257.2_3	ENSE00003623509.1_1	iPSC-CVPC vs. Heart	iPSC-CVPC	ACTIN; phosphorylation; PTZ00281
ENSG00000075624.16_8	ACTB	ENST00000473257.2_3	ENSE00003609973.1_1	iPSC-CVPC vs. Heart	iPSC-CVPC	ACTIN; glycosylation; nitrosylation; phosphorylation; PTZ00281
ENSG00000075624.16_8	ACTB	ENST00000473257.2_3	ENSE00003611012.1_1	iPSC-CVPC vs. Heart	iPSC-CVPC	ACTIN; methylation; PTZ00281; sulfatation
ENSG00000075624.16_8	ACTB	ENST00000473257.2_3	ENSE00003821210.1_1	iPSC-CVPC vs. Heart	iPSC-CVPC
ENSG00000075624.16_8	ACTB	ENST00000464611.1_3	ENSE00001880461.1_1	iPSC-CVPC vs. Heart	Heart
ENSG00000075624.16_8	ACTB	ENST00000464611.1_3	ENSE00001880997.1_1	iPSC-CVPC vs. Heart	Heart	ACTIN; PTZ00281
ENSG00000075624.16_8	ACTB	ENST00000464611.1_3	ENSE00001856788.1_1	iPSC-CVPC vs. Heart	Heart	ACTIN; PTZ00281
ENSG00000077044.10_4	DGKD	ENST00000264057.6_1	ENSE00001123844.1_1	iPSC-CVPC vs. Heart	iPSC-CVPC
ENSG00000077044.10_4	DGKD	ENST00000264057.6_1	ENSE00003759155.1_1	iPSC-CVPC vs. Heart	iPSC-CVPC	PH; PH_DGK_type2; phosphorylation
ENSG00000077044.10_4	DGKD	ENST00000264057.6_1	ENSE00003755602.1_1	iPSC-CVPC vs. Heart	iPSC-CVPC	PH; PH_DGK_type2
ENSG00000077044.10_4	DGKD	ENST00000264057.6_1	ENSE00003567500.1_1	iPSC-CVPC vs. Heart	iPSC-CVPC	PH; PH_DGK_type2
ENSG00000077044.10_4	DGKD	ENST00000264057.6_1	ENSE00003552222.1_1	iPSC-CVPC vs. Heart	iPSC-CVPC	C1; nitrosylation
ENSG00000077044.10_4	DGKD	ENST00000264057.6_1	ENSE00003491367.1_1	iPSC-CVPC vs. Heart	iPSC-CVPC	C1; nitrosylation
ENSG00000077044.10_4	DGKD	ENST00000264057.6_1	ENSE00003477743.1_1	iPSC-CVPC vs. Heart	iPSC-CVPC	C1; nitrosylation
ENSG00000077044.10_4	DGKD	ENST00000264057.6_1	ENSE00003489928.1_1	iPSC-CVPC vs. Heart	iPSC-CVPC	C1; nitrosylation
ENSG00000077044.10_4	DGKD	ENST00000264057.6_1	ENSE00003493654.1_1	iPSC-CVPC vs. Heart	iPSC-CVPC	DAGKc
ENSG00000077044.10_4	DGKD	ENST00000264057.6_1	ENSE00003614353.1_1	iPSC-CVPC vs. Heart	iPSC-CVPC	DAGKa
ENSG00000077044.10_4	DGKD	ENST00000264057.6_1	ENSE00003550088.1_1	iPSC-CVPC vs. Heart	iPSC-CVPC	DAGKa
ENSG00000077044.10_4	DGKD	ENST00000264057.6_1	ENSE00003603897.1_1	iPSC-CVPC vs. Heart	iPSC-CVPC	DAGKa
ENSG00000077044.10_4	DGKD	ENST00000264057.6_1	ENSE00003545485.1_1	iPSC-CVPC vs. Heart	iPSC-CVPC	DAGKa
ENSG00000077044.10_4	DGKD	ENST00000264057.6_1	ENSE00003604862.1_1	iPSC-CVPC vs. Heart	iPSC-CVPC	DAGKa
ENSG00000077044.10_4	DGKD	ENST00000264057.6_1	ENSE00003532606.1_1	iPSC-CVPC vs. Heart	iPSC-CVPC
ENSG00000077044.10_4	DGKD	ENST00000264057.6_1	ENSE00003628430.1_1	iPSC-CVPC vs. Heart	iPSC-CVPC
ENSG00000077044.10_4	DGKD	ENST00000264057.6_1	ENSE00003555974.1_1	iPSC-CVPC vs. Heart	iPSC-CVPC
ENSG00000077044.10_4	DGKD	ENST00000264057.6_1	ENSE00003636958.1_1	iPSC-CVPC vs. Heart	iPSC-CVPC
ENSG00000077044.10_4	DGKD	ENST00000264057.6_1	ENSE00003460976.1_1	iPSC-CVPC vs. Heart	iPSC-CVPC	SAM; SAM_DGK-delta
ENSG00000077044.10_4	DGKD	ENST00000264057.6_1	ENSE00003589381.1_1	iPSC-CVPC vs. Heart	iPSC-CVPC	nitrosylation; SAM; SAM_DGK-delta
ENSG00000077044.10_4	DGKD	ENST00000264057.6_1	ENSE00001923484.1_1	iPSC-CVPC vs. Heart	iPSC-CVPC	nitrosylation; SAM; SAM_DGK-delta
ENSG00000077044.10_4	DGKD	ENST00000430834.1_1	ENSE00001777077.1_1	iPSC-CVPC vs. Heart	Heart	DAGKc
ENSG00000077044.10_4	DGKD	ENST00000430834.1_1	ENSE00001678945.1_1	iPSC-CVPC vs. Heart	Heart
ENSG00000077044.10_4	DGKD	ENST00000430834.1_1	ENSE00003556226.1_1	iPSC-CVPC vs. Heart	Heart	DAGKa
ENSG00000077044.10_4	DGKD	ENST00000430834.1_1	ENSE00003522700.1_1	iPSC-CVPC vs. Heart	Heart	DAGKa
ENSG00000077044.10_4	DGKD	ENST00000430834.1_1	ENSE00003503933.1_1	iPSC-CVPC vs. Heart	Heart	DAGKa
ENSG00000077044.10_4	DGKD	ENST00000430834.1_1	ENSE00003511579.1_1	iPSC-CVPC vs. Heart	Heart	DAGKa
ENSG00000077044.10_4	DGKD	ENST00000430834.1_1	ENSE00003488806.1_1	iPSC-CVPC vs. Heart	Heart	DAGKa
ENSG00000077044.10_4	DGKD	ENST00000430834.1_1	ENSE00003572131.1_1	iPSC-CVPC vs. Heart	Heart
ENSG00000077044.10_4	DGKD	ENST00000430834.1_1	ENSE00003642277.1_1	iPSC-CVPC vs. Heart	Heart
ENSG00000077044.10_4	DGKD	ENST00000430834.1_1	ENSE00003544122.1_1	iPSC-CVPC vs. Heart	Heart
ENSG00000077044.10_4	DGKD	ENST00000430834.1_1	ENSE00003488521.1_1	iPSC-CVPC vs. Heart	Heart
ENSG00000077044.10_4	DGKD	ENST00000430834.1_1	ENSE00003464171.1_1	iPSC-CVPC vs. Heart	Heart	SAM; SAM_DGK-delta
ENSG00000077044.10_4	DGKD	ENST00000430834.1_1	ENSE00003549111.1_1	iPSC-CVPC vs. Heart	Heart	nitrosylation; SAM; SAM_DGK-delta
ENSG00000077044.10_4	DGKD	ENST00000430834.1_1	ENSE00001580327.2_1	iPSC-CVPC vs. Heart	Heart	nitrosylation; SAM; SAM_DGK-delta
ENSG00000077157.22_8	PPP1R12B	ENST00000491336.5_1	ENSE00001510214.1_1	iPSC-CVPC vs. Heart	iPSC-CVPC
ENSG00000077157.22_8	PPP1R12B	ENST00000491336.5_1	ENSE00003647297.1_1	iPSC-CVPC vs. Heart	iPSC-CVPC	phosphorylation
ENSG00000077157.22_8	PPP1R12B	ENST00000491336.5_1	ENSE00003624258.1_1	iPSC-CVPC vs. Heart	iPSC-CVPC
ENSG00000077157.22_8	PPP1R12B	ENST00000491336.5_1	ENSE00003646668.1_1	iPSC-CVPC vs. Heart	iPSC-CVPC
ENSG00000077157.22_8	PPP1R12B	ENST00000491336.5_1	ENSE00003537086.1_1	iPSC-CVPC vs. Heart	iPSC-CVPC	phosphorylation
ENSG00000077157.22_8	PPP1R12B	ENST00000491336.5_1	ENSE00003593853.1_1	iPSC-CVPC vs. Heart	iPSC-CVPC
ENSG00000077157.22_8	PPP1R12B	ENST00000491336.5_1	ENSE00003674642.1_1	iPSC-CVPC vs. Heart	iPSC-CVPC
ENSG00000077157.22_8	PPP1R12B	ENST00000491336.5_1	ENSE00003574578.1_1	iPSC-CVPC vs. Heart	iPSC-CVPC	phosphorylation; PRKG1_interact
ENSG00000077157.22_8	PPP1R12B	ENST00000491336.5_1	ENSE00003550736.1_1	iPSC-CVPC vs. Heart	iPSC-CVPC	PRKG1_interact
ENSG00000077157.22_8	PPP1R12B	ENST00000491336.5_1	ENSE00003563501.1_1	iPSC-CVPC vs. Heart	iPSC-CVPC	PRKG1_interact
ENSG00000077157.22_8	PPP1R12B	ENST00000491336.5_1	ENSE00003631092.1_1	iPSC-CVPC vs. Heart	iPSC-CVPC	phosphorylation; PRKG1_interact
ENSG00000077157.22_8	PPP1R12B	ENST00000491336.5_1	ENSE00003657412.2_1	iPSC-CVPC vs. Heart	iPSC-CVPC	PRKG1_interact
ENSG00000077157.22_8	PPP1R12B	ENST00000618451.1_1	ENSE00001897329.2_1	iPSC-CVPC vs. Heart	Heart	PRKG1_interact
ENSG00000077254.14_6	USP33	ENST00000370792.7_2	ENSE00001435409.2_1	iPSC-CVPC vs. Heart	iPSC-CVPC	DUSP
ENSG00000077254.14_6	USP33	ENST00000370792.7_2	ENSE00003591552.1_1	iPSC-CVPC vs. Heart	iPSC-CVPC	DUSP
ENSG00000077254.14_6	USP33	ENST00000370792.7_2	ENSE00000775111.1_1	iPSC-CVPC vs. Heart	iPSC-CVPC	DUSP; Peptidase_C19R
ENSG00000077254.14_6	USP33	ENST00000370792.7_2	ENSE00000775112.1_1	iPSC-CVPC vs. Heart	iPSC-CVPC	Peptidase_C19R; UCH
ENSG00000077254.14_6	USP33	ENST00000370792.7_2	ENSE00000775113.1_1	iPSC-CVPC vs. Heart	iPSC-CVPC	Peptidase_C19R; UCH
ENSG00000077254.14_6	USP33	ENST00000370792.7_2	ENSE00003674111.1_1	iPSC-CVPC vs. Heart	iPSC-CVPC	Peptidase_C19R; UCH
ENSG00000077254.14_6	USP33	ENST00000370792.7_2	ENSE00003576600.1_1	iPSC-CVPC vs. Heart	iPSC-CVPC	Peptidase_C19R; UCH
ENSG00000077254.14_6	USP33	ENST00000370792.7_2	ENSE00001435373.1_1	iPSC-CVPC vs. Heart	iPSC-CVPC	Peptidase_C19R; UCH
ENSG00000077254.14_6	USP33	ENST00000370792.7_2	ENSE00001123488.1_1	iPSC-CVPC vs. Heart	iPSC-CVPC	Peptidase_C19R; UCH
ENSG00000077254.14_6	USP33	ENST00000370792.7_2	ENSE00001123496.1_1	iPSC-CVPC vs. Heart	iPSC-CVPC	Peptidase_C19R; UCH
ENSG00000077254.14_6	USP33	ENST00000370792.7_2	ENSE00001123505.1_1	iPSC-CVPC vs. Heart	iPSC-CVPC	phosphorylation; UCH
ENSG00000077254.14_6	USP33	ENST00000370792.7_2	ENSE00000775127.1_1	iPSC-CVPC vs. Heart	iPSC-CVPC	Peptidase_C19; phosphorylation; UCH
ENSG00000077254.14_6	USP33	ENST00000370792.7_2	ENSE00000775128.1_1	iPSC-CVPC vs. Heart	iPSC-CVPC	Peptidase_C19; UCH
ENSG00000077254.14_6	USP33	ENST00000370792.7_2	ENSE00000775129.1_1	iPSC-CVPC vs. Heart	iPSC-CVPC	Peptidase_C19; UCH
ENSG00000077254.14_6	USP33	ENST00000370792.7_2	ENSE00000775130.1_1	iPSC-CVPC vs. Heart	iPSC-CVPC	Peptidase_C19; UCH
ENSG00000077254.14_6	USP33	ENST00000370792.7_2	ENSE00000775131.1_1	iPSC-CVPC vs. Heart	iPSC-CVPC
ENSG00000077254.14_6	USP33	ENST00000370792.7_2	ENSE00000775132.1_1	iPSC-CVPC vs. Heart	iPSC-CVPC	zf-UBP
ENSG00000077254.14_6	USP33	ENST00000370792.7_2	ENSE00000775133.1_1	iPSC-CVPC vs. Heart	iPSC-CVPC	zf-UBP
ENSG00000077254.14_6	USP33	ENST00000370792.7_2	ENSE00003631989.1_1	iPSC-CVPC vs. Heart	iPSC-CVPC	zf-UBP
ENSG00000077254.14_6	USP33	ENST00000370792.7_2	ENSE00003660413.1_1	iPSC-CVPC vs. Heart	iPSC-CVPC
ENSG00000077254.14_6	USP33	ENST00000370792.7_2	ENSE00002201520.1_1	iPSC-CVPC vs. Heart	iPSC-CVPC
ENSG00000077254.14_6	USP33	ENST00000370792.7_2	ENSE00001215351.6_1	iPSC-CVPC vs. Heart	iPSC-CVPC
ENSG00000077254.14_6	USP33	ENST00000533928.1_2	ENSE00002164176.1_1	iPSC-CVPC vs. Heart	Heart	DUSP
ENSG00000077254.14_6	USP33	ENST00000533928.1_2	ENSE00002148733.1_1	iPSC-CVPC vs. Heart	Heart	DUSP
ENSG00000077782.21_7	FGFR1	ENST00000397113.6_3	ENSE00001527324.1_1	iPSC-CVPC vs. Heart	iPSC-CVPC	nitrosylation; phosphorylation; PTKc_FGFR1
ENSG00000077782.21_7	FGFR1	ENST00000397113.6_3	ENSE00003510418.1_1	iPSC-CVPC vs. Heart	iPSC-CVPC	IG_like; Ig3_FGFR; nitrosylation
ENSG00000077782.21_7	FGFR1	ENST00000397113.6_3	ENSE00001316315.1_1	iPSC-CVPC vs. Heart	iPSC-CVPC	IG_like; Ig1_FGFR
ENSG00000077782.21_7	FGFR1	ENST00000397113.6_3	ENSE00003610788.1_1	iPSC-CVPC vs. Heart	iPSC-CVPC
ENSG00000077782.21_7	FGFR1	ENST00000397113.6_3	ENSE00002183904.1_1	iPSC-CVPC vs. Heart	iPSC-CVPC
ENSG00000077782.21_7	FGFR1	ENST00000447712.7_3	ENSE00001630314.2_1	iPSC-CVPC vs. Heart	iPSC-CVPC	nitrosylation; phosphorylation; PTKc_FGFR1
ENSG00000077782.21_7	FGFR1	ENST00000447712.7_3	ENSE00003510418.1_1	iPSC-CVPC vs. Heart	iPSC-CVPC	IG_like; Ig3_FGFR; nitrosylation
ENSG00000077782.21_7	FGFR1	ENST00000447712.7_3	ENSE00003551643.1_1	iPSC-CVPC vs. Heart	iPSC-CVPC
ENSG00000077782.21_7	FGFR1	ENST00000447712.7_3	ENSE00001316315.1_1	iPSC-CVPC vs. Heart	iPSC-CVPC	IG_like; Ig1_FGFR
ENSG00000077782.21_7	FGFR1	ENST00000447712.7_3	ENSE00003610788.1_1	iPSC-CVPC vs. Heart	iPSC-CVPC
ENSG00000077782.21_7	FGFR1	ENST00000447712.7_3	ENSE00001911865.1_1	iPSC-CVPC vs. Heart	iPSC-CVPC
ENSG00000077782.21_7	FGFR1	ENST00000397103.5_2	ENSE00001527296.1_1	iPSC-CVPC vs. Heart	Heart	nitrosylation; phosphorylation; PTKc_FGFR1
ENSG00000077782.21_7	FGFR1	ENST00000397103.5_2	ENSE00001527298.1_1	iPSC-CVPC vs. Heart	Heart
ENSG00000077782.21_7	FGFR1	ENST00000397103.5_2	ENSE00001527300.1_1	iPSC-CVPC vs. Heart	Heart
ENSG00000079134.12_6	THOC1	ENST00000261600.11_3	ENSE00003555243.2_1	iPSC-CVPC vs. Heart	iPSC-CVPC	Death_NMPP84; phosphorylation
ENSG00000079134.12_6	THOC1	ENST00000261600.11_3	ENSE00003468887.1_1	iPSC-CVPC vs. Heart	iPSC-CVPC	efThoc1; phosphorylation
ENSG00000079134.12_6	THOC1	ENST00000261600.11_3	ENSE00003784389.1_1	iPSC-CVPC vs. Heart	iPSC-CVPC	efThoc1
ENSG00000079134.12_6	THOC1	ENST00000261600.11_3	ENSE00003656092.1_1	iPSC-CVPC vs. Heart	iPSC-CVPC	efThoc1
ENSG00000079134.12_6	THOC1	ENST00000261600.11_3	ENSE00003503147.1_1	iPSC-CVPC vs. Heart	iPSC-CVPC	efThoc1
ENSG00000079134.12_6	THOC1	ENST00000261600.11_3	ENSE00003653987.1_1	iPSC-CVPC vs. Heart	iPSC-CVPC	efThoc1; Nuclear localization signal. {ECO:0000269|PubMed:12096345}
ENSG00000079134.12_6	THOC1	ENST00000261600.11_3	ENSE00003467725.1_1	iPSC-CVPC vs. Heart	iPSC-CVPC	efThoc1
ENSG00000079134.12_6	THOC1	ENST00000261600.11_3	ENSE00003622355.1_1	iPSC-CVPC vs. Heart	iPSC-CVPC	efThoc1
ENSG00000079134.12_6	THOC1	ENST00000261600.11_3	ENSE00003588408.1_1	iPSC-CVPC vs. Heart	iPSC-CVPC	efThoc1
ENSG00000079134.12_6	THOC1	ENST00000261600.11_3	ENSE00003485335.1_1	iPSC-CVPC vs. Heart	iPSC-CVPC	efThoc1
ENSG00000079134.12_6	THOC1	ENST00000261600.11_3	ENSE00003545605.1_1	iPSC-CVPC vs. Heart	iPSC-CVPC	acetylation; efThoc1
ENSG00000079134.12_6	THOC1	ENST00000261600.11_3	ENSE00003577033.1_1	iPSC-CVPC vs. Heart	iPSC-CVPC	efThoc1
ENSG00000079134.12_6	THOC1	ENST00000261600.11_3	ENSE00003475334.1_1	iPSC-CVPC vs. Heart	iPSC-CVPC	efThoc1
ENSG00000079134.12_6	THOC1	ENST00000261600.11_3	ENSE00003548179.1_1	iPSC-CVPC vs. Heart	iPSC-CVPC	efThoc1
ENSG00000079134.12_6	THOC1	ENST00000261600.11_3	ENSE00003586229.1_1	iPSC-CVPC vs. Heart	iPSC-CVPC	efThoc1
ENSG00000079134.12_6	THOC1	ENST00000261600.11_3	ENSE00003585480.1_1	iPSC-CVPC vs. Heart	iPSC-CVPC	acetylation; efThoc1
ENSG00000079134.12_6	THOC1	ENST00000261600.11_3	ENSE00003674082.1_1	iPSC-CVPC vs. Heart	iPSC-CVPC	efThoc1
ENSG00000079134.12_6	THOC1	ENST00000261600.11_3	ENSE00003467304.1_1	iPSC-CVPC vs. Heart	iPSC-CVPC	efThoc1
ENSG00000079134.12_6	THOC1	ENST00000261600.11_3	ENSE00003612845.1_1	iPSC-CVPC vs. Heart	iPSC-CVPC
ENSG00000079134.12_6	THOC1	ENST00000261600.11_3	ENSE00003601413.1_1	iPSC-CVPC vs. Heart	iPSC-CVPC
ENSG00000079134.12_6	THOC1	ENST00000261600.11_3	ENSE00003553882.2_1	iPSC-CVPC vs. Heart	iPSC-CVPC	acetylation; phosphorylation
ENSG00000079134.12_6	THOC1	ENST00000577429.5_2	ENSE00003536634.1_1	iPSC-CVPC vs. Heart	Heart	Death_NMPP84; phosphorylation
ENSG00000079134.12_6	THOC1	ENST00000577429.5_2	ENSE00002711806.1_1	iPSC-CVPC vs. Heart	Heart	efThoc1; phosphorylation
ENSG00000081377.17_7	CDC14B	ENST00000375241.6_4	ENSE00003574533.1_1	iPSC-CVPC vs. Heart	iPSC-CVPC
ENSG00000081377.17_7	CDC14B	ENST00000375241.6_4	ENSE00003560833.1_1	iPSC-CVPC vs. Heart	iPSC-CVPC
ENSG00000081377.17_7	CDC14B	ENST00000375241.6_4	ENSE00003893691.1_1	iPSC-CVPC vs. Heart	iPSC-CVPC	A; DSPn; Nucleolar localization signal. {ECO:0000305}
ENSG00000081377.17_7	CDC14B	ENST00000474602.5_2	ENSE00001845009.1_1	iPSC-CVPC vs. Heart	Heart
ENSG00000081377.17_7	CDC14B	ENST00000474602.5_2	ENSE00001844695.1_1	iPSC-CVPC vs. Heart	Heart
ENSG00000081377.17_7	CDC14B	ENST00000474602.5_2	ENSE00001151891.4_1	iPSC-CVPC vs. Heart	Heart	A; DSPn; Nucleolar localization signal. {ECO:0000305}
ENSG00000082269.16_5	FAM135A	ENST00000370479.7_4	ENSE00001452824.1_1	iPSC-CVPC vs. Heart	iPSC-CVPC
ENSG00000082269.16_5	FAM135A	ENST00000370479.7_4	ENSE00001709616.1_1	iPSC-CVPC vs. Heart	iPSC-CVPC
ENSG00000082269.16_5	FAM135A	ENST00000370479.7_4	ENSE00003675941.1_1	iPSC-CVPC vs. Heart	iPSC-CVPC
ENSG00000082269.16_5	FAM135A	ENST00000370479.7_4	ENSE00003596154.1_1	iPSC-CVPC vs. Heart	iPSC-CVPC
ENSG00000082269.16_5	FAM135A	ENST00000370479.7_4	ENSE00003656498.1_1	iPSC-CVPC vs. Heart	iPSC-CVPC	DUF3657
ENSG00000082269.16_5	FAM135A	ENST00000370479.7_4	ENSE00003621259.1_1	iPSC-CVPC vs. Heart	iPSC-CVPC	DUF3657
ENSG00000082269.16_5	FAM135A	ENST00000370479.7_4	ENSE00003582911.1_1	iPSC-CVPC vs. Heart	iPSC-CVPC
ENSG00000082269.16_5	FAM135A	ENST00000370479.7_4	ENSE00003501816.1_1	iPSC-CVPC vs. Heart	iPSC-CVPC
ENSG00000082269.16_5	FAM135A	ENST00000370479.7_4	ENSE00003677623.1_1	iPSC-CVPC vs. Heart	iPSC-CVPC
ENSG00000082269.16_5	FAM135A	ENST00000370479.7_4	ENSE00003593568.1_1	iPSC-CVPC vs. Heart	iPSC-CVPC
ENSG00000082269.16_5	FAM135A	ENST00000370479.7_4	ENSE00003582469.1_1	iPSC-CVPC vs. Heart	iPSC-CVPC
ENSG00000082269.16_5	FAM135A	ENST00000370479.7_4	ENSE00003686169.1_1	iPSC-CVPC vs. Heart	iPSC-CVPC
ENSG00000082269.16_5	FAM135A	ENST00000370479.7_4	ENSE00000758461.1_1	iPSC-CVPC vs. Heart	iPSC-CVPC
ENSG00000082269.16_5	FAM135A	ENST00000370479.7_4	ENSE00003674629.1_1	iPSC-CVPC vs. Heart	iPSC-CVPC	DUF676
ENSG00000082269.16_5	FAM135A	ENST00000370479.7_4	ENSE00003501680.1_1	iPSC-CVPC vs. Heart	iPSC-CVPC	DUF676
ENSG00000082269.16_5	FAM135A	ENST00000370479.7_4	ENSE00003600507.1_1	iPSC-CVPC vs. Heart	iPSC-CVPC	DUF676
ENSG00000082269.16_5	FAM135A	ENST00000370479.7_4	ENSE00003492761.1_1	iPSC-CVPC vs. Heart	iPSC-CVPC	DUF676
ENSG00000082269.16_5	FAM135A	ENST00000370479.7_4	ENSE00003517825.1_1	iPSC-CVPC vs. Heart	iPSC-CVPC	DUF676
ENSG00000082269.16_5	FAM135A	ENST00000370479.7_4	ENSE00003684850.1_1	iPSC-CVPC vs. Heart	iPSC-CVPC	DUF676
ENSG00000082269.16_5	FAM135A	ENST00000370479.7_4	ENSE00001778201.1_1	iPSC-CVPC vs. Heart	iPSC-CVPC
ENSG00000082269.16_5	FAM135A	ENST00000505675.1_1	ENSE00002080164.1_1	iPSC-CVPC vs. Heart	Heart	DUF676
ENSG00000082269.16_5	FAM135A	ENST00000505675.1_1	ENSE00001399691.2_1	iPSC-CVPC vs. Heart	Heart
ENSG00000082397.17_9	EPB41L3	ENST00000545076.5_3	ENSE00002250770.1_1	iPSC-CVPC vs. Heart	iPSC-CVPC	4_1_CTD
ENSG00000082397.17_9	EPB41L3	ENST00000545076.5_3	ENSE00003564310.1_1	iPSC-CVPC vs. Heart	iPSC-CVPC	4_1_CTD; C-terminal (CTD); phosphorylation
ENSG00000082397.17_9	EPB41L3	ENST00000545076.5_3	ENSE00003646904.1_1	iPSC-CVPC vs. Heart	iPSC-CVPC	4_1_CTD; C-terminal (CTD)
ENSG00000082397.17_9	EPB41L3	ENST00000545076.5_3	ENSE00003572917.1_1	iPSC-CVPC vs. Heart	iPSC-CVPC	4_1_CTD; C-terminal (CTD)
ENSG00000082397.17_9	EPB41L3	ENST00000545076.5_3	ENSE00003785177.1_1	iPSC-CVPC vs. Heart	iPSC-CVPC	4_1_CTD; C-terminal (CTD); phosphorylation
ENSG00000082397.17_9	EPB41L3	ENST00000545076.5_3	ENSE00003650515.1_1	iPSC-CVPC vs. Heart	iPSC-CVPC	C-terminal (CTD); Spectrin--actin-binding. {ECO:0000255}
ENSG00000082397.17_9	EPB41L3	ENST00000545076.5_3	ENSE00003465054.1_1	iPSC-CVPC vs. Heart	iPSC-CVPC	SAB; Spectrin--actin-binding. {ECO:0000255}
ENSG00000082397.17_9	EPB41L3	ENST00000545076.5_3	ENSE00003616370.1_1	iPSC-CVPC vs. Heart	iPSC-CVPC	phosphorylation; SAB; Spectrin--actin-binding. {ECO:0000255}
ENSG00000082397.17_9	EPB41L3	ENST00000545076.5_3	ENSE00003566063.1_1	iPSC-CVPC vs. Heart	iPSC-CVPC	Hydrophilic; phosphorylation
ENSG00000082397.17_9	EPB41L3	ENST00000545076.5_3	ENSE00003548492.1_1	iPSC-CVPC vs. Heart	iPSC-CVPC	FA; FERM_C_4_1_family; Hydrophilic; nitrosylation; phosphorylation
ENSG00000082397.17_9	EPB41L3	ENST00000545076.5_3	ENSE00003544735.1_1	iPSC-CVPC vs. Heart	iPSC-CVPC	FERM_C_4_1_family; nitrosylation
ENSG00000082397.17_9	EPB41L3	ENST00000545076.5_3	ENSE00003529708.1_1	iPSC-CVPC vs. Heart	iPSC-CVPC	FERM_C_4_1_family; nitrosylation
ENSG00000082397.17_9	EPB41L3	ENST00000545076.5_3	ENSE00003592469.1_1	iPSC-CVPC vs. Heart	iPSC-CVPC	B41; FERM_C_4_1_family; FERM_M
ENSG00000082397.17_9	EPB41L3	ENST00000545076.5_3	ENSE00003630680.1_1	iPSC-CVPC vs. Heart	iPSC-CVPC	B41; FERM_M
ENSG00000082397.17_9	EPB41L3	ENST00000545076.5_3	ENSE00003464036.1_1	iPSC-CVPC vs. Heart	iPSC-CVPC	B41; FERM_M
ENSG00000082397.17_9	EPB41L3	ENST00000545076.5_3	ENSE00003471179.1_1	iPSC-CVPC vs. Heart	iPSC-CVPC	B41; FERM_N
ENSG00000082397.17_9	EPB41L3	ENST00000545076.5_3	ENSE00003499540.1_1	iPSC-CVPC vs. Heart	iPSC-CVPC	B41; FERM_N; phosphorylation
ENSG00000082397.17_9	EPB41L3	ENST00000545076.5_3	ENSE00002262943.1_1	iPSC-CVPC vs. Heart	iPSC-CVPC
ENSG00000082397.17_9	EPB41L3	ENST00000545076.5_3	ENSE00002301603.1_1	iPSC-CVPC vs. Heart	iPSC-CVPC
ENSG00000082397.17_9	EPB41L3	ENST00000545076.5_3	ENSE00002246831.1_1	iPSC-CVPC vs. Heart	iPSC-CVPC
ENSG00000082397.17_9	EPB41L3	ENST00000545076.5_3	ENSE00002314527.1_1	iPSC-CVPC vs. Heart	iPSC-CVPC
ENSG00000082397.17_9	EPB41L3	ENST00000578431.1_2	ENSE00002723231.1_1	iPSC-CVPC vs. Heart	iPSC-CVPC	phosphorylation
ENSG00000082397.17_9	EPB41L3	ENST00000578431.1_2	ENSE00002262943.1_1	iPSC-CVPC vs. Heart	iPSC-CVPC
ENSG00000082397.17_9	EPB41L3	ENST00000578431.1_2	ENSE00002275492.2_1	iPSC-CVPC vs. Heart	iPSC-CVPC
ENSG00000082397.17_9	EPB41L3	ENST00000578618.5_2	ENSE00002732820.1_1	iPSC-CVPC vs. Heart	Heart	4_1_CTD; C-terminal (CTD); phosphorylation
ENSG00000082397.17_9	EPB41L3	ENST00000578618.5_2	ENSE00003686238.1_1	iPSC-CVPC vs. Heart	Heart	4_1_CTD; C-terminal (CTD)
ENSG00000082397.17_9	EPB41L3	ENST00000578618.5_2	ENSE00003485961.1_1	iPSC-CVPC vs. Heart	Heart	4_1_CTD; C-terminal (CTD); phosphorylation
ENSG00000082397.17_9	EPB41L3	ENST00000578618.5_2	ENSE00003610150.1_1	iPSC-CVPC vs. Heart	Heart	C-terminal (CTD); Spectrin--actin-binding. {ECO:0000255}
ENSG00000082397.17_9	EPB41L3	ENST00000578618.5_2	ENSE00002727450.1_1	iPSC-CVPC vs. Heart	Heart	Spectrin--actin-binding. {ECO:0000255}
ENSG00000082397.17_9	EPB41L3	ENST00000584651.5_4	ENSE00003789583.1_1	iPSC-CVPC vs. Heart	Heart	B41; FERM_N; phosphorylation
ENSG00000082397.17_9	EPB41L3	ENST00000584651.5_4	ENSE00003791859.1_1	iPSC-CVPC vs. Heart	Heart	acetylation
ENSG00000082397.17_9	EPB41L3	ENST00000584651.5_4	ENSE00002732036.1_1	iPSC-CVPC vs. Heart	Heart
ENSG00000084112.15_8	SSH1	ENST00000546433.5_4	ENSE00002334487.1_1	iPSC-CVPC vs. Heart	iPSC-CVPC	Interaction with YWHAG; phosphorylation
ENSG00000084112.15_8	SSH1	ENST00000546433.5_4	ENSE00003623575.1_1	iPSC-CVPC vs. Heart	iPSC-CVPC	phosphorylation
ENSG00000084112.15_8	SSH1	ENST00000546433.5_4	ENSE00003685724.1_1	iPSC-CVPC vs. Heart	iPSC-CVPC	active; DSPc
ENSG00000084112.15_8	SSH1	ENST00000546433.5_4	ENSE00003548481.1_1	iPSC-CVPC vs. Heart	iPSC-CVPC	active; DSPc
ENSG00000084112.15_8	SSH1	ENST00000546433.5_4	ENSE00003587114.1_1	iPSC-CVPC vs. Heart	iPSC-CVPC	DEK_C; DSPc
ENSG00000084112.15_8	SSH1	ENST00000546433.5_4	ENSE00003642216.1_1	iPSC-CVPC vs. Heart	iPSC-CVPC	DEK_C
ENSG00000084112.15_8	SSH1	ENST00000546433.5_4	ENSE00002415059.1_1	iPSC-CVPC vs. Heart	iPSC-CVPC	SSH-N
ENSG00000084112.15_8	SSH1	ENST00000547381.1_2	ENSE00002348995.1_1	iPSC-CVPC vs. Heart	Heart	SSH-N
ENSG00000084112.15_8	SSH1	ENST00000547381.1_2	ENSE00003606014.1_1	iPSC-CVPC vs. Heart	Heart	SSH-N
ENSG00000084112.15_8	SSH1	ENST00000547381.1_2	ENSE00002373739.1_1	iPSC-CVPC vs. Heart	Heart	SSH-N
ENSG00000085511.20_5	MAP3K4	ENST00000366920.6_1	ENSE00001442989.1_1	iPSC-CVPC vs. Heart	iPSC-CVPC
ENSG00000085511.20_5	MAP3K4	ENST00000366920.6_1	ENSE00003581289.1_1	iPSC-CVPC vs. Heart	iPSC-CVPC
ENSG00000085511.20_5	MAP3K4	ENST00000366920.6_1	ENSE00001148239.1_1	iPSC-CVPC vs. Heart	iPSC-CVPC	phosphorylation
ENSG00000085511.20_5	MAP3K4	ENST00000366920.6_1	ENSE00003578962.1_1	iPSC-CVPC vs. Heart	iPSC-CVPC
ENSG00000085511.20_5	MAP3K4	ENST00000366920.6_1	ENSE00003665222.1_1	iPSC-CVPC vs. Heart	iPSC-CVPC
ENSG00000085511.20_5	MAP3K4	ENST00000366920.6_1	ENSE00003612400.1_1	iPSC-CVPC vs. Heart	iPSC-CVPC
ENSG00000085511.20_5	MAP3K4	ENST00000366920.6_1	ENSE00003688242.1_1	iPSC-CVPC vs. Heart	iPSC-CVPC
ENSG00000085511.20_5	MAP3K4	ENST00000366920.6_1	ENSE00003517218.1_1	iPSC-CVPC vs. Heart	iPSC-CVPC
ENSG00000085511.20_5	MAP3K4	ENST00000366920.6_1	ENSE00003498080.1_1	iPSC-CVPC vs. Heart	iPSC-CVPC
ENSG00000085511.20_5	MAP3K4	ENST00000366920.6_1	ENSE00003646780.1_1	iPSC-CVPC vs. Heart	iPSC-CVPC
ENSG00000085511.20_5	MAP3K4	ENST00000366920.6_1	ENSE00003460941.1_1	iPSC-CVPC vs. Heart	iPSC-CVPC
ENSG00000085511.20_5	MAP3K4	ENST00000366920.6_1	ENSE00003529849.1_1	iPSC-CVPC vs. Heart	iPSC-CVPC
ENSG00000085511.20_5	MAP3K4	ENST00000366920.6_1	ENSE00003475034.1_1	iPSC-CVPC vs. Heart	iPSC-CVPC
ENSG00000085511.20_5	MAP3K4	ENST00000366920.6_1	ENSE00003494447.1_1	iPSC-CVPC vs. Heart	iPSC-CVPC
ENSG00000085511.20_5	MAP3K4	ENST00000366920.6_1	ENSE00001442991.1_1	iPSC-CVPC vs. Heart	iPSC-CVPC
ENSG00000085511.20_5	MAP3K4	ENST00000366920.6_1	ENSE00003620487.1_1	iPSC-CVPC vs. Heart	iPSC-CVPC
ENSG00000085511.20_5	MAP3K4	ENST00000366920.6_1	ENSE00003613628.1_1	iPSC-CVPC vs. Heart	iPSC-CVPC
ENSG00000085511.20_5	MAP3K4	ENST00000366920.6_1	ENSE00003628010.1_1	iPSC-CVPC vs. Heart	iPSC-CVPC
ENSG00000085511.20_5	MAP3K4	ENST00000366920.6_1	ENSE00003612694.1_1	iPSC-CVPC vs. Heart	iPSC-CVPC
ENSG00000085511.20_5	MAP3K4	ENST00000366920.6_1	ENSE00003517701.1_1	iPSC-CVPC vs. Heart	iPSC-CVPC	active; nitrosylation; S_TKc; STKc_MEKK4
ENSG00000085511.20_5	MAP3K4	ENST00000366920.6_1	ENSE00003648610.1_1	iPSC-CVPC vs. Heart	iPSC-CVPC	active; nitrosylation; S_TKc; STKc_MEKK4
ENSG00000085511.20_5	MAP3K4	ENST00000366920.6_1	ENSE00003566471.1_1	iPSC-CVPC vs. Heart	iPSC-CVPC	active; nitrosylation; S_TKc; STKc_MEKK4
ENSG00000085511.20_5	MAP3K4	ENST00000366920.6_1	ENSE00003612264.1_1	iPSC-CVPC vs. Heart	iPSC-CVPC	active; nitrosylation; S_TKc; STKc_MEKK4
ENSG00000085511.20_5	MAP3K4	ENST00000366920.6_1	ENSE00003659237.1_1	iPSC-CVPC vs. Heart	iPSC-CVPC	active; nitrosylation; S_TKc; STKc_MEKK4
ENSG00000085511.20_5	MAP3K4	ENST00000366920.6_1	ENSE00003590889.1_1	iPSC-CVPC vs. Heart	iPSC-CVPC	active; nitrosylation; S_TKc; STKc_MEKK4
ENSG00000085511.20_5	MAP3K4	ENST00000366920.6_1	ENSE00003648222.1_1	iPSC-CVPC vs. Heart	iPSC-CVPC	active; nitrosylation; S_TKc; STKc_MEKK4
ENSG00000085511.20_5	MAP3K4	ENST00000366920.6_1	ENSE00002311734.1_1	iPSC-CVPC vs. Heart	iPSC-CVPC
ENSG00000085511.20_5	MAP3K4	ENST00000536852.1_1	ENSE00002218651.1_1	iPSC-CVPC vs. Heart	Heart
ENSG00000085511.20_5	MAP3K4	ENST00000536852.1_1	ENSE00003512777.1_1	iPSC-CVPC vs. Heart	Heart
ENSG00000085511.20_5	MAP3K4	ENST00000536852.1_1	ENSE00003555334.1_1	iPSC-CVPC vs. Heart	Heart	active; nitrosylation; S_TKc; STKc_MEKK4
ENSG00000085511.20_5	MAP3K4	ENST00000536852.1_1	ENSE00003485778.1_1	iPSC-CVPC vs. Heart	Heart	active; nitrosylation; S_TKc; STKc_MEKK4
ENSG00000085511.20_5	MAP3K4	ENST00000536852.1_1	ENSE00003518025.1_1	iPSC-CVPC vs. Heart	Heart	active; nitrosylation; S_TKc; STKc_MEKK4
ENSG00000085511.20_5	MAP3K4	ENST00000536852.1_1	ENSE00003632932.1_1	iPSC-CVPC vs. Heart	Heart	active; nitrosylation; S_TKc; STKc_MEKK4
ENSG00000085511.20_5	MAP3K4	ENST00000536852.1_1	ENSE00003601881.1_1	iPSC-CVPC vs. Heart	Heart	active; nitrosylation; S_TKc; STKc_MEKK4
ENSG00000085511.20_5	MAP3K4	ENST00000536852.1_1	ENSE00003482806.1_1	iPSC-CVPC vs. Heart	Heart	active; nitrosylation; S_TKc; STKc_MEKK4
ENSG00000085511.20_5	MAP3K4	ENST00000536852.1_1	ENSE00003683354.1_1	iPSC-CVPC vs. Heart	Heart	active; nitrosylation; S_TKc; STKc_MEKK4
ENSG00000085511.20_5	MAP3K4	ENST00000536852.1_1	ENSE00001433350.1_1	iPSC-CVPC vs. Heart	Heart
ENSG00000085788.14_9	DDHD2	ENST00000532222.5_3	ENSE00002183085.1_1	iPSC-CVPC vs. Heart	iPSC-CVPC
ENSG00000085788.14_9	DDHD2	ENST00000532222.5_3	ENSE00003695665.1_1	iPSC-CVPC vs. Heart	iPSC-CVPC	WWE
ENSG00000085788.14_9	DDHD2	ENST00000532222.5_3	ENSE00003503250.1_1	iPSC-CVPC vs. Heart	iPSC-CVPC	WWE
ENSG00000085788.14_9	DDHD2	ENST00000532222.5_3	ENSE00003538879.1_1	iPSC-CVPC vs. Heart	iPSC-CVPC
ENSG00000085788.14_9	DDHD2	ENST00000532222.5_3	ENSE00003521400.1_1	iPSC-CVPC vs. Heart	iPSC-CVPC
ENSG00000085788.14_9	DDHD2	ENST00000532222.5_3	ENSE00002156814.1_1	iPSC-CVPC vs. Heart	iPSC-CVPC
ENSG00000085788.14_9	DDHD2	ENST00000526071.1_1	ENSE00002195493.1_1	iPSC-CVPC vs. Heart	Heart	DDHD
ENSG00000085788.14_9	DDHD2	ENST00000526071.1_1	ENSE00002184356.1_1	iPSC-CVPC vs. Heart	Heart
ENSG00000086666.19_7	ZFAND6	ENST00000559775.5_1	ENSE00002566175.1_1	iPSC-CVPC vs. Heart	iPSC-CVPC
ENSG00000086666.19_7	ZFAND6	ENST00000559775.5_1	ENSE00002550792.1_1	iPSC-CVPC vs. Heart	iPSC-CVPC	acetylation; zf-AN1; ZnF_AN1
ENSG00000086666.19_7	ZFAND6	ENST00000561060.5_1	ENSE00002568605.1_1	iPSC-CVPC vs. Heart	iPSC-CVPC
ENSG00000086666.19_7	ZFAND6	ENST00000561060.5_1	ENSE00002553554.1_1	iPSC-CVPC vs. Heart	iPSC-CVPC	acetylation; zf-AN1; ZnF_AN1
ENSG00000086666.19_7	ZFAND6	ENST00000558494.5_1	ENSE00002569447.1_1	iPSC-CVPC vs. Heart	Heart
ENSG00000086666.19_7	ZFAND6	ENST00000558494.5_1	ENSE00002567012.1_1	iPSC-CVPC vs. Heart	Heart	acetylation; zf-AN1; ZnF_AN1
ENSG00000086666.19_7	ZFAND6	ENST00000616533.4_1	ENSE00002574213.1_1	iPSC-CVPC vs. Heart	Heart
ENSG00000086666.19_7	ZFAND6	ENST00000616533.4_1	ENSE00003751478.1_1	iPSC-CVPC vs. Heart	Heart	acetylation; zf-AN1; ZnF_AN1
ENSG00000087470.18_8	DNM1L	ENST00000547312.5_2	ENSE00003512280.1_1	iPSC-CVPC vs. Heart	iPSC-CVPC	acetylation; DLP_1; GTPase domain; nitrosylation
ENSG00000087470.18_8	DNM1L	ENST00000547312.5_2	ENSE00002377092.1_1	iPSC-CVPC vs. Heart	iPSC-CVPC	CrfC; GED
ENSG00000087470.18_8	DNM1L	ENST00000381000.8_2	ENSE00002382891.1_1	iPSC-CVPC vs. Heart	Heart	acetylation; DLP_1; GTPase domain; nitrosylation
ENSG00000087470.18_8	DNM1L	ENST00000381000.8_2	ENSE00003507654.1_1	iPSC-CVPC vs. Heart	Heart	CrfC; DLP_1
ENSG00000087470.18_8	DNM1L	ENST00000381000.8_2	ENSE00002332107.1_1	iPSC-CVPC vs. Heart	Heart	CrfC; GED
ENSG00000087470.18_8	DNM1L	ENST00000547640.1_1	ENSE00002423042.1_1	iPSC-CVPC vs. Heart	Heart	acetylation; CrfC; Interaction with GSK3B; phosphorylation
ENSG00000087470.18_8	DNM1L	ENST00000547640.1_1	ENSE00003462423.1_1	iPSC-CVPC vs. Heart	Heart	CrfC; GED; Important for homodimerization; Interaction with GSK3B; nitrosylation; phosphorylation
ENSG00000087470.18_8	DNM1L	ENST00000547640.1_1	ENSE00002380599.1_1	iPSC-CVPC vs. Heart	Heart	CrfC; GED; Important for homodimerization; Interaction with GSK3B
ENSG00000089818.18_6	NECAP1	ENST00000541948.2_4	ENSE00002228036.2_1	iPSC-CVPC vs. Heart	iPSC-CVPC	DUF1681
ENSG00000089818.18_6	NECAP1	ENST00000541948.2_4	ENSE00003571756.1_1	iPSC-CVPC vs. Heart	iPSC-CVPC	DUF1681
ENSG00000089818.18_6	NECAP1	ENST00000541948.2_4	ENSE00003474253.1_1	iPSC-CVPC vs. Heart	iPSC-CVPC	DUF1681
ENSG00000089818.18_6	NECAP1	ENST00000541948.2_4	ENSE00003637844.1_1	iPSC-CVPC vs. Heart	iPSC-CVPC	DUF1681
ENSG00000089818.18_6	NECAP1	ENST00000541948.2_4	ENSE00003548586.1_1	iPSC-CVPC vs. Heart	iPSC-CVPC	DUF1681
ENSG00000089818.18_6	NECAP1	ENST00000541948.2_4	ENSE00003679697.1_1	iPSC-CVPC vs. Heart	iPSC-CVPC	INTAP; phosphorylation
ENSG00000089818.18_6	NECAP1	ENST00000541948.2_4	ENSE00002272955.2_1	iPSC-CVPC vs. Heart	iPSC-CVPC
ENSG00000089818.18_6	NECAP1	ENST00000544891.6_2	ENSE00002228358.2_1	iPSC-CVPC vs. Heart	Heart	DUF1681
ENSG00000089818.18_6	NECAP1	ENST00000544891.6_2	ENSE00003499632.1_1	iPSC-CVPC vs. Heart	Heart	DUF1681
ENSG00000089818.18_6	NECAP1	ENST00000544891.6_2	ENSE00002220577.2_1	iPSC-CVPC vs. Heart	Heart	DUF1681; INTAP; phosphorylation
ENSG00000089818.18_6	NECAP1	ENST00000544891.6_2	ENSE00003614109.1_1	iPSC-CVPC vs. Heart	Heart	INTAP; WXXF motif 1
ENSG00000089818.18_6	NECAP1	ENST00000544891.6_2	ENSE00003549863.1_1	iPSC-CVPC vs. Heart	Heart	INTAP; WXXF motif 2
ENSG00000089818.18_6	NECAP1	ENST00000639841.1_3	ENSE00003809356.1_1	iPSC-CVPC vs. Heart	Heart	DUF1681
ENSG00000089818.18_6	NECAP1	ENST00000639841.1_3	ENSE00003803772.1_1	iPSC-CVPC vs. Heart	Heart	INTAP; phosphorylation
ENSG00000089818.18_6	NECAP1	ENST00000639841.1_3	ENSE00003614109.1_1	iPSC-CVPC vs. Heart	Heart	INTAP; WXXF motif 1
ENSG00000089818.18_6	NECAP1	ENST00000639841.1_3	ENSE00003803021.1_1	iPSC-CVPC vs. Heart	Heart	INTAP; WXXF motif 2
ENSG00000090061.17_6	CCNK	ENST00000555049.5_2	ENSE00002477660.1_1	iPSC-CVPC vs. Heart	iPSC-CVPC
ENSG00000090061.17_6	CCNK	ENST00000555049.5_2	ENSE00003553163.1_1	iPSC-CVPC vs. Heart	iPSC-CVPC	binding; CYCLIN; phosphorylation
ENSG00000090061.17_6	CCNK	ENST00000555049.5_2	ENSE00003656376.1_1	iPSC-CVPC vs. Heart	iPSC-CVPC	binding; CYCLIN
ENSG00000090061.17_6	CCNK	ENST00000555049.5_2	ENSE00003579666.1_1	iPSC-CVPC vs. Heart	iPSC-CVPC	binding; CYCLIN
ENSG00000090061.17_6	CCNK	ENST00000555049.5_2	ENSE00003680020.1_1	iPSC-CVPC vs. Heart	iPSC-CVPC	binding; CYCLIN
ENSG00000090061.17_6	CCNK	ENST00000555049.5_2	ENSE00000660284.1_1	iPSC-CVPC vs. Heart	iPSC-CVPC	CYCLIN
ENSG00000090061.17_6	CCNK	ENST00000555049.5_2	ENSE00003584025.1_1	iPSC-CVPC vs. Heart	iPSC-CVPC	binding; CYCLIN
ENSG00000090061.17_6	CCNK	ENST00000555049.5_2	ENSE00001383836.2_1	iPSC-CVPC vs. Heart	iPSC-CVPC	binding; CYCLIN; phosphorylation
ENSG00000090061.17_6	CCNK	ENST00000555049.5_2	ENSE00001484271.1_1	iPSC-CVPC vs. Heart	iPSC-CVPC	phosphorylation
ENSG00000090061.17_6	CCNK	ENST00000555049.5_2	ENSE00003689557.1_1	iPSC-CVPC vs. Heart	iPSC-CVPC
ENSG00000090061.17_6	CCNK	ENST00000555049.5_2	ENSE00002532119.1_1	iPSC-CVPC vs. Heart	iPSC-CVPC
ENSG00000090061.17_6	CCNK	ENST00000553865.1_1	ENSE00002435206.1_1	iPSC-CVPC vs. Heart	Heart	binding; CYCLIN
ENSG00000090061.17_6	CCNK	ENST00000553865.1_1	ENSE00002501464.1_1	iPSC-CVPC vs. Heart	Heart	binding; CYCLIN
ENSG00000090061.17_6	CCNK	ENST00000553865.1_1	ENSE00002446625.1_1	iPSC-CVPC vs. Heart	Heart	binding; CYCLIN; phosphorylation
ENSG00000090061.17_6	CCNK	ENST00000553865.1_1	ENSE00003679644.1_1	iPSC-CVPC vs. Heart	Heart
ENSG00000090061.17_6	CCNK	ENST00000553865.1_1	ENSE00002478439.1_1	iPSC-CVPC vs. Heart	Heart
ENSG00000090263.16_7	MRPS33	ENST00000393008.7_2	ENSE00001852536.1_1	iPSC-CVPC vs. Heart	iPSC-CVPC	MRP-S33
ENSG00000090263.16_7	MRPS33	ENST00000393008.7_2	ENSE00001513946.2_1	iPSC-CVPC vs. Heart	iPSC-CVPC
ENSG00000090263.16_7	MRPS33	ENST00000496958.5_2	ENSE00003642502.1_1	iPSC-CVPC vs. Heart	Heart	MRP-S33
ENSG00000090263.16_7	MRPS33	ENST00000496958.5_2	ENSE00001816137.1_1	iPSC-CVPC vs. Heart	Heart
ENSG00000090863.12_5	GLG1	ENST00000447066.6_4	ENSE00002596637.1_1	iPSC-CVPC vs. Heart	iPSC-CVPC
ENSG00000090863.12_5	GLG1	ENST00000447066.6_4	ENSE00001289609.4_1	iPSC-CVPC vs. Heart	iPSC-CVPC	transmembrane-region
ENSG00000090863.12_5	GLG1	ENST00000447066.6_4	ENSE00003635857.1_1	iPSC-CVPC vs. Heart	iPSC-CVPC	Cys_rich_FGFR; Cys-rich GLG1 16
ENSG00000090863.12_5	GLG1	ENST00000447066.6_4	ENSE00003499434.1_1	iPSC-CVPC vs. Heart	iPSC-CVPC	Cys_rich_FGFR; Cys-rich GLG1 16
ENSG00000090863.12_5	GLG1	ENST00000447066.6_4	ENSE00003510120.1_1	iPSC-CVPC vs. Heart	iPSC-CVPC	Cys_rich_FGFR; Cys-rich GLG1 15; Cys-rich GLG1 16
ENSG00000090863.12_5	GLG1	ENST00000447066.6_4	ENSE00003552175.1_1	iPSC-CVPC vs. Heart	iPSC-CVPC	Cys_rich_FGFR; Cys-rich GLG1 14; Cys-rich GLG1 15
ENSG00000090863.12_5	GLG1	ENST00000447066.6_4	ENSE00003676037.1_1	iPSC-CVPC vs. Heart	iPSC-CVPC	Cys_rich_FGFR; Cys-rich GLG1 14; phosphorylation
ENSG00000090863.12_5	GLG1	ENST00000447066.6_4	ENSE00003613712.1_1	iPSC-CVPC vs. Heart	iPSC-CVPC	Cys_rich_FGFR; Cys-rich GLG1 13; Cys-rich GLG1 14
ENSG00000090863.12_5	GLG1	ENST00000447066.6_4	ENSE00003520136.1_1	iPSC-CVPC vs. Heart	iPSC-CVPC	Cys_rich_FGFR; Cys-rich GLG1 12; Cys-rich GLG1 13
ENSG00000090863.12_5	GLG1	ENST00000447066.6_4	ENSE00003570373.1_1	iPSC-CVPC vs. Heart	iPSC-CVPC	Cys_rich_FGFR; Cys-rich GLG1 12
ENSG00000090863.12_5	GLG1	ENST00000447066.6_4	ENSE00003629366.1_1	iPSC-CVPC vs. Heart	iPSC-CVPC	Cys_rich_FGFR; Cys-rich GLG1 11; Cys-rich GLG1 12
ENSG00000090863.12_5	GLG1	ENST00000447066.6_4	ENSE00003647428.1_1	iPSC-CVPC vs. Heart	iPSC-CVPC	Cys_rich_FGFR; Cys-rich GLG1 11
ENSG00000090863.12_5	GLG1	ENST00000447066.6_4	ENSE00003683487.1_1	iPSC-CVPC vs. Heart	iPSC-CVPC	Cys_rich_FGFR; Cys-rich GLG1 10; Cys-rich GLG1 11
ENSG00000090863.12_5	GLG1	ENST00000447066.6_4	ENSE00003500723.1_1	iPSC-CVPC vs. Heart	iPSC-CVPC	Cys_rich_FGFR; Cys-rich GLG1 10
ENSG00000090863.12_5	GLG1	ENST00000447066.6_4	ENSE00003525368.1_1	iPSC-CVPC vs. Heart	iPSC-CVPC	Cys_rich_FGFR; Cys-rich GLG1 10; Cys-rich GLG1 9
ENSG00000090863.12_5	GLG1	ENST00000447066.6_4	ENSE00003599499.1_1	iPSC-CVPC vs. Heart	iPSC-CVPC	Cys_rich_FGFR; Cys-rich GLG1 9
ENSG00000090863.12_5	GLG1	ENST00000447066.6_4	ENSE00000694336.2_1	iPSC-CVPC vs. Heart	iPSC-CVPC	Cys_rich_FGFR; Cys-rich GLG1 8; Cys-rich GLG1 9
ENSG00000090863.12_5	GLG1	ENST00000447066.6_4	ENSE00000694334.1_1	iPSC-CVPC vs. Heart	iPSC-CVPC	Cys_rich_FGFR; Cys-rich GLG1 7; Cys-rich GLG1 8
ENSG00000090863.12_5	GLG1	ENST00000447066.6_4	ENSE00000694332.1_1	iPSC-CVPC vs. Heart	iPSC-CVPC	Cys_rich_FGFR; Cys-rich GLG1 7
ENSG00000090863.12_5	GLG1	ENST00000447066.6_4	ENSE00000694330.1_1	iPSC-CVPC vs. Heart	iPSC-CVPC	Cys_rich_FGFR; Cys-rich GLG1 5; Cys-rich GLG1 6; Cys-rich GLG1 7
ENSG00000090863.12_5	GLG1	ENST00000447066.6_4	ENSE00000694327.1_1	iPSC-CVPC vs. Heart	iPSC-CVPC	Cys_rich_FGFR; Cys-rich GLG1 5
ENSG00000090863.12_5	GLG1	ENST00000447066.6_4	ENSE00000694324.1_1	iPSC-CVPC vs. Heart	iPSC-CVPC	Cys_rich_FGFR; Cys-rich GLG1 4; Cys-rich GLG1 5
ENSG00000090863.12_5	GLG1	ENST00000447066.6_4	ENSE00001289424.1_1	iPSC-CVPC vs. Heart	iPSC-CVPC	Cys_rich_FGFR; Cys-rich GLG1 3; Cys-rich GLG1 4
ENSG00000090863.12_5	GLG1	ENST00000447066.6_4	ENSE00002593030.1_1	iPSC-CVPC vs. Heart	iPSC-CVPC	Cys_rich_FGFR; Cys-rich GLG1 1
ENSG00000090863.12_5	GLG1	ENST00000562090.5_2	ENSE00002605663.1_1	iPSC-CVPC vs. Heart	iPSC-CVPC
ENSG00000090863.12_5	GLG1	ENST00000562090.5_2	ENSE00003525368.1_1	iPSC-CVPC vs. Heart	iPSC-CVPC	Cys_rich_FGFR; Cys-rich GLG1 10; Cys-rich GLG1 9
ENSG00000090863.12_5	GLG1	ENST00000562090.5_2	ENSE00003599499.1_1	iPSC-CVPC vs. Heart	iPSC-CVPC	Cys_rich_FGFR; Cys-rich GLG1 9
ENSG00000090863.12_5	GLG1	ENST00000562090.5_2	ENSE00000694336.2_1	iPSC-CVPC vs. Heart	iPSC-CVPC	Cys_rich_FGFR; Cys-rich GLG1 8; Cys-rich GLG1 9
ENSG00000090863.12_5	GLG1	ENST00000562090.5_2	ENSE00000694334.1_1	iPSC-CVPC vs. Heart	iPSC-CVPC	Cys_rich_FGFR; Cys-rich GLG1 7; Cys-rich GLG1 8
ENSG00000090863.12_5	GLG1	ENST00000562090.5_2	ENSE00000694332.1_1	iPSC-CVPC vs. Heart	iPSC-CVPC	Cys_rich_FGFR; Cys-rich GLG1 7
ENSG00000090863.12_5	GLG1	ENST00000562090.5_2	ENSE00000694330.1_1	iPSC-CVPC vs. Heart	iPSC-CVPC	Cys_rich_FGFR; Cys-rich GLG1 5; Cys-rich GLG1 6; Cys-rich GLG1 7
ENSG00000090863.12_5	GLG1	ENST00000562090.5_2	ENSE00000694327.1_1	iPSC-CVPC vs. Heart	iPSC-CVPC	Cys_rich_FGFR; Cys-rich GLG1 5
ENSG00000090863.12_5	GLG1	ENST00000562090.5_2	ENSE00000694324.1_1	iPSC-CVPC vs. Heart	iPSC-CVPC	Cys_rich_FGFR; Cys-rich GLG1 4; Cys-rich GLG1 5
ENSG00000090863.12_5	GLG1	ENST00000562090.5_2	ENSE00001289424.1_1	iPSC-CVPC vs. Heart	iPSC-CVPC	Cys_rich_FGFR; Cys-rich GLG1 3; Cys-rich GLG1 4
ENSG00000090863.12_5	GLG1	ENST00000562090.5_2	ENSE00002600095.1_1	iPSC-CVPC vs. Heart	iPSC-CVPC	Cys_rich_FGFR; Cys-rich GLG1 1
ENSG00000090863.12_5	GLG1	ENST00000563432.5_2	ENSE00002580536.1_1	iPSC-CVPC vs. Heart	iPSC-CVPC	Cys_rich_FGFR; Cys-rich GLG1 12
ENSG00000090863.12_5	GLG1	ENST00000563432.5_2	ENSE00002624339.1_1	iPSC-CVPC vs. Heart	iPSC-CVPC	Cys_rich_FGFR; Cys-rich GLG1 10
ENSG00000090863.12_5	GLG1	ENST00000567951.5_2	ENSE00003518741.1_1	iPSC-CVPC vs. Heart	Heart	Cys_rich_FGFR; Cys-rich GLG1 10; Cys-rich GLG1 9
ENSG00000090863.12_5	GLG1	ENST00000567951.5_2	ENSE00003615901.1_1	iPSC-CVPC vs. Heart	Heart	Cys_rich_FGFR; Cys-rich GLG1 9
ENSG00000090863.12_5	GLG1	ENST00000567951.5_2	ENSE00002597448.1_1	iPSC-CVPC vs. Heart	Heart	Cys_rich_FGFR; Cys-rich GLG1 8; Cys-rich GLG1 9
ENSG00000090863.12_5	GLG1	ENST00000567951.5_2	ENSE00002623319.1_1	iPSC-CVPC vs. Heart	Heart	Cys_rich_FGFR; Cys-rich GLG1 3
ENSG00000090863.12_5	GLG1	ENST00000567951.5_2	ENSE00002630293.1_1	iPSC-CVPC vs. Heart	Heart	Cys_rich_FGFR; Cys-rich GLG1 1
ENSG00000091592.16_7	NLRP1	ENST00000574406.1_2	ENSE00002318978.1_1	iPSC-CVPC vs. Heart	iPSC-CVPC
ENSG00000091592.16_7	NLRP1	ENST00000574406.1_2	ENSE00002651049.1_1	iPSC-CVPC vs. Heart	iPSC-CVPC	FIIND
ENSG00000091592.16_7	NLRP1	ENST00000262467.10_4	ENSE00001204714.5_1	iPSC-CVPC vs. Heart	Heart	FIIND
ENSG00000091592.16_7	NLRP1	ENST00000262467.10_4	ENSE00003639525.1_1	iPSC-CVPC vs. Heart	Heart	FIIND; FIIND. {ECO:0000305}
ENSG00000091592.16_7	NLRP1	ENST00000262467.10_4	ENSE00002341965.1_1	iPSC-CVPC vs. Heart	Heart	FIIND; FIIND. {ECO:0000305}
ENSG00000091592.16_7	NLRP1	ENST00000262467.10_4	ENSE00003680557.1_1	iPSC-CVPC vs. Heart	Heart	cleavage; FIIND; FIIND. {ECO:0000305}; nitrosylation
ENSG00000091592.16_7	NLRP1	ENST00000262467.10_4	ENSE00003503375.1_1	iPSC-CVPC vs. Heart	Heart	FIIND; FIIND. {ECO:0000305}
ENSG00000091592.16_7	NLRP1	ENST00000262467.10_4	ENSE00003802704.1_1	iPSC-CVPC vs. Heart	Heart
ENSG00000091592.16_7	NLRP1	ENST00000262467.10_4	ENSE00000949167.1_1	iPSC-CVPC vs. Heart	Heart
ENSG00000091592.16_7	NLRP1	ENST00000262467.10_4	ENSE00003463918.1_1	iPSC-CVPC vs. Heart	Heart	LRR_RI
ENSG00000091592.16_7	NLRP1	ENST00000262467.10_4	ENSE00003527411.1_1	iPSC-CVPC vs. Heart	Heart	LRR 6; LRR_RI
ENSG00000091592.16_7	NLRP1	ENST00000262467.10_4	ENSE00003603652.1_1	iPSC-CVPC vs. Heart	Heart	leucine-rich repeat; LRR 4; LRR 5; LRR 6; LRR_RI
ENSG00000091592.16_7	NLRP1	ENST00000262467.10_4	ENSE00003583840.1_1	iPSC-CVPC vs. Heart	Heart	leucine-rich repeat; LRR 2; LRR 3; LRR 4; LRR_RI
ENSG00000091592.16_7	NLRP1	ENST00000262467.10_4	ENSE00003678784.1_1	iPSC-CVPC vs. Heart	Heart	leucine-rich repeat; LRR 1; LRR 2; LRR_RI
ENSG00000091592.16_7	NLRP1	ENST00000262467.10_4	ENSE00003572357.1_1	iPSC-CVPC vs. Heart	Heart	AAA; NACHT; nitrosylation
ENSG00000091592.16_7	NLRP1	ENST00000262467.10_4	ENSE00003515691.1_1	iPSC-CVPC vs. Heart	Heart
ENSG00000091592.16_7	NLRP1	ENST00000262467.10_4	ENSE00003536289.1_1	iPSC-CVPC vs. Heart	Heart
ENSG00000091592.16_7	NLRP1	ENST00000262467.10_4	ENSE00002673289.1_1	iPSC-CVPC vs. Heart	Heart	Pyrin_NALPs
ENSG00000091592.16_7	NLRP1	ENST00000571451.6_3	ENSE00002634533.1_1	iPSC-CVPC vs. Heart	Heart	CARD_ASC_NALP1
ENSG00000091592.16_7	NLRP1	ENST00000571451.6_3	ENSE00003481275.1_1	iPSC-CVPC vs. Heart	Heart	FIIND; FIIND. {ECO:0000305}
ENSG00000091592.16_7	NLRP1	ENST00000571451.6_3	ENSE00003639525.1_1	iPSC-CVPC vs. Heart	Heart	FIIND; FIIND. {ECO:0000305}
ENSG00000091592.16_7	NLRP1	ENST00000571451.6_3	ENSE00003680557.1_1	iPSC-CVPC vs. Heart	Heart	cleavage; FIIND; FIIND. {ECO:0000305}; nitrosylation
ENSG00000091592.16_7	NLRP1	ENST00000571451.6_3	ENSE00003503375.1_1	iPSC-CVPC vs. Heart	Heart	FIIND; FIIND. {ECO:0000305}
ENSG00000091592.16_7	NLRP1	ENST00000571451.6_3	ENSE00003802704.1_1	iPSC-CVPC vs. Heart	Heart
ENSG00000091592.16_7	NLRP1	ENST00000571451.6_3	ENSE00003570538.1_1	iPSC-CVPC vs. Heart	Heart
ENSG00000091592.16_7	NLRP1	ENST00000571451.6_3	ENSE00003463918.1_1	iPSC-CVPC vs. Heart	Heart	LRR_RI
ENSG00000091592.16_7	NLRP1	ENST00000571451.6_3	ENSE00003527411.1_1	iPSC-CVPC vs. Heart	Heart	LRR 6; LRR_RI
ENSG00000091592.16_7	NLRP1	ENST00000571451.6_3	ENSE00003603652.1_1	iPSC-CVPC vs. Heart	Heart	leucine-rich repeat; LRR 4; LRR 5; LRR 6; LRR_RI
ENSG00000091592.16_7	NLRP1	ENST00000571451.6_3	ENSE00003583840.1_1	iPSC-CVPC vs. Heart	Heart	leucine-rich repeat; LRR 2; LRR 3; LRR 4; LRR_RI
ENSG00000091592.16_7	NLRP1	ENST00000571451.6_3	ENSE00003678784.1_1	iPSC-CVPC vs. Heart	Heart	leucine-rich repeat; LRR 1; LRR 2; LRR_RI
ENSG00000091592.16_7	NLRP1	ENST00000571451.6_3	ENSE00003572357.1_1	iPSC-CVPC vs. Heart	Heart	AAA; NACHT; nitrosylation
ENSG00000091592.16_7	NLRP1	ENST00000571451.6_3	ENSE00003515691.1_1	iPSC-CVPC vs. Heart	Heart
ENSG00000091592.16_7	NLRP1	ENST00000571451.6_3	ENSE00003536289.1_1	iPSC-CVPC vs. Heart	Heart
ENSG00000091592.16_7	NLRP1	ENST00000571451.6_3	ENSE00002664063.1_1	iPSC-CVPC vs. Heart	Heart	Pyrin_NALPs
ENSG00000091592.16_7	NLRP1	ENST00000572272.6_4	ENSE00003848089.1_1	iPSC-CVPC vs. Heart	Heart	CARD_ASC_NALP1
ENSG00000091592.16_7	NLRP1	ENST00000572272.6_4	ENSE00003481275.1_1	iPSC-CVPC vs. Heart	Heart	FIIND; FIIND. {ECO:0000305}
ENSG00000091592.16_7	NLRP1	ENST00000572272.6_4	ENSE00003639525.1_1	iPSC-CVPC vs. Heart	Heart	FIIND; FIIND. {ECO:0000305}
ENSG00000091592.16_7	NLRP1	ENST00000572272.6_4	ENSE00002341965.1_1	iPSC-CVPC vs. Heart	Heart	FIIND; FIIND. {ECO:0000305}
ENSG00000091592.16_7	NLRP1	ENST00000572272.6_4	ENSE00003680557.1_1	iPSC-CVPC vs. Heart	Heart	cleavage; FIIND; FIIND. {ECO:0000305}; nitrosylation
ENSG00000091592.16_7	NLRP1	ENST00000572272.6_4	ENSE00003503375.1_1	iPSC-CVPC vs. Heart	Heart	FIIND; FIIND. {ECO:0000305}
ENSG00000091592.16_7	NLRP1	ENST00000572272.6_4	ENSE00003802704.1_1	iPSC-CVPC vs. Heart	Heart
ENSG00000091592.16_7	NLRP1	ENST00000572272.6_4	ENSE00003570538.1_1	iPSC-CVPC vs. Heart	Heart
ENSG00000091592.16_7	NLRP1	ENST00000572272.6_4	ENSE00003463918.1_1	iPSC-CVPC vs. Heart	Heart	LRR_RI
ENSG00000091592.16_7	NLRP1	ENST00000572272.6_4	ENSE00003527411.1_1	iPSC-CVPC vs. Heart	Heart	LRR 6; LRR_RI
ENSG00000091592.16_7	NLRP1	ENST00000572272.6_4	ENSE00003603652.1_1	iPSC-CVPC vs. Heart	Heart	leucine-rich repeat; LRR 4; LRR 5; LRR 6; LRR_RI
ENSG00000091592.16_7	NLRP1	ENST00000572272.6_4	ENSE00003583840.1_1	iPSC-CVPC vs. Heart	Heart	leucine-rich repeat; LRR 2; LRR 3; LRR 4; LRR_RI
ENSG00000091592.16_7	NLRP1	ENST00000572272.6_4	ENSE00003678784.1_1	iPSC-CVPC vs. Heart	Heart	leucine-rich repeat; LRR 1; LRR 2; LRR_RI
ENSG00000091592.16_7	NLRP1	ENST00000572272.6_4	ENSE00003572357.1_1	iPSC-CVPC vs. Heart	Heart	AAA; NACHT; nitrosylation
ENSG00000091592.16_7	NLRP1	ENST00000572272.6_4	ENSE00003515691.1_1	iPSC-CVPC vs. Heart	Heart
ENSG00000091592.16_7	NLRP1	ENST00000572272.6_4	ENSE00003536289.1_1	iPSC-CVPC vs. Heart	Heart
ENSG00000091592.16_7	NLRP1	ENST00000572272.6_4	ENSE00003844722.1_1	iPSC-CVPC vs. Heart	Heart	Pyrin_NALPs
ENSG00000091651.9_5	ORC6	ENST00000219097.7_3	ENSE00000945060.3_1	iPSC-CVPC vs. Heart	iPSC-CVPC	ORC6
ENSG00000091651.9_5	ORC6	ENST00000219097.7_3	ENSE00003569451.1_1	iPSC-CVPC vs. Heart	iPSC-CVPC	ORC6
ENSG00000091651.9_5	ORC6	ENST00000219097.7_3	ENSE00003538041.1_1	iPSC-CVPC vs. Heart	iPSC-CVPC	ORC6; Orc6_mid
ENSG00000091651.9_5	ORC6	ENST00000219097.7_3	ENSE00003465011.1_1	iPSC-CVPC vs. Heart	iPSC-CVPC	nitrosylation; Orc6_mid
ENSG00000091651.9_5	ORC6	ENST00000219097.7_3	ENSE00003659563.1_1	iPSC-CVPC vs. Heart	iPSC-CVPC	nitrosylation; Orc6_mid
ENSG00000091651.9_5	ORC6	ENST00000219097.7_3	ENSE00003638833.1_1	iPSC-CVPC vs. Heart	iPSC-CVPC	ORC6_CTD; phosphorylation
ENSG00000091651.9_5	ORC6	ENST00000219097.7_3	ENSE00001203166.3_1	iPSC-CVPC vs. Heart	iPSC-CVPC	nitrosylation; ORC6_CTD; phosphorylation
ENSG00000091651.9_5	ORC6	ENST00000567000.2_1	ENSE00002617897.2_1	iPSC-CVPC vs. Heart	Heart	nitrosylation; Orc6_mid
ENSG00000091651.9_5	ORC6	ENST00000567000.2_1	ENSE00003506879.1_1	iPSC-CVPC vs. Heart	Heart	ORC6_CTD; phosphorylation
ENSG00000091651.9_5	ORC6	ENST00000567000.2_1	ENSE00002589284.1_1	iPSC-CVPC vs. Heart	Heart	nitrosylation; ORC6_CTD; phosphorylation
ENSG00000092529.25_8	CAPN3	ENST00000397163.8_4	ENSE00002204882.3_1	iPSC-CVPC vs. Heart	iPSC-CVPC	modified; Peptidase_C2
ENSG00000092529.25_8	CAPN3	ENST00000397163.8_4	ENSE00003476707.1_1	iPSC-CVPC vs. Heart	iPSC-CVPC	Peptidase_C2
ENSG00000092529.25_8	CAPN3	ENST00000397163.8_4	ENSE00003563229.1_1	iPSC-CVPC vs. Heart	iPSC-CVPC	active; Peptidase_C2
ENSG00000092529.25_8	CAPN3	ENST00000397163.8_4	ENSE00003573344.1_1	iPSC-CVPC vs. Heart	iPSC-CVPC	Peptidase_C2
ENSG00000092529.25_8	CAPN3	ENST00000397163.8_4	ENSE00003617374.1_1	iPSC-CVPC vs. Heart	iPSC-CVPC	Peptidase_C2
ENSG00000092529.25_8	CAPN3	ENST00000397163.8_4	ENSE00003487304.1_1	iPSC-CVPC vs. Heart	iPSC-CVPC	modified; Peptidase_C2
ENSG00000092529.25_8	CAPN3	ENST00000397163.8_4	ENSE00003688077.1_1	iPSC-CVPC vs. Heart	iPSC-CVPC	active; Peptidase_C2
ENSG00000092529.25_8	CAPN3	ENST00000397163.8_4	ENSE00003464872.1_1	iPSC-CVPC vs. Heart	iPSC-CVPC	active; Peptidase_C2
ENSG00000092529.25_8	CAPN3	ENST00000397163.8_4	ENSE00003600997.1_1	iPSC-CVPC vs. Heart	iPSC-CVPC	Peptidase_C2
ENSG00000092529.25_8	CAPN3	ENST00000397163.8_4	ENSE00003543631.1_1	iPSC-CVPC vs. Heart	iPSC-CVPC	Calpain_III; Domain III; Peptidase_C2
ENSG00000092529.25_8	CAPN3	ENST00000397163.8_4	ENSE00003508111.1_1	iPSC-CVPC vs. Heart	iPSC-CVPC	Calpain_III; Domain III; nitrosylation
ENSG00000092529.25_8	CAPN3	ENST00000397163.8_4	ENSE00003639224.1_1	iPSC-CVPC vs. Heart	iPSC-CVPC	Calpain_III; Domain III
ENSG00000092529.25_8	CAPN3	ENST00000397163.8_4	ENSE00003760241.1_1	iPSC-CVPC vs. Heart	iPSC-CVPC	Calpain_III; Domain III
ENSG00000092529.25_8	CAPN3	ENST00000397163.8_4	ENSE00003483545.1_1	iPSC-CVPC vs. Heart	iPSC-CVPC	Calpain_u2; Domain III; Linker
ENSG00000092529.25_8	CAPN3	ENST00000397163.8_4	ENSE00003511177.1_1	iPSC-CVPC vs. Heart	iPSC-CVPC	Calpain_u2; Linker
ENSG00000092529.25_8	CAPN3	ENST00000397163.8_4	ENSE00003687541.1_1	iPSC-CVPC vs. Heart	iPSC-CVPC	Calpain_u2; Linker
ENSG00000092529.25_8	CAPN3	ENST00000397163.8_4	ENSE00003460877.1_1	iPSC-CVPC vs. Heart	iPSC-CVPC	Calpain_u2; Domain IV; EFh; Linker; nitrosylation
ENSG00000092529.25_8	CAPN3	ENST00000397163.8_4	ENSE00003515072.1_1	iPSC-CVPC vs. Heart	iPSC-CVPC	Domain IV; EF-hand_7; EFh; nitrosylation
ENSG00000092529.25_8	CAPN3	ENST00000397163.8_4	ENSE00003589768.1_1	iPSC-CVPC vs. Heart	iPSC-CVPC	Domain IV; EFh
ENSG00000092529.25_8	CAPN3	ENST00000674093.1_1	ENSE00003896284.1_1	iPSC-CVPC vs. Heart	Heart
ENSG00000092529.25_8	CAPN3	ENST00000674093.1_1	ENSE00003515870.1_1	iPSC-CVPC vs. Heart	Heart	Calpain_u2; Domain IV; EFh; Linker; nitrosylation
ENSG00000092529.25_8	CAPN3	ENST00000674093.1_1	ENSE00003543098.1_1	iPSC-CVPC vs. Heart	Heart	Domain IV; EF-hand_7; EFh; nitrosylation
ENSG00000092529.25_8	CAPN3	ENST00000674093.1_1	ENSE00003897133.1_1	iPSC-CVPC vs. Heart	Heart	Domain IV; EFh
ENSG00000092871.17_7	RFFL	ENST00000415395.6_2	ENSE00002703504.1_1	iPSC-CVPC vs. Heart	iPSC-CVPC	nitrosylation; zf-C3HC4_3
ENSG00000092871.17_7	RFFL	ENST00000415395.6_2	ENSE00001652170.1_1	iPSC-CVPC vs. Heart	iPSC-CVPC
ENSG00000092871.17_7	RFFL	ENST00000415395.6_2	ENSE00001684495.1_1	iPSC-CVPC vs. Heart	iPSC-CVPC
ENSG00000092871.17_7	RFFL	ENST00000394597.7_3	ENSE00002730267.2_1	iPSC-CVPC vs. Heart	Heart	nitrosylation; zf-C3HC4_3
ENSG00000092871.17_7	RFFL	ENST00000394597.7_3	ENSE00001592140.2_1	iPSC-CVPC vs. Heart	Heart
ENSG00000092931.11_4	MFSD11	ENST00000590514.5_1	ENSE00002750187.1_1	iPSC-CVPC vs. Heart	iPSC-CVPC
ENSG00000092931.11_4	MFSD11	ENST00000590514.5_1	ENSE00002776867.1_1	iPSC-CVPC vs. Heart	iPSC-CVPC	nitrosylation; transmembrane-region
ENSG00000092931.11_4	MFSD11	ENST00000586622.5_1	ENSE00002887718.1_1	iPSC-CVPC vs. Heart	Heart
ENSG00000092931.11_4	MFSD11	ENST00000586622.5_1	ENSE00002938819.1_1	iPSC-CVPC vs. Heart	Heart
ENSG00000092931.11_4	MFSD11	ENST00000586622.5_1	ENSE00002886935.1_1	iPSC-CVPC vs. Heart	Heart	nitrosylation; transmembrane-region
ENSG00000092931.11_4	MFSD11	ENST00000588460.5_1	ENSE00002798994.1_1	iPSC-CVPC vs. Heart	Heart	MFS; nitrosylation; transmembrane-region
ENSG00000092931.11_4	MFSD11	ENST00000588460.5_1	ENSE00002830299.1_1	iPSC-CVPC vs. Heart	Heart	nitrosylation; transmembrane-region
ENSG00000099864.18_6	PALM	ENST00000264560.11_2	ENSE00002861936.3_1	iPSC-CVPC vs. Heart	iPSC-CVPC	acetylation
ENSG00000099864.18_6	PALM	ENST00000264560.11_2	ENSE00003592874.1_1	iPSC-CVPC vs. Heart	iPSC-CVPC	coiled coil; DP_DD
ENSG00000099864.18_6	PALM	ENST00000264560.11_2	ENSE00003473277.1_1	iPSC-CVPC vs. Heart	iPSC-CVPC	coiled coil; DP_DD
ENSG00000099864.18_6	PALM	ENST00000264560.11_2	ENSE00003493405.1_1	iPSC-CVPC vs. Heart	iPSC-CVPC	coiled coil; DP_DD; Paralemmin
ENSG00000099864.18_6	PALM	ENST00000264560.11_2	ENSE00003673466.1_1	iPSC-CVPC vs. Heart	iPSC-CVPC	Paralemmin; phosphorylation
ENSG00000099864.18_6	PALM	ENST00000264560.11_2	ENSE00003621242.1_1	iPSC-CVPC vs. Heart	iPSC-CVPC	Paralemmin; phosphorylation
ENSG00000099864.18_6	PALM	ENST00000592155.5_1	ENSE00002868551.1_1	iPSC-CVPC vs. Heart	Heart
ENSG00000099864.18_6	PALM	ENST00000592155.5_1	ENSE00003564651.1_1	iPSC-CVPC vs. Heart	Heart	Paralemmin
ENSG00000099991.18_8	CABIN1	ENST00000398319.6_1	ENSE00001631216.1_1	iPSC-CVPC vs. Heart	iPSC-CVPC
ENSG00000099991.18_8	CABIN1	ENST00000398319.6_1	ENSE00001361081.2_1	iPSC-CVPC vs. Heart	iPSC-CVPC
ENSG00000099991.18_8	CABIN1	ENST00000398319.6_1	ENSE00001257233.3_1	iPSC-CVPC vs. Heart	iPSC-CVPC
ENSG00000099991.18_8	CABIN1	ENST00000398319.6_1	ENSE00000651602.1_1	iPSC-CVPC vs. Heart	iPSC-CVPC	phosphorylation; TPR 1; TPR repeat; TPR_12
ENSG00000099991.18_8	CABIN1	ENST00000398319.6_1	ENSE00000651603.1_1	iPSC-CVPC vs. Heart	iPSC-CVPC	nitrosylation; TPR 2; TPR repeat; TPR_11; TPR_12
ENSG00000099991.18_8	CABIN1	ENST00000398319.6_1	ENSE00000651604.1_1	iPSC-CVPC vs. Heart	iPSC-CVPC	nitrosylation; TPR 2; TPR 3; TPR repeat; TPR_11; TPR_12
ENSG00000099991.18_8	CABIN1	ENST00000398319.6_1	ENSE00000651605.1_1	iPSC-CVPC vs. Heart	iPSC-CVPC	TPR repeat
ENSG00000099991.18_8	CABIN1	ENST00000398319.6_1	ENSE00000651606.1_1	iPSC-CVPC vs. Heart	iPSC-CVPC
ENSG00000099991.18_8	CABIN1	ENST00000398319.6_1	ENSE00000651607.1_1	iPSC-CVPC vs. Heart	iPSC-CVPC
ENSG00000099991.18_8	CABIN1	ENST00000398319.6_1	ENSE00000651608.1_1	iPSC-CVPC vs. Heart	iPSC-CVPC
ENSG00000099991.18_8	CABIN1	ENST00000398319.6_1	ENSE00000651609.1_1	iPSC-CVPC vs. Heart	iPSC-CVPC
ENSG00000099991.18_8	CABIN1	ENST00000398319.6_1	ENSE00000651610.1_1	iPSC-CVPC vs. Heart	iPSC-CVPC
ENSG00000099991.18_8	CABIN1	ENST00000398319.6_1	ENSE00000651611.1_1	iPSC-CVPC vs. Heart	iPSC-CVPC
ENSG00000099991.18_8	CABIN1	ENST00000398319.6_1	ENSE00000651612.3_1	iPSC-CVPC vs. Heart	iPSC-CVPC	TPR 4
ENSG00000099991.18_8	CABIN1	ENST00000398319.6_1	ENSE00000651613.1_1	iPSC-CVPC vs. Heart	iPSC-CVPC	TPR 4
ENSG00000099991.18_8	CABIN1	ENST00000398319.6_1	ENSE00001256688.2_1	iPSC-CVPC vs. Heart	iPSC-CVPC
ENSG00000099991.18_8	CABIN1	ENST00000398319.6_1	ENSE00000651615.1_1	iPSC-CVPC vs. Heart	iPSC-CVPC
ENSG00000099991.18_8	CABIN1	ENST00000398319.6_1	ENSE00000651616.2_1	iPSC-CVPC vs. Heart	iPSC-CVPC
ENSG00000099991.18_8	CABIN1	ENST00000398319.6_1	ENSE00000651617.1_1	iPSC-CVPC vs. Heart	iPSC-CVPC
ENSG00000099991.18_8	CABIN1	ENST00000398319.6_1	ENSE00000651618.1_1	iPSC-CVPC vs. Heart	iPSC-CVPC
ENSG00000099991.18_8	CABIN1	ENST00000398319.6_1	ENSE00000651619.1_1	iPSC-CVPC vs. Heart	iPSC-CVPC
ENSG00000099991.18_8	CABIN1	ENST00000398319.6_1	ENSE00000651620.1_1	iPSC-CVPC vs. Heart	iPSC-CVPC	nitrosylation; TPR 5; TPR repeat; TPR_11
ENSG00000099991.18_8	CABIN1	ENST00000398319.6_1	ENSE00000651622.3_1	iPSC-CVPC vs. Heart	iPSC-CVPC	nitrosylation; TPR 5; TPR 6; TPR repeat; TPR_11
ENSG00000099991.18_8	CABIN1	ENST00000398319.6_1	ENSE00000651625.1_1	iPSC-CVPC vs. Heart	iPSC-CVPC
ENSG00000099991.18_8	CABIN1	ENST00000398319.6_1	ENSE00000651626.1_1	iPSC-CVPC vs. Heart	iPSC-CVPC
ENSG00000099991.18_8	CABIN1	ENST00000398319.6_1	ENSE00000651628.1_1	iPSC-CVPC vs. Heart	iPSC-CVPC
ENSG00000099991.18_8	CABIN1	ENST00000398319.6_1	ENSE00003539870.1_1	iPSC-CVPC vs. Heart	iPSC-CVPC
ENSG00000099991.18_8	CABIN1	ENST00000398319.6_1	ENSE00000651631.1_1	iPSC-CVPC vs. Heart	iPSC-CVPC	phosphorylation
ENSG00000099991.18_8	CABIN1	ENST00000398319.6_1	ENSE00000651632.1_1	iPSC-CVPC vs. Heart	iPSC-CVPC
ENSG00000099991.18_8	CABIN1	ENST00000398319.6_1	ENSE00000651635.3_1	iPSC-CVPC vs. Heart	iPSC-CVPC
ENSG00000099991.18_8	CABIN1	ENST00000398319.6_1	ENSE00000879517.1_1	iPSC-CVPC vs. Heart	iPSC-CVPC
ENSG00000099991.18_8	CABIN1	ENST00000398319.6_1	ENSE00000879518.1_1	iPSC-CVPC vs. Heart	iPSC-CVPC
ENSG00000099991.18_8	CABIN1	ENST00000398319.6_1	ENSE00003521419.1_1	iPSC-CVPC vs. Heart	iPSC-CVPC
ENSG00000099991.18_8	CABIN1	ENST00000398319.6_1	ENSE00003567260.1_1	iPSC-CVPC vs. Heart	iPSC-CVPC	RelB_transactiv; TMEM247
ENSG00000099991.18_8	CABIN1	ENST00000398319.6_1	ENSE00000651649.1_1	iPSC-CVPC vs. Heart	iPSC-CVPC	RelB_transactiv; TMEM247
ENSG00000099991.18_8	CABIN1	ENST00000398319.6_1	ENSE00001256752.1_1	iPSC-CVPC vs. Heart	iPSC-CVPC	MEF2_binding; phosphorylation; RelB_transactiv; Required for interaction with calcineurin. {ECO:0000250}
ENSG00000099991.18_8	CABIN1	ENST00000398319.6_1	ENSE00001257253.2_1	iPSC-CVPC vs. Heart	iPSC-CVPC	MEF2_binding
ENSG00000099991.18_8	CABIN1	ENST00000445422.5_3	ENSE00001647985.1_1	iPSC-CVPC vs. Heart	iPSC-CVPC
ENSG00000099991.18_8	CABIN1	ENST00000445422.5_3	ENSE00001361081.2_1	iPSC-CVPC vs. Heart	iPSC-CVPC
ENSG00000099991.18_8	CABIN1	ENST00000445422.5_3	ENSE00001257233.3_1	iPSC-CVPC vs. Heart	iPSC-CVPC
ENSG00000099991.18_8	CABIN1	ENST00000445422.5_3	ENSE00000651602.1_1	iPSC-CVPC vs. Heart	iPSC-CVPC	phosphorylation; TPR 1; TPR repeat; TPR_12
ENSG00000099991.18_8	CABIN1	ENST00000445422.5_3	ENSE00000651604.1_1	iPSC-CVPC vs. Heart	iPSC-CVPC	nitrosylation; TPR 2; TPR 3; TPR repeat; TPR_11; TPR_12
ENSG00000099991.18_8	CABIN1	ENST00000445422.5_3	ENSE00000651605.1_1	iPSC-CVPC vs. Heart	iPSC-CVPC	TPR repeat
ENSG00000099991.18_8	CABIN1	ENST00000445422.5_3	ENSE00000651606.1_1	iPSC-CVPC vs. Heart	iPSC-CVPC
ENSG00000099991.18_8	CABIN1	ENST00000445422.5_3	ENSE00000651607.1_1	iPSC-CVPC vs. Heart	iPSC-CVPC
ENSG00000099991.18_8	CABIN1	ENST00000445422.5_3	ENSE00001745156.1_1	iPSC-CVPC vs. Heart	iPSC-CVPC
ENSG00000099991.18_8	CABIN1	ENST00000459824.1_1	ENSE00001846858.1_1	iPSC-CVPC vs. Heart	Heart	RelB_transactiv; TMEM247
ENSG00000099991.18_8	CABIN1	ENST00000459824.1_1	ENSE00001915723.1_1	iPSC-CVPC vs. Heart	Heart	RelB_transactiv
ENSG00000100151.16_5	PICK1	ENST00000437453.5_3	ENSE00001559092.2_1	iPSC-CVPC vs. Heart	iPSC-CVPC
ENSG00000100151.16_5	PICK1	ENST00000437453.5_3	ENSE00003619398.1_1	iPSC-CVPC vs. Heart	iPSC-CVPC
ENSG00000100151.16_5	PICK1	ENST00000437453.5_3	ENSE00003593180.1_1	iPSC-CVPC vs. Heart	iPSC-CVPC	nitrosylation; PDZ
ENSG00000100151.16_5	PICK1	ENST00000437453.5_3	ENSE00003563712.1_1	iPSC-CVPC vs. Heart	iPSC-CVPC	nitrosylation; PDZ; phosphorylation
ENSG00000100151.16_5	PICK1	ENST00000437453.5_3	ENSE00003572081.1_1	iPSC-CVPC vs. Heart	iPSC-CVPC	PDZ
ENSG00000100151.16_5	PICK1	ENST00000437453.5_3	ENSE00001754103.1_1	iPSC-CVPC vs. Heart	iPSC-CVPC
ENSG00000100151.16_5	PICK1	ENST00000484021.5_1	ENSE00001659639.1_1	iPSC-CVPC vs. Heart	Heart
ENSG00000100151.16_5	PICK1	ENST00000484021.5_1	ENSE00003654664.1_1	iPSC-CVPC vs. Heart	Heart
ENSG00000100151.16_5	PICK1	ENST00000484021.5_1	ENSE00003686966.1_1	iPSC-CVPC vs. Heart	Heart	nitrosylation; PDZ
ENSG00000100151.16_5	PICK1	ENST00000484021.5_1	ENSE00003563559.1_1	iPSC-CVPC vs. Heart	Heart	nitrosylation; PDZ; phosphorylation
ENSG00000100151.16_5	PICK1	ENST00000484021.5_1	ENSE00003573284.1_1	iPSC-CVPC vs. Heart	Heart	PDZ
ENSG00000100151.16_5	PICK1	ENST00000484021.5_1	ENSE00003652901.1_1	iPSC-CVPC vs. Heart	Heart	BAR_PICK1
ENSG00000100151.16_5	PICK1	ENST00000484021.5_1	ENSE00003476348.1_1	iPSC-CVPC vs. Heart	Heart	BAR_PICK1; nitrosylation
ENSG00000100151.16_5	PICK1	ENST00000484021.5_1	ENSE00003610500.1_1	iPSC-CVPC vs. Heart	Heart	BAR_PICK1; nitrosylation
ENSG00000100151.16_5	PICK1	ENST00000484021.5_1	ENSE00003641806.1_1	iPSC-CVPC vs. Heart	Heart	BAR_PICK1; nitrosylation
ENSG00000100151.16_5	PICK1	ENST00000484021.5_1	ENSE00003636674.1_1	iPSC-CVPC vs. Heart	Heart	BAR_PICK1; nitrosylation
ENSG00000100151.16_5	PICK1	ENST00000484021.5_1	ENSE00001932177.1_1	iPSC-CVPC vs. Heart	Heart	BAR_PICK1; nitrosylation
ENSG00000100151.16_5	PICK1	ENST00000484021.5_1	ENSE00001828291.1_1	iPSC-CVPC vs. Heart	Heart	BAR_PICK1; nitrosylation
ENSG00000100592.15_4	DAAM1	ENST00000360909.7_2	ENSE00002432951.1_1	iPSC-CVPC vs. Heart	iPSC-CVPC
ENSG00000100592.15_4	DAAM1	ENST00000360909.7_2	ENSE00001275479.3_1	iPSC-CVPC vs. Heart	iPSC-CVPC	Drf_GBD; phosphorylation
ENSG00000100592.15_4	DAAM1	ENST00000360909.7_2	ENSE00000658110.1_1	iPSC-CVPC vs. Heart	iPSC-CVPC	Drf_GBD
ENSG00000100592.15_4	DAAM1	ENST00000360909.7_2	ENSE00000658111.1_1	iPSC-CVPC vs. Heart	iPSC-CVPC	Drf_GBD
ENSG00000100592.15_4	DAAM1	ENST00000360909.7_2	ENSE00003527515.1_1	iPSC-CVPC vs. Heart	iPSC-CVPC	Drf_GBD
ENSG00000100592.15_4	DAAM1	ENST00000360909.7_2	ENSE00000658113.1_1	iPSC-CVPC vs. Heart	iPSC-CVPC	Drf_FH3; Drf_GBD
ENSG00000100592.15_4	DAAM1	ENST00000360909.7_2	ENSE00000867425.1_1	iPSC-CVPC vs. Heart	iPSC-CVPC	Drf_FH3
ENSG00000100592.15_4	DAAM1	ENST00000360909.7_2	ENSE00000867427.1_1	iPSC-CVPC vs. Heart	iPSC-CVPC	Drf_FH3
ENSG00000100592.15_4	DAAM1	ENST00000360909.7_2	ENSE00003649886.1_1	iPSC-CVPC vs. Heart	iPSC-CVPC	Drf_FH3
ENSG00000100592.15_4	DAAM1	ENST00000360909.7_2	ENSE00000867429.1_1	iPSC-CVPC vs. Heart	iPSC-CVPC	Drf_FH3
ENSG00000100592.15_4	DAAM1	ENST00000360909.7_2	ENSE00000658117.1_1	iPSC-CVPC vs. Heart	iPSC-CVPC	Drf_FH3
ENSG00000100592.15_4	DAAM1	ENST00000360909.7_2	ENSE00000867431.1_1	iPSC-CVPC vs. Heart	iPSC-CVPC	Ax_dynein_light; Drf_FH3
ENSG00000100592.15_4	DAAM1	ENST00000360909.7_2	ENSE00000867432.1_1	iPSC-CVPC vs. Heart	iPSC-CVPC	Ax_dynein_light
ENSG00000100592.15_4	DAAM1	ENST00000360909.7_2	ENSE00000867433.1_1	iPSC-CVPC vs. Heart	iPSC-CVPC	FH2
ENSG00000100592.15_4	DAAM1	ENST00000360909.7_2	ENSE00003656401.1_1	iPSC-CVPC vs. Heart	iPSC-CVPC	FH2
ENSG00000100592.15_4	DAAM1	ENST00000360909.7_2	ENSE00003685507.1_1	iPSC-CVPC vs. Heart	iPSC-CVPC	Actin-binding; FH2; phosphorylation
ENSG00000100592.15_4	DAAM1	ENST00000360909.7_2	ENSE00003669521.1_1	iPSC-CVPC vs. Heart	iPSC-CVPC	Actin-binding; FH2
ENSG00000100592.15_4	DAAM1	ENST00000360909.7_2	ENSE00003646760.1_1	iPSC-CVPC vs. Heart	iPSC-CVPC	FH2
ENSG00000100592.15_4	DAAM1	ENST00000360909.7_2	ENSE00003592854.1_1	iPSC-CVPC vs. Heart	iPSC-CVPC	FH2
ENSG00000100592.15_4	DAAM1	ENST00000360909.7_2	ENSE00001094734.1_1	iPSC-CVPC vs. Heart	iPSC-CVPC	FH2
ENSG00000100592.15_4	DAAM1	ENST00000360909.7_2	ENSE00003511755.1_1	iPSC-CVPC vs. Heart	iPSC-CVPC	FH2
ENSG00000100592.15_4	DAAM1	ENST00000360909.7_2	ENSE00003570862.1_1	iPSC-CVPC vs. Heart	iPSC-CVPC	FH2
ENSG00000100592.15_4	DAAM1	ENST00000360909.7_2	ENSE00003604718.1_1	iPSC-CVPC vs. Heart	iPSC-CVPC	FH2
ENSG00000100592.15_4	DAAM1	ENST00000360909.7_2	ENSE00003592681.1_1	iPSC-CVPC vs. Heart	iPSC-CVPC	FH2
ENSG00000100592.15_4	DAAM1	ENST00000360909.7_2	ENSE00003522142.1_1	iPSC-CVPC vs. Heart	iPSC-CVPC	phosphorylation
ENSG00000100592.15_4	DAAM1	ENST00000555651.1_1	ENSE00002504039.1_1	iPSC-CVPC vs. Heart	Heart	FH2
ENSG00000100592.15_4	DAAM1	ENST00000555651.1_1	ENSE00003683412.1_1	iPSC-CVPC vs. Heart	Heart	FH2
ENSG00000100592.15_4	DAAM1	ENST00000555651.1_1	ENSE00003601544.1_1	iPSC-CVPC vs. Heart	Heart	phosphorylation
ENSG00000100731.16_6	PCNX1	ENST00000439984.7_3	ENSE00002221992.1_1	iPSC-CVPC vs. Heart	iPSC-CVPC
ENSG00000100731.16_6	PCNX1	ENST00000439984.7_3	ENSE00003484606.1_1	iPSC-CVPC vs. Heart	iPSC-CVPC
ENSG00000100731.16_6	PCNX1	ENST00000439984.7_3	ENSE00003497179.1_1	iPSC-CVPC vs. Heart	iPSC-CVPC
ENSG00000100731.16_6	PCNX1	ENST00000439984.7_3	ENSE00003462422.1_1	iPSC-CVPC vs. Heart	iPSC-CVPC
ENSG00000100731.16_6	PCNX1	ENST00000439984.7_3	ENSE00003693716.1_1	iPSC-CVPC vs. Heart	iPSC-CVPC
ENSG00000100731.16_6	PCNX1	ENST00000439984.7_3	ENSE00003646539.1_1	iPSC-CVPC vs. Heart	iPSC-CVPC
ENSG00000100731.16_6	PCNX1	ENST00000439984.7_3	ENSE00003573761.1_1	iPSC-CVPC vs. Heart	iPSC-CVPC
ENSG00000100731.16_6	PCNX1	ENST00000439984.7_3	ENSE00001707679.1_1	iPSC-CVPC vs. Heart	iPSC-CVPC
ENSG00000100731.16_6	PCNX1	ENST00000439984.7_3	ENSE00001682883.2_1	iPSC-CVPC vs. Heart	iPSC-CVPC
ENSG00000100731.16_6	PCNX1	ENST00000439984.7_3	ENSE00001597007.1_1	iPSC-CVPC vs. Heart	iPSC-CVPC
ENSG00000100731.16_6	PCNX1	ENST00000439984.7_3	ENSE00001680179.1_1	iPSC-CVPC vs. Heart	iPSC-CVPC
ENSG00000100731.16_6	PCNX1	ENST00000439984.7_3	ENSE00001784858.1_1	iPSC-CVPC vs. Heart	iPSC-CVPC
ENSG00000100731.16_6	PCNX1	ENST00000439984.7_3	ENSE00001648441.1_1	iPSC-CVPC vs. Heart	iPSC-CVPC
ENSG00000100731.16_6	PCNX1	ENST00000439984.7_3	ENSE00001592104.1_1	iPSC-CVPC vs. Heart	iPSC-CVPC
ENSG00000100731.16_6	PCNX1	ENST00000439984.7_3	ENSE00001686239.1_1	iPSC-CVPC vs. Heart	iPSC-CVPC
ENSG00000100731.16_6	PCNX1	ENST00000439984.7_3	ENSE00001780658.1_1	iPSC-CVPC vs. Heart	iPSC-CVPC
ENSG00000100731.16_6	PCNX1	ENST00000439984.7_3	ENSE00001621812.1_1	iPSC-CVPC vs. Heart	iPSC-CVPC
ENSG00000100731.16_6	PCNX1	ENST00000439984.7_3	ENSE00001649294.1_1	iPSC-CVPC vs. Heart	iPSC-CVPC
ENSG00000100731.16_6	PCNX1	ENST00000439984.7_3	ENSE00001696589.1_1	iPSC-CVPC vs. Heart	iPSC-CVPC
ENSG00000100731.16_6	PCNX1	ENST00000439984.7_3	ENSE00001684671.1_1	iPSC-CVPC vs. Heart	iPSC-CVPC
ENSG00000100731.16_6	PCNX1	ENST00000439984.7_3	ENSE00001764000.1_1	iPSC-CVPC vs. Heart	iPSC-CVPC
ENSG00000100731.16_6	PCNX1	ENST00000439984.7_3	ENSE00003576409.1_1	iPSC-CVPC vs. Heart	iPSC-CVPC
ENSG00000100731.16_6	PCNX1	ENST00000439984.7_3	ENSE00003653953.1_1	iPSC-CVPC vs. Heart	iPSC-CVPC
ENSG00000100731.16_6	PCNX1	ENST00000439984.7_3	ENSE00003522295.1_1	iPSC-CVPC vs. Heart	iPSC-CVPC
ENSG00000100731.16_6	PCNX1	ENST00000439984.7_3	ENSE00001714212.1_1	iPSC-CVPC vs. Heart	iPSC-CVPC
ENSG00000100731.16_6	PCNX1	ENST00000439984.7_3	ENSE00001739259.1_1	iPSC-CVPC vs. Heart	iPSC-CVPC
ENSG00000100731.16_6	PCNX1	ENST00000439984.7_3	ENSE00003512674.1_1	iPSC-CVPC vs. Heart	iPSC-CVPC
ENSG00000100731.16_6	PCNX1	ENST00000439984.7_3	ENSE00003610311.1_1	iPSC-CVPC vs. Heart	iPSC-CVPC
ENSG00000100731.16_6	PCNX1	ENST00000439984.7_3	ENSE00003693573.1_1	iPSC-CVPC vs. Heart	iPSC-CVPC
ENSG00000100731.16_6	PCNX1	ENST00000439984.7_3	ENSE00003550211.1_1	iPSC-CVPC vs. Heart	iPSC-CVPC
ENSG00000100731.16_6	PCNX1	ENST00000439984.7_3	ENSE00003604189.1_1	iPSC-CVPC vs. Heart	iPSC-CVPC
ENSG00000100731.16_6	PCNX1	ENST00000439984.7_3	ENSE00003509110.1_1	iPSC-CVPC vs. Heart	iPSC-CVPC
ENSG00000100731.16_6	PCNX1	ENST00000439984.7_3	ENSE00003591516.1_1	iPSC-CVPC vs. Heart	iPSC-CVPC
ENSG00000100731.16_6	PCNX1	ENST00000439984.7_3	ENSE00002287779.2_1	iPSC-CVPC vs. Heart	iPSC-CVPC
ENSG00000100731.16_6	PCNX1	ENST00000556272.1_1	ENSE00002536289.1_1	iPSC-CVPC vs. Heart	Heart
ENSG00000100731.16_6	PCNX1	ENST00000556272.1_1	ENSE00003681705.1_1	iPSC-CVPC vs. Heart	Heart
ENSG00000100731.16_6	PCNX1	ENST00000556272.1_1	ENSE00003492153.1_1	iPSC-CVPC vs. Heart	Heart
ENSG00000100731.16_6	PCNX1	ENST00000556272.1_1	ENSE00003629311.1_1	iPSC-CVPC vs. Heart	Heart
ENSG00000100731.16_6	PCNX1	ENST00000556272.1_1	ENSE00003476027.1_1	iPSC-CVPC vs. Heart	Heart
ENSG00000100731.16_6	PCNX1	ENST00000556272.1_1	ENSE00003542309.1_1	iPSC-CVPC vs. Heart	Heart
ENSG00000100731.16_6	PCNX1	ENST00000556272.1_1	ENSE00002470900.1_1	iPSC-CVPC vs. Heart	Heart
ENSG00000100811.14_7	YY1	ENST00000651219.1_3	ENSE00003844035.1_1	iPSC-CVPC vs. Heart	iPSC-CVPC
ENSG00000100811.14_7	YY1	ENST00000651219.1_3	ENSE00000660347.1_1	iPSC-CVPC vs. Heart	iPSC-CVPC	COG5048; Involved in nuclear matrix association; phosphorylation
ENSG00000100811.14_7	YY1	ENST00000651219.1_3	ENSE00000941427.1_1	iPSC-CVPC vs. Heart	iPSC-CVPC	Binding to DNA; C2H2 Zn finger; COG5048; Involved in nuclear matrix association; nitrosylation
ENSG00000100811.14_7	YY1	ENST00000651219.1_3	ENSE00003850913.1_1	iPSC-CVPC vs. Heart	iPSC-CVPC
ENSG00000100811.14_7	YY1	ENST00000651219.1_3	ENSE00003845636.1_1	iPSC-CVPC vs. Heart	iPSC-CVPC	Binding to DNA; C2H2 Zn finger; COG5048; Involved in nuclear matrix association; Involved in repression of activated transcription; nitrosylation; zf-C2H2; zf-H2C2_2
ENSG00000100811.14_7	YY1	ENST00000651219.1_3	ENSE00003842270.1_1	iPSC-CVPC vs. Heart	iPSC-CVPC	Binding to DNA; C2H2 Zn finger; COG5048; Involved in masking transactivation domain; Involved in repression of activated transcription; nitrosylation; phosphorylation; zf-H2C2_2
ENSG00000100811.14_7	YY1	ENST00000623799.1_1	ENSE00003754928.1_1	iPSC-CVPC vs. Heart	Heart	Binding to DNA; C2H2 Zn finger; COG5048; Involved in masking transactivation domain; Involved in nuclear matrix association; Involved in repression of activated transcription; nitrosylation; phosphorylation; zf-C2H2; zf-H2C2_2
ENSG00000100852.13_6	ARHGAP5	ENST00000539826.6_3	ENSE00002227799.2_1	iPSC-CVPC vs. Heart	iPSC-CVPC
ENSG00000100852.13_6	ARHGAP5	ENST00000539826.6_3	ENSE00003892259.1_1	iPSC-CVPC vs. Heart	iPSC-CVPC	FF; modified; nitrosylation; P-loop_NTPase; phosphorylation; Ras; RhoGAP-FF1
ENSG00000100852.13_6	ARHGAP5	ENST00000539826.6_3	ENSE00003894587.1_1	iPSC-CVPC vs. Heart	iPSC-CVPC	RhoGAP_p190
ENSG00000100852.13_6	ARHGAP5	ENST00000539826.6_3	ENSE00003892737.1_1	iPSC-CVPC vs. Heart	iPSC-CVPC	active; nitrosylation; RhoGAP_p190
ENSG00000100852.13_6	ARHGAP5	ENST00000539826.6_3	ENSE00003893291.1_1	iPSC-CVPC vs. Heart	iPSC-CVPC	nitrosylation; RhoGAP_p190
ENSG00000100852.13_6	ARHGAP5	ENST00000539826.6_3	ENSE00003689798.1_1	iPSC-CVPC vs. Heart	iPSC-CVPC	RhoGAP_p190
ENSG00000100852.13_6	ARHGAP5	ENST00000539826.6_3	ENSE00002225690.2_1	iPSC-CVPC vs. Heart	iPSC-CVPC	nitrosylation; RhoGAP_p190
ENSG00000100852.13_6	ARHGAP5	ENST00000216743.6_1	ENSE00002213893.2_1	iPSC-CVPC vs. Heart	Heart	nitrosylation; RhoGAP_p190
ENSG00000100918.13_9	REC8	ENST00000611366.5_3	ENSE00003714520.2_1	iPSC-CVPC vs. Heart	iPSC-CVPC	Rad21_Rec8_N
ENSG00000100918.13_9	REC8	ENST00000611366.5_3	ENSE00003479305.1_1	iPSC-CVPC vs. Heart	iPSC-CVPC	Rad21_Rec8_N
ENSG00000100918.13_9	REC8	ENST00000611366.5_3	ENSE00003718136.1_1	iPSC-CVPC vs. Heart	iPSC-CVPC	Rad21_Rec8_N
ENSG00000100918.13_9	REC8	ENST00000611366.5_3	ENSE00003735819.1_1	iPSC-CVPC vs. Heart	iPSC-CVPC	Rad21_Rec8_N
ENSG00000100918.13_9	REC8	ENST00000611366.5_3	ENSE00003460640.1_1	iPSC-CVPC vs. Heart	iPSC-CVPC	phosphorylation
ENSG00000100918.13_9	REC8	ENST00000611366.5_3	ENSE00003610799.1_1	iPSC-CVPC vs. Heart	iPSC-CVPC
ENSG00000100918.13_9	REC8	ENST00000611366.5_3	ENSE00003717857.1_1	iPSC-CVPC vs. Heart	iPSC-CVPC
ENSG00000100918.13_9	REC8	ENST00000611366.5_3	ENSE00003740164.1_1	iPSC-CVPC vs. Heart	iPSC-CVPC
ENSG00000100918.13_9	REC8	ENST00000611366.5_3	ENSE00003725227.1_1	iPSC-CVPC vs. Heart	iPSC-CVPC
ENSG00000100918.13_9	REC8	ENST00000611366.5_3	ENSE00003719373.1_1	iPSC-CVPC vs. Heart	iPSC-CVPC
ENSG00000100918.13_9	REC8	ENST00000611366.5_3	ENSE00003716797.1_1	iPSC-CVPC vs. Heart	iPSC-CVPC
ENSG00000100918.13_9	REC8	ENST00000611366.5_3	ENSE00003721780.1_1	iPSC-CVPC vs. Heart	iPSC-CVPC
ENSG00000100918.13_9	REC8	ENST00000611366.5_3	ENSE00003473445.1_1	iPSC-CVPC vs. Heart	iPSC-CVPC
ENSG00000100918.13_9	REC8	ENST00000611366.5_3	ENSE00003650760.1_1	iPSC-CVPC vs. Heart	iPSC-CVPC
ENSG00000100918.13_9	REC8	ENST00000611366.5_3	ENSE00003542350.1_1	iPSC-CVPC vs. Heart	iPSC-CVPC
ENSG00000100918.13_9	REC8	ENST00000611366.5_3	ENSE00003532762.1_1	iPSC-CVPC vs. Heart	iPSC-CVPC
ENSG00000100918.13_9	REC8	ENST00000611366.5_3	ENSE00003684061.1_1	iPSC-CVPC vs. Heart	iPSC-CVPC
ENSG00000100918.13_9	REC8	ENST00000611366.5_3	ENSE00003742320.1_1	iPSC-CVPC vs. Heart	iPSC-CVPC	Rad21_Rec8
ENSG00000100918.13_9	REC8	ENST00000611366.5_3	ENSE00003717469.1_1	iPSC-CVPC vs. Heart	iPSC-CVPC	Rad21_Rec8
ENSG00000100918.13_9	REC8	ENST00000558381.1_1	ENSE00002551046.1_1	iPSC-CVPC vs. Heart	Heart	Rad21_Rec8
ENSG00000100918.13_9	REC8	ENST00000558381.1_1	ENSE00002558953.1_1	iPSC-CVPC vs. Heart	Heart	Rad21_Rec8
ENSG00000100918.13_9	REC8	ENST00000560823.1_1	ENSE00002540882.1_1	iPSC-CVPC vs. Heart	Heart
ENSG00000100918.13_9	REC8	ENST00000560823.1_1	ENSE00002565677.1_1	iPSC-CVPC vs. Heart	Heart
ENSG00000101639.18_9	CEP192	ENST00000506447.5_5	ENSE00002031458.1_1	iPSC-CVPC vs. Heart	iPSC-CVPC
ENSG00000101639.18_9	CEP192	ENST00000506447.5_5	ENSE00003708242.1_1	iPSC-CVPC vs. Heart	iPSC-CVPC
ENSG00000101639.18_9	CEP192	ENST00000506447.5_5	ENSE00003641912.1_1	iPSC-CVPC vs. Heart	iPSC-CVPC
ENSG00000101639.18_9	CEP192	ENST00000506447.5_5	ENSE00003584459.1_1	iPSC-CVPC vs. Heart	iPSC-CVPC
ENSG00000101639.18_9	CEP192	ENST00000506447.5_5	ENSE00003482555.1_1	iPSC-CVPC vs. Heart	iPSC-CVPC
ENSG00000101639.18_9	CEP192	ENST00000506447.5_5	ENSE00003474502.1_1	iPSC-CVPC vs. Heart	iPSC-CVPC
ENSG00000101639.18_9	CEP192	ENST00000506447.5_5	ENSE00003536411.1_1	iPSC-CVPC vs. Heart	iPSC-CVPC
ENSG00000101639.18_9	CEP192	ENST00000506447.5_5	ENSE00003672857.1_1	iPSC-CVPC vs. Heart	iPSC-CVPC
ENSG00000101639.18_9	CEP192	ENST00000506447.5_5	ENSE00003519547.1_1	iPSC-CVPC vs. Heart	iPSC-CVPC
ENSG00000101639.18_9	CEP192	ENST00000506447.5_5	ENSE00003561126.1_1	iPSC-CVPC vs. Heart	iPSC-CVPC
ENSG00000101639.18_9	CEP192	ENST00000506447.5_5	ENSE00003745592.1_1	iPSC-CVPC vs. Heart	iPSC-CVPC
ENSG00000101639.18_9	CEP192	ENST00000506447.5_5	ENSE00002050730.1_1	iPSC-CVPC vs. Heart	iPSC-CVPC
ENSG00000101639.18_9	CEP192	ENST00000506447.5_5	ENSE00002075287.1_1	iPSC-CVPC vs. Heart	iPSC-CVPC
ENSG00000101639.18_9	CEP192	ENST00000506447.5_5	ENSE00003489507.1_1	iPSC-CVPC vs. Heart	iPSC-CVPC
ENSG00000101639.18_9	CEP192	ENST00000506447.5_5	ENSE00003510499.1_1	iPSC-CVPC vs. Heart	iPSC-CVPC
ENSG00000101639.18_9	CEP192	ENST00000506447.5_5	ENSE00003691092.1_1	iPSC-CVPC vs. Heart	iPSC-CVPC
ENSG00000101639.18_9	CEP192	ENST00000506447.5_5	ENSE00003532091.1_1	iPSC-CVPC vs. Heart	iPSC-CVPC
ENSG00000101639.18_9	CEP192	ENST00000506447.5_5	ENSE00003632490.1_1	iPSC-CVPC vs. Heart	iPSC-CVPC
ENSG00000101639.18_9	CEP192	ENST00000506447.5_5	ENSE00003689077.1_1	iPSC-CVPC vs. Heart	iPSC-CVPC
ENSG00000101639.18_9	CEP192	ENST00000506447.5_5	ENSE00002926565.1_1	iPSC-CVPC vs. Heart	iPSC-CVPC
ENSG00000101639.18_9	CEP192	ENST00000506447.5_5	ENSE00002835126.1_1	iPSC-CVPC vs. Heart	iPSC-CVPC
ENSG00000101639.18_9	CEP192	ENST00000506447.5_5	ENSE00003584672.1_1	iPSC-CVPC vs. Heart	iPSC-CVPC
ENSG00000101639.18_9	CEP192	ENST00000506447.5_5	ENSE00003753514.1_1	iPSC-CVPC vs. Heart	iPSC-CVPC
ENSG00000101639.18_9	CEP192	ENST00000506447.5_5	ENSE00003619467.1_1	iPSC-CVPC vs. Heart	iPSC-CVPC
ENSG00000101639.18_9	CEP192	ENST00000506447.5_5	ENSE00003558393.1_1	iPSC-CVPC vs. Heart	iPSC-CVPC
ENSG00000101639.18_9	CEP192	ENST00000506447.5_5	ENSE00003544209.1_1	iPSC-CVPC vs. Heart	iPSC-CVPC	ASH
ENSG00000101639.18_9	CEP192	ENST00000506447.5_5	ENSE00003515119.1_1	iPSC-CVPC vs. Heart	iPSC-CVPC	ASH
ENSG00000101639.18_9	CEP192	ENST00000506447.5_5	ENSE00003471909.1_1	iPSC-CVPC vs. Heart	iPSC-CVPC
ENSG00000101639.18_9	CEP192	ENST00000506447.5_5	ENSE00003648209.1_1	iPSC-CVPC vs. Heart	iPSC-CVPC
ENSG00000101639.18_9	CEP192	ENST00000506447.5_5	ENSE00003549613.1_1	iPSC-CVPC vs. Heart	iPSC-CVPC
ENSG00000101639.18_9	CEP192	ENST00000506447.5_5	ENSE00003583804.1_1	iPSC-CVPC vs. Heart	iPSC-CVPC
ENSG00000101639.18_9	CEP192	ENST00000506447.5_5	ENSE00003631095.1_1	iPSC-CVPC vs. Heart	iPSC-CVPC
ENSG00000101639.18_9	CEP192	ENST00000506447.5_5	ENSE00003586476.1_1	iPSC-CVPC vs. Heart	iPSC-CVPC
ENSG00000101639.18_9	CEP192	ENST00000506447.5_5	ENSE00003487828.1_1	iPSC-CVPC vs. Heart	iPSC-CVPC
ENSG00000101639.18_9	CEP192	ENST00000506447.5_5	ENSE00003637105.1_1	iPSC-CVPC vs. Heart	iPSC-CVPC
ENSG00000101639.18_9	CEP192	ENST00000506447.5_5	ENSE00003567350.1_1	iPSC-CVPC vs. Heart	iPSC-CVPC
ENSG00000101639.18_9	CEP192	ENST00000506447.5_5	ENSE00003565875.1_1	iPSC-CVPC vs. Heart	iPSC-CVPC
ENSG00000101639.18_9	CEP192	ENST00000506447.5_5	ENSE00003470659.1_1	iPSC-CVPC vs. Heart	iPSC-CVPC
ENSG00000101639.18_9	CEP192	ENST00000506447.5_5	ENSE00003578714.1_1	iPSC-CVPC vs. Heart	iPSC-CVPC
ENSG00000101639.18_9	CEP192	ENST00000506447.5_5	ENSE00003545868.1_1	iPSC-CVPC vs. Heart	iPSC-CVPC
ENSG00000101639.18_9	CEP192	ENST00000506447.5_5	ENSE00003570470.1_1	iPSC-CVPC vs. Heart	iPSC-CVPC
ENSG00000101639.18_9	CEP192	ENST00000506447.5_5	ENSE00003495074.1_1	iPSC-CVPC vs. Heart	iPSC-CVPC
ENSG00000101639.18_9	CEP192	ENST00000506447.5_5	ENSE00003655997.1_1	iPSC-CVPC vs. Heart	iPSC-CVPC
ENSG00000101639.18_9	CEP192	ENST00000506447.5_5	ENSE00003577745.1_1	iPSC-CVPC vs. Heart	iPSC-CVPC
ENSG00000101639.18_9	CEP192	ENST00000506447.5_5	ENSE00003667499.1_1	iPSC-CVPC vs. Heart	iPSC-CVPC
ENSG00000101639.18_9	CEP192	ENST00000513183.1_1	ENSE00002060545.1_1	iPSC-CVPC vs. Heart	Heart
ENSG00000101639.18_9	CEP192	ENST00000513183.1_1	ENSE00003622226.1_1	iPSC-CVPC vs. Heart	Heart
ENSG00000101639.18_9	CEP192	ENST00000513183.1_1	ENSE00002088101.1_1	iPSC-CVPC vs. Heart	Heart
ENSG00000101654.17_6	RNMT	ENST00000543302.6_2	ENSE00002230448.2_1	iPSC-CVPC vs. Heart	iPSC-CVPC
ENSG00000101654.17_6	RNMT	ENST00000543302.6_2	ENSE00001120461.1_1	iPSC-CVPC vs. Heart	iPSC-CVPC	Nuclear localization signal; phosphorylation; Pox_MCEL
ENSG00000101654.17_6	RNMT	ENST00000543302.6_2	ENSE00003568967.1_1	iPSC-CVPC vs. Heart	iPSC-CVPC	mRNA cap binding. {ECO:0000255|PROSITE-ProRule:PRU00895}; Pox_MCEL
ENSG00000101654.17_6	RNMT	ENST00000543302.6_2	ENSE00003689017.1_1	iPSC-CVPC vs. Heart	iPSC-CVPC	nitrosylation; Pox_MCEL; SmtA
ENSG00000101654.17_6	RNMT	ENST00000543302.6_2	ENSE00003478439.1_1	iPSC-CVPC vs. Heart	iPSC-CVPC	nitrosylation; Pox_MCEL; S-adenosyl-L-methionine binding. {ECO:0000255|PROSITE-ProRule:PRU00895}; SmtA
ENSG00000101654.17_6	RNMT	ENST00000543302.6_2	ENSE00000666436.1_1	iPSC-CVPC vs. Heart	iPSC-CVPC	nitrosylation; Pox_MCEL; S-adenosyl-L-methionine binding. {ECO:0000255|PROSITE-ProRule:PRU00895}; SmtA
ENSG00000101654.17_6	RNMT	ENST00000543302.6_2	ENSE00000666437.1_1	iPSC-CVPC vs. Heart	iPSC-CVPC	Pox_MCEL; SmtA
ENSG00000101654.17_6	RNMT	ENST00000543302.6_2	ENSE00000666438.1_1	iPSC-CVPC vs. Heart	iPSC-CVPC	Pox_MCEL; SmtA
ENSG00000101654.17_6	RNMT	ENST00000543302.6_2	ENSE00000883621.1_1	iPSC-CVPC vs. Heart	iPSC-CVPC	Pox_MCEL
ENSG00000101654.17_6	RNMT	ENST00000543302.6_2	ENSE00000883622.1_1	iPSC-CVPC vs. Heart	iPSC-CVPC	Pox_MCEL
ENSG00000101654.17_6	RNMT	ENST00000543302.6_2	ENSE00002264891.2_1	iPSC-CVPC vs. Heart	iPSC-CVPC	Pox_MCEL
ENSG00000101654.17_6	RNMT	ENST00000591922.1_1	ENSE00002785936.1_1	iPSC-CVPC vs. Heart	Heart
ENSG00000101654.17_6	RNMT	ENST00000591922.1_1	ENSE00002767986.1_1	iPSC-CVPC vs. Heart	Heart
ENSG00000101871.15_5	MID1	ENST00000380787.5_2	ENSE00001486255.1_1	iPSC-CVPC vs. Heart	iPSC-CVPC	SPRY_PRY_TRIM18
ENSG00000101871.15_5	MID1	ENST00000380787.5_2	ENSE00001486317.1_1	iPSC-CVPC vs. Heart	iPSC-CVPC
ENSG00000101871.15_5	MID1	ENST00000453318.6_2	ENSE00002218962.1_1	iPSC-CVPC vs. Heart	Heart	SPRY_PRY_TRIM18
ENSG00000101871.15_5	MID1	ENST00000453318.6_2	ENSE00001689441.1_1	iPSC-CVPC vs. Heart	Heart
ENSG00000101901.12_6	ALG13	ENST00000468657.5_1	ENSE00003758193.1_1	iPSC-CVPC vs. Heart	iPSC-CVPC	Glycosyltransferase activity; Glycosyltransferase_GTB_type
ENSG00000101901.12_6	ALG13	ENST00000468657.5_1	ENSE00003659410.1_1	iPSC-CVPC vs. Heart	iPSC-CVPC	Glycosyltransferase activity; Glycosyltransferase_GTB_type
ENSG00000101901.12_6	ALG13	ENST00000468657.5_1	ENSE00001819759.2_1	iPSC-CVPC vs. Heart	iPSC-CVPC	GlnS
ENSG00000101901.12_6	ALG13	ENST00000470971.5_1	ENSE00001853368.1_1	iPSC-CVPC vs. Heart	Heart	Glycosyltransferase activity; Glycosyltransferase_GTB_type
ENSG00000101901.12_6	ALG13	ENST00000470971.5_1	ENSE00003726532.1_1	iPSC-CVPC vs. Heart	Heart	Glycosyltransferase activity; Glycosyltransferase_GTB_type
ENSG00000101901.12_6	ALG13	ENST00000470971.5_1	ENSE00003582077.1_1	iPSC-CVPC vs. Heart	Heart	Deubiquitinase activity; OTU
ENSG00000101901.12_6	ALG13	ENST00000470971.5_1	ENSE00003481142.1_1	iPSC-CVPC vs. Heart	Heart	Deubiquitinase activity; OTU
ENSG00000101901.12_6	ALG13	ENST00000470971.5_1	ENSE00003483238.1_1	iPSC-CVPC vs. Heart	Heart	Deubiquitinase activity; OTU
ENSG00000101901.12_6	ALG13	ENST00000470971.5_1	ENSE00003617610.1_1	iPSC-CVPC vs. Heart	Heart
ENSG00000101901.12_6	ALG13	ENST00000470971.5_1	ENSE00003747939.1_1	iPSC-CVPC vs. Heart	Heart	TUDOR
ENSG00000101901.12_6	ALG13	ENST00000470971.5_1	ENSE00001916254.2_1	iPSC-CVPC vs. Heart	Heart	nitrosylation; TUDOR
ENSG00000101901.12_6	ALG13	ENST00000470971.5_1	ENSE00003758705.1_1	iPSC-CVPC vs. Heart	Heart	TUDOR
ENSG00000101901.12_6	ALG13	ENST00000470971.5_1	ENSE00001824303.2_1	iPSC-CVPC vs. Heart	Heart
ENSG00000101901.12_6	ALG13	ENST00000470971.5_1	ENSE00003757310.1_1	iPSC-CVPC vs. Heart	Heart
ENSG00000101901.12_6	ALG13	ENST00000470971.5_1	ENSE00001932347.2_1	iPSC-CVPC vs. Heart	Heart
ENSG00000101901.12_6	ALG13	ENST00000470971.5_1	ENSE00003521392.1_1	iPSC-CVPC vs. Heart	Heart
ENSG00000101901.12_6	ALG13	ENST00000470971.5_1	ENSE00003689785.1_1	iPSC-CVPC vs. Heart	Heart
ENSG00000101901.12_6	ALG13	ENST00000470971.5_1	ENSE00003490087.1_1	iPSC-CVPC vs. Heart	Heart
ENSG00000101901.12_6	ALG13	ENST00000470971.5_1	ENSE00003517638.1_1	iPSC-CVPC vs. Heart	Heart
ENSG00000101901.12_6	ALG13	ENST00000470971.5_1	ENSE00003552212.1_1	iPSC-CVPC vs. Heart	Heart
ENSG00000101901.12_6	ALG13	ENST00000470971.5_1	ENSE00003756025.1_1	iPSC-CVPC vs. Heart	Heart
ENSG00000101901.12_6	ALG13	ENST00000470971.5_1	ENSE00003595478.1_1	iPSC-CVPC vs. Heart	Heart
ENSG00000101901.12_6	ALG13	ENST00000470971.5_1	ENSE00003551694.1_1	iPSC-CVPC vs. Heart	Heart
ENSG00000101901.12_6	ALG13	ENST00000470971.5_1	ENSE00003755875.1_1	iPSC-CVPC vs. Heart	Heart
ENSG00000101901.12_6	ALG13	ENST00000623310.1_1	ENSE00003758508.1_1	iPSC-CVPC vs. Heart	Heart
ENSG00000101901.12_6	ALG13	ENST00000623310.1_1	ENSE00003756190.1_1	iPSC-CVPC vs. Heart	Heart
ENSG00000102081.15_9	FMR1	ENST00000370470.5_1	ENSE00001414903.1_1	iPSC-CVPC vs. Heart	iPSC-CVPC
ENSG00000102081.15_9	FMR1	ENST00000370470.5_1	ENSE00003749811.1_1	iPSC-CVPC vs. Heart	iPSC-CVPC
ENSG00000102081.15_9	FMR1	ENST00000370470.5_1	ENSE00003581550.1_1	iPSC-CVPC vs. Heart	iPSC-CVPC
ENSG00000102081.15_9	FMR1	ENST00000370470.5_1	ENSE00000677344.1_1	iPSC-CVPC vs. Heart	iPSC-CVPC
ENSG00000102081.15_9	FMR1	ENST00000370470.5_1	ENSE00003555847.1_1	iPSC-CVPC vs. Heart	iPSC-CVPC
ENSG00000102081.15_9	FMR1	ENST00000370470.5_1	ENSE00003576254.1_1	iPSC-CVPC vs. Heart	iPSC-CVPC
ENSG00000102081.15_9	FMR1	ENST00000370470.5_1	ENSE00003489325.1_1	iPSC-CVPC vs. Heart	iPSC-CVPC
ENSG00000102081.15_9	FMR1	ENST00000370470.5_1	ENSE00003508085.1_1	iPSC-CVPC vs. Heart	iPSC-CVPC
ENSG00000102081.15_9	FMR1	ENST00000370470.5_1	ENSE00003694421.1_1	iPSC-CVPC vs. Heart	iPSC-CVPC
ENSG00000102081.15_9	FMR1	ENST00000370470.5_1	ENSE00003554815.1_1	iPSC-CVPC vs. Heart	iPSC-CVPC
ENSG00000102081.15_9	FMR1	ENST00000370470.5_1	ENSE00003632901.1_1	iPSC-CVPC vs. Heart	iPSC-CVPC
ENSG00000102081.15_9	FMR1	ENST00000370470.5_1	ENSE00000677360.1_1	iPSC-CVPC vs. Heart	iPSC-CVPC
ENSG00000102081.15_9	FMR1	ENST00000370470.5_1	ENSE00000677362.1_1	iPSC-CVPC vs. Heart	iPSC-CVPC
ENSG00000102081.15_9	FMR1	ENST00000370470.5_1	ENSE00000677364.1_1	iPSC-CVPC vs. Heart	iPSC-CVPC
ENSG00000102081.15_9	FMR1	ENST00000370470.5_1	ENSE00003531886.1_1	iPSC-CVPC vs. Heart	iPSC-CVPC
ENSG00000102081.15_9	FMR1	ENST00000370470.5_1	ENSE00003683954.1_1	iPSC-CVPC vs. Heart	iPSC-CVPC
ENSG00000102081.15_9	FMR1	ENST00000370470.5_1	ENSE00001452793.1_1	iPSC-CVPC vs. Heart	iPSC-CVPC
ENSG00000102081.15_9	FMR1	ENST00000370477.5_1	ENSE00001452839.1_1	iPSC-CVPC vs. Heart	iPSC-CVPC
ENSG00000102081.15_9	FMR1	ENST00000370477.5_1	ENSE00003749811.1_1	iPSC-CVPC vs. Heart	iPSC-CVPC
ENSG00000102081.15_9	FMR1	ENST00000370477.5_1	ENSE00003581550.1_1	iPSC-CVPC vs. Heart	iPSC-CVPC
ENSG00000102081.15_9	FMR1	ENST00000370477.5_1	ENSE00000677344.1_1	iPSC-CVPC vs. Heart	iPSC-CVPC
ENSG00000102081.15_9	FMR1	ENST00000370477.5_1	ENSE00003555847.1_1	iPSC-CVPC vs. Heart	iPSC-CVPC
ENSG00000102081.15_9	FMR1	ENST00000370477.5_1	ENSE00003576254.1_1	iPSC-CVPC vs. Heart	iPSC-CVPC
ENSG00000102081.15_9	FMR1	ENST00000370477.5_1	ENSE00003489325.1_1	iPSC-CVPC vs. Heart	iPSC-CVPC
ENSG00000102081.15_9	FMR1	ENST00000370477.5_1	ENSE00003508085.1_1	iPSC-CVPC vs. Heart	iPSC-CVPC
ENSG00000102081.15_9	FMR1	ENST00000370477.5_1	ENSE00003694421.1_1	iPSC-CVPC vs. Heart	iPSC-CVPC
ENSG00000102081.15_9	FMR1	ENST00000370477.5_1	ENSE00003554815.1_1	iPSC-CVPC vs. Heart	iPSC-CVPC
ENSG00000102081.15_9	FMR1	ENST00000370477.5_1	ENSE00003632901.1_1	iPSC-CVPC vs. Heart	iPSC-CVPC
ENSG00000102081.15_9	FMR1	ENST00000370477.5_1	ENSE00000677362.1_1	iPSC-CVPC vs. Heart	iPSC-CVPC
ENSG00000102081.15_9	FMR1	ENST00000370477.5_1	ENSE00000677364.1_1	iPSC-CVPC vs. Heart	iPSC-CVPC
ENSG00000102081.15_9	FMR1	ENST00000370477.5_1	ENSE00001452818.1_1	iPSC-CVPC vs. Heart	iPSC-CVPC
ENSG00000102081.15_9	FMR1	ENST00000370477.5_1	ENSE00003683954.1_1	iPSC-CVPC vs. Heart	iPSC-CVPC
ENSG00000102081.15_9	FMR1	ENST00000370477.5_1	ENSE00001452816.1_1	iPSC-CVPC vs. Heart	iPSC-CVPC
ENSG00000102081.15_9	FMR1	ENST00000478848.1_1	ENSE00001924358.1_1	iPSC-CVPC vs. Heart	Heart
ENSG00000102081.15_9	FMR1	ENST00000478848.1_1	ENSE00001858290.1_1	iPSC-CVPC vs. Heart	Heart
ENSG00000102710.20_8	SUPT20H	ENST00000350612.11_5	ENSE00003847092.1_1	iPSC-CVPC vs. Heart	iPSC-CVPC
ENSG00000102710.20_8	SUPT20H	ENST00000350612.11_5	ENSE00003650364.1_1	iPSC-CVPC vs. Heart	iPSC-CVPC
ENSG00000102710.20_8	SUPT20H	ENST00000350612.11_5	ENSE00003544703.1_1	iPSC-CVPC vs. Heart	iPSC-CVPC
ENSG00000102710.20_8	SUPT20H	ENST00000350612.11_5	ENSE00003584202.1_1	iPSC-CVPC vs. Heart	iPSC-CVPC
ENSG00000102710.20_8	SUPT20H	ENST00000350612.11_5	ENSE00003671136.1_1	iPSC-CVPC vs. Heart	iPSC-CVPC
ENSG00000102710.20_8	SUPT20H	ENST00000350612.11_5	ENSE00003503267.1_1	iPSC-CVPC vs. Heart	iPSC-CVPC
ENSG00000102710.20_8	SUPT20H	ENST00000350612.11_5	ENSE00003589981.1_1	iPSC-CVPC vs. Heart	iPSC-CVPC
ENSG00000102710.20_8	SUPT20H	ENST00000350612.11_5	ENSE00003615009.1_1	iPSC-CVPC vs. Heart	iPSC-CVPC	phosphorylation
ENSG00000102710.20_8	SUPT20H	ENST00000350612.11_5	ENSE00003519410.1_1	iPSC-CVPC vs. Heart	iPSC-CVPC
ENSG00000102710.20_8	SUPT20H	ENST00000350612.11_5	ENSE00003591174.1_1	iPSC-CVPC vs. Heart	iPSC-CVPC
ENSG00000102710.20_8	SUPT20H	ENST00000350612.11_5	ENSE00003647780.1_1	iPSC-CVPC vs. Heart	iPSC-CVPC
ENSG00000102710.20_8	SUPT20H	ENST00000350612.11_5	ENSE00003482985.1_1	iPSC-CVPC vs. Heart	iPSC-CVPC
ENSG00000102710.20_8	SUPT20H	ENST00000350612.11_5	ENSE00003565426.1_1	iPSC-CVPC vs. Heart	iPSC-CVPC
ENSG00000102710.20_8	SUPT20H	ENST00000350612.11_5	ENSE00003608674.1_1	iPSC-CVPC vs. Heart	iPSC-CVPC
ENSG00000102710.20_8	SUPT20H	ENST00000350612.11_5	ENSE00003502358.1_1	iPSC-CVPC vs. Heart	iPSC-CVPC
ENSG00000102710.20_8	SUPT20H	ENST00000350612.11_5	ENSE00003466297.1_1	iPSC-CVPC vs. Heart	iPSC-CVPC
ENSG00000102710.20_8	SUPT20H	ENST00000350612.11_5	ENSE00003604488.1_1	iPSC-CVPC vs. Heart	iPSC-CVPC	Spt20
ENSG00000102710.20_8	SUPT20H	ENST00000350612.11_5	ENSE00003787359.1_1	iPSC-CVPC vs. Heart	iPSC-CVPC	Spt20
ENSG00000102710.20_8	SUPT20H	ENST00000350612.11_5	ENSE00003598275.1_1	iPSC-CVPC vs. Heart	iPSC-CVPC	Spt20
ENSG00000102710.20_8	SUPT20H	ENST00000350612.11_5	ENSE00003677850.1_1	iPSC-CVPC vs. Heart	iPSC-CVPC	Spt20
ENSG00000102710.20_8	SUPT20H	ENST00000350612.11_5	ENSE00003640589.1_1	iPSC-CVPC vs. Heart	iPSC-CVPC	Spt20
ENSG00000102710.20_8	SUPT20H	ENST00000350612.11_5	ENSE00003657494.1_1	iPSC-CVPC vs. Heart	iPSC-CVPC
ENSG00000102710.20_8	SUPT20H	ENST00000350612.11_5	ENSE00003534794.1_1	iPSC-CVPC vs. Heart	iPSC-CVPC
ENSG00000102710.20_8	SUPT20H	ENST00000350612.11_5	ENSE00003641084.1_1	iPSC-CVPC vs. Heart	iPSC-CVPC
ENSG00000102710.20_8	SUPT20H	ENST00000350612.11_5	ENSE00003606180.1_1	iPSC-CVPC vs. Heart	iPSC-CVPC
ENSG00000102710.20_8	SUPT20H	ENST00000350612.11_5	ENSE00003841810.1_1	iPSC-CVPC vs. Heart	iPSC-CVPC
ENSG00000102710.20_8	SUPT20H	ENST00000484078.5_2	ENSE00001866428.1_1	iPSC-CVPC vs. Heart	Heart
ENSG00000102710.20_8	SUPT20H	ENST00000484078.5_2	ENSE00003662489.1_1	iPSC-CVPC vs. Heart	Heart
ENSG00000102710.20_8	SUPT20H	ENST00000484078.5_2	ENSE00003489912.1_1	iPSC-CVPC vs. Heart	Heart
ENSG00000102710.20_8	SUPT20H	ENST00000484078.5_2	ENSE00003477325.1_1	iPSC-CVPC vs. Heart	Heart
ENSG00000102710.20_8	SUPT20H	ENST00000484078.5_2	ENSE00003611552.1_1	iPSC-CVPC vs. Heart	Heart
ENSG00000102710.20_8	SUPT20H	ENST00000484078.5_2	ENSE00003691353.1_1	iPSC-CVPC vs. Heart	Heart
ENSG00000102710.20_8	SUPT20H	ENST00000484078.5_2	ENSE00003543088.1_1	iPSC-CVPC vs. Heart	Heart
ENSG00000102710.20_8	SUPT20H	ENST00000484078.5_2	ENSE00003692927.1_1	iPSC-CVPC vs. Heart	Heart	phosphorylation
ENSG00000102710.20_8	SUPT20H	ENST00000484078.5_2	ENSE00001925437.1_1	iPSC-CVPC vs. Heart	Heart
ENSG00000102858.13_9	MGRN1	ENST00000586183.5_1	ENSE00002969753.1_1	iPSC-CVPC vs. Heart	iPSC-CVPC
ENSG00000102858.13_9	MGRN1	ENST00000586183.5_1	ENSE00002959105.1_1	iPSC-CVPC vs. Heart	iPSC-CVPC
ENSG00000102858.13_9	MGRN1	ENST00000586183.5_1	ENSE00002774892.1_1	iPSC-CVPC vs. Heart	iPSC-CVPC
ENSG00000102858.13_9	MGRN1	ENST00000415496.5_1	ENSE00001292050.6_1	iPSC-CVPC vs. Heart	Heart
ENSG00000102858.13_9	MGRN1	ENST00000415496.5_1	ENSE00001539175.2_1	iPSC-CVPC vs. Heart	Heart
ENSG00000102901.13_6	CENPT	ENST00000440851.6_2	ENSE00001321702.4_1	iPSC-CVPC vs. Heart	iPSC-CVPC	CENP-T_C
ENSG00000102901.13_6	CENPT	ENST00000440851.6_2	ENSE00003694282.1_1	iPSC-CVPC vs. Heart	iPSC-CVPC	CENP-T_C
ENSG00000102901.13_6	CENPT	ENST00000440851.6_2	ENSE00003525530.1_1	iPSC-CVPC vs. Heart	iPSC-CVPC	CENP-T_C
ENSG00000102901.13_6	CENPT	ENST00000440851.6_2	ENSE00003660044.1_1	iPSC-CVPC vs. Heart	iPSC-CVPC	CENP-T_N; Flexible stalk domain (By similarity); phosphorylation
ENSG00000102901.13_6	CENPT	ENST00000440851.6_2	ENSE00003563610.1_1	iPSC-CVPC vs. Heart	iPSC-CVPC	CENP-T_N; Flexible stalk domain (By similarity); phosphorylation
ENSG00000102901.13_6	CENPT	ENST00000440851.6_2	ENSE00003555720.1_1	iPSC-CVPC vs. Heart	iPSC-CVPC	CENP-T_N; Flexible stalk domain (By similarity)
ENSG00000102901.13_6	CENPT	ENST00000440851.6_2	ENSE00003540279.1_1	iPSC-CVPC vs. Heart	iPSC-CVPC	CENP-T_N; Flexible stalk domain (By similarity); phosphorylation
ENSG00000102901.13_6	CENPT	ENST00000440851.6_2	ENSE00003511041.1_1	iPSC-CVPC vs. Heart	iPSC-CVPC	CENP-T_N; Flexible stalk domain (By similarity)
ENSG00000102901.13_6	CENPT	ENST00000440851.6_2	ENSE00003599234.1_1	iPSC-CVPC vs. Heart	iPSC-CVPC	CENP-T_N; Flexible stalk domain (By similarity)
ENSG00000102901.13_6	CENPT	ENST00000440851.6_2	ENSE00003593560.1_1	iPSC-CVPC vs. Heart	iPSC-CVPC	CENP-T_N; Flexible stalk domain (By similarity)
ENSG00000102901.13_6	CENPT	ENST00000440851.6_2	ENSE00003472910.1_1	iPSC-CVPC vs. Heart	iPSC-CVPC	CENP-T_N; Flexible stalk domain (By similarity); phosphorylation
ENSG00000102901.13_6	CENPT	ENST00000440851.6_2	ENSE00003461620.1_1	iPSC-CVPC vs. Heart	iPSC-CVPC	CENP-T_N; phosphorylation
ENSG00000102901.13_6	CENPT	ENST00000440851.6_2	ENSE00001691564.1_1	iPSC-CVPC vs. Heart	iPSC-CVPC	CENP-T_N
ENSG00000102901.13_6	CENPT	ENST00000440851.6_2	ENSE00001755348.1_1	iPSC-CVPC vs. Heart	iPSC-CVPC
ENSG00000102901.13_6	CENPT	ENST00000564144.5_2	ENSE00002596467.1_1	iPSC-CVPC vs. Heart	Heart
ENSG00000102901.13_6	CENPT	ENST00000564144.5_2	ENSE00002593619.1_1	iPSC-CVPC vs. Heart	Heart
ENSG00000102901.13_6	CENPT	ENST00000564144.5_2	ENSE00002579741.1_1	iPSC-CVPC vs. Heart	Heart
ENSG00000102901.13_6	CENPT	ENST00000569019.5_2	ENSE00002585148.1_1	iPSC-CVPC vs. Heart	Heart
ENSG00000102901.13_6	CENPT	ENST00000569019.5_2	ENSE00002599495.1_1	iPSC-CVPC vs. Heart	Heart
ENSG00000102901.13_6	CENPT	ENST00000569019.5_2	ENSE00002615925.1_1	iPSC-CVPC vs. Heart	Heart
ENSG00000102910.14_5	LONP2	ENST00000566755.5_1	ENSE00002627469.1_1	iPSC-CVPC vs. Heart	iPSC-CVPC	acetylation; Lon; LON
ENSG00000102910.14_5	LONP2	ENST00000566755.5_1	ENSE00001142495.1_1	iPSC-CVPC vs. Heart	iPSC-CVPC	Lon; LON
ENSG00000102910.14_5	LONP2	ENST00000566755.5_1	ENSE00001142486.1_1	iPSC-CVPC vs. Heart	iPSC-CVPC	Lon
ENSG00000102910.14_5	LONP2	ENST00000566755.5_1	ENSE00001142479.1_1	iPSC-CVPC vs. Heart	iPSC-CVPC	Lon; LON
ENSG00000102910.14_5	LONP2	ENST00000566755.5_1	ENSE00001202129.1_1	iPSC-CVPC vs. Heart	iPSC-CVPC	Lon
ENSG00000102910.14_5	LONP2	ENST00000566755.5_1	ENSE00003557537.1_1	iPSC-CVPC vs. Heart	iPSC-CVPC	AAA; Lon; nitrosylation
ENSG00000102910.14_5	LONP2	ENST00000566755.5_1	ENSE00003579224.1_1	iPSC-CVPC vs. Heart	iPSC-CVPC	AAA; Lon; nitrosylation
ENSG00000102910.14_5	LONP2	ENST00000566755.5_1	ENSE00003565212.1_1	iPSC-CVPC vs. Heart	iPSC-CVPC	AAA; Lon; nitrosylation
ENSG00000102910.14_5	LONP2	ENST00000566755.5_1	ENSE00003686933.1_1	iPSC-CVPC vs. Heart	iPSC-CVPC	AAA; Lon
ENSG00000102910.14_5	LONP2	ENST00000566755.5_1	ENSE00003643289.1_1	iPSC-CVPC vs. Heart	iPSC-CVPC	Lon
ENSG00000102910.14_5	LONP2	ENST00000566755.5_1	ENSE00003518429.1_1	iPSC-CVPC vs. Heart	iPSC-CVPC	ChlI; Lon
ENSG00000102910.14_5	LONP2	ENST00000566755.5_1	ENSE00003693964.1_1	iPSC-CVPC vs. Heart	iPSC-CVPC	ChlI; Lon
ENSG00000102910.14_5	LONP2	ENST00000566755.5_1	ENSE00003512013.1_1	iPSC-CVPC vs. Heart	iPSC-CVPC	ChlI; Lon
ENSG00000102910.14_5	LONP2	ENST00000566755.5_1	ENSE00002627294.1_1	iPSC-CVPC vs. Heart	iPSC-CVPC	ChlI; Lon; Microbody targeting signal. {ECO:0000255|HAMAP-Rule:MF_03121}
ENSG00000102910.14_5	LONP2	ENST00000565867.2_1	ENSE00002576135.1_1	iPSC-CVPC vs. Heart	Heart	ChlI; Lon
ENSG00000102910.14_5	LONP2	ENST00000565867.2_1	ENSE00003668059.1_1	iPSC-CVPC vs. Heart	Heart	ChlI; Lon
ENSG00000102910.14_5	LONP2	ENST00000565867.2_1	ENSE00003484399.1_1	iPSC-CVPC vs. Heart	Heart	ChlI; Lon
ENSG00000102910.14_5	LONP2	ENST00000565867.2_1	ENSE00002581528.1_1	iPSC-CVPC vs. Heart	Heart	ChlI; Lon
ENSG00000102910.14_5	LONP2	ENST00000565867.2_1	ENSE00002612836.2_1	iPSC-CVPC vs. Heart	Heart
ENSG00000102910.14_5	LONP2	ENST00000566719.1_1	ENSE00002613713.1_1	iPSC-CVPC vs. Heart	Heart
ENSG00000102910.14_5	LONP2	ENST00000566719.1_1	ENSE00002622818.1_1	iPSC-CVPC vs. Heart	Heart
ENSG00000102921.8_7	N4BP1	ENST00000564124.5_2	ENSE00002606781.1_1	iPSC-CVPC vs. Heart	iPSC-CVPC	RNase_Zc3h12a
ENSG00000102921.8_7	N4BP1	ENST00000564124.5_2	ENSE00003501843.1_1	iPSC-CVPC vs. Heart	iPSC-CVPC	RNase_Zc3h12a
ENSG00000102921.8_7	N4BP1	ENST00000564124.5_2	ENSE00003660574.1_1	iPSC-CVPC vs. Heart	iPSC-CVPC	RNase_Zc3h12a
ENSG00000102921.8_7	N4BP1	ENST00000564124.5_2	ENSE00003688511.1_1	iPSC-CVPC vs. Heart	iPSC-CVPC	phosphorylation; RNase_Zc3h12a
ENSG00000102921.8_7	N4BP1	ENST00000564124.5_2	ENSE00002588011.1_1	iPSC-CVPC vs. Heart	iPSC-CVPC
ENSG00000102921.8_7	N4BP1	ENST00000565423.5_2	ENSE00002602691.1_1	iPSC-CVPC vs. Heart	Heart
ENSG00000102921.8_7	N4BP1	ENST00000565423.5_2	ENSE00002623411.1_1	iPSC-CVPC vs. Heart	Heart	RNase_Zc3h12a
ENSG00000102921.8_7	N4BP1	ENST00000569027.1_2	ENSE00002588257.1_1	iPSC-CVPC vs. Heart	Heart
ENSG00000102921.8_7	N4BP1	ENST00000569027.1_2	ENSE00002587484.1_1	iPSC-CVPC vs. Heart	Heart	RNase_Zc3h12a
ENSG00000102967.12_6	DHODH	ENST00000574309.5_5	ENSE00002682925.1_1	iPSC-CVPC vs. Heart	iPSC-CVPC
ENSG00000102967.12_6	DHODH	ENST00000574309.5_5	ENSE00003895245.1_1	iPSC-CVPC vs. Heart	iPSC-CVPC	DHOD_2_like; nitrosylation; pyrD_sub2; transmembrane-region
ENSG00000102967.12_6	DHODH	ENST00000574309.5_5	ENSE00003655449.1_1	iPSC-CVPC vs. Heart	iPSC-CVPC	active; DHOD_2_like; nitrosylation; pyrD_sub2; Substrate binding
ENSG00000102967.12_6	DHODH	ENST00000574309.5_5	ENSE00003787913.1_1	iPSC-CVPC vs. Heart	iPSC-CVPC	active; DHOD_2_like; pyrD_sub2; Substrate binding
ENSG00000102967.12_6	DHODH	ENST00000574309.5_5	ENSE00002677308.1_1	iPSC-CVPC vs. Heart	iPSC-CVPC
ENSG00000102967.12_6	DHODH	ENST00000571392.1_1	ENSE00002673905.1_1	iPSC-CVPC vs. Heart	Heart	active; DHOD_2_like; pyrD_sub2; Substrate binding
ENSG00000102967.12_6	DHODH	ENST00000571392.1_1	ENSE00002665240.1_1	iPSC-CVPC vs. Heart	Heart	active; DHOD_2_like; nitrosylation; pyrD_sub2; Substrate binding
ENSG00000102967.12_6	DHODH	ENST00000571392.1_1	ENSE00003643249.1_1	iPSC-CVPC vs. Heart	Heart	active; DHOD_2_like; nitrosylation; pyrD_sub2
ENSG00000102967.12_6	DHODH	ENST00000571392.1_1	ENSE00002646357.1_1	iPSC-CVPC vs. Heart	Heart
ENSG00000102967.12_6	DHODH	ENST00000572003.5_1	ENSE00002645322.1_1	iPSC-CVPC vs. Heart	Heart	active; DHOD_2_like; nitrosylation; pyrD_sub2; Substrate binding
ENSG00000102967.12_6	DHODH	ENST00000572003.5_1	ENSE00003514119.1_1	iPSC-CVPC vs. Heart	Heart	active; DHOD_2_like; pyrD_sub2; Substrate binding
ENSG00000102967.12_6	DHODH	ENST00000572003.5_1	ENSE00002647379.1_1	iPSC-CVPC vs. Heart	Heart
ENSG00000102967.12_6	DHODH	ENST00000572003.5_1	ENSE00002669764.1_1	iPSC-CVPC vs. Heart	Heart	DHOD_2_like; pyrD_sub2
ENSG00000103064.15_6	SLC7A6	ENST00000219343.11_2	ENSE00001414924.5_1	iPSC-CVPC vs. Heart	iPSC-CVPC
ENSG00000103064.15_6	SLC7A6	ENST00000219343.11_2	ENSE00000691805.1_1	iPSC-CVPC vs. Heart	iPSC-CVPC	2A0308; transmembrane-region
ENSG00000103064.15_6	SLC7A6	ENST00000219343.11_2	ENSE00003693389.1_1	iPSC-CVPC vs. Heart	iPSC-CVPC	2A0308; transmembrane-region
ENSG00000103064.15_6	SLC7A6	ENST00000219343.11_2	ENSE00003691436.1_1	iPSC-CVPC vs. Heart	iPSC-CVPC	2A0308; transmembrane-region
ENSG00000103064.15_6	SLC7A6	ENST00000219343.11_2	ENSE00003526197.1_1	iPSC-CVPC vs. Heart	iPSC-CVPC	2A0308; transmembrane-region
ENSG00000103064.15_6	SLC7A6	ENST00000219343.11_2	ENSE00003577702.1_1	iPSC-CVPC vs. Heart	iPSC-CVPC	2A0308; transmembrane-region
ENSG00000103064.15_6	SLC7A6	ENST00000219343.11_2	ENSE00003684761.1_1	iPSC-CVPC vs. Heart	iPSC-CVPC	2A0308; transmembrane-region
[truncated: 17,796 more rows]
