# Supplementary material for: In heart failure reactivation of RNA-binding proteins is associated with the expression of 1,523 fetal-specific isoforms
Source: PLoS Comput Biol. 2022 Feb 28;18(2):e1009918. doi: 10.1371/journal.pcbi.1009918 (PMC8912908; doi:10.1371/journal.pcbi.1009918)
Supplement: S11 Table — Shown are marker genes identified for each cluster using the FindAllMarkers function in Seurat. Column A and B report the gene name and tested cell type, respectively; column C represents the % of cells labeled as the cell type described in column B that express the gene; column D represents the % of cells in all other cell types that express the same gene; column E shows the log2 fold change between the average expression level in the cell type described in column B and all other cells; column F and G represent the p-value (Wilcoxon rank sum test) and FDR-adjusted p-value (Bonferroni). All values described in this table were calculated using the FindAllMarkers function in Seurat with parameters min.pct = 0.2, logfc.threshold = 0.1. Only genes with FDR < 0.1 are shown. If a gene is significantly overexpressed in more than one cell type, it is reported multiple times. (CSV) [file pcbi.1009918.s027.csv]

Gene name	Cell type	Cells in cell type with expression (%)	Cells not in cell type with expression (%)	log2 fold change vs. all other cells	p-value (Wilcoxon test)	FDR-corrected p-value
CLDN5	endothelial	67.1	6.9	5.86856109739346	0	0
AQP7	endothelial	76.3	4.3	5.60785153257593	0	0
BTNL9	endothelial	47.7	1.6	5.55821380596471	0	0
CAR4	endothelial	58.6	4	5.50227309074422	0	0
TIMP4	endothelial	56.2	4.1	5.41222337346812	0	0
C1QTNF9	endothelial	76.3	2.3	5.14657572609581	0	0
AQP1	endothelial	71.1	7.7	5.09786581183824	0	0
GPIHBP1	endothelial	94.8	10.9	5.09677864625123	0	0
8430408G22RIK	endothelial	79.9	13.5	5.08094429595695	0	0
LY6C1	endothelial	97.4	29	4.87083698730902	0	0
RBP7	endothelial	48.3	2.3	4.80186251930541	0	0
GPR56	endothelial	66.2	5.1	4.66994537368205	0	0
1190002H23RIK	endothelial	90.6	13.8	4.48333753914074	0	0
USHBP1	endothelial	75.9	4.9	4.39407216990151	0	0
TMEM88	endothelial	89	15.7	4.35090331331525	0	0
FABP4	endothelial	99.2	29.2	4.35005238613952	0	0
KDR	endothelial	86.5	9.2	4.32227045783281	0	0
CD36	endothelial	98.7	31.1	4.17490821199722	0	0
ELTD1	endothelial	81.5	6.4	4.17455101179129	0	0
MYCT1	endothelial	72.5	4.8	4.13263066148101	0	0
CLIC5	endothelial	60.7	5	4.08081947593064	0	0
ROBO4	endothelial	56.7	3.4	4.06169294943998	0	0
ARHGEF15	endothelial	61.5	3	3.92120159038456	0	0
PTPRB	endothelial	82	9.5	3.91432654448581	0	0
CYP4B1	endothelial	64.7	9.3	3.87360231892974	0	0
CYYR1	endothelial	48.2	1.9	3.86513288782677	0	0
SOX18	endothelial	76.4	7.1	3.78678374987648	0	0
ABLIM3	endothelial	57.5	4.2	3.76800187159661	0	0
CDH5	endothelial	94.2	7.5	3.73944537145844	0	0
MGLL	endothelial	94.6	24.8	3.73263430881976	0	0
TIE1	endothelial	78.3	6.8	3.65732120023423	0	0
1810011O10RIK	endothelial	82.6	17.2	3.65491485147978	0	0
PODXL	endothelial	68.6	5.4	3.63303342040249	0	0
FAM101B	endothelial	70.1	11	3.59609114294086	0	0
CD300LG	endothelial	89.5	11.4	3.59349655282638	0	0
FLT1	endothelial	87.3	10.7	3.58379544068009	0	0
TCF15	endothelial	79.7	6.3	3.56836162368878	0	0
TSPAN13	endothelial	95.2	25.8	3.56086716376083	0	0
SLC28A2	endothelial	56.5	6	3.47862423685638	0	0
RASIP1	endothelial	66.7	7.1	3.40668126447365	0	0
TSPAN7	endothelial	87.3	24.7	3.39840568130961	0	0
MYO10	endothelial	64.7	11	3.34375525086651	0	0
CAV1	endothelial	96.1	34.1	3.24429238639045	0	0
S1PR1	endothelial	95	21.9	3.23711922065726	0	0
GPR116	endothelial	91.1	11.1	3.20332110041029	0	0
PPP1R16B	endothelial	66.4	10.2	3.20066506690313	0	0
EGFL7	endothelial	90.1	10.9	3.13221378740368	0	0
CAV2	endothelial	85.3	22.5	3.13008515250177	0	0
PALMD	endothelial	62.2	8.3	3.10995249112565	0	0
KANK3	endothelial	76.1	11.1	3.07112187849106	0	0
KITL	endothelial	74.3	14.9	3.05216740208266	0	0
LIMS2	endothelial	86.3	26	3.03615758469828	0	0
ICAM2	endothelial	75.8	11.1	3.02256975224004	0	0
KCNA5	endothelial	54.2	4.3	2.98024747561146	0	0
F11R	endothelial	77.7	22.3	2.88230689816414	0	0
GIMAP6	endothelial	85	17.2	2.88216432923467	0	0
SGK1	endothelial	84.4	38.5	2.76495867846703	0	0
ESAM	endothelial	88.5	18.3	2.68419700753805	0	0
GIMAP4	endothelial	60.9	7.2	2.65825354838539	0	0
SLC9A3R2	endothelial	91.1	36.1	2.64895215714259	0	0
UNC45B	endothelial	67.6	8.9	2.53927504259121	0	0
JAM2	endothelial	85.6	36.9	2.48723992277934	0	0
LY6A	endothelial	97.5	50.8	2.45608942076202	0	0
PECAM1	endothelial	89	17.3	2.43332096309509	0	0
CD93	endothelial	83.8	17.4	2.39880960483603	0	0
SDPR	endothelial	96.2	45.2	2.34581832125043	0	0
MMRN2	endothelial	70.9	8.5	2.26821129934282	0	0
TINAGL1	endothelial	79.3	18.3	2.18703135467314	0	0
EMCN	endothelial	83.1	11.7	2.13896972506887	0	0
GNG11	endothelial	92.9	55.9	1.89033924690825	0	0
LY6E	endothelial	98	79.2	1.73057459445182	0	0
GPR4	endothelial	49.8	3.4	3.58834895253018	6.48896410109576e-307	1.51458911083676e-302
ECSCR	endothelial	61.4	9.7	2.66435966915376	4.35080306414444e-306	1.01552094320195e-301
PITPNC1	endothelial	80.1	26.6	2.56733626928482	6.81914873076306e-306	1.59165750524741e-301
RASGRP3	endothelial	57.7	7.9	3.44474706990822	1.95348099443007e-302	4.55961998909922e-298
SRGN	endothelial	80.8	27.4	1.76019867009719	1.50948874658907e-301	3.52329768341354e-297
APLNR	endothelial	44.9	2.2	5.42920520805043	2.02535774743007e-299	4.72738751827652e-295
APOLD1	endothelial	64.5	12.2	2.69592223711888	4.31886530899426e-294	1.00806635177235e-289
CEACAM1	endothelial	58.3	9.5	3.59788931858804	2.16342706637455e-292	5.04965511562484e-288
MCF2L	endothelial	44.2	2.1	3.90799812653567	1.41038469249181e-291	3.29197891074512e-287
CTLA2A	endothelial	64.3	11.3	1.80321448884652	9.65475986470574e-290	2.25351750002097e-285
MEOX2	endothelial	53.9	6.9	3.31923341995901	2.46262581582507e-286	5.7480149167173e-282
SOX17	endothelial	44.3	2.7	4.71180550555183	2.18278532094717e-283	5.09483921762279e-279
CALM1	endothelial	99	95.8	1.1180892946538	7.74454149248074e-280	1.80765342975993e-275
ITGA6	endothelial	58.9	10.3	3.2266252028776	1.59094327024652e-278	3.71342068708241e-274
ENG	endothelial	92.4	63.9	1.52605154564483	3.38654418899073e-277	7.90453279152325e-273
PDE2A	endothelial	51.7	6.1	3.37793539001593	5.28060308484103e-277	1.23254556603274e-272
SLC26A10	endothelial	43.2	2.6	4.75970250089458	3.94603957179362e-275	9.21045096452349e-271
HSPA12B	endothelial	55.1	8.2	3.18324592118249	1.06152235608187e-269	2.4776993313307e-265
TMSB4X	endothelial	99.8	98.7	0.942182804972393	7.45085068016628e-269	1.73910305725761e-264
NRP1	endothelial	94.1	79.2	1.68847932490167	2.50178822719746e-266	5.83942390110159e-262
THRSP	endothelial	45	4	4.42307913920834	4.68784715698272e-264	1.09419040491134e-259
ETS1	endothelial	81.6	37	2.21240227712663	1.8980226928472e-260	4.43017476737464e-256
JUP	endothelial	91.4	64.1	1.95373270684859	1.90446550437259e-259	4.44521293375606e-255
PTRF	endothelial	97.5	85	1.33794960618581	5.59960822508334e-258	1.3070045558167e-253
NOS3	endothelial	50.8	5.9	2.2061623695986	9.47884106906097e-257	2.21245629392952e-252
ABCB1A	endothelial	41.2	2.7	3.75205727958036	1.30439755558212e-251	3.04459433448423e-247
MIR126	endothelial	41.6	2.9	2.37445421597018	7.59566044842444e-249	1.77290310526675e-244
AW112010	endothelial	73.2	28.4	2.34432676050897	8.25686834212862e-249	1.92723563973624e-244
CMTM8	endothelial	42.1	3.4	3.82003849001319	2.60934240433189e-248	6.09046610595107e-244
B2M	endothelial	99.3	98.3	0.947224721340928	1.54759444669219e-247	3.61224019802424e-243
SCARB1	endothelial	55.5	10.9	3.1572534991851	9.97628671256644e-246	2.32856508158013e-241
EPAS1	endothelial	86.2	43.5	2.04469602737058	1.5982272873136e-244	3.73042231131868e-240
ETL4	endothelial	48.8	6.3	2.92135943807502	2.82143195413514e-243	6.58550432414683e-239
SEMA7A	endothelial	37.7	1.7	2.88034944569751	4.64269803684936e-243	1.08365214878101e-238
CD38	endothelial	58.3	12.2	2.64030641931876	6.0033292095772e-243	1.40123707080742e-238
CD200	endothelial	80.7	37.3	2.06761808957189	5.44372146421693e-238	1.27061902696287e-233
SH2D3C	endothelial	57	11.8	2.65807169603728	3.15644929324741e-236	7.36746829536878e-232
SNRK	endothelial	82.4	43.1	2.04234194191696	1.31952470509921e-233	3.07990261417206e-229
CDH13	endothelial	55.6	11.3	2.56388064950147	1.11336744387004e-232	2.59871095073707e-228
CXCL12	endothelial	88.5	54.3	1.78108417734853	1.597479207313e-231	3.72867621778927e-227
FLI1	endothelial	80.1	35.7	2.0363797139573	9.1123166544468e-231	2.12690583031443e-226
AFAP1L1	endothelial	52.3	9.5	2.84129968385906	4.93078172645508e-230	1.15089376277188e-225
DUSP3	endothelial	93.5	74.7	1.6798389048375	3.18584119196811e-228	7.43607192617276e-224
ID1	endothelial	75.9	31.4	1.93445538557614	4.69885060652802e-227	1.09675872006971e-222
CCDC85A	endothelial	32.4	0.8	4.3976067233915	7.87387530037266e-225	1.83784123385998e-220
SPARCL1	endothelial	96.2	74.6	1.10658466603933	4.47933162404249e-224	1.04552079436776e-219
EFNB2	endothelial	45.2	5.8	2.97969743818271	1.16447297940931e-222	2.71799638123926e-218
ARHGAP31	endothelial	70	24.4	2.25918669911363	4.45551066152935e-222	1.03996074350757e-217
CTNNBIP1	endothelial	59.9	16.2	2.66075847946898	5.83858148340338e-222	1.36278330404118e-217
GNGT2	endothelial	59.2	15.6	2.42000558072273	1.30639614700886e-218	3.04925924673339e-214
TMEM204	endothelial	78.4	38.5	1.78882000294485	2.33073302049932e-215	5.44016394314745e-211
DLL4	endothelial	36.4	2.5	3.84635448845065	8.23479058735295e-215	1.92208247099405e-210
CLEC1A	endothelial	40.2	4.3	3.45009245156884	2.81414780685017e-211	6.56850239596897e-207
FABP5	endothelial	76.4	33.5	1.04720637512284	3.79552788295794e-211	8.85914163161213e-207
RSAD2	endothelial	41.6	5.3	3.48736990600666	1.07369288186262e-207	2.50610655555553e-203
FAM70B	endothelial	32.7	1.6	4.39724386377119	4.59531173423555e-207	1.07259171188792e-202
DOCK9	endothelial	48.5	8.5	2.67400628822496	2.02728535748412e-206	4.73188675290369e-202
H2-D1	endothelial	99	98.2	0.835970788624039	3.8050185605186e-202	8.88129382210646e-198
BC017612	endothelial	60.7	20.1	2.50134835083724	3.31353851276761e-198	7.73413024265089e-194
ELK3	endothelial	69.1	29	2.2983260859661	9.45716113487401e-197	2.20739598049094e-192
PDGFB	endothelial	40.9	5.3	3.07562273219344	1.12132434556907e-196	2.61728315499276e-192
BCAM	endothelial	68	24.7	1.6764050319923	2.90467811437822e-195	6.77980918677021e-191
ITGA1	endothelial	61.9	18.7	2.08239865466841	1.14703811451414e-192	2.67730166308745e-188
MMP15	endothelial	40.4	5.2	2.93141958693794	1.26507570414392e-192	2.95281320104232e-188
MLLT4	endothelial	75.1	36.9	2.46563366216507	6.15178532841646e-192	1.43588821350569e-187
FLT4	endothelial	38.5	4.5	2.90175435779137	3.55563866968232e-191	8.29921621890551e-187
FSCN1	endothelial	57	16.9	2.55484184683776	4.36153393956306e-186	1.01802563683341e-181
EHD2	endothelial	85.6	61.1	1.59955925487893	4.40064454298417e-186	1.02715444277794e-181
RASSF9	endothelial	32.1	2.4	3.79887717722104	6.74170462639597e-184	1.57358127684708e-179
HSPB1	endothelial	87	63	1.36776350571656	6.90252490173702e-184	1.61111833731444e-179
GATA2	endothelial	41.1	6	2.42597237751547	1.31150650749477e-183	3.06118733914355e-179
GRRP1	endothelial	27.3	0.8	4.18489079378196	8.94199414874932e-183	2.08715085425958e-178
TRP53I11	endothelial	46.4	9.8	2.96337195673562	2.50511185021562e-182	5.84718156958827e-178
COL4A2	endothelial	82.8	49.7	1.68326517034492	8.28344507659251e-181	1.93343891532746e-176
FMO1	endothelial	62.4	23.6	2.5241703794906	1.00734176267355e-180	2.35123640825632e-176
NOTCH4	endothelial	35.3	3.7	2.90753368835385	1.02203852028625e-179	2.38554011020014e-175
TM4SF1	endothelial	89.2	65.7	0.928698598098596	2.20152104125623e-179	5.13857026239617e-175
BC020535	endothelial	29.8	1.8	3.2401897970548	7.80295570062463e-178	1.8212878900828e-173
SLFN5	endothelial	78.5	45.6	1.9464345986709	2.97469278768061e-177	6.94323043572531e-173
SEMA6A	endothelial	47.8	10.4	2.58831132104025	4.70399358682573e-177	1.09795914310099e-172
GIMAP1	endothelial	43.7	8.1	2.3709658598458	3.30483139354159e-176	7.71380695566544e-172
NRP2	endothelial	45.3	9.1	2.76159140806886	1.0053240509686e-175	2.3465268673658e-171
TGTP1	endothelial	30.1	2.1	4.05418736224503	2.29379110997995e-174	5.35393782980421e-170
GJA1	endothelial	67.1	28.7	2.21263092864663	3.84911796634483e-174	8.98422624524546e-170
4930578C19RIK	endothelial	25.4	0.6	4.14774081030863	1.08033171362717e-173	2.52160225277717e-169
PRKCH	endothelial	42.1	7.5	2.50439071924296	3.53512050583493e-171	8.2513247726693e-167
ADCY4	endothelial	45	9.7	2.57978104999156	8.625939442924e-167	2.01338052537289e-162
ARAP3	endothelial	38.5	5.9	2.34760616017872	7.75346975082868e-164	1.80973737454092e-159
ETS2	endothelial	64.1	26	2.16725812357003	2.24488688394189e-163	5.23979047580877e-159
SPNB2	endothelial	95.7	86.7	1.0771523767106	4.45340358496673e-163	1.03946893076708e-158
RAPGEF3	endothelial	38.3	6.4	3.06851616870024	1.31361452189494e-162	3.06610765555499e-158
YBX1	endothelial	93.5	93.6	0.932129167544212	8.5913016915265e-162	2.0052957278192e-157
APBB2	endothelial	62.9	24.7	2.08404726760414	1.47271731306175e-161	3.43746948041742e-157
PCDH17	endothelial	26.1	1.3	3.95366819236993	8.19980781293238e-161	1.91391714161655e-156
BCL6B	endothelial	28.2	2	3.08523364368994	1.50977435811685e-159	3.52396432928055e-155
SOX7	endothelial	52	15.3	2.31755765038412	9.49313746438647e-158	2.21579321556245e-153
ERG	endothelial	30.6	3	2.89247003158618	1.94371957941706e-157	4.53683587031737e-153
SLC6A6	endothelial	62.1	27	2.72636374490174	6.30350886538262e-157	1.47130200426896e-152
PCDH12	endothelial	25.9	1.4	2.90182115427701	2.51843106634887e-156	5.87826995196489e-152
GALNTL4	endothelial	34.4	4.8	2.96411519821618	2.75728639922809e-156	6.43578218443829e-152
JAG2	endothelial	25.2	1.2	2.79637023287818	3.10336685475578e-156	7.24356857568548e-152
N4BP3	endothelial	27.7	2.1	3.72145697319579	1.17375063453989e-155	2.73965135607956e-151
H2-K1	endothelial	96.4	92.6	0.970224896671135	1.3070557166018e-155	3.05079874812026e-151
KLF2	endothelial	86.1	62.3	1.43406865742509	1.99528903509389e-155	4.65720413681264e-151
PLK2	endothelial	46.2	11.7	2.43457086886774	1.37636305466973e-154	3.21256900590463e-150
PPARG	endothelial	33.3	4.7	3.03527505880907	8.28718206678102e-150	1.93431116620736e-145
LDB2	endothelial	34.2	5	2.45936690914944	2.01080896946239e-148	4.69342921562217e-144
PIK3C2B	endothelial	53.3	16.5	1.99860013236872	7.03982967927988e-146	1.64316664544072e-141
2810025M15RIK	endothelial	52.8	18.2	2.29044281869729	9.63840062803728e-145	2.24969909059018e-140
FNBP1L	endothelial	49.1	14.7	2.31178006194814	3.55526156469124e-143	8.29833601814583e-139
TNFAIP1	endothelial	71.5	41	1.77171006029924	6.63334297803426e-143	1.54828858450298e-138
NOS2	endothelial	20.5	0.4	3.7916230629934	7.47494020310405e-141	1.74472579280652e-136
TGTP2	endothelial	41.8	10.2	2.63438396811064	1.02623235680383e-139	2.39532894401581e-135
CLEC14A	endothelial	47.1	13.5	2.20675235422448	1.03002746712096e-139	2.40418711100702e-135
GBP4	endothelial	28.6	3.2	3.11048059457941	1.1395124131763e-138	2.65973592359481e-134
CD81	endothelial	97.7	97.6	0.683210153569244	1.3923677196782e-138	3.24992549450089e-134
APOL10B	endothelial	23.5	1.4	3.63469966630206	3.89260196712025e-137	9.08572225145538e-133
2610305D13RIK	endothelial	34.2	6	2.71926044741883	9.04781640345372e-137	2.11185082673013e-132
RAPGEF4	endothelial	32.1	4.9	2.69244233573023	9.09036542408742e-136	2.12178219363624e-131
CAR8	endothelial	50.7	17.3	2.07608805549406	3.06254944885722e-135	7.14829666857764e-131
RAMP3	endothelial	22.9	1.3	3.57140031908894	1.13170735640942e-134	2.64151814059523e-130
CXCL9	endothelial	20.6	0.6	3.8690901493426	1.18614179438629e-134	2.76857356227703e-130
THBD	endothelial	71.5	41	1.70643753989243	1.67715649285871e-134	3.91465096998153e-130
NRARP	endothelial	28	3.2	2.50956958441906	5.20536096363107e-133	1.21498330252113e-128
DYSF	endothelial	30.9	4.5	2.50147286724893	1.92048557314225e-132	4.48260537627133e-128
PCDH1	endothelial	34.2	6	2.22829265505739	2.56223422811364e-132	5.98051091184004e-128
SHE	endothelial	27.6	3.2	2.96556353919073	7.79961095521184e-132	1.82050719305599e-127
EEPD1	endothelial	34.2	6.4	2.77654541161792	8.18395657318941e-132	1.91021730374814e-127
GIMAP5	endothelial	30.5	4.4	2.52157328059515	1.31634643915619e-131	3.07248422363445e-127
CCDC85B	endothelial	65	36.8	1.6997360876912	4.18868498518375e-131	9.7768096239174e-127
FAM55D	endothelial	24.4	2	3.14833716016328	4.42428897593531e-131	1.03267328987306e-126
ARHGAP18	endothelial	48.5	15.9	2.24279104469924	1.22808378980718e-130	2.86647037378893e-126
PLCB4	endothelial	48.7	16	2.37652135225074	2.17916537631409e-130	5.08638990485471e-126
TCF4	endothelial	93.7	85.6	1.11433605781591	2.84137280468802e-130	6.6320482634223e-126
NOVA2	endothelial	21.2	0.9	2.7391950718318	3.42630638165272e-130	7.99734172541562e-126
TSPAN15	endothelial	35.9	7.1	1.99141334841745	3.03450562416711e-129	7.08283957736845e-125
NES	endothelial	41.8	10.8	2.20433025497135	9.47359869319155e-129	2.21123267097784e-124
ITPKB	endothelial	41.9	10.8	2.20151577695056	1.1634145833293e-128	2.71552597894892e-124
MALL	endothelial	28.1	3.6	2.25492181501171	7.84031742207672e-127	1.83000848948693e-122
TPM4	endothelial	88.8	83.6	1.1025445420528	3.68155184346902e-125	8.59311015784103e-121
STMN2	endothelial	20.9	1.1	4.20383558060106	5.84739014738571e-125	1.3648393343013e-120
WT1	endothelial	25.5	2.7	2.67802901200387	2.52311446899825e-124	5.88920148208882e-120
EFCAB4A	endothelial	44.8	13.5	1.92423389065661	7.96866281402996e-124	1.85996558742273e-119
FGD5	endothelial	39.3	9.5	2.27756194437209	1.23748473365908e-123	2.88841311683365e-119
LIPE	endothelial	43.8	13.1	2.4581478502623	1.53102950072348e-123	3.57357595763867e-119
KIF26A	endothelial	22.3	1.6	3.04557374072743	2.00316691044193e-123	4.6755918856625e-119
COL4A1	endothelial	85.4	62.9	1.27818022168849	7.62409613845651e-123	1.77954027967713e-118
ARHGAP29	endothelial	59.8	25.9	1.73219744825984	1.78478975410317e-122	4.16587776505221e-118
EDNRB	endothelial	44	11.8	0.994385385709889	4.54056917825458e-122	1.0598142518964e-117
GIMAP8	endothelial	21.8	1.5	2.6873596017194	1.04329843537742e-120	2.43516287801443e-116
TBX3	endothelial	29.7	4.8	2.43423579096003	3.78368725373585e-120	8.83150441894486e-116
LNX1	endothelial	36.4	7.9	2.47491945097613	6.60977813087268e-120	1.54278831352699e-115
CASKIN2	endothelial	41.1	11.2	2.16606955217852	9.90445665756605e-120	2.31179922844249e-115
NDRG1	endothelial	48.3	17.1	2.09585246444541	1.54758948013986e-119	3.61222860559444e-115
GGTA1	endothelial	37.3	8.9	2.39906760303048	5.38972581895986e-119	1.25801590340342e-114
DOK4	endothelial	31.1	5.9	2.7427183274549	4.41496199411895e-118	1.0304962790473e-113
PPM1F	endothelial	35.1	7.8	2.4919749234298	1.17316555332882e-117	2.73828571802481e-113
TNFSF10	endothelial	30.8	5.4	2.30001288985109	3.82977331734028e-116	8.93907390000395e-112
IL2RG	endothelial	45.3	15.2	1.77291061103203	6.49416011242673e-116	1.51580191184152e-111
GNAI2	endothelial	92.9	89.7	0.891047181183401	1.42085519197759e-115	3.3164181035949e-111
EFNB1	endothelial	44.9	14.7	2.47430338279926	2.60967588298868e-114	6.09124447848389e-110
RAPGEF1	endothelial	53.9	23.1	2.24010127368988	2.76953562622287e-114	6.4643731051668e-110
H2-Q6	endothelial	34.5	8	2.27399950652576	6.77064959086897e-114	1.58033732100473e-109
PLXND1	endothelial	46.6	15.2	1.78686019464157	1.05227573195234e-113	2.45611678594996e-109
ABI3	endothelial	39.8	11	2.10125276661928	1.94393191398629e-113	4.5373314804354e-109
GPR17	endothelial	21.2	1.7	1.19957676849003	5.35483290670851e-112	1.24987154875483e-107
FAM176A	endothelial	20.7	1.7	3.71397345755733	3.29770929761925e-111	7.69718327157309e-107
B3GNT3	endothelial	26.8	4	2.49219347939005	3.45199511685689e-111	8.05730180225568e-107
CDKN1A	endothelial	80.1	61.5	1.20417198222981	3.29181573658986e-110	7.6834271107744e-106
4931406P16RIK	endothelial	52.6	22.3	1.99005363255709	4.29281572550172e-110	1.00198611848936e-105
LRRC8C	endothelial	46.6	16.8	2.05265766916075	2.27653108808685e-108	5.31365121270353e-104
PTPRM	endothelial	42.8	13.7	2.26477971500693	3.9942445883868e-107	9.32296629375363e-103
PDGFD	endothelial	39.1	11.3	2.24927052958665	5.6444226851387e-107	1.31746469893822e-102
RAMP2	endothelial	78.6	60.4	1.08377903911884	1.49457988253991e-106	3.4884989038364e-102
NOTCH1	endothelial	66.5	37.9	1.48155003717476	5.68055225812655e-106	1.32589770256932e-101
SIGIRR	endothelial	22.7	2.7	2.88446485378122	1.49880026467369e-105	3.49834969777487e-101
TRIM37	endothelial	44.6	14.7	1.44186830563663	1.50652367871838e-105	3.51637691849658e-101
PKP4	endothelial	39.3	11.8	2.40926704817377	4.5777153949661e-104	1.06848455033904e-99
PLSCR2	endothelial	30.3	6.6	2.73284050282585	5.05439117373308e-104	1.17974544386104e-99
RASSF3	endothelial	45.2	15.3	1.84377877384253	1.1691406809953e-103	2.72889126351112e-99
MFNG	endothelial	28.6	5.7	2.75864634129308	1.93239177499063e-103	4.51039564200562e-99
9430020K01RIK	endothelial	60.2	30.9	1.81131882702301	4.22222444121528e-103	9.85509406824058e-99
TRIB2	endothelial	36.3	9.7	1.84226531370647	1.55866689329746e-102	3.6380843956456e-98
LMCD1	endothelial	35.2	9.5	2.17318897274867	1.95421280249653e-102	4.56132810230716e-98
AKAP2	endothelial	81.8	60.8	1.23685905733331	1.96162389959508e-101	4.57862634404487e-97
THSD1	endothelial	23.5	3.2	2.63399124804002	3.22553524096826e-101	7.52872180594402e-97
MCC	endothelial	45	16.5	2.13211787201941	2.39496550260174e-99	5.59008897962271e-95
LMO7	endothelial	30.5	6.5	1.95647700139399	4.24541392912435e-99	9.90922065196914e-95
EFR3B	endothelial	28.5	5.8	2.76145603203701	6.24467168069327e-99	1.45756881699062e-94
SCARF1	endothelial	28.5	5.8	2.45508769575271	9.19903958850579e-99	2.14714783035314e-94
GBP9	endothelial	30.7	6.9	2.29387942033163	5.2018298090188e-98	1.21415909572308e-93
RNF125	endothelial	36.3	10.5	2.11488540987788	1.45873497809676e-97	3.40483331237565e-93
PRKD2	endothelial	38.5	11.9	2.16897756224996	6.14140505439158e-97	1.43346535374554e-92
FLNB	endothelial	39.1	12.4	2.06314103460537	2.06092193569759e-96	4.81039789011175e-92
RAC1	endothelial	88.7	90.2	0.888245879781777	3.30047324348482e-96	7.70363459761792e-92
TEK	endothelial	63.7	32.4	1.41408338962888	5.28689432433138e-96	1.23401400424219e-91
TSC22D1	endothelial	75.8	60.6	1.33467062718762	7.84633336976263e-96	1.8314126718363e-91
APLP2	endothelial	88.3	86	0.852593726574882	2.82137913364835e-95	6.58538103584861e-91
IFI44	endothelial	21.2	2.6	2.95059708527775	5.07631122259398e-95	1.18486180246566e-90
EFNA1	endothelial	39.8	13.3	2.00877070837321	5.19504141595756e-95	1.21257461689865e-90
PLEKHG1	endothelial	30.8	7.4	2.32740561959243	8.90162140775298e-95	2.07772745278362e-90
MYL12A	endothelial	93.5	95.7	0.637952637678481	5.47256124643269e-94	1.27735052052985e-89
SORBS1	endothelial	56.5	26.3	1.43022831844637	9.73225559745021e-94	2.27160577900085e-89
PTPRG	endothelial	38.1	12	2.2053168982602	1.29946491314447e-93	3.0330810537705e-89
STAP2	endothelial	21.7	3	3.2848051354403	3.78721100621601e-93	8.83972920960879e-89
BST2	endothelial	73.7	59.5	1.28395301642641	1.82438388507572e-92	4.25829442615525e-88
DAB2IP	endothelial	43.6	16.6	2.00099948352734	2.05750839231255e-92	4.80243033849673e-88
CDC42EP1	endothelial	64.1	40.5	1.4875899661052	2.25508161167966e-92	5.2635859898215e-88
DUSP6	endothelial	56.8	28.8	1.6169088490265	1.73686110378278e-91	4.05400750233939e-87
ABCG2	endothelial	45.2	18.6	2.14395002322626	1.95201876187952e-91	4.55620699210299e-87
TGM2	endothelial	61.9	35.4	1.65422536307334	2.18427245790393e-91	5.09831034399356e-87
FRY	endothelial	47.1	19.6	1.7319509376268	3.3544658091974e-91	7.82965864524766e-87
MAGI1	endothelial	32.1	8.2	1.95644991056147	3.9547153951538e-91	9.23070120382849e-87
S100A16	endothelial	79.1	66.3	1.0102296920652	8.42889296262069e-91	1.96738790640529e-86
TNFRSF10B	endothelial	21.3	3	2.63483603748521	2.47023807168803e-90	5.76578268312702e-86
WSCD1	endothelial	21.1	3	3.41270829768484	4.48398718221138e-89	1.04660744819996e-84
D8ERTD82E	endothelial	23.4	3.9	2.45091077374408	4.67915008358623e-89	1.09216042100986e-84
FKBP1A	endothelial	86.4	86.7	0.880598854099078	1.2247701758238e-88	2.85873606739034e-84
LPHN2	endothelial	33.9	9.5	1.99346245633974	1.32713331677172e-88	3.09766187467688e-84
ADAM15	endothelial	66.4	46.1	1.63740187443097	4.84114724574716e-88	1.12997217862984e-83
MTSS1	endothelial	41	14.7	1.76114159705069	3.83040036721485e-87	8.94053749711618e-83
ACTN4	endothelial	80.5	67.8	1.24748703468034	4.82678252947459e-86	1.12661931020466e-81
SHANK3	endothelial	21.4	3.3	2.18901223171948	5.76988891598067e-86	1.34674977187905e-81
PPP1R13B	endothelial	34.4	10.6	2.08305302795547	2.23614291716094e-85	5.21938118294536e-81
CTNNB1	endothelial	79.4	65.2	1.29597730112783	6.74409032312328e-85	1.57413812232021e-80
RIN3	endothelial	33.6	9.5	1.59825689023745	4.27661418308522e-84	9.98204516473921e-80
CDKN1C	endothelial	59.9	36.7	1.68371905253064	1.11433462103166e-83	2.60096843894999e-79
NOSTRIN	endothelial	31.7	8.7	1.66801798771247	1.39626312648032e-83	3.25901776351772e-79
ITPRIPL1	endothelial	59.1	34.6	1.67675591011386	3.49793662422812e-83	8.16453387461086e-79
BC028528	endothelial	43.7	18.5	1.64422148713666	2.47206404984834e-82	5.770044698751e-78
ICA1	endothelial	22.8	4.2	2.53104114542439	4.44240437891851e-82	1.03690160608337e-77
KLK8	endothelial	21.3	3.6	2.55515319713	1.34331532088007e-81	3.13543229046616e-77
PLXNA2	endothelial	39.1	14	2.03581698175235	2.31527748448317e-81	5.40408917653217e-77
PREX2	endothelial	56.3	28.5	1.53597753607686	3.89147330432041e-81	9.08308783961426e-77
TSPAN18	endothelial	41.3	16.1	1.94942500048644	4.1620012310482e-81	9.7145270733896e-77
ANXA3	endothelial	63.6	41.1	1.37839687922531	7.26691874795986e-81	1.69617150496131e-76
SPATA13	endothelial	27.2	6.5	2.00616620800682	8.66445613289236e-81	2.02237070597841e-76
PIK3R6	endothelial	20.9	3.5	2.79638157466071	2.67049240144518e-80	6.2331963142132e-76
B4GALT4	endothelial	33.6	11.1	2.28867464865386	3.86350960592601e-80	9.0178177711919e-76
EHD1	endothelial	65.2	43.3	1.50404410173892	4.58669499825952e-80	1.07058047954375e-75
ATP5J	endothelial	88.9	87.7	0.642163119841208	6.12861481893444e-80	1.43047998488749e-75
LIMCH1	endothelial	37.6	13.5	1.86236083737781	8.22199876967126e-80	1.91909673282897e-75
FAM65A	endothelial	48	21.7	1.85116478784814	1.09943812112094e-79	2.5661985185084e-75
UTRN	endothelial	60	35.7	1.60225390702613	2.64966757919204e-79	6.18458909659215e-75
DCBLD1	endothelial	20.6	3.4	2.34256920987856	9.94245913376651e-79	2.32066938641244e-74
SULT1A1	endothelial	51.2	27.2	1.70873946617049	4.77979240155879e-78	1.11565134444784e-73
LRRC8A	endothelial	88	80.2	0.993334404469135	8.40988139374955e-78	1.96295041611508e-73
CTNNA1	endothelial	81.1	70.5	1.14539507024072	5.57531081440101e-77	1.30133329718934e-72
QK	endothelial	74.4	57.7	1.42296369255941	6.00024800515594e-77	1.40051788688345e-72
MYL12B	endothelial	88.4	87.9	0.796012729101806	2.52458554091803e-76	5.89263511105678e-72
PIM3	endothelial	50.8	27.8	1.77685633349215	3.27451109263827e-76	7.64303634132699e-72
TSPAN2	endothelial	32	10.1	2.23814774923331	4.05224881357509e-76	9.45835395576562e-72
FAM43A	endothelial	48.8	23.9	1.58637361232039	5.74142120644023e-76	1.34010512379521e-71
CFL1	endothelial	93.5	96.2	0.495408975099717	7.24463556506698e-76	1.69097038724228e-71
INF2	endothelial	24.1	5.3	2.10507611085769	9.33399205013388e-76	2.17864708442175e-71
ADIPOR1	endothelial	73.6	60.4	1.14379608447094	1.44755340297937e-75	3.37873439789415e-71
GNB1	endothelial	95.9	97.7	0.596106582665661	1.63829876155437e-75	3.82395313934406e-71
ARHGAP27	endothelial	23.6	5.1	2.45176168302925	2.63459364524945e-75	6.14940502737675e-71
MYL6	endothelial	92.5	94.6	0.541785492496578	2.76683872858362e-75	6.45807827638702e-71
MCAM	endothelial	34.1	10.8	1.16593395017077	2.83464265430232e-75	6.61633941940704e-71
PTP4A3	endothelial	58	35.2	1.38808100363062	4.1362400077383e-75	9.65439780206196e-71
EPHB4	endothelial	40.6	16.4	1.84570565529761	6.69828037232853e-75	1.5634456217052e-70
TSPAN12	endothelial	52.3	28.4	1.62164584182355	9.44376250104515e-75	2.20426860536895e-70
UACA	endothelial	41.7	18.1	2.1137415315048	1.48026241305176e-74	3.45508049830412e-70
RIPPLY3	endothelial	22.1	4.6	2.56685222220576	2.08300406957159e-73	4.86193979878705e-69
PLCB1	endothelial	21.1	4	2.47353228702327	9.30930363417755e-73	2.17288456125338e-68
CHEK2	endothelial	22.9	5.1	2.37864604306028	4.93621372336493e-72	1.15216164517061e-67
LPL	endothelial	82.5	68	0.944441564869726	5.50662284533686e-72	1.28530083833008e-67
SPNS2	endothelial	20.1	3.7	2.43457825458699	1.06934665978314e-71	2.49596203859982e-67
MYO1B	endothelial	36.4	13	1.05949922046013	5.99196539889715e-71	1.39858464375658e-66
GRAP	endothelial	38.7	16.1	1.77478574631105	1.28677481499463e-70	3.00346109567898e-66
GNAS	endothelial	95.2	95.9	0.627428467300305	1.61847295296748e-70	3.7776777195214e-66
MAP3K11	endothelial	36.9	14.3	1.79150918155421	2.050952485676e-70	4.78712819681636e-66
ALPL	endothelial	33.6	12.4	2.5340238041028	6.86720284095487e-70	1.60287381510728e-65
CCND1	endothelial	52	28.5	1.4665220768547	1.86294118935117e-69	4.34829103006457e-65
CASZ1	endothelial	20.5	4	2.06555866534312	8.24634877019286e-69	1.92478026645072e-64
ABLIM1	endothelial	66.4	43.8	1.34521706160401	7.05149820002814e-68	1.64589019486857e-63
RAPGEF5	endothelial	24	5.9	1.99278957102814	1.96134720670553e-67	4.57798051517137e-63
ADORA2A	endothelial	22.9	5.5	2.03115491253717	2.42459464253683e-67	5.65924635514522e-63
DENND5B	endothelial	45.6	21.5	1.54882466446758	2.61342856770214e-67	6.10000361987357e-63
HECW2	endothelial	23	5.5	2.11475761223894	6.0067273197732e-67	1.40203022370826e-62
APP	endothelial	88.4	86.2	0.772219980675084	3.49754817782858e-65	8.16362720186969e-61
GBP7	endothelial	54	32.5	1.74195706371325	1.46195972182223e-64	3.41236018670526e-60
SPARC	endothelial	97.7	91	0.437547861900853	1.66705097490835e-64	3.89106368053357e-60
CRIP2	endothelial	91.2	81.4	0.525885428123228	1.88236545093692e-64	4.39362919903187e-60
HDAC7	endothelial	50.1	26.3	1.62446013515629	5.30101876572399e-64	1.23731079010764e-59
CBFA2T3	endothelial	55.8	30.3	1.03826265303326	1.09106014130654e-63	2.54664347582359e-59
MALAT1	endothelial	99.3	99.8	0.442710441468925	9.90575311232671e-63	2.31210183394818e-58
TJP1	endothelial	50	27.9	1.76226429064015	2.96824320125201e-62	6.92817645604232e-58
MYH9	endothelial	80.6	64.1	1.00850126718075	6.23029534507671e-62	1.45421323649435e-57
ID3	endothelial	89.3	70.8	0.448454255119678	8.91118753061097e-62	2.07996028151991e-57
IMPDH1	endothelial	35.5	15.1	1.82382989443662	3.00704070241103e-61	7.01873370349759e-57
SGMS1	endothelial	52.5	30.5	1.50682170718217	1.26871641371796e-60	2.96131098125909e-56
LYN	endothelial	48.8	24.3	1.13303405712746	1.36482679192085e-60	3.18564221502245e-56
CD151	endothelial	72.9	64.1	1.03073312750313	2.21719179587363e-60	5.17514737074864e-56
ST8SIA4	endothelial	21.2	5.2	2.3598116369096	3.19192994542905e-60	7.45028368562595e-56
ABCC4	endothelial	29	10.3	2.63456483385142	5.84265271493829e-60	1.36373357019375e-55
PPAP2B	endothelial	83.9	71.1	0.798690994879226	7.11201601804402e-60	1.66001565877165e-55
MNDAL	endothelial	52.1	29.9	1.53552435586576	1.69965112970677e-59	3.96715570184858e-55
PPP1R2	endothelial	70.8	62.1	1.25645575982623	3.57402594618682e-59	8.34213396099466e-55
MSN	endothelial	78	68.4	1.04219371383848	6.23988330293295e-59	1.45645116173758e-54
TANC1	endothelial	34.2	13.7	1.7807385168611	1.09819948745619e-58	2.56330742367148e-54
CRIM1	endothelial	45	22	1.49869824970949	2.07521386881145e-58	4.84375669119281e-54
S100A13	endothelial	70.9	64.2	1.11336458590199	4.27428934519504e-58	9.97661876061974e-54
SMAGP	endothelial	37.6	16.2	1.1269295803374	7.34614423940943e-57	1.71466352692055e-52
LGALS9	endothelial	66.9	54.1	1.28009330150079	1.33791129882125e-56	3.12281876257868e-52
EBF3	endothelial	26.6	9	2.09321178975978	1.1103780996362e-55	2.59173352236086e-51
TMBIM6	endothelial	87	91.4	0.678525921685145	1.33470135326066e-55	3.11532642864571e-51
ARGLU1	endothelial	89	88.9	0.916003245428655	1.33365101248187e-54	3.11287482823392e-50
ZNRF1	endothelial	36.1	16.3	1.78380291082155	6.42557327131032e-54	1.49979305725654e-49
FZD4	endothelial	41.2	21.8	1.64462746179574	9.15929059600562e-53	2.13787001801367e-48
NFKBIA	endothelial	87.9	84.5	0.615404183937671	1.39252667878125e-52	3.25029652094332e-48
MYZAP	endothelial	23	6.7	1.43524281488554	2.08989513438242e-52	4.87802423316202e-48
SEPT4	endothelial	53.5	34.3	1.17296011372634	3.27057397512964e-52	7.63384671535009e-48
IIGP1	endothelial	34.8	15.8	1.92907833334211	3.34135629225883e-52	7.79905972176133e-48
PLOD1	endothelial	60.4	45.7	1.42177209122431	3.68691123794635e-52	8.60561952049059e-48
2900026A02RIK	endothelial	30.7	12	1.86897897690116	3.90503127169836e-52	9.11473349127115e-48
SYPL	endothelial	61.1	48.5	1.39878178788104	8.16571787587779e-52	1.90596020940863e-47
TMCC3	endothelial	50	30.1	1.55717644683314	1.39440365071636e-51	3.25467756113706e-47
IFI203	endothelial	46.5	25.9	1.43151716823445	1.49351509384444e-51	3.48601358054231e-47
MYO18A	endothelial	31.1	12.3	1.70451977694085	1.83421720160976e-51	4.28124637027733e-47
CDK17	endothelial	33.9	14.5	1.67356156735021	2.41637315102719e-51	5.64005657181257e-47
LPAR6	endothelial	38.9	19	1.72932045391132	5.96739954341371e-51	1.39285072742819e-46
CLTB	endothelial	59.5	47	1.37937121316512	2.75860499425351e-50	6.43885991708711e-46
RASAL2	endothelial	34.9	15.5	1.33126203007993	1.23735934168271e-49	2.88812043942162e-45
EXOC6	endothelial	26.4	9.6	1.96627629439829	3.99218304267471e-49	9.31815443990704e-45
SPNA2	endothelial	64	47.9	1.3309767182398	1.67675475255941e-48	3.91371326794892e-44
PRDM16	endothelial	22.6	7.2	2.03185518307899	2.2673514420851e-48	5.29222500097084e-44
CLIC4	endothelial	78.7	72	1.18755645479748	2.88561963690926e-48	6.7353247945099e-44
CALCRL	endothelial	53	33.2	1.20774930580532	5.10762407956612e-48	1.19217053641153e-43
TMEM140	endothelial	51.3	35.4	1.29583169095417	8.88068195999591e-48	2.07283997628265e-43
HRCT1	endothelial	29.2	12.1	1.59989856903774	1.44578107278224e-47	3.37459760198102e-43
MAP4K2	endothelial	21.1	6.4	1.81182158886676	1.84073332697713e-47	4.29645565849733e-43
GCH1	endothelial	24.4	8.7	2.13752868464167	2.51904187212348e-47	5.87969563372342e-43
6230427J02RIK	endothelial	26.6	10.6	1.97859954914839	8.09079017935952e-47	1.88847133576431e-42
RASGRP2	endothelial	29.7	11.8	0.989622767942322	8.17911563009034e-47	1.90908737921939e-42
PLSCR1	endothelial	28.7	12.3	2.06060803711768	9.69787933288973e-47	2.26358201508979e-42
MAP3K1	endothelial	55.6	38	1.2810750578225	9.91657374093886e-47	2.31462747687254e-42
ECE1	endothelial	79.9	67.3	0.646629525686557	1.09148148016492e-46	2.54762692285295e-42
TPST2	endothelial	49	30.8	1.48614783826526	3.98876776741357e-46	9.31018284592002e-42
FMNL3	endothelial	31.4	13.4	1.52517601853289	1.04892983287764e-45	2.4483071229197e-41
PPAPDC2	endothelial	22.5	7.8	2.3533113329081	1.69008162683127e-45	3.94481952518688e-41
VAMP3	endothelial	56.9	42.6	1.37904263909423	4.00997859801872e-45	9.3596910456355e-41
HSPG2	endothelial	65.9	47.1	1.1332203755445	2.29881207789031e-44	5.36565727100376e-40
ELOVL5	endothelial	51.2	33.6	1.50277739058838	2.52650439096201e-44	5.89711389894443e-40
CLASP2	endothelial	44.7	78	0.180565427168374	4.02881150550176e-44	9.40364893499165e-40
PPIA	endothelial	95.8	97.8	0.339723020757362	4.73708404203123e-44	1.10568278625051e-39
CDS2	endothelial	47.4	29.6	1.42304080880552	6.51949053647015e-44	1.5217142861175e-39
CYTH1	endothelial	34.8	16.6	1.44330006038566	1.32506218945501e-43	3.09282765640694e-39
FERMT2	endothelial	67.5	55.6	1.01448921426219	2.19071651431488e-43	5.11335141606236e-39
SEC14L1	endothelial	58.9	39.7	1.10926832711456	2.30889527672514e-43	5.38919246540416e-39
PDZD2	endothelial	32.8	15.3	1.58979910241379	4.62418954532363e-43	1.07933208177399e-38
TUBB4B	endothelial	64.9	55.4	1.02729257238272	4.86169293261521e-43	1.13476774740172e-38
HNRNPF	endothelial	73.7	75.5	0.888812750384141	6.88307337621655e-43	1.60657815674271e-38
XDH	endothelial	64.6	49.6	1.2527920244026	7.07420823487591e-43	1.65119094410239e-38
TES	endothelial	21.2	7	1.76581248905701	1.28910218733183e-42	3.00889341545123e-38
YES1	endothelial	23.1	8.3	1.95662252514858	1.92051776175462e-42	4.48268050771145e-38
RAB11A	endothelial	69.1	63.4	1.01553559399296	3.19091123660041e-42	7.44790591734903e-38
NEDD9	endothelial	38.2	20.3	1.58741077910155	6.34445491744221e-42	1.48085922228019e-37
H2-Q4	endothelial	51.5	33.7	1.18324570687841	1.5938084907453e-41	3.72010839824861e-37
SP100	endothelial	55.2	38.9	1.17968359531858	2.74445292785632e-41	6.40582757890943e-37
CARD10	endothelial	25.3	10	1.85428736514268	2.86468857683616e-41	6.68646960719328e-37
SNCAIP	endothelial	22.6	7.9	1.17098173771225	5.44461194261961e-41	1.27082687352684e-36
PPM1H	endothelial	35.3	18.3	1.63321485948922	6.69148183035321e-41	1.56185877402274e-36
KIFC3	endothelial	26	10.7	1.90833177617906	9.33330125930039e-41	2.1784858469333e-36
LBR	endothelial	50.4	33.7	1.38596035331859	1.14605507094096e-40	2.6750071410833e-36
RRAS	endothelial	70	63.1	0.848492948453886	1.2753405455337e-40	2.97677236733021e-36
DLC1	endothelial	59.5	40.3	0.98349704794453	3.84828553678376e-40	8.98228327140697e-36
IRAK2	endothelial	25.6	10.4	1.78201187764965	9.53690133997788e-40	2.22600814176424e-35
KLF6	endothelial	72.7	66.3	0.910967530522838	1.45715944106984e-39	3.4011558514011e-35
FEZ2	endothelial	51	36.5	1.32423988575197	1.86360472942946e-39	4.34983979896131e-35
MMD	endothelial	24.8	10.3	1.86966816820839	3.27732303163328e-39	7.64959968813524e-35
HYAL2	endothelial	33.8	17.8	1.5394533903845	1.13028816010427e-38	2.63820559449939e-34
CTLA2B	endothelial	25.8	10.7	1.47037662182268	1.24986011680531e-38	2.91729849863527e-34
LUZP1	endothelial	55.6	42.6	1.26031636083623	1.35447989188115e-38	3.1614915156398e-34
LOC545261	endothelial	28.5	13.2	1.44839333257878	1.56096183240398e-38	3.64344101301412e-34
RFTN1	endothelial	45.7	30.1	1.59289182918804	3.11889364605266e-38	7.27980965925151e-34
ADARB1	endothelial	26.9	11.7	1.8598841469056	3.485282690504e-38	8.13499832790538e-34
TECPR1	endothelial	35	18.5	1.64034792881537	4.14985285983419e-38	9.68617156013899e-34
PSMB9	endothelial	46	30.6	1.20650545853143	5.44267602559792e-38	1.27037501113481e-33
SERINC3	endothelial	89.4	85.7	0.639266575109247	6.0615573427523e-38	1.41482809937181e-33
ACER2	endothelial	23.9	9.1	0.942078886281006	1.08914361073884e-37	2.54217010182553e-33
BMP6	endothelial	26.8	12.1	1.59180065789549	2.1745222668951e-37	5.07555242315984e-33
NCK2	endothelial	28.1	12.9	1.58098041455949	3.88468165664978e-37	9.06723545478625e-33
HPCAL1	endothelial	42	27.3	1.4438861961132	8.838486838736e-37	2.06299121302937e-32
TMOD3	endothelial	67.2	56.3	1.04618756409871	1.96542827960468e-36	4.58750614742529e-32
MYADM	endothelial	86.5	88.1	0.850095770722324	2.33576560691923e-36	5.45191050311018e-32
ARPC3	endothelial	77.8	78.6	0.674972302563776	5.11671601768062e-36	1.19429268568683e-31
SAMD9L	endothelial	36.4	19.8	1.40101880672541	7.02851402449079e-36	1.6405254584564e-31
MAP4K3	endothelial	26.7	12	1.61479846235778	1.32191809330332e-35	3.08548902157928e-31
PSMB8	endothelial	66.5	57.6	0.912807654866504	4.03931195405546e-35	9.42815803196086e-31
PSME2	endothelial	70.4	67.3	0.883530027243483	4.39739949356358e-35	1.02639701579268e-30
IFITM2	endothelial	94.9	94.5	0.322495630285883	3.09063839019415e-34	7.21385906655216e-30
KCTD12B	endothelial	22.7	9.5	1.82932552355176	3.82846132503515e-34	8.93601157876454e-30
WASF2	endothelial	72	70.1	0.843953342886398	7.92556968751931e-34	1.84990722076388e-29
PLS3	endothelial	60.6	49.5	1.2586847404207	9.57655438119683e-34	2.23526355811515e-29
MYO1E	endothelial	27.5	13	1.72258751200828	1.57297748871377e-33	3.6714867564068e-29
GM9766	endothelial	31.4	16.4	1.63421426663927	2.40797522952873e-33	5.62045498324302e-29
FAT4	endothelial	21.5	8.7	1.78848836752758	4.06402539955362e-33	9.4858416850981e-29
PCP4L1	endothelial	26.4	11.7	0.63422676394422	4.77630718409427e-33	1.11483785983944e-28
PNPLA2	endothelial	45.5	31.9	1.31069140555979	6.84209032970951e-33	1.5970123038575e-28
BTG2	endothelial	83.3	75.1	0.43162868218417	7.37892252991814e-33	1.72231430770819e-28
PICALM	endothelial	65.8	50.4	1.05314618592835	7.73307324132245e-33	1.80497662525707e-28
TNS1	endothelial	58.3	43.2	1.07393229415678	1.49689608206545e-32	3.49390514514896e-28
TSPAN9	endothelial	44.3	29	1.34758193348507	1.72749237274741e-32	4.03213994722974e-28
KLF4	endothelial	60.7	48.7	1.26447467476937	2.25124520315015e-32	5.25463142867277e-28
RGP1	endothelial	28.1	14.2	1.70997581860595	3.07509517140896e-32	7.17757963958565e-28
BCL2L1	endothelial	53	40.5	1.08559878756659	1.45127255825855e-31	3.38741527823127e-27
SYNE1	endothelial	36.4	21.3	1.53847667659965	1.84979874122581e-31	4.31761524189518e-27
PTMA	endothelial	93.2	96.9	0.441084157428742	2.74918896917564e-31	6.41688197295286e-27
GOPC	endothelial	30.7	16.3	1.50762256217188	9.62610022462855e-31	2.24682805343055e-26
ART3	endothelial	31.8	16.2	0.575680993451706	1.27117958964427e-30	2.96706028018869e-26
HSPA8	endothelial	94.1	98.5	0.395190004146443	1.50283223972295e-30	3.50776073073735e-26
PHLDB2	endothelial	29.3	14.9	1.15910466354836	1.56429976664851e-30	3.65123208533428e-26
RGL2	endothelial	31.7	18	1.86504445083632	1.71003517691138e-30	3.99139310642886e-26
NUTF2	endothelial	20.1	41.9	0.14521753985202	2.90740710484235e-30	6.78617892341252e-26
ADIPOR2	endothelial	36.8	22.4	1.46184786353064	7.63806608761753e-30	1.78280100551081e-25
SORBS3	endothelial	61.6	49.1	0.93116275176687	9.82144365576976e-30	2.29242316369322e-25
MYLIP	endothelial	37.6	23.3	1.27208995200955	1.71267187073478e-29	3.99754741348206e-25
MYO1C	endothelial	52.8	38.9	1.18266488479618	3.21795587112814e-29	7.5110307988002e-25
CYB5R1	endothelial	33.1	19.4	1.41921788428726	4.12728669166039e-29	9.63349986700452e-25
DUSP1	endothelial	92.3	89.2	0.288308068755061	5.73340101686076e-29	1.33823313134547e-24
HSP90AB1	endothelial	96.2	98.2	0.325154838319087	8.46221017421714e-29	1.97516447676402e-24
NDUFA8	endothelial	62.4	58.2	0.802639990897238	1.14774334429661e-28	2.67894773992272e-24
DHRS3	endothelial	82.2	76.9	0.549743710545645	1.17123651547086e-28	2.73378315076053e-24
EXOSC2	endothelial	40.1	21.8	0.303388925764792	1.33411419883686e-28	3.11395595150512e-24
HNRNPH2	endothelial	29.4	52.1	0.172391684964191	1.80764293741188e-28	4.21921938021308e-24
CDC42EP3	endothelial	52.7	39.1	0.782918382130931	1.8710401223874e-28	4.36719474966442e-24
RNF144A	endothelial	36.4	22.3	1.46018759007917	2.55127912540257e-28	5.95494060660213e-24
FAM36A	endothelial	26.4	49.2	0.162716645895848	2.61590362004159e-28	6.10578063953909e-24
ADH1	endothelial	36.4	21.7	0.511346028240386	2.71261144398181e-28	6.33150637139795e-24
STX3	endothelial	22.9	10.8	1.79794727343834	2.73394327135608e-28	6.38129698967224e-24
WWTR1	endothelial	48.7	36.3	1.21272229366644	3.11118721562955e-28	7.26182208000093e-24
ATP6V0D1	endothelial	32.4	55.6	0.161426760244928	4.63841805807425e-28	1.08265315893511e-23
KCTD10	endothelial	44.7	33.8	1.38558392264804	5.16153324298092e-28	1.20475347424418e-23
H2AFJ	endothelial	27.4	49.4	0.102206692740458	8.48360228306402e-28	1.98015760888997e-23
FAM171A1	endothelial	27.5	14.5	1.45258394789463	4.73053407433476e-27	1.10415395829047e-22
LDHA	endothelial	82.1	84.6	0.57487977766954	6.06903777060871e-27	1.41657410603778e-22
COX6A1	endothelial	81.8	86.1	0.539197165639193	6.12582538862763e-27	1.42982890395957e-22
ACTG1	endothelial	95.1	97	0.374697001198739	1.99003842316253e-26	4.64494868350367e-22
TXNIP	endothelial	84.2	88.5	0.614602444624802	3.20817998600747e-26	7.48821290534004e-22
ACLY	endothelial	43.7	32.4	1.58876547935889	3.2216348682498e-26	7.51961794598185e-22
MESDC1	endothelial	33.6	20.7	1.35846006049737	5.02543145439091e-26	1.17298595576938e-21
ARID5B	endothelial	53.4	40.6	0.967655164462789	6.32240126112176e-26	1.47571167835843e-21
GNA11	endothelial	62	54.9	0.975080654532902	6.58581744783528e-26	1.53719565049923e-21
XAF1	endothelial	44.3	30.9	1.04088780952206	8.4143662893898e-26	1.96399723560647e-21
H2-T24	endothelial	25.7	13.6	1.66449745657912	1.02483774876572e-25	2.39207378939407e-21
PLEKHO1	endothelial	30.2	15.9	0.946565437519147	1.2305328557289e-25	2.87218673855683e-21
PPP2R5A	endothelial	45.5	32.9	1.1446849010584	1.36190204814733e-25	3.17881557058069e-21
TMEM184B	endothelial	45	32.8	1.41642696152233	1.4734294711267e-25	3.43913172855684e-21
NRAS	endothelial	62.7	56.4	1.09333835882942	1.54229341793906e-25	3.59986706681156e-21
DGKZ	endothelial	30.6	17.5	1.28822141514053	5.37008575938003e-25	1.25343171709689e-20
PPM1A	endothelial	18.6	36.3	0.101175777885161	5.39352094147816e-25	1.25890172295042e-20
CXX1A	endothelial	38.2	26.3	1.34672648153529	8.63143033677915e-25	2.01466215490762e-20
CUL5	endothelial	21.8	40.7	0.15010493994576	1.16960429485098e-24	2.72997338461168e-20
MYO6	endothelial	38.7	25.4	1.34482618968005	1.17156689360939e-24	2.73455428637367e-20
SRRM1	endothelial	34.1	55.1	0.174910652148516	1.89859203509043e-24	4.43150366910457e-20
NXN	endothelial	32.4	19.5	1.13143441200734	2.12916432076318e-24	4.96968244109333e-20
ARHGEF3	endothelial	32	19.2	1.46090837953703	2.84510501290951e-24	6.64075961063208e-20
ANP32A	endothelial	69.6	67.9	0.858608924904928	3.29813368029629e-24	7.69817382317957e-20
ASH1L	endothelial	25.7	44.4	0.168946102384662	5.55789816995003e-24	1.29726901184804e-19
HLX	endothelial	30.1	17.2	1.17609657136202	5.6027126720437e-24	1.30772916478172e-19
TMEM2	endothelial	26.8	13.6	0.406107980421761	7.0196421087346e-24	1.63845466459974e-19
RALGAPA1	endothelial	39.6	26.2	1.34933855368791	7.03476837874337e-24	1.64198528728249e-19
GPR146	endothelial	32.7	19.4	1.38807442171026	9.36780383704865e-24	2.18653909360553e-19
TJP2	endothelial	22.9	11.6	1.68577412474905	1.48308550286799e-23	3.46166987224418e-19
SDF2	endothelial	28	48.5	0.103359420555793	1.61920392530837e-23	3.77938388206226e-19
TSPAN6	endothelial	34.8	22.5	1.13737489084829	1.67329891582739e-23	3.9056469994327e-19
IFITM3	endothelial	96.8	95	0.325825995583795	2.1104115720207e-23	4.92591165025351e-19
IFRD1	endothelial	25.1	44.7	0.106379881841317	2.43313856234318e-23	5.67918871836523e-19
MAPK3	endothelial	57.6	49.3	1.20388513012423	3.2022002692532e-23	7.47425564846388e-19
AMFR	endothelial	30.9	50.8	0.146048746788549	5.68731146978826e-23	1.32747537016328e-18
OSTF1	endothelial	60.7	58.3	0.847204427777352	6.42403103647051e-23	1.49943308422258e-18
ACSL4	endothelial	25.1	43.9	0.130415731877585	8.86044721477202e-23	2.06811698439994e-18
SCAF11	endothelial	29.4	48.7	0.20405612363245	1.01581602879974e-22	2.37101619282148e-18
MKRN1	endothelial	19.1	35.9	0.310433095721625	1.19054052007071e-22	2.77884062789705e-18
ROD1	endothelial	52.3	40.6	1.25558752448061	1.35310838561697e-22	3.15829028286856e-18
ATOX1	endothelial	70.9	71.4	0.691137054215179	1.51460949594907e-22	3.53525002449471e-18
SUPT5H	endothelial	31.3	51.3	0.18685772089289	1.87703019453276e-22	4.38117617705893e-18
PTK2	endothelial	32.4	19.3	1.04753867698006	2.20275007899898e-22	5.14143895939152e-18
MOSPD2	endothelial	20.5	10.2	1.8552944994101	2.43357203763331e-22	5.68020049303992e-18
TNRC6C	endothelial	31.4	50.4	0.229079992556663	4.96497302721209e-22	1.15887435428158e-17
CLCN7	endothelial	12.2	27.1	0.12892692366104	5.41935169320549e-22	1.26493087871109e-17
ZBTB4	endothelial	24.8	42.4	0.133214254340698	5.50307236287979e-22	1.28447212021977e-17
TRIOBP	endothelial	44.4	33.6	1.26718353332513	5.52926882665399e-22	1.29058663682931e-17
KLF7	endothelial	47.2	36.4	1.08989924642471	6.70657035642289e-22	1.56538058689267e-17
LYRM2	endothelial	12.1	26.5	0.233024683015293	7.56651723193627e-22	1.76610078710624e-17
RGL1	endothelial	33.5	21.5	1.40966680241341	7.58960366237586e-22	1.77148939083515e-17
9930111J21RIK1	endothelial	20.2	9.6	1.20770789948949	1.37745648611368e-21	3.21512118423793e-17
LRCH1	endothelial	22.6	11.8	1.34945916684867	1.75183726783711e-21	4.0889633668586e-17
GBP3	endothelial	29.1	17.8	1.50762425336837	2.36223647247364e-21	5.51369615040073e-17
SF3B2	endothelial	47.2	69.2	0.134580132531915	2.4942468642473e-21	5.82182160583961e-17
AIMP1	endothelial	21.3	37.8	0.252419845015262	2.76359866789925e-21	6.45051565074364e-17
NDEL1	endothelial	59.8	53.3	1.08272196581845	3.29159006439052e-21	7.68290036929392e-17
ATAD1	endothelial	16.7	32.7	0.104434998550358	3.61753224309925e-21	8.44368200861796e-17
GSPT1	endothelial	24	40.8	0.101115549783748	3.8489546011844e-21	8.98384493462452e-17
GRLF1	endothelial	10.2	23.4	0.105846539312977	3.92495139284712e-21	9.16122904604447e-17
ANKLE2	endothelial	21.2	37.6	0.108962433885332	4.18404744022141e-21	9.7659851302208e-17
UBA1	endothelial	33	52.6	0.119256481452302	4.67242639042929e-21	1.0905910437901e-16
SNX27	endothelial	14.8	29.8	0.107344880696475	4.74245413688647e-21	1.10693622009067e-16
NAB1	endothelial	23.1	40.5	0.163425543953302	5.0582405180996e-21	1.18064391932963e-16
CNN3	endothelial	70.9	66.5	0.646770153873399	5.56571831751919e-21	1.29909431249215e-16
NUS1	endothelial	35.5	24.5	1.54180115619559	6.73662368808362e-21	1.5723953350356e-16
PTPRA	endothelial	38.7	58.8	0.100272189639374	7.06008469006369e-21	1.64789436750777e-16
FILIP1	endothelial	28.4	16.8	1.39487497599534	7.7732047726402e-21	1.81434372598195e-16
REEP3	endothelial	61.2	53.5	1.12857421394231	8.05950495531828e-21	1.88116905162084e-16
CASP8	endothelial	28.7	17.7	1.41037418028373	1.0042039618269e-20	2.34391246730018e-16
RAPH1	endothelial	27.6	44.5	0.215042103113891	1.03870381649767e-20	2.42443857808721e-16
EPB4.1	endothelial	41	29.5	1.25979515755713	1.41939864820641e-20	3.31301838477859e-16
SNRNP27	endothelial	33.8	54.5	0.289402607372012	1.44810275884322e-20	3.38001664941595e-16
CMPK2	endothelial	23.3	13.1	1.76993920920274	2.04210385205197e-20	4.76647460107451e-16
ZFP706	endothelial	47.2	71.4	0.225955011706231	3.70256843594686e-20	8.64216498634356e-16
M6PR	endothelial	36.4	57.8	0.121954862617445	3.81799311953874e-20	8.91157774031537e-16
PLCG1	endothelial	30	18.9	1.43687994769415	3.94714037296472e-20	9.21302034453696e-16
ATP6V1C1	endothelial	19.3	35.4	0.100584645713369	4.3585928634128e-20	1.01733916024918e-15
ACTB	endothelial	99.9	99.9	0.151902718950099	4.44808342578816e-20	1.03822715241321e-15
2610101N10RIK	endothelial	33.1	52.8	0.390739914704093	5.15567571920958e-20	1.20338626962071e-15
FAS	endothelial	36.8	24.3	1.18243073089694	5.33664517094302e-20	1.24562634934981e-15
SPRY4	endothelial	31.4	19.2	1.08523031114002	5.75308136505519e-20	1.34282672141753e-15
EIF4E3	endothelial	23.4	41.8	0.220900518943054	5.79193756006772e-20	1.35189614589541e-15
SRP54A	endothelial	11.8	26.1	0.248744807582631	6.20519002112168e-20	1.44835340283001e-15
CLCC1	endothelial	21.2	38.2	0.135870235976903	6.82479732734149e-20	1.59297594417478e-15
TPM3	endothelial	79.2	79.8	0.560553074871941	6.90534528187793e-20	1.61177664224313e-15
PHAX	endothelial	19.1	35.3	0.114968182240173	6.94532160958882e-20	1.62110751689413e-15
S100A1	endothelial	51.3	41.5	0.658400906663127	7.22365015565135e-20	1.68607218283058e-15
BCAR1	endothelial	26.8	15.7	1.26966002368127	1.54114661484275e-19	3.59719031370447e-15
EVI5	endothelial	16.1	30.8	0.108554975919167	1.86376608410049e-19	4.35021641689895e-15
SLC25A39	endothelial	31.7	50.7	0.149299302081766	1.87658510150472e-19	4.38013728542217e-15
PIGT	endothelial	19.2	35	0.109571247174293	1.88775403004302e-19	4.40620668152342e-15
IMPDH2	endothelial	22.3	39.5	0.123128024501234	2.20429464658985e-19	5.14504413460536e-15
SNRPD3	endothelial	39.5	61.3	0.103897678769328	2.31505659995732e-19	5.40357360996037e-15
XIAP	endothelial	52.3	40.8	0.979935975563516	2.34178264384748e-19	5.4659548690044e-15
CCDC23	endothelial	24.7	43.6	0.128416112728724	2.35536551321246e-19	5.4976586443892e-15
GPBP1	endothelial	26.2	44.3	0.116682388875386	2.3581265737056e-19	5.50410323568623e-15
PPP3CA	endothelial	40.8	61.2	0.193950300112189	2.96500344144978e-19	6.92061453268794e-15
ZFAND6	endothelial	30.8	49.4	0.149569706489853	3.09074117179125e-19	7.21409896907796e-15
TSPAN14	endothelial	28.3	17.7	1.32539468900972	3.35595938070892e-19	7.83314479051268e-15
AMOTL2	endothelial	30.5	19.1	1.0882212887546	4.17288542208491e-19	9.73993186368839e-15
LMBRD1	endothelial	30.2	49	0.189902153288781	4.64359608735726e-19	1.08386176275006e-14
HNRPDL	endothelial	22.1	37.9	0.220043187604301	4.83334996800952e-19	1.1281522160331e-14
MTAP	endothelial	11.5	24.8	0.152607212138479	4.88632175032583e-19	1.14051635974355e-14
RAPGEF2	endothelial	27.3	16.4	1.21880483032588	5.00941380958795e-19	1.16924727729592e-14
ZHX1	endothelial	23.3	39.5	0.325296872664106	1.04992313305623e-18	2.45062558486656e-14
TPP1	endothelial	34	52.5	0.195256306485253	1.14908898277746e-18	2.68208859470087e-14
TRAK1	endothelial	18.4	32.7	0.21123995776345	1.20384556018291e-18	2.80989592202294e-14
TAF9	endothelial	26.3	45.2	0.166452888493742	1.49590276574734e-18	3.49158664553086e-14
ERCC1	endothelial	36.7	27.1	1.1842301279003	1.58198708443569e-18	3.69251605378133e-14
STK38L	endothelial	15.6	29.7	0.115349129307677	1.59074255344743e-18	3.71295219400165e-14
PAF1	endothelial	23.2	39.1	0.216979236331511	1.63982675402537e-18	3.82751962657061e-14
STARD7	endothelial	12.4	25.3	0.147394486500097	1.64361215256602e-18	3.83635512530435e-14
2610029G23RIK	endothelial	14.9	29.2	0.115863436777173	1.7162620413204e-18	4.00592723064594e-14
STK10	endothelial	20.8	11	1.34474595143743	1.78556463881542e-18	4.16768642345907e-14
PPP2R4	endothelial	25.1	42.1	0.123280648660149	2.14228124691423e-18	5.00029865842251e-14
SFRS18	endothelial	35.8	54	0.108248383293766	2.22660123856642e-18	5.19710995093788e-14
LATS2	endothelial	48.4	39.5	1.13029184566047	2.23265137423288e-18	5.21123157259697e-14
POLDIP3	endothelial	31	49.4	0.208653881471129	2.62133227277991e-18	6.11845165789558e-14
EIF5B	endothelial	41.7	61.7	0.146869273713818	2.77308257105766e-18	6.47265202910567e-14
DEDD	endothelial	21.1	36.6	0.213486099337613	2.8641418261875e-18	6.68519343650425e-14
MKL2	endothelial	41.9	30.8	1.05392828567855	3.02233881239316e-18	7.05444102200688e-14
DPY19L1	endothelial	15	28.9	0.115223051353573	3.17774876140586e-18	7.41718338399742e-14
NFU1	endothelial	22.5	39.7	0.107582098449165	3.94219164389817e-18	9.20146951602271e-14
PRPF6	endothelial	23.7	40.2	0.293252737606711	4.28603858372265e-18	1.0004042658267e-13
STK38	endothelial	21.4	36.7	0.215506271150935	4.4286110448002e-18	1.03368210396681e-13
ZFR	endothelial	32.5	49.7	0.107974962851662	5.34040862066508e-18	1.24650477614944e-13
ZC3H15	endothelial	29.1	45.6	0.249820924589615	6.09499089370043e-18	1.42263182449862e-13
ST13	endothelial	42.8	61.3	0.179230413893229	6.1666200693975e-18	1.43935079039807e-13
YTHDF2	endothelial	36.4	54.8	0.275732533579019	7.59646360397073e-18	1.77309056980281e-13
3110062M04RIK	endothelial	20.9	11.1	0.947510339179869	8.37021525526288e-18	1.95369194273091e-13
ISG15	endothelial	24	14.3	1.30591160550395	1.02167461282906e-17	2.38469071380431e-13
PDE4B	endothelial	39.6	59.1	0.103078656080529	1.26817951238956e-17	2.96005779986848e-13
UBTF	endothelial	28.1	44.3	0.138289774589857	1.46170724717649e-17	3.41177088563465e-13
SNW1	endothelial	34.3	52.9	0.210421507448356	1.69242138159132e-17	3.95028074677231e-13
D4ERTD22E	endothelial	30.6	47.5	0.100327232304615	1.74105710986828e-17	4.06380140014355e-13
QRICH1	endothelial	21.6	36.8	0.225250735222016	1.77871721915353e-17	4.15170386122626e-13
SDC3	endothelial	42.1	29.8	0.905874996858195	1.83082036994615e-17	4.2733178254913e-13
GTF2A1	endothelial	26.6	43.4	0.17454028990145	2.39950697708029e-17	5.60068923520311e-13
ABI1	endothelial	31.8	48.9	0.160278879781772	2.6467140615133e-17	6.17769529097819e-13
ANAPC16	endothelial	20.3	35.5	0.110601432038856	2.67590275096877e-17	6.2458246110362e-13
DDX18	endothelial	19	34.1	0.147527004946185	2.74007193683268e-17	6.39560190776116e-13
MRPS33	endothelial	29.7	49.4	0.22505568202018	2.83065759342527e-17	6.60703788881393e-13
EPN2	endothelial	40.9	30.8	1.24950219282795	2.94771707340973e-17	6.88026642104566e-13
CTDSP2	endothelial	30.4	47.3	0.264412107726721	3.82914869786694e-17	8.93761597569121e-13
CAST	endothelial	32.1	49.8	0.175787898991762	3.83333872601265e-17	8.94739592038612e-13
EIF4B	endothelial	27.7	44.9	0.267418975974484	3.96162549539022e-17	9.24683006879032e-13
GSTT2	endothelial	27.5	17.7	1.13199150868922	4.24398138994366e-17	9.90587696226749e-13
MAN1A2	endothelial	22.1	37.2	0.165355085027916	4.29712877812075e-17	1.00299282810116e-12
AFG3L1	endothelial	11.3	23.3	0.19302593518284	4.33124092777902e-17	1.0109549449529e-12
CHPF2	endothelial	11.8	24.3	0.176102851262328	4.41636759588882e-17	1.03082436055641e-12
CUX1	endothelial	24.7	40.8	0.126684592943708	4.93444365701829e-17	1.15174849398464e-12
MIER3	endothelial	19.4	33.7	0.113959370686892	4.94375713026344e-17	1.15392235177479e-12
ZDHHC3	endothelial	13.4	26.3	0.223559774442601	5.13684072268603e-17	1.19898999308215e-12
SUPT6H	endothelial	20.2	34.5	0.120464816655983	5.56636018436176e-17	1.29924413063188e-12
MRPL4	endothelial	31.4	49.8	0.191974605667602	5.66940032254692e-17	1.32329472928568e-12
EIF3E	endothelial	39.6	59.3	0.102488309414163	7.25659161258479e-17	1.69376104829342e-12
RANBP1	endothelial	43.2	65.1	0.115317392822808	7.31487516846163e-17	1.70736501307063e-12
STK11	endothelial	20	35.4	0.126154874418772	7.57400385252435e-17	1.76784823921771e-12
USO1	endothelial	12.3	24.7	0.121332659685856	7.66799825060747e-17	1.78978747167429e-12
DOCK6	endothelial	23.6	13.4	0.897348233498823	8.02183893049367e-17	1.87237742476653e-12
RUFY2	endothelial	12.8	25.1	0.173996244173049	8.18011111416256e-17	1.90931973515668e-12
ANKRD46	endothelial	21.1	36.9	0.213563084582515	8.26845565798719e-17	1.92994023513079e-12
VAPB	endothelial	30.7	47.6	0.252134288956763	8.66752522504173e-17	2.02308706277699e-12
PHACTR4	endothelial	31.6	21.3	1.24824535375162	8.68221579951899e-17	2.02651598976573e-12
EEA1	endothelial	20.7	35.6	0.123055792666571	8.72508377939455e-17	2.03652180494848e-12
TMCO1	endothelial	47.3	66.7	0.216851455110898	8.95947678066236e-17	2.0912314753744e-12
GIGYF2	endothelial	15.6	28.8	0.134236193170797	9.5561138476427e-17	2.23049253317828e-12
AURKAIP1	endothelial	28	46.1	0.150411391633074	1.01283871502622e-16	2.36406684474269e-12
TEX261	endothelial	34.7	54.4	0.12660091805763	1.02742258835841e-16	2.39810706348737e-12
CXX1B	endothelial	37.7	28.4	1.03025694511304	1.06394389087299e-16	2.48335143568666e-12
SOX13	endothelial	25.2	15.7	1.31647062730631	1.14028582875532e-16	2.66154115289779e-12
ZMAT2	endothelial	34.2	51.6	0.339895577925794	1.25752463878862e-16	2.93518825939653e-12
CDC42EP2	endothelial	33	23.5	1.13231172473937	1.30140297783068e-16	3.03760469055458e-12
PGRMC2	endothelial	18.1	31.9	0.208137028623915	1.39707112749697e-16	3.26090371869068e-12
RHOB	endothelial	73.6	71.1	0.610485717220084	1.43954386445213e-16	3.36003933401771e-12
RBM26	endothelial	35.2	53.5	0.152025374951324	1.44346102962927e-16	3.36918238925768e-12
ATE1	endothelial	17.5	31.7	0.204591594572296	1.51097354910919e-16	3.52676336097575e-12
TRAFD1	endothelial	18.3	32.8	0.221105312906813	1.53415230500131e-16	3.58086489510356e-12
UBXN1	endothelial	36.1	56	0.105758677435666	1.59967064449714e-16	3.73379125132077e-12
SSRP1	endothelial	32.9	50.9	0.245672419254653	1.77661284614668e-16	4.14679204419096e-12
HDAC4	endothelial	12.7	24.9	0.310739832060336	1.80987152659383e-16	4.22442113022267e-12
MGA	endothelial	24	39	0.265481398967414	1.85007089099262e-16	4.31825046666588e-12
D0H4S114	endothelial	50	40.6	0.920722346397663	1.97732724985235e-16	4.61527953388037e-12
SNAP23	endothelial	26.7	42.7	0.118062542868636	1.99297575901756e-16	4.65180471912289e-12
MYST2	endothelial	18.3	32.3	0.126516963060343	2.12319354051817e-16	4.95574604292347e-12
CGGBP1	endothelial	31.4	48.9	0.240409322661678	2.27601363885934e-16	5.31244343446158e-12
TMEM123	endothelial	54.1	50	1.10647217377626	2.31767429172841e-16	5.40968356432328e-12
CCNL1	endothelial	31.4	46.4	0.106418076554031	2.38600194232185e-16	5.56916713357343e-12
GM6548	endothelial	33.3	52.6	0.849779971504751	2.40850333090629e-16	5.62168762466838e-12
MECP2	endothelial	18.9	33.2	0.104609623281109	2.52160514783457e-16	5.88567857556066e-12
TRAPPC1	endothelial	16.8	31.2	0.164767875309267	2.56923966660369e-16	5.99686230581967e-12
IVNS1ABP	endothelial	24.9	39.6	0.113881769549328	2.72334764073104e-16	6.35656572823032e-12
SNX3	endothelial	74.1	81.1	0.55979803535883	2.764256471239e-16	6.45205102951895e-12
METTL9	endothelial	22.4	37.2	0.126125047520686	2.79911407080664e-16	6.53341215266977e-12
RSL1D1	endothelial	26.5	42.9	0.183787138825138	2.90237648198757e-16	6.77443694660718e-12
USP24	endothelial	9.4	20.4	0.184893994904326	3.16935445376763e-16	7.39759023053903e-12
DNAJA2	endothelial	31.7	49.2	0.126384516682257	3.28411876428369e-16	7.66546160771456e-12
DNAJA1	endothelial	74.4	75.6	0.739336418018908	3.46557734913112e-16	8.08900409060695e-12
VAPA	endothelial	55.6	77.9	0.126719017749577	4.12604298573963e-16	9.63059693301486e-12
SNX9	endothelial	23.1	39.4	0.31966766715805	4.57646372736753e-16	1.06819239860485e-11
BCLAF1	endothelial	34.7	51.2	0.133710632222707	4.63836470665259e-16	1.08264070617978e-11
PPAP2A	endothelial	61.4	60.9	0.832474895579322	4.90438028902395e-16	1.14473140326108e-11
PIN1	endothelial	27.5	45.1	0.103766705764654	5.12466498862451e-16	1.19614805499485e-11
PITPNB	endothelial	24.6	39.9	0.168017487168356	5.30972531197574e-16	1.23934298506826e-11
POLR1C	endothelial	12.9	25.1	0.128113551777502	5.65205045550327e-16	1.31924509681902e-11
TRIP11	endothelial	19.4	33.4	0.146993870039995	5.83314683691438e-16	1.36151480320419e-11
LAMTOR3	endothelial	25.2	41.9	0.185957008947224	6.16892941987092e-16	1.43988981589207e-11
TAP2	endothelial	48.6	42.6	1.03490335245696	6.46867035839206e-16	1.50985234835229e-11
FRYL	endothelial	27.3	17.8	1.4868790394996	6.74730380185896e-16	1.5748881803919e-11
SLC35A1	endothelial	14.8	28	0.129335056099309	6.96600556085754e-16	1.62593535795976e-11
BACH1	endothelial	11.9	23.8	0.188441104573944	8.81127650517838e-16	2.05664004907369e-11
FUT8	endothelial	14.5	27.6	0.423622706247433	8.97601027800605e-16	2.09509055898939e-11
PBRM1	endothelial	37.4	56	0.204956277033169	9.01495724619013e-16	2.10418117083324e-11
RAB31	endothelial	28	43.8	0.117169411580278	9.06049613241028e-16	2.11481040226588e-11
CAPRIN1	endothelial	34.7	50.8	0.163832893445517	1.15602024076317e-15	2.69826684396531e-11
THRAP3	endothelial	37.6	55.6	0.162578728617513	1.15674595074389e-15	2.69996072363132e-11
PSME4	endothelial	17.3	30	0.157525771185211	1.28178359005532e-15	2.99181107754812e-11
HNRNPA0	endothelial	40.5	58	0.168219475233169	1.31233098229388e-15	3.06311174577215e-11
CLN5	endothelial	15.6	29.1	0.271545720401404	1.35229882809895e-15	3.15640069466575e-11
ATP6V1H	endothelial	19.8	33.8	0.129035334236041	1.48597279551855e-15	3.46840910201984e-11
DRAM2	endothelial	46.3	39.7	1.05227843003588	1.51559519968464e-15	3.53755075558391e-11
NCK1	endothelial	41.8	33.4	1.19174911966509	1.57094712322788e-15	3.66674768032619e-11
MTCH2	endothelial	29.5	46.5	0.232564920710337	1.69530094206173e-15	3.95700192886629e-11
MXI1	endothelial	20.1	33.7	0.149263046557256	1.94225696452722e-15	4.53342198090298e-11
EXOSC4	endothelial	15.6	28.3	0.12466005380895	1.94969980882948e-15	4.5507943237889e-11
RASSF1	endothelial	38.5	29.3	1.18291394405723	2.03506671198265e-15	4.7500492124387e-11
SNAPC5	endothelial	22.8	39	0.211781511717167	2.22172258414116e-15	5.18572268364389e-11
RFWD2	endothelial	14.1	26.1	0.10900212204968	2.23240151891962e-15	5.21064838531028e-11
PSMC6	endothelial	33	49.9	0.202778952654701	2.31935076352054e-15	5.4135966171333e-11
SENP6	endothelial	23.6	38.8	0.16241167895776	2.38733265229839e-15	5.57227314372966e-11
PSMC5	endothelial	29.6	47.1	0.166118373651885	2.6528897152313e-15	6.19210988432138e-11
TCEB1	endothelial	34.9	52.8	0.146744101288208	2.70729708941405e-15	6.31910213640133e-11
IDS	endothelial	18.8	32.2	0.280781298992274	2.92999927553349e-15	6.83891130902271e-11
COPS3	endothelial	18.4	31.6	0.135634872158537	3.09968047828383e-15	7.23496420436228e-11
PRPF8	endothelial	27.4	42.5	0.322427736364634	3.20038738814428e-15	7.47002420266756e-11
TBCB	endothelial	30.9	48.9	0.168154584527799	3.25289248377379e-15	7.59257634637641e-11
CACYBP	endothelial	30.4	47.3	0.1068438147492	3.6231244226657e-15	8.456734714944e-11
CLIC1	endothelial	75	77.3	0.471150224998356	3.8217877799849e-15	8.92043485726275e-11
RCHY1	endothelial	19.5	33.5	0.109261908756566	3.95931501824867e-15	9.24143718409421e-11
ZFP871	endothelial	20	33.9	0.230030048029899	4.26912614740635e-15	9.96456734066117e-11
EIF2S2	endothelial	47.4	64.9	0.160528874014218	4.56786307590475e-15	1.06618492054693e-10
LONP2	endothelial	22.8	37.3	0.228428368935636	4.59101979110285e-15	1.07158992944132e-10
MRPL12	endothelial	23.3	38.7	0.106295417566389	4.67203518631924e-15	1.09049973283877e-10
ZFP317	endothelial	12.2	23.6	0.185762757210758	4.72184843625736e-15	1.10212664350683e-10
SAMD4B	endothelial	12.7	24.2	0.230909247950773	5.02921893669195e-15	1.17386999201327e-10
TMX1	endothelial	27.8	45	0.375565436866354	5.54301021603024e-15	1.29379401452362e-10
GIT2	endothelial	38.8	30	1.21698344714751	5.54676775905678e-15	1.29467106264144e-10
IPO5	endothelial	10.2	21	0.25879525328363	5.55128187030042e-15	1.29572470134682e-10
HEY1	endothelial	23.5	14.8	1.40000606360613	5.88837372707279e-15	1.37440531163606e-10
VEZF1	endothelial	31.1	47.6	0.263090703485926	5.96273229208407e-15	1.39176134429534e-10
MAPK12	endothelial	26.1	16.3	1.12676312063453	6.31357810449503e-15	1.47365226537019e-10
RAN	endothelial	46	67.2	0.104653873799703	6.33051104143088e-15	1.47760458218038e-10
UBL4	endothelial	17.1	30.3	0.217792154195402	6.72447816676444e-15	1.56956044890449e-10
MRPL21	endothelial	14.5	27	0.147397560892591	7.04620837556096e-15	1.64465549693968e-10
NEK7	endothelial	25.6	40.3	0.271467279667311	7.38614801048679e-15	1.72400080712772e-10
OAZ2	endothelial	54.5	55.2	0.893373993078138	8.37503076546449e-15	1.95481593096707e-10
ZFP512	endothelial	11.4	22.4	0.239966754282837	8.40081205999719e-15	1.96083354292394e-10
TMEM33	endothelial	23.4	38.8	0.166045768182177	8.5205332082182e-15	1.98877765613021e-10
SSB	endothelial	48.9	69.4	0.17307144500791	8.52892158185981e-15	1.9907355864219e-10
SYAP1	endothelial	19.8	33.8	0.214947555934619	8.570242372754e-15	2.00038027222451e-10
AP2B1	endothelial	27.3	41	0.178687090145392	8.60482001332284e-15	2.00845103930968e-10
CAB39L	endothelial	18.2	30.9	0.170357800012834	8.68681811052667e-15	2.02759021517803e-10
UBXN6	endothelial	17.9	31.4	0.132508083872552	8.96455641464264e-15	2.09241711274174e-10
2310003C23RIK	endothelial	12.8	24.7	0.41398028692136	9.11588958002568e-15	2.12773978687379e-10
POLR2B	endothelial	26.3	41.5	0.199440353688314	9.22056592343681e-15	2.15217229218939e-10
BLVRA	endothelial	13.5	25.5	0.110534302195213	1.05507017852738e-14	2.46263930370077e-10
ZFC3H1	endothelial	16	28.1	0.250220785368035	1.06551983309774e-14	2.48702984243344e-10
PPP3R1	endothelial	22.4	37.1	0.275235676712898	1.21843101422715e-14	2.84393983030759e-10
JAGN1	endothelial	16.1	29.2	0.188928032456041	1.23864495337713e-14	2.89112118567756e-10
NAA20	endothelial	31.2	48.7	0.1841015898128	1.2685581392266e-14	2.9609415527688e-10
PRKACB	endothelial	16.1	28.6	0.132465872446918	1.33371960653929e-14	3.11303493362336e-10
CFDP1	endothelial	36.8	55.7	0.244457265127602	1.3726452881986e-14	3.20389136718435e-10
DNAJB6	endothelial	39.8	58.9	0.206732479749908	1.52527908923987e-14	3.56015392219477e-10
PXDN	endothelial	36.8	27.1	1.16978506140581	1.63969113607036e-14	3.82720308070182e-10
SPRED2	endothelial	23.4	14.6	1.41206212758882	1.67021149891853e-14	3.89844065962573e-10
PPP1CC	endothelial	31.7	50.1	0.112882438520474	1.71200804841134e-14	3.9959979857969e-10
ACTR10	endothelial	31	46.7	0.11864614733508	1.71777623254463e-14	4.00946150438241e-10
EIF4E	endothelial	26.4	41.8	0.180198373513867	1.723259098005e-14	4.02225906065346e-10
ADSL	endothelial	15.5	27.6	0.107013960773586	1.761239097514e-14	4.11090817750742e-10
MAT2B	endothelial	38.1	55.9	0.146070361247472	2.00106961257098e-14	4.67069658270193e-10
TAOK2	endothelial	36.4	26.4	0.979833331224398	2.07902756690063e-14	4.85265824390276e-10
BOD1L	endothelial	30.6	46.8	0.160667790959895	2.26442605035764e-14	5.28539684413976e-10
CD59A	endothelial	29.9	19.4	0.362202848352274	2.3230692967387e-14	5.42227604551779e-10
POLR2I	endothelial	25.3	41.2	0.148093735064858	2.4020131974456e-14	5.60653900415777e-10
P2RY2	endothelial	20.5	12.5	1.56511495987653	2.40712516439348e-14	5.61847084621082e-10
EIF3C	endothelial	48.9	68.6	0.28514437076147	2.4093444118091e-14	5.62365079160362e-10
YIPF4	endothelial	35.8	56.6	0.257492480570142	2.50230582839094e-14	5.84063203404729e-10
WARS	endothelial	29.8	20.5	1.36258359288274	2.62833866940563e-14	6.13480528825968e-10
FAM117B	endothelial	22.3	13.5	1.31057710829506	2.74071429815772e-14	6.39710124332994e-10
FUBP3	endothelial	23.3	38.7	0.37663718574312	2.80788169438642e-14	6.55387666286733e-10
CPNE8	endothelial	28.3	19.5	1.34567543840223	2.91115207366828e-14	6.79492005514913e-10
CHD2	endothelial	15.6	28	0.115032913830478	3.39014564363911e-14	7.91293894681805e-10
FAM108A	endothelial	55.8	50.9	0.864232942715706	3.39735444858041e-14	7.92976501843154e-10
6720456B07RIK	endothelial	49.5	70.6	0.123264242017336	3.48392882187701e-14	8.13183826314312e-10
TCEB3	endothelial	27.2	41.8	0.342203140989918	3.54185396015108e-14	8.26704132838864e-10
CLPTM1	endothelial	35.9	52.5	0.193409795360751	3.60814520792922e-14	8.4217717298276e-10
ZCCHC11	endothelial	17.4	29.8	0.194125087448608	3.63429247587446e-14	8.48280206793858e-10
SIK1	endothelial	49.9	43.3	0.812353764437306	4.43879892848383e-14	1.03606005789741e-09
CDIPT	endothelial	41.5	33.7	1.12513904489714	4.86248302800997e-14	1.13495216356781e-09
HIP1	endothelial	32.4	23.4	1.15182937026928	5.05523346144801e-14	1.17994204223658e-09
KLF13	endothelial	87.3	91.3	0.424152632803809	5.21880785309031e-14	1.21812194098981e-09
MGAT4A	endothelial	31	21.5	0.96727732046826	5.34120459937521e-14	1.24669056554017e-09
TGOLN1	endothelial	38.9	54.6	0.185754771180151	5.85487134995542e-14	1.36658552179309e-09
MIDN	endothelial	46.7	39.1	0.830893248240042	6.21393947279306e-14	1.45039561234463e-09
SNRPA	endothelial	25.5	41.4	0.240821997119285	6.31390563579252e-14	1.47372871445033e-09
IGBP1	endothelial	14.4	25.9	0.139686321272029	6.44804218910904e-14	1.50503752735994e-09
1810009A15RIK	endothelial	20.9	35.5	0.263854841952833	6.48262107220921e-14	1.51310858446435e-09
LSMD1	endothelial	28.2	45.8	0.250506126155127	6.49691441224954e-14	1.51644479296317e-09
CCT6A	endothelial	39.3	60.8	0.193181864387824	6.61543182767142e-14	1.54410794289679e-09
RRAGA	endothelial	38.8	56.9	0.149231618359873	6.68499909356432e-14	1.56034563842885e-09
PPT2	endothelial	10.6	21.3	0.156136619640031	6.77276882445542e-14	1.58083197131614e-09
BRCC3	endothelial	13.3	24.5	0.215236713876892	6.98347463808376e-14	1.63001281527513e-09
CPT1A	endothelial	17.1	29.2	0.149008879422103	7.11376501773962e-14	1.66042389279061e-09
2900053A13RIK	endothelial	26.7	43.4	0.421424042968054	7.18765888725615e-14	1.67767146087446e-09
H2AFY	endothelial	41.1	58.3	0.159570928345098	7.60918671531698e-14	1.77606027122214e-09
TM9SF2	endothelial	57.2	79.4	0.130720125698293	7.85567113169767e-14	1.83359219884955e-09
HSDL2	endothelial	13.9	25.3	0.196658539725919	7.89260378843425e-14	1.84221265025844e-09
KDM6B	endothelial	68.2	64.2	0.931058855958529	8.71423724054669e-14	2.033990114316e-09
ZCCHC17	endothelial	20.6	34.1	0.184624808930179	9.0392248925578e-14	2.10984548217192e-09
FAM100A	endothelial	19.7	33.2	0.137924988940467	9.04690455639468e-14	2.11163799250808e-09
MRPL24	endothelial	19.9	33.8	0.138370182159585	9.10828406658946e-14	2.12596458398265e-09
SUDS3	endothelial	21.3	34.8	0.235817183757049	9.1641293846539e-14	2.13899943967207e-09
PNKD	endothelial	43	38.1	1.52577007240467	9.59946268003987e-14	2.24061058414811e-09
CXCR7	endothelial	49.2	40.3	0.639545584504206	9.82586465968707e-14	2.29345507021756e-09
PPP2R5E	endothelial	14.3	25.7	0.104642696190231	9.96668939897206e-14	2.32632497261407e-09
A930001N09RIK	endothelial	20.7	33.4	0.201313991877763	9.98513286131452e-14	2.33062986115942e-09
PRKX	endothelial	29.4	20.5	1.29288432083052	1.01061862879337e-13	2.3588849414666e-09
SRD5A3	endothelial	16.4	29	0.139223254110735	1.02991796721734e-13	2.403931527282e-09
RAB8A	endothelial	32.1	49.2	0.176369653452743	1.0600857166471e-13	2.474346071226e-09
4930402H24RIK	endothelial	29.4	19.8	0.942794438406554	1.07192019917301e-13	2.50196893688972e-09
NUMB	endothelial	25.3	16.5	1.21442827796169	1.1005351157384e-13	2.56875901364499e-09
PSMD2	endothelial	38.8	57.7	0.276965584563507	1.11119464344016e-13	2.59363941725368e-09
2900010M23RIK	endothelial	34	51.7	0.170154511436722	1.11254150953727e-13	2.59678313741095e-09
LEPROTL1	endothelial	25.2	40.1	0.215717852914447	1.2242994146908e-13	2.8576372638298e-09
GNAI3	endothelial	30.8	46.9	0.208357801668519	1.24443090289083e-13	2.90462617043748e-09
ANKRD17	endothelial	23	36.1	0.270041530841315	1.27190428605488e-13	2.96875179408069e-09
MRPS7	endothelial	21.2	35.1	0.153934874837731	1.34226390812646e-13	3.13297818795797e-09
AKAP9	endothelial	24.8	39	0.251989659795703	1.35501885702885e-13	3.16274951419103e-09
RRN3	endothelial	20.2	32.8	0.215012069820043	1.41116423040864e-13	3.29379843019681e-09
SLC12A4	endothelial	16.7	29.1	0.179406700183659	1.43668728630669e-13	3.35337179496844e-09
MRPS24	endothelial	35.6	53.7	0.120274202600852	1.4588956413462e-13	3.40520831646617e-09
8430410K20RIK	endothelial	12.1	22.5	0.152309578454334	1.48316543280131e-13	3.46185643670155e-09
MRP63	endothelial	21.8	36.5	0.178269105407902	1.49665157500057e-13	3.49333444120883e-09
TMEM160	endothelial	35.3	53.4	0.108852133680232	1.54096687163365e-13	3.59677077508009e-09
LGALS8	endothelial	21.8	35.1	0.229405047092633	1.5748357060006e-13	3.67582402137601e-09
RTF1	endothelial	31.3	47.3	0.35819977725729	1.64050310830506e-13	3.82909830509483e-09
IFIT2	endothelial	21.8	13.5	1.55336239400033	1.68692458494913e-13	3.93745067372976e-09
ADAM10	endothelial	66.6	64.2	0.785490937660692	1.70961769908708e-13	3.99041867143915e-09
PSMD8	endothelial	37.2	55.3	0.167989565530082	1.73780719708992e-13	4.05621577872758e-09
CLOCK	endothelial	20.1	32.7	0.289545716041986	1.75344099900591e-13	4.0927066357797e-09
SYNCRIP	endothelial	21.2	33.8	0.189084395022393	1.87882433179403e-13	4.38536387284046e-09
PSMC2	endothelial	33.8	51	0.146693602828861	1.91861050939882e-13	4.47822878998779e-09
PDLIM1	endothelial	49.4	45.1	0.971946969977932	1.93126996569901e-13	4.50777722693805e-09
UBP1	endothelial	16.1	27.7	0.380174353315057	1.93754076048731e-13	4.52241388905344e-09
YKT6	endothelial	14.6	26.2	0.374441860072993	1.97528200647928e-13	4.6105057313233e-09
GRPEL1	endothelial	29.5	44.9	0.115165002846176	2.0302552914728e-13	4.73881887582667e-09
REXO2	endothelial	38.9	57	0.128009265411985	2.08772277298815e-13	4.87295372443165e-09
TRA2B	endothelial	47.4	65.2	0.250973202717144	2.16067336284283e-13	5.04322769621145e-09
PHB2	endothelial	32	48.2	0.105492879802719	2.22941483709358e-13	5.20367717126012e-09
MRPL43	endothelial	18.6	31.5	0.134606083951005	2.39370979426196e-13	5.58715803078685e-09
PSMA6	endothelial	47.5	66.8	0.142491975367564	2.49563354661607e-13	5.82505826115658e-09
POLR2A	endothelial	26.3	40.7	0.234444958967716	2.52108121894786e-13	5.8844556731462e-09
GATAD2A	endothelial	41.3	32.9	1.12274222396095	2.58300629978811e-13	6.02899500433544e-09
DUSP8	endothelial	21.4	13.2	1.230231118911	2.70209678940726e-13	6.30696411615547e-09
LARS	endothelial	13.4	24.2	0.109171249043844	2.73084722202739e-13	6.37407050093412e-09
ATXN7L3B	endothelial	47.9	69.4	0.158649200286683	2.7412220093518e-13	6.39828629202803e-09
CCDC25	endothelial	14.2	25.2	0.115959241749616	2.7687261690231e-13	6.46248375111682e-09
MED29	endothelial	17.9	31	0.28715486430718	2.81532754554614e-13	6.57125602405924e-09
EIF3D	endothelial	29.7	46.2	0.212047798559007	2.87362910489692e-13	6.70733769373989e-09
STK16	endothelial	15.6	26.9	0.110981559373967	2.87983433894879e-13	6.72182133054038e-09
STARD8	endothelial	28	18.5	0.996839047397403	3.02389808367011e-13	7.05808051709441e-09
RBM15	endothelial	27	41.7	0.17441289656427	3.09536750168977e-13	7.22489728569409e-09
ARSA	endothelial	23.7	37.4	0.138124332461815	3.63877918602858e-13	8.4932744981093e-09
RMND5A	endothelial	11	21.1	0.21687589088201	3.71206728506066e-13	8.66433625006008e-09
PARP2	endothelial	12.4	22.9	0.337594598761307	3.82815295095915e-13	8.93529180283376e-09
SEC23IP	endothelial	22.3	35.8	0.273362420263285	4.02083052509638e-13	9.38502052862747e-09
CBX1	endothelial	34.2	50	0.127020848537516	4.18811333088048e-13	9.77547532560813e-09
1810013L24RIK	endothelial	18	29.9	0.269684907167085	4.19775811844919e-13	9.79798722427226e-09
H2AFV	endothelial	46.4	66.2	0.130336322618873	4.49986785128314e-13	1.050314155168e-08
PISD-PS3	endothelial	27.4	40.2	0.342536086696918	4.56492846476923e-13	1.06549995296179e-08
FXR1	endothelial	24.5	37.1	0.225149343157564	4.64470266893103e-13	1.08412004995519e-08
MFAP1B	endothelial	28.8	46.2	0.223009053848592	4.8126242906153e-13	1.12331463567252e-08
PCMT1	endothelial	30.8	46.4	0.186146911060228	4.91944823378799e-13	1.14824841224845e-08
ARPC5L	endothelial	21.2	34.3	0.114460000695354	5.0055114844251e-13	1.16833643557966e-08
MNAT1	endothelial	14.1	25	0.185850996827245	5.08851958632419e-13	1.18771135664393e-08
MVP	endothelial	29.8	45.6	0.177254986057117	5.09362924981184e-13	1.18890400319858e-08
ESYT1	endothelial	20.2	33.4	0.257835306977726	5.1541808048055e-13	1.20303734164965e-08
BLMH	endothelial	18.9	31.6	0.136665226963411	5.18803243716845e-13	1.21093865115949e-08
PEA15A	endothelial	75.3	79.6	0.573135479435752	5.21132284252573e-13	1.21637486467393e-08
ENY2	endothelial	20.7	34.2	0.171035363507301	5.21210861478176e-13	1.21655827177621e-08
ZC3H13	endothelial	25.2	38.8	0.197666383126493	5.40219674051924e-13	1.2609267412046e-08
RPA1	endothelial	14.8	25.9	0.148334160892595	5.45071977752614e-13	1.27225250327238e-08
SH3RF1	endothelial	27.9	19.2	1.0689577373753	5.52656549902277e-13	1.28995565312691e-08
DDX24	endothelial	37	53.3	0.184226378621391	5.65261360047198e-13	1.31937654048616e-08
TMEM11	endothelial	19.4	32.2	0.238447419211733	5.71333421093313e-13	1.3335493381739e-08
SYNJ2BP	endothelial	30.2	46.3	0.291867199399201	5.75296729535268e-13	1.34280009640827e-08
TMUB2	endothelial	16.8	29	0.222494357704806	5.89103834666945e-13	1.37502726049612e-08
SRP19	endothelial	27.4	42.7	0.187054335583221	5.95425881379399e-13	1.38978354972765e-08
HSPA4	endothelial	34	48.4	0.102997148216722	6.45593961859554e-13	1.50688086637639e-08
ZDHHC5	endothelial	16	27.2	0.11826247657025	6.62174912761337e-13	1.54558246387624e-08
TIMM13	endothelial	35.4	54.9	0.182900700363453	6.88294537827477e-13	1.60654828074312e-08
FCF1	endothelial	25.9	41.6	0.298015078654965	6.91694222879119e-13	1.61448348562215e-08
LSM14B	endothelial	17.9	29.8	0.212522131051388	6.93366123631687e-13	1.61838586916872e-08
INSIG1	endothelial	29.6	42.3	0.109686605830988	7.00176806119632e-13	1.63428268316383e-08
DYNLL1	endothelial	79.7	85.4	0.377569842172844	7.12137302377313e-13	1.66219967747889e-08
LSM5	endothelial	17.4	30.2	0.278988554730286	7.50495185740456e-13	1.7517308130368e-08
1810043H04RIK	endothelial	23.6	37.2	0.127286114699388	8.45087442424251e-13	1.97251859936244e-08
WBP2	endothelial	33.6	51.1	0.133221985646466	8.59643282973953e-13	2.0064933867895e-08
TAF12	endothelial	18.1	30.3	0.167926232366998	9.01021673912937e-13	2.10307468908019e-08
RBFA	endothelial	16.1	28	0.164492969125145	9.03172385429298e-13	2.10809466483052e-08
A230046K03RIK	endothelial	17.8	28.9	0.163602073439555	9.22735185304463e-13	2.15375619601915e-08
RABGAP1	endothelial	16.4	27.9	0.118778672828292	9.23635690282635e-13	2.1558580646887e-08
ZFP148	endothelial	24.1	37.8	0.160360746758651	9.25848773990891e-13	2.16102362337214e-08
CANT1	endothelial	22.3	35.2	0.193356196063676	9.59922568082349e-13	2.24055526616101e-08
RPL41	endothelial	97	99.3	0.238802072990996	9.95652108819588e-13	2.3239515871958e-08
TAX1BP3	endothelial	55.6	55.3	0.681426539629099	1.01948091870164e-12	2.37957041234149e-08
XRN2	endothelial	24	36.6	0.16911988812867	1.05620887993127e-12	2.46529714664758e-08
RNF145	endothelial	11.6	22	0.254872552850261	1.0605481796975e-12	2.47542550623194e-08
PSMD13	endothelial	28.6	43.1	0.108538382327868	1.06353075700376e-12	2.48238713992248e-08
1810074P20RIK	endothelial	19.1	31.2	0.2249374358307	1.09022530194015e-12	2.54469487725851e-08
PAPSS1	endothelial	16.8	28.8	0.153334146822238	1.09098900712583e-12	2.54647744153239e-08
SNHG6	endothelial	11.5	21.9	0.174614328962593	1.21915086902369e-12	2.84562004338821e-08
FAM20B	endothelial	11.8	21.7	0.148731088712804	1.26927281637346e-12	2.9626096806973e-08
SH3GLB1	endothelial	71.8	73.5	0.789800685932957	1.30705615564073e-12	3.05079977288103e-08
MRPS26	endothelial	16	27.3	0.181350172990569	1.3690290992767e-12	3.19545082062175e-08
VBP1	endothelial	32.5	48.3	0.238611298466647	1.38202848514843e-12	3.22579268718495e-08
RNF7	endothelial	37.1	54.5	0.207787174993349	1.40693568601642e-12	3.28392858473093e-08
WSB2	endothelial	24.4	38.3	0.173419009278725	1.45668920834479e-12	3.40005828119758e-08
1700081L11RIK	endothelial	25.2	37.9	0.116626512557158	1.5013175098102e-12	3.50422519964798e-08
CDC34	endothelial	16.1	27.4	0.276883067996901	1.53296403741162e-12	3.57809135972245e-08
SCAF8	endothelial	13.3	23.7	0.212312568636535	1.54424901601151e-12	3.60443162827248e-08
NAA38	endothelial	22	35.8	0.170593095036798	1.57326512849723e-12	3.67215813642538e-08
RIC8	endothelial	17.2	29.8	0.433988797947295	1.57499498085348e-12	3.67619578481011e-08
HSPA14	endothelial	16.7	28.1	0.16091933387295	1.63764506401706e-12	3.82242734392222e-08
PEX3	endothelial	10.6	20.3	0.160232948053211	1.77681385607169e-12	4.14726122145694e-08
KPNB1	endothelial	22.9	35.8	0.411114931400087	1.8728933422287e-12	4.37152035009601e-08
FAM32A	endothelial	39.1	56.3	0.225445808207932	1.87836763335983e-12	4.38429789302519e-08
KHDRBS1	endothelial	27.5	41.4	0.106821742758537	1.98835524113486e-12	4.64101996833288e-08
MORC3	endothelial	12.2	22.2	0.108857650931242	2.01175429704932e-12	4.69563570474281e-08
GHITM	endothelial	51.2	70	0.226211032541189	2.01795645560211e-12	4.71011216302089e-08
PPIG	endothelial	35.6	52	0.230980725102645	2.06600857881708e-12	4.82227062381695e-08
DCUN1D1	endothelial	19.4	31.6	0.24656242719885	2.12683994057066e-12	4.96425710528597e-08
DPF2	endothelial	21	34.4	0.295314573585872	2.16062102027372e-12	5.04310552342088e-08
2810002N01RIK	endothelial	20.4	33.1	0.235903046927358	2.21921348449699e-12	5.17986619416442e-08
ZCCHC7	endothelial	11	20.6	0.28358467670169	2.33802541803941e-12	5.45718512824578e-08
MTX1	endothelial	12.3	22.7	0.186296202129914	2.38873775965934e-12	5.57555280482087e-08
MCRS1	endothelial	23.2	36.1	0.101334654343731	2.46954335890514e-12	5.76416115402048e-08
MPDZ	endothelial	14.9	25.5	0.110444738287422	2.4802092162159e-12	5.78905633156953e-08
SNRNP200	endothelial	16.6	27.5	0.303132678656004	2.52533005633533e-12	5.8943728844923e-08
UBR5	endothelial	20.8	32.5	0.145945899966428	2.54703591468111e-12	5.94503652845718e-08
CORO2B	endothelial	21.3	13.5	1.40557821488066	2.65531247241365e-12	6.19776484186071e-08
RNF139	endothelial	15.3	25.8	0.181630770113816	2.67860314233484e-12	6.25212759452375e-08
2310045N01RIK	endothelial	13.6	24.4	0.250317514639013	2.70024601376021e-12	6.30264422071771e-08
STX18	endothelial	12.2	22.2	0.194719360186487	2.90143511564454e-12	6.77223970342592e-08
SRSF7	endothelial	30	45.5	0.279883706228361	2.92038976210442e-12	6.81648174372793e-08
2510006D16RIK	endothelial	40.5	58.3	0.260496001921329	2.98620366067934e-12	6.97009796439164e-08
HIVEP1	endothelial	13.7	23.9	0.155847257803984	3.03502243502178e-12	7.08404586558433e-08
COPS7A	endothelial	29.7	45.4	0.14696387871805	3.04605614325973e-12	7.10979964398253e-08
CCNY	endothelial	37	29.7	1.14763395334283	3.15490279918317e-12	7.36385862357343e-08
DYNC1I2	endothelial	49.9	65.2	0.296097551181464	3.24078455205394e-12	7.5643152229491e-08
JMY	endothelial	11.6	21.6	0.231146712950175	3.55579341983155e-12	8.29957742122881e-08
MRPL45	endothelial	11	20.5	0.258201327781775	3.61101321165548e-12	8.42846593732505e-08
COPS5	endothelial	20.9	33	0.237561790264011	3.6767289456328e-12	8.58185303200151e-08
CYB5R3	endothelial	63.9	65.9	0.769724526183411	3.88098895396341e-12	9.058616317446e-08
EAPP	endothelial	25.5	39.4	0.280346094669104	3.94489476089944e-12	9.20777886141539e-08
PFDN1	endothelial	29.2	42.6	0.165559848303865	4.0425836628604e-12	9.43579452748247e-08
WBP11	endothelial	30.7	45.5	0.140216786799832	4.05094816614355e-12	9.45531811459566e-08
GOLGA5	endothelial	19.5	31.6	0.247737457756549	4.11385097275388e-12	9.60213955550482e-08
FAM168B	endothelial	16.8	28.1	0.260055559887108	4.1972241950032e-12	9.79674099355697e-08
EIF3B	endothelial	32.5	47.1	0.197575480895519	4.21201197108268e-12	9.83125714170409e-08
KTN1	endothelial	49	40.4	0.939152247314171	4.27862382226618e-12	9.98673586355148e-08
CCDC59	endothelial	23.3	36.5	0.138668894681832	4.56323079774983e-12	1.06510370050279e-07
ALYREF	endothelial	27.9	43.8	0.112388427453206	4.74130680215523e-12	1.10666842069105e-07
HNRNPA3	endothelial	34.4	50.9	0.389433945566618	4.76336331466251e-12	1.11181663127538e-07
PELI1	endothelial	21.4	33.6	0.137295662659615	4.83476026709418e-12	1.12848139394245e-07
PLIN2	endothelial	30.8	45.7	0.114256678974277	4.89913991449208e-12	1.1435082474416e-07
APEH	endothelial	12.4	22.4	0.276116172200468	5.28436719415609e-12	1.23342414678797e-07
DNAJC2	endothelial	12.7	22.9	0.17086116263594	5.95115351579179e-12	1.38905874212096e-07
ENSA	endothelial	30.8	45.2	0.247954575805439	6.06149840982207e-12	1.41481434383657e-07
BRD8	endothelial	24.3	36.8	0.159906211326852	6.06694706785473e-12	1.41608611510797e-07
PPP2R2A	endothelial	30.6	45.4	0.276801142592882	6.10980816141702e-12	1.42609032295635e-07
KDM5C	endothelial	18.4	30.2	0.180616371050164	6.17115387854866e-12	1.44040902679204e-07
ATP6V1D	endothelial	26.3	40	0.274370435919045	6.39650787122285e-12	1.49300890222213e-07
VASP	endothelial	35.2	25.8	0.833133028330746	6.43349746943396e-12	1.50164264434058e-07
PYCR2	endothelial	13.7	24.1	0.129861010452522	6.55358025223433e-12	1.52967116667401e-07
CALCOCO1	endothelial	22.9	36.1	0.191992253466722	6.56170828639464e-12	1.53156833112737e-07
RELL1	endothelial	33	24.6	1.17059683364239	6.62586913669252e-12	1.5465441151954e-07
NUMA1	endothelial	25.8	38.3	0.14872252572087	6.8965898108224e-12	1.60973302774406e-07
1110001A16RIK	endothelial	12.7	23.1	0.239941216408885	6.94148618223726e-12	1.620212289796e-07
UBFD1	endothelial	22.3	35.3	0.27690324593837	7.24471177529593e-12	1.69098817547182e-07
PRPF39	endothelial	23.7	36	0.165963223108918	7.24742331957165e-12	1.69162107702122e-07
NR1H2	endothelial	25.3	38.6	0.137727111806765	7.36442233146271e-12	1.71892981638671e-07
LATS1	endothelial	11.9	21.4	0.152210677184029	7.57611102481511e-12	1.7683400743021e-07
SNX17	endothelial	31.6	46.9	0.191947891884428	7.94973281835004e-12	1.85554713713108e-07
ILKAP	endothelial	21.2	33.2	0.183362372317933	8.0127256943016e-12	1.87025030430694e-07
GUK1	endothelial	22.5	35.8	0.172598090143323	8.22025761924914e-12	1.91869033090894e-07
PIK3C2A	endothelial	29.1	20.7	1.14875482044092	8.22824479236785e-12	1.92055461698658e-07
TMEM70	endothelial	15.8	27.1	0.137712460915528	8.30864142688565e-12	1.93931999544938e-07
9130401M01RIK	endothelial	12.7	23	0.168523431694264	8.3187810787454e-12	1.94168669158996e-07
POMP	endothelial	47.8	68.4	0.139581566979365	8.4240944832364e-12	1.96626789333221e-07
TFDP2	endothelial	12	21.8	0.408628009928402	8.44202980974686e-12	1.97045417789301e-07
MTERFD1	endothelial	12.3	22.2	0.155203456055481	8.78014381001333e-12	2.04937336669521e-07
PDCD6	endothelial	35.3	51.7	0.174212088334236	8.78144946251491e-12	2.0496781190456e-07
LZTFL1	endothelial	11.1	20.7	0.282580555690239	9.2018010615337e-12	2.14779238577258e-07
C80913	endothelial	15	25.9	0.236097366510848	1.03918738275089e-11	2.42556727007886e-07
NT5C3L	endothelial	14.4	25.1	0.139022226079726	1.05831098942427e-11	2.4702036804152e-07
DAPK3	endothelial	14.8	25.6	0.17089858341606	1.08846390456757e-11	2.54058359965117e-07
PDF	endothelial	18.6	30.8	0.145302211908819	1.09027674134676e-11	2.54481494197747e-07
RFC1	endothelial	20.5	32.5	0.180316974265999	1.09611186494193e-11	2.55843470396096e-07
SEPW1	endothelial	87.3	95.6	0.329718849100352	1.11911939182597e-11	2.612136572461e-07
CCDC124	endothelial	32.2	48.6	0.170358110534429	1.1452631428107e-11	2.67315870163445e-07
PLOD3	endothelial	30.7	44.5	0.22470507088001	1.17073958798999e-11	2.73262327232745e-07
PSMD3	endothelial	28.4	43.3	0.104463438602846	1.19867743971645e-11	2.79783301204216e-07
DHX15	endothelial	27.3	40	0.16192195191166	1.21021904216313e-11	2.82477226631297e-07
RGS3	endothelial	32.1	22.9	0.877116572583897	1.21434899557604e-11	2.83441199057403e-07
MED15	endothelial	18.9	29.8	0.189283185362769	1.2429608706822e-11	2.90119496825932e-07
CLNS1A	endothelial	25.7	38.6	0.2005820349918	1.25325099039217e-11	2.92521313667436e-07
STOML2	endothelial	20.3	32.9	0.118000237912819	1.32004371266289e-11	3.08111402972644e-07
EFTUD2	endothelial	19.5	31.1	0.219878365262226	1.34784609645267e-11	3.14600757373017e-07
VPS25	endothelial	30.9	46.4	0.18816497928055	1.35836535690182e-11	3.17056057954454e-07
SCNM1	endothelial	15.1	25.9	0.102040063983871	1.39117759159001e-11	3.24714761653023e-07
FBXO9	endothelial	15	25.4	0.119605794777544	1.40616967689457e-11	3.28214064283961e-07
TSNAX	endothelial	41	36.3	1.25114444924432	1.42535547843591e-11	3.32692222221726e-07
WDR43	endothelial	17.7	28.5	0.17142689205195	1.53152477364222e-11	3.5747319741583e-07
SMARCD2	endothelial	24	37.3	0.225120279692241	1.55915444286505e-11	3.63922238509131e-07
VDAC2	endothelial	43.4	62.2	0.123304076537107	1.57669749802004e-11	3.68016963012858e-07
ANAPC5	endothelial	43.2	60.6	0.185786035684514	1.58013875344547e-11	3.68820186441708e-07
ARMC1	endothelial	22.1	34.8	0.345017430264901	1.63031816216843e-11	3.80532562231733e-07
GKAP1	endothelial	14.5	25.3	0.262832342309738	1.6662827803227e-11	3.88927063755123e-07
PEX13	endothelial	12.4	22	0.165782045935401	1.6691937660981e-11	3.89606516944958e-07
TIPIN	endothelial	12	22	0.26393451037325	1.68931471112227e-11	3.9430294672305e-07
A430005L14RIK	endothelial	14.6	24.8	0.137339530084297	1.70174789150929e-11	3.97204975357183e-07
PSMB6	endothelial	56.7	79	0.108861168228784	1.72666559310406e-11	4.03021016086418e-07
SRPR	endothelial	46	63.6	0.29864746067405	1.74438403039774e-11	4.07156676535138e-07
TMEM9B	endothelial	36.9	54.2	0.167143452034083	1.76232105533388e-11	4.11343357525481e-07
PACSIN2	endothelial	26.4	40.1	0.180145682006549	1.87598229496048e-11	4.37873027466726e-07
SLC30A9	endothelial	16.3	27.2	0.262071671723241	1.88244224023419e-11	4.39380843293062e-07
SEC23B	endothelial	16.5	27.3	0.240934167434461	1.89356079356898e-11	4.41976024826936e-07
RRP1	endothelial	42.2	59.1	0.12892858334587	1.89581054194186e-11	4.42501138594649e-07
DRG2	endothelial	14.7	25.3	0.104323407137332	2.08756787527449e-11	4.87259217767818e-07
DDT	endothelial	18	29.5	0.203132301938918	2.11006333322217e-11	4.92509882607387e-07
PPA1	endothelial	15.5	25.9	0.158210443291498	2.15133305788228e-11	5.02142649040304e-07
RABIF	endothelial	13.5	23.9	0.261491775736676	2.25337110065883e-11	5.25959348604778e-07
D11WSU99E	endothelial	26.5	40.4	0.238081952530808	2.30487350548385e-11	5.37980524914986e-07
NR2C2	endothelial	13.7	23.7	0.261329657529278	2.35484405535961e-11	5.49644150961488e-07
HEATR5A	endothelial	11.2	20.5	0.481759005210494	2.44004919511312e-11	5.69531882631354e-07
GLOD4	endothelial	19.9	31.3	0.193725208929457	2.44941216906064e-11	5.71717294380443e-07
NUP88	endothelial	19	30.7	0.200316645514058	2.45959826406298e-11	5.74094830814941e-07
POLR2D	endothelial	14.2	24.9	0.147288499340167	2.46631477323323e-11	5.75662531220368e-07
WBP1	endothelial	12.5	22.1	0.128463030270864	2.47212998647567e-11	5.77019860143287e-07
ADRM1	endothelial	29.8	45.8	0.182309912572161	2.49870806233918e-11	5.83223448830589e-07
D8ERTD738E	endothelial	55.2	76.2	0.140639328678183	2.53564432232166e-11	5.91844741273099e-07
MKLN1	endothelial	23.4	35.1	0.163157282799889	2.57294344473033e-11	6.00550729434506e-07
SAMD8	endothelial	22.1	34.3	0.328645354849967	2.61285412673587e-11	6.09866281721421e-07
CTBP1	endothelial	45.4	65.7	0.153487781323904	2.64021250160601e-11	6.16251999999858e-07
PPP2R1A	endothelial	51.4	70.6	0.112931208036498	2.7426468577908e-11	6.40161203076951e-07
RFXANK	endothelial	13.3	23	0.1476883023144	2.77760743567928e-11	6.48321351561902e-07
IRF1	endothelial	40.8	34.2	1.20610461409905	2.80089704542583e-11	6.53757379372842e-07
CCDC55	endothelial	19.5	31.1	0.180586745603041	2.86960104027882e-11	6.6979357881148e-07
UBE4B	endothelial	14.3	24.3	0.142798237927894	2.96114577036082e-11	6.91161034259918e-07
MRPL38	endothelial	13.8	24	0.13488718032722	3.07063649418437e-11	7.16717264107573e-07
RAF1	endothelial	23.2	35.6	0.205636556624816	3.1258448015904e-11	7.29603435139215e-07
RUVBL1	endothelial	15.1	26.2	0.332160543749823	3.30113879564909e-11	7.70518806292454e-07
DHX40	endothelial	14.4	24.7	0.324692674527161	3.38426434910824e-11	7.89921141725355e-07
RARS	endothelial	14.7	24.9	0.181740514607553	3.38439466879836e-11	7.89951559644226e-07
WDFY3	endothelial	19.3	30.4	0.189925999059396	3.39295710121788e-11	7.91950116995266e-07
CR1L	endothelial	53.5	51.8	0.885261875267609	3.39553003409118e-11	7.92550665257223e-07
SSFA2	endothelial	22.9	34.5	0.336244952405911	3.41359518137277e-11	7.96767251284219e-07
FAM168A	endothelial	18.6	30.1	0.460395297758767	3.48439070968238e-11	8.13291635546963e-07
GGNBP2	endothelial	32.2	46.5	0.279883709089263	3.53253750143598e-11	8.24529578210171e-07
HOOK3	endothelial	34.2	47.4	0.220290116420957	3.56394546803012e-11	8.3186051169291e-07
CCDC56	endothelial	37.1	55	0.15208414266136	3.56822939122196e-11	8.32860422205118e-07
MAFG	endothelial	15.5	25.8	0.225227941031843	3.6046393707512e-11	8.41358875527038e-07
DYNC1LI1	endothelial	30.1	44.4	0.234173633852791	3.64787331691785e-11	8.51450110901796e-07
CPSF2	endothelial	11.8	21.1	0.111340192760632	3.70607013179249e-11	8.65033829461685e-07
CINP	endothelial	15.5	26.1	0.138340763894663	3.81096392466491e-11	8.89517089656037e-07
DIP2B	endothelial	30	21.8	1.4088940647268	3.81807370053706e-11	8.91176582442354e-07
RBFOX2	endothelial	18.4	29.8	0.317721475695396	3.93415667953496e-11	9.18271510570254e-07
TRIM25	endothelial	30.2	22.1	1.0377249557109	4.03821316445638e-11	9.42559334715765e-07
SETD3	endothelial	24	37.2	0.339376519714803	4.09484354482049e-11	9.55777431796551e-07
PAIP1	endothelial	35.7	49	0.204367601644194	4.24898833458985e-11	9.91756367176616e-07
HNRPLL	endothelial	13.1	22.6	0.115114529849838	4.37662008091748e-11	1.02154689308695e-06
KLHL24	endothelial	49.9	43.7	1.00529420902457	4.45841957383979e-11	1.04063971272995e-06
UBB	endothelial	99	99.5	0.157977030967203	4.66747702278667e-11	1.08943581188864e-06
MZT1	endothelial	14.3	24.1	0.136184866719749	4.69980320609996e-11	1.09698106633579e-06
EIF4H	endothelial	48.4	68.6	0.240597786725804	4.76366592614961e-11	1.11188726382258e-06
SUPT4H1	endothelial	31.4	47.2	0.231450103207711	4.91599805444202e-11	1.14744310588731e-06
1110059G10RIK	endothelial	14.1	24.3	0.252282849436849	4.96816696108615e-11	1.15961985038712e-06
NUP85	endothelial	13.8	23.7	0.12543211425873	5.56007807344743e-11	1.29777782312336e-06
VPS72	endothelial	21.2	33.5	0.165216517297263	5.63459537010445e-11	1.31517090533608e-06
EPHX1	endothelial	41.6	59.5	0.248139755680374	5.76732810639663e-11	1.34615205331404e-06
UBA3	endothelial	14.3	24.1	0.34855734402219	5.79181333915937e-11	1.35186715149319e-06
NMT2	endothelial	11.6	20.8	0.108757709275835	5.83316018451213e-11	1.36151791866698e-06
NUB1	endothelial	24.4	36.9	0.212169072813723	5.84824956225361e-11	1.36503993032562e-06
CNOT4	endothelial	21.8	33.1	0.230840631403059	5.88440184096556e-11	1.37347823369977e-06
USP47	endothelial	15.9	26.4	0.422236125358405	5.93859928162661e-11	1.38612845832447e-06
CLEC2D	endothelial	48.9	43.7	0.884596246477031	6.0211653165653e-11	1.40540019653951e-06
LLPH	endothelial	23.2	35.9	0.346797579114907	6.0606598622191e-11	1.41461861844056e-06
RLIM	endothelial	29.9	43.1	0.312952689638482	6.29960445472058e-11	1.47039067577633e-06
BRD4	endothelial	39.8	54.9	0.160184154425411	6.57688939138238e-11	1.53511175284256e-06
GNA12	endothelial	16.1	26.6	0.302192515826754	6.63580534440111e-11	1.54886332543666e-06
TOP1	endothelial	41.4	57.1	0.201238470403881	6.64569069924155e-11	1.55117066610997e-06
USP34	endothelial	16.7	26.8	0.341003425208768	6.71671252555964e-11	1.56774787059088e-06
BRD2	endothelial	36.5	49.4	0.153985987210969	6.73431047744611e-11	1.5718554085407e-06
2900092E17RIK	endothelial	15.8	26.7	0.285684762415277	6.85537248906141e-11	1.60011249267182e-06
RIF1	endothelial	13.5	23.4	0.352925443771275	7.04968330268626e-11	1.64546657968e-06
RRP7A	endothelial	18.9	30.1	0.248570964645634	7.33554520634487e-11	1.71218960661296e-06
SLC35A4	endothelial	24.6	37	0.218158464928593	7.40244731070165e-11	1.72780522679087e-06
ITGB1	endothelial	85.6	89.2	0.489779622445075	7.7796189839717e-11	1.81584086704883e-06
C230096C10RIK	endothelial	21.2	32.8	0.363115166155752	7.89151609203988e-11	1.84195877104303e-06
RNF146	endothelial	21.8	33.5	0.227315603366043	7.94056448588435e-11	1.85340715665027e-06
AHNAK	endothelial	94.8	95.7	0.411525001886546	7.94534757694599e-11	1.85452357793496e-06
MEA1	endothelial	30.3	45	0.125735867390793	8.25370211551173e-11	1.92649661078159e-06
4632411B12RIK	endothelial	13.3	22.9	0.189774432118306	8.31312549469886e-11	1.94036662171766e-06
SNRPC	endothelial	33.8	51.4	0.168285886231468	8.53682755066618e-11	1.99258091860099e-06
SARS	endothelial	28.3	42.3	0.331715171569914	8.98129593857213e-11	2.09632428502212e-06
ZFP277	endothelial	12.6	21.6	0.232552097300966	9.26706804572601e-11	2.16302635255291e-06
UCHL5	endothelial	11.7	20.7	0.106881671132916	9.49796796791113e-11	2.21692070339014e-06
SERF2	endothelial	82.7	97	0.12032330436094	9.6064185229434e-11	2.24223414744022e-06
TXNDC17	endothelial	43.8	63.4	0.128372778978892	9.9561630170132e-11	2.32386800980105e-06
PPTC7	endothelial	17.8	28.5	0.209360834727467	1.04050434022078e-10	2.42864118050933e-06
ALKBH5	endothelial	61.1	78.8	0.246639387824689	1.05186378124023e-10	2.45515525179282e-06
CYB5R4	endothelial	14.4	24.4	0.269041252482331	1.06363022806803e-10	2.48261931533358e-06
RPL7L1	endothelial	28.1	42.7	0.28197699990803	1.10978369491979e-10	2.59034612231228e-06
ORMDL2	endothelial	18.5	30.6	0.232616130349834	1.11884963538168e-10	2.61150693394437e-06
UNC50	endothelial	31.9	48.8	0.320791358470777	1.16631044203548e-10	2.72228520275501e-06
GGA1	endothelial	12.7	22.5	0.160161644729822	1.17726409831035e-10	2.74785213186619e-06
AFTPH	endothelial	14	23.5	0.152206399583983	1.17960093610679e-10	2.75330654496687e-06
CKAP5	endothelial	16.3	26.6	0.357771733595133	1.18372886987028e-10	2.76294155516421e-06
RBM5	endothelial	29.9	42.6	0.276090285792015	1.25040086444046e-10	2.91856065769048e-06
4930453N24RIK	endothelial	11.3	20.3	0.168612037721997	1.26497888469748e-10	2.95258721477238e-06
SAFB2	endothelial	11.5	20.1	0.102211124855373	1.28770514163099e-10	3.0056325710809e-06
PPP5C	endothelial	18.3	29.1	0.184479292487727	1.31539659756083e-10	3.07026719836673e-06
ULK2	endothelial	21.3	32.4	0.20921237454494	1.3255850449176e-10	3.09404805334218e-06
FCHO2	endothelial	43.8	38.5	1.11042132266315	1.34342734096316e-10	3.13569375654211e-06
SPPL3	endothelial	28.4	41.3	0.214966358641735	1.37123437655951e-10	3.20059815832755e-06
PINK1	endothelial	50.6	67.3	0.195109421260618	1.39078956704806e-10	3.24624192844687e-06
XPO7	endothelial	13.8	23.6	0.141213098327182	1.4309626770608e-10	3.34000998452762e-06
SRSF1	endothelial	27	39.8	0.293365278574028	1.44884864765719e-10	3.38175762849665e-06
NUDT3	endothelial	39.3	55	0.184033399710095	1.46909704558235e-10	3.42901941409376e-06
GM9781	endothelial	19.7	32.7	0.257681384752564	1.54017754886035e-10	3.59492841679495e-06
DYRK1A	endothelial	21.8	33.3	0.24668695738254	1.6277905120708e-10	3.79942583422445e-06
TRAP1	endothelial	17.3	27.8	0.240686384837456	1.62838653315196e-10	3.80081700703e-06
UBR4	endothelial	20.5	31.5	0.194679206567029	1.70500996654072e-10	3.9796637629027e-06
PDCL3	endothelial	30	45.4	0.265329032189632	1.71443819825631e-10	4.00167019855006e-06
PRR13	endothelial	61.8	65.8	0.673846534989875	1.72445644946651e-10	4.02505379869979e-06
PCNA	endothelial	26.8	40.1	0.216542363629968	1.74792412267552e-10	4.07982969473693e-06
TOMM70A	endothelial	18.9	29.4	0.150192527664824	1.76178080708409e-10	4.11217258181497e-06
ARF5	endothelial	51.9	71.6	0.146597678734567	1.81391038142183e-10	4.2338482212767e-06
CCZ1	endothelial	16.2	26.6	0.50991353409011	1.82842153865393e-10	4.26771871337214e-06
TTC14	endothelial	20.5	32.2	0.540000792145509	1.83782914819707e-10	4.28967701480677e-06
CD34	endothelial	78.5	72.5	0.194592745660334	1.885343446312e-10	4.40058013803685e-06
GPAA1	endothelial	12.7	22.2	0.348487470592206	1.93165033152215e-10	4.50866503880584e-06
PSMB2	endothelial	50.6	69.9	0.143395541984583	1.97789512450491e-10	4.61660501010691e-06
PSMD4	endothelial	40.6	57.4	0.159403897491199	2.00305614420457e-10	4.67533334618789e-06
CCT4	endothelial	40.9	58.5	0.236836299529343	2.00354564074562e-10	4.67647588006436e-06
NFIB	endothelial	81.6	78	0.445281907947818	2.0206997935009e-10	4.71651538801044e-06
ANKRD40	endothelial	19.5	30.6	0.202129347726592	2.02217977380987e-10	4.71996981004961e-06
DNTTIP1	endothelial	16.1	26.3	0.178322794686281	2.04714905358791e-10	4.77825060597955e-06
SMTN	endothelial	46.7	41.9	0.884180640853423	2.10011724960251e-10	4.90188367229721e-06
PGPEP1	endothelial	15.1	24.7	0.162841183722802	2.21050256152821e-10	5.15953402886299e-06
CLSTN1	endothelial	16.4	26.6	0.145506325338235	2.32105672030064e-10	5.41757849085372e-06
NMI	endothelial	39.2	31.3	0.961887553701269	2.33323196858177e-10	5.4459967378667e-06
TMEM85	endothelial	27.9	42.5	0.156937274109098	2.35542860483737e-10	5.4978059065509e-06
DHX30	endothelial	18	28.7	0.327669442696068	2.39066189663142e-10	5.58004393292739e-06
MIR24-2	endothelial	25.4	18.6	0.987085387445915	2.44192797348719e-10	5.69970408291645e-06
ANKFY1	endothelial	13.3	22.6	0.295323904148366	2.4514644342051e-10	5.72196313587813e-06
USP21	endothelial	15.5	25.9	0.283229214785973	2.53114001822414e-10	5.90793391653696e-06
ACBD6	endothelial	19	30	0.155627244259927	2.55210353681725e-10	5.95686486528514e-06
SDHAF2	endothelial	16.3	25.9	0.102310867630915	2.61031552138388e-10	6.09273745846212e-06
CDC27	endothelial	12.6	21.4	0.228262999585698	2.61319941743552e-10	6.09946876023624e-06
AGFG1	endothelial	13.1	22.1	0.168796489546305	2.61868482901979e-10	6.11227225941509e-06
SIRT6	endothelial	12.1	21	0.104826237098922	2.63085561559353e-10	6.14068009235687e-06
KRR1	endothelial	11.8	20.6	0.116111072371795	2.64412614291724e-10	6.17165483018314e-06
HSD3B7	endothelial	19.4	30	0.289545947150666	2.70189353163968e-10	6.30648969220019e-06
RBM6	endothelial	19.5	29.9	0.269388166009845	2.73698506438099e-10	6.38839683877166e-06
EXOSC5	endothelial	13.7	23.3	0.138844817386922	2.75632742568547e-10	6.43354384429246e-06
ZYG11B	endothelial	13.6	22.8	0.168662363865907	2.77319560738455e-10	6.47291586719628e-06
TMEM87B	endothelial	14.9	24.4	0.152103572962972	2.8569536109382e-10	6.66841542329086e-06
ATF7IP	endothelial	30.9	44.4	0.226956158499848	2.8591279447843e-10	6.67349053592105e-06
EGLN2	endothelial	17.7	28	0.141500766906174	2.86480044754067e-10	6.68673072460468e-06
HSD17B11	endothelial	13.2	22.6	0.23797215905757	2.94070112731875e-10	6.8638905012747e-06
TRIL	endothelial	16	25.6	0.145068900848491	3.04045242579925e-10	7.09672000705802e-06
FAM192A	endothelial	15.5	25.1	0.207513651860738	3.04525368608058e-10	7.10792662868069e-06
ABCG1	endothelial	26.2	18.5	0.982676221831258	3.07153697987516e-10	7.1692744647266e-06
RSF1	endothelial	16.7	26.5	0.174831927276029	3.1048172567409e-10	7.24695395895894e-06
RNF11	endothelial	24.6	37.5	0.180875431143112	3.22047586299294e-10	7.51691271181182e-06
MAF1	endothelial	41.9	59.6	0.221227930366927	3.29208404218496e-10	7.68405336286391e-06
RAD23B	endothelial	28.7	41.9	0.246709274844248	3.31261760987445e-10	7.73198076320794e-06
ARID4B	endothelial	21.3	32.6	0.222967116519768	3.32007362298965e-10	7.74938384342015e-06
MAPK1	endothelial	35.1	49.3	0.27174162792947	3.43740546103309e-10	8.02324808659733e-06
HDAC2	endothelial	27.4	40.1	0.15604059070619	3.57049727272972e-10	8.33389768427843e-06
MTMR3	endothelial	13.3	22.6	0.384166112910167	3.58115143048902e-10	8.35876555390442e-06
UBE2J2	endothelial	20.2	31.3	0.210092982570185	3.70451500051496e-10	8.64670846270197e-06
MED21	endothelial	21.2	33.6	0.299475948325152	3.71426971278362e-10	8.66947693660824e-06
NAE1	endothelial	19.2	29.4	0.135393755277232	3.95305627223458e-10	9.22682864502274e-06
UQCRC2	endothelial	35.8	49.9	0.135181010513537	3.97848936692114e-10	9.28619203133062e-06
TPRGL	endothelial	71.5	77.4	0.557214646821848	4.10348930103907e-10	9.5779543775553e-06
UBA7	endothelial	23.6	16.2	1.06180430292413	4.16285696903227e-10	9.71652445141822e-06
OSTM1	endothelial	15.9	25.7	0.275635597500181	4.16730061513659e-10	9.72689636579031e-06
GPS2	endothelial	28.6	40.3	0.127413468318946	4.37465829508991e-10	1.02108899265694e-05
PLRG1	endothelial	18.4	28.6	0.232496727963279	4.46273757487895e-10	1.0416475773525e-05
CREBBP	endothelial	22.8	33.6	0.232047704858947	4.71263996770603e-10	1.09997729486226e-05
DBNDD2	endothelial	21.9	33.7	0.298607481039087	4.79219934644051e-10	1.11854724945268e-05
TRAPPC6B	endothelial	30.2	44.4	0.169835475585784	4.83255952415838e-10	1.12796771853381e-05
STAG1	endothelial	23.8	35.5	0.298622866432321	4.88460178565612e-10	1.14011490278999e-05
WDR33	endothelial	21.8	33.1	0.261348036082325	4.92177824581227e-10	1.14879226035504e-05
DYM	endothelial	15.8	25.3	0.221021784362201	5.03624878761791e-10	1.1755108295179e-05
OST4	endothelial	63.8	85.5	0.103396776857525	5.12833909512169e-10	1.19700562819235e-05
RALBP1	endothelial	48.5	66.3	0.204107598350927	5.24962310179326e-10	1.22531452818956e-05
CTSO	endothelial	30.5	44.1	0.241322416304188	5.27947623476397e-10	1.23228254795626e-05
PPP1CB	endothelial	43.9	57.3	0.206610960047575	5.4135127320847e-10	1.26356800679589e-05
UBQLN1	endothelial	26.5	38.6	0.341123190742033	5.43258883147479e-10	1.26802055915453e-05
LRP10	endothelial	35.7	50.6	0.220087713384405	5.43475393141101e-10	1.26852591513064e-05
RAB5B	endothelial	24	36.5	0.25492138954446	5.51270745330031e-10	1.28672104667482e-05
MLL5	endothelial	55.2	70	0.196362041715181	5.73423401202927e-10	1.33842756074775e-05
NONO	endothelial	38.4	53.5	0.221231680911974	5.80216982756478e-10	1.3542844594519e-05
4930523C07RIK	endothelial	53.8	48.9	0.768538993359496	6.13891913312955e-10	1.43288511486377e-05
ERGIC2	endothelial	21.3	32.5	0.250992570345491	6.19365594596762e-10	1.4456612343483e-05
FAM120A	endothelial	34.2	47.1	0.209927162298249	6.19558498806268e-10	1.44611149206371e-05
DOLK	endothelial	12	21	0.190353555682338	6.48016891020722e-10	1.51253622533147e-05
TOX4	endothelial	17.2	27.3	0.471332729147726	6.48940739882939e-10	1.51469258096077e-05
PABPN1	endothelial	31.6	46.2	0.303338957055388	6.53691696179748e-10	1.52578178805315e-05
ATG5	endothelial	13.3	22.5	0.361743318576391	6.60874017351663e-10	1.54254604390052e-05
ATG9A	endothelial	13.4	22.6	0.252708054087491	6.64221571743619e-10	1.55035957060678e-05
POLR2K	endothelial	26.1	40.1	0.237912103752086	6.79121932889699e-10	1.58513850355785e-05
USP33	endothelial	13.3	22.1	0.312377991751551	6.84827649690113e-10	1.59845621714169e-05
PSME1	endothelial	62.3	63	0.748661407792748	6.90981875083995e-10	1.61282079463355e-05
AGPS	endothelial	12	20.5	0.220053039585263	7.10655524218186e-10	1.65874105907767e-05
UTP11L	endothelial	21.2	32.3	0.160055483127548	7.20549952840025e-10	1.6818356449239e-05
KIF2A	endothelial	19.1	29.3	0.201045452587351	7.29029967327401e-10	1.70162884673889e-05
FBXO11	endothelial	14.2	23.1	0.194277457329003	7.33559817835161e-10	1.71220197080905e-05
ZMYM5	endothelial	23.2	34.8	0.322313326745216	7.46487304027707e-10	1.74237601633107e-05
SUCLG2	endothelial	12.5	21.2	0.23756047437434	7.48342203686107e-10	1.74670553762374e-05
BTAF1	endothelial	14.1	23.4	0.293168915757561	8.16046165655645e-10	1.90473335525684e-05
2900064A13RIK	endothelial	42.7	59.1	0.192352082697807	8.45266270566017e-10	1.97293600212814e-05
NIP7	endothelial	13.4	22.5	0.130672211702373	8.47749132364298e-10	1.97873124985151e-05
GARS	endothelial	25.4	37.1	0.320196791697994	8.49659358566064e-10	1.98318990882905e-05
SMG1	endothelial	26.8	38.5	0.620026976801028	8.65413549407897e-10	2.01996176567297e-05
FOXN2	endothelial	22.4	34.2	0.374365050072726	8.72271386609084e-10	2.03596864348426e-05
RANBP3	endothelial	14.3	23.9	0.318072132424232	9.02598616510038e-10	2.10675543079608e-05
SF1	endothelial	34.4	47.7	0.159956930422108	9.03137303537612e-10	2.10801278018714e-05
SLC30A5	endothelial	16.5	26.3	0.314152802661022	9.13183085313961e-10	2.13146063943132e-05
RAB5A	endothelial	27.7	41.5	0.408027932066969	9.36682761112976e-10	2.1863112327138e-05
PGK1	endothelial	26.4	39.6	0.171604180519299	9.47193910295077e-10	2.21084530601974e-05
CCS	endothelial	16.2	26	0.207317122392225	9.48848853224855e-10	2.21470810831213e-05
SRSF10	endothelial	34.5	49.1	0.297795355865778	9.50482192027363e-10	2.21852048441107e-05
ICAM1	endothelial	24.9	35.3	0.255378371289623	9.69611036548467e-10	2.26316912040778e-05
CDC5L	endothelial	28.3	42.1	0.325549459623125	9.70858466645564e-10	2.26608074699741e-05
USP10	endothelial	12.3	20.9	0.204288083003411	9.86355904202179e-10	2.30225331599831e-05
PPP1R35	endothelial	11.6	20.8	0.157871526265305	9.86716375051287e-10	2.30309469100721e-05
NSMCE1	endothelial	25.1	38.1	0.208837477026121	9.9472036954933e-10	2.32177681456509e-05
SLC38A9	endothelial	11.7	20.1	0.227750929781156	1.01545291469554e-09	2.37016864819087e-05
BRD9	endothelial	28.7	41.4	0.473268939214301	1.02292812201991e-09	2.38761652960667e-05
TRIM44	endothelial	16.4	26.1	0.185444508995729	1.07164280554676e-09	2.50132147242669e-05
SUV420H1	endothelial	17.3	27.1	0.153133479471856	1.12067397147389e-09	2.6157651168172e-05
ZCRB1	endothelial	27.6	40.6	0.319552010863895	1.13554010295003e-09	2.65046415429568e-05
SETD8	endothelial	12.4	21	0.152510371977808	1.14468060245193e-09	2.67179899418306e-05
RBMXL1	endothelial	22	33.1	0.15868074613043	1.20009590546466e-09	2.80114385294507e-05
KDM5A	endothelial	26.3	37.9	0.386731374879584	1.20063252778549e-09	2.80239638310411e-05
FIP1L1	endothelial	18.7	29	0.175051699678022	1.22101866826822e-09	2.84997967360485e-05
NDNL2	endothelial	15.4	25.4	0.101647991578791	1.28467475932707e-09	2.99855935574531e-05
DYNLT3	endothelial	31.3	45.3	0.339931604403734	1.31114322531734e-09	3.06033940221319e-05
LARP1	endothelial	15.2	24.2	0.340001118976399	1.33008067973836e-09	3.10454131457731e-05
RQCD1	endothelial	18.1	28.7	0.30188795375715	1.34042655762374e-09	3.12868962814956e-05
YWHAZ	endothelial	90.1	96.3	0.301244317868053	1.36233309626756e-09	3.17982167999811e-05
PYGO2	endothelial	12.9	21.7	0.125680060556851	1.38753090851e-09	3.23863589355319e-05
MRPL20	endothelial	29.6	44.8	0.21588528791868	1.40445421283615e-09	3.27813657818086e-05
UBR2	endothelial	23.7	34.3	0.152574885973201	1.42007778460678e-09	3.31460355705069e-05
MED7	endothelial	13.7	22.9	0.14617440164551	1.52266960221062e-09	3.55406311851981e-05
ORF61	endothelial	13.4	22.5	0.633156294628687	1.52367008898969e-09	3.55639835471083e-05
OSMR	endothelial	33.8	26.7	1.06606624765332	1.55637934514981e-09	3.63274502951416e-05
AHSA2	endothelial	12.9	21.7	0.209796976404574	1.55701537115209e-09	3.6342295778061e-05
PTDSS1	endothelial	19.1	29.8	0.377897393887123	1.61553377648222e-09	3.77081738768715e-05
KLF10	endothelial	25.7	37	0.283759832382366	1.68744288601523e-09	3.93866044024815e-05
HNRNPM	endothelial	54.6	69.6	0.269118273142444	1.6924477679444e-09	3.95034233515903e-05
MOB1A	endothelial	29.5	42.7	0.320032063676881	1.70632553212783e-09	3.98273442453956e-05
KRCC1	endothelial	30.8	43.9	0.421960328142448	1.72194501580304e-09	4.01919186138586e-05
TOMM40	endothelial	17	27.1	0.120018298413755	1.75319881570889e-09	4.09214135574612e-05
ACVRL1	endothelial	50	47.6	0.916364465242744	1.82350131833056e-09	4.25623442711537e-05
MGEA5	endothelial	23.4	33.7	0.14620152649676	1.91865992006205e-09	4.47834411941683e-05
ZMYM4	endothelial	12.6	21.4	0.264598719368403	1.9400995563459e-09	4.52838637446696e-05
MFHAS1	endothelial	22.3	15.4	1.29325228709577	1.96140704098965e-09	4.57812017437393e-05
NAV1	endothelial	38.9	52	0.191105820893823	2.01607347971856e-09	4.7057171090111e-05
CPSF1	endothelial	13	21.4	0.243226190959073	2.12447608789211e-09	4.95873963674898e-05
MPZL1	endothelial	38.8	32.7	1.02150618605076	2.16237715698754e-09	5.04720452212463e-05
WTAP	endothelial	60.2	72.1	0.137646181883019	2.16892721691947e-09	5.06249301701172e-05
WDR26	endothelial	27.8	39.2	0.434402854197234	2.20525465716803e-09	5.14728489529589e-05
PDS5B	endothelial	16	24.9	0.228967955741218	2.22817438695612e-09	5.20078183659428e-05
IMP3	endothelial	22.9	35	0.182792418346447	2.26592488113849e-09	5.28889526506534e-05
DDX50	endothelial	30.1	42.1	0.153755738061796	2.31221102621432e-09	5.39693175628683e-05
PTBP1	endothelial	30	42.1	0.201453537683973	2.31490757192109e-09	5.40322576362101e-05
EP300	endothelial	19	28.7	0.221700635433655	2.35280429567064e-09	5.49168050652484e-05
STIP1	endothelial	30.9	44.1	0.150918246952209	2.36793569523122e-09	5.5269987062392e-05
RSRC2	endothelial	41.4	54.7	0.202110288983305	2.45270742388103e-09	5.72486439808072e-05
SERINC1	endothelial	57.1	74.5	0.255318591473322	2.4619546532558e-09	5.74644835616435e-05
ZMYND8	endothelial	28.1	40	0.371945565095546	2.46987728487446e-09	5.76494057062549e-05
DDX42	endothelial	24	35.4	0.335016923788789	2.47318439458586e-09	5.77265969540286e-05
X99384	endothelial	20.1	13.8	1.3507105059185	2.57318238407785e-09	6.00606500267611e-05
CNTLN	endothelial	12.7	21.3	0.241360527211131	2.62411593207433e-09	6.1249489970547e-05
MTDH	endothelial	48.5	65.4	0.180960380876358	2.63911993127542e-09	6.15996983158996e-05
NIPBL	endothelial	37.8	51.4	0.323109192713299	2.64381692789664e-09	6.17093309140356e-05
CSNK1G2	endothelial	27.4	39.4	0.223548175638724	2.64495041142157e-09	6.1735787552991e-05
UBE2S	endothelial	31.9	47.3	0.193391714193423	2.81786482621861e-09	6.57717829087685e-05
UIMC1	endothelial	12.5	20.7	0.129035346255495	2.82898589048626e-09	6.60313596698397e-05
ABCB1B	endothelial	20.4	14.1	1.19654736133796	2.8845639810202e-09	6.73286078809926e-05
SETD2	endothelial	18.9	28.7	0.308392280301636	2.96549882421009e-09	6.92177080558877e-05
ECI2	endothelial	23.4	35.1	0.33762660297334	2.99754062166014e-09	6.99655956501692e-05
RELA	endothelial	35.7	50.1	0.213478539908836	3.01142418540532e-09	7.02896519115455e-05
KCTD2	endothelial	11.9	20.2	0.209718486631581	3.04725461964378e-09	7.11259700771055e-05
ABCF3	endothelial	15.2	24.6	0.334522384051022	3.05811519880018e-09	7.13794668551949e-05
GMPR2	endothelial	13.6	22.7	0.225605749375787	3.12509407962568e-09	7.2942820912543e-05
OTUD6B	endothelial	14	22.7	0.487491236655589	3.31397875107262e-09	7.73515780287861e-05
MLL1	endothelial	30.6	42.5	0.246772519804596	3.42519113208471e-09	7.99473862139893e-05
GABPB2	endothelial	15	24.1	0.3028091257168	3.47812483779974e-09	8.11829118390838e-05
PREB	endothelial	23	33.1	0.207521292405054	3.47949378880008e-09	8.12148645243826e-05
DDRGK1	endothelial	35.3	49.8	0.283894970046396	3.58587017258605e-09	8.3697795698331e-05
AKAP8L	endothelial	16.1	25.8	0.274855424135049	3.63821787784335e-09	8.49196434867416e-05
TULP4	endothelial	19.3	29.3	0.246531810434555	3.66055467534294e-09	8.54410066771795e-05
TRIM26	endothelial	13.9	22.5	0.203905589096453	3.68685717961338e-09	8.6054933429356e-05
RC3H2	endothelial	12.5	20.7	0.126331595736529	3.68922638027476e-09	8.61102329419931e-05
C1GALT1C1	endothelial	14.5	23.6	0.235946699387303	3.73115708162975e-09	8.70889374423201e-05
HMGCL	endothelial	25.4	37.1	0.230488999022847	3.73508676924987e-09	8.71806602810612e-05
LASS5	endothelial	32.7	46.3	0.244347690230715	3.8011377611666e-09	8.87223564833895e-05
TCERG1	endothelial	16.7	25.9	0.261369131449362	3.8870169266811e-09	9.07268620856635e-05
SFT2D1	endothelial	40	37.5	1.04180277303514	3.96538454719342e-09	9.25560407160415e-05
ARNT	endothelial	23.4	34.2	0.424930854353097	4.01058176040785e-09	9.36109888696796e-05
NAT6	endothelial	13.6	22.7	0.344318763232657	4.05276519868793e-09	9.45955925025749e-05
SNRNP70	endothelial	30.2	43.3	0.389607780697133	4.08152064141262e-09	9.5266773291212e-05
CNOT8	endothelial	27.7	40.1	0.275576428229493	4.0915214419164e-09	9.55002019757707e-05
CGRRF1	endothelial	15.5	24.5	0.115585304656995	4.4008614074717e-09	0.000102720506111797
GLRX5	endothelial	23.9	35.7	0.211376062479608	4.44878445079743e-09	0.000103839077866063
RXRB	endothelial	12.2	20.5	0.144200079453191	4.50538839203882e-09	0.000105160270458578
FDX1	endothelial	19	29.4	0.235593941818889	4.62430574249322e-09	0.000107935920335534
CTTN	endothelial	27.4	38.6	0.293129751506109	4.87174309396379e-09	0.000113711355556209
SHARPIN	endothelial	15.8	25.1	0.190461096348642	5.00694530634885e-09	0.000116867110395489
HECTD1	endothelial	28.4	39.4	0.199626464071107	5.02467083948675e-09	0.00011728084206446
2610005L07RIK	endothelial	22.9	33.6	0.221828152092566	5.06422471834128e-09	0.000118204069150804
CHMP3	endothelial	45.5	60.2	0.310079660757707	5.21470488753208e-09	0.000121716426779886
PGP	endothelial	19.5	30.2	0.262570356127493	5.46839487476512e-09	0.000127637804771893
CBFB	endothelial	19.3	29.9	0.424058698736206	5.51090858835891e-09	0.000128630117360885
CDC37L1	endothelial	15	23.8	0.181911227368334	5.52551153697357e-09	0.0001289709647845
SIN3B	endothelial	35.2	47.9	0.27351109200749	5.54407290719632e-09	0.000129404205726869
SRSF11	endothelial	42.4	57.2	0.273976349325475	5.58819209529749e-09	0.000130433991696339
RPS6KA4	endothelial	13	21.6	0.205011742136384	5.60532247803583e-09	0.000130833831959834
NAA35	endothelial	14.5	23.2	0.241364814248117	5.65626859862402e-09	0.000132022965360483
RNF187	endothelial	49.4	67.2	0.214022310398364	5.72716177763987e-09	0.000133677683051892
ZFP91	endothelial	14.6	23.8	0.321628417789644	5.78884919645707e-09	0.000135117529094504
GAK	endothelial	33.3	47.7	0.416548401900284	5.88319974279946e-09	0.000137319765196682
TIAL1	endothelial	33	45.2	0.268369510340468	5.99737426998701e-09	0.000139984712835767
CWF19L2	endothelial	16	25.1	0.188576269203497	6.00291630379978e-09	0.000140114069446991
ELOVL1	endothelial	33.5	47.6	0.295862299741059	6.02267259683659e-09	0.000140575201082763
5430417L22RIK	endothelial	14.8	23.6	0.112905821946973	6.07366867809456e-09	0.000141765500615405
PGAM5	endothelial	12.7	20.7	0.121776349331301	6.12436273826389e-09	0.000142948750673818
KCNQ1OT1	endothelial	29.2	40.7	0.332217481081805	6.20201220253996e-09	0.000144761166819485
YWHAQ	endothelial	78.2	87.6	0.469931015567108	6.23467327516925e-09	0.000145523508915726
FAM3C	endothelial	42.7	56.9	0.305279009965051	6.27162522325545e-09	0.000146386004336005
CNOT1	endothelial	15.2	24.1	0.378620140313634	6.323864319958e-09	0.00014760531709214
ADNP	endothelial	16.9	25.8	0.137890747524773	6.38728994034108e-09	0.000149085734497501
TPR	endothelial	52.7	68.4	0.183089410252115	6.42049707327401e-09	0.000149860822187289
SPG7	endothelial	15.6	24.5	0.359398983684285	6.50851677111845e-09	0.000151915289954676
ASAP2	endothelial	30.6	23.5	0.821791269865337	6.5989032955882e-09	0.000154025001822324
ABCF1	endothelial	31.9	44.4	0.453370926471382	6.90679594468439e-09	0.000161211524144878
1110014N23RIK	endothelial	12.7	20.9	0.152962329172939	6.94737055224913e-09	0.000162158576060047
NR2F6	endothelial	22.3	32.8	0.205699070041946	7.11401695308443e-09	0.000166048269701944
WDR82	endothelial	16.6	25.9	0.231452292236742	7.14813600409437e-09	0.000166844642471567
LUC7L3	endothelial	32.1	44.6	0.121344096183686	7.2213958877297e-09	0.000168554601415499
AP1S1	endothelial	20.1	30.4	0.118680736992127	7.3313047863392e-09	0.000171119985017943
MLX	endothelial	13.5	22.1	0.284670616051143	7.35763752807021e-09	0.000171734617542687
RBM27	endothelial	18.7	28.8	0.604572256207909	7.39246110443853e-09	0.0001725474346387
TIMP3	endothelial	88	79.9	0.131273965907111	7.91538778544734e-09	0.000184753066300126
POLR2L	endothelial	35.5	51.1	0.366736715484741	8.09748154502918e-09	0.000189003316742526
2500003M10RIK	endothelial	30	42.4	0.30561774342397	8.18248402237464e-09	0.000190987359566246
PPIC	endothelial	49.8	47.1	0.765287083480464	8.29235347432823e-09	0.000193551822444295
CCDC47	endothelial	35.3	49.2	0.256292806056339	8.36164016879246e-09	0.000195169043179785
UPF3A	endothelial	15.9	25	0.218847844343852	8.38569533727847e-09	0.000195730514867417
TRAPPC4	endothelial	30	43.2	0.257076592969661	8.67804111934232e-09	0.000202554157766569
KRIT1	endothelial	16.1	25.3	0.243318137932698	8.79939445274162e-09	0.000205386665921442
KBTBD2	endothelial	28.3	21.3	1.14741613313629	8.87749716437387e-09	0.000207209661313651
SYNJ1	endothelial	15.6	24.4	0.289045557721267	9.0811942882248e-09	0.000211964155881455
CDK11B	endothelial	31.8	44.1	0.143602628068873	9.39555191051063e-09	0.000219301577143229
VPS29	endothelial	42.6	59.5	0.186491239130212	9.56448952063151e-09	0.00022324474990106
CRBN	endothelial	15.9	24.7	0.185457735861451	9.66585146669795e-09	0.000225610639084197
LIMA1	endothelial	30	42.2	0.259696891328829	9.6792500129979e-09	0.000225923374553384
ZFP945	endothelial	13.8	22.4	0.154792782620966	9.9824310557797e-09	0.000232999923272954
MRPL2	endothelial	18.2	27.7	0.222442535756777	1.02721662867044e-08	0.000239762633297967
PSAP	endothelial	93.1	96.6	0.135549549811258	1.03773947540793e-08	0.000242218770954965
SPNS1	endothelial	14.4	22.6	0.260627470906721	1.06600198164521e-08	0.000248815522535808
RAI12	endothelial	21.2	32	0.282130421743945	1.09166893092277e-08	0.000254806445166684
ANKRD10	endothelial	14.8	23.3	0.197106554284716	1.10462966492245e-08	0.000257831610089548
ZFP830	endothelial	13.3	21.9	0.164683247725009	1.11459818467645e-08	0.00026015836228533
MAX	endothelial	27.2	40	0.232415003090982	1.11470776793706e-08	0.000260183940114189
4933433P14RIK	endothelial	19	29.3	0.35835406116936	1.15356560999073e-08	0.000269253749027935
UBL3	endothelial	51.6	67.5	0.238075774452224	1.21637676514365e-08	0.000283914500752179
RABEP1	endothelial	21.9	31.6	0.179904121101494	1.22154380569314e-08	0.000285120539686837
2410002O22RIK	endothelial	21	31	0.312665154302238	1.24229099858357e-08	0.000289963141979392
RBM42	endothelial	39.2	55.1	0.276638750707996	1.26139933644045e-08	0.000294423219118565
MLL3	endothelial	26.4	37.9	0.482886081015153	1.27707242198884e-08	0.000298081474016416
GBP2	endothelial	37.8	32.9	1.03367287418602	1.2880374637884e-08	0.00030064082442285
TSG101	endothelial	30.5	44.3	0.270179351327853	1.31398135759328e-08	0.000306696388675847
WAC	endothelial	37.1	50.1	0.184279130825812	1.37664990864937e-08	0.000321323855177849
DUSP7	endothelial	25.4	19.1	1.15703419622788	1.37980443893791e-08	0.000322060154092497
NKAP	endothelial	13.9	22.6	0.235435504502698	1.38136163365392e-08	0.000322423618911161
NDUFA4	endothelial	72	77.4	0.166487579373742	1.45380841564974e-08	0.000339333422296806
PAIP2	endothelial	55.1	73.6	0.184957636881914	1.45767580808879e-08	0.000340236110366005
RWDD1	endothelial	37.3	53.6	0.239686055583256	1.49864246878257e-08	0.000349798138638539
ECI1	endothelial	23.1	34.4	0.140867427579882	1.54397350189652e-08	0.000360378855077666
NPR1	endothelial	28.2	20.8	0.99297146307658	1.57190740239874e-08	0.000366898906793891
4933434E20RIK	endothelial	33.1	45	0.166046045280115	1.57873499215369e-08	0.000368492534518593
MCART1	endothelial	20.8	30.7	0.30525039513041	1.5814335304494e-08	0.000369122400342194
GGPS1	endothelial	23.5	34.4	0.309535042345737	1.5885472891169e-08	0.000370782822752776
BAZ1B	endothelial	29.1	41.5	0.22859101261952	1.62418053197806e-08	0.000379099977968998
CNIH4	endothelial	29.3	43.1	0.304228518825325	1.66042171693795e-08	0.000387559032950486
LSM6	endothelial	25.1	36.8	0.402357816656994	1.66119256791369e-08	0.000387738957276734
SDCCAG3	endothelial	16.4	25.6	0.294762963349979	1.66650257826666e-08	0.000388978366793221
NEMF	endothelial	22.6	33.7	0.469182496239848	1.71630483595175e-08	0.000400602711759499
YTHDF1	endothelial	18.5	28.4	0.428688284272172	1.79502035441323e-08	0.000418975700923593
OSBPL2	endothelial	13	21	0.304379340305571	1.88999060239876e-08	0.000441142706505894
OXR1	endothelial	29.3	41	0.326727983182835	1.95750999093016e-08	0.000456902406983008
BC003266	endothelial	17.5	27.8	0.346039382480217	1.96779859988198e-08	0.000459303871198453
TXLNA	endothelial	20.8	30.1	0.175525811178044	1.99126610365238e-08	0.000464781421253502
NADK	endothelial	32.3	44.7	0.336224484079448	2.0713085150273e-08	0.000483464120492523
ZFP445	endothelial	17.2	26	0.396139370778657	2.0742328022565e-08	0.00048414667837469
SAE1	endothelial	26.3	37.7	0.241789296122918	2.11110126859633e-08	0.00049275214710307
DDX21	endothelial	17.2	26.3	0.209712591094756	2.11220599898698e-08	0.000493010002223551
TMEM206	endothelial	21.4	14.5	0.760638980116251	2.12555090969799e-08	0.000496124837832608
BC018507	endothelial	13.7	21.9	0.120256834130222	2.15163638346664e-08	0.000502213448264949
9530082P21RIK	endothelial	23.7	18.1	1.49449060632553	2.16702575158663e-08	0.000505805480677834
SMEK1	endothelial	22.3	32.9	0.34287979395651	2.19937180652816e-08	0.000513355373361739
ZFAND3	endothelial	19.7	29	0.375698713676351	2.20409755756637e-08	0.000514458410911566
AFF1	endothelial	12.6	20.3	0.408376115054941	2.23350974022741e-08	0.00052132350846648
UBE2G2	endothelial	24.5	35.4	0.306678703119454	2.23481003765136e-08	0.000521627010888203
NCOR1	endothelial	53.5	67.7	0.227029452076872	2.29245795929823e-08	0.0005350826122798
TCF3	endothelial	32	26.3	1.11267110177742	2.29421150132737e-08	0.000535491906524821
MRPL11	endothelial	15.9	25.1	0.212265932024976	2.32633709170253e-08	0.000542990340574287
EIF2B1	endothelial	12.2	20.4	0.138951048682175	2.35246569171204e-08	0.000549089017102508
BAG6	endothelial	19.1	28.9	0.611210390679519	2.3656428531232e-08	0.000552164698347487
IRF7	endothelial	20.9	15	1.10886671919085	2.42456158293048e-08	0.000565916919071803
HDAC1	endothelial	34.8	48.5	0.223218477144202	2.50464528277335e-08	0.000584609255452129
PDCL	endothelial	17.8	26.9	0.320597936434349	2.5477235277024e-08	0.000594664148601018
RBM3	endothelial	34.5	51.2	0.311443830099602	2.63917377023206e-08	0.000616009549709865
KPNA4	endothelial	27.2	37.9	0.349817735450599	2.64044940172379e-08	0.000616307294856351
MPRIP	endothelial	59.1	57.1	0.693640533442375	2.68721253098166e-08	0.00062722227685643
FBXO8	endothelial	12.8	21	0.479098463035135	2.69514352489256e-08	0.000629073450145173
CNOT2	endothelial	20.6	30.6	0.255257617167033	2.70187722755183e-08	0.000630645163682873
TSIX	endothelial	15.7	25	0.212926550682403	2.720483960297e-08	0.000634988161172922
SEC24B	endothelial	19.4	28.7	0.386932668458034	2.72322561194363e-08	0.000635628090083764
ZFP68	endothelial	16.4	25.1	0.217567579550103	2.7430477694284e-08	0.000640254779862282
ZFP266	endothelial	25.7	37.7	0.439180740806758	2.80754574441068e-08	0.000655309252202896
EIF2B4	endothelial	14.4	22.5	0.114667279819666	2.86963938549782e-08	0.000669802528969046
TRIM33	endothelial	12.6	20.3	0.215760379907775	2.91620311040371e-08	0.00068067096799933
FBXO38	endothelial	15.7	24.3	0.318443218608687	2.91630522962217e-08	0.00068069480364611
NOL7	endothelial	37.6	50.2	0.234732134836073	3.0356287242281e-08	0.000708546100522081
STX12	endothelial	43.1	40.3	1.02819404366944	3.05849292037485e-08	0.000713882832544693
PIP4K2C	endothelial	12.8	20.6	0.107481979314441	3.18512521381443e-08	0.000743440076156426
MAML2	endothelial	25.2	35.9	0.322395746704748	3.4071943633901e-08	0.000795273236358884
TOMM22	endothelial	34.2	48.5	0.19614073883668	3.41350367621148e-08	0.000796745893064521
SPOP	endothelial	43.3	59.3	0.31646656872917	3.42865867600485e-08	0.000800283221566292
VPS28	endothelial	42.5	60.1	0.319809918506661	3.44589521718402e-08	0.000804306402642923
TMEM66	endothelial	54.5	72.7	0.162952536502007	3.53278857453484e-08	0.000824588181182178
TPP2	endothelial	25.8	36.3	0.298695111037351	3.82012874344922e-08	0.000891656250008483
TROVE2	endothelial	14.1	21.8	0.126294982746982	3.90785324026143e-08	0.000912132024809419
DDX52	endothelial	13	20.6	0.146160839618109	3.94902915215678e-08	0.000921742894404914
1700123O20RIK	endothelial	18.9	29.3	0.353439841179149	4.03610256349775e-08	0.000942066699346011
ISCA2	endothelial	19.5	30.3	0.358496673055898	4.08822879534295e-08	0.000954233483120998
COMMD7	endothelial	20.1	30.1	0.227053319744535	4.10849548602578e-08	0.000958963931393278
NEK9	endothelial	19.2	28.7	0.395534465962742	4.14036373314352e-08	0.00096640229895303
LRRFIP2	endothelial	15.5	23.8	0.198894464998647	4.22873837950193e-08	0.000987029825159545
INPP1	endothelial	21.2	15.3	1.1002281556946	4.27334026144839e-08	0.000997440350424668
SEC62	endothelial	70.4	85	0.157416248328928	4.31567974087794e-08	0.00100732280831832
GLS	endothelial	28.4	39.1	0.342338145010466	4.37305729996204e-08	0.00102071530438414
ALG5	endothelial	19.9	30.4	0.335234998238787	4.40044571212172e-08	0.00102710803366633
D14ERTD668E	endothelial	33.7	27.6	0.900145037058618	4.42309701574532e-08	0.00103239507444512
VPS26B	endothelial	15	23.4	0.370007359113212	4.51334134835361e-08	0.00105345900411921
ATXN2	endothelial	14.6	22.6	0.324676120934916	4.60871621353212e-08	0.00107572045140053
EIF3A	endothelial	53.8	67.9	0.281242076157666	4.75105011381456e-08	0.00110894260706546
OSBPL11	endothelial	13.3	21.2	0.483470527118062	4.76866251802814e-08	0.00111305351833295
TRP53	endothelial	30.2	42.8	0.251069206134488	4.89681841270373e-08	0.00114296638570918
DDX47	endothelial	23.4	34	0.268612509217315	5.06410887093855e-08	0.00118201365156577
PROS1	endothelial	43.7	57.8	0.250178542224472	5.18540837127976e-08	0.00121032616794041
VPS4A	endothelial	25.1	35.4	0.1526253536405	5.26975040657935e-08	0.00123001244239969
RHOT1	endothelial	17.7	26.3	0.268206866232485	5.32798978957019e-08	0.00124360609678358
DCAF7	endothelial	29.1	41.5	0.356672454358185	5.34391749824103e-08	0.00124732378326444
TOR1AIP2	endothelial	28.5	40	0.364276942326384	5.36964762678342e-08	0.00125332945256752
ING1	endothelial	18.3	27.8	0.387729640458868	5.41762901271091e-08	0.00126452878785685
ITCH	endothelial	16.1	24.5	0.211186410338853	5.46331528010277e-08	0.00127519241952879
DDA1	endothelial	24.9	35.4	0.293647480232265	5.50701638834173e-08	0.00128539269520284
ATP9A	endothelial	19.2	28	0.101840980988002	5.58332901276929e-08	0.00130320482487048
CSTF2T	endothelial	16.3	25	0.306367939427439	5.64177025554425e-08	0.00131684559534658
CLIP1	endothelial	27.2	37.4	0.314437875864459	5.69433830604342e-08	0.00132911550401359
AP2A1	endothelial	12.3	20.2	0.185344591749064	5.73730477074657e-08	0.00133914430653996
BET1	endothelial	19	28.2	0.218200022599648	5.79831337628479e-08	0.00135338432515863
LIAS	endothelial	14.5	22.6	0.293670251147312	5.80411096165967e-08	0.00135473753956098
ERBB2IP	endothelial	26.9	38.8	0.524841999536965	5.8318609276468e-08	0.00136121465912204
ZMYM2	endothelial	16.5	25.3	0.520431051678645	5.93277669312892e-08	0.00138476940794322
NUFIP2	endothelial	49.1	64	0.305411157747307	5.97539998950123e-08	0.00139471811154948
GPATCH8	endothelial	19.3	28.3	0.370065061866594	6.11967387936325e-08	0.00142839308018218
JAG1	endothelial	29	39.2	0.424884726776179	6.19959124646839e-08	0.00144704659283819
RAB11B	endothelial	57.9	76.9	0.163712331795664	6.39092261397009e-08	0.00149170524732676
SYNE2	endothelial	40.9	35	0.828555020309506	6.44851496973873e-08	0.00150514787908672
POLR2M	endothelial	44	59.1	0.238393297553436	6.47021636623498e-08	0.00151021320204291
CDC40	endothelial	14.8	23	0.227853482096317	6.51126721479171e-08	0.00151979488060453
TTC35	endothelial	21.7	31.9	0.298775826816376	6.71501847982806e-08	0.00156735246337667
RHOA	endothelial	93.6	97.5	0.317992361726071	6.82721315552332e-08	0.0015935398226307
UBE2R2	endothelial	42.4	57.8	0.334853539706141	7.4652208861279e-08	0.00174245720703111
SLC35B1	endothelial	26.6	37.6	0.198162013854554	7.73242208550168e-08	0.00180482463897695
1810063B07RIK	endothelial	15.6	24.5	0.258749676504832	7.78943828154606e-08	0.00181813278929567
NT5C	endothelial	20.8	31.7	0.34448031277596	8.02599822176522e-08	0.00187334824494222
NR3C1	endothelial	52.8	69.7	0.305870999850065	8.05069495078814e-08	0.00187911270846346
ELAVL1	endothelial	34.8	48	0.260183548531797	8.08005093643829e-08	0.00188596468907406
PARP14	endothelial	23.4	17.3	1.32056169239008	8.30497454824886e-08	0.00193846410930677
PPP1R7	endothelial	15	23.4	0.309499036665856	8.31277468732606e-08	0.00194028473976878
PER3	endothelial	15.9	24.3	0.121709693918216	8.58349613272348e-08	0.00200347383233899
IMP4	endothelial	16.1	24.6	0.145765287113005	8.62171531781858e-08	0.00201239457233203
VAMP5	endothelial	36.4	31.6	0.830905671806603	8.63527325607809e-08	0.00201555913070119
JMJD1C	endothelial	26.3	35.8	0.238670909058591	8.69612318440579e-08	0.00202976211247215
TXNRD1	endothelial	17.8	26.7	0.291208778883213	8.72457218094873e-08	0.00203640239275524
TRIP12	endothelial	26.8	38.1	0.568575930272715	9.02081576974336e-08	0.0021055486088158
C330019G07RIK	endothelial	16.7	24.6	0.263457469839263	9.06947781001015e-08	0.00211690681563447
UTP3	endothelial	18.9	28.2	0.266607247873275	9.21292870237441e-08	0.00215038968842121
TUBB2A	endothelial	55.2	54.6	0.569942151565178	9.36944487526348e-08	0.00218692212833525
TMX3	endothelial	23.5	33.1	0.335647595230275	9.38834645464441e-08	0.00219133394597855
1600012F09RIK	endothelial	12.6	20.6	0.259695470328833	9.71067375579684e-08	0.00226656836134054
RAB10	endothelial	43.1	57.9	0.410561380211289	9.7691385622497e-08	0.0022802146318147
CWC15	endothelial	37.7	53.4	0.429454284684108	1.0035609454495e-07	0.00234241160277368
GSTT3	endothelial	15.4	23.8	0.179978369163192	1.01071022716403e-07	0.00235909874122356
CDK9	endothelial	24.3	34.8	0.292103045811062	1.04444526363866e-07	0.00243783968985899
TOP2B	endothelial	32.6	43.7	0.284695895900423	1.04568744320741e-07	0.00244073906119042
HIF1A	endothelial	26.3	36.5	0.303859071725162	1.0535117127046e-07	0.0024590016886238
DNAJC14	endothelial	15.3	23.9	0.286761042494143	1.06142792508954e-07	0.0024774789199515
STOM	endothelial	23.6	17.8	1.08403212403116	1.07474750899763e-07	0.00250856816075137
FAF1	endothelial	15.2	23.8	0.432593333107325	1.08177767975758e-07	0.00252497728232218
IQGAP1	endothelial	68.4	85.5	0.113250202682257	1.0909424322608e-07	0.00254636873113994
ATP6V0B	endothelial	50.6	67.2	0.243619234484342	1.10314358131269e-07	0.00257484743314194
CDV3	endothelial	52.7	67.6	0.303776926811213	1.1157680171189e-07	0.00260431412875721
CUEDC1	endothelial	15.5	23.9	0.356603957651137	1.16504720687213e-07	0.00271933668556024
CIAO1	endothelial	18.7	28.2	0.21019214942504	1.16529014223803e-07	0.00271990372099778
SF3A3	endothelial	22.3	33.1	0.338784367191361	1.1906458476185e-07	0.00277908647292633
SUB1	endothelial	54.6	73.4	0.225646902201152	1.19606040966749e-07	0.00279172460220488
DNAJC21	endothelial	13.1	20.9	0.277781926767887	1.2213000562173e-07	0.0028506364612168
ROCK2	endothelial	41.7	56	0.391384465837848	1.23969871368077e-07	0.00289358076760229
GTPBP4	endothelial	21.1	30	0.125204575107173	1.24549036713147e-07	0.00290709906592155
PSMB5	endothelial	42.7	59.3	0.175747262215248	1.25374886774401e-07	0.00292637523220129
TRIM30A	endothelial	28.5	22.2	0.977921752583109	1.26524854245919e-07	0.002953216622954
CDK13	endothelial	17.2	25.6	0.274619612111318	1.2746654624314e-07	0.00297519665586113
UPF2	endothelial	15	23.1	0.599939019406364	1.29971213493619e-07	0.00303365809415456
CHERP	endothelial	13.3	21	0.497424951607263	1.30809856680101e-07	0.00305323286477025
MTIF2	endothelial	14.4	22.2	0.379482200346108	1.34791481694798e-07	0.00314616797423828
FIBP	endothelial	15.7	24.3	0.296669997719693	1.3676418567581e-07	0.00319221285785908
FAM174A	endothelial	28.9	42.1	0.309942708860226	1.40885300079899e-07	0.00328840378916493
MED31	endothelial	15.3	24	0.320315536966836	1.4188802765271e-07	0.0033118084534419
PTTG1IP	endothelial	55.4	73	0.197477813472713	1.45137278639819e-07	0.003387649220732
SMCHD1	endothelial	19.5	28.4	0.159354938391723	1.45149038043473e-07	0.00338792369697269
CHMP7	endothelial	15.2	23.5	0.301120013883526	1.51757675878158e-07	0.00354217591267208
BRF1	endothelial	13	20.3	0.21795193760869	1.58830774662553e-07	0.00370726911139865
MED6	endothelial	13.8	21.7	0.279354140579592	1.65331092744655e-07	0.003858993035753
PRICKLE3	endothelial	31.5	27.8	1.83201254030587	1.68562855774192e-07	0.00393442561662541
ZC3H11A	endothelial	38.5	50.2	0.311904392939027	1.71034884952671e-07	0.00399212524968028
PFKL	endothelial	25.1	19.2	0.926888840899863	1.74339055977471e-07	0.00406924790557014
SLMO2	endothelial	16.7	25.4	0.141227655943141	1.76866463255783e-07	0.00412824011885322
BANF1	endothelial	50.6	69.3	0.171327704055924	1.80552676504089e-07	0.00421428002228194
STMN1	endothelial	21.6	15.9	1.00179488903458	1.85208864002882e-07	0.00432296009469128
AUH	endothelial	13.4	20.7	0.234566993730453	1.85635344828008e-07	0.00433291458363054
YWHAH	endothelial	67.8	72.6	0.460361361971428	1.86448816858697e-07	0.00435190183429885
TAP1	endothelial	25.7	19.8	1.21350353665549	1.96355723243455e-07	0.00458313893622549
ARIH1	endothelial	17.9	26.1	0.143496671968856	1.98565959070451e-07	0.00463472805066339
COPS8	endothelial	29.7	40.6	0.268468258841629	1.99420282881932e-07	0.00465466882274718
TCOF1	endothelial	14.6	22.2	0.104565992883854	2.05945618136172e-07	0.00480697667291639
RFK	endothelial	39.3	53	0.374004407764921	2.07589688565304e-07	0.00484535092080276
TSSC4	endothelial	18.2	27.5	0.318165143925855	2.07788073155939e-07	0.00484998141553278
LDB1	endothelial	17.8	26.6	0.305547729299006	2.14406584561144e-07	0.00500446409024165
GCN1L1	endothelial	18.6	27	0.188582061502434	2.19708421527708e-07	0.00512821426687824
UBC	endothelial	91.4	97.7	0.162564905588883	2.20121081032717e-07	0.00513784615238465
KCMF1	endothelial	22.4	31.4	0.246051522576579	2.22038737705275e-07	0.00518260617677882
HNRNPD	endothelial	31.7	42.4	0.195396773024687	2.23798685047187e-07	0.00522368510768639
CUL3	endothelial	14.9	22.7	0.211510412816951	2.27125707158298e-07	0.00530134113078183
CCM2	endothelial	18.4	26.8	0.200964892689349	2.28049211378511e-07	0.00532289664278583
ATP6V1E1	endothelial	36.3	49.8	0.416941968766426	2.28163080692897e-07	0.0053255544664529
IRAK4	endothelial	13.5	20.9	0.296355525811378	2.33194677964223e-07	0.00544299697836293
PIGQ	endothelial	15	23	0.469360721256042	2.33539981571384e-07	0.00545105670985768
HCFC1	endothelial	18.4	27.1	0.505438550512784	2.40318063247938e-07	0.00560926391427011
AUP1	endothelial	38.4	51.5	0.295310256020851	2.45744403107787e-07	0.00573592011293886
ST3GAL1	endothelial	26	19.9	1.01639106285563	2.48942389925158e-07	0.00581056432324311
DCPS	endothelial	14.1	21.8	0.103307927630991	2.63604305513378e-07	0.00615278809498776
LITAF	endothelial	53.8	70.3	0.251682022459612	2.63752418461906e-07	0.00615624519931935
RNPS1	endothelial	26.2	36.5	0.327365842866163	2.65100983568169e-07	0.00618772205746464
FXC1	endothelial	34.4	49	0.47388251147403	2.69888452449319e-07	0.00629946636861955
UBE2F	endothelial	15	22.9	0.230803664760269	2.720063441357e-07	0.00634890007847138
FBXL17	endothelial	13.1	20.4	0.43187658840787	2.72510116368806e-07	0.00636065862616429
YAF2	endothelial	19.2	28.7	0.508651830941701	2.78753670403821e-07	0.0065063894208956
ATF4	endothelial	37.4	48.7	0.231273313828697	2.79981288240746e-07	0.00653504324882725
NBN	endothelial	14.1	21.8	0.378720676008309	2.80128507079455e-07	0.00653847948374155
PPP2R2D	endothelial	22.1	31.7	0.51085476528782	2.80948921954037e-07	0.00655762878732919
IFNAR1	endothelial	33	43	0.28794284035629	2.82962098147755e-07	0.00660461833286674
XAB2	endothelial	17.2	25.9	0.417676923665707	2.9348007805572e-07	0.00685011850189857
ARID4A	endothelial	26.9	36.7	0.178264071563843	2.98095428818025e-07	0.00695784540404152
PUM1	endothelial	30.2	41.5	0.427310321028984	2.99123824192964e-07	0.00698184918048797
GMFB	endothelial	18.7	27.2	0.47050286485083	3.01171948465736e-07	0.00702965444913875
APOBEC3	endothelial	23.8	17.5	0.781190505043892	3.03350025905627e-07	0.00708049295466324
TSHZ2	endothelial	22.4	16.6	1.14915357495415	3.06423145088788e-07	0.00715222262951741
UBE4A	endothelial	13.8	21.3	0.373246318186429	3.0725058763309e-07	0.00717153596594395
E2F4	endothelial	17.8	26.7	0.310876025472709	3.11064049928864e-07	0.00726054598938961
CLK1	endothelial	34.4	44	0.21102705465684	3.12014810856237e-07	0.00728273770019542
SRRT	endothelial	15.5	23.6	0.422998657704383	3.13945972783762e-07	0.00732781295074579
SRRM2	endothelial	75.8	89.8	0.227918890551877	3.18849431474735e-07	0.00744226458005178
SSBP3	endothelial	22.6	31.9	0.192715010985132	3.24958056411365e-07	0.00758484599469766
DHX9	endothelial	14.4	22.1	0.357287958430174	3.25266926912693e-07	0.00759205534106917
TRIM24	endothelial	21.2	15.4	1.37065559053067	3.281857822681e-07	0.00766018434391972
PDRG1	endothelial	22.4	32.2	0.23465036579383	3.34959935246794e-07	0.00781829984859541
MEF2C	endothelial	49.2	43.7	0.694768218505757	3.36724054167086e-07	0.00785947614831395
DOCK1	endothelial	39.9	34.8	0.748419491597673	3.40537429604561e-07	0.00794848414440006
CHMP1B	endothelial	19.5	28.4	0.303533745345734	3.46895623774318e-07	0.00809689075451636
CDC37	endothelial	49.4	66.3	0.257938694912831	3.49293290969727e-07	0.00815285470452439
EGLN1	endothelial	22.4	16.6	1.29190891693157	3.51972091993892e-07	0.00821538059922942
SMNDC1	endothelial	17.1	25.4	0.213243907084957	3.55627277626634e-07	0.00830069628708325
UBN2	endothelial	30.5	41	0.478223693080366	3.61607650044455e-07	0.00844028415968762
HIATL1	endothelial	23.7	33.4	0.326356372947948	3.7423867185367e-07	0.0087351048397365
NUDCD3	endothelial	28.6	39.5	0.518358092370052	3.78407879300357e-07	0.00883241831074963
GPI1	endothelial	50.9	65.8	0.165251015434611	3.90067816223007e-07	0.0091045728984612
STK3	endothelial	13.7	21.1	0.276319992844872	3.97389264983421e-07	0.00927546283397802
NFAT5	endothelial	20.8	29.4	0.392621749029138	3.97627611934968e-07	0.00928102609017409
RNF216	endothelial	21.1	29.8	0.280015418201558	3.9924692339846e-07	0.00931882243904346
IMMT	endothelial	35.6	46.5	0.242625628660402	4.00745297448579e-07	0.00935379598774729
PRELID1	endothelial	51.6	67.9	0.173472474059343	4.04407027039668e-07	0.00943926441813289
RIT1	endothelial	26.1	37.3	0.334279548062233	4.28402386672553e-07	0.00999934010732406
2700089E24RIK	endothelial	51.9	69.6	0.29474940032562	4.3550085136963e-07	0.0101650253718185
AGGF1	endothelial	23.2	33.2	0.322393508897562	4.38739954017941e-07	0.0102406292667328
SLC48A1	endothelial	33.6	45.5	0.256671767149005	4.47724699967856e-07	0.0104503422219497
STXBP6	endothelial	13.8	20.9	0.120058609735306	4.64811454860348e-07	0.0108491641678954
RPS27L	endothelial	57.9	78.8	0.186883311268901	4.71795085088623e-07	0.0110121690810535
CHD6	endothelial	17.8	26	0.163879959384996	4.78864947864058e-07	0.011177186748095
PLEC	endothelial	44.2	55.2	0.112958593302793	4.94878867553548e-07	0.0115509676475674
ECD	endothelial	15.2	22.9	0.328375877556048	5.02946486029273e-07	0.0117392739304093
SCOC	endothelial	26.9	38.9	0.460211177423717	5.03977857537622e-07	0.0117633471727856
RCE1	endothelial	13.8	21.2	0.290326870057372	5.08492639068061e-07	0.0118687266884876
CREB1	endothelial	16.9	24.8	0.33225284567339	5.13189808549218e-07	0.0119783633213473
POGLUT1	endothelial	15.8	23.9	0.443522710070676	5.23669016517659e-07	0.0122229585145387
R3HDM1	endothelial	16.3	24.7	0.553977047706894	5.27104190750765e-07	0.0123031389163136
MFSD1	endothelial	27.9	37.8	0.35539157853442	5.27315505421894e-07	0.0123080712120524
SP2	endothelial	15.8	23.2	0.324842377201162	5.28950929586913e-07	0.0123462436474881
4932438A13RIK	endothelial	17.2	25	0.12104660340751	5.35010298073918e-07	0.0124876753673433
H2-M3	endothelial	17.8	26.4	0.299520929121901	5.51948369607195e-07	0.0128830268950016
HMG20B	endothelial	32.6	27.2	0.955406327090716	5.77446187228286e-07	0.0134781714560954
PNN	endothelial	27.3	37.7	0.298963627125095	5.84171012856322e-07	0.0136351356110794
FAM114A2	endothelial	21.7	31.2	0.562978523673301	5.84243841466557e-07	0.0136368355036709
ZMYND11	endothelial	33.4	44.9	0.404669721815814	5.86061243882609e-07	0.013679255493464
PTPN11	endothelial	23.4	32.9	0.330054000519778	5.90339005645054e-07	0.0137791027307612
MFGE8	endothelial	70.5	73.6	0.178951622312861	5.93226470807539e-07	0.0138464990551188
BPTF	endothelial	33.1	43.4	0.20276509755283	5.94612724422822e-07	0.0138788556007531
MAP2K4	endothelial	20.6	29.8	0.549843115628953	5.98069326754272e-07	0.0139595361557715
RRNAD1	endothelial	14.1	21.6	0.169622241278864	6.00072993834461e-07	0.0140063037490901
PDLIM5	endothelial	30.6	41.8	0.178161873791164	6.01469445139227e-07	0.0140388983189947
TBC1D15	endothelial	20.4	29.6	0.42741662199118	6.04478179201262e-07	0.0141091251807367
PPIL4	endothelial	25.7	35.5	0.267472562211433	6.10402175619929e-07	0.0142473971811448
HK1	endothelial	23.2	32.6	0.223689702682443	6.1614885391428e-07	0.0143815303992132
CAPZA2	endothelial	55.2	70.7	0.174145165931212	6.22097731230607e-07	0.0145203831446536
HMOX2	endothelial	27.9	38.2	0.104333743124421	6.23863427625757e-07	0.0145615962642128
SUMO1	endothelial	46.7	65.5	0.298795428139266	6.45368863929866e-07	0.015063554652987
1700020I14RIK	endothelial	36.5	32.7	1.001316672665	6.45772832520475e-07	0.0150729836838604
SS18	endothelial	26	35.3	0.364964798110168	6.66841801488692e-07	0.0155647544885476
EIF3G	endothelial	43.7	59.7	0.296906266082328	6.67704779415188e-07	0.0155848972563299
ALG1	endothelial	14.8	22.8	0.291721431627526	6.69223070377939e-07	0.0156203356856915
TPRA1	endothelial	20.1	29.1	0.3858395855198	6.6926002797683e-07	0.0156211983130072
STIM2	endothelial	41	35.9	0.883588720404805	6.69404603871342e-07	0.015624572858961
MEF2A	endothelial	40.9	35.3	0.862116340714717	6.747490997478e-07	0.0157493187372134
PCF11	endothelial	19.5	27.6	0.148234333712049	6.74925806100511e-07	0.015753443240192
NCAPH2	endothelial	28.6	37.9	0.253249866014466	6.88811385492991e-07	0.0160775465487919
EHMT1	endothelial	21.5	29.7	0.519143538027925	6.94464819951311e-07	0.0162095033624836
CUL4A	endothelial	15.5	23.2	0.400222901591694	6.95244614534385e-07	0.0162277045478471
ERF	endothelial	14.8	22.3	0.238406059870193	6.95380045495801e-07	0.0162308656419175
HBS1L	endothelial	16.4	24	0.278787889526754	6.98956492016044e-07	0.0163143434801465
FKBP4	endothelial	41.5	56.8	0.267738341305027	7.04468179994683e-07	0.0164429917892559
CHORDC1	endothelial	20.2	29	0.507282145725393	7.47202196486749e-07	0.0174404464681972
1600012H06RIK	endothelial	16.1	24	0.418120729088486	7.54552862721599e-07	0.0176120183687848
USP18	endothelial	21.6	16.4	1.27580951547401	7.64928025161315e-07	0.0178541850352903
STRAP	endothelial	33.1	45.2	0.311499830185833	8.11316094055984e-07	0.0189369289513607
CTNND1	endothelial	39	32.8	0.899624714029815	8.29244428141284e-07	0.0193553941972457
R3HDM2	endothelial	16.7	24.2	0.221632052550726	8.32246687392063e-07	0.0194254699304181
PCNT	endothelial	13.6	20.7	0.393892951207535	8.39273437151422e-07	0.0195894812965513
PAM16	endothelial	20.1	29.2	0.226325906562669	8.43717401056457e-07	0.0196932078580588
SF3B1	endothelial	52.1	66.8	0.22387467106265	8.52148702637681e-07	0.0198900028682661
HGS	endothelial	22.7	32.4	0.265311325591217	8.56575389538142e-07	0.0199933261672098
HAGH	endothelial	17.7	26.1	0.343307787482644	8.57868265615299e-07	0.0200235031877267
RBM25	endothelial	39.4	51.2	0.361165845736379	8.59543656949179e-07	0.0200626084968508
VASH1	endothelial	24.1	18.6	1.26114631592741	8.62733021656789e-07	0.0201370514584911
MTMR2	endothelial	45.1	40.8	1.04428777452858	8.62781322923834e-07	0.0201381788583652
IGF1R	endothelial	23.4	32.6	0.303018910844946	8.66007390774556e-07	0.0202134785080689
CLK3	endothelial	20.3	28.4	0.176630324101593	8.70553782858624e-07	0.0203195958457031
RPS6KB1	endothelial	21.2	30.3	0.504160228005029	8.71267459779971e-07	0.0203362537787243
BAG3	endothelial	36.5	49.2	0.194301755428468	8.81476261436809e-07	0.0205745374181966
SBNO1	endothelial	33.2	44.4	0.442560051586312	8.81568225881022e-07	0.0205766839602889
5930416I19RIK	endothelial	13	20.2	0.248133083408309	8.96733938034892e-07	0.0209306668476724
MRPL34	endothelial	20.9	30.3	0.26029382328293	9.17498756384888e-07	0.0214153384727797
VTA1	endothelial	20.1	29	0.357316477611143	9.23237487458466e-07	0.0215492861947681
DOHH	endothelial	18.4	27.5	0.425938264393085	9.24469067200599e-07	0.0215780324975292
NPDC1	endothelial	40	52.9	0.144770459750227	9.49948208086825e-07	0.0221727411249546
AZI2	endothelial	25.8	35.3	0.232919758373436	9.50675974408489e-07	0.0221897279186685
ARFGEF1	endothelial	15.5	22.9	0.337840160700721	9.56687258950486e-07	0.0223300373111633
DKC1	endothelial	14.8	22	0.363232161968559	9.62503593525155e-07	0.0224657963764706
SLC38A2	endothelial	31.6	41.3	0.213998865490051	9.69968067479621e-07	0.0226400246630418
SRSF3	endothelial	56.4	72.8	0.211273379130432	9.73628372607489e-07	0.0227254598450314
TRAPPC3	endothelial	26.1	37.2	0.305620326264171	9.74385108868744e-07	0.0227431228261053
EIF6	endothelial	36.3	49.3	0.268883657308049	1.06579051882434e-06	0.024876616499879
UBXN7	endothelial	14.5	21.6	0.252703927736109	1.07686863790632e-06	0.0251351908773714
ST5	endothelial	20.6	29	0.344564798602412	1.13173994345367e-06	0.0264159420201521
SLTM	endothelial	21.2	29.5	0.489485168938135	1.13498534514774e-06	0.0264916929410933
MRPL9	endothelial	15	22.4	0.309170251644345	1.1875650082826e-06	0.0277189548583241
MXD4	endothelial	48.6	45.1	0.800504004849566	1.2035701776624e-06	0.028092531516818
ATP5K	endothelial	56.5	75.4	0.165951635747443	1.25843497288357e-06	0.0293731307020754
TMEM223	endothelial	26.7	36.9	0.238132622816338	1.30084472896222e-06	0.0303630168187071
SMAD4	endothelial	21.9	30.6	0.353563064492983	1.32230852107462e-06	0.0308640031904027
LSM14A	endothelial	25.3	34.4	0.211668083053608	1.35130024749927e-06	0.0315406990768806
RPA3	endothelial	13.8	21.4	0.223251718299453	1.35335785272438e-06	0.0315887256404398
TET2	endothelial	20.4	28.7	0.471101596766249	1.37271853986125e-06	0.0320406234389013
EPN1	endothelial	13.3	20.3	0.224112783533626	1.37636221253117e-06	0.0321256704026901
RNF130	endothelial	59.1	61.5	0.711723176370168	1.38143062840481e-06	0.0322439722975967
CNO	endothelial	17.5	25.8	0.255915677908656	1.39437199731998e-06	0.0325460367894456
NDUFS5	endothelial	42.4	60	0.182639119581518	1.39439421128225e-06	0.0325465552855389
HMGB1	endothelial	89.2	96.2	0.259667542193653	1.4205605541391e-06	0.0331573038941608
DDX27	endothelial	14.1	21	0.183084104099765	1.47368494200692e-06	0.0343972802313835
PHF5A	endothelial	21.1	30.8	0.373795062451579	1.48261653955688e-06	0.0346057526497972
TARDBP	endothelial	25.1	34.2	0.255972546689653	1.49043619668198e-06	0.034788271266754
SNRPG	endothelial	57.3	78	0.151906987064073	1.49072225892463e-06	0.0347949482455597
UBE2A	endothelial	24	33.3	0.267109850298082	1.4970579731771e-06	0.0349428301519266
ARL6IP4	endothelial	17	25.7	0.448041373258101	1.51059188658474e-06	0.0352587252247744
CDC42BPB	endothelial	24.6	19.1	0.959315054880216	1.54903452651313e-06	0.036156014883343
HINT2	endothelial	18.3	26.8	0.193799976504559	1.56534054563461e-06	0.0365366136756573
USP15	endothelial	18	25.6	0.454443705218144	1.58600400821566e-06	0.0370189195557618
CAMTA1	endothelial	14.4	21.7	0.171444772035751	1.64161729543848e-06	0.0383169892928295
UBR3	endothelial	14.2	21.1	0.364288451474453	1.71248924927091e-06	0.0399712115672322
GDI1	endothelial	36.2	48	0.340950560901139	1.76651323767447e-06	0.0412321854805597
RBBP6	endothelial	28.1	37.8	0.323153356425925	1.77146721623103e-06	0.0413478162940485
NAP1L4	endothelial	36	47.7	0.311712436808713	1.89022070516762e-06	0.0441196414793174
CSNK1A1	endothelial	51.5	64.9	0.217730278845913	1.93138022348529e-06	0.0450803457963703
MIF4GD	endothelial	16.7	25.1	0.450976005978844	1.94919693384424e-06	0.0454962056328583
PHC2	endothelial	31.2	27.4	1.00133164228656	1.986318625816e-06	0.0463626630451714
INPP4A	endothelial	35.6	47.5	0.348481107743461	2.05180511351482e-06	0.0478911831545494
SEC24C	endothelial	26.4	36.2	0.278994162536073	2.05810131245315e-06	0.0480381427339689
ARHGEF12	endothelial	54	52	0.870239585867753	2.07173956004731e-06	0.0483564730710644
RIOK3	endothelial	21.8	30.8	0.502356653353257	2.07972652107615e-06	0.0485428967284384
BC031181	endothelial	40.1	56.2	0.373502219964172	2.08506416928034e-06	0.0486674827751723
RIPK1	endothelial	16.1	23.5	0.482482060854488	2.09015148857646e-06	0.0487862258948632
PSMG4	endothelial	20	29.3	0.336164761461921	2.14810536320196e-06	0.0501389272824969
N4BP2L2	endothelial	24.3	33	0.135445416771784	2.17776440893729e-06	0.0508311990690054
TWF1	endothelial	50.5	65.9	0.260869457272916	2.17931370251784e-06	0.0508673611304689
KIDINS220	endothelial	14.5	21.4	0.196576320223965	2.19301456421249e-06	0.0511871529432838
PER1	endothelial	27.9	37	0.255804016237574	2.23890453274186e-06	0.0522582706987278
RBM7	endothelial	31.2	42	0.237867807936129	2.2516740741689e-06	0.0525563245651763
OSBPL9	endothelial	39.7	53.5	0.4496449503378	2.25403165226778e-06	0.0526113527955822
EDEM2	endothelial	14.3	21.2	0.250552842846276	2.33186243209711e-06	0.0544280010275785
SF3B3	endothelial	19.7	28	0.41948214433084	2.35976751653212e-06	0.0550793336033761
RRP36	endothelial	13.4	20.4	0.219841537965903	2.36333384095182e-06	0.0551625751816565
GCC2	endothelial	16.8	24.1	0.173910168612305	2.40680223397358e-06	0.0561771709431773
SLBP	endothelial	22.9	32.7	0.358898323148326	2.48905507276489e-06	0.0580970344534053
FBXO3	endothelial	20.5	28.6	0.327347370276337	2.50365815486764e-06	0.0584378849927656
COPS6	endothelial	39.1	53.2	0.222736954459816	2.57507324436444e-06	0.0601047845967103
RUVBL2	endothelial	16.8	24.7	0.343159947479066	2.58532715626329e-06	0.0603441211543414
NIN	endothelial	14.7	21.9	0.446169448758941	2.61673602798403e-06	0.0610772356291752
MRPL32	endothelial	18.6	27.2	0.217814784373414	2.64527779878893e-06	0.0617434291015324
1810026B05RIK	endothelial	25.2	34.6	0.341031464401894	2.65230824579833e-06	0.0619075267651788
TBL1X	endothelial	24	33.3	0.384136054991763	2.69221666691423e-06	0.062839029222445
HSF1	endothelial	19.7	28.1	0.256965045166428	2.69858503299326e-06	0.0629876732550958
ATP2C1	endothelial	24.8	34.3	0.437495392412797	2.7954673641699e-06	0.0652490037470897
GABPA	endothelial	13.8	20.2	0.179779536759481	2.81518679013818e-06	0.0657092748686152
PSMB7	endothelial	34.1	48.6	0.257856042884096	2.83078442605133e-06	0.0660733392884641
PMPCA	endothelial	13.6	20.3	0.320852421910654	2.85183084161657e-06	0.0665645836741724
PGAP2	endothelial	13.8	21	0.394083260352629	2.91038806952318e-06	0.0679313679307406
RDX	endothelial	58.2	73.9	0.325771320768259	2.93823740257951e-06	0.0685813992136083
NSD1	endothelial	33.9	45	0.453121104820079	2.98873249107949e-06	0.0697600050742864
DARS	endothelial	26.6	36.5	0.427088513302814	3.05375239021165e-06	0.0712776345399301
GM1821	endothelial	97.6	99.2	0.110864657019164	3.09627144919799e-06	0.0722700718957303
RBMX	endothelial	13.8	20.7	0.366934230522135	3.24365708803018e-06	0.0757102000917123
CSE1L	endothelial	14.5	21.5	0.291900836147957	3.30553468022091e-06	0.0771544849710362
2400003C14RIK	endothelial	28.8	37.8	0.28425256295879	3.32273873856377e-06	0.077556044896817
EWSR1	endothelial	44	58	0.317850514790899	3.40115337817418e-06	0.0793863209999637
LETM1	endothelial	23.2	32.4	0.343240784152362	3.47138268488873e-06	0.0810255432479879
SEMA6D	endothelial	19.1	26.9	0.259935475214193	3.48199790472429e-06	0.0812733130941697
TRRAP	endothelial	15	21.7	0.437407053665451	3.50787171449361e-06	0.0818772336879954
PPFIA1	endothelial	14.5	21.5	0.456272784886836	3.5145010605932e-06	0.0820319692553058
BC003965	endothelial	16.8	24.6	0.286498801374796	3.66815991801824e-06	0.0856185206464637
HDGFRP2	endothelial	15.5	22.6	0.257826165368512	3.70291571140433e-06	0.0864297556198886
TRAPPC5	endothelial	19	27.2	0.34563057402457	3.84207688353595e-06	0.0896779165386125
FLII	endothelial	29.6	39.6	0.299016210745643	3.91552678827564e-06	0.0913923107651416
TAX1BP1	endothelial	56.8	73.1	0.303764830869018	3.93062772826022e-06	0.0917447818053217
PISD	endothelial	17.4	25.1	0.328043009547859	3.96382857811127e-06	0.0925197228416952
WAPAL	endothelial	22.8	30.8	0.205599446747859	4.19981390238945e-06	0.0980278562956721
CLK4	endothelial	13.8	20.4	0.231065412858475	4.20623204972633e-06	0.0981776622726624
STXBP1	endothelial	15.2	22.4	0.313281397359952	4.23260241487232e-06	0.0987931729655347
CTSS	immune	93.3	30.8	6.94867955324571	0	0
CSF1R	immune	90.4	24.1	6.89187404206168	0	0
TYROBP	immune	92.7	12.1	6.78837300256405	0	0
C5AR1	immune	82	3.2	6.73721510775181	0	0
LAPTM5	immune	99.4	28.2	6.68994444568899	0	0
CFP	immune	66.9	3.2	6.62934533169854	0	0
EMR1	immune	80.7	2.4	6.62522720855294	0	0
F13A1	immune	55.4	2	6.58715140242295	0	0
CBR2	immune	53	3.5	6.49547442732591	0	0
CCL6	immune	86.6	6.8	6.46685549637879	0	0
CORO1A	immune	94.5	17.8	6.46192911214948	0	0
PLD4	immune	85.5	11.5	6.40542589506429	0	0
MGL2	immune	60.2	2	6.39682855733483	0	0
RGS1	immune	50.7	2.1	6.39360040237358	0	0
CYBB	immune	83.9	2.7	6.33910678689243	0	0
GM11428	immune	79.9	1.6	6.30635193201074	0	0
CD68	immune	87.8	11.3	6.18478621193548	0	0
CD53	immune	95.8	13.4	6.12010708084209	0	0
FCGR3	immune	88.1	9.9	6.10603658949874	0	0
C3AR1	immune	74.4	3.2	6.0741788119176	0	0
PTPRC	immune	93.5	6.3	6.06094221525979	0	0
MRC1	immune	80.9	2.8	6.05257806331407	0	0
MS4A6C	immune	81.5	2	6.02111494562489	0	0
CCL9	immune	70.2	4.4	6.01301669106883	0	0
PTPN6	immune	85.3	8.7	5.9802503578846	0	0
LILRB4	immune	74.4	1.4	5.95958118524223	0	0
SFPI1	immune	87.6	4.5	5.94975366193567	0	0
FCER1G	immune	92.5	10	5.93586250072333	0	0
ITGB2	immune	82.6	7.2	5.91672905329802	0	0
FOLR2	immune	51.2	1.9	5.89841684046753	0	0
CLEC4A3	immune	75	2.1	5.86943184661479	0	0
ALOX5AP	immune	89.9	6	5.83731966440217	0	0
RAC2	immune	87.6	13.2	5.80067000372127	0	0
LILRA5	immune	63.5	0.8	5.79815784314307	0	0
CD48	immune	76.9	3.8	5.78212517062362	0	0
CYTH4	immune	85.7	5.2	5.71653999294621	0	0
CLEC12A	immune	66.7	1.2	5.70019388747194	0	0
DOK2	immune	62.9	1.2	5.6945843133729	0	0
H2-DMA	immune	79.9	7	5.67954395302043	0	0
CD14	immune	87.2	10.3	5.64983161384631	0	0
CD52	immune	89.5	6.2	5.61763613029996	0	0
AF251705	immune	67.7	3.1	5.61523812518519	0	0
LILRB3	immune	76.7	1.2	5.61455637001697	0	0
CLEC7A	immune	57.9	1.1	5.5866363941982	0	0
CD163	immune	62.1	1.2	5.54675378003619	0	0
MS4A6D	immune	62.5	2	5.52268594056372	0	0
MS4A7	immune	56.8	0.6	5.48548661821164	0	0
PF4	immune	76.7	4.9	5.46114510873104	0	0
LRRC25	immune	73	1.1	5.41686780861589	0	0
ALOX5	immune	58.7	1.8	5.41650304411056	0	0
CD86	immune	68.3	3.1	5.41040561525329	0	0
LY86	immune	87	9.6	5.40420486802255	0	0
AIF1	immune	82.6	3.2	5.39322416717275	0	0
NCF1	immune	66.9	4.3	5.35433608711417	0	0
H2-DMB1	immune	68.8	5.2	5.34789776379843	0	0
TBXAS1	immune	62.5	2.6	5.33331908386163	0	0
IL10RA	immune	66.3	1.8	5.31937602059228	0	0
MYO1F	immune	69.2	2.2	5.31621264031108	0	0
HCK	immune	61	3.8	5.30475561488617	0	0
CLEC4A1	immune	71.3	0.5	5.29717350716985	0	0
MPEG1	immune	65.2	3.2	5.29347362519456	0	0
FYB	immune	82	2.8	5.26114009995591	0	0
MS4A6B	immune	73.6	3.6	5.25973544919261	0	0
SLA	immune	59.1	3.1	5.2408099471895	0	0
NFAM1	immune	60	1.8	5.24063946318595	0	0
CLEC4A2	immune	73	1.4	5.23405602618888	0	0
CD300LD	immune	81.8	0.7	5.2310481553053	0	0
FCGR1	immune	58.3	3.3	5.22353787676199	0	0
NCF4	immune	61.6	1.9	5.22032310749983	0	0
TNFAIP8L2	immune	64.8	3.3	5.21563800272823	0	0
FGD2	immune	50.1	2.6	5.20057802112691	0	0
LCP1	immune	97.9	9.6	5.19128631477687	0	0
ARHGAP30	immune	70.7	1.9	5.18568781535238	0	0
GPR65	immune	62.3	1	5.16233600383279	0	0
MSR1	immune	66	0.4	5.14973359457516	0	0
ITGAM	immune	65	3	5.14582943498748	0	0
NCKAP1L	immune	73.8	2	5.1150271793404	0	0
LYZ1	immune	67.7	1.5	5.10515406180445	0	0
GP49A	immune	58.1	0.7	5.08387755390887	0	0
VAV1	immune	54.5	2.9	5.07297042105648	0	0
PILRA	immune	57.9	1.2	5.02625125922742	0	0
IGSF6	immune	52.6	1.7	4.95354878146764	0	0
DPEP2	immune	38.8	0.4	4.94212418374401	0	0
TIMD4	immune	40.7	0.4	4.91014721424279	0	0
CLEC5A	immune	45.5	1.5	4.90889582685133	0	0
PRKCB	immune	68.6	2.8	4.8987111763725	0	0
SLC11A1	immune	67.5	4	4.88961492517463	0	0
CD72	immune	51.2	1.8	4.8880468542436	0	0
CD84	immune	67.9	2.9	4.84623008861798	0	0
PTPRO	immune	56.8	1.5	4.84192537359728	0	0
FCGR4	immune	38	0.3	4.79797459882589	0	0
BCL2A1B	immune	65.4	1.4	4.76536052159235	0	0
ARHGAP9	immune	50.5	2.4	4.76392039917152	0	0
FCGR2B	immune	74.4	5.1	4.76214412694611	0	0
EPSTI1	immune	57.2	1.1	4.72253848374214	0	0
CCR5	immune	48	1.4	4.67396246251956	0	0
CD37	immune	68.6	7.6	4.6648884379009	0	0
MYO1G	immune	44.9	1.5	4.64743703375603	0	0
FAM105A	immune	69.8	8.1	4.60647899193428	0	0
SLAMF9	immune	63.9	1.9	4.5998871722744	0	0
LST1	immune	73.2	2	4.59248378660046	0	0
LPXN	immune	52.8	2.1	4.56297471127205	0	0
KLRA2	immune	38.4	0.3	4.52926467480075	0	0
SIGLECE	immune	52.2	0.7	4.50471018712663	0	0
CTSC	immune	92.5	16.2	4.49504664230127	0	0
AOAH	immune	39.2	0.4	4.46817965140727	0	0
FERMT3	immune	83.2	6	4.45355146839348	0	0
CLEC4B1	immune	38.6	0.4	4.44751648150713	0	0
PILRB1	immune	46.1	0.4	4.43838605747704	0	0
PILRB2	immune	40.7	0.4	4.41954083257272	0	0
SNX20	immune	62.7	2.7	4.36575917190879	0	0
NCF2	immune	74	3.6	4.33821649952317	0	0
EVI2A	immune	73.6	5.9	4.28628957176043	0	0
CD300A	immune	65.4	3.7	4.26331798380755	0	0
EVI2B	immune	58.5	4.3	4.25476665044611	0	0
PIRA6	immune	41.1	0.1	4.23723325443091	0	0
MAF	immune	77.1	4.1	4.17687896520627	0	0
LCP2	immune	62.3	2.7	4.16899334474515	0	0
PLEK	immune	76.5	3.5	4.16089563044219	0	0
TMEM37	immune	65.4	4.2	4.10646400305853	0	0
PIK3AP1	immune	40.5	0.6	4.10098870973829	0	0
SLC7A8	immune	51.2	2.1	4.04162618503444	0	0
SEMA4A	immune	49.9	2.3	4.02072229043934	0	0
GMFG	immune	80.1	2.8	3.99535296700199	0	0
HPGD	immune	78.2	8.2	3.93336799705607	0	0
AB124611	immune	47.4	1.9	3.91232203013894	0	0
SYK	immune	69.4	5.1	3.85991716283242	0	0
RUNX1	immune	61.6	3.4	3.79995109591688	0	0
TLR8	immune	39.2	0.2	3.79797823513895	0	0
DOK3	immune	48.6	1.7	3.76283137285138	0	0
DOCK2	immune	41.5	0.9	3.75108756762626	0	0
BC013712	immune	50.1	1.6	3.70463479951672	0	0
RBM47	immune	53	2.1	3.62799630671421	0	0
P2RY6	immune	79.5	7.8	3.61264145939735	0	0
BCL2A1D	immune	43.6	0.4	3.57930669123962	0	0
IRF5	immune	74.8	8	3.55834991830384	0	0
CSF2RA	immune	68.5	6.5	3.44909031788075	0	0
GM6377	immune	39.6	0.4	3.44119415749328	0	0
GATM	immune	75.3	8.2	3.42683591197954	0	0
WAS	immune	53.2	1.2	3.40154023191003	0	0
HCLS1	immune	85.3	6.6	3.28135999839612	0	0
STK17B	immune	91	14.2	3.2096528519076	0	0
COTL1	immune	96	22.1	3.16927011629013	0	0
FAM49B	immune	83.6	12.3	3.15542504512112	0	0
PLA2G7	immune	71.7	6.6	3.13764847274426	0	0
PTPN18	immune	88.1	7.8	3.13024046597147	0	0
DOCK8	immune	57.7	3.4	3.10410414251983	0	0
LRRC33	immune	83	9.2	3.07038218646207	0	0
NEURL3	immune	62.3	4.5	3.0635656596257	0	0
SLC43A2	immune	60.2	4.7	3.06094454417261	0	0
HMHA1	immune	74.6	8.8	2.99795055182526	0	0
RGS10	immune	82.6	15.7	2.90543843855678	0	0
ARRB2	immune	84.9	11.1	2.89052293791362	0	0
RASSF4	immune	73.6	6.7	2.77152346943447	0	0
GNG2	immune	69.2	7.1	2.72186156433063	0	0
UCP2	immune	96.4	31.8	2.65788527374236	0	0
SLFN2	immune	78.2	8.8	2.40569302021488	0	0
INPP5D	immune	75.5	6.9	2.3487704662905	0	0
TM6SF1	immune	73	8.3	2.29263871599093	0	0
CLEC4N	immune	37.3	0.3	4.70164769181091	1.13977369118722e-307	2.6603457726001e-303
ITGAL	immune	43.6	1.3	4.17419167117454	1.8269931588787e-305	4.26438473213876e-301
C1QA	immune	84.9	22	6.9332860113518	4.39473149919691e-304	1.02577427922755e-299
CCL24	immune	38.4	0.5	5.04631362663185	8.32640594851034e-304	1.9434664124418e-299
ITGA4	immune	54.5	3.8	3.29832007356304	9.75941906083491e-299	2.27794600298948e-294
CSF2RB	immune	47.4	2.3	3.55541637917393	4.23883170842977e-297	9.89385709064592e-293
LYZ2	immune	94.6	40.2	7.07280298207969	2.51738322362458e-293	5.87582418226213e-289
AI662270	immune	39.4	0.9	3.59005330674232	3.20482817530657e-290	7.48038944398306e-286
TLR7	immune	38	0.7	3.98112714984181	1.86438512133359e-289	4.35166131170473e-285
BTK	immune	41.3	1.3	4.45633324530884	3.52791740186521e-289	8.23451200769359e-285
C1QC	immune	84.9	24.9	7.31180710573354	4.45845987842398e-283	1.04064912022294e-278
PYHIN1	immune	42.3	1.6	4.39579995812073	2.7630751541402e-281	6.44929371727863e-277
BANK1	immune	40	1.2	4.54476545709636	1.79011585931242e-278	4.17830942722111e-274
LAIR1	immune	54.5	5.1	5.32311628074297	5.82502088472954e-277	1.35961812470472e-272
SASH3	immune	46.3	2.7	4.7729901537383	3.9791147777008e-276	9.28765180263143e-272
RUNX3	immune	36.7	0.7	4.07546723481305	9.92786110381323e-276	2.31726206024105e-271
TPD52	immune	81.3	15.8	2.2982954787851	5.34223331251563e-275	1.24693067747427e-270
UNC93B1	immune	91.6	32.8	2.92643317888367	1.54602563432263e-274	3.60857843307244e-270
EBI3	immune	37.9	1	4.50679930623208	5.46364367568698e-274	1.2752690703421e-269
CD74	immune	89.3	32.6	7.39955635843093	6.59783073474895e-274	1.53999967179775e-269
CD83	immune	70.6	10.9	3.08625805580316	2.50445310358827e-273	5.84564398908537e-269
CD44	immune	73.8	12.7	2.90786674405494	3.69655683784118e-273	8.6281333152051e-269
TIFAB	immune	38.8	1.2	4.4303990083118	2.53753012551448e-272	5.92284906596335e-268
PLBD1	immune	53.3	5	5.22529464815684	2.19932262649831e-268	5.13343894250972e-264
CYSLTR1	immune	44.2	2.3	3.42791224244733	4.764063802891e-268	1.11198013223279e-263
HPGDS	immune	51.1	4.3	4.90391347297989	4.93713418671376e-267	1.15237649052086e-262
KCTD12	immune	81.8	17.7	2.42708374873116	5.57404668241797e-266	1.30103823614318e-261
HCST	immune	36.3	0.9	3.556402538552	2.2406615867717e-265	5.22992820968383e-261
MARCH1	immune	38.2	1.2	4.15863752167426	2.00716129173164e-264	4.68491517103081e-260
IKZF1	immune	39.6	1.5	3.78207844711837	7.46045547656816e-264	1.74134491278577e-259
SLC9A9	immune	45.7	2.8	3.83254503442538	4.93772692960154e-263	1.15251484263829e-258
LAT2	immune	45.7	2.9	4.55779289065455	6.53376714453044e-263	1.52504658920485e-258
GPR183	immune	49.3	3.9	4.5876795929242	8.62324001900685e-263	2.01275045283639e-258
TNFRSF11A	immune	37.3	1	3.5284146875774	9.69747440354145e-263	2.26348750053061e-258
POU2F2	immune	32.7	0.4	2.72320442533083	2.86474189614826e-261	6.68659405979966e-257
PRUNE2	immune	57	6.1	2.97165039594749	1.74464259495507e-260	4.07217028088463e-256
PTK2B	immune	43.2	2.3	3.43484931406392	1.8609051886213e-259	4.34353880076097e-255
IL6RA	immune	77.2	14.9	2.35453497936661	6.74437872570675e-259	1.57420543836721e-254
SLC15A3	immune	49.1	3.6	2.8499384954195	7.56121956204775e-258	1.76486425797756e-253
CYTIP	immune	45.9	3.1	5.02385817725012	2.04790307535958e-257	4.78001056819678e-253
MAN2B1	immune	88.5	28.3	2.65599671474868	5.72452031042465e-256	1.33616028565622e-251
EMR4	immune	31	0.2	3.92944914014386	5.63026596739962e-254	1.31416037945075e-249
CD300LH	immune	29.1	0	0.968082685404867	2.08038717605233e-253	4.85583170762375e-249
[truncated: 8,201 more rows]
