# Supplementary material for: In heart failure reactivation of RNA-binding proteins is associated with the expression of 1,523 fetal-specific isoforms
Source: PLoS Comput Biol. 2022 Feb 28;18(2):e1009918. doi: 10.1371/journal.pcbi.1009918 (PMC8912908; doi:10.1371/journal.pcbi.1009918)
Supplement: S12 Table — Shown is the average expression of all marker genes described in S11 Table. Expression levels were obtained using the Seurat function AverageExpression. This table was used as input for CIBERSORT. CIBERSORT results are reported in S2 Table with all the variables used as covariates for the differential expression analysis. (CSV) [file pcbi.1009918.s028.csv]

Gene name	cardiac muscle	smooth muscle	endocardial	immune	endothelial	fibroblast	cardiac neuron	myofibroblast
CLDN5	33.2807223790131	0.220726141399134	0.373729337039378	5.05867018169141	1531.92853745819	0.680903275320107	0.144861932361643	11.4456884442597
AQP7	20.7403442065392	0.151447535301039	0.198062573803838	1.8980845579383	865.266660960962	0.717914016576686	0	9.17361050398337
BTNL9	2.82066377937577	0.0913452061396401	0.144615855050724	1.68559462369161	484.306579413258	0.397217487468193	0	3.65838334474631
CAR4	15.7776991025218	27.675299892893	0.553814913296682	1.58978353320848	847.288080428671	1.72066196881147	0	0.0517978129547491
TIMP4	26.4595525691969	67.6758204952687	0.374680120744157	5.38300330444818	1327.27803968053	1.19305611597162	0.103354864585485	22.1107549998057
C1QTNF9	9.94225734151452	0.104319755908462	2.6308824131145	1.7008339299928	455.088932655075	0.671361341881708	0	6.74369398289334
AQP1	51.8802599522962	15.1996048828994	48.4264306037887	5.75852317482667	2322.49388696988	10.2711525039904	0.158297011204685	9.88412583018638
GPIHBP1	110.153977575268	4.46402711358909	103.087705601051	13.1170716021804	3222.74194623967	7.71678452123425	0.0488200868489817	25.9061580352982
8430408G22RIK	203.672502537313	30.696835139545	85.1303166145705	31.1645243199941	4078.15654517649	2.74586480402776	6.58815022760997	72.4456302437163
LY6C1	102.616213052733	4.59231894656425	1.70282543500957	26.9219955936087	6086.80903381027	50.0026132813074	0.374593036133936	64.2896123810065
RBP7	17.0298942255229	1.76258197107779	0.0377946654938843	0.76768613947294	287.343198994101	0.325108544546873	0.092096261960081	5.19548381629728
GPR56	21.2836230985301	4.38354058727221	2.04406793184794	1.100096541709	295.504916447981	0.513482073467684	16.3495159199492	1.11453040863607
1190002H23RIK	98.5383700295444	3.37226271434204	0.63185048431988	31.9338238925351	2159.45056498843	17.1204912894926	123.066638337218	27.1567846621823
USHBP1	15.4293877719594	0.14958518241108	139.661354211562	2.15473464436033	789.619660058239	0.41325380574793	0.0506686231511019	4.68773417704801
TMEM88	21.8592306742124	0.109068501414361	192.932083925285	4.29737307899059	1045.86580406312	1.00995955896496	0.437776997963213	3.94869896685726
FABP4	203.481283893964	303.792058027838	526.36198666354	44.8072032303068	8480.66837623466	32.0019757332487	0.161372331168682	718.34470894401
KDR	55.1165859080839	0.087334061621742	264.020498683424	2.45828884814566	1457.55250014054	2.75722714470914	1.62745872024932	2.48899748859835
CD36	987.259182304593	224.977873855492	181.182561939636	308.179197855809	9032.24967582285	6.68429744511794	0.43645751020341	525.976291011215
ELTD1	18.084352810155	1.00391170531946	130.970235736285	2.65586591117975	758.655316940846	3.38396302153273	0.115330888933586	8.11086758208332
MYCT1	11.0208474673268	4.5151610019895	95.5671430538868	0.644281956564724	417.14481834345	0.181949027051883	0	0.271850724521516
CLIC5	34.8547265642138	1.06867261332587	18.7279316424462	0.154774939097827	224.58406258	0.324073902506549	0	2.37592740519166
ROBO4	8.6585420054873	22.2219510790526	67.8961998819137	0.139407974646463	329.239329991772	0.297465816115276	0	5.33752641730143
ARHGEF15	7.86662251529826	0	35.5263304463349	1.25921811042095	191.539990573522	0.190878744622081	0	5.64627736153601
PTPRB	38.7394094570303	0.658965644758433	226.637566208247	2.76990987493407	897.725865921711	3.95047333562642	0	8.92124537373315
CYP4B1	31.7607260611303	0.254831006303296	9.50154336244171	1.03728838439703	1369.48036874099	9.46000335743816	0.19988307042683	343.932284416437
CYYR1	3.4474895360706	0	11.9499161773812	0.203090779747189	100.105597552793	0.189341006525798	0	3.54093448762271
SOX18	16.3565626531743	0.0533686263563263	389.278177893052	4.15613860936366	1023.3898766466	0.762313419334053	0	3.61711460860332
ABLIM3	12.4414603230111	2.62301544567066	1.29662760554946	0.509389089891187	200.859989961474	4.18835396600186	0.0488948444982592	3.11590665183214
CDH5	8.35721486490862	2.1526275791637	223.679725561355	1.81014536497695	585.073881252277	0.751922930780881	0	3.20094014104193
MGLL	74.0632854953413	221.6410750358	136.256501188021	11.793549558529	2608.83984379768	49.9397599051895	212.301335893571	204.128082971379
TIE1	15.3895518055348	14.4639163636482	303.390808610329	1.51505080221095	710.872492571735	0.572063809859005	0	3.64569214400789
1810011O10RIK	21.3414439301454	182.785609252931	85.3023084455084	31.6988809547598	1246.06003957704	12.0411043706575	1.51617449136032	184.888072038939
PODXL	12.3169929411189	4.97299913268377	159.501861621818	1.23411034350434	387.611628962355	0.26119555599238	0	1.1207472212449
FAM101B	28.0309983107661	9.55384274014786	3.4732274679479	9.88223160479392	467.443813847127	12.3445493053854	0	9.82054241671188
CD300LG	20.6866718901161	0.0847761681963716	478.695726221888	13.0352794108751	1623.71816065581	11.532011418723	0	147.572661710462
FLT1	46.2668361450145	1.82553132718771	378.895254898627	2.51997619451652	890.711696230191	1.74492128418383	0	11.1959497737706
TCF15	11.3845865799277	275.003271062163	8.98032340255015	2.01740624824651	503.630672458428	0.717288677049412	0.0527656704015615	140.785395500106
TSPAN13	65.2124740840857	43.0862337771809	484.495055233314	155.936653200993	2345.19549171474	1.89881723374724	0.141248162256985	187.26796956577
SLC28A2	10.0049888040746	0	0.0529401768731896	59.9759355624545	369.078461088365	0.126313093664934	0.020497826615444	1.31399183105395
RASIP1	12.5815018168115	0	269.208222923193	0.512900618696778	504.08400896123	1.45820770275099	0.0488200868489817	4.15622065238627
TSPAN7	139.365264056213	158.528965241388	148.113350378327	2.68447825305503	1310.07109587893	29.9458456121107	429.670389065921	56.1918410025232
MYO10	6.47560872439746	78.2643526133248	4.11806738421096	1.33689819250511	325.898859043388	8.56329857005704	58.8067823008487	46.5453390715096
CAV1	386.999593884121	1600.71738416276	1557.05253719151	13.2657266847416	4623.14296169439	60.5829542481223	0.387501932842136	341.265838929913
S1PR1	49.9231128132887	0.902550694526753	566.465266456597	48.2116004014132	1172.90117874263	8.17114674808131	0	6.33651850186202
GPR116	42.7733130055408	0.894013851419944	521.557974304755	6.33100876354765	933.786174339128	4.03115532818511	0	80.0450129899419
PPP1R16B	2.74719400020671	4.46865011852029	122.191375013134	28.2240191340681	307.736274028755	0.349573353975254	0.127373607169606	3.85092532255067
EGFL7	37.4235085692804	0.0294720836592209	905.944301922144	3.91806938702284	1193.77816574998	1.16435982276074	0	22.3988365475659
CAV2	31.4853236004153	185.401602852939	265.100030988418	23.7950228208943	815.629760530826	10.3715759904988	19.5914634400921	111.973368176337
PALMD	54.4159272470201	0	188.541851815856	0.026622059081912	304.402427312799	0.819472222791418	0	0.794760879064807
KANK3	9.55633424215509	67.5411752189355	160.068784585296	23.3557259710046	477.893228242935	11.1364579110569	21.6565838133291	3.7393070939568
KITL	9.51691002073431	160.600739973891	66.5291384078069	16.9347906437121	469.806068371274	9.82577656560172	20.7025587805805	103.903625669046
LIMS2	100.530897251217	341.801975730474	85.2909540841749	11.2715526858485	1867.26018326663	97.797151462388	460.810452785394	84.1848181654179
ICAM2	19.2325915455849	0.0278670172560374	622.910708692226	35.5605627047204	843.667995721454	1.09263385307486	0.155143102531993	9.15479343683135
KCNA5	3.16783987536914	170.230278413305	0.87116913268356	0.0943938406773302	120.61413193659	0.498952556018104	0	43.1371930164387
F11R	39.8454302734318	29.6963073701077	328.91935064988	87.3374297429724	726.726823762689	4.92794752382188	0.814418974585636	54.9617789625252
GIMAP6	54.0599239091735	3.65651394720326	402.488728313745	145.175442754361	1139.03404099019	10.0026084680805	0	165.799053154892
SGK1	57.894844754346	65.1980666503818	316.952069036213	84.274599181401	1629.35301327654	94.2346483537323	57.7031296753882	90.1009760236512
ESAM	44.9491985792394	872.203591863481	1217.77939607011	6.18116913102885	2343.07686906925	6.89276607982622	20.3908621628285	1376.84832522139
GIMAP4	4.60529651099899	0.0347534061639614	182.069395350174	99.1978025383963	383.910535853797	0.0660408237564661	0.0432501123783286	0.66357379047577
SLC9A3R2	106.878531429102	147.713043735702	694.016687396094	25.0723847578585	1861.02251027812	98.6919252407873	464.714560652001	261.020881232799
UNC45B	372.306250956717	0.625918535450774	136.262375650217	1.83822898137556	340.313285944067	4.01528405918042	0	6.70339666255591
JAM2	158.767248504633	0.141559690004865	300.75288404696	3.16556013935253	1102.25392396523	100.433196673466	1.38354202378272	22.2934056921931
LY6A	130.080182134414	14.0923027236712	17.1045972256317	98.7440211614848	3970.72720533399	474.136064163073	6.60364980835518	31.3449331703519
PECAM1	45.0326904348834	11.0310613382479	1688.45101914988	7.69883048043923	1157.54014116751	13.8876341011491	0.0835707299201265	13.4139503502189
CD93	23.7504400385028	252.636116949444	1262.47327020957	123.673599104512	1054.32394711276	4.56768413524367	0	33.4085112870501
SDPR	141.330873080145	183.403589552839	2540.47796797086	13.7360097227086	2706.52403891643	99.6447713424254	0.17358648979757	895.695574192889
MMRN2	20.901658511024	0.0617400696659498	1146.19612493054	0.408212456905428	599.644172101358	1.20934331039886	0.0227522857628846	1.75431661583547
TINAGL1	31.4914617039925	1666.61487466289	738.031736996454	1.74997673809358	1314.84978080344	5.96888719819488	0.728964297808109	1450.25549393065
EMCN	38.0340080228535	0.0912642354359752	3005.39276274257	8.3034076961324	1373.11304334987	1.21065691166163	0	27.4740455030278
GNG11	25.4359747885905	360.914164851955	265.393180712412	7.07433447063602	689.159686775514	78.6215884965359	77.1821464413231	529.777897271291
LY6E	49.8315100707124	29.8466402423899	634.413188457182	738.655631751172	2223.04451824845	349.330631871871	25.1153289640343	74.5526473991511
GPR4	9.6883574123488	0	85.8688064115702	0.236568400685333	229.042588380646	0.368362318537444	0	4.06855038180456
ECSCR	7.5433262723198	0.0534031419204517	502.263267928665	1.36856852231703	419.292626875229	1.30341502816408	9.78919974374502	14.0262525900715
PITPNC1	104.38877305798	106.77818722956	82.7981012396511	78.3168311812879	477.687952267706	13.5711114124781	26.7473804638462	64.1868530183234
RASGRP3	15.3292329788316	12.6906869789928	41.4997752993758	25.4090984229241	274.06758365075	0.209070319282938	0	9.24504521666323
SRGN	13.7866143244898	7.18403999339674	98.311240992645	623.716840564449	660.141697065324	6.63860852164182	0	4.12638024344476
APLNR	6.10687508144264	0	0.263086611925143	3.08891642754751	418.096898657722	0.0456229054617827	0	0.590028223565274
APOLD1	16.7913962461519	248.240061212968	246.298323434364	7.69742523589256	712.336814009919	6.87340433443662	0	440.340908016666
CEACAM1	17.8297849403686	0.0833319583560204	140.015740090595	17.2606785853755	455.080965799891	0.736278699095349	7.51542836525776	1.95986299813613
MCF2L	3.54190198333419	0	16.3175589826772	0.168879502896369	102.333463349068	0.0803636543398093	0	0.0282493453122294
CTLA2A	10.1588188457329	0.0654600545727383	1027.89366453569	46.2125275722813	396.973782705253	4.73582938981522	0.150890453561353	3.90668459961429
MEOX2	10.9628629398228	33.9879705485879	11.9390821287322	2.01111318326753	447.46838491488	9.86691087962772	0	122.048672949398
SOX17	12.4118426999664	0	2.62816405616759	0.275444073784464	345.842792354805	1.8169911011795	0.185800943274229	3.74746717260176
CALM1	264.658150882848	866.247525060626	1017.4446968278	1217.23781000403	1979.77272947077	484.927183330425	557.808607727547	796.952982259931
ITGA6	15.5025367419304	0.0304484020465467	59.3178335721339	22.919608685434	277.419562582151	1.70861980863119	114.250516188102	7.78032360089133
ENG	49.0382556445297	134.796186196325	7412.6105730663	86.5398138544086	2729.68264008372	234.521859442722	684.475461220719	520.56781449701
PDE2A	45.8426829837869	0.0304484020465467	39.7386455061273	20.3981847676966	334.959592787426	0.665791359985382	0	48.4226377870368
SLC26A10	13.634193776205	17.8965634686004	5.12571155824837	0.738244439685187	417.520425291485	0.900172217403205	0	14.2679396713862
HSPA12B	7.79510845022098	1.66997112202437	81.0492885295603	3.1244677937062	302.002575899668	8.27986437711192	35.3703802379171	12.3757716693268
TMSB4X	248.394471669592	355.498451889388	2138.80852799568	5858.24983067668	4402.10351315562	837.050683988386	833.794281929124	1159.23404342435
NRP1	101.081796559992	245.585901753486	1702.54358962568	297.47933686589	2171.37452745205	311.293532572889	416.232164314084	815.207143497038
THRSP	40.0180340502614	4.45564643090516	0.0245405014758347	1.75795853481633	339.654585096641	1.09058473321052	0	6.16366237858775
ETS1	34.6920843055645	130.977473751981	146.576965140652	128.728626739839	752.37512820343	44.2191611828846	254.663405968615	321.33758479981
JUP	123.60933273681	23.1236736685169	147.056501207707	66.6492264668423	852.16990347781	127.322451117349	43.5437479262525	195.47015851274
PTRF	202.167352264295	5017.59139989449	1413.38640016641	25.7036032969242	3623.97281138589	1092.77035581796	951.740929405078	1137.70593205521
NOS3	2.72807858002937	0.254299634658522	246.903881833641	1.19032003905458	132.946677423415	0.982459260668	0	0.110588165125759
ABCB1A	0.698788449786314	0	2.15760859397632	1.77142379099973	88.2215537588697	0.773004775828279	0	2.6640685880684
MIR126	0.249775543910963	0	10.8830401340461	0.0683787389022966	16.1276321155703	0.00244905533262145	0	0.133479506020877
AW112010	13.2729616707308	0.0199666102370328	0.0716032111659517	160.333085987565	644.202240038147	50.4610471112315	0.215535822053625	8.58529523737575
CMTM8	14.5502751597163	0	26.0039405616619	1.50953437686812	148.87742957105	0.0823693483179853	0	0.556397860499388
B2M	152.233260757141	341.358740516933	2214.59040761479	3206.23440249259	4023.84981221703	1264.08022189724	2612.46290825625	811.099024277047
SCARB1	25.2636128312147	54.6565347841682	47.7814687027944	56.8945674001927	447.401566747242	4.87171525629875	80.2153836495103	9.89854792918232
EPAS1	69.3793814093357	363.590490203603	242.519866164922	8.3283869791946	580.307825432923	46.9671570711593	5.69273985745311	382.589249634806
ETL4	11.5212224110732	41.5355515138898	18.1487517188391	2.50283661176359	126.703212086684	3.66558465861458	61.2820592614412	9.41529217867325
SEMA7A	2.0187616621341	0	0	0.0695420054113593	59.8173554929577	0.240727297496112	16.7703954370463	35.996566507414
CD38	12.0563457392503	27.9994557946472	111.308800287266	97.3362456694016	371.715411980183	4.02733924164629	0	5.57564586324656
CD200	30.5169178770361	1020.60279168886	718.508342336038	10.4957041874132	1158.92180738315	94.8956063707641	736.741733974318	403.700344753582
SH2D3C	6.16307013445834	25.4606825198719	206.937119800008	31.5093857234004	460.956911117533	14.9199044740962	10.4085408666886	87.6690803882239
SNRK	27.7840326802898	558.383866553369	199.91344706471	47.5069189743764	985.430440963945	80.4111025447219	100.000471342213	823.548481773088
CDH13	252.638837304095	13.2889248203583	538.097817035443	2.00565868823996	556.93080153735	4.29523955269568	0	3.84431587927254
CXCL12	69.0859112051548	248.656542737605	47.6168990988942	8.52015407426604	2129.74439491347	398.906851169197	142.059201855227	1460.06760718181
FLI1	6.80641468968033	2.28299487912248	138.22065510803	128.2889796627	328.44698772482	18.5325283085075	0	20.7885263796316
AFAP1L1	80.0521535350087	0	253.894678296279	17.7362698708268	381.50148115802	0.512921944156124	49.7210434361073	20.6173198669792
DUSP3	83.9280821005218	460.927227030526	885.874165169719	165.852700364016	1242.1666063002	192.030562671207	285.475340587325	321.536600077283
ID1	17.2909012289054	253.575411525128	396.281232632683	50.4714159643425	743.744086115123	99.731722692804	94.3922518212098	119.044711633994
CCDC85A	3.9584992636593	0	0.054103600053646	0.922516217312187	131.567312468312	0.457927233658026	0	0.139929006905757
SPARCL1	128.200338332484	5199.36002933354	32.1490830929746	12.0177451690139	3335.27311637845	1337.19137046548	391.543828566957	2373.7099824783
EFNB2	5.51192511106264	56.7530509240023	111.566006136358	1.84286271065107	169.936392504322	0.671524863202246	0.0648067475748667	3.29207750987795
ARHGAP31	35.953737726984	12.4940656814588	185.648052098136	26.7151548551353	264.665880280688	10.6261648959251	211.034854459489	38.9125312200461
CTNNBIP1	20.83852494068	7.05447885849243	16.7311950917881	27.9022792899135	229.799652192832	9.3147662568083	81.1578825893733	32.631286073012
GNGT2	4.2199705288163	3.30256659714084	107.224924949178	47.29413694913	185.149532136033	2.48152093974065	19.8372940471649	3.60152601536784
TMEM204	23.1092188407517	407.064991110521	740.302126626968	6.92900437782487	1207.98555331555	182.052569880493	19.0298347134284	611.410858000034
DLL4	4.9067865205085	0	65.6205052985717	0.38421835029436	237.694154627048	0.0238555894091619	0.0341573591278779	7.4812609187979
CLEC1A	4.29717953341403	0.0833319583560204	128.036966571651	4.42376645798045	273.227065778824	0.142443269980445	0	1.38212010747155
FABP5	22.2009803579968	86.4497632664799	2963.72746216272	20.9832235389869	619.008415637147	45.1827682032255	204.709169108341	462.822069081479
RSAD2	2.03252772245626	21.1654932860365	0.731992993224334	20.1004860430285	371.451653186933	8.23968306675402	0	21.7465063274257
FAM70B	2.79216789853978	0.669725974920102	17.0686384950112	0.228044316113182	193.986747766845	0.501452085472009	0.0527656704015615	0.369337075133252
DOCK9	14.8712476203927	16.165902000261	65.4654286080022	1.08122582773596	138.542786787622	5.6928643900781	0.219727769645056	7.88247821709452
H2-D1	319.78868973031	563.070006874985	7745.23136576574	7925.40672262092	8061.88138611597	2452.42554364172	6917.48053921149	1455.00790804829
BC017612	6.40441108164977	10.0722318441375	22.8255150334203	5.89481579159357	173.763890768053	15.4287360570023	3.02612758557384	8.88521648055528
ELK3	4.80033575107388	12.5994947226081	122.71547610142	20.5737681264379	186.186511142366	8.66727325365078	42.4200662042617	28.1589137589589
PDGFB	13.0775436861716	14.6463188017568	12.0320180454733	31.8300179303606	181.498324874901	0.0118734944525898	68.6290543683578	4.12919564747113
BCAM	68.6211995193095	1740.10171970813	434.360641772667	0.749713274541453	447.073994400872	19.0531902489447	46.9007149788479	382.242274572364
ITGA1	26.3417931963134	131.74390682181	25.0651160033355	5.47635571777539	366.902147935939	15.6403212942736	206.979002427126	494.462209464817
MMP15	13.3822046759961	1.9818784414541	0.339287101914332	0.392892850416838	68.1548117120971	0.638176119088685	49.1722915094274	20.8643270372196
MLLT4	17.2986642487916	2.51229562715663	33.0963528950207	9.31349564785466	303.906356453627	30.9531946122284	4.1519120016091	5.32363612169591
FLT4	7.3074946553707	0.0163971677368934	31.754137459429	0.63007117459685	69.1504237338307	0.130977497301292	0	12.7905192990855
FSCN1	3.70401435981741	10.5322690149822	10.2791729912424	3.01675167033514	115.680589606324	8.49865948149402	56.2718702761553	10.8048572380115
EHD2	31.2135028509382	604.417340863	420.634124758594	3.87460154114422	1194.19893226502	276.730246688855	162.437263656339	418.70031806488
RASSF9	1.20662866235079	0	29.2723479678249	0.660549303086207	129.20087770981	0.0748220934252739	0	3.44756503689835
HSPB1	514.844334634523	801.114688973542	150.974996140256	16.1589447368651	773.842254216905	209.785415803479	214.813935188087	224.03640282811
GATA2	6.70505221349211	3.09456878421819	205.036951213676	0.0655629551906257	145.266147888331	1.14231905583143	0	4.05187199738548
GRRP1	0.798201912529805	0	2.31364719280788	0.00120858446620744	82.6080018125578	0.114163874708958	0	0.782848672269699
TRP53I11	14.9914741456383	123.043606641035	60.0578097116715	14.3821523247237	313.53289634791	7.27972755969227	0	48.1947771128093
COL4A2	36.7044688706158	190.636688358623	51.8580953199263	9.07072313440769	795.549572862987	145.750091014399	201.257539019196	718.419131052516
FMO1	26.926544954601	0.0484993940061245	206.49476400434	3.16555899993126	672.931779290185	60.9264384332905	0.0527656704015615	3.05905786132128
NOTCH4	7.9715058116606	0	13.5858875950493	1.27346409205895	86.6269233053892	1.55760365901174	24.1400517029205	23.1642649709616
TM4SF1	49.6972422481204	1370.71317852242	9189.6334299492	13.6813458830736	2104.62140914871	381.433849171722	174.205765009859	1393.42364052564
BC020535	1.88363787298874	0	37.5625327522789	0.261105429632943	77.7392120764052	0.0258198980011181	0	0.00824051233968104
SLFN5	11.4808480044603	29.1237060520944	179.444829325468	75.097392695518	479.131830896869	56.1709375708802	0	138.777563869293
SEMA6A	4.28447248890136	0	43.7631581074708	0.891460863270151	136.402925544532	10.0983612175477	0	0.415395667283632
GIMAP1	7.1173832185105	0	278.829231489586	52.0373415303243	261.395780953138	0.138944577144303	0	2.64835010859238
NRP2	6.65454493577079	1.79393970169625	41.7344134799628	19.5015982082596	153.788396223368	1.82855861968194	66.3497285447788	23.6865859258805
TGTP1	1.75948219960124	0	8.45004651530369	4.90931954551308	151.62581419631	0.360078934601775	0	1.65702659458403
GJA1	324.892749159231	0.102220084444314	54.5099908456015	1.88609571986743	485.117316919401	53.3373144928026	0.0835707299201265	0.861224888588095
4930578C19RIK	1.01852894271654	0	0.509551325216961	0.114215840366882	79.7130209196839	0.00397231474249129	0	3.31389338698347
PRKCH	12.2632592211962	0	116.463739087281	33.9895877511468	164.40957534885	0.151773109062765	0	5.40562631905366
ADCY4	12.2868377827286	11.4029222347077	237.980410353846	2.406705988528	288.762484740421	9.84624399201127	0.0227522857628846	18.658194439529
ARAP3	4.97504647082678	0.212436724336741	42.5938822686225	16.3104637832135	65.2324545446821	0.266453382370462	1.47183630558099	0.913367462745873
ETS2	20.28068922746	47.8835069674958	84.9687764118524	88.6600905136078	292.615365027666	14.0397150444395	29.0586837608098	46.7393518519164
SPNB2	227.615904863537	392.162380098804	904.402630080333	65.179061373121	1464.29048889831	580.452088908889	468.622321912654	643.515867223397
RAPGEF3	2.83898630305488	0.168793308952172	65.5725707983187	0.226824604717338	206.053122851307	7.63368314533315	0	0.00490549379789589
YBX1	979.481166115329	406.444906229804	317.193314007609	360.254893239741	779.599821977266	258.800114680435	127.953873890598	205.163717489922
APBB2	43.8638972751114	44.4475719689669	79.186836569337	4.263864677398	328.65735510069	32.7426638537511	40.9823696019438	191.298109171943
PCDH17	6.08945943829213	0	3.87293303599839	0.103612023387373	79.2694766013284	0.0855395883710345	0.224056526252683	0.171722156112576
BCL6B	1.79149545147392	0	8.12813119655727	0.166876984047397	61.2129505442831	1.0267759786033	0	11.4455994586466
SOX7	4.39233995582692	0	152.909113298697	1.35330364039299	185.669393039508	13.6327706424597	0	0.157393998025978
ERG	2.77417248351553	0	62.9252742951959	0.117167156861363	80.8412515095578	0.146160909859342	0.115330888933586	0.846935700303401
SLC6A6	33.1390681213381	108.028026309358	46.9436587791931	205.746433689963	854.922882793924	19.7301135039783	14.2059743132964	50.1200442912798
PCDH12	0.258059281484435	0.625918535450774	5.66845675057365	0.468269354615728	83.1983284904722	4.01244709016963	0	10.1770139157366
GALNTL4	9.4962900931471	143.324648644009	55.2534258416292	0.0198429951664243	232.524269155631	3.05606081355996	0	69.3587088243562
JAG2	4.58566257646661	0	0.0197464536901657	1.30272078755707	62.235216738353	3.6909106163266	0	0
N4BP3	7.03554262509995	19.6876208006733	5.9539561264074	0.32231519125706	140.006496158905	2.10612123917272	0	1.76152827047427
H2-K1	151.815732219584	232.724351130336	3594.46789289346	2810.58479452928	3467.17284630556	920.0124827638	1548.94875999268	569.373015802958
KLF2	15.314641692416	77.398607684776	308.491548349062	196.152263979877	410.983110769065	69.8523059629932	13.0915634029263	15.0826355513457
PLK2	11.7705624810426	15.6238894238864	217.242572004949	35.2908395246062	268.609865773989	6.538070591329	15.1863127602076	7.48760795714941
PPARG	3.55129447906741	34.364876652641	3.63094726013282	23.1975943110286	187.922140228598	3.28127680771008	0.382120821508817	23.3022846037638
LDB2	2.26004072046998	24.8474295407483	83.8638612055565	0.0819249160381034	112.762646587069	0.962674806341828	45.8249030994891	52.0741802739405
PIK3C2B	17.3740307399844	22.1200703343878	87.4518596105454	3.44303446529488	110.469139818036	11.0280547496777	0	11.9893609512131
2810025M15RIK	22.2523949934584	55.0544272380006	73.2741045250529	24.7410228024578	206.037346254584	10.0281688910248	0.0190992634560041	67.8087792756973
FNBP1L	7.74048114966744	22.0012265030103	62.1649511998893	12.9857784114336	130.745460035057	7.42390108659029	0.443852378249813	20.6856239037546
TNFAIP1	67.2074845402366	209.034965962924	347.553128635204	53.4434151994288	638.196419136425	78.9714221457002	118.194548182573	391.299238314735
NOS2	2.76845205009486	0	0	0.193122141855072	50.0589818695829	0.00626610633278544	0	0.00883571531848318
TGTP2	9.92656472259852	4.45433436420892	77.1988165694985	27.5691773006969	233.079197622305	7.44788004429282	51.2882316303178	25.1850414467277
CLEC14A	6.50736954552267	0	429.131955704194	0.174801799969589	425.992378531307	34.1357991488779	80.9607932024272	1.48100974079205
GBP4	8.34558049992892	0	50.1893503679599	7.15151458731453	141.274986732221	1.82708936789498	0	0.1629457810666
CD81	752.720597518505	1602.22212494464	1984.18731763315	2173.56256632111	3926.12132922523	1875.12442320986	2280.3324799956	3653.65359585617
APOL10B	2.00749667440532	0.0304484020465467	10.0307903659997	3.90495846042645	133.279165443135	1.53238234246294	0	5.03995349874217
2610305D13RIK	2.9444086524777	0.377696136659527	1.42954112262946	1.06674745415288	105.663511117539	7.48253374436818	0	12.202795721706
RAPGEF4	14.0278953007762	0	2.39805780955822	0.655322514216019	37.8108154379226	1.14499056827415	0.371601886548458	0.840346519697638
CAR8	9.20814241165805	0.958217660904379	481.588353978476	0.982533890464233	370.952790314995	30.334225918767	0.185800943274229	0.0493644390157441
RAMP3	3.30375607236559	0	2.06821052423333	9.96442572301854	106.773370680389	0.0558019400625315	12.8427550392479	0.0135013135185706
CXCL9	0.818688564547855	0	0.00440046792815761	1.76685158058905	68.0563145522165	0.01423166811801	0	1.93455032800344
THBD	22.9835382245443	20.0210560715827	371.710540094445	51.0429751908471	475.7964147672	83.2667433237119	11.2605498428093	22.6465701079321
NRARP	2.92712213155725	166.95910846114	13.093356491076	0.445032695254108	76.5675570776459	0.0231964338678191	0.259599340510589	39.6962399476544
DYSF	24.0779300372744	62.6457415886668	31.1452138518072	0.130757781989421	75.0514596587519	0.570186761813186	0.128138167798468	24.8974126602695
PCDH1	0.431214882884698	71.8085429821387	0.111552860438447	1.24303413030483	98.7633174577196	2.61758545458557	115.969508380091	104.122104344388
SHE	0.774252043944206	0	63.9254959068691	2.10617405184036	99.9315425683472	0.773828277546426	0	0.00729989530636149
EEPD1	62.381004889516	32.726302948823	6.02802246773719	14.5823417569252	244.96977226677	10.7059052271173	0.254747214339211	26.0822025500594
GIMAP5	1.31297283123206	0.0347534061639614	100.790175100058	27.2805682935706	143.188298645584	0.319038805040544	0	11.1722791792466
CCDC85B	31.6725396491157	143.881981021368	160.310945205921	25.7237297834373	290.057547109337	46.2548583963827	43.8667419637956	95.3067548450881
FAM55D	4.4136977470211	0	0.00575886459147133	2.2104440217906	73.1346706548608	2.42517594777235	0	0.413490952776604
ARHGAP18	10.9633753051454	2.85018663241567	43.6171080451047	84.568263847302	255.951559143444	11.2043997625348	0.098731751163603	39.4770112132923
PLCB4	52.6491749123705	66.5514105008654	20.2118357298991	1.22412887510438	225.241557350222	21.290837617511	0.127373607169606	27.5614782424154
TCF4	41.4832470588147	184.162902438763	374.804955689738	146.296445092053	1067.25466800221	392.865478061429	146.676494142508	708.448105828417
NOVA2	0.205053128810001	0	2.69901050582329	0.664707906313477	21.019965327047	0.238202997813981	0	0.131812306132125
TSPAN15	11.5095146951468	29.4120305879833	6.45506516650263	0.606925993565669	226.46255264893	3.8465682480374	823.275434554428	339.582046426769
NES	4.94720851849341	70.4909850909885	19.9208878114964	36.1728966970911	207.914774425365	10.2706276112012	24.2801214399656	123.724766271955
ITPKB	30.4386178466876	52.521639269369	37.2038368662876	15.956974402235	127.679396783914	7.90139656348401	3.80341437957288	25.8988354597796
MALL	0.709096516371545	0	41.1132695830689	0	29.3833764990597	0.0439252266256622	0	0
TPM4	97.5015790730907	229.961428698605	858.95940818121	415.493589175851	1601.41166879037	535.651066863786	451.56283278765	919.172742215396
STMN2	11.4222832716733	0	10.4419591612546	1.1752352084257	149.934366009544	0.0194676201138511	0	0.572715607607832
WT1	8.45476268702194	0	5.20274374890848	0.00301044020587208	55.5048868314565	3.39596820767788	0	0.0370823055285647
EFCAB4A	7.74257448559713	1.66241018569887	435.223794721199	37.3701945055213	266.542188549775	11.2251228437821	44.0956083765424	21.6378052959509
FGD5	3.1686276028529	0.0294720836592209	53.8442245788093	1.29297946998817	107.339281912589	10.0396058108762	34.593407143388	0
LIPE	9.0231121377845	29.7588370450603	36.6530646603264	35.6771326806934	276.090881369365	20.4285898168096	9.23545637086511	9.65507820466231
KIF26A	0.0922031130860237	0	4.82079513891603	0	31.6342290515665	0.43853994630662	0.0455045715257692	0.127790288785119
COL4A1	64.561288029106	147.96583100302	107.467171547193	5.67852691691122	761.852936631578	241.579344903401	321.564363895689	661.852940004121
ARHGAP29	18.3163618462355	279.965255675965	190.880047409239	0.69835157611497	248.518051533611	38.3232272709906	4.29619316850668	56.9857309895122
EDNRB	20.2376814934698	0.154719080074361	1627.73846181242	67.7746258012902	292.815031700541	0.192830090605481	17.8070713678512	200.618193761778
GIMAP8	0.0716082147552015	0	7.86670903841868	6.12589811780048	38.446518966084	0.393248753355544	0	0.14775962690226
TBX3	1.42279247400642	110.69833590678	0.073618051146141	0.0323803191982131	73.6825465367351	0.17738454518341	22.2367556632114	66.3919256220331
LNX1	5.69427943410961	0	9.2907066411838	0.467137858090628	119.399595702621	11.9642363610747	22.5088755857467	3.38273991056283
CASKIN2	23.6013996396557	16.5214284342741	74.0496306834324	1.65778950098128	87.6248629280469	4.45356310942088	7.49951368920676	14.7929865940205
NDRG1	11.8274953607101	32.2946467288175	132.953801071306	8.32351440830001	297.978363292581	28.0866921425035	873.450239668895	4.62513970283162
GGTA1	9.74873634806491	9.59815837503738	93.6185008173218	15.5600678591483	163.750489376885	3.60871187278536	32.1273920094942	59.9586734831824
DOK4	6.76045841001697	0.212285559741827	49.984109934518	10.3628621891421	234.689372550298	9.76739291391845	0	55.7567255928145
PPM1F	7.03932543707637	15.3615068546315	42.4850843779336	5.14897277858892	100.913659954084	5.06977135998495	17.9432510574854	6.55472658093159
TNFSF10	1.86267269662436	0	144.148350104809	4.2410765926084	103.602393080311	1.88458835399101	0	0.0078100685060159
IL2RG	6.16188452705455	0.391109611578493	44.2028427363761	293.416062352264	312.422299475904	0.171169869118037	0.0699519937748988	25.6276555227271
GNAI2	102.315034489744	472.60553095756	797.591619756872	1209.81502604954	1319.09067541629	373.724485410596	609.077628886979	654.255280327065
EFNB1	7.69943303289525	11.7312070315215	1.14257440745365	3.52371563181258	134.480565690317	11.3196014795681	50.9710665876919	23.7457973134158
RAPGEF1	42.482927583535	73.4416180215321	31.2604550015362	16.6289397668964	177.355255472753	14.5764719974814	57.0654019196382	12.7120532808058
H2-Q6	2.86673027014241	0.0543277661498249	91.7692021996708	87.1250850492758	206.438943278289	1.36707459997927	0	4.9016659778888
PLXND1	6.17125016927635	24.6433758705305	56.2906283515154	12.8019650401582	72.2831552331858	6.90000138056488	24.9567386887478	15.6289160149783
ABI3	1.50145742990435	5.82714292178359	86.8603843298647	28.2993398643152	86.9667013257552	0.436178097588545	0.0691975054576073	3.41163446648542
GPR17	0.141841084927521	0.247380050941766	0.0584566711949271	0	3.60296392643094	0.293487479584546	20.367257135846	0.0145309551606972
FAM176A	0.962361166953251	0.0354042857879266	28.3741414220473	0.011697805948707	108.671867203765	0.123834723558412	0	1.44098925846765
B3GNT3	3.01037807951835	0	76.86244219599	14.3056278673235	124.236465513554	3.57382992971038	0	9.57371930085711
CDKN1A	107.163331085425	284.307041246535	88.8066130790391	376.925657584007	1043.62550928954	337.377900771792	494.620926025223	162.701549257247
4931406P16RIK	16.9199393095961	69.9826918725644	95.5351599457131	11.3508962357335	167.054192033144	15.4030738660559	54.9567501877205	50.4282217951458
LRRC8C	6.27875340720779	25.3897577207893	44.9046928710768	34.8514833760642	256.187002876033	24.1425108414637	61.0097961368862	121.791385259407
PTPRM	37.4756880060213	29.5102793058865	52.7860849779465	5.09049402184715	169.884889883727	15.2645220151125	5.58892620248624	18.4907418604753
PDGFD	3.90625772029249	20.8475240411767	21.4095270844103	0.0222451700885221	125.055505861218	14.781876900571	0	16.5001779018048
RAMP2	35.1888673230326	0.0452654265026175	796.395201209057	3.23060097989949	536.892963090823	205.269657757832	64.7345038558314	13.4775995985003
NOTCH1	4.09773688940883	184.061544258968	413.700607083813	60.7927241841121	322.272661285969	32.7722099055546	276.216073874276	255.85034944795
SIGIRR	3.89649333618215	0	60.5160135693284	20.9201965745843	148.987917936022	0.342949687463379	0.0227522857628846	7.65123118431899
TRIM37	8.60809755632466	39.9327895858038	74.7840257088273	8.71310950838112	68.8719460404653	12.9234751481114	13.112131530796	11.3438663969521
PKP4	45.5577964639246	43.3947415384417	76.2587791575437	29.3405585136262	162.843433867652	3.62626364087365	0	1.49578012500963
PLSCR2	27.2594135839906	0	62.3449374231535	0.0502245650988418	195.935147488701	10.2283727427451	46.8920033038366	4.0272574656859
RASSF3	29.0534836655236	99.7358216923771	21.3819305534368	23.0573672132024	61.4799052007361	1.89804074000958	0	3.73537800489229
MFNG	3.46059670551477	0.106806283840904	35.3303104701599	33.1804450841403	134.872308147444	0.0887011068638448	0	2.41056189756001
9430020K01RIK	24.3806995043964	76.5598237842676	275.455192598338	2.90013189144149	317.416370580831	49.4521866470809	0	25.3147454728689
TRIB2	7.25130626919651	54.4826052741233	65.4964535535907	0.797649792459466	154.062490134896	7.31613991878083	0	253.732332715225
LMCD1	36.2746143986255	105.561648318136	75.1401452440129	1.15087629034775	251.356960225768	23.2242668334362	0.092096261960081	94.9667431419173
AKAP2	68.2516872767493	205.777945917805	261.780500858431	2.58888148850471	857.852628979286	304.433411055443	384.877798057691	412.955751388373
THSD1	6.52547958606989	0	28.6336642817908	4.14026122172873	69.4076055005717	2.05344025342355	0	4.5910524735707
MCC	18.0356813447883	0.0443410975339992	29.4802826369407	1.10959417825295	178.582323317209	25.7796101365331	0	12.5351157529592
LMO7	117.826414840438	3.82625934395349	80.323034580962	2.39260119774079	79.8283677466982	1.13394951699455	0.28575429131507	2.75014862300877
EFR3B	4.53253519940868	6.19645819482602	0	0.309525265922608	87.4023199991407	5.57999958015934	14.8413436293949	7.63378642068897
SCARF1	5.01061867173265	5.08027821403007	170.375997999924	4.23777445564063	195.012576743057	0.597086505613467	0.0691975054576073	101.049662846546
GBP9	2.42273954311463	0	49.7031056122803	28.8440963994872	149.186911213084	9.71044963065435	0	5.19712911611113
RNF125	11.4143061078239	0	157.45587642398	15.5789712224932	209.76161755297	19.5535582969839	0.045302863231562	4.46282327446366
PRKD2	2.1160280933738	10.5160148068341	47.6799924321588	16.0221223436837	121.475585285879	9.05779801913333	30.1049445017109	24.9000942582766
FLNB	11.9529371390858	0	115.345471225087	11.5816729899136	169.951328081659	15.4701187052045	142.306544688564	14.6681933562235
RAC1	147.999373296021	477.576835833512	608.008744230875	639.311250147525	1017.40096266753	345.50299676022	819.762955850311	578.178125677137
TEK	13.6403428191666	0.0478375696371501	375.316697441242	0.766503773038536	263.270223201999	63.1156755057253	0	21.2162816898689
TSC22D1	629.487288105217	1814.9003669888	1261.57117102151	32.569533714828	1377.62856467588	276.613940060698	0.888862423764018	1025.17131246716
APLP2	352.658266136611	661.629507392971	3342.9703659129	237.607547914165	1350.89540222052	444.218613229551	547.455635435616	713.216412513464
IFI44	0.667414789288507	0	39.5271487331476	6.29219222762824	106.392466870208	1.55950282068394	0	8.50872371877503
EFNA1	24.2919596718594	0.0303674313428818	358.412432537483	1.20089077997501	300.560493325193	29.3647953527686	0.300050077570773	3.10765639291172
PLEKHG1	3.62657749727539	0	28.6322171624777	2.902116023236	96.059262756682	6.51282185527129	105.665613053918	19.7313080067957
MYL12A	956.978199414149	266.935234605035	980.904646637228	484.464967892577	1297.0913059999	675.936357429905	690.433377972076	1000.17539816988
SORBS1	284.691295826354	916.333338628069	166.67915445567	4.91122888755687	285.19415871498	32.9089466447891	760.213165737307	99.235371542478
PTPRG	7.20452528627173	10.6441192924253	25.270048827992	2.75539649271679	113.870228355616	10.5446192253667	13.9861688312916	41.6971735883766
STAP2	9.28852225329123	0.0250611793510317	45.7404115574192	0.686441337778878	107.41457571449	0.288268005099648	0	0.00846307651442803
BST2	14.3348744354609	25.6272217938355	435.823265249176	151.834132366937	454.759206787078	107.055042607202	75.5235216562352	89.4838876784629
DAB2IP	6.19984814283103	96.3392736733397	79.7577586704508	3.64484758044602	138.305084276493	10.8569802763618	9.3569356725018	76.6850048519002
CDC42EP1	31.872343963522	45.0240450901306	172.285612783103	3.38454014251254	404.257122835367	94.9089376219696	291.879941662185	241.994507480803
DUSP6	22.7708988688426	11.2626282280878	146.162757169577	221.41693295222	399.114431039964	25.7172247318426	387.779834660487	231.764185106621
ABCG2	15.7896252532854	54.1149272745941	78.1737137197802	11.1221529054765	284.195855040917	28.5793610154515	114.578092944745	92.7322540759891
TGM2	139.547864249103	150.879281188909	511.37232342071	101.72440125206	491.292871272521	57.5644183844241	142.488591182395	47.787508116028
FRY	36.3428206979931	194.350583552724	151.904952936424	4.64547513027919	144.831966845549	10.9827923968216	3.08797338490748	85.5271968247689
MAGI1	14.1136142530257	2.43569487658233	43.243787199175	1.24974988332937	45.5799577216863	3.70276791053366	0.512738690587173	0.98119699424166
S100A16	60.7753342619836	73.1562953046404	545.569079351493	5.1341693378002	679.47482961783	309.424823993054	612.790112228078	56.5239917365897
TNFRSF10B	0.720485814397153	0.692442917209133	9.05019389612336	0.446791276484416	28.574284408686	0.748450910860628	0	0.770487903760177
WSCD1	5.29768575629396	0.0108748783046743	76.4715518185366	0.198394657750444	158.210396889037	0.0502601869204827	0	0.0225147091418939
D8ERTD82E	8.10120812597817	10.6873891183379	4.16037088184246	7.77275171690621	66.4579278868978	1.60068457006941	8.34176742975338	30.6162181049504
FKBP1A	219.203316634481	626.245891188938	625.392597438813	238.500764526165	1008.49666578184	450.871043224536	642.602060626631	416.448433152738
LPHN2	12.6402558745409	17.3427743837346	56.1362396769843	1.01140611772309	74.0966811218899	4.40196085965269	29.7427831010911	39.6817049788931
ADAM15	24.7121093153732	49.4481366823526	233.268407464057	225.066713957123	751.02310508238	130.472172578625	118.796941638337	122.020650268058
MTSS1	16.8793240448932	17.7007704782128	15.8503491098733	60.444686823008	85.7933882254303	3.21840362421026	6.22543045855279	0.852069902937423
ACTN4	80.0974284629581	971.30475213597	386.92017764656	105.292458941867	715.614442291808	165.582441704458	499.980257707307	661.640887838248
SHANK3	0.307358234576196	0	5.56506389264881	0	12.3540047311599	0.254735836352337	0	0.462879173459344
PPP1R13B	8.58097979922391	0.515841957888468	57.0799156690907	14.9841934260787	72.2766250127002	3.19890766229787	8.81244312568513	2.60886824746808
CTNNB1	179.033105056654	373.433795376354	506.459412243688	132.563105757962	761.32530474391	199.67122008892	301.21653896004	212.834545362498
RIN3	4.66251059938144	0.0534031419204517	12.0812969171343	54.6303448705121	54.8858366989336	0.170721307650625	0.590506382647449	7.18945241558644
CDKN1C	15.2525218411417	88.0337528102932	341.520954066481	14.2632825285114	452.140283585798	88.5539659886713	5.04220555238508	43.4089572608184
NOSTRIN	2.43637273107123	23.7560859298031	100.861851428368	13.3850499735995	95.682351409843	0.625880635180528	0.127373607169606	160.98351641039
ITPRIPL1	11.5264929632953	85.3816122873707	56.5035013955199	164.008836080068	426.373468912256	58.1577045951192	80.117462214501	145.321402553248
BC028528	7.97296309062787	72.6919064618662	39.4274550996296	110.69469232724	178.296280364071	11.1771583503476	8.20069908272315	83.1286521049959
ICA1	52.5356335373864	0.0278670172560374	68.7955659904652	3.33934633780321	96.4107611129893	0.49783271040644	0.127373607169606	2.13133949758253
KLK8	1.00347870243836	0.105630440495838	46.013655534984	6.72938504752456	97.528075838884	0.0281958366324185	246.415642166852	16.8706140038263
PLXNA2	22.6681910316776	0.106142779870913	29.2429688736517	0.889270453568653	117.57728907576	16.4662353866887	22.5136309577897	13.1473469351947
PREX2	10.3489811128695	0.0452654265026175	78.7669428502104	0.488420488568128	182.211078487304	39.1506059441631	257.221686087341	99.6578321018368
TSPAN18	11.1057958146723	6.89095189964063	108.660901587466	0.335010111915639	165.752171905696	24.2772641690215	39.6735319273128	0.360166399886389
ANXA3	29.1336346006968	64.3249136413774	209.287199420091	195.733371900904	612.934147367372	150.917312310805	317.048335504541	100.273015910816
SPATA13	9.43357691126103	15.8284597315861	15.3493854696424	15.0857378403624	59.7027639312716	2.98195930017522	50.9002702556488	15.4787239715384
PIK3R6	7.97442495938298	0	3.02372592409622	22.9123422306967	87.6790794429372	0.246907483219988	0	0
B4GALT4	13.2508986780042	8.10654956272644	48.2975741030413	16.7445025373104	212.604730482687	20.9365061407508	0	14.9960315998104
EHD1	32.6610947964262	66.0102662630866	191.325948143207	127.944952694558	397.40437473812	67.1793378505291	12.7402532418586	172.801522633263
ATP5J	1307.43134084428	336.352258271092	302.164340568757	120.230622949576	413.277984477911	165.976759304113	150.532204455836	196.850450535926
LIMCH1	102.179705389022	19.9190860924611	104.955471063569	0.347415370009195	157.042509081599	15.6113007433434	320.228970321964	6.11494826050314
FAM65A	29.3155198116493	52.6417379919889	71.795288302638	14.0595866126685	141.017165733183	16.6846208857123	7.48395099246115	39.5775453461332
UTRN	55.9191455834013	438.596407757892	189.132365178519	23.297635644242	320.067428312775	37.7535838967876	323.39144734426	251.100786230745
DCBLD1	1.3371505762408	0.0304484020465467	21.339057488843	4.11808612295476	86.1976107629407	2.07446019954811	11.0916803324855	72.8137769672058
SULT1A1	34.6397342822518	30.9764429816358	225.685349697845	156.213084833201	397.78663305367	41.6847609344788	0	77.9035499075211
LRRC8A	38.2953597789941	154.323648098024	258.730508013606	33.3387238745769	422.041841719789	176.464066709593	110.49600460655	267.138520538808
CTNNA1	367.494007799238	421.307293716641	434.488846232478	172.944234670097	622.490821111756	152.952233562053	743.821901386008	311.501983750398
QK	175.718766404991	91.5293477345656	173.3936829419	113.430570937601	383.71648133505	67.7113676537236	638.903206458961	89.171444909321
MYL12B	51.1858074715976	170.00033902931	658.213930991315	452.553735777501	837.338247117922	365.05592504677	293.954117005637	345.357266034184
PIM3	60.7629338909082	62.357117881271	304.713014879148	57.6436115468415	427.130324939813	58.1411189623227	12.6753308739007	73.1786453333002
TSPAN2	1.35386892938194	42.8677140640944	56.2662765499983	4.64170870770586	84.7486191567572	4.24788307489352	0.285207756738319	18.3530662052316
FAM43A	12.1804660799234	57.1341382366414	101.305156709648	36.700580314453	253.487531313412	49.1657889616337	0	105.322962351049
CFL1	93.4641912037059	423.519890333036	315.895849689978	730.86974273829	554.70809140848	237.070196769983	671.915881273342	508.612409260486
INF2	2.63857458690031	39.49610645047	18.3679705593676	7.29938990847871	46.8789499871039	1.68701388405993	36.4786213439987	10.9810621100326
ADIPOR1	417.98522930641	226.817326284736	397.34435225432	310.064382333764	671.692417833024	156.322394757699	239.98430217236	276.789574312042
GNB1	120.60916861026	852.734083405765	1121.82107552558	534.24943191614	1265.2135337985	734.452609487677	964.618762036659	680.633637784226
ARHGAP27	4.09057184228149	0	3.42229484165917	8.6842907443655	74.5225359291748	5.26343749419058	0	4.20306712160738
MYL6	108.10662161224	2728.38659949147	460.361796591835	438.496241702771	790.221896917352	423.510947928034	455.431033975041	672.401916385876
MCAM	11.5984185326579	469.112828079829	85.3354265585623	1.00380005670377	165.92504293502	4.05962496434881	727.462601605354	549.589463069866
PTP4A3	188.631073947979	1698.36587300193	38.1558879675487	78.9804923625334	406.083227496285	55.9208578786201	0.020497826615444	326.738717457284
EPHB4	9.63007978643494	0.861334280050953	143.961641976221	0.060387649178854	133.438935384104	16.0937918615019	6.72302712308592	28.6476731924608
TSPAN12	58.7320204109482	189.122050776086	118.832747883453	1.88269858352007	317.274777032646	56.9776127910635	0.303567301188193	225.792572070718
UACA	14.5743000208657	25.5915174478961	30.4579253944002	3.97572149876646	185.31606419322	25.9689128238579	58.635675758431	9.92950170038063
RIPPLY3	2.49359811711719	1.1960377660885	36.7789346255153	2.18093892581977	76.9936964896538	3.82518027070767	2.7884924645766	0.715851379968764
PLCB1	2.37849460638989	0.503594848879369	23.0345486010974	0.552740150281245	75.4409425847879	5.80043067777518	0.147950792749938	3.5370105131631
CHEK2	2.1675977640603	0.0265182282323135	7.75509418677027	8.00055725009266	76.5761695929962	6.29683670636856	0	3.57119956387609
LPL	1897.31593194692	411.834187170457	202.940938112714	166.937600938376	1696.92225087527	782.416577829484	0.143915590656943	300.685595463596
SPNS2	1.38344083183343	0	40.1513315859068	1.84056323737438	48.4312483845456	1.337525096129	0	0.0914376196445759
MYO1B	4.10587881265552	105.368980150708	5.47134196165346	2.28557672304962	149.057147545966	11.898527885598	0.465249362026812	732.233665660747
GRAP	5.93795478276383	0	95.4412155959095	180.518182852034	289.753861843952	17.1322641107724	0	37.5954881405942
GNAS	698.079818701714	887.999685252252	536.565461817933	234.515923502802	961.878378847261	543.777336516641	482.117851689461	723.629752652506
MAP3K11	21.6199343147	19.9234480556193	39.3679136401489	56.791941062083	107.252646730629	3.89984159461647	30.5311482529817	29.8644608950301
ALPL	31.1171603305025	0.0763703534062418	0.0506468973546164	1.11501655743214	323.181494215254	33.4185687577643	1.15489744705153	18.138555184692
CCND1	5.39129767823215	105.326616385534	171.090055361301	247.892747597211	378.087164802053	37.0771162063161	530.02673267345	108.012552366541
CASZ1	26.0854436460943	26.039818532463	5.49550644761695	2.56402616825803	27.3838591592433	0.675750204755329	0	0.215710075094891
ABLIM1	108.765870734514	0.0629493561099212	425.657449416349	21.2804937525189	378.172065042468	98.8715621968306	51.2129935372901	27.5825852003981
RAPGEF5	1.03241289615162	17.2595569965533	68.8880824769762	3.16137663113632	73.0335229279116	1.8736902351611	55.2442961425544	53.851070341859
ADORA2A	3.45566168973674	39.4042129418325	0.885574380775952	7.63059448994677	114.089071191623	6.55555135404297	0	139.33251939955
DENND5B	8.13173081145399	19.5953839153572	296.559424433197	1.54720046000758	187.603086931452	29.8860970287635	9.61036258488513	52.4492195053759
HECW2	1.86569184287109	24.9483343983404	1.54200464660933	1.10679967048333	43.5021296909954	2.5247741488104	0	36.2442678783656
APP	75.9124684384336	350.869753332036	725.458883904164	581.831787109282	1095.42729482084	492.541289205114	1069.12114959901	501.02089451101
GBP7	5.9711146479667	53.5085220293667	207.808482052772	82.5508031105563	414.278943593594	60.4629111368559	219.610105666963	78.4089001002853
SPARC	280.4554266448	2912.50478281539	1600.62450933228	55.611116151098	4618.08201868945	3425.38041774864	17542.1121242309	7312.17325279907
CRIP2	2899.66516584163	2223.64105116488	2311.9910790305	38.703672808885	1870.66177542652	1110.70223208986	1895.98844557496	1325.73102286261
HDAC7	7.34501753402105	41.8654907360498	52.4199700152378	4.94153372785903	93.9126975504052	18.4771219260372	23.0466697083885	14.9368373268809
CBFA2T3	5.40906120853857	57.7264272403023	273.214801785659	25.599043225592	131.89684834598	16.944230164053	0	276.993704312179
MALAT1	2532.35893506543	12334.6150706597	6662.72971857966	5872.66001009738	10071.1624522018	5652.48447323348	16079.2058719578	17794.5983965732
TJP1	19.7761543974293	41.842852100032	42.2154013102757	0.690967498070416	118.206272253767	20.8559256260868	20.1932330595544	31.3067467879402
MYH9	5.87322179160022	36.952056388774	50.5378642169032	76.8054359907479	108.258242637057	20.4039479508198	7.8380285971685	166.116658994822
ID3	94.9880674985071	1918.75979666667	1711.72007250562	561.355727535939	1648.85536148665	1168.43591235413	1015.16011459337	1023.44543200205
IMPDH1	12.973126983411	21.3097801272534	17.1205604022977	25.4237793483141	125.256123140773	20.148306672203	10.552428168502	0.264654905908776
SGMS1	38.532706126398	120.870570826974	203.689205098865	91.2804958053735	284.998003429254	39.3970322277837	241.123757807122	95.9933454938654
LYN	10.5275972409465	26.0168903613169	44.2881173480432	345.243073883758	214.993642284507	8.88860124345067	24.7613745514563	48.7868704278854
CD151	82.4096042607736	441.981507864085	531.598492241964	74.9119071342087	661.816023118919	222.086382735025	585.236638826205	602.423188307639
ST8SIA4	4.04709002145419	0	0.0138232638760528	33.8116828736624	72.1497637495281	0.00957565582971173	0.0381985269120082	3.31273189210626
ABCC4	21.801593349358	0	13.644311045595	6.82597904139831	115.517003840807	6.55918054770722	0	4.74291082091377
PPAP2B	77.0146985268482	545.922742855863	724.952055056746	7.20235905197723	987.902873324988	585.317433307385	152.551478132877	79.3108326304488
MNDAL	6.25804346212677	23.8257639228199	0.458333640946161	59.8197891711171	129.766728341596	19.2086027879942	0	71.2787086314064
PPP1R2	103.367904941472	142.094041886459	239.374457119157	50.8447889933968	407.550619022407	113.936838318183	173.081831503556	199.374369899738
MSN	72.2295302778968	277.857908771912	404.521051746703	514.90130760756	672.590689341554	150.491237889121	530.697448180961	354.457825187633
TANC1	13.7939558243748	14.8593299308496	53.7792486671832	1.18272987711919	97.9852656026134	14.3750602290017	0.488001647789697	42.4930697541375
CRIM1	1.75247248983165	122.993633868899	121.860477442741	10.5823477782456	91.438729446659	8.94892226850109	1.14741958530482	70.8857826256132
S100A13	24.2403893449141	13.9991508188237	46.3134363117947	42.9298253966089	127.592407953738	42.6680478999499	54.1454260920414	31.6074772055196
SMAGP	2.37445410389143	75.2103102517983	186.065429237884	81.2389747503092	102.113803097908	3.34018455623385	0.219469869129687	110.004644707796
LGALS9	21.6701355487997	40.8351888732356	457.683762114771	297.299454754741	752.987980992547	183.221728325931	116.051734179122	213.330217007965
EBF3	1.29187622961637	9.49125786420931	0.0806665482685943	0.0546402507194249	66.3892144217523	8.46527385650092	0	26.6802660024166
TMBIM6	189.595533748201	464.099668912015	784.251513178172	725.009025973635	1031.28191209388	464.549611658717	751.006538646773	605.653639237867
ARGLU1	32.9570432804371	150.595315790703	172.657610097642	56.0381790543687	232.537382085781	95.6859383987474	76.0967177782363	119.722036439398
ZNRF1	12.2203113632519	3.5285299845398	51.4521803061142	20.9762546075962	99.2118403447932	11.6327904983174	30.6120179866979	21.0254210975572
FZD4	19.3780198466941	118.820702649088	45.2943247203279	0.557070795101206	228.615283728448	41.1001417895076	0.0488948444982592	200.714741665825
NFKBIA	56.3991203885155	341.554114809964	1263.8978055007	1176.34584577247	1192.33421415656	499.899259568027	531.136850738009	747.140561305616
MYZAP	316.133726041679	37.3175295427252	32.8556728807181	7.1949013449791	79.656288206369	2.2958578484969	0	2.03432290599916
SEPT4	32.7120938172798	246.15638780541	221.205881408988	4.30160146739311	467.168785346651	95.4158009580053	117.796200955579	1122.19084229442
IIGP1	15.8293075317631	0.973712425308038	166.126064934157	20.8258221937413	265.909992710894	30.7018428377229	41.4919089431492	77.3366533530965
PLOD1	90.3610128470569	39.3443489575662	100.594536731598	109.820031818916	512.179751631316	121.068954730739	298.00860874089	218.911763576687
2900026A02RIK	6.35406902508618	77.9442275352404	47.7820259832546	0.87467753784308	71.9485305718249	8.78617382720574	4.37983114417947	8.37541561819992
SYPL	57.6470712515944	110.646672436643	278.249047469964	78.1458680401558	387.243214257354	81.3211669240878	152.152434257285	150.148659316559
TMCC3	10.2261116555027	15.2628308838586	90.9630181396915	27.9490821316336	147.112941451921	24.3339157364697	48.2110251745207	66.149460043975
IFI203	3.3858188257388	14.8775535306845	0.120971641487909	61.6735472236328	108.052069924398	17.7523118048642	0	50.0898118008999
MYO18A	44.5123162038382	15.8734789513058	3.75232857087574	21.3686407132231	59.7350372244081	5.89609832233567	34.952132698868	0.955197564488737
CDK17	15.0429445290833	42.3683614481799	27.5811607143568	14.9863516111281	70.1964324646943	9.14507047896381	17.1885506467897	18.8691400598852
LPAR6	3.66419995831671	4.88585246611916	77.439093542964	125.427683802295	214.994840941734	16.0449657032437	33.6516975397717	27.8726330647102
CLTB	80.6729143272987	111.529032332607	56.0009288979088	31.1013919932826	228.211193363138	57.8444617730681	223.329688409249	61.8926684534485
RASAL2	8.82710480925893	111.646063976988	66.2754239575037	6.63349978230268	87.7410153330747	10.2447029675392	57.1692732686168	157.094156381961
EXOC6	15.1573067521014	4.83159453335216	10.5206206210235	34.1184740871586	69.8580794789197	2.67493018003469	18.115587962881	2.57350018606379
SPNA2	46.1436454429279	61.508784142928	156.481188519916	43.7769321176133	283.935600509846	75.0184862029663	164.0613975695	88.9259441430601
PRDM16	4.13907617365512	25.315715868115	14.0202991617877	3.06852846282627	77.9782687320426	8.87214953835614	36.1773978322691	25.1332895149515
CLIC4	212.0485520703	330.716145931896	199.479121188932	124.630065795373	468.953660421418	122.353750439425	299.66665752766	257.689620169912
CALCRL	4.02207683597636	91.4757168910793	169.769003464336	12.3345192065582	139.106327637845	38.7597770395752	0	52.4319135558753
TMEM140	1.43409190444515	22.5566055066817	41.2726470891941	11.5486602361223	107.862837593748	32.4698753645489	38.9462647788174	44.4287283740049
HRCT1	4.5260956340705	83.9395481573111	43.7532688299088	1.00228337528362	126.627326706327	11.547105107623	21.5269732684509	236.096502152511
MAP4K2	4.27130884132032	14.1755743717734	20.0502397232015	11.6410811352442	47.7636913397444	3.31410415992099	0.127373607169606	25.9604651828992
GCH1	9.30554769403336	0.458458951085931	18.1050044500989	43.5553706206289	97.3576727617864	3.03434104296666	0.092096261960081	1.90794503250568
6230427J02RIK	2.26111377582735	18.058412241816	65.9691045953689	18.806909879372	127.989600901264	11.4769273895403	80.6470900486371	29.8337981875821
RASGRP2	11.8857044236889	154.039305136018	2.42114125198224	20.4102853312663	65.7921949447915	3.36155432313	9.0846586064182	277.87058090734
PLSCR1	4.26060070817461	0	41.0890470509244	21.8559443259152	136.805244886179	14.8870891970701	79.2798285175971	1.285681400126
MAP3K1	6.8348352204529	24.5883080081549	160.637153893317	75.0501468130682	135.943686696935	20.4314053909827	30.1494918372594	34.9982346750557
ECE1	38.5581175336866	30.360359326197	2981.69858261354	38.4655543166919	803.078223406518	354.930107234914	338.926872067591	334.016398472596
TPST2	50.1455161541312	23.218610425869	310.38699947116	170.419976149396	359.47429080942	43.7510334974678	155.999099367665	65.9754464068674
FMNL3	3.60983061119548	42.5142384930021	24.325304467034	24.5731018698232	60.8677823377774	7.71246139578481	0.889047067344663	23.7534364977401
PPAPDC2	8.76420307941827	1.71935580607531	9.49253943680386	11.7722586437244	105.908312270503	8.29160860881291	0	15.0431798873772
VAMP3	121.823874510649	120.417672855234	133.693778539062	154.517130925204	389.651476864142	72.9921487214052	285.38236805915	132.776019766715
HSPG2	18.9283299039314	18.8015107912223	78.2886871209275	0.413807473249159	180.849393989929	74.8641288061778	169.003885164988	20.6374108507178
ELOVL5	16.1201697342476	88.5556722055248	89.2390917555204	54.787212138861	219.922052037202	38.7451593737867	96.7427060547073	109.411947316112
CLASP2	46.0433439107921	113.131345131842	84.640245986762	59.2060371791827	78.8324243142679	63.5496893584468	210.873993322194	72.4774115762829
PPIA	135.238092094466	587.181149041356	633.515923872431	597.762272198131	583.285899597852	350.763050280136	542.131440120528	588.436263040201
CDS2	65.2999272161066	170.387095998616	75.4314341945461	31.0644135644538	214.043566338558	31.0140538376838	79.1616613683873	278.363699305927
CYTH1	40.7308795654946	29.5792386916331	30.3923650689774	100.065450555878	115.657867155542	8.8269031228962	14.0390011052095	8.59873264629712
FERMT2	103.135861678399	310.785244833533	115.315438102077	3.93892373037795	268.143158800397	85.4174500780931	195.545774022079	413.429387761263
SEC14L1	42.5974433597763	20.6000424900273	178.662718857616	112.172623730322	188.034847210813	42.678008742677	26.8298850091616	54.5032013111303
PDZD2	47.5089196269878	6.97865810861972	11.9098145121696	2.22337345402802	87.0781571178325	10.4706371613115	110.252851380669	107.136679841094
TUBB4B	294.552054304623	507.720001728843	917.799408248394	62.6034776228252	651.987021259703	196.858831172137	433.848203189865	382.283861031415
HNRNPF	62.0261701264662	233.808672564983	189.6711684484	284.77183117964	409.907822198013	134.51467859753	185.192600597892	263.351806626206
XDH	11.4881859852652	0.136644997345528	35.89492101139	62.485547719269	411.896067696664	149.639369676818	8.44250726424985	86.6961756324141
TES	0.802699931117077	5.79130260613418	12.4210946388621	58.1151630428234	65.8627461703489	0.0541967837645804	0	2.04339428409993
YES1	3.17006408770514	0.292849865537984	20.6216956611221	0.20335607399144	48.1366239544621	6.49186106766175	0	7.03747820128198
RAB11A	67.9568237371939	94.4831322577217	550.044557265386	211.06207129602	448.786777694033	125.544360426206	147.415594599369	179.126016038437
NEDD9	11.4819225982639	17.1132208559348	39.1236537716698	36.2145441665241	162.792183000003	34.3289371598345	51.6478759947057	9.78190359269713
H2-Q4	1.39485679730308	0.220912793558992	9.80410693961719	6.45716900427767	18.6091449425736	4.45395810151034	34.2185506205549	2.09738541229956
SP100	10.2347425342897	3.80507315699109	185.996354327948	149.554873501715	287.705064370856	72.8902071482034	24.0744744964394	79.5631901263099
CARD10	2.3323039209551	0.104319755908462	48.2158110799734	1.65941291886913	84.3710995532326	13.6443443193747	10.295386359598	6.09197591818862
SNCAIP	8.45742938097694	0	170.745586279317	1.10003929387483	48.221784232676	7.35890278300254	0	0
PPM1H	1.42905783378745	9.396979802164	94.1542429004494	88.3449295980557	132.737849073697	8.03819604967696	0.254747214339211	4.0169658013009
KIFC3	48.3619818264959	12.1574388463647	5.57991863010899	25.4152360513779	87.0582436772935	5.26678647069884	22.1860871114909	30.982160276032
LBR	13.3772324170572	68.5221126938009	82.710251701714	78.1708903205596	146.201170042864	21.2503674468262	17.5751598205159	53.1529423230203
RRAS	37.2105819563591	333.088884062705	279.264179861037	53.2742036257889	319.161093416171	136.785714626142	116.272788667022	268.184074038283
DLC1	28.211043291359	212.626091017138	82.1593182518348	4.90766329440906	187.783416655368	65.6565696063166	93.7724482750432	288.449557969161
IRAK2	1.8858328292824	9.56240357022857	48.9231138834233	44.2868606264177	84.4323673935904	4.06061823582367	5.5832731242203	11.2479822416289
KLF6	32.5315933302813	211.74789934848	347.077160135296	553.049058577168	658.979627512664	199.41007657526	225.502012607416	305.131984336861
FEZ2	108.23341178753	257.893980460122	131.975228331862	114.548834635125	367.876140468868	71.4155284174816	166.341880097636	262.523969062247
MMD	31.8393967036441	77.2909681240996	2.90282936382038	20.5724596527973	70.2264375895095	5.65750528831773	3.37305787469439	5.72210033936272
HYAL2	25.7431753472595	42.1139056301101	389.398907555288	38.9912586909061	259.465824457111	35.4596718946099	18.6871027497237	52.9536332071344
CTLA2B	2.2815659676331	5.7938724531651	81.9952926686195	120.352426329846	110.210978045017	0.48071603042123	0	1.46209507131378
LUZP1	42.6503363209872	273.376588047338	67.3938045971862	44.6075122006315	215.010144679844	52.7182909577809	38.2201100379996	155.626849170819
LOC545261	1.99908185382757	31.0893827985457	63.8116840275423	3.05911345740007	49.846212162093	6.24162821444074	0	44.7750756633627
RFTN1	14.4265291582335	0	16.5892755992691	85.0419973545684	324.987588787725	65.4192127299967	13.3643446533108	112.353692757277
ADARB1	9.02890715284199	23.2158133743953	5.62294447127546	3.59743033705216	70.9305497892258	12.8562630055224	0	1.60994252789697
TECPR1	10.6217181744943	24.0060811910971	47.5375660468264	18.8308946530233	117.01401940862	19.0780813244819	44.0081298276398	44.919033887537
PSMB9	2.4514701011482	4.84490105288121	133.971627798669	135.710989313682	183.346474297866	34.733295546664	54.3471647629582	22.1445623732621
SERINC3	60.4490105410795	242.191460820649	227.707630156831	348.228021036671	250.39544368404	62.9104210161894	122.404256579935	253.250543238055
ACER2	5.56984544790068	0	447.397896538735	1.62345829382545	75.8601770313333	4.44294125019181	0	42.1559278452827
BMP6	1.55795939757492	85.9821040659568	276.143947389596	0.308609061450367	133.190389000135	15.6868232536867	0	6.23724042666173
NCK2	4.08924869837478	18.4262629604183	10.2377101020623	2.35741656471314	31.051554194322	5.12704522989971	7.20743407296849	14.2249616369843
HPCAL1	12.2665893249949	6.76638266679559	110.657806909271	159.438181582902	293.339402737192	51.3050355463818	12.2848972982586	31.7533940522302
TMOD3	16.5667375856174	43.686756713923	209.391204608642	88.4847253322765	303.090019011216	94.681836785743	49.8687706899474	283.475780352034
MYADM	214.65735346811	470.214059474506	208.419469725637	393.248440100379	1036.87208940762	432.456897707948	0.116312340506703	1158.11149320422
ARPC3	39.2865153531253	91.1679432092585	241.559967255597	343.867309795115	398.598353195471	184.512051821842	90.2847542413103	130.287162847839
SAMD9L	6.15220030100052	6.06556715135075	31.8303457943695	61.6535619898706	93.5389909101507	14.2925181638987	16.8393454141699	9.72521607515722
MAP4K3	5.34025317431937	31.4545920016078	4.71255829993388	5.45699567535612	46.7506390691242	8.08128491519176	24.9014571155313	20.2844209448056
PSMB8	16.0749827699259	8.21635160543591	233.558743141675	514.544264576546	475.387592777503	124.952108040735	362.093582780557	120.123822532053
PSME2	82.2765302166279	111.127448825393	162.107387837821	181.410445684838	327.04011090494	127.83732281202	141.514509555472	95.3643137425383
IFITM2	57.5569987500369	293.97348256795	1153.07695007681	592.618943619072	790.440777939425	556.703200535801	202.543628505399	667.847539008173
KCTD12B	2.08908972077475	45.3523715364061	10.4131490298289	9.6799676420067	109.687799287471	17.6454094658238	54.0911336220798	31.3884597635833
WASF2	14.4915681622069	29.9976662943906	77.0101151655276	119.186942715871	219.08404514739	91.6125811086012	135.041069784034	125.731063121178
PLS3	17.7947035879624	580.135388642147	59.7199554955274	14.6675330583602	367.566609845644	112.206168338928	142.227330416091	250.207114832226
MYO1E	6.01568722313095	73.7859806303619	0.914709063818792	36.639552327326	96.0451519470949	12.9887000070944	21.0214809723807	4.18059631112204
GM9766	7.11492135217074	28.2874172638385	30.8923989491512	7.06262074166775	131.022798249775	25.8003098004977	173.095296631793	47.6790245791729
FAT4	0.29186428468124	0	22.3181278207152	0.053730021512431	54.7325146414639	10.6831186018799	0	0.756341916792814
PCP4L1	516.526258145186	2562.44222225793	143.535056357158	2.39683627511793	155.849872873182	4.39028325119981	0	289.011980751088
PNPLA2	234.270825713966	309.276854149694	151.307533160535	106.428748311863	282.153476716291	42.4931718312577	217.943867977126	108.35574976467
BTG2	156.687541989473	2249.87961771942	397.162557340568	1415.06969562219	1421.28411927414	899.765138572632	1117.46714729473	464.822736271865
PICALM	30.2374716763827	82.0778028408451	32.7103964062094	140.588460911442	161.022042144395	38.8296365018392	16.2508861376905	44.1988654624483
TNS1	135.303322324848	330.336954504897	166.400777162532	24.2596410475606	264.086040196329	64.7638238594091	255.77999358727	388.421970890089
TSPAN9	21.824326636231	67.7361936454697	197.409198447839	4.94658580233491	188.477429577791	50.1439852908919	0	37.2134903763127
KLF4	8.3115568545455	28.8149223296675	127.567233775502	70.9962537477777	240.427363606706	71.3100773719834	43.0650680379501	7.58547740333402
RGP1	10.3648940143461	1.08653622160555	12.0907868413468	6.30386327991006	51.0421441802608	7.72111434915278	49.4543718858219	13.2494614690092
BCL2L1	28.8501843936317	247.113418609645	280.324416546954	95.3063179384989	288.999770003326	67.1914888663333	372.659973357609	257.830858329543
SYNE1	39.2747955024947	77.0321282683902	17.5875458089728	25.0719858398882	87.7671484551066	10.6636601673647	34.7812700179889	53.530682873563
PTMA	57.3229003564208	307.496988632517	325.165732115423	259.766792533527	423.832069896206	284.914452817253	259.790353522042	264.437904297179
GOPC	6.84431146231436	3.83149104885906	18.4919165179568	21.4829678134386	79.4213660834705	16.0292222230763	8.04456505147986	22.670230170768
ART3	712.018422042759	98.5334060301948	11.3825658242487	3.42194279411788	242.683295022466	18.0732084096566	1687.59545660169	1379.79875626429
HSPA8	1628.82490981961	2437.15708135742	1655.53231717844	1700.10342417971	1928.22874761717	1108.96853225828	1140.65040606112	1552.02319662373
PHLDB2	5.49184158935183	115.322132230532	145.403522643316	1.21218328398942	98.8605388898245	21.4047490764775	0.431071644107251	118.725739357037
RGL2	7.32353066458534	18.5099517033904	47.8012338065378	23.5681714643398	98.844947186051	9.40495188532135	17.4437130630541	20.9653473755851
NUTF2	13.8767902099089	57.8989986546337	31.5412537498093	12.6746020192674	19.4551065631572	15.053552478798	17.9322886904343	26.3905523623573
ADIPOR2	32.9876919030146	41.8076871048353	82.9726458174414	46.1591394327963	129.981406986437	19.8002137559459	19.935509381839	39.9872207726366
SORBS3	11.586069569972	18.9150540387814	101.701540987327	19.7118875313157	208.864109483017	98.6234156063279	67.4796419190162	113.383327908498
MYLIP	5.40283569100916	88.1244226419296	269.375888937465	38.7308282474841	157.15768450528	28.4465238985842	51.7464444312873	40.8057873124916
MYO1C	34.0085231518317	113.526779850784	124.628998229732	67.0948359039239	174.649665573683	42.6641694430846	37.9792480690179	67.4542615412394
CYB5R1	27.3966812888374	38.9430095737462	80.3094150912505	57.7166863595894	187.094004166425	33.3374097418927	109.814534409515	109.18351786853
DUSP1	363.321002632883	1903.4799973323	691.737263705577	4757.47693681461	2709.26738057584	1714.72973660995	412.831167817521	547.019325924533
HSP90AB1	1514.53781487517	2230.40815047049	2760.47121638994	1773.74460536583	2560.81808573248	1790.43397344185	1881.98256736281	2089.61953827292
NDUFA8	844.355738591368	221.843990331533	114.512370117706	68.4288253870542	270.052628375856	86.1075401804336	96.5680693876526	126.93934531593
DHRS3	133.790219342874	194.707577339258	250.305922809443	829.680066024523	1249.49035708916	835.711362850062	203.800834673827	110.532016025089
EXOSC2	4.19829607480985	48.475852527782	49.7942396047428	22.2613194016976	33.0591153739913	23.3859734082651	5.18587488282896	27.1072123825691
HNRNPH2	45.2632370379751	172.592593438187	77.1696157267296	78.4739804992018	98.421689969339	80.2849312816258	98.3548724012272	132.902534225791
CDC42EP3	45.387256051448	98.3019930511712	213.692051628878	17.8204276448265	315.614122642132	181.154982166807	250.457532447678	70.4399816518478
RNF144A	0.361594414857734	35.6643361099901	52.2474698096408	8.19157157031741	159.91075371744	38.5144036568307	14.3380807030761	109.317531911385
FAM36A	49.2991064190654	54.333580475371	31.1673097030985	16.5149032998668	29.1140715125583	21.5780705024306	64.665625959355	46.3242546314594
ADH1	14.921783416879	0.0535992019029349	1089.42585940404	3.06076486937864	248.673504995249	125.041694353044	1.01898885735684	144.967614517795
STX3	3.73205984664124	15.3859462758941	31.6973540586025	21.1002823914803	84.4871703787241	10.7481444624903	21.1103806588452	6.6263697889863
WWTR1	54.1793353254912	64.2262985664228	170.544096762963	4.74143242216461	288.270311300685	99.0498362855886	71.8486121658983	104.712368994778
ATP6V0D1	26.345566006101	22.5254200756123	42.4175627096926	49.5324847804445	44.1915718987172	35.4504799397176	25.6847512483676	34.9032945953968
KCTD10	12.6115788669196	223.349608223595	179.234643999171	46.0524328348737	278.27239899932	64.119792575816	0	106.535309093114
H2AFJ	26.2012928943725	21.9739114873996	42.6926583610732	76.3859500385707	45.8655733289468	34.197091980279	27.3377932286123	39.733391898503
FAM171A1	22.2764037470015	0.625487549961256	20.4881788989899	1.07360425748899	97.6856750914241	28.1510109449386	3.91509387969666	20.9382387096515
LDHA	1141.18216994428	1209.42836550393	907.855330110814	823.800551394043	1241.25434504685	572.256795163724	708.251378945012	1179.23399927255
COX6A1	84.7874188961641	363.975658943606	204.423910192866	161.71725682727	256.468149188604	130.723939711508	195.065413159441	270.692305380395
ACTG1	150.557995991127	1117.87378449887	1162.70353972238	2122.19026739008	2225.52783593505	1525.61767355029	1662.36293090782	1285.00299583849
TXNIP	225.447927180395	430.45352218752	1077.85062933968	865.336886225229	1301.06303131893	641.981379819359	1337.47345737986	930.361176578148
ACLY	10.2829494004614	134.308576247319	56.7103337742205	77.9457954714837	273.058093648895	43.7718536519567	61.7874407184624	132.512759101237
MESDC1	1.31280290037732	3.47036878809679	11.0515103181684	12.0416255055841	30.8954882792394	5.36218476302236	7.57601951726584	16.483063659399
ARID5B	19.5727744598476	96.4459799510108	46.426802293989	22.5408570524403	141.787641858329	58.4467716860525	273.586753473353	68.3484091109039
GNA11	110.011368148526	441.199046443726	262.41527314669	46.9158261626829	515.65795526341	212.297759711721	233.097501614453	340.755419372306
XAF1	2.70981860160711	2.00448436248032	99.7520048175062	51.1350859022496	142.337007889798	48.4989517627517	108.545534205373	49.0273623229897
H2-T24	3.46118139611599	10.6502952947227	37.0762308541115	39.4202137705618	123.470285569405	18.9667166523233	68.9376402962216	12.1348107948249
PLEKHO1	6.65361614988775	77.2677660280815	8.40612388683467	52.1422959640534	29.8160739678591	0.438916819325298	29.4258170403502	2.22019817100402
PPP2R5A	24.5890884476972	88.3639884103996	99.709404386751	49.8120546877931	136.280178608576	30.1996486992515	65.6030164196218	116.915754289074
TMEM184B	13.8342900513216	40.8361835517117	97.9172891273087	28.5888218542312	203.349794202834	48.2115438513011	59.1004943711626	91.9434066550097
NRAS	30.745372328519	30.9913336473484	346.86149644025	144.671151236463	439.59866316085	145.084403542932	200.201800513234	90.8534196923475
DGKZ	6.0755797243313	26.4179002720283	17.5274719138982	46.9366262224873	49.6356718407701	4.36801589804134	21.2926802878848	11.8966043561059
PPM1A	37.9888101202175	41.1355068346593	24.969409567622	20.8952176711939	27.0497653779595	24.0116795409834	15.0082294640111	25.2839774300747
CXX1A	5.68227337846594	1.82496147952399	2.1505724823129	1.52028556613017	11.9252022907939	2.25609323082632	1.05722363097617	4.13793987564947
CUL5	48.4820742304892	107.166995761121	33.7920985516332	40.4088607232451	61.6848614956754	53.7771915751542	32.6957215853258	91.4003048797745
MYO6	4.18333053435539	5.93622479073453	127.709186078971	7.43925587235508	143.684752295609	38.6303822084129	45.1337832978215	45.6076021367223
SRRM1	31.372570357956	49.8874379397692	59.8316798172608	50.5869065199435	61.2938825223939	51.7218977092031	74.4173314961543	52.0095947804779
NXN	6.99552474493265	26.6170771358853	281.76029796616	0.728711668909584	106.971428261664	27.2489168145103	15.8073452363574	4.1679178319639
ARHGEF3	8.98904535221936	8.40443110899418	59.0334172739496	67.2934194874003	121.044702564061	17.3201728172775	117.842770504203	3.39076840791206
ANP32A	46.8801663376649	64.06043075629	162.150015750416	120.926548262384	224.857974122207	89.3133780178527	44.5954130651193	70.2196088397864
ASH1L	29.6629367467994	94.3933331405982	109.061710334565	46.6477049200985	81.7883837672513	70.8154469238971	90.9438514716737	94.4310783537905
HLX	0.282516412512479	18.1189465609843	10.552258427742	17.2117501643931	33.5379800266836	8.07295341560431	0	11.9655227463705
TMEM2	3.33182172221113	16.2297072648834	509.442726629072	11.1010789674891	50.7455073623671	4.1376181360559	35.1701760929589	33.5769753012571
RALGAPA1	41.8558690425302	36.9022414705104	27.5746487925814	18.5054351718993	104.208964398638	24.7877999429736	21.7044797126884	52.4851660530291
GPR146	46.177751731403	23.3021534843299	122.967137948206	51.7185787825227	120.000206662705	14.7516565308591	32.4644521363128	36.2424869063513
TJP2	7.27594127220405	0	38.3270851447993	6.65819975135916	63.4162631374812	10.6690712869806	9.59896755612013	6.82461569148296
SDF2	78.0756400852567	61.2496665339274	132.6789373067	73.7724233104045	114.799974041346	111.08378395571	161.841153377004	92.0291177007172
TSPAN6	11.8313787461436	59.4170765296886	610.96075746954	1.04649297955382	222.033128611667	50.391242989444	54.7987602098077	62.2033212661208
IFITM3	67.9535491227252	472.830075691558	1450.52077333099	1015.0981597042	1649.13285262852	1279.90851409183	1176.18367872429	1406.90954462089
IFRD1	31.9956990492178	116.595953919673	54.0576948140405	63.6335247984874	78.2541904216631	73.9210368334321	87.4177303103351	76.0548128829597
MAPK3	13.3194486688657	11.7399634545089	106.115321484852	55.5705604332324	176.546928298692	50.6518121444925	60.222388251341	49.3166144822438
AMFR	80.738784892597	100.037928490455	80.8789977274782	102.850330749002	107.514287909741	85.4174795296427	112.013485849767	165.930254311474
OSTF1	31.8619587970909	154.797767304872	284.809820457989	344.460700599552	385.289441548956	118.679135159927	101.031414404545	182.288648057585
ACSL4	5.09063472469989	67.2511288202448	22.2817177288746	51.6143549411113	48.9896548913165	43.2015652256665	89.6516680630436	47.5647776020615
SCAF11	28.6347867848829	92.507368396371	93.0103460271745	77.7936760112923	89.5319424095795	70.7235386385292	90.0974995901873	90.121900555989
MKRN1	24.3183974344146	60.5351750068055	37.9315727245236	121.870864623273	94.0129643400414	59.2180054737294	105.679697153565	82.3701186876425
ROD1	5.08550472954313	19.9557939640103	61.1016301566334	118.198202697046	168.679360704487	30.1517958842317	30.0514728755412	71.8128482955276
ATOX1	49.3320402597496	73.9343558373969	64.4141663919278	133.074764840018	125.525301154036	45.4831500800262	34.1904626837645	65.5627583404404
SUPT5H	47.6296043944448	76.719584532326	54.925436104105	56.9007271659869	56.034070724597	41.1474401422148	30.1594692679859	63.1018044231471
PTK2	6.32279695992024	64.4534263586075	36.6078162998006	8.85473306402294	87.070385834567	21.6300316864911	442.88792214299	128.378623111429
MOSPD2	2.17605284041321	0.524709367580589	29.1988233201981	18.8251988878608	64.7839538697137	5.88364176449775	26.0517769973589	8.10004050193998
TNRC6C	12.7842943807987	38.0992380277868	43.1486448274523	33.1683946537599	50.6598511024644	42.4398421733615	62.4259081179852	46.8563408537735
CLCN7	22.4225036424691	56.3367491710139	28.7290236011608	30.6418729973741	35.9592312316648	29.5141526608185	12.8560229511244	63.8808851134572
ZBTB4	23.1122311696775	36.9422652663523	79.5464572479841	40.2932295961674	48.3133641095239	40.0989665746855	50.237761482381	51.7689192240737
TRIOBP	27.2212175615925	36.4676668757341	230.371232423571	51.8075548267967	262.463231807032	72.0114291003724	2.05561074431802	58.6805956525568
KLF7	7.71224636118576	32.0981082400851	57.2040515095052	23.9863607203642	174.157512890662	67.2381784322412	25.971826786219	95.5765979621593
LYRM2	27.2932253109606	71.9541740179512	28.7871726977682	19.1508340998692	32.93497294171	26.709615950788	15.9546043543851	22.7332996531396
RGL1	13.8270627249561	14.5653690710692	58.1255549776655	53.4219311053862	123.755019632634	20.7537596868097	76.1684564721264	44.1220064125862
9930111J21RIK1	0.939950698718695	17.1174600105927	0.111138335064348	18.5010717516035	17.5879091345882	1.04447172179028	0	9.95291510860503
LRCH1	12.369872642773	157.243319518695	28.0368805654589	31.6937307376835	54.8641529160173	3.72308820534299	77.9362114575038	19.5707486111723
GBP3	2.12153533594209	13.3175861247073	67.7664350857919	70.3970006316734	199.129851478873	39.403607678442	120.802186762992	13.3235613436431
SF3B2	81.2447263687975	124.100444275028	150.083508316414	87.7558436259685	122.715069195417	109.938392340167	104.941653476155	106.616740067005
AIMP1	48.3135825679348	29.8878932369402	31.7270944997145	23.0961190714396	34.8632492497513	27.3349441193634	5.70899486235362	14.3867237379766
NDEL1	42.0065606342097	105.178230949135	173.780329909479	112.656791616908	403.717833945667	146.402241119204	103.565598740008	129.533991378301
ATAD1	75.6984828681345	89.7227298616515	38.7186841129371	37.6110303356386	56.8164334404326	48.292239327106	39.5358395062668	109.656459611319
GSPT1	36.1737879373231	40.9768482880742	41.5865378409034	44.6356425655115	55.5741503068729	50.2936302644237	106.001297708662	76.103765367824
GRLF1	16.3870207500084	27.1348111425072	15.5253459156469	5.20871137167396	23.13360864354	24.3042013516492	0.82124586421358	33.1119792287839
ANKLE2	14.3828197656736	46.6075233458588	33.2097766866933	63.7530089410023	55.14689389414	49.5374005471089	62.4388156622636	44.4862262094675
UBA1	106.311608255014	170.219961489567	92.4448274690011	148.920778804293	128.059260216572	104.599623302104	140.365520095692	123.563492170272
SNX27	14.2913732783212	47.4132571231809	48.4556946404502	22.3666666971615	30.7440969405402	27.8274784064797	62.1313769207092	19.2159259268793
NAB1	10.4960853939469	139.176599468073	82.6197273461733	44.4673754845161	76.2561393060245	64.3742324303594	26.4556636968675	138.714200720599
CNN3	44.6880074151709	325.468517005156	517.93062110307	14.2312144928042	724.494010685535	445.538715294523	2137.61619620443	515.057483380274
NUS1	13.4458163160878	59.3592727999709	33.3702423089366	21.4295711806972	117.846826490446	24.4292260181751	37.5476952770839	22.9175784638902
PTPRA	19.4066000293445	103.49531775302	172.357828062927	206.695604145929	184.970560344022	164.47075420582	170.636364977852	204.273281763578
FILIP1	31.5500483406697	156.731618958385	8.78084587272417	0.0286302827633465	75.4048935269222	18.3778388252262	0.384414503395405	33.6534820749811
REEP3	16.4692575031063	70.816536644665	118.779123961632	78.0512981354406	237.94726672451	74.2712364797619	63.051398377871	103.976910344902
CASP8	2.13494553847229	0.0992336509000199	16.4667243386915	137.466219056819	146.199258417961	15.8613942349257	0	15.8893627614876
RAPH1	18.6075079448216	10.9683668450011	33.6022428589744	31.684146573605	75.2224522888066	60.8238457072614	0.853933978196948	218.150305726091
EPB4.1	49.2788632622374	102.977187059708	63.3317054262526	37.9729277275146	95.7107223516554	14.3605619671264	0.0585829670726232	71.1459986036091
SNRNP27	42.9736439978559	27.9807300140009	57.2762595642745	20.3962601218839	47.0068908084834	35.151596711011	40.0840305974282	49.3373963475918
CMPK2	4.77792556598468	15.3176527700208	35.5661679442402	13.4938653410875	146.957249061415	27.4181608411455	10.2365400579029	25.6777585164534
ZFP706	284.490027489167	184.175158967609	220.570102431762	186.492797797311	217.098856864407	157.806871415415	263.932209782703	169.688107402147
M6PR	44.0643260841603	105.816300447077	282.487029168292	257.924067346629	190.834297836294	137.131694878195	273.535832552414	270.30377262376
PLCG1	9.93672856941294	14.0984578785434	41.7755707722385	11.6525387860411	94.3437580219804	22.7643198271823	9.1108925745363	31.7919537163396
ATP6V1C1	86.1051741139725	121.334223238486	88.7856667728658	80.1451352043924	80.6485309698696	67.5875510445611	82.7171441811546	76.1336955837417
ACTB	338.994364107701	12711.7438353998	3848.34243973981	16019.2182145638	7872.43940184785	4836.47185412397	8034.40800822192	8396.13390868114
2610101N10RIK	46.0051951465846	75.9159795961339	68.6877541991161	40.1182017980911	81.7200845843168	55.3674905526905	127.095397475929	71.4767741179462
FAS	14.3696322260544	107.721376221086	40.3438305847482	9.21250099544671	155.987163524	59.2645129326237	100.577064513061	22.0000221317596
SPRY4	15.7859017711417	130.32741355832	26.1534067492352	0.0975892519284478	106.400085514594	28.4255759480504	0	226.441709744336
EIF4E3	47.9023086309814	101.140791456933	66.4435766920477	67.4856823808711	95.0434881521813	72.5754328425466	114.28375873225	159.814316338439
SRP54A	1.54393758305584	4.46531723772661	1.86222346208252	1.20745556581552	3.69085041206265	3.01266476800762	0.792376629976421	4.1318770973442
CLCC1	42.2640983032517	135.855977433886	98.8624648855871	57.9346031345325	90.6487701078242	80.7497551997493	151.723649507242	104.341763782444
TPM3	28.058562039351	99.2419296310085	270.780613461773	493.864506802765	419.711860837544	199.995998787946	177.374856826346	128.555537328511
PHAX	14.87644134243	45.8865260744089	55.4300218240666	40.8494015349652	62.6251869973979	62.1358872930569	149.179436615705	41.3534395940633
S100A1	789.979217214294	82.7779551173604	58.896642846531	69.9396806736185	153.122151227491	39.0090105501482	60.5150210379101	67.2699999650912
BCAR1	9.30237714300145	12.6292570722071	56.7054440373733	0.0116261648666973	74.5220556016506	21.1163520758367	11.404123040282	46.3721039507282
EVI5	10.8580700709469	40.5970683510073	72.1638133164681	38.8395121416326	56.8159366971946	52.9980957074237	55.3362752974532	72.7345040740632
SLC25A39	266.619144777973	382.630789173653	92.8924564214515	116.203209745308	167.815670358707	145.600350547287	20.7975206651118	132.665240900113
PIGT	5.18671250188694	28.3270360073848	52.3846400558362	58.7457183502169	55.7159373593914	51.0921033439289	79.1113205709584	40.0633137437303
IMPDH2	21.1369761767712	78.0626934035464	92.7092658512523	55.5874335330043	86.7139090304107	86.4577399711327	74.0138693476998	46.7037298375666
SNRPD3	22.1238584685367	115.452476292824	90.2736300098636	72.0119421924003	84.3197572279728	78.8194340678162	72.2264493606971	70.6753813469166
XIAP	22.3991473442912	101.225720637375	73.8281647335318	44.1278168234072	118.460316862731	39.5028303925671	55.0382043290724	67.5045476808897
CCDC23	19.9461956431887	30.2377976408396	33.2697831251755	23.2595988973454	40.8396451640209	40.3647937509657	57.9945650964471	30.2711851524721
GPBP1	43.6367084017907	72.0111508250041	68.6210026091999	45.3500641067601	67.2749180119891	63.4625075283361	46.7222862195899	60.9383953653699
PPP3CA	17.9275650494008	31.8421170877874	158.524789679128	92.6645454889508	91.0881919916026	69.8901162994336	72.277633982362	57.125563756737
ZFAND6	84.8596168229885	130.014083227536	118.443493138474	105.957892015323	102.275616941801	79.6048096159443	155.370680787012	87.5095956361037
TSPAN14	3.63069511881872	90.6548951686452	95.4857938592884	89.6930327787883	156.669966924004	21.6060667161787	93.4997521963895	84.3223548760999
AMOTL2	12.9133238598704	45.6867599683475	97.9224267367618	0.410864756236453	74.7376099634088	21.3503096408701	62.1223779826954	62.6256728606277
LMBRD1	32.2257111630197	27.3293738222817	138.903679281789	71.3981757384232	111.437553467322	90.6395653445744	124.220112425858	179.930673634658
HNRPDL	47.9733767764363	73.8765350881711	44.8954727443682	38.8663480613553	60.771078455749	50.7487181983501	17.026453798277	53.9929748122942
MTAP	29.4443628907895	87.5768106223384	71.3455114677716	29.4205068823427	59.4706740222023	49.0741365130501	37.6275602880272	126.476115386952
RAPGEF2	3.62342805538721	15.9493801546606	19.3339097804684	13.8279650014594	67.9040037705654	12.065069731218	58.1792256784644	129.060465965783
ZHX1	38.542389584367	68.6442949480101	60.811067018502	51.3681883794019	73.5067061404719	53.0448650359111	7.5586115316851	61.0044384454561
TPP1	53.6080466283786	110.131231133814	214.626840351029	267.951687802056	189.481997555975	132.600482100183	167.227451087049	131.378636919029
TRAK1	72.4473673079275	43.0747002317384	20.9634155305909	12.9995757283744	29.2714861239118	20.7406214858208	2.97414286342451	51.7183576161675
TAF9	93.7668745916062	116.879806730987	77.6161845258845	59.2001370603872	93.5984615231289	81.4734174356039	176.250596410513	75.4099603558567
ERCC1	63.334630943548	41.1531999749126	23.6593395671019	26.0319531933662	161.745931558474	56.2725306368149	63.3627887264796	38.6494497019361
STK38L	20.7523710531942	252.663857188373	28.1278110965138	21.6014951968254	39.8027393826127	30.5387905042306	64.6471729535882	94.8720528186495
PAF1	70.0413053517522	135.143309169358	71.2181102197557	51.6383631996327	76.0081315780816	59.117470176967	43.4457557225586	79.731425346304
STARD7	115.637128770312	82.5802928683672	33.023944761228	66.1286620373213	57.4543876012109	39.9765596438028	32.5775964931522	73.7121413140191
2610029G23RIK	23.5636672851981	10.9033070650267	35.1964050604257	19.7726891228002	38.0691563060749	39.5068693252139	22.4824843973872	20.5227001886092
STK10	0.864043286133826	8.11129489172574	7.88714553544264	57.7923155529551	59.5236225386304	2.21286662148201	12.5369164845157	56.5914560245864
PPP2R4	13.2103392631656	76.6709915778257	61.5101470468191	73.7280511945332	62.0861901845372	48.228099341881	212.748344588967	71.7175387487297
SFRS18	17.1596396811981	109.447445759667	94.0780589775011	41.1994021924159	71.3312778414443	65.3199978432718	59.1819721271351	110.82627449712
LATS2	8.23995759494956	51.7374446697541	109.109316130316	45.1005954959997	156.453554669627	42.9300298506607	191.18225202711	99.6275822981184
POLDIP3	11.1477839134996	124.312346920552	121.085593590298	86.8801253166263	103.075843139337	77.3591247516247	213.038563071506	135.454090172061
EIF5B	53.0909207757535	129.078020002664	83.8182719122622	58.1157657851727	69.0399265725743	57.6391742666713	41.0779320722289	53.9620668597677
DEDD	17.9028699256921	32.1825199053789	46.3263753767792	36.6763498691321	47.6050960269263	38.1310391006377	59.2806617965267	50.3344762187652
MKL2	29.2569223074983	74.8753764624489	195.431935133746	29.507435862338	157.883721798633	51.5646302508489	25.5193691248428	48.7270245492867
DPY19L1	1.78885937651309	22.5725433049163	33.6109836749858	30.3807332267367	36.4823107801415	36.2380622308954	5.63514653889333	20.9756263766117
NFU1	78.7140667972535	108.411708279683	69.2866591863933	66.9747208111795	73.7639937429422	61.7089926643173	100.358248389982	88.7364885488781
PRPF6	49.8502351520179	36.4263023185229	74.7089873752003	43.2487981908854	70.9309980670745	52.064501161532	51.5702036407566	72.8587860755106
STK38	16.6156558238596	54.4339489615839	30.478878653648	54.2691725621517	50.596657308535	38.8984756228926	5.26528865266276	50.1784828988237
ZFR	61.2074249797162	163.095741177782	167.835753859315	71.4593716237597	114.052446578274	104.727036891649	80.6995217960418	122.615834667142
ZC3H15	40.6400816554498	63.0813470207144	52.0995444578895	38.4334674241876	58.2423096198737	46.7652478407319	38.3267939596599	39.3582209945603
ST13	49.5282003080761	82.7776728230437	54.9055390309495	75.1639741370247	81.5651331607301	68.657313459369	95.5585221084756	57.5536578978715
YTHDF2	22.7095275405133	178.767319608465	96.7331414454115	116.025946010898	133.928686906701	98.4778961383928	240.430311467656	116.443071806076
3110062M04RIK	1.70695603226567	4.80001338854579	7.68961653293794	5.78838902523974	14.012406086722	3.73498028924293	5.18752115393769	14.5111068818486
ISG15	0.101445570793423	4.51136065877897	14.6478694559167	8.86823651927478	35.1723638287213	8.71283012616949	24.1789982593772	9.30892903424841
PDE4B	32.6950534017046	205.111964276218	262.865099325107	251.367186541494	222.159627828837	190.950255397814	163.966992052182	233.419841797325
UBTF	29.6650529478326	84.4362296253816	49.1290428420487	60.5474220202717	77.4838300986499	74.0948292344567	101.025087967652	42.7154492025239
SNW1	41.7592361245476	109.31137854746	174.728490486192	87.6222134145183	126.312132009001	100.538505610072	217.281295944706	122.131531513383
D4ERTD22E	14.1652330697001	77.05747420825	48.2308802288041	45.0337151662089	42.7917782019282	35.7975528324466	28.3452330783295	55.1324939056112
QRICH1	24.4140706893584	25.729613063755	58.1582893041382	68.9340837037631	70.4805324019196	52.5537269001193	57.8229830256382	88.6261620831373
SDC3	33.4166753495882	3.03847739802598	73.6598500596604	183.585493051002	164.163094057483	34.5958492574692	202.775180326368	100.593991594357
GTF2A1	24.6737461646117	65.4113562274858	81.4962775786903	80.2371922656854	83.2985053214834	66.3815831251919	157.746122904335	89.860541430801
ABI1	13.1586158044313	93.6013292427226	88.9217337980657	118.953640556657	74.9431633975952	51.6699613468694	68.5513111074219	51.067448516878
ANAPC16	50.3816244135255	89.5778626258436	71.3459929585781	35.5602691542412	52.1073151410694	45.6624519036558	78.4796423973485	48.3242070963431
DDX18	4.97434723471015	7.22264900196467	23.9825133204444	20.191640846215	25.1681239117095	22.3813918060942	41.8438270328988	26.4797493477286
MRPS33	66.5999704561862	14.5668195712426	43.6285963360738	21.2219493891118	34.3471693100849	26.3378530764155	17.5033699541336	15.2910246407122
EPN2	23.292430897497	300.495527495369	73.8956113905313	11.0156161405692	177.753215176668	49.2544309754665	68.444644324802	113.501048297771
CTDSP2	27.7352901074463	92.7686572143096	105.39129273225	47.2685187585909	85.2903604389134	68.9059776535135	117.917752247533	50.4498506149823
CAST	116.434723655649	81.9631558797058	127.114705733575	77.4811172102285	114.917770376473	98.9699113515486	59.4793533153486	84.1463497873597
EIF4B	63.4777809618731	96.1771822599064	138.18641574274	92.2891203188378	109.642747332576	81.0643171384964	75.0842532251721	52.5079970376115
GSTT2	24.4370608107186	24.6858534657123	72.2896917147898	4.11444319543454	99.7153400160106	32.3833607662831	7.6031483194793	73.7388213310345
MAN1A2	12.5650113578547	5.03012224591303	37.8423738832062	34.7543003713937	51.0708793147748	48.2761385929409	58.9544061179228	40.8049773511101
AFG3L1	42.7144837698122	8.15466861361424	14.347775638334	22.9721458371546	22.3588713011617	15.8509564433256	28.2189099535283	19.2379484355624
CHPF2	2.39586556932553	10.6098776064924	21.8630842325611	32.6181698686018	34.4872392066196	29.2357537643952	5.27753266349938	45.7784721714319
CUX1	55.3552401512565	74.3528706369861	47.9053848701702	75.3859117708573	61.4805955523987	46.2408605974519	86.668276800285	79.0542627296222
MIER3	11.06996087588	85.9056194765383	43.280889733441	18.0527573504852	44.0186365266838	43.7811434322593	14.6554321605731	56.335205009827
ZDHHC3	34.7917686181022	71.4489539400829	51.7938192886382	30.0488072578944	56.387826927315	49.3741710730277	7.58926886138289	35.8818626739386
SUPT6H	12.8967326335239	23.5433348911125	36.9001299196168	31.4544458235093	32.9543817743765	29.2217470897128	8.24485324231485	30.2160640018637
MRPL4	237.730021291371	151.420709240137	113.325541232139	79.4138244008576	146.665249446305	121.444482362246	113.201931404632	149.552134912983
EIF3E	100.883389829061	182.637135620109	217.62144906664	131.567528694603	167.079692077282	154.025881858456	149.536155920149	135.280416367604
RANBP1	48.9258946898279	117.980296255246	122.277892759	81.6014239403542	100.189001331325	89.2886353568963	76.3705730884955	104.552381338821
STK11	120.786586310583	97.4315284524272	69.7181832345841	57.8382557128701	65.6811721964799	50.2362959870221	71.2376629582015	77.7599662230097
USO1	26.7192110721724	17.1143750599789	12.7155853598435	13.3217173428553	19.6484797521809	17.9597821708991	15.6718285887538	18.4522089157441
DOCK6	22.628856157247	56.9465406897932	121.965875642815	3.53529550007249	52.9813577573677	10.7526353591295	3.48937021520109	93.865970426168
RUFY2	6.31960852113216	30.324731260867	13.1686870502718	11.9791308501603	17.9987750124709	16.833579144322	5.36606699776531	7.49833558316965
ANKRD46	31.1050349324073	45.8092449755258	138.555487211166	26.7124079730816	94.4977744823344	86.2649671189915	41.3115491467748	89.1502285751611
VAPB	22.8560532889031	38.3020236231376	34.5767714461924	21.7377389541309	38.8459446822167	30.3672648203955	50.5584999939813	45.1957712232396
PHACTR4	10.5526927701964	2.64072819943688	18.7155418388185	7.79908829880602	48.9897893464557	13.8311454512166	36.5299109890218	19.8836184381114
EEA1	12.1921498875093	81.3423020188992	64.2562839289012	38.3257314375435	44.7045286918874	38.4948089764454	32.3326459375435	42.0616559763566
TMCO1	110.17153220627	92.5767508451552	168.981580453112	90.7084975224175	147.558868951308	118.275078792556	187.10661790981	159.329290162354
GIGYF2	10.2189796467221	34.8881086256607	41.2675155170229	27.9713280014969	39.9183606078891	35.2891584113984	59.0406055278006	57.1905336520535
AURKAIP1	132.498939686593	118.026290430469	103.946099110132	64.2675839653302	79.7307126747137	59.2657517958664	60.5837464000611	98.9769114974001
TEX261	55.4052877223075	78.6974785954631	106.695661160758	94.2990876369415	114.958541586166	109.056669029192	72.1264759416589	66.4038541925842
CXX1B	11.0490628112357	0.631140337685057	1.86147161094716	3.5456979451446	11.469821103765	3.07194737464319	4.1727421505923	4.02732625800064
SOX13	1.74387682732203	41.6329211278194	8.6180500457759	0.238647677195092	34.1793087394727	6.80689831429302	18.0816638509475	47.3043451151113
ZMAT2	36.6944948651515	57.5991429193187	57.3438364240473	38.8380897842352	61.0683985220267	44.3769012567033	36.6313745972747	31.0880295259724
CDC42EP2	17.6747927673262	30.221911101338	61.2833819467186	8.15778184731705	218.239041879632	87.6770225422486	0	102.717162107165
PGRMC2	7.13424309877234	2.04514086701571	10.8426581923979	7.30700545114849	13.6349165807342	11.6838510547721	7.13025737806703	17.4053459928443
RHOB	17.6273163427027	109.437419232824	32.1047836364918	68.8449650888528	153.374739531932	75.9278568550213	111.165011599018	291.251166535846
RBM26	26.3562421843465	43.6249146914441	44.5622641259042	41.6247829525584	50.1002738574591	40.1432849188696	78.8600879940831	84.3391364113584
ATE1	43.076428822945	109.511382943946	40.3540781261712	29.0286166006468	44.8323397099233	29.466988343411	66.5783147825231	109.088871161152
TRAFD1	17.8941790884677	33.4754455256481	62.9713041512663	92.8657228374061	72.1755669835811	52.7554032803828	62.1728673648334	42.3891663728522
UBXN1	88.4988189022677	184.886193619378	115.536479696548	115.981485168608	113.897859838146	97.2522519054008	68.6678269204184	107.236436610489
SSRP1	18.0199594107491	59.992694687401	95.5970869358367	58.2959111580917	77.4278477509113	58.3025901862978	68.9852925435828	88.343152881524
HDAC4	7.8683983165459	24.6500870623558	14.4224291281978	11.3341760320206	25.6039749749102	20.9659103353817	8.10315444398128	22.0744388169356
MGA	20.7800581196319	49.0106125403012	73.4214156745503	33.6385861515759	64.0846233087956	52.1123793770329	87.225947040272	47.8910835379322
D0H4S114	68.8902558169238	242.574745083964	36.0432370975087	4.16579171011304	196.663846720686	90.0003605279887	2.58004470400283	165.724607868457
SNAP23	64.7747236595221	77.539210494307	99.6205809370649	211.51309010714	116.521841181888	81.7393545020254	37.3542075115961	93.0768167345273
MYST2	21.6130715316302	47.3958885032016	56.1590836049788	50.6844027021621	49.8791702786278	40.6676049275835	69.8438562213768	61.6227261696715
CGGBP1	22.2224379906693	61.4420316898335	50.6462249747126	52.4218514938853	71.2483549197915	56.7589193507657	110.476951022337	74.4110845822915
TMEM123	66.4137834431607	279.738482416949	104.484950921252	96.1749554385464	283.354178311273	83.267769934894	116.082753155877	161.818404328613
CCNL1	8.06700007571365	78.6539436900694	60.5654519013023	83.1347344585576	66.1808499539131	57.1655058495535	60.2588183147166	48.8396395567981
GM6548	0.48305542404393	0.927856887623981	10.017877092329	6.38373977584528	10.6193988589778	3.44634860771075	0.211546368106453	1.37339886242622
MECP2	17.5980820513073	34.5897764373111	34.1951673436764	15.7960464862985	24.9876422454101	21.4900737535772	23.6756907044611	42.3287496196044
TRAPPC1	65.8277889001655	20.9400639250827	69.7643977238618	57.5588400076027	53.7227001926026	39.3601247102644	45.0121342158521	49.7361539887145
IVNS1ABP	276.748395477443	6.38989549060331	70.4984631533899	94.85035795734	69.5197348453356	43.5630152437483	120.05279390113	19.3482875060372
SNX3	311.282798156211	365.588206764172	413.632733099307	448.302881773562	514.312321097399	239.807294575854	226.137997142698	345.180344622268
METTL9	55.6533809909944	32.5790553183745	45.3360558674797	49.7634339227135	72.9314055216582	70.3440286717958	99.6048298532855	58.7183801693694
RSL1D1	56.1268712354019	102.306943746325	76.6341937461286	68.9551776213378	91.5488089744813	77.4328557689804	4.71965671975308	99.106281013519
USP24	39.5621512060266	1.81897283887078	24.8525768757613	23.3565181884851	21.0465135672552	13.8315752308999	5.0330541409597	23.1878226301834
DNAJA2	200.389519035731	177.557644430739	95.4259075712056	130.151256506499	120.671290929726	89.7720350709469	166.258383039737	145.183332116171
DNAJA1	49.8310195081053	167.865150245424	151.144674155704	156.905596759006	347.275795699888	168.147561594935	144.457978807744	257.735400706603
VAPA	102.032285708969	306.550300659927	174.917263859299	149.909342155765	174.870552259161	148.717196632347	231.260029189919	199.101363873523
SNX9	28.8384571297547	54.643144140743	63.4269840424321	67.8495903103239	79.4585015755694	57.1631207845267	75.7973964749267	43.8206727774038
BCLAF1	36.8379681826642	153.952802743368	147.126439925742	92.8215727410541	123.342424749885	108.142406573889	239.93652724716	132.269857731463
PPAP2A	68.9520625986823	202.368589205389	410.39729951824	9.76962592947008	752.144212362937	438.435443287988	48.0203872920465	114.069205769237
PIN1	87.9724266622262	141.219777492193	115.633107581083	51.1834474000149	88.8687114487927	80.198132875764	90.6378299729488	107.398475184337
PITPNB	60.405167408814	96.3921375069781	90.2408635399862	43.3918731395197	92.300771458926	83.8927521201705	58.8938237464079	107.686779804739
POLR1C	16.3011059166711	5.6079744894621	56.6910917999425	27.3693631530981	58.1066660407166	60.522740346685	63.981672547693	36.3752214507041
TRIP11	48.0291506024783	51.7838511338531	71.1617066207929	38.1555663875682	61.8831647823895	56.2876592789502	12.7030467178303	56.1227409539205
LAMTOR3	68.731214221906	93.096940252338	104.926142119059	65.2405301267301	99.4284182001494	83.9518016946984	64.738474731615	103.691893423713
TAP2	9.40930675032527	72.0151394905888	251.193945140683	163.76944825275	368.405061071354	117.676150742522	199.948095121432	162.138828143249
FRYL	15.3309011881299	12.9459170040598	40.8016186808066	17.2081944281141	69.9793320701353	11.5143494634197	67.8969336271587	18.8443771282279
SLC35A1	24.4499529851081	59.7874420572026	121.021863335366	31.8102731908933	77.3443140904931	74.8743538704895	72.0324035334041	74.317442469299
BACH1	4.70850441338954	39.660891772728	8.82602727290542	37.8261048589951	22.694392294251	13.3518262661262	41.5408435125571	35.8936246285793
FUT8	11.8211105414761	30.9500785578237	19.0816675496212	13.7059113901125	52.38157251131	41.9843983869027	19.7680233748782	30.9941423376563
PBRM1	60.1216575810344	92.3119664217424	108.470371652017	83.4624369483789	123.935906853551	105.89107552313	55.4527569398105	123.2532110061
RAB31	30.7143549373192	214.83593484703	43.9022213296781	238.750462218077	143.256167807992	95.6539604229869	613.450948110189	229.028076093749
CAPRIN1	60.8248300846807	61.133661403129	72.5533196725463	90.8382751265562	82.1918185991017	62.8978490047836	167.565654612443	77.7514679101495
THRAP3	56.9121271156307	97.2074748626018	112.694295326648	74.6277048088475	99.3030237132464	83.0102695963383	64.9068614912843	121.369955531751
PSME4	147.637829053611	63.5811781033682	32.9565940524215	28.990182286506	32.6629339833876	19.1861731254167	23.489369963164	23.98474840963
HNRNPA0	12.2674334115184	27.8360661600974	73.7908899159204	32.250718018555	53.7347022487663	47.3561299086616	71.1927346522488	56.7677212454619
CLN5	29.2756032929812	31.0475536206177	61.3727934626935	45.4738311964278	72.1628972364635	59.6941801628884	18.5104109716355	47.6006781542032
ATP6V1H	29.6857435025405	146.962857281098	66.3988315086692	59.7629019331018	74.4160568534715	61.1824104249816	72.2694189016494	135.570503135022
DRAM2	73.6084894330796	77.2128308163068	195.804678590195	129.051543394842	226.280078208305	58.1486412305384	64.0502828455857	67.1010277289549
NCK1	16.8047579649858	16.5410019866878	96.7708397806497	40.3009795175641	199.423988459517	68.3505705920055	0.138395010915215	33.9432304336664
MTCH2	271.153654008725	192.017157188735	118.08693091062	94.8673831334333	154.694970761782	118.594117848851	117.542920095791	125.576757842089
MXI1	22.6487672738047	73.8581420390817	32.2172068680689	75.3480723910634	70.0801722836186	59.3853177259121	88.0018662034795	72.2278384450211
EXOSC4	57.6314685382912	103.674571631026	56.0150093166688	39.7122570849805	63.8272984072433	57.8149153727865	72.829798836957	71.2291954015723
RASSF1	11.6284091203583	37.3013668795658	116.559166791991	73.3353763487086	242.750551553671	70.850056399486	92.1493595569928	120.702460568468
SNAPC5	30.3768559657374	31.6141333769589	31.0675202558431	38.321388433172	48.2501528560087	38.7811397939235	49.2928304829766	54.8388193702443
RFWD2	26.5245553948847	28.7457320026306	26.201767239566	18.9341683901706	28.8934891885049	26.4299931342979	52.6135894188726	32.760342359036
PSMC6	104.452599795944	108.614960911951	109.841664205341	77.5204048416056	123.341185136303	100.399463769965	151.20677356585	148.059873320986
SENP6	46.7463696461215	43.6062021824349	29.3648423309053	28.3243502459417	36.6149593602253	29.0725058201284	93.0679040086691	38.3923957290609
PSMC5	161.392846451561	97.4413579304354	103.673696058589	105.510392862872	129.597604500957	102.820622790005	143.658249718107	166.79015364246
TCEB1	54.3796257874529	53.7900749549595	51.0545603072904	35.3732245279514	44.3900350099313	35.7063663594528	28.3176818209369	49.9719928416348
IDS	6.51312663251142	9.23669599448034	15.1843804253443	14.3763656998778	18.565557818771	13.8156787882962	4.54309959079845	18.1804086646427
COPS3	92.7579684115032	81.6308423854367	104.465671149372	39.0594474902183	84.1862274103019	75.9445395461292	165.988314359908	83.9060626382507
PRPF8	52.5557735248414	47.3133590400957	56.6139930072638	66.7046501468263	77.3190792061505	51.6802641509726	51.7925187870178	75.9132690425204
TBCB	64.1496288104388	106.101333959222	86.0644518582707	102.442300213114	116.437792833784	97.7390640235636	131.086063984413	121.971480193185
CACYBP	120.901437868509	142.46629638211	83.8535737606408	78.0865099708774	88.9049421620041	77.0643561661846	34.0000180694619	75.2527392680019
CLIC1	50.7905780543244	190.220383883731	738.416677469247	626.026867971361	505.014553460356	227.751742668236	207.450824390429	289.218263583038
RCHY1	51.4990943806977	112.534251933766	110.413657959236	67.145315710813	87.2466953322655	74.5263707528314	39.2295751846423	140.969890346316
ZFP871	18.2305493285692	47.0019934292802	59.2835107343628	47.6667480339535	66.55253279265	53.0357284261155	50.893109194378	84.2565045000734
EIF2S2	51.4451045018213	33.1612256338649	44.0936557948761	36.6538696925562	53.4307412528365	48.1837227555581	18.0830400473263	41.0910668593703
LONP2	54.2950536889052	201.174906541904	71.004077785979	44.4909274131715	102.855554181599	91.0952024380798	164.019167627664	67.4764292605454
MRPL12	302.171174498693	138.498284094249	63.984970704458	57.9988873518658	76.9418720811016	53.5149073259548	74.0585971087189	100.36787899904
ZFP317	22.6465371574907	24.3426391551294	54.932775480832	16.4568227522522	41.4962160871745	37.8715979340698	65.1118695352772	31.1471231165243
SAMD4B	3.73235876718283	11.3462775460125	11.5290788217828	11.9425185458311	15.1033893645647	12.1829322839729	17.3615482966951	12.0305739776634
TMX1	35.7444272844312	48.7151236527568	95.5503695836047	95.4299219151216	110.450831388782	72.1692963478523	64.8862953026527	76.6977006542492
GIT2	45.8564973293783	45.9772264516682	35.8649655268097	80.5328924500214	129.226392954782	25.5371601379014	43.9329208872017	46.8585284789565
IPO5	81.1476242361489	23.7520429154734	20.0256258910602	26.324358162442	37.9217224002177	26.767522092204	5.68204736215201	38.5378591454856
HEY1	17.6354787309162	58.2153949077723	216.527709767922	0.455224380564325	168.298285469418	33.5192021696859	14.8050485609896	99.4819067876249
VEZF1	23.7412603240865	95.0420400761015	57.5955641222039	41.991853455059	86.8911694534214	69.9628997328792	147.077475213749	119.144715230755
MAPK12	22.5881340462187	2.67921915156034	78.4067579215124	7.42660949923657	97.8167861103877	27.4249285779409	11.565094434738	115.343813930863
RAN	140.560110780795	200.364324234649	158.820856101938	178.976159457694	193.307707504027	169.848759144357	150.435058367018	245.350003314144
UBL4	128.799300845134	92.5554457419147	47.850125598814	31.94252490994	64.4827209163537	50.9430069771957	47.6255744715136	55.138503665707
MRPL21	43.6999900014725	36.3186225215526	32.6386542880061	14.8545581999264	25.0632603171015	20.175906974068	14.9723961873838	27.2502060287659
NEK7	61.740473815007	93.776349823006	46.8069085836042	41.3248826874658	48.1705940329107	31.5394441191007	14.0887561785805	42.6294480534442
OAZ2	214.435926847403	815.035712445101	176.498919615414	71.2837757410919	414.248847683388	140.668299280098	229.233370767502	589.677329085316
ZFP512	9.59182486297963	47.9319725875546	60.9221749124047	19.1045440126759	29.4809421703547	21.1160880993875	19.9934931524954	25.9338353305837
TMEM33	38.0103160986134	89.093888212007	87.4687534221632	66.1758678378341	69.8842126880879	54.8629169307586	140.265697973842	57.2819737468665
SSB	38.5632938083419	124.352618182905	137.869981814271	91.8844905981975	125.286087802657	105.627740902643	119.324007458995	152.290628181091
SYAP1	15.0368316368867	26.6154066973962	50.20921330792	33.9085602175538	43.0813506347428	33.9775731138997	34.5084541782282	45.2873113553454
AP2B1	10.6195188988347	52.9054343434799	40.8965119969108	33.2877398907294	34.2335886629544	26.5683797193979	65.80564264055	27.1007216734348
CAB39L	46.0358975003372	56.2703592523927	51.2347508172077	35.3581574506897	54.8143272027137	45.9869360366257	124.418983248049	59.070082831358
UBXN6	137.412239229963	104.887188766566	50.3635912000268	44.3602160854967	69.9266737783887	56.5557606867564	39.521328183923	110.813440065733
2310003C23RIK	31.0348927225832	21.3983187598354	13.8060495995872	21.0035631334008	25.8675565880244	14.8440698305968	17.5556278110473	17.9492497413961
POLR2B	31.5373587522407	68.4403753295501	43.8356790475761	37.4952860621598	63.8730197454543	54.1212383620663	71.87689282367	87.7831444157821
BLVRA	33.0700568078365	26.1000837257178	48.2322438775681	93.9567702633877	46.2948116601313	24.9875853066694	9.32963982757864	89.9317833522291
ZFC3H1	9.53022821657985	19.3675213197893	17.8420164929033	21.7859206956413	24.1371114080217	17.2983809377316	45.810283607662	27.259462974904
PPP3R1	36.3695132730337	48.0156709665753	34.2095644593167	56.3235717724163	56.4863833814734	37.3839483955969	20.8652462396377	79.9267784554003
JAGN1	32.9239503831805	50.3378350531343	71.908391828629	36.0709008478127	71.0044774900155	62.1693993249848	28.8020797150616	95.9429192016883
NAA20	179.357912728996	168.042571452655	77.6704078467935	51.362271293729	99.9481967314505	79.6929282053956	50.6490371872158	132.824668756072
PRKACB	21.5619955336276	85.4995069749073	36.8540292421692	46.1000151765215	37.4306767268078	21.3569187768562	17.7938560978015	122.051536951662
CFDP1	39.1316785311081	120.164761630716	41.9197858578614	47.510677157521	80.5809690722395	68.9417844762969	33.1287378854441	64.3645048807178
DNAJB6	38.5553901756872	70.0863889324833	69.2001869080009	56.2817845013525	72.0185388850075	59.8540000757225	64.8880499200404	48.019562236996
PXDN	10.9085051901408	5.23129128266327	141.914991101958	0.0655772264520444	133.730665147598	46.4552026447977	35.4969462239518	31.4414747071297
SPRED2	2.2243497280416	0.478461421339463	6.35284946719787	5.81420447134189	28.0945986903769	5.0214808013946	15.3390874846643	22.1096591801701
PPP1CC	27.9113510387881	33.1114022277451	39.0750530103473	60.0130494955192	50.483206252329	40.1740137722379	37.2489091156987	80.4038001593494
ACTR10	50.6820566834657	198.048097180846	124.163391989314	82.8128883024816	131.035358624047	118.431404958915	178.035516707487	201.40498951574
EIF4E	166.422588515447	162.522136273485	80.0606325210457	69.2173301776401	116.740072824353	97.8490725682234	80.926410062024	125.247356956991
ADSL	78.3874336192075	97.4012442704428	58.3089801084896	61.2606085885598	72.4090630834175	62.5653986696783	146.187999321004	80.0185927152208
MAT2B	181.058633039023	285.642241090638	124.721410371599	125.800803804801	177.349836898575	151.446013307769	123.768909864755	231.96256956951
TAOK2	0.977177796576748	39.5896407403731	94.1228426100616	23.7957921383094	78.5669744776639	25.0213373269932	15.0169459751096	49.5517607103363
BOD1L	36.6626281884743	135.030652466793	110.30877298174	68.2119646779883	94.7449683501158	79.6082833174185	122.523912732418	113.475244262284
CD59A	116.902038697489	46.6546706090352	846.622211360615	1.39157052714177	121.074121002843	23.3375465218903	2141.72821594434	2.14760261653707
POLR2I	35.4979693070806	17.9534184163575	38.0028739514087	21.1254486701413	32.6970621782959	28.2593837861884	62.3694981704932	28.2511543987907
P2RY2	8.80564366537929	18.8048629375557	13.5292460886128	0.346394564955253	143.944226294079	41.0817184356564	38.7243634019042	5.08906227637941
EIF3C	97.193883045668	180.873408143763	144.072079721624	149.949861131195	172.901121451277	119.024203585078	262.162405294396	176.371442383112
YIPF4	47.1042597684888	108.504051680181	106.795079256389	48.7063518766059	110.236453349902	91.4555387561187	66.2261042186051	120.027768477614
WARS	30.162266250592	66.9181231431371	63.853809445512	37.1170536496028	147.642818201606	33.7510668247638	32.7424314054669	50.0973510984072
FAM117B	1.0177674693845	0.084971347236855	4.01503019079975	35.2467157799738	54.2055960752554	8.65459769074561	6.21397500067382	36.6470467307102
FUBP3	4.73544308731821	29.2656808439102	32.1236711447145	13.8616523585995	36.657445269669	26.5666559175122	42.8846420356753	40.9151546143836
CPNE8	7.11488385521778	0.101477834811761	37.0129073275374	9.19281639124037	77.268419248441	22.022287100234	105.340946207303	1.67198119215755
CHD2	27.8101968531741	62.6551673422716	28.4923655059536	26.7742739554884	33.4364858825799	29.7408459501784	22.0128695705831	33.6765038640666
FAM108A	105.804533559954	119.146054789903	242.026668366539	102.841892634906	221.918945950767	71.2761478747508	76.2950831722	170.231456572259
6720456B07RIK	62.7662592684298	143.992317822249	222.098735972142	290.917141562952	206.841744211906	157.882568721864	332.880114903495	199.463418828803
TCEB3	56.3105655069493	85.8236258294313	107.773511712308	124.945404973105	122.460173675227	78.7115303742181	53.4586357048858	77.7098091065042
CLPTM1	87.2705376296532	64.2614752602306	162.630375044186	143.44634513938	172.850783658734	143.448247976738	226.947605306401	152.240630674424
ZCCHC11	12.0251013971593	1.96936651773689	23.6852327138479	26.6714823797713	21.8969708687944	15.9612533234345	3.02600065265045	19.5613005376558
SIK1	8.03921822488659	10.027447933642	50.8465339258494	26.4575247604724	40.1937584666087	13.5742177339028	0.591803170999751	14.5970748017451
CDIPT	47.3756380160574	114.191753224192	123.44567786096	67.3001271412558	214.956474499804	63.5043432858358	105.808878672076	90.4623180996525
HIP1	21.971196589532	94.8986605045408	54.2230507834031	71.6792856796109	104.184635266269	19.6209052520287	36.5787129218193	38.4911517167697
KLF13	68.2264585052279	367.736787704259	385.970392664992	361.602184375103	654.102719889631	482.683379020576	396.760461861493	292.746636871205
MGAT4A	16.1611969798261	135.679736473838	59.1677321320272	51.4216659962524	102.292349455749	27.2597072519771	0.127373607169606	110.740377486166
TGOLN1	30.1388316366481	36.2649572465574	136.75279254648	62.3088962895004	87.7154155966065	71.8544116083425	158.309346253279	80.4269305873124
MIDN	4.46173126878088	12.941983429142	14.4345166711232	10.5881904626849	21.1746545890261	7.40335846985842	0.981936610932329	15.9467340466605
SNRPA	38.7545927222199	82.099469636878	77.0645056250707	79.5012275729896	103.198576401853	81.2999796822499	103.502945930377	111.42278920227
IGBP1	24.2608535178214	14.0070110524666	61.3336676087814	58.5987902137495	51.5736288234869	42.9166275037045	4.7060562837136	38.8311817100191
1810009A15RIK	26.6617865052533	12.4740620311955	36.0700218252711	24.2525981726381	39.5897583613982	31.4280326147822	15.611410254959	36.31239307296
LSMD1	47.1329112065398	18.8070366862722	30.788021195851	20.1675811446894	32.6992965121087	24.6347704318821	34.5431653036417	25.7545954499722
CCT6A	56.5816521842308	264.139984177415	127.765016144025	115.019494210385	157.903698378853	128.389801633194	97.3265580271872	223.412612673934
RRAGA	29.1914930238488	126.078908476001	157.134260095864	130.129274637371	162.244448850265	146.083372100087	176.005323411792	154.199115191038
PPT2	5.29128178385846	9.27052870049671	3.32774693205287	6.77864808405089	5.53317714198483	3.83237107798809	6.12266894475364	6.45680741220545
BRCC3	47.7880349423336	44.1647206298963	68.8699101338749	24.9672881420302	50.7046656781958	40.8536538968182	88.9406714395769	45.1403517216563
CPT1A	14.0993934046987	44.2495650695198	33.38539993919	66.9930502740486	58.1790859363767	46.6517810647455	115.763627887365	72.9244035534139
2900053A13RIK	7.3662089699828	6.65356870001792	10.6627981650017	14.0402174541683	16.3064482799832	9.62269292741451	26.7828861807654	8.4812990619738
H2AFY	24.1299401286713	91.8958299507199	129.278104089146	161.539464855966	119.357245757715	88.6877873575959	104.552179680956	113.354716892206
TM9SF2	169.998770843893	311.2937969128	341.471068996232	200.030708367271	291.441091243388	255.015998388207	326.391365927523	386.023373545699
HSDL2	132.721054214442	42.2522069364639	31.6848003953455	26.1962616813487	45.2468964005022	33.4444518601788	57.837777945527	39.7881752321238
KDM6B	7.52301381851632	22.6925360599762	49.8345132260828	41.7759829248193	78.0075808279646	27.4041304434707	12.3955525868552	31.7072781611864
ZCCHC17	41.9993041172817	41.6001066521482	77.4498933531028	33.9382415089997	54.2191006402243	45.5743547045734	35.7475068652143	43.4731247506665
FAM100A	8.6811047037939	15.6331063374535	31.2978652551799	27.0085303670966	35.3717544790984	30.9679079059597	55.7518880568489	53.6144986827475
MRPL24	34.7036181269748	39.0516695226969	44.6606519638432	39.0585126626605	48.9183893111447	43.6380208635318	35.4609150542964	44.2300733356615
SUDS3	22.5954334310998	48.3980238515172	19.7909916586799	25.3053169182082	32.3796517246866	25.4596576664157	27.5513518369369	25.9145537530702
PNKD	94.9309385397063	90.7019841769845	60.6725328351861	23.8521055408156	159.958118891805	28.0773257051761	17.7737450382561	53.2610853427221
CXCR7	37.8423508164507	269.697707819129	519.9046473225	1.37117408898749	493.978908823822	341.477213669906	0.167141459840253	15.7145719108319
PPP2R5E	9.43543937566801	29.9133393373504	16.3956887492431	16.4067526830882	28.7537559499	28.1900572248343	30.7828154993452	44.0945750756304
A930001N09RIK	27.7661564498983	60.7502114711987	62.8507742024515	43.4162248739317	68.3311212119944	55.8229555057529	64.2155245938583	101.843427968011
PRKX	9.781933106829	0.580452191903567	36.7973872825471	47.2374498134805	96.4206527180383	22.237747978689	0	15.9249027516291
SRD5A3	34.2292967423487	7.79841774526932	93.1837590216971	76.0675240621541	88.7786947268562	78.5260671689393	100.857013091941	93.0835025281379
RAB8A	29.8409101214024	118.985019861695	117.832083440672	133.569524186793	124.367366424573	99.6861676886578	78.9453040196504	113.1950936321
4930402H24RIK	17.4287725476203	15.9895497849794	54.1032450344615	20.4541587278248	53.1343103854318	15.936776756776	68.2312050682058	32.2688073849078
NUMB	5.64606815628818	1.18059607705633	21.8918008740146	9.68279941705985	45.8530597132843	13.2902860014564	42.9094602111977	13.0103945841042
PSMD2	158.145511561133	340.524300003556	163.846292246522	195.499187887998	244.357235694562	174.837367959786	248.859562391283	268.074373302557
2900010M23RIK	126.368959375386	11.7288166739309	19.5068745311288	25.1171903794305	39.7426935486974	32.2509253379	52.8535621712674	16.3064096689771
LEPROTL1	59.7141787566473	30.7559005520968	49.0635969650774	98.0066184229335	85.0667827416525	59.5056496664969	42.122924070735	124.124513399391
GNAI3	16.5886213462019	99.7694711439551	113.258068042948	94.3324592801804	108.612090880097	84.6195955802748	124.781500956951	130.943506652854
ANKRD17	48.5138277717299	20.0812581085063	55.8774693918836	43.4801411341994	47.5272168197239	31.2205568278001	31.3770891227544	48.398740091449
MRPS7	91.0972320803336	148.840737334072	95.388609169865	52.9306963956992	76.6696145011092	61.0578794239986	60.8930466591941	91.1225112213542
AKAP9	46.6632397213684	62.8335289240482	89.9640113903444	46.3632032399591	76.2898964130189	59.4831750138961	84.6439224279096	67.275939865731
RRN3	34.8982621877334	59.3117980849769	48.2121734482642	24.7311934041932	40.2673982563329	30.5888107531378	34.2610121724955	51.2398945708345
SLC12A4	20.6138606929955	74.2184148693945	33.9603844489152	11.1619527351256	66.5294459359857	58.4533354008615	128.245257650473	179.693590240173
MRPS24	146.297726613565	57.3643084572385	81.5365499257767	56.9282391594874	74.0404200491086	60.2822072882719	89.5798408641812	76.3520309118763
8430410K20RIK	34.5610973447902	47.7283498340109	52.2837851693075	15.639174313693	33.5145833143563	29.5744772303977	15.8855357687387	26.8478842593497
MRP63	52.2129769420787	42.0857136288857	38.0501278834319	31.5297322064668	44.8679719449419	36.8459002893909	26.0790034241624	49.8640868996472
TMEM160	99.4536680278624	38.5846180028615	57.9825015529833	63.8620100039057	56.1527166938797	43.1923926543019	56.0522402088839	52.326011787904
LGALS8	34.9407155462497	90.6376618718663	85.4513062830661	60.9867302718272	90.6979885383467	68.6501419461233	105.316108881818	148.038462112282
RTF1	22.3909055918386	27.8175936771008	29.2304439244701	23.4170483715346	39.988118313465	28.8980272858756	8.86946183841222	30.5729344383852
IFIT2	2.60622896657357	13.4905975388608	32.7546839175008	10.1151033639783	117.046215882445	27.2857099064108	164.652184961551	13.3865482040136
ADAM10	25.2363487798888	74.5120126251634	410.85732652622	192.48526867514	246.225246363961	75.7631443299309	281.38440539804	71.6859649185534
PSMD8	118.652861762355	154.627512868044	99.7300303738342	136.093070152138	147.58327485705	122.815939368161	153.972274635025	127.982071249284
CLOCK	19.5170542175553	29.0607678070226	17.194868847763	9.5247456914714	34.6345928323414	28.2899917102381	23.9901400851262	53.9468562800393
SYNCRIP	33.8645628449288	25.052057090815	43.9378725499023	30.5271968793405	43.5062294471908	36.8195966068877	48.0535760319318	34.3562727768679
PSMC2	122.785498374502	139.261781421703	129.492720708886	106.071008509519	151.434887735332	134.536949327803	185.450529385576	152.649895223463
PDLIM1	54.7815037796053	91.4694202285724	311.553488809425	151.999200116219	375.688639394192	114.715549389892	451.915424399548	299.975344487289
UBP1	14.5189615820003	39.5650708226453	47.8869751365088	32.5038256306177	51.6122717086693	32.79101567226	29.2085482210843	71.3429667044142
YKT6	13.7430901472866	20.2840390533122	12.1199495397879	17.804644987991	23.8755211396854	15.7818181634218	15.4745302635162	19.5522522470664
GRPEL1	194.267660723113	251.440696572967	108.190805868187	59.4935222211901	103.486448403352	84.7979073946936	40.6075864884934	154.444307261879
REXO2	52.530076000482	148.845017218496	54.3008691356168	56.0571997678773	95.5747546364641	92.2674972712051	100.256729195664	100.345299032908
TRA2B	49.9287257191377	143.196492456448	136.939948056568	87.8498596050269	125.142724219757	99.1685573027345	62.8138712290733	93.2827872498342
PHB2	135.616953058356	90.8974478959885	134.375291494321	95.3005285610392	121.166174159918	109.252433261037	141.472182330795	100.836064662231
MRPL43	50.4542376267816	26.8657801642814	65.0581471017354	55.8097441323549	50.6673666772896	38.3684677893316	41.9587277359424	59.2349270207673
PSMA6	172.578904339876	271.52733157959	187.580946917051	202.834703376531	214.352498286361	169.566643630399	298.750512304121	298.380366052285
POLR2A	11.5659443102038	14.8466825852685	48.1884544238835	44.8208569670331	34.2673971696662	20.628865034988	38.973760215049	41.5118617622644
GATAD2A	14.1120784330929	91.3926913275512	36.5406826845392	41.1514762972876	120.280438028977	35.5852936055063	18.8125983197667	75.3999601560006
DUSP8	35.7883021797626	54.8074166350513	20.830343205854	8.22779787588201	63.6270421074269	17.6072596899543	86.846402013707	13.9103103238926
LARS	47.3376843362886	55.6403510630352	35.7684084725564	21.7725482192593	31.1530249290901	25.701220087616	22.9371296866935	43.201196083949
ATXN7L3B	30.8088517290946	263.226473001219	259.81560914298	109.813478970912	209.952351707794	192.878790887172	159.561944497655	236.146340949085
CCDC25	28.952282128652	24.3393457215092	22.2267058390294	18.3917816571098	30.2645408350157	29.8363012722295	10.1706763591244	21.9290734392601
MED29	37.6019867697422	46.9941978936868	29.7211721554238	23.7674672422651	32.0040073200418	21.9707510121484	9.63436367578339	26.0180501332376
EIF3D	33.6039526494908	139.549768755813	103.587511277998	143.366271303145	144.960492028395	114.069502978158	156.316099795601	138.933006287939
STK16	60.7424012608866	91.1320031881875	65.2602936908621	29.5602332513334	68.4892808206967	66.0688790833456	46.7101788685225	87.814598991016
STARD8	7.38765663350807	30.3211251697615	48.2956745333759	109.324125875595	97.872213552895	7.50731128214392	27.5547671567234	163.233359063362
RBM15	6.23767206666638	34.3291826349936	32.3184738708097	15.5917158693493	26.8831247852713	22.6455645377681	26.8114819500373	39.2202795930336
ARSA	3.70790287211832	11.2339862725255	109.368602297983	37.3760161161497	87.9290807550585	91.7975188354254	35.615469736983	54.3162556464139
RMND5A	37.128793936219	37.3705362944841	24.2030487685165	28.7453379480518	25.4773098243389	14.708614198811	16.7704920903528	42.6526226217659
PARP2	23.9980868569743	15.2093637276984	21.4912230204412	35.4233888246941	38.492612877397	25.6505190654537	23.068354106602	32.2418919109279
SEC23IP	35.5901720499177	43.8065133859426	71.7670374149905	23.3118532645089	52.2157691782065	40.4240975526235	7.92506105738935	52.8002105222749
CBX1	11.8104088172851	69.371346585701	77.4317554763375	33.5865059212994	65.5447429326544	63.1957144556272	53.693718237287	75.3344198836312
1810013L24RIK	28.388386644121	21.7243941262871	56.0974272620918	46.7011405674178	55.6919754172618	38.685519144631	61.9305597947111	71.6101125540886
H2AFV	108.219488021174	93.5558855046271	156.635393993983	69.3451815780389	143.951251985148	139.569210463326	77.3562145752878	135.390128477956
PISD-PS3	3.9063832896252	38.5097583823305	37.757899922827	66.4722325610217	51.7382988206784	30.6928354336888	47.4454776913652	37.5283064530256
FXR1	147.608408345307	116.664066434542	54.9049743306534	42.5626157766568	53.4525410679187	33.784610746181	23.0517986401811	41.1408179681869
MFAP1B	11.8915662504153	30.9282791055162	35.0117670201604	17.8669965152518	30.0293237629906	23.7225547408645	40.1911456007267	36.8788733136019
PCMT1	104.340398507181	172.564250390833	119.252775533884	83.7523415135414	123.899873125624	102.752611379879	79.6524575202442	128.063084570732
ARPC5L	98.7073227824359	95.18615979532	41.8395643639752	47.949104696864	61.7101804518901	52.1940577983726	25.4582959770462	82.5358450040259
MNAT1	7.95005986647691	15.3139494077409	21.5336281910276	10.7568179056882	19.6279406993209	17.3564688789451	22.5091513512937	17.5981040023539
MVP	26.810355364335	104.971512372956	114.980459826686	153.205867909156	151.338031522973	132.801079053544	53.296616271737	76.4508715745873
ESYT1	9.71249662593082	125.608543514827	40.5063286590196	100.440119428204	86.2361325581602	51.1618935493301	154.007904854633	186.559517148661
BLMH	36.6082712808761	559.350491472854	114.400549732607	62.9849434244043	89.2202432403174	68.6608751875743	104.257054156915	107.322944123436
PEA15A	53.9601764175464	140.431327632516	332.103205102685	434.690414863954	639.481325351734	352.500828271911	726.967899989409	479.766394744151
ENY2	28.6492714925877	24.4999052283415	31.6199681582062	13.9016782162587	30.5606681680032	28.2983896976832	11.2323722712527	22.4933915514162
ZC3H13	13.0194612566444	99.3021683732255	73.1626736691003	53.0879773606038	72.1364407936434	58.587307673698	142.590050046154	80.1924566959307
RPA1	70.0651598423427	128.293459861975	28.1252809485398	47.4434508982124	61.4412244165382	49.9992292710307	78.9692255582482	90.5188143997412
SH3RF1	1.79892880471043	29.2649493967601	27.2363463393421	1.27893820566783	33.2079541881492	9.40227691006981	2.70600215985643	42.8501538817059
DDX24	62.7955999705529	63.5610434970124	115.394865235499	74.6599069988543	91.1169844476654	68.9793396063807	171.355931741876	117.958204465705
TMEM11	34.4229133290901	83.5254914876668	58.0937858342166	48.1404686649755	80.6568888257882	64.7385009130054	68.6982028303325	112.096367401262
SYNJ2BP	61.1050337488649	124.425538078495	144.459662739258	55.5630998774972	115.451127889535	92.1456223776377	98.0432445399675	55.2462086105846
TMUB2	32.7475733356438	107.512429960941	57.5331107979113	67.6901949263898	73.5648209209041	55.0452030979544	36.0069273904635	88.1502961440804
SRP19	40.0289909362071	27.2884873528348	39.2268104955089	27.7276643604469	47.9486833555496	40.9194761248566	53.067852723714	59.5511414080977
HSPA4	73.8868671195962	98.920056184556	79.1945855339766	96.0170891339188	81.169192821893	66.1179873571743	95.5881242878374	73.5032108125484
ZDHHC5	19.3247826474257	11.91664858153	12.3968924344713	12.251821951515	13.7017591330042	10.6593949393979	15.9292210242194	21.8898165520984
TIMM13	97.5306888775189	57.7254881482555	66.0468976473227	53.6473728664022	69.4844127312534	54.2495633572101	66.3932647689489	71.8650117752789
FCF1	24.8238193267642	55.3181376944983	80.4494002715808	52.2052192022436	65.8913776247811	47.7831128856163	72.2416994387556	31.6155377766293
LSM14B	5.92916185835952	21.7997724201528	8.43183214045902	7.30431684633742	12.1932297762124	9.88664972601418	3.68628095693643	16.0151799020619
INSIG1	3.8619189009893	13.4689213656406	19.7153674431896	23.2054244779199	36.9138058297225	39.1859485539506	69.3107222571733	20.6751595523446
DYNLL1	34.3169490511704	682.422791756554	286.121775163521	154.559366276413	446.474343470305	345.076161612314	305.630784044431	414.057958647497
LSM5	2.71890396870368	6.24475476936042	9.08251485707251	6.81517119066345	8.80431772798069	6.28351635058952	4.51636067789629	7.47603351346732
1810043H04RIK	58.0397812032599	31.9781311683674	44.1868793415131	26.710486600702	37.1243126355322	31.3844244929737	49.3252379555155	31.5647506375566
WBP2	88.0739860507513	84.3413719210523	155.188786189909	74.1982241113835	92.1762100400056	74.865073134345	55.9752247670274	95.1296343444605
TAF12	38.3195944608127	55.3043199643432	75.1534180133049	49.8003290061191	60.8732498856421	49.887998546464	51.694573221159	59.2510001583174
RBFA	45.0308598167362	43.7896791554287	49.2147146529747	73.154664995806	51.5735397629343	34.5728024859694	66.2486432425228	54.3343102987641
A230046K03RIK	14.209865285827	43.0307858048029	31.7295610415432	60.1747592741309	36.9612307433171	23.2479275530362	65.9014410357902	45.2606890792433
RABGAP1	22.9024316966705	44.5370819799702	60.5351449556127	17.0389932753143	38.6298396656854	34.3497119410128	39.2116199602452	63.4896865162831
ZFP148	20.4414790214912	74.8040374150876	57.3450931095037	42.7682164904896	64.9855109546572	56.3975015145679	40.4340251041535	99.3100638504519
CANT1	7.16144988668269	43.6769620713487	73.8112597585129	51.2051854578251	68.1984900956228	58.0745625334269	114.084991208208	59.7272016346874
RPL41	182.591645571415	241.25626455188	418.314058540187	287.716458541541	332.405535148511	252.615002856586	181.291444089056	222.674908181558
TAX1BP3	33.2841612628925	78.4094884573941	84.032619351583	46.0320365540014	193.169156869857	103.418707356953	842.468725462493	121.197124859461
XRN2	11.9785090137073	18.2192762885605	40.2897627454813	69.3691275689297	52.3281713945302	40.4671361128916	22.2750722178397	48.9333995041436
RNF145	3.56753224394174	13.4186533435195	12.0369122758943	59.7978416344968	39.5696042626974	27.1868576080083	103.308859499726	12.6363444809862
PSMD13	51.1987631283862	202.628631958571	83.6276119222383	97.4253961965915	111.261393798193	98.3932296935523	109.502741090641	147.512455051473
1810074P20RIK	38.742308110434	37.3973409860622	115.238688749149	32.7953184830619	70.8229653004057	59.0001907336508	24.4406849098294	62.1656882148339
PAPSS1	19.793164050891	54.8474308632328	45.1938114256365	52.8638635546887	74.2265996434325	63.3935539010227	210.005165207599	125.224864169915
SNHG6	5.24089583083979	0.834942251384064	8.49296147667101	7.49052909489883	9.23995201380638	7.61035185335427	5.42124986086902	10.6600847724639
FAM20B	60.7404934034906	5.19076167561855	20.9210689775785	15.111825445247	25.9800717179281	21.8521541307277	29.6485779315603	23.3190085479424
SH3GLB1	181.969641551892	52.5666579534655	169.799652451958	209.94669471426	305.548045905057	119.303447308771	127.214567021499	111.442818950156
MRPS26	43.0561967167435	59.0917057716209	56.0652823334094	19.51472384801	43.1134155303442	37.2219739816744	0.885165061483638	42.4555698056026
VBP1	57.5822259912885	97.6261879512227	116.595311278896	49.1821408483272	83.4673003385463	62.4010793018703	79.5470162711234	99.7554476782986
RNF7	110.518745827017	98.300397389059	191.237300180572	80.0866112765489	137.222870440741	111.071283958617	88.7924886888223	138.638038257156
WSB2	151.85014923297	106.230626835716	95.6473698393522	46.413127290824	105.070653896999	90.3402946262309	163.996974354952	114.548432550146
1700081L11RIK	16.5422376383555	39.7163950607107	43.1430071759398	32.5025962578268	32.4003934108181	25.8346693554798	53.0095059208046	41.3327487514869
CDC34	79.8828225063815	27.7584471999819	27.9178301000517	38.7803386158897	39.4090124297553	24.5122834932024	14.2077153458713	30.6786878787858
SCAF8	12.8626668391192	17.2340408220371	29.3479674300606	25.129881123525	23.882536749663	16.8737739826629	41.2197148884339	20.415226196532
NAA38	26.9270668509326	52.3683762478358	46.1845934999137	35.2591730064893	46.6054744518789	37.9647712513794	63.9792746523785	60.0864228486923
RIC8	56.5172031860587	133.436546030154	45.12687594456	91.5568421953453	127.497451524425	81.9542186785771	37.5850657242837	107.120734978162
HSPA14	40.911382832252	93.110434647168	57.388930778859	50.764980908425	67.5692123170822	56.846725964967	39.4945588814659	89.7929082628841
PEX3	28.6771390171649	15.0782371306017	38.115198031734	18.5648101489139	31.0786720142699	27.8404545037251	8.35522438957199	23.9556603084332
KPNB1	32.6553035021355	17.2843832171982	30.4569869868853	45.6812224403566	60.25691657607	38.545926080015	30.7668235494724	54.7405190261061
FAM32A	38.2243382867768	114.516824950232	213.474883136243	168.676808311867	199.742642913112	159.966096357729	156.938945481924	173.659425618498
KHDRBS1	14.7438822514644	70.3718221188682	66.0550571949253	76.0353874345955	56.202198478357	43.536886781096	59.7478925476218	62.8491615465208
MORC3	12.8742241974925	31.8189262743887	27.0258195395337	62.2160130459802	34.1398340063745	22.7927017209899	1.85215320198109	49.9254951083044
GHITM	772.301126485023	284.224936012274	268.706049156889	209.076434045242	281.029110445344	183.413759566592	233.763450638109	282.920904346632
PPIG	25.8122070660616	42.4953116657047	93.9764351999778	54.1431971580821	77.1599392552337	63.0426336142887	34.2440509230015	61.8424443905423
DCUN1D1	37.1515993862004	119.312558192079	30.8857859566786	24.8594765173864	41.560263071013	29.976015089463	23.8527036352506	59.5966777385903
DPF2	30.0163718208054	82.720600919077	71.8901337449454	52.5823661281218	72.3129203534668	47.6164130324205	80.854461677393	116.732465101851
2810002N01RIK	18.9407448891295	28.3362572262911	48.047236968352	23.0510325162955	41.9390769024872	35.2640575593358	43.9953393910274	29.6980303330343
ZCCHC7	8.81509032290462	22.1874673309077	13.281669243577	20.8035635010571	23.6537093490588	18.1482142312905	0.756792081176383	13.1897073286294
MTX1	22.2322829306406	11.3736142645191	57.9924419868301	30.1354347389286	44.3402860494354	37.362166718763	56.6611942014143	40.8264007027329
MCRS1	43.9498792822264	124.417692930803	72.903152233831	57.6840809144314	79.7456360234863	75.2815039573746	50.7892173038741	85.447614255082
MPDZ	21.4608466001592	7.97555734897552	20.2009651710862	0.151101681938397	34.731896922634	37.7205743655246	203.907692935365	36.9285004763109
SNRNP200	29.2534726798214	63.9907653407812	72.8639482170164	40.4766896473416	49.5176846849745	32.5232515441071	9.56954704637205	38.1628170927051
UBR5	62.1884163636145	44.4342031794474	30.5297143903279	28.6326488159451	41.1342955290839	33.6132930203965	46.0941928497177	57.4648077170603
CORO2B	0.427727438058789	0.423690227914864	7.24126799432596	1.47462077836161	45.6180389221713	12.9389211548498	32.6000199103856	16.212722300911
RNF139	27.4468818898781	90.2533711581694	99.1530365181438	57.400304392543	63.2511454936144	44.7969864041662	160.056311893714	80.8750128867577
2310045N01RIK	29.1864572141494	38.4582885804479	37.6265111301439	18.9867873552948	32.2150306016405	24.2690550289389	40.7093727773196	28.3772911452795
STX18	19.8256714911029	41.6845940475977	41.0706707034871	29.2227789674905	49.705638568671	46.1471650562304	31.1356175275954	26.712502295567
SRSF7	46.570409125521	120.313698419577	114.393229627803	77.8734863880497	120.657936077124	94.0144361553973	64.178739484015	101.741928016546
2510006D16RIK	59.0203203166786	162.950145378445	168.54003711963	106.19941300548	155.379127482884	118.512892036104	230.705386064933	142.613986353091
HIVEP1	3.28409742738297	29.143552739771	25.9382291444868	14.8978934226374	22.2113205363996	20.7861206209527	15.5348332387435	10.7757821469107
COPS7A	82.178920061963	84.9061572486247	204.952025951771	55.1597245892582	146.552925438479	140.584761702122	119.89918728987	137.647717606674
CCNY	98.3573038315436	106.950010842509	55.2244072202065	43.1958518104747	158.108282891461	46.0376460849819	16.6967426733589	59.0126422558129
DYNC1I2	47.1452662992514	74.996769620853	82.2265412951591	51.8485009458951	78.6600281216546	55.7973584629258	85.310964888964	84.0187703318297
JMY	25.028543870272	32.3972416201395	52.8206710914467	16.5696916699178	34.4117184527562	25.9660636556589	93.7398149508038	37.5757853953165
MRPL45	82.1112257472172	21.5546118282872	31.9770354412206	28.7586313842408	42.8821216111716	31.567387758101	26.0492502001714	28.7058796025767
COPS5	58.0836308165229	58.0783136499268	43.2506751965991	37.4690731488606	66.841802116907	52.6990307176866	130.786490210618	85.0031825855425
CYB5R3	144.517333531688	679.757840773298	783.522405169861	214.458979713291	707.745962203036	292.323419956212	223.090694407576	721.214834138849
EAPP	23.5328784402648	78.530013453308	38.6010615723521	53.2826195878562	69.3542867170881	53.1155503785684	73.5473199442935	61.7549390783125
PFDN1	72.7271667393993	47.6101963815425	63.3026840351119	31.0725475627831	44.1564239931982	34.708774024225	41.8151522801166	32.1258324977652
WBP11	14.8118494014738	25.026713908828	25.2556093660476	20.9942785656917	21.8444780457675	16.9785922133804	24.7242690991069	29.6284844888288
GOLGA5	44.4218937859641	59.1636882249142	71.6074557238355	41.2694957511767	72.4830801009759	59.3563802030177	22.3542183131148	64.4721280091308
FAM168B	11.6961421895805	110.62465605469	31.8205716727254	57.6369274613815	47.2173495072173	30.8708836970115	11.21918921156	44.9618691716261
EIF3B	63.9642072489371	194.876587285611	79.0114667519292	108.469060892915	130.635121773012	104.140347335058	171.504280135529	164.577962421911
KTN1	174.62248304006	119.028132843128	101.1000968329	16.4495564603418	100.39980188604	24.884123354776	91.8081159918058	80.8188907150132
CCDC59	14.076089445543	19.2091299092941	43.2403257947316	15.1263635408415	30.8543608605791	29.0813712807065	12.2051994806233	31.0370049299786
ALYREF	19.7983146307422	131.426791003391	70.3441551830386	62.4382664170515	72.8251114808508	66.1727325588131	61.0569087650536	71.9262336918712
HNRNPA3	7.11491924383506	31.2550436886989	24.8530415704702	26.8817637411095	38.5298463568519	25.0292645256466	55.7693740162071	40.2602982173387
PELI1	12.0758920655512	137.381790724054	67.9018894960649	64.5720885713359	60.1724914398653	41.9414693733601	6.96751534100194	142.647909010801
PLIN2	61.8294006682941	119.623895067444	51.3828144354597	257.345654016209	159.363899904204	114.532346980049	205.29339785474	270.186928285189
APEH	38.5587033178083	63.9124775402582	52.570253014206	64.4246504604678	69.5066810053856	48.8112168914136	69.2226617595289	66.3178163712605
DNAJC2	24.206146421548	24.6282235101364	28.6733289075369	39.5351315813048	31.4145760767137	23.7941854402034	11.387152605359	19.7686187203687
ENSA	118.298399152397	42.2520417341754	108.438090200892	82.100426006026	88.7824095671406	59.8310119331815	74.5627459155	72.8817451036697
BRD8	55.2260323054165	47.5506568283554	159.535677771248	25.0724622682987	71.9844945843277	60.8342001851816	117.918657530309	79.2972925286361
PPP2R2A	35.2580416784363	155.622434588813	106.630475036662	55.5537040866939	92.0703193196938	63.6229537486281	122.133052570052	144.195833843375
KDM5C	16.7907975379763	17.1494887558217	37.4323227893776	15.9449843678176	34.6244438604447	32.3951401841406	41.0324553600874	24.4526256359578
ATP6V1D	162.103578617204	80.494716058734	61.0393957997766	59.9122586197548	90.9429168310876	64.0248926442015	68.017140286913	88.0564925354487
VASP	1.84731040524766	33.8011468455661	15.1807457233132	16.6716683852585	24.0564442429648	4.71244883824153	1.37658985161267	48.4323900048465
PYCR2	19.0178467444046	113.358670357263	71.6283555966851	50.137003953438	58.7686429271387	48.3220748905827	81.7780096721926	79.4082386713959
CALCOCO1	81.1325905809547	100.209430364221	30.0157163247325	16.0546878169776	42.9782759601188	34.2044407371572	90.6085889172313	51.4511674614428
RELL1	8.24544575540301	24.1959849821668	18.2462421710353	40.9526822231273	73.8202693119815	16.2299786908376	27.0474329103229	51.1703304997545
NUMA1	26.5342846048111	16.9653374633466	100.022802595026	37.736413588357	64.0724166785742	52.4272667909731	124.908213580253	115.295164568819
1110001A16RIK	37.3202432202648	4.12032730268826	25.190236986706	18.8645431197187	20.7626153965157	14.1565916168265	34.2828346388815	7.15677391475971
UBFD1	46.4547351122744	30.3880290507483	51.434139282297	40.2035623870779	82.971734141592	69.4577652835509	36.1678351967734	82.0375213663367
PRPF39	21.2364183389463	26.1393491325814	50.3169711798191	20.4110536176051	42.8059286317056	37.4261979020253	11.9442824902639	70.6124827526131
NR1H2	29.2469762682974	77.9957071978171	100.235730403664	46.3146610963078	75.9702204087832	68.3282567496287	13.2851588467732	98.5099408211563
LATS1	6.50455388279878	22.7408024535393	6.08051575999778	9.98693262274207	19.4106521672579	18.6876988008904	1.20505264761833	28.1698054623308
SNX17	49.1944171893916	211.82645688583	178.433402811118	195.678876444166	190.152698818495	148.623446978363	169.379636537192	184.713924475301
ILKAP	37.1978772440978	104.376409078132	57.688466053806	31.435025660141	63.2414001581749	56.0989448269353	33.8521966389111	68.4869504070415
GUK1	128.457679687786	109.452007664771	97.9008099063303	64.4529079374732	90.6307401094077	70.0236805581858	49.0779793978809	119.798659949852
PIK3C2A	4.69949646279577	26.4481908971054	22.3145196331489	30.5453137583328	61.5864152647519	12.8459634648938	11.443580277349	62.5497431480012
TMEM70	107.593081026727	72.3809766193062	51.9022852625086	35.468956398295	53.7935366712128	43.6990775009695	73.3799405133223	55.6395342560111
9130401M01RIK	15.0652206253855	0	21.1776012414861	32.3445526359652	46.2093293504361	44.7424032045587	32.9852820918339	32.7364008828144
POMP	156.345312974771	142.477546499011	183.109022517632	140.034873636272	132.915810526056	102.442370722605	99.8270978851808	101.219838215099
TFDP2	40.4387705618452	11.8147747669215	54.4989694530546	11.3812042888313	36.2677243336774	23.9723503954812	8.7594984134576	21.9452663840842
MTERFD1	23.8914217941381	80.794705211119	56.59441972958	23.2652403518682	38.7613705832406	30.8769113787303	49.8650782407492	58.6928447378984
PDCD6	48.3035578752585	159.647182717417	203.719038098019	98.5347418897822	163.918545156447	144.42648981569	263.662190643058	150.640103649418
LZTFL1	17.2572850999759	22.6354604743272	20.6800210188387	10.6213635674484	31.6213984412078	25.9948828644779	24.0513369797584	40.6685852068344
C80913	7.78866842486533	24.6928672634436	25.1276095814073	17.7329778212467	31.77097278508	26.7999295827601	59.4904870617325	30.1529345358246
NT5C3L	37.2215169113872	39.513130710908	59.9388238696615	25.0585214033527	47.5343342663895	45.5680662300427	34.6998994850266	24.2770918271243
DAPK3	14.7437120007643	65.7738255894029	55.4461100055242	27.4526220999816	46.8717440384622	41.5226880099433	28.9784012336548	47.3294728438686
PDF	78.2431734608372	90.2370450034846	136.788942486857	37.0609014470113	68.6481716627136	55.37135989995	31.467065800127	81.2347761749813
RFC1	25.214259297743	45.0403769758464	65.7579838327398	31.8021934332725	45.6718072344962	33.718570297989	30.7946900471182	89.9580129385172
SEPW1	228.538561549343	352.076407476313	376.858824469998	125.915895961434	316.21364443846	234.308453287897	276.113598734146	261.787587898869
CCDC124	144.399230634218	159.278458779123	73.8147926139527	68.6945266556086	92.4415770521636	74.1066505868352	68.417578634659	84.7957650091369
PLOD3	12.4672238712575	51.9461400032956	186.120935171295	90.5268147726743	134.54516390576	109.842473074869	192.256419210077	123.214951973515
PSMD3	72.7820948869214	179.039780100038	197.997714306891	110.785486106786	137.665618314142	118.613213075707	285.343483192873	156.670366400002
DHX15	14.6393773269183	93.1364563122138	59.5681736154679	40.7546020414731	46.7402790181411	35.2539829111685	58.2738699090566	72.5776859285907
RGS3	6.07825792257633	6.38377004457387	300.473936711945	11.6125156381875	90.642739055985	24.5737151981221	0	53.6174235429039
MED15	11.4110556676566	81.4144242572262	38.4089069777193	42.3218511616748	43.4905972837461	34.2636913052037	18.2147029857248	43.0621083422182
CLNS1A	57.9859828309388	178.975070643356	103.087656525991	113.932829676141	124.690858740863	96.3818994297926	123.902129119983	141.351726539445
STOML2	102.316463236209	81.0591563810865	75.8808017995758	61.3733102781092	81.3582859919099	68.6297595754235	79.1976754076328	117.254220201398
EFTUD2	42.732445281356	208.348617672949	79.2352806473859	66.9100179672698	90.713446178715	57.1492529570939	59.8873796649431	259.578856098434
VPS25	132.762216792678	121.61879517492	173.267793505807	67.0392410689872	120.250308018525	98.2108514188598	133.523700816049	105.580429974918
SCNM1	31.2712451901503	38.4159241334591	29.7214395793817	23.9969442681753	32.2594901705247	29.9645217693677	43.8441830885605	25.8880773901393
FBXO9	30.1005648653777	124.768580375066	67.3767094360265	26.1101860490908	54.6302651082353	48.5379468954392	19.2326730476931	94.167752176454
TSNAX	37.8351643463223	108.821377058683	95.8937499385516	79.0522008015126	329.975345326471	97.6684146792813	25.9397243360803	136.609899294623
WDR43	14.7762758135623	51.0241688490773	55.0240774775646	37.5301059861794	47.1549089933455	40.5204965759937	50.3543069180771	34.0258537587001
SMARCD2	12.1766037008638	4.68936408007597	61.1584747050948	80.5741614794741	89.8245471419981	75.9201830099578	103.568833237126	57.1394301306843
VDAC2	560.848724680089	512.518278806112	207.915580688813	180.810511547366	227.847182332539	164.945203446685	214.52797208885	343.984456577851
ANAPC5	219.943494911953	237.551748009483	195.927730952611	176.342177569771	257.93719247387	224.016947609	110.527481172246	229.052294491656
ARMC1	39.3269007228749	103.157153525178	67.1240765392091	29.5065254727371	85.3166783556399	65.0776415930288	71.4664745636219	88.3365837367326
GKAP1	4.67041142566763	17.2666390904178	23.6422713909012	6.07352139848176	15.2878683545381	11.4383147721972	10.5466805017565	21.2319481656054
PEX13	43.6081581383832	6.80657115721142	32.8852321232718	31.823415975209	38.9538615794263	33.3467661295808	8.88576162048728	31.7988343696411
TIPIN	7.31378370480194	19.8495055975988	35.8630655946512	22.0222210414957	46.6572515531666	39.8755881882599	46.6145717348606	47.5047993614319
A430005L14RIK	36.6452194772273	53.9020400410832	48.3803704276683	31.0111194634205	52.8420526175899	49.9111258028429	73.101705620925	40.931125290845
PSMB6	411.146687203408	376.895401894491	228.2655227201	208.337618707285	284.454141861207	248.481149194437	402.761025334352	326.008698642905
SRPR	96.4073180488459	125.828639837472	213.467737940018	67.2237949196909	169.092669779905	135.025663721528	80.4760180701143	124.766831266893
TMEM9B	74.2544112999815	27.8302288325671	233.72515388055	121.363177471148	175.712859804944	158.320065559923	196.076539237749	109.025150705811
PACSIN2	147.203583386351	310.017296041012	117.15055797183	127.545862132986	111.40321998548	63.9981338930688	143.508065939226	212.443526683375
SLC30A9	75.4626565633314	70.3711108114773	51.2622071320523	18.3854359828066	44.0946221554124	28.4804583334828	16.7722161440334	87.3290433861722
SEC23B	10.3582329902652	62.2722820271903	37.9502836611874	55.4919879551646	74.2472599216173	61.9862357738871	148.524562445562	59.2914950475205
RRP1	93.3882067214847	191.768813987574	270.527366169743	165.173460301471	194.843632415284	168.057859633124	263.366495465502	172.200149884379
DRG2	68.349618551139	33.7977912594237	80.3674147789062	47.1334595362648	72.2144311722552	68.3169343460025	131.510131804757	57.4692370882523
DDT	63.097180396307	35.9445244749144	26.3789168697357	15.2090375248348	34.073517283142	29.2334107608876	31.6870258416808	17.0240908280164
PPA1	97.4562094676415	7.28089009526993	23.4965940458314	28.0241850931956	49.7525526528093	47.3145363551372	16.6081005198007	13.5365114065459
RABIF	25.4874362366332	39.7625668931528	54.8243470908749	30.7176701556281	66.0622425522456	55.7799104386129	29.0012123605537	68.7186698439174
D11WSU99E	47.6552645836452	50.2498195780214	24.780652936522	33.8450617078184	46.6956700427404	35.0716176608294	43.2461040580427	61.1535021001641
NR2C2	3.93929317951747	36.1803902279397	28.2774723840329	18.9684318264132	30.7239035401042	21.6674553890148	85.1179656121833	54.8476811031633
HEATR5A	14.7503405287903	1.77608329497387	21.4590704837993	32.9280456728326	28.7672083023115	13.7460116480502	0.605612473796925	19.5885306229845
GLOD4	73.577353590479	50.4587117961064	91.401119625131	83.0476180401069	76.1115474133569	52.7004835796706	146.355659526179	73.9234431616717
NUP88	78.9849617128708	118.288219845997	68.4219827165487	67.4524269566013	75.9332922877209	56.2452574773969	76.9970543280026	79.6241129650407
POLR2D	27.1344850788215	11.4932391397245	43.7770749444769	17.3172124002038	38.8019881110876	36.9732414827122	23.3344522093338	39.0522455598098
WBP1	64.5250126855894	35.9501343158878	65.0300069350901	16.9033983874053	45.3378580510411	37.6496045677844	59.6718569184565	87.7290276572345
ADRM1	60.6506560057659	76.8196001369499	59.5517231790078	50.3467762266221	70.6512293804127	57.3002343521244	45.5260833603048	95.6368740410452
D8ERTD738E	188.121367948954	146.414512040697	159.907425609837	163.615488914484	149.546629971455	113.89265050312	122.502300303153	145.470017043866
MKLN1	74.6417688907016	65.5701226146382	61.0393439491275	54.3942072053178	73.8645959011964	60.2228868346543	62.2233388559432	106.714093063153
SAMD8	9.07001508459844	65.1172219043441	54.3140312790442	20.2911408808702	46.0816224635716	32.6792816277132	73.9709202451065	56.3601372718258
CTBP1	152.316949162084	164.579020450505	189.112805327207	126.634284786206	194.84092439422	169.883698474387	154.735335867521	243.798980003802
PPP2R1A	246.70671566666	574.882194842669	400.438031610757	253.492692796432	331.84850070638	273.219240323871	269.712321992363	575.891150147548
RFXANK	60.4547275141921	55.290813406329	27.2166182733188	28.6643546680115	35.9790573744984	28.1802655621824	65.0824945533909	40.0778368680728
IRF1	11.9184553297931	44.6381560484077	141.711991776039	119.928337082612	297.582129534577	84.3159030584142	147.038539455852	52.9235694520473
CCDC55	10.3271421950436	18.7716101992867	39.319791988139	20.4693562953572	29.1819655369573	24.0664552634773	30.0330569387822	33.3805884501636
UBE4B	10.2254068633987	12.3079796822321	7.87218796747041	14.5213925149921	17.9956267553601	16.2213995210294	6.37162045249852	22.4127533055499
MRPL38	41.0954005928041	129.399386479671	46.7432354158158	17.6867743145052	38.5906524474267	32.6229657075834	34.3257103763807	51.393439662638
RAF1	140.410986331985	130.262024658599	88.3794410910683	61.839040178608	84.6980711040211	56.5972674372764	71.4541788121878	147.393470073387
RUVBL1	19.8485169851204	22.5434627340078	45.2638149123516	29.4356153338476	63.3247068072695	50.3315182246638	50.2678227847706	52.8733225019835
DHX40	21.2854133846038	13.5876432756496	24.7407061014977	48.073222282328	51.1535481055694	34.1892272882296	71.0008496691533	55.7255947164016
RARS	30.6850414346933	73.4399542931507	50.178483177554	48.4451160095856	58.4225387448622	49.0182758545315	57.53719525914	47.7922996029484
WDFY3	12.5664481424923	13.5782412607303	36.7431995615058	51.2312601148599	34.8954882973181	21.646000852603	64.569181513572	48.7522836841157
CR1L	56.8179840511601	77.1580606503068	217.277082827404	125.624766652511	328.04314997658	132.111234689602	52.7542651622224	201.465014395135
SSFA2	5.60612119847907	83.0037523569291	36.7391408794257	33.4984453770881	46.9744718377708	34.376802130916	18.4485516229846	27.5681923467
FAM168A	15.5626391553266	65.9662237140725	27.366063432956	35.7970099053998	56.3943176822505	36.5788482645864	50.6975559396435	29.587106165554
GGNBP2	88.8979945278388	77.3675867103336	106.676770040117	81.0183931900877	122.579252520054	94.4450217352147	25.3341823077224	105.155779932054
HOOK3	21.069855869078	80.8408018190517	88.5169273676027	59.3643186117291	105.336363445716	87.2949763431854	218.897646325445	145.11007649012
CCDC56	169.542514921258	97.3130359091122	88.3064938943668	66.4973561116375	103.723058992322	89.9920736938318	87.6915548384877	81.0879714686305
MAFG	3.98364754600157	14.0936799973638	16.6214224114996	28.049409059925	26.6478400585772	19.0969103636776	6.70082543960518	44.8882931776205
DYNC1LI1	49.0809543510451	52.959319663997	55.551391458325	59.0653333054602	74.6815363235527	58.3940942321665	87.0854919378617	71.5067160751389
CPSF2	23.9597183431797	54.0534672017124	45.9011282079264	54.2229357825961	35.9653079949592	25.1141436160484	57.7539318262847	33.805585727058
CINP	26.3753194286743	83.4959615870726	54.7920587185747	21.0823412305708	51.3242002524735	47.8917342830991	62.8144038438629	65.9954141033379
DIP2B	20.9942970420907	67.4198154826452	27.9925606523474	36.2119333416081	86.3471172607089	13.3016105094079	79.5570082215234	29.6449879193272
RBFOX2	32.4909365213478	103.058750725573	48.7366492356457	3.08770464185637	57.7994607205121	48.8387973010606	14.2229174750515	62.0632294646439
TRIM25	12.2167379407324	3.74777833244581	67.1502699033541	122.482830194549	108.001176113669	17.2020414068903	34.9756903406956	31.2626691533317
SETD3	40.4067706456769	103.917927973998	65.6315948536991	66.9519424291713	86.1949566011022	57.821379343236	45.8101136159006	86.5260092862487
PAIP1	24.9255502870857	85.2700206919834	73.8358238817471	46.8313481047994	48.6058855376334	33.0983588216871	27.9908464539207	63.1090820586002
HNRPLL	20.4402878764509	17.9653513801436	20.720787738491	23.402729545271	30.0541211103636	26.0107850894247	44.3847380748015	53.6872744628359
KLHL24	110.555571502555	84.0977125209341	59.3920443260195	77.728606994552	166.439990371809	51.3519873511646	28.8031368882012	77.750422935511
UBB	477.883816864154	1263.02614135941	775.331754913672	743.430429215534	930.786258742716	798.28443316622	788.457261216198	1046.45818393822
MZT1	42.2447367068337	36.8945052942709	35.4983987376008	24.9572325850991	31.926077285799	25.5006816976634	78.3219695389776	34.319965919938
EIF4H	101.961402759204	211.5253599984	239.496273386741	191.757316626943	244.374394876018	184.617196416906	331.220817268104	275.605641304363
SUPT4H1	42.2807680297453	41.3509625181017	81.5913511652382	90.6023515970606	77.2489090391825	53.8823988080938	89.5542299568532	55.2537702370824
1110059G10RIK	9.08869772417494	17.6358486890337	23.6372132966617	14.7506904391724	22.894292704471	17.8772146952762	72.538977401523	14.1837903648516
NUP85	18.6939656478464	24.1391263835591	53.4656580533596	47.6430711117845	64.9917680354391	64.0713336063527	62.9457453516451	42.8320316627963
VPS72	20.7446538209382	49.0041890761001	82.0352352343005	47.3565499807058	54.1410210857616	41.7245271759037	62.5126374136083	70.4801920748409
EPHX1	12.0462227562974	149.878816138389	941.975337723298	165.399637125575	368.452353524627	281.530422065157	106.828217686566	373.153652936711
UBA3	40.1990412425647	54.0636458753704	52.4941033528637	19.0979763298486	53.7560061749479	38.1270031920342	79.7023809849861	60.1784131919871
NMT2	2.96724856395258	40.7562545354136	6.87044048641969	6.87192183461034	10.2035693106013	9.74131969079501	1.3576115730474	7.49633992951736
NUB1	22.0710969055392	50.9934040052969	55.2926835437019	43.0244313154063	49.1070178354336	33.1437363487207	42.4226004149946	100.525076712792
CNOT4	15.2198077195	80.90507644723	41.5161506540515	28.3233207849555	40.0367366927277	30.2558132279707	22.3807020689795	49.6930974378996
USP47	52.662213192801	86.7973927840359	32.2329740994791	23.8548363092725	53.1638047071262	32.2171794861862	53.0001590738331	66.3895008426375
CLEC2D	1.97553423483944	20.7388345608679	46.4116951774174	12.1473116299901	52.2368438686816	20.8939194446334	5.96020174032274	41.0106510388515
LLPH	7.54283764611027	12.5221908881163	19.0466300531093	17.1169659535696	22.6482964738988	15.3038034109716	20.5881920142935	19.5514571566261
RLIM	42.9631773743043	37.7441520685928	106.924771617449	66.7200784640161	80.8792362359979	50.8604699000985	177.336839411061	84.9697633840611
BRD4	10.377110726077	104.652779272233	65.9560163128191	66.7531520199552	70.5271292560049	57.1168588013755	54.0417473078654	95.3667029247689
GNA12	19.5507153178355	38.5158823592669	27.1113928065146	47.1469244850063	37.3936755458031	20.2967049612713	13.1076444043458	59.3482155048911
TOP1	22.9250867563023	71.9630529970914	97.5776492282052	62.3036530378654	59.0031569388013	39.0613334506889	95.7490495435765	73.1722975685354
USP34	24.1829246309144	17.7145950817865	21.8406457205346	18.6131690872518	33.9583460932814	24.2391082825526	7.63798610417196	40.3482479670169
BRD2	17.3617096401544	74.515468471818	82.0388382722632	129.421348430433	87.436845637793	61.807270549026	90.0369314931943	103.138368204581
2900092E17RIK	18.8902741244201	44.0157924921334	53.0708839500015	33.0067424923694	47.127065311587	32.4935332773569	35.2625044486241	66.8114486934946
RIF1	18.1508848267226	27.492919131468	16.6187669162771	16.4231194090697	28.6348082905301	19.5477586804983	14.9105420197812	36.2590751476523
RRP7A	14.4657629527968	65.5810826784294	71.6837338136249	69.3318336783937	87.5864979186108	70.7465599103287	72.1111517695046	69.5100932845762
SLC35A4	40.4124078358989	166.145839153785	125.760774596412	113.639644468193	135.302824615967	107.005268020835	189.538383077325	121.279352653676
ITGB1	202.592076820487	752.267035702132	447.19437386589	311.062149851618	536.966295196508	278.14887077317	620.417439093379	819.879465110996
C230096C10RIK	59.9506765591327	16.43784679318	78.751282215513	38.8166487614307	64.7326511219941	40.6992163730257	31.0149101188854	75.7885098050965
RNF146	39.255712941451	73.1703857818883	74.5039130666347	61.2736207355463	97.8796987374912	86.5327782093609	84.593496598931	53.8194685674312
AHNAK	109.941335733076	263.96100657888	700.960794465969	452.229308256492	682.048475383135	471.469716840753	555.744347253984	265.499556230895
MEA1	80.4894161728718	91.6674738226799	71.4548559760004	65.7063938847926	86.014935602435	75.5935420239756	116.813797134699	97.0597053203583
4632411B12RIK	30.9868144470248	32.1006181329302	41.6140952397126	17.0751696466514	33.7318443049731	27.2574792113249	65.3634518598327	42.37594780599
SNRPC	6.15917636547237	15.5112576675571	5.94004084244762	8.12541746435751	10.1210089689975	8.15235376406471	12.345889827393	13.7840058245946
SARS	51.7878200800607	170.908033267325	126.057906041478	94.4442031093859	125.193601852461	83.6672258795332	171.071995787576	107.878945313947
ZFP277	19.6610955726062	3.56784717040515	60.0964488024056	30.4407419363233	48.2696425096662	41.3837938226649	60.1156858870163	18.6286087117584
UCHL5	32.4658692124601	34.5240793463262	10.5488547136898	43.8664281955716	30.8880116205008	24.3432845495439	34.2291283009185	29.0646240036273
SERF2	230.394913875572	162.964836259505	206.984612105466	159.668989953549	168.973367701196	140.447548428421	99.1105502186618	122.061247561303
TXNDC17	81.4058246862029	116.359755999064	123.35635231713	134.445450424593	133.435929222069	116.493977388982	80.4984027501777	102.657320569702
PPTC7	64.7208080173619	39.8536051979328	28.9241576104065	28.7000906079561	25.7074932612106	14.4516186258367	20.3059137706362	25.9337045998297
ALKBH5	30.3086915018947	104.837694583798	99.3041489668478	44.2197555232054	114.61193687196	102.1450987314	70.5081516916327	103.682504459719
CYB5R4	45.1199708736378	22.1966048522927	37.4056083462287	57.3323054730297	50.4524966330884	31.4945694661326	41.5478843158028	62.6932969526547
RPL7L1	34.6753570131518	43.8989338568477	127.387578029926	81.2318246401928	114.354504289927	87.6335508961162	41.9944951276583	97.5985128357738
ORMDL2	8.41076575177242	19.1018317824587	64.7204449359895	70.4545559117651	61.3398042403581	45.9222574944177	71.7520069196757	31.116031938193
UNC50	38.9065555210262	104.32512820728	156.386104314555	81.8121893924054	169.971123179404	132.382637771482	151.067736347001	165.136750381674
GGA1	7.50101086791903	16.5873392275569	7.92865250855688	20.4930482833772	10.6794163084671	5.97185097340657	3.91534900848084	11.5235907255209
AFTPH	11.635761380107	8.32137553297818	25.5620059474235	58.0721815974027	34.3679284111173	25.1218831217062	37.8592096626781	16.0989605541152
CKAP5	50.9497162586815	33.0603904633695	37.7026378922651	31.9414965628076	50.3234148709045	33.4149348957494	130.371479402918	31.8648732088633
RBM5	44.4401310486571	107.415187095548	145.732893964869	97.2705580668247	129.463636824088	95.2041468033734	174.698915269523	114.707630337754
4930453N24RIK	19.3101948708483	53.1197286745307	40.8744207638138	23.4787905114905	35.0737402902543	30.8414870627573	21.6764356984735	23.5269234052894
SAFB2	3.77924469757706	14.129400186455	38.0986077276872	28.7110796896496	21.9300864753802	16.2027270791607	17.6370044493943	31.3757202803031
PPP5C	33.9629490369294	149.089108867042	37.4659203024073	40.6513795519303	59.0717506277691	48.1158539905256	43.0086018983449	82.446830147004
ULK2	21.7105425412057	46.2800012330952	44.8603423284543	46.5492702039859	37.6204946908379	25.0326917723326	24.7565537296784	35.8177355478313
FCHO2	10.4127129471018	26.2263110194254	38.9070087848278	41.4602112239924	89.1604658281806	24.6706006235569	27.2523551427603	44.2018810999308
SPPL3	15.6687805293166	46.6747753957768	87.1336130925639	54.2035629025294	70.7368891833062	52.2659889455905	147.898718288391	110.165078652115
PINK1	547.759590805697	248.824563873406	163.707725099805	112.737010019252	254.846987670443	215.98054324546	144.900656835222	207.189393436118
XPO7	12.9633709733667	21.9740798209704	22.3645825950609	20.8051709821122	20.9117261120677	16.0776914564608	5.33689399583936	33.8801698833455
SRSF1	36.067105733439	91.8487758857544	71.9825232497398	47.9007105405672	67.4128988489266	44.8311127924044	118.548674048145	87.4156938431818
NUDT3	225.889137491254	86.6764161900229	125.370346201536	49.2963060096319	87.1217752031339	62.2576959206547	130.463205914837	83.1067325891968
GM9781	1.85073956428278	4.32728011767634	3.94517666980822	2.45094114254925	4.56924616794573	3.35731604028411	3.88793635372053	5.33655198898513
DYRK1A	31.5768102147058	104.522041489965	53.3319528766267	32.154330680867	43.1638067639607	29.0526113818714	55.8643796182573	53.3354524080578
TRAP1	102.5945170523	133.165279326789	69.797812343732	60.9154083739318	89.4745788295833	65.9316169003784	144.232736329455	96.5432433367969
UBR4	41.9136315531532	57.2960539449275	37.8801264986617	36.8557354230114	41.5873446846267	30.5453126927454	58.4524578287879	48.8422985010376
PDCL3	47.8632414113525	152.560727942523	64.8583199197022	54.2934992252745	84.8308666834718	65.4839435829478	75.4456817118305	78.2536145209733
PRR13	42.4446686743889	28.7255323862713	88.9207026511589	205.555282922722	226.484018667928	103.694742596886	59.3161530504253	90.2760954664406
PCNA	31.8152626189677	80.5594285770914	58.4725186398954	97.9692729871322	79.5703979090357	54.6901621950836	89.4028896842048	94.1973622704047
TOMM70A	27.6590777277904	33.6855695232525	42.0010682925728	49.197958697708	42.783090437948	31.9829075748903	60.5692502916748	54.5226704219106
ARF5	42.3788389276642	16.6307318826001	38.495066543753	69.649364470341	67.989789619816	60.5675672706782	84.9235319919107	38.9162539384159
CCZ1	60.2345275669537	17.9812747338415	33.2703716728746	35.2062156881333	53.7427387978257	28.5034615376194	46.8924715512169	40.6672413258752
TTC14	14.5299724554466	34.6865655267876	57.7212948451829	28.633774088436	57.8309629599148	32.7025083325717	60.6170668961433	40.5925159340568
CD34	64.3272237380701	0.484692737895588	795.642963070945	86.6388910836306	1316.59861330561	1540.88994571197	1.32714215499348	23.5303989855984
GPAA1	23.1899828293021	19.8975980615424	94.1834668175544	61.0709301016397	79.5588440830621	55.1151423328595	91.0795179150361	41.1545735280818
PSMB2	214.94136760491	275.97396044435	181.846182981957	185.21980166823	212.642691335781	180.887102516362	136.006007501924	184.033489425127
PSMD4	152.700425585864	328.612114055248	204.424949192002	179.756114957343	187.790552457984	145.402968867446	215.669668674267	190.964350170947
CCT4	156.795512302908	193.732572508511	183.483508572206	155.467842106926	208.379032096843	164.302806950771	184.726026605407	166.545934554228
NFIB	161.049160131897	235.689726124114	527.399735376307	4.77321187589767	483.454151382541	393.844338149601	180.107688154703	145.014320599094
ANKRD40	91.8977926135086	56.3623586891365	18.6738335064742	26.8191901148244	35.1195893404733	25.4640135788231	21.9986498493411	25.9339782242763
DNTTIP1	17.0562858619238	45.1083988034469	54.8276005558256	24.8543816444793	41.6163806967656	35.0308864692951	47.7968053228117	48.909892814147
SMTN	103.581676949922	623.560721598215	144.886740241727	4.22638359205461	218.227987131976	79.1867680429553	80.262415991285	277.343561616594
PGPEP1	25.5908224362612	17.1040680748134	59.4672732146052	29.8483966968933	53.1265094276568	51.1261169850905	30.9228027617063	26.3478371945922
CLSTN1	6.17374364332046	31.0680793173893	35.5649251330091	7.01324852896984	35.7145710530422	30.1108068643772	162.552044962993	101.066447803948
NMI	6.69489732129316	22.7883699403025	70.9557302017505	38.9626026346276	116.028285510568	46.9202666187613	13.152284510914	31.8521174504271
TMEM85	116.158528811329	123.009505191587	128.713037485916	49.308948910423	91.8589087023171	77.4178153694866	133.174734596875	81.0704845393891
DHX30	28.8338502876623	62.0284554614658	30.6120510599512	31.4874944234036	45.2291404538644	31.0824147944373	57.1733025385233	42.6381249432936
MIR24-2	1.51311775711354	4.14701837702312	15.3811630066523	13.8208715311732	22.0806659224769	5.79969858783212	21.1917181446489	6.78816457946163
ANKFY1	11.8415039684807	2.68276969619348	30.1869690627133	49.617851993087	34.7285915502845	20.9775539219804	25.1162653547361	21.4351469427004
USP21	11.3139975474599	36.3536979134765	39.4503430421663	40.9195934380803	44.4102443297966	30.4426723298616	68.201709984401	47.8253017430071
ACBD6	34.4920228838806	51.0285048237527	31.7461843161929	23.1058202561588	40.7004188668082	36.8816914649254	14.0848433069458	44.9070968641881
SDHAF2	46.1383604827893	49.0362926811127	75.5899915228799	42.2524220660699	54.0922601433114	47.9969561104288	9.02910962074719	59.7800674106031
CDC27	10.7561655473626	21.976021270844	39.0987743392025	19.4674467753497	37.3517631899572	30.6178662971558	18.9175396149452	54.6605960247767
AGFG1	26.8450444052683	71.7259884153705	16.0042076856967	30.4966226822889	32.5377310036902	24.4337693310096	53.4380933198677	48.7589224007873
SIRT6	1.65631420162053	2.43556032378959	12.2142426339725	7.86693489904421	10.5879093815619	10.2462815540397	8.63736493280767	9.39180288088668
KRR1	62.4096460000299	67.1106466459547	17.3500535419585	30.5626833391944	32.1756925956826	25.2127546900975	61.6965096550618	32.9345824539053
HSD3B7	22.9696838638001	40.4618612011775	128.244821953144	48.4014739604284	122.237855573158	108.974071485137	51.2924048980667	41.2586193043716
RBM6	29.3458712788091	58.326654656492	32.2512017657446	31.976560385426	49.2887868797817	37.621027723878	8.76710142062199	61.2924431297771
EXOSC5	5.08542860475416	51.6009506906774	43.3698885293367	26.8330153449184	30.1901088541381	25.9169387782467	29.7513515832521	20.0640981503902
ZYG11B	20.8896679088109	40.0939814938638	29.5474965364907	22.2579465795965	28.0874095488489	21.6235785436928	32.8802550067924	41.7460035719967
TMEM87B	12.2010864247949	78.758702007368	52.39569806409	33.5658292748605	48.9991831435022	40.6775190623193	73.7702329776791	80.4845854613277
ATF7IP	54.967891742918	54.6264201302099	60.0524003186643	62.1619094620303	86.6305582562791	69.4630034511538	80.4032756862627	101.04914130533
EGLN2	14.0674286082519	78.8450646620231	96.1657505780869	74.9698283201376	72.2472145982724	60.2891037270249	25.3139995069387	60.6338001940249
HSD17B11	0.904733789902725	1.973156445934	2.14515019612735	7.5466866447623	7.82363174257672	6.13350178549925	2.94719615046983	7.87118902137907
TRIL	3.26685670554465	66.8762289184407	0.420398231815806	0.063704876069864	49.1104130440673	58.4194229672337	19.926685854417	40.9934617258096
FAM192A	36.9442742457736	28.5164586232295	58.1048441613889	46.7822666379186	60.3937311702199	46.2135968781619	231.441947297842	63.395585094541
ABCG1	2.5522588490703	24.6850480845655	99.4517367142213	79.2403507161105	69.9275767022202	6.10323887599361	0.144933165520052	52.1582417344814
RSF1	20.7790556173323	43.634999500866	30.544080373243	24.8464105110454	33.5681682490006	28.293287010588	9.29234465157796	36.4837624539366
RNF11	58.1543113938613	52.5958854376028	49.8247148460074	38.1933283703472	59.0719880560444	49.8452166427507	15.229748750743	69.9214488765301
MAF1	140.734588638681	326.26274161228	224.954300197664	184.719505334366	241.455056585522	188.930016394116	354.170500801771	224.433005202286
RAD23B	17.3745988696126	8.09332471298697	19.7073535696647	14.4429212381027	14.5522810649155	8.84330516821973	21.1641885919259	15.5341485625009
ARID4B	20.6748335931906	92.580435571887	74.8622935025917	36.0921280539351	62.7918728001662	52.4020269098268	22.4037128026125	56.1893730437176
MAPK1	102.979886614692	56.0469793471385	121.530357180515	111.937325701566	134.474384827792	93.7385594671258	138.512412527944	161.683487393054
HDAC2	68.37452470772	92.7052938815443	89.3475041283708	44.7952038060895	96.5787815183882	90.7236408105088	122.951634854464	90.4822136993675
MTMR3	9.3012188064295	3.72874179603926	23.2397283665609	21.2453037713178	34.7439099478201	23.8891008520308	64.2356554970994	31.7752378813307
UBE2J2	12.3845870814503	26.9600725476715	18.2026211912467	20.8679554888532	24.9226184031758	19.9595208680735	22.400109785633	23.4564008913726
MED21	38.4935899584566	52.5567291741986	68.4868419113439	46.0132037895132	72.8192047789389	51.7470596870515	79.1026955447818	93.7367803855081
NAE1	63.3090639898673	79.3290163241362	54.3871363056391	38.3915593392271	62.7245781241045	56.4836834367211	67.5248465196094	66.6109976625183
UQCRC2	847.126873909938	342.720223920106	164.412768234038	138.029944413422	192.27720443011	125.868898181622	73.347028369756	224.271378778186
TPRGL	140.626320803891	679.401059879902	335.083047952678	252.549140839757	671.25393270416	410.658116717994	712.284075102026	559.955855805034
UBA7	3.60234336799177	16.3704979952329	65.5225492949489	72.7996268702202	98.4077254269258	22.2167903589048	29.9293156826602	47.4298887170485
OSTM1	36.5822994592743	32.7498979980006	45.1871564740647	35.8405237957615	49.2902134971609	36.0442187094571	44.5301657212123	47.4562646318171
GPS2	20.4998992055398	33.7998538543624	47.9337768988814	43.7073602487394	48.0830320920085	42.1073023444999	26.860012103986	54.3695342245001
PLRG1	38.3071806348704	85.5705491391982	92.4769713575347	56.3440646787036	84.2621451212265	67.2292351469619	30.5148808287098	87.143564273574
CREBBP	24.1836742706635	87.6730767487734	34.4325905944767	43.8480253438872	51.7221758648926	40.2618668716648	22.5185495210747	48.4531912578511
DBNDD2	15.920830930513	402.477838386614	53.9840980880127	28.5577983094141	94.5982240098487	50.2737461022177	222.52225033163	377.968153943273
TRAPPC6B	159.018809916973	92.2897431163729	109.686252599475	66.5867651034991	109.874744903374	92.607638255431	96.9263350956036	102.089089270719
STAG1	10.1856289655749	30.1954324914046	25.9099376636413	13.9649064267161	33.8676333356263	27.494839798438	13.4518970882406	36.1430553564877
WDR33	51.2204256533251	99.9192467026754	74.1935550372745	47.5544608579938	74.7232238368683	56.1850829197294	35.6888186353378	81.5737539848166
DYM	126.628209309505	47.270438105508	38.7219272627552	36.1191348719407	55.4192172151541	39.4280735407248	25.9790119135102	70.9402480169208
OST4	91.9708987971218	119.73472598916	147.414038657706	104.200414539946	119.069015139512	106.402024653516	89.0525615748968	100.846695058082
RALBP1	45.4659258380546	95.3815248084649	88.1962213253419	66.4215199758659	96.4261826681036	84.1242157578178	111.82712868843	52.4090958548384
CTSO	12.4799601323731	57.5096568884128	340.915683544264	84.8200412408503	184.623242524178	150.471211074067	225.432546759514	178.928836961407
PPP1CB	174.256486293324	297.947592953916	49.3585599010947	28.9557084263016	66.7808117807728	47.7741548421245	20.2464076795227	66.2003024558345
UBQLN1	38.3495390451132	55.3490116908895	42.2720173992775	64.9727018886219	76.899928511989	52.1048315527165	113.493449057851	64.098001605001
LRP10	27.1171845396144	98.2031386249437	111.924769077416	114.528104551704	114.827905275299	88.3789478370391	162.025943134528	85.4773477074541
RAB5B	23.5878802554092	44.3969545612172	25.8133861604992	34.6229911623165	41.0962151355425	29.9109301806973	25.7225690595455	52.5039425527755
MLL5	50.4099503982719	244.20493754921	275.23113099966	151.607555236807	226.368524133409	182.196284328577	257.438081938814	322.951578450355
NONO	39.1757023325812	202.973170850743	175.418299222207	150.831776422164	150.098523249166	108.046518405897	152.464245905515	158.018475304936
4930523C07RIK	9.47475736671009	370.89402349387	89.2704857703508	36.8385264514231	260.658725830404	125.610495415907	9.17929997282058	372.740787134225
ERGIC2	52.3335135548588	92.3771103268476	71.2972425912168	57.2039724349741	82.2840598090045	64.8938309224352	82.2315296215078	62.0870834102443
FAM120A	29.3999751489514	51.8910632867089	107.647614025114	76.016731414875	87.8859166715152	68.2217788670621	46.0502204395559	95.8597128450702
DOLK	21.1686228950615	27.9598861655623	76.6561984868786	31.7860978391489	58.2868223924946	49.497436522105	142.764977523649	61.3071790983752
TOX4	17.8055971713254	57.5249634531375	43.1756702827575	59.3203374450163	67.84907442867	39.9134353355141	46.5662856514767	28.0810852634385
PABPN1	5.67368025490485	35.448209771451	24.9028863949265	23.0442826986936	26.5641576949347	16.9811382159824	28.4076643179433	36.57892762302
ATG5	16.3559166656149	27.8764051594531	58.9352879333045	51.549051404746	58.879808105226	39.1176407346545	18.1078207928159	35.5971659509661
ATG9A	24.2305784626848	91.127494253695	22.3630628296902	14.0443671538419	28.8539471966437	21.2911845672155	21.1179397885887	38.9942500080939
POLR2K	11.8141308186441	8.95902488068642	20.0630299013914	10.3374900913382	15.4939438430096	11.5905270787384	7.71893515229964	15.845732796686
USP33	15.7644501727712	22.4302987459226	15.613435612442	18.9051932966751	33.0048331880521	25.7906851433945	30.1692785752999	28.8575983256277
PSME1	107.911590582268	88.7986563192114	176.218848857372	187.353994555346	256.96337646538	105.528863599413	171.372864410167	68.7777515841375
AGPS	16.6189188101887	59.4403447066955	14.9916388239715	34.442722020999	22.657226307626	12.6332143714435	34.6180014427452	24.7252002592224
UTP11L	11.0253736112924	17.8117988679768	34.4282035799064	30.7887356407049	38.3323610418439	33.783801936877	47.7420162964849	37.8395021119169
KIF2A	17.5024118145894	18.942682863252	20.040975003373	17.4485980138029	34.8782928668216	32.1635639173003	40.1227629426663	31.0491544609096
FBXO11	12.5392978484376	17.4806383480757	36.6306661205731	17.0892721815536	31.0060160417312	27.4435222288729	62.3145610961945	19.9408593092031
ZMYM5	24.3172577961727	48.9404734036016	46.6161304709182	38.2193848467544	60.4812110196572	44.9241856360933	43.5829378906614	52.9500135004689
SUCLG2	101.892506432466	59.2180524760001	30.6447696613947	22.7101727659815	48.1462632333446	34.5250378334788	0.419688613174421	79.8739497392009
BTAF1	14.2437683689349	18.3039668677569	26.8970702365967	24.4136039023896	26.6213008977346	17.8004931678983	17.6728363702617	24.7727756297154
2900064A13RIK	74.6057217112191	130.099939274328	180.071496280599	94.5943867408428	179.462287058334	156.475510101392	351.862053057376	199.214049319203
NIP7	9.82371804966092	17.8700885430316	48.5729384712184	36.6675398573269	48.3738355039715	47.0081077136457	43.5732725245853	27.2790983915122
GARS	55.0019182611453	125.80129887322	90.8044626040103	84.9952546036455	119.526741894462	85.3017966752626	89.1464973385333	115.097123665509
SMG1	14.5499811248834	12.6787273130209	30.0796250030791	38.7129744693162	52.8240253357774	26.1704168319148	30.8052670647923	28.7673676939128
FOXN2	5.31746071753273	55.2155293916905	24.8518321242584	29.2570013584669	42.2706289656088	28.209853590635	70.2688394940253	42.1859844701468
RANBP3	26.527571924511	66.6935284871139	63.5486051129986	46.2158799907004	78.3201797263289	58.0233386768684	123.767983813501	75.2076171097
SF1	41.101328820858	68.7163921354232	38.9390258547481	69.7069445022204	51.927460938434	36.6471628018883	51.1835395107706	57.7530359303523
SLC30A5	18.3823168484463	66.1130521927773	37.2708357700688	36.4892513639972	53.1978660822735	38.636755423919	49.9866692304491	52.1784346553418
RAB5A	17.7638684096819	63.6799082605509	59.7544757515859	63.3684282288776	94.8931010447267	63.3674081758946	46.9906715732417	92.503107559969
PGK1	226.778603712753	134.943472107053	94.9670298816271	61.5365601978162	87.3020030070955	61.2281603336455	119.217514414001	96.4368776087874
CCS	45.816484355126	36.9447729631324	43.5170425294819	44.0955061046192	73.8564530147084	65.6703038927887	85.5301547010457	63.6722832803099
SRSF10	41.3482943719738	75.8311642201863	98.1315111892041	48.6313707170638	89.1614989259541	66.0156919677161	32.5283690193176	107.363846802939
ICAM1	8.19177925591488	0.0697113479589984	714.521174245414	76.7584919717386	172.047907562695	124.506777883678	25.1430717070296	2.73419525950915
CDC5L	29.7479245391429	71.6376627503172	86.3129203987119	72.7813542816972	87.2324664924469	59.2537855874461	55.876164326419	76.0769752851169
USP10	30.131198494773	20.8314677108091	45.2917135101349	16.8890763040709	34.6315659669383	27.1411742858302	60.9182754016142	50.6187490555201
PPP1R35	4.66891446130312	5.78127244718788	6.45233954437457	7.24185930497838	8.89566544697591	7.06017338534132	10.8294505693496	15.5761018284113
NSMCE1	94.5724641190334	121.112164329464	51.1765857980931	57.2433448658709	86.7736603110769	68.9992115735566	143.45580317404	99.0008010987316
SLC38A9	11.0236314594655	30.8771196888434	42.372832054933	32.5813804730539	31.2986026715729	22.963774629114	77.3027575107413	6.67653066860444
BRD9	24.0334882762321	8.68603643110727	65.4150476670279	23.5511380605779	59.0806822049642	36.2262323363306	24.2699793942832	67.5143975916939
TRIM44	12.0001749323839	40.845477085876	46.8822960031526	17.1473581528163	35.2273097407705	30.0657443941325	95.56505413222	35.7049193652256
SUV420H1	14.0132984353946	43.2061335633201	60.5512251387131	22.4997907271937	35.8354050276372	28.8856408150512	36.8630671164376	55.574192962703
ZCRB1	70.4915454352503	28.7019973259891	41.7133527530063	22.5683879185346	41.4707316570817	27.9712967447089	32.6883770205794	32.1401762165382
SETD8	47.9042714390371	31.2536946047424	24.6510048335492	19.9847634084302	21.2087979594594	15.1999630399859	39.8741541809891	11.6302566907041
RBMXL1	10.7690780442758	74.2300416929891	66.2221920029352	52.3155652382171	57.3197720958395	48.0972806575531	55.0904895755969	51.4400455984435
KDM5A	24.7799064890362	25.3844459290592	90.715063172963	50.074992947368	70.2508596422167	43.6661934195241	14.0434112956415	71.1600533766817
FIP1L1	18.9697919713664	36.1240278553938	34.2620408118896	31.5510575807352	40.0982200353638	35.1900215372164	17.5657759807045	31.1167910479787
NDNL2	23.6862205779738	47.8965166955897	45.6893714427566	35.340700788351	43.4978598082011	39.2712955807949	36.9634761951778	53.5136170970294
DYNLT3	47.3178454535353	116.341111251081	157.506403298906	75.0498913697594	139.764427288592	99.7111552139949	304.809292188821	112.381515661635
LARP1	19.0706085510385	29.3900701973262	30.6194138104941	21.4112245554884	27.5273133955269	16.6649480810755	23.607513965578	31.1733148646285
RQCD1	26.2696942715789	43.4507000784567	48.2613103939248	43.9184472040139	82.1868837811554	64.6423160500829	60.6044742778835	101.016914479883
YWHAZ	108.579510445204	771.75120767158	448.255106431219	378.081507275238	477.919190101369	328.545271831053	505.216045560725	548.290581810387
PYGO2	1.85247671364831	15.2386148649216	21.3381336833824	26.0058717322685	24.1271381642074	20.6079811919455	0.0506686231511019	32.4642675601311
MRPL20	60.0376428569582	57.1081715198837	53.2468939774169	37.5099109562859	62.1454122235439	51.0436422914909	57.7739375181091	58.7927391777178
UBR2	52.0250492985731	40.3598237167052	92.0893852191258	37.1569754798751	53.1215314973229	41.6261504518769	23.604467248644	72.062647321395
MED7	21.2434252321879	18.0330787652179	67.9260560057589	32.2175073107428	39.5215946868815	31.7755812400136	6.96413701768895	52.0174674901192
ORF61	13.5411732522702	5.32872638509121	35.8885028319972	12.6231327878992	23.692045112216	9.19346002465144	27.7949411655311	21.3319491351263
OSMR	9.48957211883767	67.8454972306336	233.940382918224	0.925671687936462	127.455494618869	38.5671389028809	3.37965636367715	72.0160539789689
AHSA2	41.3414783338952	14.5060950806277	35.690376400956	19.4936501197368	36.3174894592327	30.7856769224615	4.95819813229955	32.0216346996439
PTDSS1	51.0776775520103	35.2652185106176	77.3826795739792	69.0415231798873	112.48824741005	83.0031896732186	23.0416262674085	62.2131785129249
KLF10	7.74288925166333	2.63605736930562	128.236361231884	50.5877382587272	87.0057411963424	71.9555702036633	56.5090647478216	29.4812356290572
HNRNPM	58.0373030314885	327.412679016817	250.710737796128	200.175707687417	236.00799741549	170.649356340233	83.5803101393376	239.553511281561
MOB1A	6.2263874653533	11.6476239415129	20.6413280038159	72.392961023143	39.1631047535207	18.989229895007	36.95391415968	33.3010695066661
KRCC1	59.304197964699	84.3637596250231	44.9609100445129	49.7467723476916	78.0900791884509	47.6304899292179	87.3503371791979	78.16365976293
TOMM40	58.6799578482599	68.6929138075574	71.4836397616994	47.064440285558	58.9813820229984	47.6058698367795	61.7780045449775	93.8243455591155
ACVRL1	18.0468963588635	46.0440169285764	204.195518164209	156.197314737134	448.830394765219	186.903999088165	433.001745755548	238.77674592357
MGEA5	46.0449323278596	63.1735618905193	39.5174763000102	33.8793184010757	39.4009942356346	32.0018550657108	49.5665217004927	33.0075786541246
ZMYM4	6.74823918929471	3.32933761124285	13.9080149623734	12.5911490193148	18.7567343383165	15.6188990768754	6.37650734913049	11.0175465010515
MFHAS1	19.5739853342032	86.0547208949731	8.17536850698793	22.8383538987839	48.264467934058	7.9536377863028	0.604242980490578	19.7898859761332
NAV1	8.88123690924531	0.72002429320449	18.769868102987	57.319798757419	139.406701177726	154.325767010703	0.411750383521708	29.4884418881413
CPSF1	23.6807673872364	34.8843194573332	14.4472552016952	34.8761856755042	33.8103110093299	24.9065871101438	35.7782200195635	27.0195841547784
MPZL1	22.6917515327806	0	124.563496377376	8.66017249387807	284.843955423102	132.664602950621	98.9714755237242	72.6361666592925
WTAP	17.5082437567096	63.2366549158085	113.302990913175	62.1760981178188	93.4351882548731	87.5900060591351	142.186155530536	75.1414288460504
WDR26	26.1333490110894	26.6286848943265	70.8996506159148	76.1655335533527	65.8802242731769	33.4772637381984	72.7802302869398	32.567968849967
PDS5B	12.5186704735948	15.2893293546103	30.3646358621766	20.0238611816543	33.3010433288872	27.6045912485456	45.3921954291955	35.0025015942288
IMP3	34.0907420697654	72.8187231245635	97.9985453758389	32.2226604232969	66.0434636454676	51.508045669132	29.3635874347633	136.280297718831
DDX50	46.6475332786639	109.351332011432	99.6492557329347	19.4580530056367	61.2211484714999	57.858445442596	57.8650249751617	29.5789995531052
PTBP1	15.6921321927749	108.306100780308	119.272171955897	117.042185301878	119.360231703978	86.5083360269733	121.434253183232	203.760536807371
EP300	16.4705893864383	25.7408297001866	18.1379728187662	54.5206410005536	30.2686273419944	16.6874004598139	17.088860204889	34.0269973069179
STIP1	198.149447002419	341.571761191194	102.202374302701	125.526398431184	137.800471217426	104.047274798053	61.2982062697334	179.303798713135
RSRC2	27.6993650562858	105.177448791574	114.972042741708	51.355846086524	78.7216816112492	62.1536384391982	60.1624891044506	96.2748574132814
SERINC1	185.689451272585	457.909429237188	260.404336111432	170.560706043825	325.237377417858	243.277509867824	428.717862915531	555.590527963014
ZMYND8	8.66505745898897	50.545295691122	67.0353499442019	41.0491865953668	57.2984631563754	32.7091109788242	24.8316230279131	107.463192135976
DDX42	19.4316497341248	29.3944645429423	47.7134748212608	39.0498336715457	54.6187073987747	37.9807892789623	58.1186163959978	52.9484120518963
X99384	0.3658980350758	24.0960034750042	29.5454396378144	29.9387500352775	77.2675256309797	17.4208397829332	0.963719935255842	16.3790572082896
CNTLN	0.435573995893655	1.66223340215462	16.9186447051397	6.85532409433949	20.2262317514491	18.9078198993679	20.8415335241241	15.8215591554164
MTDH	33.5526961496789	52.7744496794533	111.824316265144	93.6374371522522	130.21906880502	113.859280471399	114.260282970293	153.497931818286
NIPBL	29.7454121942564	42.6339888226956	80.8411298081304	96.2553211295166	97.2097311326693	59.3592096534526	98.720706940979	143.172425346591
CSNK1G2	21.7434672217915	73.1749940267168	90.0280251627818	56.1258294789493	83.6676103922495	65.7754174789368	127.663265489496	109.744793366742
UBE2S	16.2598797214977	40.4420854508499	30.5485300200958	19.0413997940889	26.4976453659325	20.3677258438462	12.7393168945848	37.5485197575617
UIMC1	40.2101663192045	24.0914308587129	18.6113649192698	17.8582818788205	25.9968873239227	20.9130153382337	78.9793482097676	40.2388585400306
ABCB1B	2.36019281788934	1.00375250734788	0.0631231533237382	16.9749990879315	24.6974248156451	5.72967520783743	0.316873068355829	0.998507092089197
SETD2	24.1523459837584	7.60272677649272	22.3792469469595	35.8721111348863	44.8471826207077	33.3353946458167	112.893825120448	24.7286548752348
ECI2	170.724685224326	186.768843143419	115.684161390884	31.745873291631	115.668766250821	82.9880234643899	125.456299535186	93.0948958851374
RELA	26.9224383324076	125.005831453048	100.415217826372	124.048856823387	162.938984150006	122.812246070791	165.229843895421	358.651893390907
KCTD2	17.8094923288274	40.3681260661833	64.6564008151863	30.0996796880839	43.4306228363826	35.2286479453203	29.5618454917934	32.0651214950319
ABCF3	66.1974397200847	52.397477862503	67.9318909766274	38.2261629297803	84.6297370681616	63.6934642165455	95.6550507361434	69.2861131872205
GMPR2	11.6704471861042	104.198171777581	50.2901936197228	68.3069491366572	59.2662320122016	40.2319404697462	104.586184176476	67.4506313217515
OTUD6B	29.1379556762918	41.5556166737453	23.5618309310737	20.2717390656433	37.1541845771567	18.9956667429504	39.0831177749487	56.5150131839343
MLL1	17.9668780213038	97.6187378166777	71.7931412360539	44.9145184565229	62.1880386925458	44.3869645532676	53.2534008991888	94.5543417635661
GABPB2	18.3627339346461	43.1347131104054	32.1682972409931	29.4671594795156	39.3533432402405	26.2810594189155	32.1293941737304	57.787152282918
PREB	67.4937830670104	49.585533434282	65.1837223684229	57.2724766367687	83.9322823617252	70.5100376366043	67.6224119169983	77.3120170945832
DDRGK1	56.0543503039286	59.7858508933534	114.395186652838	57.5407976386639	107.949914955082	87.5506087497122	55.3608423144172	69.0704133957195
AKAP8L	25.9823583574072	35.3632644652253	47.7748629886207	37.6514774982506	59.3794152059477	46.2346936336021	24.1848212006511	66.7352748457946
TULP4	21.705907627394	49.1989713377129	23.3539585405741	10.7427897090817	32.6145348801547	28.8310721829058	52.629986783313	20.0498995682651
TRIM26	2.74531376875013	22.7903067014645	43.8148162518595	64.9419730369265	50.366823124336	35.3959551561527	37.1672905790212	66.3005765865604
RC3H2	8.57132849435508	7.56781128021484	13.3271156659043	17.5670022861003	20.3522971208225	16.3275615613961	52.8382452228036	44.2847832345353
C1GALT1C1	21.8489511845732	44.869203401659	109.314365740544	22.6754626632386	60.4052281222214	47.3196777179496	153.741656978569	68.3476568819693
HMGCL	100.328271620897	69.483006745918	89.3865925734305	145.056920433776	117.01962551598	80.015133578124	102.977075944417	91.5475504692065
LASS5	24.2536044113727	132.419374515005	199.84037447488	77.6027770159835	166.797440121671	134.289096192213	198.954524277116	243.298982651044
TCERG1	24.9118918772628	70.5506900038824	67.9864073027143	42.9800673091913	64.102833702824	48.6747301368234	88.1786253853305	62.0204294104057
SFT2D1	10.9829517223191	21.7762262577846	80.3826449405522	79.263451209647	126.261855126647	33.4195139043045	67.9032841962016	56.9864992027041
ARNT	19.1940023144621	21.0207362690289	12.2982763115479	23.5931852474706	34.230338667743	21.920962492077	24.0178133362828	29.874398990662
NAT6	31.2199068697743	9.36460056169965	32.8898602762085	16.186283814066	32.089076514017	22.6889569780171	34.1825546416319	23.0270656612544
SNRNP70	9.23992045163198	33.1484142837904	37.6349834375677	21.1632583446204	40.0159907721061	27.1985005704047	31.5515069442564	39.1102906073728
CNOT8	73.3403131472171	149.320157043842	121.874984445987	122.689179397139	130.820365914311	91.5034596352392	85.5491456374949	108.092367644216
CGRRF1	39.6901412713085	73.1790643315674	59.0691725039299	29.0191987596664	51.2228393955552	44.3723951950408	10.9574114305513	98.4148327268012
GLRX5	128.543837337254	117.225319275725	55.7808478028999	44.1624224710518	68.6362236878875	51.5692670544583	89.1957067078516	58.5457366806014
RXRB	19.4849186740592	10.7557251449981	34.3015225456155	40.1277762019546	27.780241459604	19.1299008338568	13.0677639123595	31.7447051314993
FDX1	73.7351437323416	33.5269574178004	55.1501418912653	8.28974486484589	44.3188937817959	34.6530623137242	29.279172235059	67.7714793433705
CTTN	25.6507949778556	34.146374813757	78.2054882160276	2.26660604771696	91.7667949747002	84.6471464773201	111.676780916362	89.7925291343086
SHARPIN	12.0793266442433	21.3541183959455	37.6016724654865	26.2633934445253	26.6322414957139	18.2172809005564	41.498184552938	41.67830204713
HECTD1	69.2677059839104	152.701187877926	88.3008969705769	53.1981065449726	94.1557936492223	76.5331061777422	30.7468627310062	136.063763141137
2610005L07RIK	2.30356805441573	11.1009602843305	9.51224303043655	6.25505578944297	11.2961924514618	9.40711406234349	18.8474834196748	12.0143492745815
CHMP3	60.1476067381628	231.471188953321	212.356269214575	132.469970383222	194.185427342277	141.55722603543	62.6837393771691	165.207552580497
PGP	39.84401932008	111.457789336496	43.1004798436571	33.3165806762516	53.2519913264633	39.0058732977766	68.7132048411091	60.2983801669586
CBFB	5.48335731043852	6.07873877085212	17.325967516105	47.081582654076	44.05721953003	26.5100733826805	49.6485696865987	26.8396535393852
CDC37L1	44.2401121714604	5.08787129045067	8.94034707294735	12.2882176852955	23.3036275372658	19.8813839594757	45.541518957402	22.4820247999073
SIN3B	48.1566771594673	114.0926051299	88.3771868329735	131.699172647577	112.447636958779	70.9184455854583	184.569994793727	122.66749288633
SRSF11	33.0736719213224	118.138793815906	135.560436072197	110.306188264417	134.115505908674	98.0920966566187	89.949202405877	137.850995220344
RPS6KA4	6.82144672319928	48.4929988860469	40.5046694148829	63.4052812247532	50.9571171649803	33.9587372321769	112.652998387736	77.7920179982208
NAA35	43.3129827993578	36.6049881035769	47.2049107412771	24.2279401712963	38.4485309918821	28.9062368208926	37.5391559829181	31.142866398168
RNF187	179.398787498277	313.425579314889	266.668629763523	250.151894660917	294.136465089964	232.160324406665	245.813380646604	256.9717541569
ZFP91	31.5365373033104	7.58859997093787	12.6833565367406	19.6763674042109	18.3644242028204	10.1109712622004	39.6409908030498	11.9961707137829
GAK	12.994023883762	25.0266618601048	42.6786585203196	61.8601407760446	51.6865266221575	27.1200223997962	19.4734952457174	41.3902988446216
TIAL1	15.9897757409494	59.6379543616003	68.9656280267974	23.3269194514413	49.7759129924999	39.1310507984342	120.628278172942	34.1438787196759
CWF19L2	15.6893995764199	15.673353194656	11.3727215224733	11.9050886480894	15.604620261739	13.2527307451238	29.4666262315574	5.02502871073239
ELOVL1	29.1701512469464	162.400027991345	188.143573478959	153.415163195303	212.647255131149	160.731885137977	162.939999508424	204.199358098561
5430417L22RIK	98.4629542960375	279.604293157412	88.230530517996	33.650304649549	66.41911122015	47.0377120241273	128.012664209629	160.356652561189
PGAM5	32.5750764112065	17.6682973459457	70.0582926255656	43.6558296332173	50.8756811541493	43.4312127507203	95.1608435181899	50.948736211909
KCNQ1OT1	17.6361773161408	88.1769755758764	90.6808825417834	35.9305475651253	79.99276174429	59.0955929406898	1.74469685525384	95.252778560321
YWHAQ	50.6667108396056	654.746750976316	379.989026410664	169.03390749376	484.960534190077	323.215444865022	522.661856469587	451.065496210527
FAM3C	18.7599400159093	38.9245446769838	148.918298356593	51.5305691317321	107.894331999029	86.8763653658795	126.282347616596	52.5726956229571
CNOT1	53.8897483290056	41.6054501703916	22.4024492707024	22.1967385946733	34.1348548369563	21.8821013168386	1.63678798458189	16.1964180877688
ADNP	10.3819332545623	48.0976111456057	75.6256012307941	22.7111437078677	29.0148078625314	22.4039398379572	25.248053535098	23.7986802838075
TPR	116.869521542832	205.103231847336	180.47591834025	173.904223711017	169.256280250363	128.715866592118	173.625140910783	147.641370476961
SPG7	59.2454819577968	45.8070553859788	35.530998150748	37.1041271587517	43.9164357785846	25.9689120104577	67.0403344549362	26.9548964264494
ASAP2	5.7727775563675	86.8763714826097	41.0256328705835	1.56412707653514	54.5923215624012	18.5258950066064	163.372074999779	106.149563220921
ABCF1	53.5018417086608	57.3199851376964	50.1774638305417	50.4172572028112	79.4535196487875	49.871733040984	74.0743377744691	44.2766444553859
1110014N23RIK	10.2973788037264	33.9085050990498	44.3127765840802	61.5605498571641	51.3492472196759	41.5730197937014	59.902573258156	44.7087879549128
NR2F6	20.7484473697458	64.4403089137076	68.3513014571336	27.8996543810635	63.450064069575	52.4976059550306	115.094310228314	102.682140442075
WDR82	21.643257887952	39.5888866284452	62.6556111877884	26.9830113343087	55.4018882218906	44.8081856670792	91.5131945640195	72.8463174014117
LUC7L3	22.0727598878974	63.4252443676216	133.898557273369	36.0141108506169	54.3356554002165	42.7753440765427	97.3145999733475	73.9864907673256
AP1S1	28.7356543110845	63.8563487993985	61.8749638808337	52.0225209055817	59.6714553485043	52.0504164322117	40.6067512745965	74.3504061423103
MLX	33.3565250485096	51.6877517776099	34.214881903222	39.591505759872	54.7498068151467	42.3836970319769	5.41531933307404	42.6405293531015
RBM27	19.2452108942629	48.3948270423179	30.035513730045	25.1620080348538	48.6329257882544	24.7117718358518	94.5737771689677	31.0904533161559
TIMP3	176.681629433547	727.687481641686	729.069060424829	21.713588356117	1380.59476749168	1603.37997645213	2720.70272212754	1123.73304115259
POLR2L	24.35795638693	11.9369401960041	28.0415418530789	11.4294057083745	24.5519890260508	15.9105387865619	8.96582090983991	27.8207135440656
2500003M10RIK	24.405870102857	132.862260281313	83.0230544520277	51.0831920632337	89.5621072638813	65.1629422993355	197.798340740043	93.4651656681848
PPIC	30.3011987509292	27.2493180252316	122.895076265297	2.937934038838	288.067951054693	174.534020371425	104.082260734435	144.809570608305
CCDC47	83.1147289327628	217.937890071931	204.384807167534	87.714648770669	150.922385636949	110.096472874885	247.451511880127	177.597346263877
UPF3A	4.01574304795844	24.3016465954923	39.1029030207173	23.1189725748655	41.2394990351982	37.3586964559914	38.3492202905291	26.2278618172577
TRAPPC4	30.9446216837323	16.8288931993154	156.307032210963	81.6848756583473	109.470782097996	84.373572975149	63.5156705700128	85.7094302606362
KRIT1	6.57916506540869	45.4045493995586	37.2090089288482	17.3368393809052	31.2484795148671	24.3419720249849	31.8830287682712	39.0664117538488
KBTBD2	13.7545258625582	19.3021521837774	72.1791364372842	30.2431348986302	75.1497385666347	18.1146454083073	37.2758677796066	22.9432511727257
SYNJ1	10.3617119495636	6.49838402471614	23.4219108202804	65.7741920968825	34.3778967466847	17.9484182542223	25.6414205890641	14.7139260876054
CDK11B	19.023842093552	115.445462626401	55.8677381013393	44.4523932747374	55.1062164681374	48.2991570708686	76.2137710131343	41.7214123257354
VPS29	72.9674925277303	109.504137961581	117.035754608474	93.1320077179211	148.898542683784	133.39606913454	111.766912171433	141.948822383543
CRBN	64.6724937984985	34.2402687946858	88.1962147071012	30.0921887342418	54.1362411492007	43.4691786284423	77.1523533976375	46.2380444761974
LIMA1	10.8263807418676	7.97250558412924	73.6662444858927	30.2005771142289	100.860265913943	95.3420352874822	94.4857277265813	72.3142372718081
ZFP945	27.7148660089984	35.3896680986106	23.9160630317061	16.4965331864551	27.6753098824709	23.3019892934007	7.6655368506668	43.7146311084386
MRPL2	118.184351057972	76.1003431873634	65.0460827192448	38.0646538217673	64.9936337338509	49.3926150064213	37.1458015044377	56.0786996657597
PSAP	393.835994841267	897.490198482713	1199.55692354302	3457.54455088219	1680.08067837484	1070.83629623729	1620.28190586589	1494.18386251729
SPNS1	22.8696612042719	32.1408571664025	79.8886425768806	33.7675455462586	83.9855603989283	69.6193494150097	61.3631051402617	118.594510167727
RAI12	54.0606197892977	91.2225066433904	48.2698679608691	50.6351724913627	93.5592214914112	78.9419939871826	32.2268073926204	59.0629269878074
ANKRD10	24.4552942738294	181.85180782433	79.6386302447536	47.1056379835213	47.0234705519454	27.5547747965051	32.0433868286797	81.8493783461711
ZFP830	22.6040467278807	71.2799818323144	45.0826355378608	22.5740835245405	45.4260394148208	39.9801673312696	46.2565312409395	62.2874041256863
MAX	14.2866554581746	19.3779867473277	44.6244812476977	53.7747080665232	61.9209789172369	51.0688112920151	68.4480421624126	41.9783596205247
4933433P14RIK	21.0308438392844	3.04257259854262	55.4952904361079	37.2024901346211	74.8046631293834	59.6035941241474	44.5940300844877	37.1163552233392
UBL3	108.669942121012	104.373358128498	160.297590233646	263.514411814561	227.113064023374	164.218330422236	167.121035501914	192.173485765217
RABEP1	24.3867321814657	24.8099504011937	29.9529616574072	33.2251413148544	37.2744644847219	31.0369399064371	18.7784041385271	32.8263503997481
2410002O22RIK	31.4532769276059	84.7760742403614	78.8456522872589	29.1562731498079	60.9799547406405	42.1558605186036	47.8699350765659	82.4652884733865
RBM42	61.8573125177542	112.246193772584	142.159411632909	138.721870935023	189.753484548618	145.701977453561	243.304965617219	188.000158574414
MLL3	23.6103811468603	45.9500126166957	37.5840618644447	43.6325797661939	57.7244696645371	32.7796772306707	65.9783052357368	38.8988640004654
GBP2	4.90700494434761	35.6702344114063	212.604947869626	46.7774457736749	283.830825791454	114.195627797914	300.444118940738	43.3269161836491
TSG101	78.4432400967083	55.2988008193197	113.192008283419	85.4529012853047	111.805824029158	82.8770168679499	104.357110095007	93.4305919538008
WAC	20.9566043500998	46.2043672642091	86.379156969051	51.1147512385358	66.779759394863	51.6966785626919	116.934026950172	101.097040095945
DUSP7	28.1133903699096	12.0517809392021	12.7020411235334	23.2358004919564	41.526571677367	8.65215602149846	34.0106763510096	9.32247552521578
NKAP	13.8309922268653	24.9373781525143	41.2658990580721	22.4629639678008	31.7995848144999	25.0572702256809	6.68441258195481	26.4870401806093
NDUFA4	1241.9804831765	147.685025145559	197.40151352047	85.5778493668207	163.669782211644	88.3125818171934	112.545722905275	12.733170057185
PAIP2	287.601710889589	366.220036024497	261.19490360203	162.218604344119	263.01773173718	212.20124558354	242.622729462241	327.836757484187
RWDD1	89.5980451807814	66.4593457575506	36.1249086030994	29.3592539289678	54.1556998610661	42.5555386127764	37.4031389939516	44.5360280225258
ECI1	401.536107330592	124.097844604776	89.6826667855622	36.3282662592125	87.9523941342625	64.2762470719017	65.710899732065	71.2137422708351
NPR1	3.78908738059843	2.0264852287768	50.7837099749166	3.4117163816902	53.8382254821072	23.851068019286	0	1.61104249885304
4933434E20RIK	213.851373094441	136.217519567814	220.897457020334	109.80192828801	158.001892781294	132.615095369737	160.834359943119	70.8185091954003
MCART1	39.3883976839058	14.1242770369183	54.9616514136677	32.7885604952039	66.4616187265116	54.8584675691407	83.1411536771475	26.3015906670644
GGPS1	23.1103874070536	70.3683024069612	45.0630298442326	19.077662186389	68.2435414630264	54.9398361450497	51.6865337216959	98.2451901685332
BAZ1B	39.5795020337603	71.401347315058	97.7329363780769	64.884588794055	85.7318676990711	63.7659838908772	88.6082656928654	117.340402979772
CNIH4	75.7015371204014	52.2582609117554	47.6831072874158	45.0062375038823	63.5090815237588	43.1947477035075	42.1365335041193	68.2216224430932
LSM6	48.3607378824363	58.416155851357	45.7860912475023	33.8654929559503	57.3465185197306	36.5432774699409	41.68820816253	47.4687235378053
SDCCAG3	78.8005805219351	32.3301583898043	60.8571677244356	35.5422609505047	65.9447295154301	48.5213578567328	30.6667610298851	65.1890124489531
NEMF	48.4102422795085	93.4452534630801	72.4903370531282	53.0739547616891	83.261486941033	47.519081186026	72.5487125248149	67.6111595048232
YTHDF1	8.61507336614677	86.2864401578879	44.0572118943619	30.4266462759573	46.1749004173449	27.2341329334767	28.6267455805368	46.6838086708181
OSBPL2	44.7997805797673	38.4297027423474	26.1265453923248	24.0014177719256	40.4079050165771	30.0405481148978	4.35103833672877	33.5118019363473
OXR1	81.5524797358652	42.0067133497414	93.2859663975264	43.5491153791296	93.2249187377385	67.2961673309071	66.208237473849	102.488986569206
BC003266	76.9850300950714	129.698395301796	74.200191058399	46.137369413783	66.4653665178518	37.4467802325684	21.1313165507471	95.3757318760774
TXLNA	18.9212648760839	74.1579310778012	58.4601221624416	36.4132920472818	54.1290434685927	44.6736751665981	82.0267425296702	72.9701319177813
NADK	12.4553886575763	70.2986054595311	117.368887131516	157.237312559253	155.568221108204	109.454086888845	114.740956154237	67.8230461163212
ZFP445	37.868824253605	42.3996362142326	35.5359196086434	22.530903859144	41.616873144116	26.643698506322	15.1832351819087	38.697391368547
SAE1	54.4647776815209	217.761558607473	142.134089811515	59.6257830575529	123.201829565109	102.481129251866	87.9187614041413	95.951200044613
DDX21	5.78740836232379	3.62583236045069	17.8597295336264	33.5892525768642	21.8391059068411	14.4701391568561	2.32768023764174	20.7023959689895
TMEM206	9.29217561733654	7.8097318909982	30.7353271482846	42.5807477878699	37.671454027798	10.5017531303013	25.8504609137997	14.321803288007
BC018507	25.9927196877527	41.9540355103822	19.201593250591	17.9682711291975	21.2194774046076	17.3845840291241	18.1457261779915	25.2286918378648
9530082P21RIK	5.64604120597031	34.4927066239032	27.152032181338	3.75203943334024	79.9901610103493	19.2213984366706	26.5175240194584	25.9948496545535
SMEK1	11.7440243451019	21.0635066552654	43.9475754495042	33.0488732166606	43.3116876876446	28.485256051986	68.922530543264	43.8142699832117
ZFAND3	17.4832876835793	24.5247751596393	20.9844717698422	16.338136220626	31.5054921121224	21.8476796964044	13.4901976664667	33.4200542149966
AFF1	21.0901780723656	15.3808210844442	24.0885821833952	23.0464599997376	21.3065360902148	10.6168399539945	10.9949704125151	10.1077085271511
UBE2G2	60.7971690088269	102.272152979063	144.835690658938	87.9079856695817	121.057706055004	87.3631536281134	54.4641416355487	80.0988070319981
NCOR1	93.8248779656737	257.749100173372	175.122649019836	114.295444779233	162.154757895342	122.663555075403	145.582250248027	198.493081429757
TCF3	3.4125606033771	1.93445431001048	47.5917493503691	23.3250686061199	89.5700640366022	30.4397620105851	37.551062080463	31.315174060029
MRPL11	57.3749652147369	20.3353836191841	37.247334083966	27.694897616182	32.059203828349	22.4668664584301	49.5208590029534	22.1307037842626
EIF2B1	42.0276927907929	66.5590961286871	73.1437011998127	38.6405732658331	52.0272860095212	44.5813373453832	0.229191161472049	49.409789245398
BAG6	28.9192890271512	23.1045421276684	15.355620947977	17.3000858240871	28.3682595007459	12.5271780858867	26.3068621052533	22.1476183936356
IRF7	11.7637017171316	0	13.1493658967129	58.0266935212347	93.003364913185	26.1644417386372	27.2902092129343	30.3278750799284
HDAC1	23.4175330061297	139.727728375031	219.128741754311	111.242563873715	173.486030786137	140.983604303091	196.966248682792	192.187186663275
PDCL	12.9515839994352	52.4680496611387	53.879655347403	23.6833692095032	48.8811321811494	37.7409021091308	22.7803581949823	35.9683788847777
RBM3	36.7857566243863	76.7849102039166	63.1235821978376	75.872689205088	84.7267217967239	57.7254759407191	47.6025419750862	84.8542640460313
KPNA4	16.8241093874243	27.5446267271892	32.9178428973747	36.5882797317386	42.4731621583322	25.5708988542132	48.9668704063178	61.6676548636271
MPRIP	93.7864412340891	332.71442259166	109.419391386405	27.7585619984821	213.670606353631	95.0514985571814	106.975875575847	423.590956959636
FBXO8	41.4762604947987	81.4658887056852	47.8764028689956	18.4507243462833	62.1133594044271	39.2404015915575	6.34240085241867	65.233732188693
CNOT2	153.827493314989	21.4124152388088	57.1318496555356	45.6846458021755	64.1192340834239	44.38074812035	64.2504460964705	40.0185259237763
TSIX	0.605866847080339	4.78001405484495	12.1252286956489	4.6364045142763	9.22231897683539	8.21468713279995	3.85946199709719	5.2185674321105
SEC24B	9.70591142398086	51.1665963698814	27.828650388937	51.1230703829797	54.6979991734625	33.7386839721765	73.6739776919392	51.0053977744114
ZFP68	60.5829945172771	72.4113937398682	80.4294410588667	31.9578132748848	65.8378678083742	51.1575999301451	69.2534707878102	94.3976918239041
ZFP266	36.1660465797828	74.9283545734283	59.0215924544983	18.958787388021	74.3470287842856	51.0310715893561	61.2817762078685	79.655068738088
EIF2B4	26.9519446978389	34.3970033062622	29.9123678775686	37.3228865588876	47.0968613017201	44.7654626902624	51.5116851525269	43.5286949918542
TRIM33	10.0028922589974	13.0127127510661	46.2152369394109	14.1157152493484	19.2460740449494	12.5535696401994	16.5089470152107	27.4270567671142
FBXO38	14.9712310865478	5.21113921532598	18.6409318147079	34.5103728838412	32.877130903242	21.5174804910705	18.5026803474352	33.2031293576584
NOL7	57.9930355280093	88.9735712570147	68.5460259711233	44.8791120790235	58.8967319620469	43.1147571688771	64.3692347002448	47.2933781165961
STX12	33.2246831702631	62.6961750545509	123.726894370131	70.2645190255096	243.329808199894	84.3920502289177	31.9294156925201	176.739103807963
PIP4K2C	19.9219390283141	27.3222213519182	27.0725744698233	8.62047951859528	26.0574997750971	22.1699334570642	28.2997060030183	77.178309057994
MAML2	10.0532128301775	62.0947164785025	75.7652167178771	29.4883504922253	61.5910163184268	42.9722937555826	86.6328825991203	89.935067643285
TOMM22	61.6506742317428	149.781776138721	83.0114681002106	92.4942549012964	100.643372076863	74.1175415098775	117.286490571371	147.403039627281
SPOP	221.690684363122	383.974820787215	124.598894408352	126.929691526366	185.132612028844	129.843785519684	30.7308363904671	116.140748343502
VPS28	185.517082566759	275.540707056644	160.933157768278	156.95917349521	226.728809299061	159.997079444975	136.681532799356	204.185505099308
TMEM66	338.399850929047	342.873343704643	457.302608489245	297.493061123017	444.335806040522	386.334898377747	775.20518989523	405.948086163672
TPP2	33.3876031076106	8.01164688984842	43.2722624969847	49.1641897044001	43.4829719920818	26.6882205667044	12.6213811822033	41.9680113017044
TROVE2	37.8631789914197	45.3782602466194	57.682182525422	9.26628723458016	32.6890137268305	28.9345283935521	27.8917678172764	45.344170238806
DDX52	13.0617732310039	46.4504926991798	34.6915184522243	23.6735434601852	35.0884355226941	32.4530950930058	31.8981295387777	26.7558390010117
1700123O20RIK	20.5722218587484	78.0689596502707	58.541685484413	26.2348544354531	63.3850651527576	46.9968853190822	45.3357651807614	60.1588706880828
ISCA2	129.642200373621	50.9863126146802	45.6834712533737	43.6479802736267	73.4982572628363	46.9946565062368	27.9810224183209	71.0397392782942
COMMD7	31.3549754116579	77.3048863686404	67.4795775701377	75.4415479445825	70.682832456267	50.4860667795534	59.8069277746997	68.8587731672847
NEK9	45.4203255449092	49.5014686206427	40.6969373454557	42.8177232161479	50.843545015364	28.0422600486005	10.6633386261734	62.627640480937
LRRFIP2	40.0028525391026	60.8286143869823	21.7890295251627	36.4511273451822	40.5386213979309	29.0891623815525	76.8384814536455	61.947910459902
INPP1	4.33577837937044	9.57643354365069	44.6574898414076	14.0112168972606	89.4955555600585	35.8076730997924	26.1459812091561	3.03132378018198
SEC62	47.8015288571494	38.9543136485227	168.070435298576	49.6041992459907	117.135280767779	110.90461230503	79.1279012036804	110.572397596338
GLS	19.3548110115934	19.7047484554775	120.381977996775	27.7195378691313	49.2215380888166	28.9135625522696	2.69187296062174	64.0415740841814
ALG5	11.0866502559162	33.06165411132	45.6297598669852	49.7001542642191	65.2203197841093	49.504729876777	21.8835711119176	33.1086690264092
D14ERTD668E	10.4459028307852	55.1887488275944	86.4421169737318	47.615699621403	172.741828635679	72.9664406277448	20.0372326394207	134.402582610954
VPS26B	25.1854839673874	69.1712237214347	21.9005641801622	25.645497514276	39.1899789018504	25.484793410395	64.206710628304	35.005738817001
ATXN2	35.5545169652387	25.0956325076943	20.3809037763162	13.8369336020672	27.6439297604339	18.0663428426332	38.8133862434514	39.6663214519798
EIF3A	156.028711238739	199.487714495543	240.721000089115	191.98236493043	255.371824585536	194.545519607444	173.415293349911	153.953729481539
OSBPL11	8.0773660328474	13.2892292655729	8.18290876783784	40.7940845448546	29.2466357083576	12.4508535477989	24.271959994866	27.4795691586108
TRP53	12.7020976799835	74.1722090275082	134.58610999808	108.285730858728	129.625130418937	99.9319206020506	135.08452846964	121.353030390625
DDX47	45.7585120269647	170.392136789341	126.029441611425	98.9050248494886	118.378932395228	85.0021841048302	135.746261091512	101.445606592856
PROS1	16.7215178911246	30.8331232066152	219.205139559974	108.896113880034	177.281062799256	141.33401581427	259.760356528187	202.088057071355
VPS4A	79.095288284533	144.51267324953	81.678762554203	53.1893174394426	84.7847397830523	71.3638111587701	166.094482099019	100.157203069839
RHOT1	74.0270256320799	96.0891597179762	37.7120540038299	31.8462783146241	48.7825663459825	29.873450904108	44.8093571083802	94.7586319307127
DCAF7	36.1079753904586	51.1494062895473	84.1727162179616	72.6518364377311	73.05919136965	39.8160386431722	50.1565334628539	98.1589307269257
TOR1AIP2	35.8985342798022	77.318607883445	102.581119698311	47.8817266019062	116.721533463103	83.1686750642208	125.109282072908	156.19352870804
ING1	9.22390563711308	87.3485561592425	46.1724126466475	19.5920807790263	46.0453515237414	31.1331231951634	27.2367399325761	51.0895938286851
ITCH	13.2725551168515	30.3225985696355	13.251949702491	27.1958753052733	21.2411178262045	14.2417322423471	56.2485209250692	16.9442094252541
DDA1	55.0297600002646	138.20643781566	82.0988352279182	67.4857301467983	108.105146062043	78.8811618747611	63.2320696900835	141.832501384071
ATP9A	29.3376383619438	42.3569730761946	59.4269997912165	2.90649233351108	63.0113443701932	71.4588023362919	190.004336243995	41.4220101917222
CSTF2T	19.3610950208763	33.3417249706134	34.320272700624	20.189450581019	39.5739827776297	30.76848702482	1.04441863287947	37.0982595110123
CLIP1	101.764738838175	164.71148137839	46.2962129747888	50.6479727471749	91.6399570847883	64.4175344015354	77.8488632360792	107.895337720464
AP2A1	8.19996167718085	13.0869673983979	11.4253818128756	11.2794005185967	15.5946859422525	12.2152682416982	12.1010551188541	28.7524162990635
BET1	29.3558648879237	44.3326323097471	52.9064496910736	28.8758901247361	51.5788639757433	44.2845688701506	81.5226300697918	32.8881943183485
LIAS	64.5763525092177	36.927867131852	49.2996576493957	22.5952744370522	53.6440436286895	40.1168593888053	0.239101513895145	65.0570223390316
ERBB2IP	17.6190767818828	10.0776045135751	41.2950439559523	64.5723411474041	62.0323537210812	31.3165530189622	30.0613783054757	28.9271701555538
ZMYM2	16.9864126925441	23.964335285635	14.5896321300313	18.4367420940221	33.5193884433197	19.6257956904071	19.5096307812499	26.7458293605592
NUFIP2	27.3533323022418	98.4668133218228	209.825501574787	96.3290323294916	172.262455842198	133.438724680505	161.606683036481	133.404957117318
GPATCH8	15.5757574827531	57.7352427709523	41.6160009512574	35.849072679943	53.46453727382	36.030433831046	30.1521356518214	52.9973192988684
JAG1	5.86996609329633	217.5932910959	74.1983655553892	9.20179300387585	79.2586834828579	41.5408530803206	177.757161510023	247.925406971024
RAB11B	171.633023540136	321.707415423992	198.291827170417	151.44452658152	221.151106741433	190.525064886073	163.004181462605	233.313568261864
SYNE2	27.0560302479914	225.151581832891	75.6866115065068	19.9323925472838	143.206927537602	57.3696479409617	273.064533068548	181.953425705615
POLR2M	380.332749733752	318.154588859832	300.8442428567	88.4032018272642	232.022027116045	179.725261258492	167.907135392719	206.500367530944
CDC40	13.6705621871988	43.9718761935153	28.152164981955	38.0297236219198	36.0660333549173	24.7745730564214	29.8138870334138	52.636225207856
TTC35	139.782063668816	93.0564247936041	51.1112121975828	45.2189183455084	76.2656498774344	53.6057845944749	50.9213101676952	55.7153262516334
RHOA	108.910038382626	485.367732837451	446.123203361556	663.990008525556	723.880510553075	514.819127495858	731.60653020283	624.279234783632
UBE2R2	141.791358512774	120.160416882781	104.063845656026	70.2314594953438	137.2610325894	104.447075150945	61.6436421054203	63.5180671052855
SLC35B1	32.4316954557334	181.058123487492	80.8947644510019	46.1789646323328	102.245924040011	94.5455416653595	21.1094579396387	92.3662828145951
1810063B07RIK	24.0062919331723	82.4346363528383	38.5772842631275	28.0217247780645	45.264026428897	35.6300707532761	49.5716509912018	34.3405976390715
NT5C	11.002184935811	57.7089013085352	57.4179738877946	49.5458049013117	55.8674255454645	37.3176751339901	96.1742375421682	23.7745327924238
NR3C1	42.9260607356768	165.794252200524	186.573321157825	147.368950139196	235.27144389696	174.565393696456	275.657015686817	300.005494012955
ELAVL1	52.0141229027351	98.4827290263217	70.9911109591918	71.8280392711569	87.2861012418971	63.6031743935082	74.8942160251728	93.1652819468274
PARP14	5.07837318438689	13.5339511576175	38.5754220487988	49.2550692728574	80.8017482226789	13.7284247698832	63.984960245768	12.2819098256807
PPP1R7	26.2436980888679	59.3291346571149	40.844756766748	32.9700531893535	45.9799224302556	33.6943974799218	15.4474837329802	27.6457342881425
PER3	8.58987471890805	30.3335988723043	46.883953024521	10.8780740395576	43.2283010657717	45.0378609762843	36.7320261843831	52.5209411336166
IMP4	20.4443930721182	62.6974255732158	51.4819685276854	84.0485583004762	63.753203305347	49.8337560269411	61.3667914000538	56.8787071699332
VAMP5	51.1750015335821	2.70057259876622	226.399986705159	12.5257948200501	93.0298008501625	34.8292602421361	56.6543211034111	6.6890325228469
JMJD1C	35.9619826318876	57.4696758033195	51.6635219677386	49.8914283409104	53.3373789930557	37.0682770273671	12.1984925817594	70.535129858911
TXNRD1	28.09234119758	59.356524996967	30.806112842471	31.4468517497627	37.7034033885071	24.7405576511455	24.995464523274	45.7414005203992
TRIP12	40.0970088014453	62.4836545507111	54.1412109892222	43.6229159977678	70.0324687486261	34.630739842499	66.1471547461882	56.846254247056
C330019G07RIK	10.4161942757496	44.4923345237462	27.539789844833	46.104615665629	42.9092693983548	30.1711567212272	19.4449273661441	44.862010452526
UTP3	31.7691875545451	38.4316888828277	57.9815297260421	35.1724785788698	52.9055272356137	39.358323360622	1.47595052211974	62.9327500179427
TUBB2A	22.5446264707305	81.0522943298118	91.3865721316163	128.371605900026	411.472427459529	295.564082479853	227.842230517731	107.864598203842
TMX3	9.8574960012755	42.9817615138565	61.0569356635579	27.7066195524753	60.1154741413218	43.8087181324805	68.6401359143386	76.7507982347911
1600012F09RIK	52.1336274119745	55.8017524653598	37.932388934287	15.1629564201631	34.3650166913079	25.485975738807	12.4229653581274	33.4299051965376
RAB10	70.8565377481636	172.471289735338	67.5780305776374	95.9744413956942	128.578387774449	77.0815179852702	179.652744802117	137.250576395923
CWC15	46.8803192909349	71.5553883866476	65.2727325896802	59.7254556869677	86.5161240641753	53.1831043653407	89.6988472567441	67.1383825152573
GSTT3	7.93466505672649	35.1840053643154	85.494603948794	12.3420758365627	83.5534376474131	91.1092077757879	31.6465366047882	27.6865120594885
CDK9	39.818725249258	68.1852257334735	93.5582450192712	112.844894987693	92.4029205655076	54.1837704828488	56.113153590806	113.213505212274
TOP2B	38.5618375632743	108.965015855586	46.2739842774475	69.6216109099617	88.3705877308518	63.6964466469193	118.599073892019	107.247308027979
HIF1A	45.9871142647379	168.971044062137	61.3762353113833	58.3815258975522	66.2242065498569	38.2846730737526	88.3734089296422	98.272207635096
DNAJC14	15.6258046158715	51.30215297069	13.7345225845781	39.6686886354241	38.9628034310748	27.4950561133703	27.5868136619788	34.667479928245
STOM	49.445877420157	213.759865754401	2.47789555153194	80.3842832163663	93.0075788903416	11.059401765998	6.81249083028861	92.9677491558033
FAF1	84.156951491434	111.175137169191	23.7517540560271	31.6291482401135	56.4570296215106	33.8693356485132	60.6680045831899	32.966058768113
IQGAP1	20.8556383969947	832.137264776594	350.292014460916	508.616883432328	300.844427284937	204.430073877759	352.836792281775	289.117421397974
ATP6V0B	171.610125180989	198.763720908277	119.29946284363	366.27492508689	227.469130558201	137.859039845501	110.61568882857	168.826377138374
CDV3	102.36495909609	99.143661363759	223.550930105194	131.286198771639	251.371602432729	205.672382258405	130.068368637653	156.232718809542
CUEDC1	7.06914520945382	28.018886225427	12.5641028218268	2.61558125058497	23.2675438857431	18.7813339594404	32.6983537590446	26.4049399269569
CIAO1	36.5975676636813	113.147726762135	108.543378220779	49.0729704442595	79.2417691896828	60.3561151972309	36.7537097539131	123.652352018193
SF3A3	24.8219804465754	50.5911201560898	104.048742419315	65.6697134385771	111.42394449874	83.0288990511304	127.189453289278	88.6918720815089
SUB1	88.6989058345661	113.497133159741	154.990784835723	161.751710985943	128.072694679837	82.7764357378704	96.6183948525583	114.235504234899
DNAJC21	21.0839438273152	15.9305495874115	13.7262962892871	9.22114800693947	21.3516913843203	15.8771069375626	2.95159241676721	36.5147929907625
ROCK2	92.8036089467698	115.419471058648	103.036918086276	69.192987848717	123.439694248502	76.4032172580599	324.42175785203	133.013555108964
GTPBP4	20.9120246159596	94.9246885727006	91.2183564368335	67.378236681424	67.8097714664188	55.1220304934875	96.0302929216039	77.5921715817701
PSMB5	143.207827162101	187.552678196197	118.405746118713	112.530299629059	141.174693214011	113.08234664042	137.754870947681	158.546929400738
TRIM30A	4.18278554064551	0.0670974852278634	56.3438034196329	126.203423294864	109.751409977448	23.8956304760133	0	17.448011210058
CDK13	4.41003845261812	13.9377781092001	20.3887078900635	24.9873938004217	21.4033804401782	13.6266200843352	34.9850662258977	20.3591418598039
UPF2	17.3987183484703	41.886623968838	25.0332140153486	7.81617570221875	24.4121484424216	10.771204674605	42.6860129182116	27.8938168257065
CHERP	5.26410193160419	18.7513543926712	16.3340470055721	16.0129422158948	19.6314319657222	9.55282071056337	1.12985350467292	22.3402915050782
MTIF2	26.0020028391017	23.4666929727879	23.8266699140101	30.1980894444661	38.7791137908313	25.0054149076016	23.7273381310531	32.3688250292066
FIBP	34.2423442826058	11.3588946278099	47.2858550493573	36.4075442058163	44.1264730869657	30.1299570698403	18.0728606794764	42.2355747830862
FAM174A	64.2776425105929	67.2715621937687	77.4285688134662	118.447840799089	104.493326094348	62.8838891180644	34.6276480994858	130.195920668926
MED31	19.1735334767306	42.5568176768648	35.768655792609	9.75938997748771	31.0175933679547	22.6929970811607	20.4573695868405	38.7946167079447
PTTG1IP	106.804756871361	305.589706758591	851.304851022457	159.522158038517	482.419804958308	427.60028450643	493.077208342262	510.97042625374
SMCHD1	9.37976205409946	23.1768009248868	39.9156885634718	51.1619165687048	42.3963634386199	32.3059014569534	61.6136981908272	50.7529897880658
CHMP7	32.173906571314	90.7637645284585	94.7818215925949	34.046402332712	64.4429632198029	45.9587906623034	44.1169446830936	62.0172541628183
BRF1	16.45673793701	39.2805078236157	44.5840591520338	20.1938495662196	45.5405648388364	39.7104319704411	52.7748772362965	49.1376727480847
MED6	13.8474407256349	14.0482851417177	53.020673498765	16.8904654687801	41.6129304178449	33.1474936390081	82.8901875764518	39.1980084147464
PRICKLE3	7.36245297910406	0.356704613984309	5.96751241003452	9.12140990389555	69.2638524843657	10.4405636567507	0.821196584530529	21.2174681915425
ZC3H11A	36.2375624393619	58.2378206474382	121.395305158345	45.983191531667	107.74611360521	83.6701212227381	78.9334299923812	110.95161804213
PFKL	126.1544706105	319.403053798319	124.834416573257	56.4216984268394	130.140887389089	24.2944414767465	40.033125491234	165.052463136067
SLMO2	91.1298238164486	54.6063001329576	33.645250333229	36.9905064033496	42.7450104986167	31.7954681763467	35.2709881955325	57.4704762602421
BANF1	113.115904297328	166.450159779383	124.840983871518	75.7091973233069	121.744036973702	101.691635559235	52.3039692800842	153.526260176905
STMN1	8.08231410631727	2.61658132770695	18.2724633810842	34.8008753720711	47.5984158919341	10.2135686084869	278.497167553892	10.4767663381743
AUH	74.7885273293939	73.5636265224169	22.9384579679241	25.0516817420835	42.965385630251	34.1629970286767	58.9718961516452	20.795953409169
YWHAH	109.386787218644	246.798178050088	249.262416015128	651.487000223682	493.851805094385	251.224580582708	494.204361498688	221.375455208627
TAP1	4.20144368915562	22.4416150755487	129.133495778126	111.581949148472	162.857343640564	28.2456584902929	76.478056090329	49.8820518662068
ARIH1	24.020357479226	56.4726601610818	59.922672882924	30.9398361222464	30.31910708045	20.0851134414035	48.9193607208427	43.5108290612727
COPS8	134.509492350118	244.187318342147	125.227288711922	78.97440473696	136.689853767772	100.159203906001	71.4464973089791	157.67136015649
TCOF1	5.03016590375031	38.3753903184546	30.6776044238321	49.5131018574919	25.3675751376207	16.6907091320411	49.683288554486	14.2095448528591
RFK	153.13510629411	142.172936046733	578.831799328779	94.5995826525971	180.744209143261	97.8992403130283	76.5050497735622	81.5322678764056
TSSC4	7.55697472960234	70.348083517288	52.4942807146343	29.4789302731847	85.6276432200584	72.4759772111157	53.2086875506314	82.1063292455063
LDB1	11.4728666499088	45.9237129690136	41.9757165222734	23.2666882153389	34.9096945473587	22.3520189837708	2.98556558428272	62.6689424294604
GCN1L1	24.2508344370808	25.4236205104684	42.3865537547546	24.6795322447205	38.1310126213824	33.0218365780978	24.2228253217944	29.6371875484273
UBC	139.149096099531	176.156206219368	183.817894464722	203.92487852682	213.559034055615	178.198838994354	228.95443589246	175.815851187561
KCMF1	138.884798557936	58.069427085474	44.6045848729375	42.6822274378542	59.4795222328336	39.4895068528112	73.2243984668558	63.1682566950945
HNRNPD	11.9558457800701	48.0880192147443	47.6218288706921	49.9669487527172	46.7522177939702	33.6592952598005	48.9073129840265	65.9111585345135
CUL3	61.4470926454456	61.2352608625798	21.4467242675737	17.6443892594864	26.9798992284272	17.7535193914941	11.2679035176093	42.4755285972505
CCM2	16.7813704065611	10.9959902579901	50.0267662198631	93.8274610619281	62.9720403332952	43.5514521654451	28.6579923373112	59.086388709724
ATP6V1E1	119.080730079935	140.033358228596	101.454218915265	117.357067734495	132.369531099358	75.8625817737156	44.2297709853182	85.4160769962473
IRAK4	0.514591845365407	31.40004619398	36.0926522703039	94.8023198357044	48.684545381948	24.9543005446525	55.8395208258945	18.0675346994797
PIGQ	33.6701663512004	67.9911593783899	37.9160993924138	41.7823241816396	68.9559986669489	40.9387706300915	104.339385822402	62.787296907147
HCFC1	27.3452749423485	64.1447648916626	46.6215310182697	32.3746219835892	54.7969519745717	26.6687823512676	46.6478563350033	86.2030536750542
AUP1	28.2015701800896	113.068417724363	104.562936802792	161.515576000208	134.205247928864	88.4055326420999	77.2352367269709	100.629209326794
ST3GAL1	4.4581300800751	11.8815790763964	78.3193408182689	38.262451439924	79.5062064536436	24.6300534215543	25.8107776625702	15.4773273801402
DCPS	49.2285713631546	29.0585052515031	68.1481398794705	48.1288045903219	46.0801689794959	36.4803868180482	53.2207260675236	51.6639834798971
LITAF	21.8609592128316	403.674913222619	139.170423151028	441.29157142199	350.907398470508	244.928414494907	332.252248469874	377.18208924793
RNPS1	54.011954358082	92.5392898934303	66.5565208469847	45.3968822365625	63.9859027431116	40.5937499177123	37.5927106387931	74.6209850548406
FXC1	64.0800630113269	26.013160266038	41.0280852686497	46.435321717439	64.261329401084	37.0422856040336	17.9894273688331	37.4998692447829
UBE2F	45.5548070633566	47.6018674737638	33.1382062540353	59.7158815049282	43.0566872577024	26.7122218958806	9.52577413281973	37.5817900175506
FBXL17	13.8471273477627	57.5542889613847	44.7734784162753	21.9078607236735	36.1026333910487	18.0256796284548	37.8048341313122	63.2174338867694
YAF2	34.2631388530499	70.9276166593131	33.2367460006728	18.6275002304112	57.1073736237079	32.2933314130251	65.159461523603	85.3113598683328
ATF4	34.3687634069848	113.611280672445	77.3624925520358	98.1296790628604	117.941658919332	95.1003002410204	98.2336814872485	112.400104636721
NBN	61.0886888541439	46.8566221494914	22.1444570426621	19.4734873235439	42.4368025860482	26.2408580053006	8.22247698681426	66.6636520754587
PPP2R2D	23.2472416100876	75.1726092255573	25.4566884975837	24.1588525015942	67.7380019037305	46.9947863244514	33.2031516353503	26.3708531511261
IFNAR1	10.4675501685785	28.7322655916159	85.2770997591475	134.339745760505	96.0783407390613	61.867590090971	39.803897330249	54.632091500377
XAB2	13.1997375048335	58.5947801709559	91.0484512149712	77.3503218270619	107.083443399223	67.7139283131701	148.167160605712	92.1850208365347
ARID4A	13.3564317751289	65.9132999058951	38.7126639100939	72.741088221948	57.2098053378794	41.0476931604206	26.5596316515008	86.433235679249
PUM1	23.3398196559854	56.240490237558	54.1207597528812	51.8358229519022	72.276430615338	43.5277508169297	121.897847381457	67.5776727491053
GMFB	15.4029231739761	20.058480177115	55.4037968244712	39.904925144439	52.2329161230021	29.982923218619	16.8333923380122	33.2446618701866
APOBEC3	0.80233661934762	0.0753083375480871	11.0000916005169	97.8898853490591	57.9231782359399	13.4682639562377	5.875065769995	5.58837397959994
TSHZ2	1.84883598713848	2.10208443187638	33.5219447724126	0.153691879355068	46.5773466764963	16.2658122083108	0	25.0905059708917
UBE4A	12.3106362940741	37.8050718226385	20.6638471695331	23.1003555474584	30.0007994006677	19.5962930471152	26.6186115218677	21.7437392274734
E2F4	32.0388335972954	13.6752767061514	37.838238263402	35.5036990012525	44.8248466543817	31.2022594342628	22.1707067792846	42.0310032352481
CLK1	40.7880780887197	61.5513120296565	103.566708080446	115.98093856925	91.0787336785478	60.9124936564403	91.6018425031441	96.1650931566308
SRRT	26.9839369283356	21.3660885919123	35.3090453184118	29.9701568101473	39.5014953466739	24.0885610807281	23.5716357609459	20.8133061017332
SRRM2	47.89410975729	93.2712679763648	152.825773167532	118.910379779827	160.920303222827	125.852927870003	171.749781722367	216.972875651943
SSBP3	10.4293359513193	19.8572043676511	45.8517506338496	15.6835396725044	33.2823921725375	30.233067179359	20.6035749780784	24.2544016304019
DHX9	6.43395056507335	20.4515927496497	14.7334456461193	18.917388001529	22.4019544746151	14.5002830792163	2.8820769782917	23.3567679301664
TRIM24	4.85707328555495	16.9573325361796	25.0154818227806	8.59668620599536	33.1321990273694	6.13495694423796	0.926740636446375	8.06961324436503
PDRG1	178.859058537186	122.023658025445	97.1921267869672	62.0829677869074	91.1363325878688	59.6074822527207	210.15869266116	109.528298000143
MEF2C	44.1401831341499	820.433680590963	89.7610963686136	210.150981803967	204.6749882203	50.7764865031292	22.9826293198997	285.615838199045
DOCK1	32.3787616397858	18.4029674110953	65.8222599728321	29.6682894407288	103.123464757408	49.479491332031	60.147625813487	89.1705463247428
CHMP1B	25.7616090240102	17.5496768538291	70.1926800114346	48.6649623593029	52.735234987816	32.7935507910397	45.1341383757873	63.6074610781256
CDC37	150.302774623304	163.410778279549	173.550863109731	167.966779782469	201.005343461286	149.33136295713	161.437116431217	169.095584440936
EGLN1	129.066657481212	4.10098733449311	15.9751032686427	8.05923780234259	61.4205231720282	10.7693498282973	18.1399069062018	22.2940491819375
SMNDC1	5.82510907034529	20.8852573385918	30.8658304589281	22.2475046021251	21.0081002707546	14.8575532725935	1.93452999824453	20.1254531346554
UBN2	17.5490227753858	43.7089358944607	51.9831263057544	33.9655538096606	61.7849829632158	37.3385821928557	21.2898754209932	59.8842866626687
HIATL1	9.64633970281163	8.48550922945144	39.8159549113414	39.5272459506069	52.5124524260651	34.6262896912928	97.9588307442523	83.7569460812204
NUDCD3	34.8317200366389	45.8953324583119	42.0169859968472	36.2515223217601	64.7858921361486	37.4233342900801	71.1851944259713	44.7031621186687
GPI1	625.759246114829	889.798470498519	294.391306343123	409.338414053364	339.092333390531	212.866919332768	47.720364764769	450.68851527687
STK3	5.86725413356795	54.2574160687167	39.1980768640643	20.6135454359896	38.6116659045702	29.0669699640526	15.4565772602405	57.7097340638229
NFAT5	16.0070800186532	30.7118175520646	53.6632842414226	11.8724433610637	44.0752056669511	30.1400201535323	20.4203583972936	61.3995698696773
RNF216	12.1123222934666	123.423182202497	50.3554827682022	51.5733527178505	51.3692046167803	34.0031267710473	39.2930526766042	43.6032256098666
IMMT	539.742676715745	173.242966730628	154.618786468836	118.786084639895	180.866016819756	115.136372327757	246.73815611655	191.642175087135
PRELID1	60.3876326730498	209.138273495644	251.603605025011	371.127788078553	282.023977111967	209.618680601474	220.650205254829	295.536742259929
RIT1	97.8332479361891	103.533515111338	115.759259486293	80.3954926151193	105.689772576187	63.671476097074	128.021592035943	130.794014048734
2700089E24RIK	152.297439722392	150.458493155693	147.973451243185	67.8375889332396	174.084081922948	137.128584036591	100.701840664223	183.288127081302
AGGF1	43.0697136185349	94.5567802803833	52.6233882027329	40.8058107923252	79.2734286590013	61.487553860982	54.0716374475639	59.9308228599106
SLC48A1	74.6329171570877	102.960259755299	77.4601170134856	111.114693684638	136.720915496675	115.944255491879	135.641754808415	10.369851875919
STXBP6	6.50796316230069	6.41656079341357	154.07606812176	26.7901585581922	40.2504332145816	32.1015057170038	0	27.2410771037728
RPS27L	97.3937081967781	98.3230981952013	79.8570023133964	82.2668326349134	95.2410526587597	76.329820191126	109.369269407044	74.3740502303648
CHD6	48.8117085789316	53.2632105039036	36.907778937267	19.69329180769	27.8926421735899	18.9639484970991	43.5599171644352	47.6186684258408
PLEC	143.458911637273	567.527070735237	323.142186957723	96.201600238741	204.441261937698	187.783475314252	468.156158834922	136.13882746654
ECD	46.9832398731902	31.0243569038698	84.6274980372823	53.1216965137775	63.2487994827475	41.198471719427	15.8513912902383	40.8070299931939
SCOC	33.3716843708249	76.6418990830131	69.7181987041511	23.5810548196048	68.6640606112636	44.3531533854926	46.5872421279826	57.3090013178608
RCE1	22.6370904429747	80.5347996762612	62.2524911426038	45.1132120478883	68.1007914684626	50.7321940038947	21.8884886343633	74.2816515390033
CREB1	7.98386574809332	61.0867998534268	22.5034018117442	32.8817169203621	37.6753329202257	23.7744858990769	51.6899617671198	49.9465632855329
POGLUT1	17.4404417098398	29.3873020343662	87.3720261050677	26.9314770172163	75.0167350612631	52.1610495865835	48.4749380370799	47.1789692715911
R3HDM1	32.7102469324344	83.6756364798125	28.6677433009354	15.3235744425206	38.3905509614175	19.7311633482722	71.7262178124334	25.5515901160855
MFSD1	15.1943573821299	25.5604101434723	55.6915607222269	153.617345841002	103.888098728317	59.6996651554963	155.328384497836	43.2736950275331
SP2	5.11277392143756	32.8049547409521	20.7307509062078	16.2031339387732	19.5061962196083	13.3082688353049	0	10.6793780893823
4932438A13RIK	28.6361248665732	25.4631201892826	50.7648915049545	24.6124938548798	26.1722351900089	16.0039127576292	74.8418531092477	64.1951170873829
H2-M3	5.40152084023899	10.5152529359891	74.1714950128811	145.424203924261	102.267309990152	67.8500880430929	71.6314035002167	31.3651799138346
HMG20B	13.9208615165806	21.2178273740877	11.0974636576269	10.2338266784285	34.2246195932847	12.4235209431481	11.0649446152727	19.3600429484157
PNN	26.6726391874851	33.9238111321477	38.986108780723	30.5931756145327	54.7355731967975	42.443032356923	72.2530559221478	51.7736563728216
FAM114A2	52.6959686974029	65.7855373994539	79.3748240932647	56.5954230315245	94.8169270570233	49.4525622885263	68.2993139194142	65.2073743110444
ZMYND11	56.5611036727156	130.801444409019	72.7792162301155	44.2627286332081	89.8826590763304	59.7388174105228	123.102168554835	66.9323564249902
PTPN11	66.4245280808711	60.0992039089229	57.416446800938	39.8074069898474	76.0213700717	56.835615007707	75.9178985554136	51.2246236795396
MFGE8	125.082000831483	3059.51467618029	1258.52493836972	56.3904731161456	846.794829416628	472.340266572297	265.013754340554	4865.8956937886
BPTF	29.4935546536026	64.2342344808655	112.962113451334	45.2486570129773	72.2787232843947	60.0555274006672	27.6884754303435	59.5080917320695
MAP2K4	54.8148270149218	22.8930195783813	28.4589997612358	39.0041863644142	53.5969623070335	25.5304761595345	49.4119331144005	47.3000306438299
RRNAD1	10.5886662003381	16.7820586427368	9.02970717612446	10.100048399537	12.8214757841442	10.2305055597373	0.603964502818643	19.2113256336244
PDLIM5	612.963834537233	132.880583828977	67.6509560118207	50.4079490389821	97.09887114767	58.5615643837338	4.35728643014412	54.322698070582
TBC1D15	17.3006543879944	38.3313766051596	67.1902117523032	47.5981930016925	77.5342172744285	47.031736568239	98.9799862049856	99.8680899867002
PPIL4	33.6003835680772	107.489013765764	58.5250641092075	49.3047112467895	77.3193654004759	60.3047730037538	71.2077165726767	76.9131952278343
HK1	41.1902443925969	69.3678461547709	45.5389958869406	36.251416344276	42.4761872015594	28.1335900438241	25.4861146774616	69.8834863610119
CAPZA2	202.053073506805	302.760618753833	203.791838789692	628.638301362313	297.559331129788	160.954549890179	317.030791539951	250.362105640825
HMOX2	65.8236742110381	116.277983430558	80.8464324054554	214.486830434731	98.8244760214745	52.4996551262855	63.5659288995712	176.075894663544
SUMO1	91.7640248789042	159.699855401138	173.296842319087	126.744640708587	184.06897214118	138.219069868032	215.886788620214	121.89328050829
1700020I14RIK	83.1218502219947	93.6300952785956	71.9061492768233	39.1890496640805	118.892767057252	39.3595951385161	15.5020111550436	34.0004740806065
SS18	14.2644699096646	83.6332854643209	74.4297129443523	51.4219454512103	104.843580346546	72.8241231148739	140.586510628656	158.581279866541
EIF3G	111.011458626099	295.595657082578	142.392442534931	111.773794405733	180.245864669501	136.656008655245	133.545644473268	133.407340834647
ALG1	11.9686346476242	26.6381410390268	69.1068644817992	46.8102721425168	76.2403682226815	60.2089988365865	20.2597997992645	78.6744440079962
TPRA1	63.160374518562	57.6016900989577	233.375677138035	71.0555031268509	113.730763231487	68.1874946429715	78.1837473578423	69.2069146840146
STIM2	7.2695485449103	17.1619320277258	71.9749884071167	53.5823632527505	149.31264827342	64.1305586677377	93.7927970746941	82.9024413228526
MEF2A	46.5334534618239	260.044676008467	74.1752299456637	98.7166834108254	153.016869092855	37.6319387801528	74.4756654061753	232.257353819302
PCF11	10.1708755896132	40.8474916157623	20.9386285509777	28.4756856355373	21.771441201626	16.4328261205672	16.332854895167	15.232393916326
NCAPH2	76.8856347928557	231.403474406545	111.508800284117	96.8685501125678	121.170944183207	86.0314462868822	124.817997491368	136.822647211908
EHMT1	10.4629025849424	38.0303795617154	32.0873211439827	25.1762317890896	42.9539653906564	25.3669580674897	13.7664138603965	25.8553519891561
CUL4A	60.0496738294888	69.1228639334611	42.1654699228544	25.6594717854559	49.2026507018734	29.6143080858005	31.4630776285782	51.5140844023496
ERF	1.34583719073671	7.9562665366381	6.2446108663198	9.55713573280814	10.1055668375603	7.14275131351844	27.284674646015	12.7262182501202
HBS1L	74.1585095990039	109.493412785366	31.9895755944294	19.3220035393445	47.7397463523963	36.165992079749	34.1214831870049	39.0630560228856
FKBP4	373.044889876168	450.388306860101	138.000212003814	134.525450268452	256.388623110569	196.221227773049	209.80741184101	232.020160200598
CHORDC1	60.3062766522966	35.6897886979251	37.5626145444306	40.8917462032662	58.6022388319904	30.1185030196881	6.59324191402008	56.8214699691038
1600012H06RIK	13.2664801069871	39.9534038638973	40.863016437738	49.7688576021315	65.7103788249621	40.9398766950727	37.1260265037375	71.9417929128419
USP18	4.87681397601422	2.80677351501037	40.1614624370172	68.877571547164	141.523430980175	33.8795205492295	31.9456280298301	42.5367219012139
STRAP	110.800080583968	100.28584490518	133.71281109672	75.4838843822397	130.206420163627	93.2979818748125	36.5842820829886	134.443646008852
CTNND1	21.6324936395941	24.9339461310622	113.08428341429	46.9698297619119	116.533210037926	41.5029447084088	125.66155552781	59.5360511673658
R3HDM2	49.4014971552563	49.9765627645695	26.9691236772075	17.8590908666697	24.9437042163934	17.4055509159196	17.0953356557526	18.3047946597133
PCNT	46.8722275870063	28.3738234368354	12.8304977584517	18.2966992089881	32.2357876457588	20.4699883638827	6.63062527816925	31.4484478598542
PAM16	49.5155024330076	32.3071246949994	18.9193147316137	7.8199212753914	19.7857818742026	13.9838856507072	7.77863020642857	26.1348364311392
SF3B1	102.244636019151	208.702694420501	217.822873914278	230.429358554779	230.387690965214	165.458555354085	256.633659151173	280.337463170266
HGS	21.480351066925	25.4901707681892	43.4486640389861	60.6394600379967	69.3101639512124	50.7032966998509	90.4698707463723	89.5639448139631
HAGH	91.8189197655396	124.410211094949	70.6783223440173	47.3915662354491	74.8363470312787	44.6097400453109	28.1814006398665	107.437150092393
RBM25	32.0423180679733	141.001948045953	84.4499930318851	58.0910057336247	84.5526717555485	56.6265106501753	34.7665689345553	64.1082566023506
VASH1	2.5849872350447	0	4.38003728589977	4.4981244151398	71.1110608049596	26.4434047044992	33.8382279698213	8.68798120486097
MTMR2	14.6981356726898	30.433124556549	45.2009817356143	30.4955580574194	87.4619538626991	29.07113817733	15.0140769063322	41.5905459262369
IGF1R	11.8332742477427	76.2527521595004	54.4755580866957	12.7277909148394	52.1694444799076	38.2469228553334	173.467871945445	88.0977559075526
CLK3	40.5583775971335	121.806986008337	62.9840114286025	80.9534218571119	92.914122551838	74.1987855987987	97.6481214791968	137.820158012526
RPS6KB1	37.787506425227	46.0055328766554	46.8731215429531	16.7378890036533	58.9896639959132	37.3929791049648	35.3114134723135	48.6361363722814
BAG3	181.122519197909	72.7463316221224	96.3245310961342	22.9277188462579	105.653409074348	97.187533623166	107.478706030906	71.9164944562598
SBNO1	33.710631277187	71.8451262924951	88.9519403868641	94.9482152200128	120.540057772748	72.1398533880021	69.5655443623645	107.137028027016
5930416I19RIK	6.68715975499978	9.19497737073302	54.9784084178825	24.6194987543542	37.8393743516871	27.9699453475652	65.0369014823537	51.1847629775814
MRPL34	132.051773579221	76.5254365349448	33.3949852726615	28.470005217606	46.9149663448812	30.9210479838697	25.5662366562183	40.1307821501201
VTA1	40.2169436975823	89.7630683253615	100.672419201337	71.7000556294122	96.0622273082839	61.3428353896073	153.969461068824	88.4919015642886
DOHH	44.3502954875582	189.413795049796	91.6635220356758	68.0420540265372	105.659251467263	63.4706488117311	52.1207717140776	103.295111378392
NPDC1	13.6243513566663	85.2600036815114	293.180415305167	3.18767705597689	225.01313322312	246.521054849095	509.752163973682	158.109123292277
AZI2	154.16145771299	69.9916121157175	64.303416658303	42.405459540303	57.8462774158327	35.5625166200361	28.3845364693091	73.3173364601976
ARFGEF1	77.3445478974058	30.1683560067045	15.5954694122551	25.0154498312558	27.5322371963879	14.2409771790935	0.696119815865854	24.0944585382228
DKC1	32.6571192651765	23.3287386391987	73.8233267772573	39.0634954949734	64.4804370820285	45.8376735751666	20.8142353632855	35.5955461378442
SLC38A2	77.7176770531665	63.9140111334786	72.2612091726306	40.9050250153924	60.762494724595	37.5774712802207	72.0855869448293	156.156236749724
SRSF3	72.2852002138961	265.854655423959	179.816601867536	131.593294417781	202.172995837707	171.27506867458	206.316988207692	186.462073219402
TRAPPC3	25.9514682094556	52.7622901809244	80.4345177717492	63.1869920178053	91.1703893776141	67.7684280273754	90.0677952091136	85.1919903408891
EIF6	40.6858459900452	106.461681158048	113.367399945521	107.921620836175	144.406686857894	110.639143453127	135.505080207701	156.219529780242
UBXN7	11.8144399852589	28.302772586158	21.1042239879666	20.1208873898819	33.3976952226905	27.221718312648	42.3036367429848	35.6841900555161
ST5	8.21016973020368	68.1045309802834	9.09235859106485	0.809244753154202	41.4019440920232	33.8147200061346	16.6799376068514	81.9820824275948
SLTM	18.1413718583358	9.81215221460443	30.8849499023342	33.7772025346792	46.6758155726314	26.2624828572738	88.2387873790581	35.2025183753443
MRPL9	42.8545945541734	85.8622503190926	38.7653607370711	36.3796329714305	58.2753479476171	40.1521669372614	29.5173907121252	83.6446341302749
MXD4	20.0962533810775	22.1401472578795	111.705880035554	80.646780621146	199.900479414476	88.4389086156896	120.260205566158	165.546541890839
ATP5K	114.466189554233	48.3743412128529	22.9838111870616	17.6084905946095	27.563046466672	18.2096884287459	19.8556181852236	25.5467685470589
TMEM223	89.4654427096815	66.6634750038356	82.8726552786165	29.9290548427377	74.0218226472741	58.0871955610815	24.7386095391149	98.2921205956185
SMAD4	13.0160545270912	58.5783340460903	28.3592106555482	32.9171684227431	49.6973495156572	33.6768745049736	92.7503850674269	57.6187516285472
LSM14A	14.1866035945521	91.317217320552	34.5189135413274	68.0714469674646	54.7591385423058	39.0402284907313	36.5423536001958	55.5778198526491
RPA3	11.265012627223	5.0312203319303	27.0793772017509	11.0747713466443	18.0639227616664	14.2653498792286	2.42043933241443	17.7615756607892
TET2	3.57278857280409	64.7692198467382	32.4917558854824	23.8585648016967	31.5173800245493	18.0523243332767	0.127373607169606	12.5880983567394
EPN1	3.00214188397034	7.45784390741552	5.51287673044569	7.75288693519947	5.06187727119319	2.75921453225576	0.0819913064617759	4.1082265377602
RNF130	22.7890709880704	73.7961815385596	171.539239988768	346.522928847593	312.32768092246	118.19947078631	139.824243200115	95.610549462318
CNO	17.0036638331775	50.06494931171	66.6085057027046	24.6654164168753	53.6465567200567	42.9248233425097	81.5398209897903	57.2679377017749
NDUFS5	59.1651381201963	21.0602093483912	13.910296941579	6.913213659346	18.4678601244171	13.899777432623	14.5551766458717	22.4141472960246
HMGB1	128.829299920345	387.263585295251	526.030889684296	241.067712584622	457.044834928168	372.583197923184	579.961559700281	399.418544574863
DDX27	10.3561861638516	19.1060943204674	64.4108911399961	39.0222801060215	42.0696104168259	33.9345862954628	41.8929794129966	27.245559994938
PHF5A	42.6302105647836	35.1767393250451	79.4242476416573	43.4887869846467	64.211866623018	38.7144172357114	42.4804567328613	76.6651162840608
TARDBP	34.4491488498615	73.7592234543886	112.318697682426	39.8778971246524	58.3729543638841	38.6266846848504	78.2877452135405	68.7416907277559
SNRPG	13.8265890871847	39.4730772322792	70.2824050476272	39.8017060293329	48.9134963664038	42.5276494807845	36.2963535819254	36.3397639768677
UBE2A	57.9993260447477	69.6804973831567	76.4451218157981	67.7403099872586	67.8152132206725	40.5466241400979	103.051526526723	97.0970210680443
ARL6IP4	16.7857335037605	66.7611773164209	43.7717045834576	32.0937498089767	53.8395958694697	32.5641458205702	19.3796926948177	55.7096607000046
CDC42BPB	7.65270365721172	13.1861566576727	37.3196582987163	13.037835643302	49.1376742526375	16.872486017106	53.1374095977997	35.203980156722
HINT2	136.890396199298	28.1697345522816	34.6656437258673	21.8831099063618	28.4238742981117	14.8367987261839	25.5030793485926	30.2347333288786
USP15	52.3012086469944	32.0799232682698	30.5042689854476	33.3897635374354	46.1172079394629	25.653321443785	41.4190865817067	32.8463585307248
CAMTA1	52.4266784800702	47.2949486110337	12.2380813741476	4.77000798469295	12.0345282940331	7.78300237800758	6.42948760218845	9.40312849801935
UBR3	45.8057092120894	26.416086012812	19.7489089695157	12.600668998091	22.3479148969892	11.9116655193687	13.9585555503143	32.7978168553837
GDI1	55.2550778729058	151.055994303296	121.101986353831	50.856391245998	139.101968724457	100.342219949998	105.977072454504	216.590688277807
RBBP6	51.1505211946049	43.4540913471835	65.650908124206	41.3964056135417	53.6492025235036	32.4354573534201	39.8225943937627	67.2359855882747
NAP1L4	144.001912870102	132.002877278834	181.545929833284	93.6680104776022	141.634504006802	93.9441776106088	113.618029741772	134.071060919714
CSNK1A1	109.536702097826	319.305707921586	250.855623081964	108.222784964322	185.087113137767	134.522690901965	234.076433294697	316.887767076943
MIF4GD	53.4140261797501	88.4039749439459	67.6236586143949	50.1649682488578	71.8485644563139	40.8915286462017	118.17703114671	36.9761886497118
PHC2	15.2338794606698	66.1134945679035	130.141952893788	63.176371608728	141.494556103471	36.2019671543255	127.879461145883	135.376648239731
INPP4A	23.6082445602167	161.380233130286	84.5140732818767	103.869231756001	100.182493055252	61.6551795838801	146.773003687683	64.7491277501459
SEC24C	34.3967213823402	58.0838501846964	64.9305941302577	40.8846506248291	58.1285071416529	39.0085557974145	83.2482790899918	86.0746533271566
ARHGEF12	47.340023352524	435.609798220053	95.9812329435593	25.9854286495945	179.547769181878	73.1154407618344	133.319135754068	141.647908102274
RIOK3	36.6451932035945	34.9853739499283	28.2462529797741	42.5592317380648	50.8777415813842	27.4694939373087	24.8781089805442	26.5222047395583
BC031181	48.5139136955854	154.951595523153	149.420160646057	80.9201737361358	135.405603544039	91.3118684149991	94.627481052643	112.696733198502
RIPK1	2.92897899216154	27.533071174202	27.9707005180365	70.1486309545408	59.5824183504172	31.1685142002996	10.2210820796835	38.4518853840547
PSMG4	14.6461290120497	13.9691502169766	20.5679721301255	19.1715431492496	22.775868612615	15.185728794417	29.6292437146401	11.2721848049399
N4BP2L2	28.1208354997028	8.06713786906236	55.1439486151001	27.4534821129149	35.4774092514491	28.5216311354801	25.8980661475095	54.3419352017416
TWF1	34.1181947415918	193.920720829134	162.680594027207	132.453847780919	240.65974150383	207.655088064075	244.659403347511	194.679318186638
KIDINS220	20.736159547965	8.35031333601578	41.4494097887693	19.5447263621786	33.0022632059125	27.5610626819777	128.565676111255	20.75699387435
PER1	10.1161157285192	40.7691478243194	33.1590990330783	46.9254092823302	40.1336443370805	27.3204250316538	4.25259869508311	40.8215396606597
RBM7	21.7102446482479	128.315508938293	158.188388848377	87.3898712159522	119.171774367186	87.8054247251074	112.021194324398	165.951603943492
OSBPL9	75.4701803900859	133.949219773745	133.332590179495	110.483892014335	195.106253676104	129.70895501464	57.7014555056551	133.005358083914
EDEM2	6.4936711917362	47.1754439982647	43.9647207660286	89.1583215598319	63.7894175208395	40.9033762746197	56.8503231017771	70.7206925437447
SF3B3	22.518239848038	28.0543163384814	28.206246454686	30.3852710286663	55.4415762289971	38.7576697015771	9.10618493823882	44.9339276864066
RRP36	22.2303639285434	48.5224500803106	63.4974374759094	34.8217729951261	54.648605873124	42.3653360220769	28.9464505688827	83.9411674802744
GCC2	23.5432246440833	15.6000524591623	50.114229564406	16.9209313917359	28.9841770865913	23.4208877591134	7.37111797315773	35.9698043973619
SLBP	26.8596616973509	66.4525861114676	52.9202195988521	84.4906023319454	94.4411279783432	57.7288545844145	0	155.697696211456
FBXO3	53.260176116442	67.5715343546906	81.2121027142741	33.4861057024828	60.3654458792614	39.4252042924173	131.017478577979	54.9745851281536
COPS6	213.246884119384	243.546476129765	118.085961451424	98.7617812726871	137.511215578193	101.351216011723	160.09055660831	119.334394779472
RUVBL2	14.6521277573184	69.2788958257395	81.4596188170584	45.1306240731831	76.0649815617189	56.3955444446524	42.0638742406048	48.02094309381
NIN	12.8616721696523	44.4618152116406	14.4785153876536	27.7894955171534	35.7545869331778	22.6036811051752	0.128138167798468	19.1589570977803
MRPL32	39.6163212170733	37.769383893392	23.490785063183	20.5035631041065	30.4407823364379	24.2533961983919	12.3841612485396	23.7790807946348
1810026B05RIK	13.1767735925865	22.9505725269897	22.6805024246462	20.6277488432058	27.1138351919792	17.3269028322385	10.5403017886797	35.2929164130751
TBL1X	41.6302772484825	133.517246928942	57.7617350024217	51.2399871301319	114.590110361394	84.102846899542	88.4402832910244	110.17774560934
HSF1	32.5942492765134	78.5364529601982	68.7101845853374	31.0374721792985	55.6373516583602	42.3800533359076	41.8925238005932	57.7330477721567
ATP2C1	31.6004057529706	43.3411912242802	78.9118139420412	54.4013493086214	67.2168703786661	31.1376911832128	91.3230624247687	119.055927148945
GABPA	15.0200778697692	18.6338210227962	20.8826860396494	24.7734076575115	31.3384030164009	25.7234674272967	48.7644057561373	44.3099382709816
PSMB7	115.612383553834	83.5989184508433	63.1291199230118	70.3558524625473	79.4532017692247	52.0482248781357	90.9729404964454	90.2360649494323
PMPCA	88.0525124828476	47.495754829964	47.7513565088719	57.320603295304	58.5989939604156	34.5000496209181	50.6011795923747	48.1911356089348
PGAP2	26.197146442709	2.92218860928869	41.7682609806151	38.6887790080223	63.9090381655468	46.9331419266221	44.5064562038955	27.606857713153
RDX	82.9666173512911	109.61991294957	755.291967074513	91.6531060967268	241.902329424238	159.911465019412	245.564489819481	123.379028087542
NSD1	60.9654927135533	129.812701481215	135.117678977742	59.0823417266223	103.970301144819	59.9411627406201	50.0257419980173	80.647559700505
DARS	52.4131320215666	94.6663639954099	95.530900072324	76.8838028692366	102.662619396895	60.9387646329327	20.7754696645452	88.6855306845346
GM1821	67.9826042671971	235.821792071742	137.341126942164	133.04058428705	153.132384113531	135.871946842773	133.695759989322	189.760339138764
RBMX	21.3799227971954	31.2016794222337	56.0528671620522	20.626948903185	49.414029506571	36.2782868720459	48.8313320659349	32.2250207066946
CSE1L	46.0047680825678	13.8889453300257	15.5097775250425	26.4521353004034	31.5357690051205	21.2003653293326	24.4043621234874	31.3206653287885
2400003C14RIK	48.6007776348834	210.817562292602	74.8864342917276	78.2729307485786	102.156305733605	72.4798457738264	147.727034182093	100.975622467388
EWSR1	56.1780743927586	307.14817874311	188.224710442444	188.582198655656	208.205710512186	140.028203556671	224.485934174336	163.453849902844
LETM1	85.7518524590637	157.432835839968	79.3020240127397	75.8054026202038	116.97811540471	80.1476375391325	52.2949885463076	121.390075677091
SEMA6D	7.38775725683925	54.1830852137234	66.3878157908803	21.2221567202823	41.5163958998595	23.3407703009285	71.6035611959212	137.940422409776
TRRAP	17.0965049075795	8.1767241961179	25.2789466562914	18.1093749210261	24.9565532774612	14.2460997361594	25.9724201772883	17.2463685426259
PPFIA1	13.2520371251926	45.6922897412473	33.2520640353749	22.8263920187401	43.9601371613097	27.9347166092298	47.5600177394375	33.7183845281512
BC003965	57.4594758727831	50.7650110646385	50.6717700886593	31.2877204617571	52.1039462526343	35.9206214382251	32.2046371991691	69.7628026287753
HDGFRP2	14.0217110900452	75.3563457306197	23.0091268921379	36.4780358881	55.1640877141299	45.5912300331379	33.1131109526681	54.6670120104414
TRAPPC5	28.7983776515634	44.1868840920682	69.0455804302002	50.4804480915924	61.2519827218064	37.0271657023799	33.2425807857274	80.9277778194551
FLII	42.104190719002	72.6658860483785	93.2313251712357	118.18908528836	110.210510545436	73.0468140161034	67.7840138206608	96.5590628071188
TAX1BP1	131.554337088238	422.141121468363	325.516494083114	182.169818692206	282.616291497492	197.805168357191	175.767196338448	313.692785075109
PISD	15.6698903155528	59.0426259250791	90.2490468858018	145.947460153252	94.1189107761659	48.829013004476	154.773132696277	65.4887839044041
WAPAL	16.683116996239	72.7922428387054	58.337518130086	50.224301207099	46.5657574493548	30.9543655564092	63.1683558990005	65.9587021920239
CLK4	13.0365708259607	68.6316333012773	31.4466181908497	25.9130679592328	32.5283911072158	25.1079283810422	0.0835707299201265	28.5641611948713
STXBP1	8.20590661990172	96.3248585257312	44.3492974033493	11.4979658574897	37.2512660106707	23.4195405008611	24.6950054662873	96.4811308835149
CTSS	1.4997996773257	2.67498637098898	0.829869579153119	2479.95519399109	1.58851108552552	1.32742333693853	0.518461727955947	0.909353933317668
CSF1R	1.79062862560485	0.501400137007431	0.650670199107764	2955.18106758438	0.960568936201764	2.69599426870238	0.640724713993164	2.63790035584252
TYROBP	0.757480936291515	4.42777830847174	0.218319847971553	1680.92000426847	0.477237699211288	1.17188035765312	0.497038326311558	0.324377836835052
C5AR1	0.0213528847167995	0.0534031419204517	0.129516196208204	911.71732816771	0.117052861082368	0.0676575860603855	0.0488200868489817	0.0435350814412109
LAPTM5	1.06498554898313	1.13138774999507	0.708828008027207	2202.66305974402	1.71999580389952	2.00014845955371	0.555796962092293	0.563907113955085
CFP	0.371470903579821	0	0.86385790060826	1036.98254525412	0.207364025776468	0.37504170191576	1.96083707799868	0.789538761872265
EMR1	0.0426351509468422	0.492973752429012	0.0283410455500588	861.742318933077	0.0808612056380591	0.19251164378665	0.110109610806429	0.0987700379617274
F13A1	0.121840618192312	0	0.0469340099556692	1105.32684091814	1.15064125374605	0.2956740651836	0	0.057533922398965
CBR2	0.253920067960091	2.28414116052556	1.09554885716841	914.92644663976	0.259997622148197	0.389298977579651	0.279194636588341	0.131200817638538
CCL6	0.462880557295294	0.132950067102683	0.120909061492765	1827.35723322144	0.291498951975046	3.12413869775271	0.0585829670726232	0.129236241084562
CORO1A	0.449203580144691	8.76347474162375	0.943180957005045	1479.14500729052	2.11362350281167	0.888840068214462	0.402256409033374	0.413009987081692
PLD4	0.168677356467539	0.400901649367342	0.190965339126268	972.85257309698	0.848991168510885	0.413388012046456	12.2314834424515	0.295790883677525
MGL2	0	0.0534031419204517	0.0202441490425672	738.513064565707	0.220464027094036	0.2955730137315	0	0.0137012480137986
RGS1	0.800095667793682	0.0250611793510317	0.028951163815594	637.44171654069	0.0597580863509074	0.0257932721512301	0.504354597595641	0.0473760287429332
CYBB	0.0206292290306311	0.0644802447360585	0.0322878749428808	619.908855163437	0.110394954782391	0.105192238645037	0	0.0390089337465929
GM11428	0	0.0421340384886015	0.0213807644663017	667.005288835435	0.336118629148325	0.203721619550517	0	0.0471731028545707
CD68	0.283926099412888	0.592459031929833	3.21437671382795	995.297887747463	1.20043594434542	0.94647384829697	0.209739913094919	0.156813435553495
CD53	0.369775933369402	0.447734886682623	4.91037072305573	761.746026796138	0.9292896321743	0.268248663803845	0.295254578390583	0.287436812150199
FCGR3	0.300063222893335	0.445471738996777	0.225823787864139	1328.89514651226	0.443910022880036	3.24400657685501	0.0585829670726232	0.307949784359246
C3AR1	0.212034159934521	0.0232788589411024	0.0494512842793727	521.119586549902	0.496715492705819	0.0692265367277274	0.111348637474185	0.0171982455167247
PTPRC	0.0733922351931956	0.183786933306744	0.0914808771993734	578.523890728607	0.789074615012177	0.174078588595865	0.312033901102132	0.0662675186114009
MRC1	6.99698356654764	0.242342609935943	5.54410873240289	1143.13491097881	2.91760673132928	0.563878218229778	0	0.0645392944392153
MS4A6C	0	0	0.0259755750765728	451.094170026102	0.0967221279952701	0.119697464019979	0	0.00974654129523312
CCL9	0.0467103286156977	0.160209425761355	0.0474839447804203	960.571657752425	0.207064109744837	2.32259267595462	0.0720506567993773	0.0499450960971017
PTPN6	0.90191672310961	0.147971133599406	0.175084484427842	681.599186119407	1.53826919751966	0.356158070508499	0.115330888933586	0.363896585126202
LILRB4	0.314184440245258	0	0.0326524233199341	419.036025838685	0.0369525447534994	0.10773319906217	0.0714385728287675	0.0123373605850495
SFPI1	0.136433760235675	0.0382557845418988	0.0369360727728597	480.000847619719	0.111986290306495	0.378646257195718	0	0.0830742776916031
FCER1G	0.635977538460843	0.288724500071119	0.16352524429223	1297.87162200261	2.76402658404967	2.78051627000324	0.281385949006995	0.394586141121036
ITGB2	0.393253092224494	0.075017622238438	0.173268188796338	570.196817906679	0.480701575599641	0.660487533942104	0.045302863231562	0.109049614091792
FOLR2	0.21458803817607	0.123404197665091	0.0233305829017679	902.255549669803	1.12375487576622	2.03771174508192	0.0227522857628846	0.00561168122175907
CLEC4A3	0.272739008580213	0.160209425761355	0.146043369947628	373.285836529537	0.0666611972165844	0.0340473675165262	0	0.0107271655921444
ALOX5AP	0.689300171486802	0.343056670763475	0.0427210776012253	730.998725477162	1.4103710845247	1.05244984287784	0.0720506567993773	1.99611507605548
RAC2	0.214623931901457	12.6762569408654	0.215266702894703	697.10699120179	2.07709771378694	0.536485287815672	0.544101650439037	0.44713341672033
LILRA5	0.0410264640796281	0	0.0138902842958375	365.891211184513	0.0342489286908617	0.181251382595607	0.0488200868489817	0
CD48	0.0275357954339897	0.018289174304866	0.0579091685988839	347.323941476021	0.0940838296965006	0.0714269065860259	0	0.0373893468754454
CYTH4	0.482931017950141	0.109137176432526	0.0988717276221539	414.059380169705	0.721745207216583	0.211336406748984	0.0720506567993773	0.121820943004496
CLEC12A	0	0	0.0174718632756791	324.494778849054	0.0641718083136739	0.124150999811376	0	0
DOK2	0.0125073142773894	0	1.18540871420632	347.958207876104	0.13502420826826	0.145756245616647	0	0.0182623475132867
H2-DMA	1.18303680514039	0	6.19885444229207	1018.03286484955	3.40611236655268	1.36556791816178	0.0720506567993773	8.11121775049573
CD14	0.233347071692313	0.0905746963490066	1.87198663525787	2270.2418720102	6.95830402945606	7.35263423372152	31.9469069827933	10.3877833064597
CD52	0.280757599987943	1.8640884836147	0.113604204269404	388.592921531909	0.733640945887043	0.26953693289055	0.599157540157903	0.0587822733809444
AF251705	0.125074756804352	0.133142067718927	0.0767870638065819	291.104944855386	0.0854784265801139	0.0495524173411429	0.136336400321688	0.00510432427224918
LILRB3	0.0117111752027295	0	0.0223646442003851	332.346476658508	0.389938588549298	0.126286126512994	0.0493658755818015	0.518489099062971
CLEC7A	0.020629658286128	0	0.0108598609872634	299.540860255215	0.252779723947332	0.0860752402860542	0	0.00468813710318189
CD163	0.246271145440439	21.9517504876968	0	347.573513449643	0.0193646052988838	0.188937810269716	0	0.018017753324777
MS4A6D	0.0775981102069598	0	0.0668406740546327	257.702950608994	0.0520129461976023	0.021335825119378	0	0.00618222282291447
MS4A7	0.0108972178552832	0	0	243.131313664443	0.00939595651733058	0.0163886144685921	0	0
PF4	1.13242493736953	0.0534031419204517	0.0532960616209064	1379.50444075895	2.87364242661574	6.97095695316123	0	2.11922750128644
LRRC25	0	0	0.0237718251284372	228.942554877506	0.0125801574565018	0.0283025043525863	0.0488200868489817	0.00739167693333635
ALOX5	9.01196142393478	0.104319755908462	0.0171797624425294	300.328328289202	0.0473099148683863	0.0166492534946171	0.0585829670726232	0.0161037823167014
CD86	0.159995879228573	0.0487375763514127	0.0921758686903022	240.249210435912	0.0610951521483399	0.0792765849470007	0	0.126736889418443
LY86	0.143341179851305	0.366996780697229	0.277459533536626	640.817342221104	0.347036754563621	3.17716914073167	0.264972057247114	0.11220215522732
AIF1	0.205096244551076	7.11110141579144	0.051876599566868	268.347707844484	0.223559030134124	0.11966656289685	0.0720506567993773	0.0587903173236521
NCF1	0.589784420457779	0.145381424725504	0.0761147715102016	266.043762162149	0.143482626243615	0.339999945588363	0.0927403262005011	0.108980614354465
H2-DMB1	0.0820269523384638	11.4592291202143	13.8295021214909	786.181066071109	2.85570746413308	1.93006719474138	0	1.81597596920411
TBXAS1	0.0305115272936759	0.0534031419204517	0.010704845217558	270.292316737	0.420101670569713	0.300978323392396	0	0.280722008399166
IL10RA	0.0100665906988044	0	0.0240965607133414	211.497600026781	0.0552737232958558	0.0289320383045819	0.288202627197509	0.0857640351619241
MYO1F	0.0946090086684667	0.0163971677368934	0.0405594799177613	253.179404339633	0.0653866829130833	0.400051125958171	0.0506686231511019	0.0456942308292194
HCK	1.80076835891555	0	0.0626946733275959	230.570418546747	0.129520169495623	0.0805733608424644	0.045302863231562	0.0203590752076094
CLEC4A1	0	0	0	201.344082989375	0.00780532207248438	0.0184305008936252	0	0.00695223693646175
MPEG1	0.166024250446362	0.207863282806389	0.0501474069420979	240.180224478403	0.10914999498466	0.297401432021579	0.0720506567993773	0.0775368032302596
FYB	0.0214393033029808	0.018289174304866	0.0281027841878048	244.068441179408	0.38880241122893	0.262350309391311	0.128138167798468	0.105031167487539
MS4A6B	0.155786190935674	0.106806283840904	0.0241028597038001	438.355835765778	0.17987982147484	2.2101392941695	0	0.0327819965584137
SLA	0.138092481440934	0.0478375696371501	0.043225365071497	216.921799856165	0.307603353920254	0.0918312949172459	0.0244474222491296	0.0407011447904402
NFAM1	0.00560918815084357	0.0538762391207196	1.08459558963135	202.688864476228	0.0350891493325597	0.0368582869207392	0.0648067475748667	0
CLEC4A2	0.139105756280342	0	0.0398756551648471	199.091786936712	0.0256381838153444	0.0948704255292206	0	0.00331853093759205
CD300LD	0.017197312777714	0	0.0185125373275161	541.805994542905	0.071816769868964	3.40773951765598	0	0
FCGR1	0.0330068718647171	0.0534031419204517	0.0557801084631894	197.731724715994	0.0661412645055139	0.078430910856343	0	0.0684414527731558
NCF4	0.02710341248783	0.0534031419204517	0.0367344987721848	191.104443955201	0.066899101700102	0.0254953048228876	0	0.0168476315700625
TNFAIP8L2	0.0161755405252049	0.171488506440434	0.0338812282540782	210.795200634674	0.0476658857558087	0.0733100291283606	0.0227522857628846	1.96765922671759
FGD2	0.0710112966066305	0.106806283840904	0.0903287386409285	191.807584535262	0.0520345880292512	0.0632326636182259	0.115330888933586	0.0833002796766141
LCP1	0.898587613718946	0.11788338665651	0.107794791246992	1351.22513944343	20.4967058239734	0.358117264104139	0.178258672726632	0.213688900369608
ARHGAP30	0.063028690107091	0.018289174304866	0.0233387514958694	200.778092555853	0.15809812152348	0.135831850838198	0.0720506567993773	0.0411992983924281
GPR65	0	0	0	186.570905655589	0.0917779249666026	0.0814446480941113	0	0.0308018936013766
MSR1	0	0	0	188.982187476828	0.0166524774063797	0.175647475533721	0	0.00215431421672453
ITGAM	0.320175305916604	0	0.0606145421715152	189.218552413956	0.168634500062683	0.0668086766018964	0	0.120208349831051
NCKAP1L	0.0165031547535484	0.143844201769686	0.00846321506396273	180.797304205538	0.109269467045255	0.0986426297293935	0	0.0313823010479454
LYZ1	0.19422613021043	0	0.0183609094291561	177.167394294845	0.0261481919943645	0.11753113649133	0	0.00673487587313962
GP49A	0.0637717452933808	0	0.016655301505302	166.052859753705	0.0885524948798372	0.00846608435695502	0	0.00673487587313962
VAV1	0.0784787072605933	0.0543277661498249	0.045937817113357	170.530348460743	0.105130937065981	0.0550597984783952	0	0.141842684886049
PILRA	0.00566111807840639	30.9675610071251	6.48226349813164	249.50172458907	0.0481617095522664	0.0155215692980946	0	0.0799270910059209
IGSF6	0.158259366422342	0	0.00897316605739276	206.795710083818	1.28248529276598	0.111022307787649	0	0.144628936060519
DPEP2	0	0	0	160.51586844848	0.0034215050372706	0.274613437054401	0	0.0134216202900707
TIMD4	0.026475166670094	0	0	147.965700452207	0.0791625971567407	0.132209387884418	0	0
CLEC5A	0.091895488730994	0	0.00983384658021607	139.70148365935	0.0417201025881947	0.0293238330325205	0.339847065517063	0.0740698712947103
PRKCB	0.0685403187628145	0.143844201769686	0	192.325030353624	0.432214996836291	0.550954240955106	0	0.0268074387872246
SLC11A1	0.115180854825446	30.9448105193603	0.0174359099539866	431.311374193534	0.15363326054034	2.43600692907318	0	11.2069785027598
CD72	0.0109600675584637	0.0654600545727383	0.0245141172185484	254.581395158582	0.0381647021491477	1.28824315826282	0	4.35446008477055
CD84	0.35923456319105	0.106142779870913	5.73891483971012	168.454753269941	0.081689191864873	0.0808834531687224	0.0835707299201265	0.027191503652178
PTPRO	3.86105429178317	0	0.034193014167981	155.198842358348	0.0456208173017131	0.148291077330699	0.17078679563939	0.0120970991567524
FCGR4	0	0	0	122.641463799813	0.0478015093725384	0.00829831313121344	0	0.00820491263893112
BCL2A1B	0.522789770475409	0.114674776316727	0.0265990954818038	121.23701709144	0.0197804560909364	0.0269857344245393	0	0
ARHGAP9	3.88748434838973	0.105630440495838	0.00386147610909558	163.773607585871	0.0600751698318533	0.0350386062543969	0.144101313598755	4.99005793656407
FCGR2B	0.178254935150777	0	0.0598512659252064	574.144471726753	0.131991982003314	1.94881813506657	382.92961791724	0.0248210667067957
EPSTI1	0.0117111752027295	0.0534031419204517	0.0122738414296407	115.778553343675	0.0110017227262186	0.0598283693563026	0	0.0124756892481466
CCR5	0.027096088684293	0.0778072973819504	0.011294170439568	109.648123309392	0.0542354642564519	0.0227916255875008	0	0.0315973587306414
CD37	0.116708885056318	0.0995335808021183	0.0793594875359349	218.910002522138	1.24505984165407	1.22232256908433	0.092096261960081	0.147436529907101
MYO1G	0.00845634332002956	0.0530425804688274	0.0141519531483014	122.161540670314	0.54996321649645	0.0169683202738459	0.144101313598755	0.00588837154964981
FAM105A	0.189494382868048	0.179351541747356	0.137440639644317	295.821616327619	0.488029056783982	3.05941321829517	0.585813227452509	2.34746058918687
SLAMF9	0	0	4.84055811753527	407.68928365688	0.274401645893914	4.66093551697848	0	5.3080317220424
LST1	0.0442025132841813	0.0191854627604604	0.0219722455942646	115.913498827035	0.262562064451834	0.118916782299426	1.90427441051281	0.463564976854803
LPXN	0.0957761319133893	0.0629493561099212	0.0187851911659727	144.094050914884	0.549872891906738	0.614727440719877	0.0527656704015615	0.0168476315700625
KLRA2	0.0117111752027295	0	0.012911696238781	92.2788111657281	0.0121832347964157	0.00300271351507445	0	0
SIGLECE	0.0125073142773894	0	0.00402187659555386	90.4168197613829	0.0143521288511502	0.0104698089469204	0	0
CTSC	32.6016279021485	29.0921602458795	1.64587956424792	2663.33317356279	3.70502247336035	9.7566202595988	84.5198894391807	433.749131944965
AOAH	0.00835300305453451	0	0	87.7748550090036	0.0456617981412263	0.0069038132418922	0	0
FERMT3	2.25088056940357	7.38995024027022	1.42948811774474	411.287137935851	0.5148604576044	6.19163688529125	0.150679229032704	0.0868158577488752
CLEC4B1	0	0	0	85.3525903899813	0.00782765401352388	0.0155641417046026	0	0
PILRB1	0	0	0.0291434263278012	84.6071826653052	0.0239850967945042	0.00516504490010934	0	0
PILRB2	0	0	2.89489594811491	92.8577242750845	0.00822133248136479	0.00576660296237274	0	0
SNX20	0.0946017685989687	0	1.48770873221281	141.252906304373	1.86082583665421	0.303116905744936	0.164146918759458	0.0370349356473551
NCF2	0.599722332254115	95.7848685779017	0.837044632903513	304.48830816548	3.29744997680988	0.10417048685583	0.211708897718595	17.6264121002055
EVI2A	0.214925067092873	0.0534031419204517	1.60438407638783	285.351061126702	0.155351070553315	5.07688204783723	0.128138167798468	0.290837833203571
CD300A	0.822369870918539	0.0534031419204517	2.01718689702544	284.537418536715	0.372128460705623	0.0607987171582393	0	59.4834596755096
EVI2B	0.663211539583136	0.0179643405683996	1.35125358016122	179.172652332228	2.51897870653316	1.21625997243092	0.0720506567993773	0.725015195337551
PIRA6	0	0	0.00898362662179165	68.3944031373882	0.000818337537995248	0.00351702307257306	0	0
MAF	0.38606359911051	0	0.05383440664648	220.191104536213	2.97605767630705	2.34072793222223	23.9608906734596	0.031478589340166
LCP2	0.0331856027443833	0	0.0247442076488786	135.033965605907	2.73637319013894	0.0554243009791664	3.09488914041002	4.54400524084527
PLEK	0.391280798059983	0.0448074025371795	0.0689144439219349	185.661934209621	0.963316348104121	2.8954016072044	0	0.0367850161372016
TMEM37	12.4924472373932	0.130837984140776	15.379914461587	354.660415520977	3.27202621562029	4.79621039482881	0.0227522857628846	2.4613472549878
PIK3AP1	0.00566437644031994	0	0	65.3359332475499	0.010511791040985	0.170866140245337	0	0.0134323931132765
SLC7A8	0.0922472990780133	0.0534031419204517	0.0134502226970619	98.1299624268798	0.21746536003814	1.20685385717895	0	0.108005081807895
SEMA4A	0.510148232307079	0	0.0438744496099185	216.255336982097	0.0443597246657215	2.59944408130842	0	30.8815053710976
GMFG	0.286977854556862	0	3.05155880313947	144.252985336126	2.7798749019472	1.21692063966557	0.215535822053625	0.160633331173003
HPGD	0.0720047043581425	0.12890929943694	51.2626625428196	726.631244275141	0.583701538104498	19.2956908638608	0	4.7218647252623
AB124611	0.164331679580985	0.105630440495838	2.25320013662831	103.935699889053	0.0162386391155721	1.50169145286068	18.3509473268263	0.594124830085964
SYK	9.69488401192332	0	0	146.728514285354	0.299763584432109	3.00740501698167	0	0.571262433126888
RUNX1	0.0713022517072973	14.8348949982367	4.43363981870737	92.4456207505259	0.0885522520820004	0.931514102797327	8.38508147397601	2.88156294591238
TLR8	0	0	0	43.7112286981939	0.00259199568683543	0.00263790969379866	0	0
DOK3	0.161950784117238	0	1.58359762827903	96.4881890360836	3.09066538135853	0.38558268003911	0.0691975054576073	0.644525139154919
DOCK2	0.164462570116278	0	0	42.6163917955723	0.0433397302771234	0.00934197346605605	0	0.0112536457873575
BC013712	0.0100665906988044	0	0	116.205146257585	6.11810341150362	0.0160461218452844	0.115330888933586	0
RBM47	0.0889787813129751	0.0534031419204517	0.48972687147918	54.7120412357859	0.197923725282472	0.712502322115914	0.185956574242229	0.0124746922347962
P2RY6	0.885997607040446	0	14.6420301628208	510.850866754942	4.33889098602287	16.8425251808568	0	33.0674290087676
BCL2A1D	0.0369496447408665	0	0	35.064760219691	0.00456668898959301	0.006073062136695	0	0
IRF5	1.29234508129436	0.137434658057168	0.0633065142332177	380.56135871118	1.27932892139189	16.9107862795584	0	2.18632914167635
CSF2RA	3.19682561361123	3.52899503965511	2.07158634969208	147.143375953897	0.521389385293889	5.80895420197585	8.36649144576403	0.958930520177885
GM6377	0	0	0.00402187659555386	45.4645432493561	1.58242141291454	0.00570043905512184	0	0
GATM	3.57180686828317	13.4637652951284	1.2094273002943	327.178145486645	3.26196108507945	2.66118694068649	941.614183978541	0.219995836953436
WAS	0	0.0478375696371501	0.00781144850579879	43.1017975134558	0.0285960221364821	0.0437662727897585	0.148097626745405	9.38309592646512
HCLS1	1.39575840378775	0	3.27052413446784	326.487556844399	32.6596941744952	1.95775316590796	0.350697944248005	0.639147754612959
STK17B	2.18846327496136	16.1333138385601	12.0486101305263	543.020402178154	27.5070357487465	17.1472775636693	11.6236655429409	48.003927247514
COTL1	0.669561075925303	0.220008310707435	6.255123312239	359.234175284195	5.96880970605878	19.3310870656039	122.238586759904	10.0748492873672
FAM49B	15.313966161699	15.0192572638679	12.1875021840293	294.494177870667	16.2974937127458	9.00970923736568	20.0108107840334	5.79657486055602
PLA2G7	10.732221826027	0	343.386908691979	519.024452470371	18.1980846222002	1.45588162278302	0.822824610090257	1.26032748269242
PTPN18	1.45998038097092	0.110986367941422	29.1473350384076	201.901177259591	18.597430190395	1.16124737134946	0	4.89801336705174
DOCK8	0.841396618385641	21.1483473637603	1.97256300989943	69.8981243084282	3.2119220117061	1.37888846435934	0	1.97086651249773
LRRC33	2.70882926934967	0.128723911369961	13.2279283525987	574.252718238165	80.25262483805	0.187218317136344	0.0720506567993773	7.36405493305933
NEURL3	0.657789432597088	0.171602834443652	26.853782782986	209.059022689125	22.3775517553285	1.38971088242475	0.0714385728287675	0.298499570669613
SLC43A2	0.617533296159873	0.143844201769686	2.09264506069929	131.235209023666	2.38098508834638	5.10074417803129	51.6075525396824	25.0973441615301
HMHA1	1.21270547278542	0.182464219280843	0.756415652988911	202.10809104487	2.24317347139946	14.0120589513476	8.36134188109535	12.5222580639455
RGS10	0.328753722896069	4.41133363208575	3.3617071689283	285.992195194461	10.2015258851685	19.6090570335047	42.3693305113424	5.44976781580265
ARRB2	0.358222272982257	2.88942444318853	1.78205818915548	80.7211692717124	3.98989781260895	3.43638583037095	1.43758592421091	6.27634862623698
RASSF4	2.75513791942897	3.35900546143296	0.0355963427350804	277.874859822024	35.6427985571632	0.178271196124351	248.067093864401	75.3123821772045
GNG2	30.7321157868828	0.0401943699325013	0.201130544131945	102.644689290336	2.36448969865447	4.92940220733127	54.575900521217	19.4491730199667
UCP2	419.283924909966	0.749100531760162	166.549111418704	1900.15197543995	322.547060425805	15.8759903886438	163.3697287834	39.4770367764162
SLFN2	0.00819483837943072	0.135868630468201	3.46621480091875	279.747610142445	75.3904754680443	1.86174051501381	0.214612217842334	1.06449818071524
INPP5D	0.221091553621619	0.0534031419204517	6.63857097997561	109.243538418656	29.8348150803873	0.160743584414717	0	0.104724875249229
TM6SF1	2.57277196677344	47.3149541764399	78.8383674112696	293.025025198371	79.3982049438673	0.67172475073161	0.0585829670726232	0.208753143012199
CLEC4N	3.76639322651842	0	0	131.440075870932	0.00193834369834819	0.126942861988624	0	0.0346649648479924
ITGAL	12.8858440158921	0.816409300218719	0.0252904530854425	131.485007533646	0.41292296996089	0.529363063085778	0	3.54160047976534
C1QA	1.5030017687825	2.82159082972946	0.477282593321298	3281.51066404597	1.74723816026045	2.76412970002077	0.220878493998969	0.755452426578014
CCL24	0	0	0.0146304243919233	167.219573217505	0.070717490202111	0.108057954795089	0	0.00575708009740335
ITGA4	0.014052013838367	34.7292098334962	4.17536656557442	113.681830923277	0.0432026055007931	3.12759316362304	84.8383008424298	6.92811280655867
CSF2RB	0.17694948870368	0.0265182282323135	0.0133788884981822	108.197516057736	1.88806242441256	2.77803562891873	0	0.0459883061490058
LYZ2	24.374721689514	29.714296923803	3.14823503879575	32232.8725263881	11.3760526243192	37.7597028876359	41.648545080531	8.87875652521747
AI662270	0.0143633756712805	0.0263357838780232	0.0153538800708681	49.5962565942063	0.782643938016544	0.281195992928223	0	0
TLR7	0.0382837419337703	0	0.00402187659555386	56.5123209907773	0.219810997604581	0.00724436026144078	0	0.0131891585876339
BTK	0.132481434956598	0	0.0243512848342123	87.9012898805652	0.0480834036295244	0.0187052581657341	0	0.021714845596901
C1QC	1.27814755941893	5.22722087784329	1.27861480513044	3775.62880383133	1.70197188279624	1.47287138730127	0.172398214999067	0.647837065383056
PYHIN1	0.0456951546879026	0.0179643405683996	0.0371720791196996	85.4762877288502	0.0997264348937509	0.0526675863813039	0.120870743648359	0.0499131418018332
BANK1	0.72490042644455	0	0	98.0646690269958	0.0513116631458071	0.0198059943814463	0	0.0128089739056352
LAIR1	0.338002416256405	0.0486566056477478	0.0835530058813506	235.363406155963	0.221998859850568	0.108252792987933	0.147950792749938	0.178191945332274
SASH3	0.0276648725495423	0.0347534061639614	0.0108164478070112	150.735792108345	0.835227554185362	0.0390785793983221	0	0.0800182203904031
RUNX3	0.441244115348847	0	0	60.9333355684984	0.0371986525836896	0.0352665657370527	0	0.124576027046609
TPD52	20.9959965072532	27.2019363880551	123.466741978433	285.221883611687	46.4461983044076	11.4173760536944	20.4806574306359	16.0458401277233
UNC93B1	3.65592937174767	13.6850220436858	116.33564924981	1355.6992935425	108.655996030011	50.2000995087444	69.348151404056	106.859836136755
EBI3	0	0	0.0148538683855167	99.5177658741981	0.238244311602957	0.0642941954911362	0	0
CD74	1.87092356345964	3.88736657383002	16.8544308900686	14752.5794557212	12.0034006344042	6.27823410775724	3.47062739417983	0.55801997888741
CD83	0.202036379699137	0.122027608232731	0.118004921376423	481.777696119046	0.73683088317017	37.4973215299705	0.144101313598755	2.77138774465766
CD44	2.72911568846781	0.0897320519377515	12.5862963558604	356.343718220454	28.1389673069057	14.0621251899704	124.379375212266	12.7243274703627
TIFAB	0.0117555090845137	0.0424856736184275	0.0213780401186129	86.1106105643601	0.0631613154298314	0.0233779040803848	0	0.0740698712947103
PLBD1	40.7665933261372	0	0.0966458288209533	510.711808494303	0.179780582388518	0.508197488203384	0.145863954630308	0.012326651085652
CYSLTR1	8.88038011336514	0	0.0461980257026844	84.9816793815964	3.49698988443697	0.703735435375173	0	0.467574468825584
HPGDS	0.278814493075824	0.583126249785587	0.0956110587534989	153.428209224386	0.183329712843156	0.108855595511945	0.0835707299201265	0.184077648991336
KCTD12	1.07186272466284	2.84244626389783	17.2384410381114	223.423888763883	38.1839578694869	9.86851414707519	33.4094242035875	13.4416969292394
HCST	2.3506521450231	0	0.0207198787664224	37.8343615533503	0.0675390153573178	0.00891441381091513	0	0.011078660238119
MARCH1	0.0207462370718961	0.106142779870913	0.0315496717170754	66.5144880273303	0.0857821607212205	0.0255747635698862	0	0.249398981394332
IKZF1	0.413848958787059	0	0.0217293712832151	45.1319199446672	0.0839861215108559	0.0170245698331902	0	0.00626156636539015
SLC9A9	0.230093783717975	0.0108748783046743	0	127.175017084215	0.0211196415674551	3.19064075900015	0	0.0270055560868979
LAT2	0.0641746074645246	0.0799213701527652	1.32610071765962	122.303875389612	0.427604983225091	0.174585558417293	0.0977896889965184	0.103956131673642
GPR183	0.0689796695060634	0.0989243885589353	0.0894091822840634	126.154466997216	0.221059692559103	0.376251741868592	0.020497826615444	0.243552405227011
TNFRSF11A	0.00819483837943072	12.9821840804264	0.00776927068535301	52.2034019500717	1.32734064583603	0.0214009726179062	0	0.0134568782410891
POU2F2	0.0504327188604412	0	0	14.3270393005767	0.00605601506125984	0.00350313207517687	0	0.0194585584262886
PRUNE2	84.7238934380805	5.57022381159275	2.44720395888196	175.438303252464	2.59989788010519	6.56652814651523	0	11.2211405881692
PTK2B	2.66278975150039	0	3.01468310422045	64.9295000665021	0.426167978963743	1.39372300881689	0.432303940796264	0.019023595887244
IL6RA	3.48806060552142	0.0793889455008566	0.0463166037401441	190.501809567652	3.97901321936029	28.681867066941	0.0835707299201265	0.398672654467957
SLC15A3	0.0260062202463215	0	0.0652771107147187	60.9167505815711	5.8191095512188	0.909559738504091	0	6.3394112436962
CYTIP	0.0600408214826496	0.0265182282323135	0.0156060656690376	186.815673914423	0.609631023564487	0.0802287288996223	0.0585829670726232	0.0255025096684021
MAN2B1	28.6538476116543	22.0777771051712	75.0129046304046	895.161103010213	68.0500420473126	62.6656004158007	22.5773914613073	41.1714904700324
EMR4	0.0413987357736867	0	0	51.3147297454575	0.00409930127961727	0.0462902604294691	0	0
CD300LH	0	0	0	1.63289153551132	0	0	0	0
[truncated: 5,577 more rows]
