# Supplementary material for: In heart failure reactivation of RNA-binding proteins is associated with the expression of 1,523 fetal-specific isoforms
Source: PLoS Comput Biol. 2022 Feb 28;18(2):e1009918. doi: 10.1371/journal.pcbi.1009918 (PMC8912908; doi:10.1371/journal.pcbi.1009918)
Supplement: S13 Table — Shown are the associations between the expression of each expressed gene and isoform and cell type proportions in all bulk RNA-seq CVS samples. For each gene and isoform, we report: isoform ID, gene ID, gene name; the cell type whose proportion is tested for association with expression; effect size, standard error, p-value (linear regression: lm function in R), FDR correction (Bonferroni); whether the expression of the gene or isoform is associated with cell type proportion (FDR < 0.05 and effect size > 0). Only differentially expressed genes and isoforms are reported (FDR < 0.05). The differential expression analysis of all genes and isoforms can be found at https://doi.org/10.6084/m9.figshare.13537343. (CSV) [file pcbi.1009918.s029.csv]

Type (isoform or gene)	Isoform ID	Gene ID	Gene name	Cell type	Effect size (beta)	Standard error of beta	P-value	FDR (Bonferroni)	Associated with cell type
Gene		ENSG00000000457.14_7	SCYL3	cardiac muscle	1.38721869462272	0.158294930502817	8.48139919467768e-18	1.3836893902165e-12	TRUE
Gene		ENSG00000001084.13_10	GCLC	cardiac muscle	1.82728026752851	0.177341809418193	1.1069448114713e-23	1.80591404322674e-18	TRUE
Gene		ENSG00000001461.17_4	NIPAL3	cardiac muscle	1.04319942111761	0.143445923649553	7.33280688949585e-13	1.19630344717991e-07	TRUE
Gene		ENSG00000001561.7_4	ENPP4	cardiac muscle	1.37780316070239	0.168401231493819	8.8508570266329e-16	1.443964218753e-10	TRUE
Gene		ENSG00000003096.14_6	KLHL13	cardiac muscle	1.7917507701924	0.151023547018994	2.17157617424702e-30	3.54279623371356e-25	TRUE
Gene		ENSG00000003147.19_8	ICA1	cardiac muscle	1.23470159908068	0.118989119939305	5.58515612285004e-24	9.11184710506247e-19	TRUE
Gene		ENSG00000003249.14_4	DBNDD1	cardiac muscle	1.33731725605734	0.162304700530505	5.64150589072638e-16	9.20377837036665e-11	TRUE
Gene		ENSG00000003393.15_8	ALS2	cardiac muscle	1.54247675953859	0.113784468879733	1.99362307568151e-38	3.25247643058984e-33	TRUE
Gene		ENSG00000003509.16_5	NDUFAF7	cardiac muscle	1.79698823846388	0.160198092254707	1.59773370282204e-27	2.60660667213199e-22	TRUE
Gene		ENSG00000004142.12_5	POLDIP2	cardiac muscle	1.73911799132297	0.119900481285917	3.03154381967079e-43	4.94578184916371e-38	TRUE
Gene		ENSG00000004455.17_5	AK2	cardiac muscle	1.64679776908613	0.146048830870254	8.90579551677996e-28	1.45292710378955e-22	TRUE
Gene		ENSG00000004766.17_5	VPS50	cardiac muscle	0.895604603329218	0.159589083264568	2.61891073981117e-08	0.00427259573735754	TRUE
Gene		ENSG00000004779.10_5	NDUFAB1	cardiac muscle	2.14261347559499	0.103343820479309	3.60087067300441e-79	5.87460445076631e-74	TRUE
Gene		ENSG00000004866.20_7	ST7	cardiac muscle	2.39920145830139	0.166787113995954	1.26490018778684e-42	2.06360876236296e-37	TRUE
Gene		ENSG00000004961.15_4	HCCS	cardiac muscle	2.57825478411932	0.131602781438132	3.90092454136174e-72	6.3641243337592e-67	TRUE
Gene		ENSG00000005022.6_4	SLC25A5	cardiac muscle	1.05436530358124	0.143570826334393	4.4320838799434e-13	7.23067892509486e-08	TRUE
Gene		ENSG00000005175.10_6	RPAP3	cardiac muscle	1.74742621347295	0.123215438650161	1.39607951415592e-41	2.27761996257453e-36	TRUE
Gene		ENSG00000005189.19_6	REXO5	cardiac muscle	1.85330934264024	0.135894652397865	7.81671919866748e-39	1.27525083694741e-33	TRUE
Gene		ENSG00000005194.15_7	CIAPIN1	cardiac muscle	1.39748766929274	0.0980500602574563	6.04698886415707e-42	9.86529951254041e-37	TRUE
Gene		ENSG00000005249.13_4	PRKAR2B	cardiac muscle	1.79861545608942	0.166991608147787	1.29495368172671e-25	2.11263923451622e-20	TRUE
Gene		ENSG00000005379.17_8	TSPOAP1	cardiac muscle	1.68330649908635	0.19125004613604	6.19868155209676e-18	1.01127770313527e-12	TRUE
Gene		ENSG00000005471.18_9	ABCB4	cardiac muscle	2.00633516925543	0.175600970450027	1.96561352779322e-28	3.20678053378297e-23	TRUE
Gene		ENSG00000005882.12_7	PDK2	cardiac muscle	2.97713102634501	0.117727661355217	1.71987268139938e-108	2.8058690873422e-103	TRUE
Gene		ENSG00000006007.12_5	GDE1	cardiac muscle	2.6371298732426	0.142586786912078	1.53162733246216e-65	2.49875809527207e-60	TRUE
Gene		ENSG00000006047.13_5	YBX2	cardiac muscle	1.25075852789528	0.112014143328594	2.66295815216543e-27	4.34445644776877e-22	TRUE
Gene		ENSG00000006071.15_8	ABCC8	cardiac muscle	1.02414887993241	0.137457332953427	2.07169268969485e-13	3.37984232167577e-08	TRUE
Gene		ENSG00000006282.21_8	SPATA20	cardiac muscle	1.53020161703931	0.188406625503513	1.40627457577563e-15	2.29425259390339e-10	TRUE
Gene		ENSG00000006468.14_7	ETV1	cardiac muscle	1.85792655708688	0.108035132927667	5.67685184116933e-58	9.26144316775729e-53	TRUE
Gene		ENSG00000006530.18_8	AGK	cardiac muscle	1.88155126437875	0.149520400787974	1.02173933502109e-33	1.66690642072681e-28	TRUE
Gene		ENSG00000006576.16_3	PHTF2	cardiac muscle	0.79587892897764	0.137402530955835	9.40925004849249e-09	0.00153506268991126	TRUE
Gene		ENSG00000006695.12_5	COX10	cardiac muscle	2.13970658530743	0.113472928898929	1.06865812807874e-67	1.74345161647278e-62	TRUE
Gene		ENSG00000006712.15_6	PAF1	cardiac muscle	2.14316743651719	0.160575616930417	2.15744407663268e-37	3.51974056438162e-32	TRUE
Gene		ENSG00000006744.19_7	ELAC2	cardiac muscle	2.5461821043952	0.17358028546721	4.24564552292696e-44	6.92651593192396e-39	TRUE
Gene		ENSG00000006756.16_5	ARSD	cardiac muscle	0.764445570056921	0.137297530774719	3.34980887961878e-08	0.00546501219856526	TRUE
Gene		ENSG00000006757.12_6	PNPLA4	cardiac muscle	2.46962477509678	0.118868399297948	1.93553660411022e-79	3.15771183740958e-74	TRUE
Gene		ENSG00000006831.10_4	ADIPOR2	cardiac muscle	0.780605379662657	0.148351482163357	1.75980926109388e-07	0.02871023220919	TRUE
Gene		ENSG00000006837.12_7	CDKL3	cardiac muscle	1.53053856864961	0.190087089268682	2.40829500749168e-15	3.92898880702223e-10	TRUE
Gene		ENSG00000007255.10_3	TRAPPC6A	cardiac muscle	1.22767990047242	0.145753794738135	1.33018371284358e-16	2.17011491648153e-11	TRUE
Gene		ENSG00000007350.17_8	TKTL1	cardiac muscle	1.60525507326309	0.119553692362165	8.68099443183451e-38	1.41625215558721e-32	TRUE
Gene		ENSG00000007402.11_5	CACNA2D2	cardiac muscle	1.04346215031933	0.187069562574965	3.16623298619895e-08	0.00516551914300442	TRUE
Gene		ENSG00000007923.16_6	DNAJC11	cardiac muscle	1.69351409429077	0.116427871118368	1.85817308298663e-43	3.03149789450771e-38	TRUE
Gene		ENSG00000008056.14_7	SYN1	cardiac muscle	2.21038162638815	0.123289000468973	3.33425031675038e-62	5.43962933675924e-57	TRUE
Gene		ENSG00000008086.13_6	CDKL5	cardiac muscle	1.10452999717663	0.188559718229579	6.4461656359144e-09	0.00105165324650562	TRUE
Gene		ENSG00000008226.20_5	DLEC1	cardiac muscle	0.768078172980167	0.10342577577989	2.46503848780101e-13	4.02156239053808e-08	TRUE
Gene		ENSG00000008382.15_6	MPND	cardiac muscle	1.57892027239699	0.153697273033451	1.47633658108494e-23	2.40855455184521e-18	TRUE
Gene		ENSG00000008513.16_9	ST3GAL1	cardiac muscle	1.17832997094859	0.156206657681979	1.06222529630338e-13	1.73295683740119e-08	TRUE
Gene		ENSG00000008853.17_3	RHOBTB2	cardiac muscle	2.46329742485685	0.174802351547779	4.02008323944395e-41	6.55852460015844e-36	TRUE
Gene		ENSG00000008869.12_6	HEATR5B	cardiac muscle	2.19635761808758	0.175287679930144	1.83350362517521e-33	2.99125115425584e-28	TRUE
Gene		ENSG00000009307.16_9	CSDE1	cardiac muscle	2.1688154606732	0.171335816910124	4.54661318955121e-34	7.41752662196143e-29	TRUE
Gene		ENSG00000009844.16_5	VTA1	cardiac muscle	1.39421722720281	0.134430789360868	5.8723662769796e-24	9.5804132389156e-19	TRUE
Gene		ENSG00000010017.13_5	RANBP9	cardiac muscle	0.855355625061255	0.139161448481448	1.1607152593784e-09	0.00018936373027603	TRUE
Gene		ENSG00000010219.13_6	DYRK4	cardiac muscle	1.42531262682328	0.163802137470093	1.41033224177115e-17	2.30087243251513e-12	TRUE
Gene		ENSG00000010256.11_5	UQCRC1	cardiac muscle	2.42081022063824	0.108309989878101	2.18947369577489e-89	3.57199496623499e-84	TRUE
Gene		ENSG00000010282.15_9	HHATL	cardiac muscle	1.56154957835458	0.108786722399363	1.81896857536112e-42	2.96753809258715e-37	TRUE
Gene		ENSG00000010310.9_6	GIPR	cardiac muscle	0.911899427119062	0.123006042840055	2.70321477244786e-13	4.41013270836234e-08	TRUE
Gene		ENSG00000010318.21_5	PHF7	cardiac muscle	2.91664759620694	0.17597425458639	1.93994131112338e-54	3.16489785261913e-49	TRUE
Gene		ENSG00000010361.14_7	FUZ	cardiac muscle	0.990407397257365	0.181121994115743	5.80178981512864e-08	0.00946527197599347	TRUE
Gene		ENSG00000010379.16_6	SLC6A13	cardiac muscle	1.20728000864166	0.132029691074937	3.52029598861801e-19	5.74315168767097e-14	TRUE
Gene		ENSG00000010626.15_6	LRRC23	cardiac muscle	1.66468911872184	0.192416654603354	2.11871758787263e-17	3.45656062155892e-12	TRUE
Gene		ENSG00000010803.16_7	SCMH1	cardiac muscle	2.03922766092259	0.194988001978061	2.58410545928302e-24	4.21581301049269e-19	TRUE
Gene		ENSG00000011021.23_6	CLCN6	cardiac muscle	1.34769211842982	0.148582782909371	6.57622991443315e-19	1.07287245316028e-13	TRUE
Gene		ENSG00000011105.14_6	TSPAN9	cardiac muscle	1.96542492255162	0.127097343849776	2.52886526843071e-48	4.1256919535286e-43	TRUE
Gene		ENSG00000011295.16_8	TTC19	cardiac muscle	1.70383463699413	0.160713783440031	6.59406955709435e-25	1.0757828838226e-19	TRUE
Gene		ENSG00000011347.10_8	SYT7	cardiac muscle	1.63985098834325	0.110922837855752	1.05921504565085e-44	1.72804579407662e-39	TRUE
Gene		ENSG00000011376.12_9	LARS2	cardiac muscle	1.60666535671351	0.0998414906292967	9.38945776610244e-52	1.53183369779302e-46	TRUE
Gene		ENSG00000011454.17_5	RABGAP1	cardiac muscle	0.881301825286178	0.135978112815074	1.45396184753455e-10	2.37205151654177e-05	TRUE
Gene		ENSG00000011485.15_4	PPP5C	cardiac muscle	2.14325054591171	0.154792245378102	7.07855116992551e-40	1.15482315206633e-34	TRUE
Gene		ENSG00000011523.14_5	CEP68	cardiac muscle	1.8206678811877	0.177009403171102	1.31003893682692e-23	2.13724992309691e-18	TRUE
Gene		ENSG00000011566.15_7	MAP4K3	cardiac muscle	1.25545034070925	0.186359469600881	2.79126793003499e-11	4.55378615177629e-06	TRUE
Gene		ENSG00000011638.10_4	TMEM159	cardiac muscle	1.82059394248044	0.169940083709525	2.258788498198e-25	3.68507790750015e-20	TRUE
Gene		ENSG00000012048.23_8	BRCA1	cardiac muscle	0.800962298011501	0.132492642407318	2.13375051601237e-09	0.000348108594184322	TRUE
Gene		ENSG00000012061.16_8	ERCC1	cardiac muscle	1.56166081212031	0.155779649186822	1.46554211258244e-22	2.3909440241515e-17	TRUE
Gene		ENSG00000012174.12_5	MBTPS2	cardiac muscle	1.17774737886197	0.129305887463941	4.77050280267747e-19	7.78278909240013e-14	TRUE
Gene		ENSG00000012232.9_4	EXTL3	cardiac muscle	2.26973739821332	0.123412632665804	6.28759217156815e-65	1.02578293723831e-59	TRUE
Gene		ENSG00000012822.16_7	CALCOCO1	cardiac muscle	1.12041853049203	0.135478657908069	4.44393882875251e-16	7.25001956277999e-11	TRUE
Gene		ENSG00000012963.15_5	UBR7	cardiac muscle	2.35375917730809	0.155205967714482	1.01099191415716e-46	1.64937264843256e-41	TRUE
Gene		ENSG00000013016.16_5	EHD3	cardiac muscle	1.32539908110672	0.164047654521983	1.949401711101e-15	3.18033192755862e-10	TRUE
Gene		ENSG00000013392.8_4	RWDD2A	cardiac muscle	1.17079773229611	0.137347374825153	5.91735581269529e-17	9.6538109670636e-12	TRUE
Gene		ENSG00000013503.10_4	POLR3B	cardiac muscle	1.29579344001667	0.137230337155055	2.68604395503386e-20	4.38211955000044e-15	TRUE
Gene		ENSG00000013561.18_8	RNF14	cardiac muscle	2.71228153095508	0.167107458150226	1.60447617631797e-52	2.61760661309219e-47	TRUE
Gene		ENSG00000013563.14_7	DNASE1L1	cardiac muscle	1.66725188734579	0.161403688035502	8.67741374585066e-24	1.41566798815306e-18	TRUE
Gene		ENSG00000013583.10_8	HEBP1	cardiac muscle	1.79375340563502	0.162257239267328	8.01576114108293e-27	1.30772333560083e-21	TRUE
Gene		ENSG00000014123.10_4	UFL1	cardiac muscle	1.25368102539258	0.175535587111004	1.81794711580683e-12	2.9658716426119e-07	TRUE
Gene		ENSG00000014641.20_7	MDH1	cardiac muscle	2.48766518958934	0.109076685533581	2.61503439445315e-92	4.26627171248665e-87	TRUE
Gene		ENSG00000014824.14_5	SLC30A9	cardiac muscle	2.18992197707326	0.135228568262791	2.55837534059214e-52	4.17383586565564e-47	TRUE
Gene		ENSG00000014919.13_5	COX15	cardiac muscle	1.8037647064208	0.152288122092109	2.66387306906702e-30	4.3459490797987e-25	TRUE
Gene		ENSG00000015153.14_5	YAF2	cardiac muscle	2.68579700678565	0.129775256268519	6.13069399248099e-79	1.00018594070932e-73	TRUE
Gene		ENSG00000015171.19_4	ZMYND11	cardiac muscle	1.41292252045519	0.166942405942392	9.62918722917032e-17	1.57094412131576e-11	TRUE
Gene		ENSG00000015676.18_5	NUDCD3	cardiac muscle	0.981578405164013	0.180327894616238	6.6457542295927e-08	0.0108421492803267	TRUE
Gene		ENSG00000016391.11_7	CHDH	cardiac muscle	2.16747719993111	0.1390818394454	5.6556823794757e-49	9.22690646117184e-44	TRUE
Gene		ENSG00000016402.13_5	IL20RA	cardiac muscle	1.49590224307997	0.138377406923478	8.8173549987595e-26	1.43849856391762e-20	TRUE
Gene		ENSG00000018610.15_5	CXorf56	cardiac muscle	1.46066906176953	0.186820949737655	1.40433887000814e-14	2.29109460608608e-09	TRUE
Gene		ENSG00000018625.15_4	ATP1A2	cardiac muscle	2.75453166824038	0.13215312176502	7.35504533655936e-80	1.19993151638764e-74	TRUE
Gene		ENSG00000018869.16_7	ZNF582	cardiac muscle	1.5095325259813	0.178107080399371	8.75701088015074e-17	1.42865378303131e-11	TRUE
Gene		ENSG00000019485.13_6	PRDM11	cardiac muscle	1.06736816980857	0.188076405962945	1.83509801230312e-08	0.0029938523011918	TRUE
Gene		ENSG00000019505.8_6	SYT13	cardiac muscle	1.36422881477737	0.108737560685682	1.54074689144959e-33	2.51363610858652e-28	TRUE
Gene		ENSG00000019995.6_4	ZRANB1	cardiac muscle	2.23261802026815	0.191781730985845	2.17186166900609e-29	3.5432620012833e-24	TRUE
Gene		ENSG00000020129.16_5	NCDN	cardiac muscle	1.50655449711731	0.164321288230638	2.86111375918169e-19	4.66773543127938e-14	TRUE
Gene		ENSG00000020426.11_5	MNAT1	cardiac muscle	2.22371104378839	0.157929751034431	4.60159379708755e-41	7.50722418432051e-36	TRUE
Gene		ENSG00000020577.14_5	SAMD4A	cardiac muscle	1.90938886433585	0.175891756726459	5.68115912335931e-26	9.26847024021331e-21	TRUE
Gene		ENSG00000021300.14_7	PLEKHB1	cardiac muscle	1.53301552755127	0.18225616482594	1.45914914689352e-16	2.38051428420796e-11	TRUE
Gene		ENSG00000022277.12_5	RTF2	cardiac muscle	0.945570332791281	0.160554145654146	5.35936984088544e-09	0.000874349033321414	TRUE
Gene		ENSG00000022840.16_7	RNF10	cardiac muscle	1.66750597927719	0.122074756497189	6.07998200442923e-39	9.91912584130602e-34	TRUE
Gene		ENSG00000023171.18_7	GRAMD1B	cardiac muscle	1.02561021333988	0.156039542956061	8.10033305138638e-11	1.32152073533538e-05	TRUE
Gene		ENSG00000023228.14_7	NDUFS1	cardiac muscle	2.68495676712027	0.116385424242644	5.28954927795291e-94	8.6295822740235e-89	TRUE
Gene		ENSG00000023287.13_8	RB1CC1	cardiac muscle	2.09917581544976	0.172122356718522	6.61645386726265e-32	1.0794347497207e-26	TRUE
Gene		ENSG00000023330.15_4	ALAS1	cardiac muscle	2.11106989934967	0.117742690036569	3.28689884609913e-62	5.36237825347997e-57	TRUE
Gene		ENSG00000023572.9_5	GLRX2	cardiac muscle	1.27425666535242	0.164915360274184	2.7777999890675e-14	4.53181401416428e-09	TRUE
Gene		ENSG00000023608.5_5	SNAPC1	cardiac muscle	1.02064926544583	0.181249731836129	2.35127031718654e-08	0.00383595644627081	TRUE
Gene		ENSG00000024048.10_4	UBR2	cardiac muscle	2.48275194542911	0.185729403494737	1.70482331774472e-37	2.78131695350145e-32	TRUE
Gene		ENSG00000025039.15_5	RRAGD	cardiac muscle	3.51713007877369	0.109030992708421	3.80672089007125e-155	6.21043672889784e-150	TRUE
Gene		ENSG00000025156.13_7	HSF2	cardiac muscle	2.54301178741733	0.113740136353648	1.96553618514802e-89	3.20665435389789e-84	TRUE
Gene		ENSG00000025293.17_5	PHF20	cardiac muscle	2.42777800413041	0.138453699931407	6.48190850066295e-60	1.05748448043216e-54	TRUE
Gene		ENSG00000025800.14_5	KPNA6	cardiac muscle	2.16951491958005	0.145221328678247	1.60284617529784e-45	2.61494736422791e-40	TRUE
Gene		ENSG00000027001.10_6	MIPEP	cardiac muscle	1.34397000419839	0.106332919520822	5.59381816836834e-34	9.12597871260284e-29	TRUE
Gene		ENSG00000027075.15_6	PRKCH	cardiac muscle	1.1291968105981	0.168334779715491	3.36845707788672e-11	5.49543561514751e-06	TRUE
Gene		ENSG00000029534.21_9	ANK1	cardiac muscle	2.00552415472364	0.115081347931399	2.72244930774952e-59	4.44151269863488e-54	TRUE
Gene		ENSG00000029639.11_5	TFB1M	cardiac muscle	1.64010929500741	0.182789607489224	1.49565899208186e-18	2.44007790604203e-13	TRUE
Gene		ENSG00000029725.17_7	RABEP1	cardiac muscle	2.10443547192217	0.163044048731952	2.95268247850708e-35	4.81712430273559e-30	TRUE
Gene		ENSG00000029993.15_8	HMGB3	cardiac muscle	1.29372452211364	0.128764806754837	1.19360117388768e-22	1.94728869912732e-17	TRUE
Gene		ENSG00000030110.13_5	BAK1	cardiac muscle	0.683109599441538	0.118231134021222	1.02311122743953e-08	0.00166914458089395	TRUE
Gene		ENSG00000030419.16_6	IKZF2	cardiac muscle	0.879540441626495	0.152846816978518	1.16964763592347e-08	0.00190820993915099	TRUE
Gene		ENSG00000031081.11_6	ARHGAP31	cardiac muscle	1.52446562591713	0.115644281579754	1.37590879566101e-36	2.2447126455932e-31	TRUE
Gene		ENSG00000031691.7_4	CENPQ	cardiac muscle	1.13997341748179	0.178448150823537	2.61376688627939e-10	4.26420384895165e-05	TRUE
Gene		ENSG00000031823.14_6	RANBP3	cardiac muscle	1.04998659260628	0.165387687245984	3.34871277707488e-10	5.46322397303104e-05	TRUE
Gene		ENSG00000033122.21_8	LRRC7	cardiac muscle	0.923205003114555	0.161491842992573	1.44998105660485e-08	0.00236555709498742	TRUE
Gene		ENSG00000034693.15_5	PEX3	cardiac muscle	2.32673724561744	0.187654017869916	7.53419376356155e-33	1.22915850736249e-27	TRUE
Gene		ENSG00000034713.8_4	GABARAPL2	cardiac muscle	2.88653619242165	0.166793375554118	1.3522622731179e-58	2.20613476285547e-53	TRUE
Gene		ENSG00000035141.8_6	FAM136A	cardiac muscle	1.64897747198766	0.141575646415185	2.04471726831424e-29	3.33583354021858e-24	TRUE
Gene		ENSG00000035403.18_4	VCL	cardiac muscle	1.2621379040572	0.17280769976666	5.88479224108252e-13	9.60068545379167e-08	TRUE
Gene		ENSG00000036257.13_6	CUL3	cardiac muscle	1.01264721225487	0.112854158682194	1.49066734062993e-18	2.43193432619729e-13	TRUE
Gene		ENSG00000036448.10_5	MYOM2	cardiac muscle	1.51685627819606	0.112415243721311	4.08337233329837e-38	6.66177695943629e-33	TRUE
Gene		ENSG00000036530.9_4	CYP46A1	cardiac muscle	2.12113454679785	0.118943837408047	1.20244381912521e-61	1.96171494427363e-56	TRUE
Gene		ENSG00000036672.16_6	USP2	cardiac muscle	2.21719676725181	0.114605539259557	1.19794755186225e-70	1.95437955401015e-65	TRUE
Gene		ENSG00000038274.17_5	MAT2B	cardiac muscle	1.82595473909538	0.189304902338471	4.48863503247163e-21	7.32293873737552e-16	TRUE
Gene		ENSG00000039123.16_6	MTREX	cardiac muscle	1.07251818608626	0.192412432730732	3.23529706918836e-08	0.00527819305055666	TRUE
Gene		ENSG00000039319.17_6	ZFYVE16	cardiac muscle	0.851851981414	0.155723280010863	5.73506434228146e-08	0.00935641337057166	TRUE
Gene		ENSG00000039537.13_5	C6	cardiac muscle	0.88597401886669	0.14037353531113	4.21778573393519e-10	6.88106435777123e-05	TRUE
Gene		ENSG00000040341.18_9	STAU2	cardiac muscle	2.58229304255025	0.120182340195808	6.7725022999927e-84	1.10489311523001e-78	TRUE
Gene		ENSG00000042317.17_9	SPATA7	cardiac muscle	1.072674504795	0.160686478164338	4.16394112087175e-11	6.79322010223501e-06	TRUE
Gene		ENSG00000043093.15_9	DCUN1D1	cardiac muscle	1.23839374343981	0.142230733283172	1.34829407259743e-17	2.19966088179835e-12	TRUE
Gene		ENSG00000043514.17_7	TRIT1	cardiac muscle	1.38638875930933	0.170688000186642	1.40029441256554e-15	2.28449631643593e-10	TRUE
Gene		ENSG00000043591.6_5	ADRB1	cardiac muscle	1.00813688260721	0.115814764039737	1.37274537924364e-17	2.23955172151324e-12	TRUE
Gene		ENSG00000044115.21_8	CTNNA1	cardiac muscle	1.24413804969648	0.157373858809461	7.30836902741793e-15	1.19231655660907e-09	TRUE
Gene		ENSG00000044446.12_5	PHKA2	cardiac muscle	2.69466116676905	0.144466814715892	1.77049776527294e-66	2.88846087417689e-61	TRUE
Gene		ENSG00000047056.16_6	WDR37	cardiac muscle	1.82834105235254	0.127358828423976	1.78484236370313e-42	2.91186322583983e-37	TRUE
Gene		ENSG00000047249.18_8	ATP6V1H	cardiac muscle	1.60559468507621	0.174879840696472	2.56547113683186e-19	4.18541223147297e-14	TRUE
Gene		ENSG00000047315.17_5	POLR2B	cardiac muscle	1.50150748713919	0.134785948729425	3.45378861291025e-27	5.6346488946463e-22	TRUE
Gene		ENSG00000047346.12_7	FAM214A	cardiac muscle	1.01193131608159	0.188888450614518	1.0582560670991e-07	0.0172648127810816	TRUE
Gene		ENSG00000047579.20_5	DTNBP1	cardiac muscle	1.18519711984906	0.200387270143463	4.6270637439765e-09	0.000754877687447302	TRUE
Gene		ENSG00000047597.7_6	XK	cardiac muscle	2.64924763477957	0.149477041234219	5.23065323896046e-61	8.53349692016965e-56	TRUE
Gene		ENSG00000047849.21_9	MAP4	cardiac muscle	1.83548109102624	0.182753805798033	1.23513176512592e-22	2.01504336689703e-17	TRUE
Gene		ENSG00000048028.11_6	USP28	cardiac muscle	2.1442768768456	0.0997764220338018	6.35697021134275e-84	1.0371015481593e-78	TRUE
Gene		ENSG00000048052.21_7	HDAC9	cardiac muscle	2.19000108738995	0.153978593637227	8.62117474820879e-42	1.40649293312177e-36	TRUE
Gene		ENSG00000048544.6_5	MRPS10	cardiac muscle	1.68762790267503	0.130429909106915	2.07641824736294e-35	3.3875517854778e-30	TRUE
Gene		ENSG00000048707.15_9	VPS13D	cardiac muscle	2.0581793303678	0.158018660258614	7.994977676679e-36	1.30433263808412e-30	TRUE
Gene		ENSG00000048740.18_6	CELF2	cardiac muscle	1.63940777574986	0.141497012754135	3.82877408250306e-29	6.24641518915879e-24	TRUE
Gene		ENSG00000048828.17_5	FAM120A	cardiac muscle	1.41573891288068	0.200092114749322	2.87476637275158e-12	4.69000885116184e-07	TRUE
Gene		ENSG00000049167.14_8	ERCC8	cardiac muscle	0.949183871529402	0.144135746645582	7.47014614791503e-11	1.21870952315545e-05	TRUE
Gene		ENSG00000049246.14_3	PER3	cardiac muscle	1.2689129101172	0.192935849700204	7.88926710184715e-11	1.28708659206375e-05	TRUE
Gene		ENSG00000049283.18_8	EPN3	cardiac muscle	2.20676557206204	0.114282998516421	1.99758024019081e-70	3.2589323070569e-65	TRUE
Gene		ENSG00000049759.18_7	NEDD4L	cardiac muscle	1.27733056388623	0.12814457691256	2.46581199413119e-22	4.02282431970539e-17	TRUE
Gene		ENSG00000049768.16_7	FOXP3	cardiac muscle	1.15214962648337	0.207030642186502	3.40018087119224e-08	0.00554719108049787	TRUE
Gene		ENSG00000049769.14_7	PPP1R3F	cardiac muscle	2.64015510514474	0.119996734016868	3.67283850291734e-87	5.99201564719947e-82	TRUE
Gene		ENSG00000049883.15_5	PTCD2	cardiac muscle	2.38800976531515	0.14771760910297	3.66494761600062e-52	5.97914213864805e-47	TRUE
Gene		ENSG00000050165.18_5	DKK3	cardiac muscle	2.25294777999825	0.158193350029849	6.89122500258451e-42	1.12426201182165e-36	TRUE
Gene		ENSG00000050393.11_7	MCUR1	cardiac muscle	2.07949693059943	0.151395725873731	2.54024614045683e-39	4.14425916338689e-34	TRUE
Gene		ENSG00000050748.17_9	MAPK9	cardiac muscle	2.58325542720979	0.151314511241243	2.95405381035851e-57	4.81936154837129e-52	TRUE
Gene		ENSG00000050767.17_7	COL23A1	cardiac muscle	1.26848340835071	0.127126013894569	2.24522468203403e-22	3.6629493552576e-17	TRUE
Gene		ENSG00000051382.9_4	PIK3CB	cardiac muscle	2.29943072534722	0.165631895623293	4.61811998399858e-40	7.53418566669464e-35	TRUE
Gene		ENSG00000051620.11_6	HEBP2	cardiac muscle	1.09839864045318	0.149178356709234	3.87059138330323e-13	6.31463760637622e-08	TRUE
Gene		ENSG00000051825.15_8	MPHOSPH9	cardiac muscle	1.67979233236004	0.117392647212483	3.10339253217108e-42	5.06299871268519e-37	TRUE
Gene		ENSG00000052126.14_6	PLEKHA5	cardiac muscle	2.28549864863357	0.121126997164243	9.0468508821634e-68	1.47593944031967e-62	TRUE
Gene		ENSG00000052723.12_5	SIKE1	cardiac muscle	1.11317154430407	0.148443806183164	1.46450380412934e-13	2.38925008620877e-08	TRUE
Gene		ENSG00000053254.15_8	FOXN3	cardiac muscle	1.30428268061291	0.187198861491151	5.99972878372614e-12	9.78819752692218e-07	TRUE
Gene		ENSG00000053371.12_8	AKR7A2	cardiac muscle	1.13641266846638	0.174735498484864	1.26080576698469e-10	2.0569289604895e-05	TRUE
Gene		ENSG00000053501.13_5	USE1	cardiac muscle	1.060819352685	0.174166404614165	1.62436899432705e-09	0.000265006055210492	TRUE
Gene		ENSG00000053770.12_5	AP5M1	cardiac muscle	2.11715154170485	0.124350281577705	5.43022507510535e-57	8.85908639652987e-52	TRUE
Gene		ENSG00000053918.18_9	KCNQ1	cardiac muscle	1.99158458227225	0.108672035313696	1.52175203865604e-64	2.48264714594501e-59	TRUE
Gene		ENSG00000054148.18_5	PHPT1	cardiac muscle	0.850721959472222	0.108716847348309	1.33713813205661e-14	2.18146063416244e-09	TRUE
Gene		ENSG00000054523.17_5	KIF1B	cardiac muscle	1.8429762948454	0.132622850000444	3.94332501726825e-40	6.43329816617211e-35	TRUE
Gene		ENSG00000054654.18_8	SYNE2	cardiac muscle	2.01031559627416	0.132502933387831	9.337950034154e-47	1.52343052037202e-41	TRUE
Gene		ENSG00000054690.14_6	PLEKHH1	cardiac muscle	1.94832912645997	0.128811900513007	1.65192125054234e-46	2.6950104049848e-41	TRUE
Gene		ENSG00000054965.10_5	FAM168A	cardiac muscle	0.849338122041791	0.139983053369981	1.86941476122301e-09	0.000304983801804967	TRUE
Gene		ENSG00000055118.15_5	KCNH2	cardiac muscle	1.92056471542446	0.120434656768572	5.92327232232818e-51	9.66346339753909e-46	TRUE
Gene		ENSG00000055130.17_5	CUL1	cardiac muscle	1.7355770497471	0.142786714357564	1.02025638146852e-31	1.664487070983e-26	TRUE
Gene		ENSG00000055163.20_7	CYFIP2	cardiac muscle	1.05046136570657	0.131314230646432	3.58652479906997e-15	5.85120001819471e-10	TRUE
Gene		ENSG00000055208.19_6	TAB2	cardiac muscle	1.40401243884407	0.135485274126692	6.35653077943982e-24	1.03702985748093e-18	TRUE
Gene		ENSG00000056050.7_8	HPF1	cardiac muscle	1.30339917294824	0.160293043237988	1.30641397470286e-15	2.13133601488923e-10	TRUE
Gene		ENSG00000056736.10_6	IL17RB	cardiac muscle	2.11320021364567	0.175905130680759	4.55533122817465e-31	7.43174957889325e-26	TRUE
Gene		ENSG00000057019.16_7	DCBLD2	cardiac muscle	1.25043448852156	0.134719550444919	1.08253997587536e-19	1.7660990182421e-14	TRUE
Gene		ENSG00000057294.15_7	PKP2	cardiac muscle	1.92591124038549	0.101303729913332	1.26032503802459e-68	2.05614468003484e-63	TRUE
Gene		ENSG00000058056.9_5	USP13	cardiac muscle	2.27778556602384	0.114443723007346	4.84367366688187e-74	7.90216296709776e-69	TRUE
Gene		ENSG00000058404.20_8	CAMK2B	cardiac muscle	1.68670368200414	0.11059765651157	3.53471552653623e-47	5.76667629861227e-42	TRUE
Gene		ENSG00000058866.15_7	DGKG	cardiac muscle	1.44201285821505	0.128308374448977	1.29044244233736e-27	2.10527941812686e-22	TRUE
Gene		ENSG00000059691.12_6	GATB	cardiac muscle	1.54155736406265	0.105686787755097	1.14402279692254e-43	1.86640455181131e-38	TRUE
Gene		ENSG00000060237.17_8	WNK1	cardiac muscle	2.07740908644554	0.167164707598999	5.55979536445898e-33	9.07047254939296e-28	TRUE
Gene		ENSG00000060762.19_5	MPC1	cardiac muscle	3.05621084974013	0.0995818107841546	1.3325248779891e-144	2.17393438694654e-139	TRUE
Gene		ENSG00000060971.18_6	ACAA1	cardiac muscle	2.39533578866887	0.120708748380751	1.11619821202753e-73	1.82101041103019e-68	TRUE
Gene		ENSG00000061656.10_8	SPAG4	cardiac muscle	1.48111946363596	0.203353124342422	6.78475553638933e-13	1.1068921572287e-07	TRUE
Gene		ENSG00000061676.15_6	NCKAP1	cardiac muscle	1.15253518997402	0.147023996201236	1.20443058449596e-14	1.96495623277009e-09	TRUE
Gene		ENSG00000061794.13_5	MRPS35	cardiac muscle	2.4792675605645	0.138798277722053	8.11104261316711e-62	1.32326793608254e-56	TRUE
Gene		ENSG00000062282.15_8	DGAT2	cardiac muscle	1.08328227978436	0.199844587005313	7.5177615403883e-08	0.0122647768874511	TRUE
Gene		ENSG00000062370.16_8	ZNF112	cardiac muscle	1.01605588156861	0.158017503612364	2.01010796088484e-10	3.27937053170596e-05	TRUE
Gene		ENSG00000062485.19_9	CS	cardiac muscle	2.6526180295414	0.107779482644629	4.86750409915166e-104	7.94104088751999e-99	TRUE
Gene		ENSG00000062582.14_6	MRPS24	cardiac muscle	2.0588240184298	0.131402210365466	1.98059964648201e-49	3.23122948725661e-44	TRUE
Gene		ENSG00000063046.17_5	EIF4B	cardiac muscle	1.12946580727958	0.137255827959879	6.1295735588988e-16	1.00000314869299e-10	TRUE
Gene		ENSG00000063241.8_8	ISOC2	cardiac muscle	0.931322738806771	0.14763569189279	4.30492830595483e-10	7.02323223546695e-05	TRUE
Gene		ENSG00000063245.15_7	EPN1	cardiac muscle	1.21537978302801	0.143112611932727	7.64072339461898e-17	1.24653817749172e-11	TRUE
Gene		ENSG00000063322.15_6	MED29	cardiac muscle	1.87051427176145	0.189633661321263	6.3445392550334e-22	1.03507351222317e-16	TRUE
Gene		ENSG00000063601.17_7	MTMR1	cardiac muscle	1.5129469941541	0.143634592152766	1.26655298842155e-24	2.06630520743045e-19	TRUE
Gene		ENSG00000063660.9_5	GPC1	cardiac muscle	2.13135443793802	0.174319086285398	4.76273372140346e-32	7.77011430244646e-27	TRUE
Gene		ENSG00000063761.16_6	ADCK1	cardiac muscle	1.83709245628811	0.132345079252104	4.71015107866691e-40	7.68432887578034e-35	TRUE
Gene		ENSG00000063854.13_5	HAGH	cardiac muscle	2.61905136562222	0.131395590884869	3.19530714615551e-74	5.21295189052395e-69	TRUE
Gene		ENSG00000064042.18_5	LIMCH1	cardiac muscle	0.810422187533797	0.152807811605765	1.41072058975601e-07	0.0230150599895154	TRUE
Gene		ENSG00000064201.16_8	TSPAN32	cardiac muscle	2.04432504449604	0.120088958643983	5.59545300410515e-57	9.12864584901731e-52	TRUE
Gene		ENSG00000064225.12_5	ST3GAL6	cardiac muscle	2.3779949835192	0.138888115917252	1.53982390286961e-57	2.5121303080976e-52	TRUE
Gene		ENSG00000064393.16_6	HIPK2	cardiac muscle	1.84278278408863	0.162420520059593	4.40174819565949e-28	7.18118807632672e-23	TRUE
Gene		ENSG00000064545.15_9	TMEM161A	cardiac muscle	0.916360262640773	0.172515577358014	1.35031216761563e-07	0.0220295328273484	TRUE
Gene		ENSG00000064726.10_7	BTBD1	cardiac muscle	2.41274124342184	0.116308395821145	3.05418886141386e-79	4.98272587606503e-74	TRUE
Gene		ENSG00000065029.15_6	ZNF76	cardiac muscle	1.53090283133351	0.164122181839223	7.27445993598976e-20	1.18678449179711e-14	TRUE
Gene		ENSG00000065057.9_8	NTHL1	cardiac muscle	1.1087855275578	0.181856151560927	1.56480460901408e-09	0.000255288483132993	TRUE
Gene		ENSG00000065060.17_4	UHRF1BP1	cardiac muscle	1.34910079093665	0.120724127847657	2.43473566249318e-27	3.97212514921787e-22	TRUE
Gene		ENSG00000065150.21_7	IPO5	cardiac muscle	0.980931782878189	0.147133038887285	4.40387462388858e-11	7.18465721639679e-06	TRUE
Gene		ENSG00000065518.8_4	NDUFB4	cardiac muscle	2.29849650577338	0.106670563376176	2.78372893510636e-84	4.54148673388992e-79	TRUE
Gene		ENSG00000065559.15_5	MAP2K4	cardiac muscle	1.79670711214754	0.139140846294718	2.77204072763226e-35	4.52241812468837e-30	TRUE
Gene		ENSG00000065613.15_7	SLK	cardiac muscle	1.45695620573629	0.180325346100016	1.94576276152477e-15	3.17439519966197e-10	TRUE
Gene		ENSG00000065665.21_5	SEC61A2	cardiac muscle	1.41570765544729	0.128970125041551	1.72878374493081e-26	2.82040695282992e-21	TRUE
Gene		ENSG00000065802.12_4	ASB1	cardiac muscle	1.07330824629799	0.155554406015707	9.45081627907833e-12	1.54184397103396e-06	TRUE
Gene		ENSG00000065833.9_5	ME1	cardiac muscle	1.11370638983707	0.189004716392317	5.26437368443374e-09	0.000858850980373258	TRUE
Gene		ENSG00000065882.16_5	TBC1D1	cardiac muscle	2.50958582174029	0.191230915768754	2.66620606075555e-36	4.34975521575903e-31	TRUE
Gene		ENSG00000065923.10_7	SLC9A7	cardiac muscle	0.808167591344056	0.150111923393291	9.17707208840072e-08	0.0149718424879005	TRUE
Gene		ENSG00000065970.9_4	FOXJ2	cardiac muscle	1.1641496976685	0.189913492364879	1.28347653878337e-09	0.000209391496443274	TRUE
Gene		ENSG00000065978.19_5	YBX1	cardiac muscle	2.04223354603878	0.142295601537851	1.86664482488109e-42	3.04531903310401e-37	TRUE
Gene		ENSG00000066027.12_5	PPP2R5A	cardiac muscle	3.84768429821865	0.155915577059402	1.78325681831406e-104	2.90927650367029e-99	TRUE
Gene		ENSG00000066136.20_4	NFYC	cardiac muscle	2.43915315857001	0.11292227623464	1.2936512241617e-84	2.11051435314636e-79	TRUE
Gene		ENSG00000066185.13_5	ZMYND12	cardiac muscle	2.14411664739448	0.172557944876247	5.67050677388696e-33	9.25109157119014e-28	TRUE
Gene		ENSG00000066557.6_5	LRRC40	cardiac muscle	0.913998880905659	0.149203524271621	1.31522460203546e-09	0.000214571002474473	TRUE
Gene		ENSG00000066583.12_6	ISOC1	cardiac muscle	2.15170490906876	0.104764392306303	5.82114853512752e-78	9.49685456614844e-73	TRUE
Gene		ENSG00000066629.18_8	EML1	cardiac muscle	1.19249015635609	0.179097139315392	4.65812944082867e-11	7.59945869494553e-06	TRUE
Gene		ENSG00000066827.16_9	ZFAT	cardiac muscle	1.07862032648453	0.183051682776048	5.26570701703121e-09	0.00085906850558654	TRUE
Gene		ENSG00000066926.12_5	FECH	cardiac muscle	2.12436129386338	0.161980841711666	2.92998279342877e-36	4.78009112851143e-31	TRUE
Gene		ENSG00000067057.17_5	PFKP	cardiac muscle	1.92699513820805	0.144753233685998	3.18686009984112e-37	5.1991710412848e-32	TRUE
Gene		ENSG00000067177.15_6	PHKA1	cardiac muscle	2.24221878722537	0.193451778223692	3.65948015625081e-29	5.97022230611382e-24	TRUE
Gene		ENSG00000067225.18_7	PKM	cardiac muscle	2.77693537893609	0.132129318101662	6.0684963521898e-81	9.90038768881653e-76	TRUE
Gene		ENSG00000067533.6_4	RRP15	cardiac muscle	1.46156850595521	0.180865454666082	1.92535179197931e-15	3.14109592750673e-10	TRUE
Gene		ENSG00000067606.17_6	PRKCZ	cardiac muscle	1.40427056636509	0.105659589491941	4.07436968293612e-37	6.6470896755293e-32	TRUE
Gene		ENSG00000067704.10_4	IARS2	cardiac muscle	2.67019623672939	0.130632266962362	2.35784738689308e-77	3.84668654087285e-72	TRUE
Gene		ENSG00000067829.19_6	IDH3G	cardiac muscle	3.17255987861034	0.147456047110896	4.45415011381915e-84	7.26667866168911e-79	TRUE
Gene		ENSG00000067836.13_8	ROGDI	cardiac muscle	2.01963431438648	0.125495548189444	9.25745004850434e-52	1.51029743071319e-46	TRUE
Gene		ENSG00000067992.15_8	PDK3	cardiac muscle	1.12540500449219	0.124129493195278	6.79844943883641e-19	1.10912623524953e-13	TRUE
Gene		ENSG00000068097.15_6	HEATR6	cardiac muscle	0.895078148739836	0.167513402704663	1.14064497000437e-07	0.0186089382986393	TRUE
Gene		ENSG00000068305.17_7	MEF2A	cardiac muscle	3.27188745244834	0.159807532289008	1.46452750181218e-77	2.38928874755646e-72	TRUE
Gene		ENSG00000068354.16_6	TBC1D25	cardiac muscle	1.84266702926166	0.179190127878372	1.33983836179617e-23	2.18586589696874e-18	TRUE
Gene		ENSG00000068383.19_5	INPP5A	cardiac muscle	3.13372043025133	0.181681925367704	2.89792705676279e-58	4.72779411748509e-53	TRUE
Gene		ENSG00000068394.11_5	GPKOW	cardiac muscle	1.55438078664093	0.187147851655397	3.36251127836297e-16	5.48573539997248e-11	TRUE
Gene		ENSG00000068615.19_8	REEP1	cardiac muscle	2.74759469075322	0.189662713000302	3.75586923997093e-43	6.12747531285817e-38	TRUE
Gene		ENSG00000068650.18_5	ATP11A	cardiac muscle	1.48988569057902	0.126114509260787	3.66398109434572e-30	5.97756531655938e-25	TRUE
Gene		ENSG00000068654.16_6	POLR1A	cardiac muscle	0.998905320959239	0.156553618029944	2.74240553949802e-10	4.47407009335865e-05	TRUE
Gene		ENSG00000068878.15_5	PSME4	cardiac muscle	1.40683472763782	0.145637862212708	3.95497126689265e-21	6.45229832365935e-16	TRUE
Gene		ENSG00000068976.14_5	PYGM	cardiac muscle	3.80070550995143	0.12597128248811	4.14729517432955e-141	6.7660632392082e-136	TRUE
Gene		ENSG00000069020.18_4	MAST4	cardiac muscle	1.54457645987998	0.131242488183024	5.83530565039073e-30	9.51995105027345e-25	TRUE
Gene		ENSG00000069248.12_5	NUP133	cardiac muscle	1.63536195205906	0.144749801545206	7.12754053993273e-28	1.16281547384679e-22	TRUE
Gene		ENSG00000069275.13_5	NUCKS1	cardiac muscle	1.62138459317898	0.173929697213413	7.64555059618625e-20	1.24732570646421e-14	TRUE
Gene		ENSG00000069329.18_7	VPS35	cardiac muscle	1.79339897415919	0.127268885980803	4.04295853925837e-41	6.59584427928767e-36	TRUE
Gene		ENSG00000069345.12_6	DNAJA2	cardiac muscle	2.6779535359615	0.132330845373214	4.29043318801668e-76	6.99958432025793e-71	TRUE
Gene		ENSG00000069424.15_4	KCNAB2	cardiac muscle	0.807431978835899	0.152632114242466	1.51561124526763e-07	0.0247262880997942	TRUE
Gene		ENSG00000069431.11_5	ABCC9	cardiac muscle	0.869325078279635	0.128850473116848	2.61267353539485e-11	4.26242011258457e-06	TRUE
Gene		ENSG00000069509.6_5	FUNDC1	cardiac muscle	2.65856443776099	0.113439018893293	2.25421799634936e-96	3.6776214079642e-91	TRUE
Gene		ENSG00000069535.14_5	MAOB	cardiac muscle	2.059931204017	0.139958264586593	2.3368209785779e-44	3.81238321729113e-39	TRUE
Gene		ENSG00000069998.12_6	HDHD5	cardiac muscle	2.30356339074472	0.122729158282319	3.54531734325782e-67	5.78397252648454e-62	TRUE
Gene		ENSG00000070061.15_8	ELP1	cardiac muscle	2.08038054548247	0.183940037178309	6.30194978897708e-28	1.02812529637288e-22	TRUE
Gene		ENSG00000070159.14_5	PTPN3	cardiac muscle	1.99027737921576	0.180135951906487	8.52606085002858e-27	1.39097567131706e-21	TRUE
Gene		ENSG00000070182.21_8	SPTB	cardiac muscle	1.57703298000713	0.118955168095857	5.92041942926092e-37	9.65880907367344e-32	TRUE
Gene		ENSG00000070367.16_6	EXOC5	cardiac muscle	1.30749610045377	0.131986236672788	4.31787652987105e-22	7.04435648589283e-17	TRUE
Gene		ENSG00000070476.15_5	ZXDC	cardiac muscle	1.31512938964238	0.178016489618508	3.24791452590976e-13	5.29877767415022e-08	TRUE
Gene		ENSG00000070501.12_4	POLB	cardiac muscle	1.4931094966788	0.140206401149289	4.17393815531013e-25	6.80952966409916e-20	TRUE
Gene		ENSG00000070540.13_7	WIPI1	cardiac muscle	0.952293643248366	0.152858012568689	6.97881236161027e-10	0.000113855136392255	TRUE
Gene		ENSG00000070610.14_5	GBA2	cardiac muscle	1.32671849365773	0.158015005961567	1.64576428886751e-16	2.68496569143001e-11	TRUE
Gene		ENSG00000070761.8_5	CFAP20	cardiac muscle	1.14687996117826	0.114919479713351	2.21066757670619e-22	3.60657151134155e-17	TRUE
Gene		ENSG00000070778.13_6	PTPN21	cardiac muscle	1.83925126122607	0.171469299618052	1.98729269025309e-25	3.2421487865865e-20	TRUE
Gene		ENSG00000070785.17_8	EIF2B3	cardiac muscle	2.65241963311774	0.148448453766384	7.56000100454009e-62	1.23336880388469e-56	TRUE
Gene		ENSG00000070808.16_7	CAMK2A	cardiac muscle	2.42457725527188	0.0970486808610146	1.76263859226369e-106	2.87563910496267e-101	TRUE
Gene		ENSG00000071189.21_5	SNX13	cardiac muscle	1.69023652581064	0.155242366223734	4.14728706045899e-26	6.76605000191522e-21	TRUE
Gene		ENSG00000071462.12_7	BUD23	cardiac muscle	2.05038234137154	0.147671961772489	4.51559483160932e-40	7.36692203208071e-35	TRUE
Gene		ENSG00000071794.16_6	HLTF	cardiac muscle	1.97335106520742	0.140882186599057	1.08492866473797e-40	1.76999602080011e-35	TRUE
Gene		ENSG00000071889.16_6	FAM3A	cardiac muscle	2.04464269321641	0.166478069884824	2.64909007536996e-32	4.32183151256157e-27	TRUE
Gene		ENSG00000072062.14_5	PRKACA	cardiac muscle	2.64625090769057	0.120171121218666	2.78879477474071e-87	4.54975134730298e-82	TRUE
Gene		ENSG00000072195.15_3	SPEG	cardiac muscle	1.42276398505116	0.127638092365884	3.22415985296431e-27	5.26002335052009e-22	TRUE
Gene		ENSG00000072210.19_7	ALDH3A2	cardiac muscle	1.35803399074119	0.163333131664818	3.13595578741803e-16	5.11612370982527e-11	TRUE
Gene		ENSG00000072401.15_4	UBE2D1	cardiac muscle	1.54941574820466	0.138313968466563	1.85826318442886e-27	3.03164488960462e-22	TRUE
Gene		ENSG00000072501.18_4	SMC1A	cardiac muscle	0.748892219687312	0.139340121552274	9.64390715483766e-08	0.0157334558886884	TRUE
Gene		ENSG00000072506.13_5	HSD17B10	cardiac muscle	2.03553182509372	0.152910560022627	3.2000483184313e-37	5.22068682862156e-32	TRUE
Gene		ENSG00000072518.20_4	MARK2	cardiac muscle	1.17538696998375	0.163840361716937	1.45730282357636e-12	2.37750211849542e-07	TRUE
Gene		ENSG00000072778.20_4	ACADVL	cardiac muscle	0.717944046239368	0.100173515247851	1.52947383575554e-12	2.49524479460502e-07	TRUE
Gene		ENSG00000072803.17_5	FBXW11	cardiac muscle	1.85850166765503	0.134707442026357	1.25449282742919e-39	2.04662977838108e-34	TRUE
Gene		ENSG00000072954.7_5	TMEM38A	cardiac muscle	2.77560835048707	0.147660817642906	2.42122686130626e-67	3.95008635060949e-62	TRUE
Gene		ENSG00000073111.14_6	MCM2	cardiac muscle	0.889868139467082	0.131536299505187	2.31432703355812e-11	3.77568569562806e-06	TRUE
Gene		ENSG00000073464.12_7	CLCN4	cardiac muscle	2.37847113521764	0.113182658889599	6.27771512439178e-81	1.02417155625377e-75	TRUE
Gene		ENSG00000073578.17_6	SDHA	cardiac muscle	2.02022303631133	0.0991458392232427	5.89593400014398e-77	9.61886256519489e-72	TRUE
Gene		ENSG00000073670.14_6	ADAM11	cardiac muscle	2.2637401266068	0.111217455038011	8.07727737708504e-77	1.31775934040716e-71	TRUE
Gene		ENSG00000073711.11_6	PPP2R3A	cardiac muscle	2.77431992664197	0.102512955760717	2.86937394302363e-120	4.68121142560647e-115	TRUE
Gene		ENSG00000073792.16_5	IGF2BP2	cardiac muscle	0.626975668129602	0.102416315002276	1.34755819582289e-09	0.00021984603429933	TRUE
Gene		ENSG00000073849.15_5	ST6GAL1	cardiac muscle	1.96012451425768	0.14918058471464	2.23040140755515e-36	3.63876607234177e-31	TRUE
Gene		ENSG00000073910.22_8	FRY	cardiac muscle	0.782259737422405	0.143188650514064	5.96381064716632e-08	0.00972959924221302	TRUE
Gene		ENSG00000074054.18_8	CLASP1	cardiac muscle	1.83182153836544	0.150404059944666	7.88375665753875e-32	1.2861875961375e-26	TRUE
Gene		ENSG00000074071.15_5	MRPS34	cardiac muscle	1.06749399701009	0.14745123581755	9.22538977970272e-13	1.50506699021982e-07	TRUE
Gene		ENSG00000074201.9_7	CLNS1A	cardiac muscle	1.29904402621604	0.138453581884614	4.52785731782525e-20	7.38692754259283e-15	TRUE
Gene		ENSG00000074319.13_7	TSG101	cardiac muscle	1.89271741921273	0.143349993525929	1.08566582376332e-36	1.77119865152043e-31	TRUE
Gene		ENSG00000074582.15_7	BCS1L	cardiac muscle	1.09598566913559	0.150013863618739	5.79500795648533e-13	9.45420778052843e-08	TRUE
Gene		ENSG00000074603.19_8	DPP8	cardiac muscle	1.15038907376562	0.175654730541765	9.42565471643321e-11	1.53773901305778e-05	TRUE
Gene		ENSG00000074935.14_5	TUBE1	cardiac muscle	0.917001113439911	0.134996745551585	1.92905539613671e-11	3.14713813547327e-06	TRUE
Gene		ENSG00000074964.17_5	ARHGEF10L	cardiac muscle	0.978757694873951	0.101636549835131	5.15534185641982e-21	8.41063091823755e-16	TRUE
Gene		ENSG00000075073.15_5	TACR2	cardiac muscle	1.27191296229257	0.166953261897445	6.15793591614668e-14	1.00463029710383e-08	TRUE
Gene		ENSG00000075089.9_4	ACTR6	cardiac muscle	1.68707835126217	0.186975908499328	9.80330735114268e-19	1.59935077449482e-13	TRUE
Gene		ENSG00000075188.9_6	NUP37	cardiac muscle	1.47579250461942	0.140948266862913	2.30127397211242e-24	3.75439040906309e-19	TRUE
Gene		ENSG00000075234.17_6	TTC38	cardiac muscle	1.2025477321474	0.166414543501837	1.01321693465409e-12	1.65300263587207e-07	TRUE
Gene		ENSG00000075239.14_4	ACAT1	cardiac muscle	3.08414378168724	0.10173488838778	4.4379036564575e-142	7.24017354129102e-137	TRUE
Gene		ENSG00000075240.17_5	GRAMD4	cardiac muscle	0.745054234537303	0.118076460523627	4.26027501549711e-10	6.9503830712826e-05	TRUE
Gene		ENSG00000075275.17_7	CELSR1	cardiac muscle	1.29298613181338	0.0960453259910903	5.81823049943367e-38	9.49209396599607e-33	TRUE
Gene		ENSG00000075303.13_5	SLC25A40	cardiac muscle	2.49216461541603	0.167572240441791	3.62677921550299e-45	5.9168726833402e-40	TRUE
Gene		ENSG00000075336.12_5	TIMM21	cardiac muscle	2.13658206629342	0.105765715759453	7.1266925676449e-76	1.16267713225586e-70	TRUE
Gene		ENSG00000075391.16_7	RASAL2	cardiac muscle	1.17065388350495	0.186558953866909	5.28887617289092e-10	8.62848414350116e-05	TRUE
Gene		ENSG00000075399.14_9	VPS9D1	cardiac muscle	1.63133453697076	0.170806972206257	1.03881996870772e-20	1.69477244974852e-15	TRUE
Gene		ENSG00000075413.18_7	MARK3	cardiac muscle	1.24197375908975	0.130332033723693	1.2547240867188e-20	2.04700706403652e-15	TRUE
Gene		ENSG00000075415.13_8	SLC25A3	cardiac muscle	1.95656705751571	0.122425564879337	3.81555577032938e-51	6.22485030594616e-46	TRUE
Gene		ENSG00000075651.16_6	PLD1	cardiac muscle	2.45989043499879	0.165290489522716	3.21041732942768e-45	5.2376032479215e-40	TRUE
Gene		ENSG00000075702.18_6	WDR62	cardiac muscle	1.2369349081187	0.124851915975481	4.28237498918699e-22	6.98643785235922e-17	TRUE
Gene		ENSG00000075790.10_7	BCAP29	cardiac muscle	1.16606560020315	0.195638680695601	3.53519531945069e-09	0.000576745905196463	TRUE
Gene		ENSG00000075886.11_4	TUBA3D	cardiac muscle	1.31116864164043	0.123043633457287	3.91148982196085e-25	6.38136095513981e-20	TRUE
Gene		ENSG00000075914.13_5	EXOSC7	cardiac muscle	1.60291736991121	0.173111601029697	1.31167434493019e-19	2.13991799329291e-14	TRUE
Gene		ENSG00000075945.13_5	KIFAP3	cardiac muscle	1.66057698088328	0.120002569145566	7.77880591363424e-40	1.26906551197394e-34	TRUE
Gene		ENSG00000075975.16_4	MKRN2	cardiac muscle	1.86028137284084	0.135443826114278	2.56374987138236e-39	4.18260409016804e-34	TRUE
Gene		ENSG00000076242.16_6	MLH1	cardiac muscle	2.05110333133305	0.128300372483382	3.57945659597593e-51	5.83966866893897e-46	TRUE
Gene		ENSG00000076248.11_6	UNG	cardiac muscle	1.36402838701325	0.119886038519745	3.18862641371733e-28	5.202052676395e-23	TRUE
Gene		ENSG00000076258.10_4	FMO4	cardiac muscle	1.34899199695696	0.179518957729691	1.30925312899069e-13	2.13596792476057e-08	TRUE
Gene		ENSG00000076554.15_7	TPD52	cardiac muscle	1.65815909203393	0.129016822666542	5.41352337900495e-35	8.83183858144384e-30	TRUE
Gene		ENSG00000076555.15_6	ACACB	cardiac muscle	2.35392677173405	0.151113169601646	6.16752241033759e-49	1.00619427611212e-43	TRUE
Gene		ENSG00000076864.19_8	RAP1GAP	cardiac muscle	0.880784817448698	0.129553171092229	1.85554142288088e-11	3.02720449894478e-06	TRUE
Gene		ENSG00000077009.13_3	NMRK2	cardiac muscle	0.8043464171582	0.113343889947209	2.48764601597819e-12	4.05844521630746e-07	TRUE
Gene		ENSG00000077092.19_6	RARB	cardiac muscle	2.03695610262647	0.150472679043142	2.47939469283103e-38	4.04498367767226e-33	TRUE
Gene		ENSG00000077097.15_9	TOP2B	cardiac muscle	1.95666178296682	0.157172966006191	4.3966183621466e-33	7.17281906074045e-28	TRUE
Gene		ENSG00000077152.11_7	UBE2T	cardiac muscle	1.35396717288404	0.101734250432424	3.31216628961248e-37	5.40360057152538e-32	TRUE
Gene		ENSG00000077157.22_8	PPP1R12B	cardiac muscle	3.72342604898507	0.163674951518372	6.14079265612922e-92	1.00183347709155e-86	TRUE
Gene		ENSG00000077348.9_5	EXOSC5	cardiac muscle	1.40323754409778	0.195682709202736	1.48786499828672e-12	2.42736247280489e-07	TRUE
Gene		ENSG00000077522.13_4	ACTN2	cardiac muscle	2.45110945653848	0.118162776381643	3.09138369020706e-79	5.04340700755141e-74	TRUE
Gene		ENSG00000077721.16_4	UBE2A	cardiac muscle	1.59736223839233	0.159759748012151	1.86400306587265e-22	3.04100916178728e-17	TRUE
Gene		ENSG00000078043.16_9	PIAS2	cardiac muscle	2.10622783654516	0.124578654654282	2.57507196901883e-56	4.20107541313608e-51	TRUE
Gene		ENSG00000078070.13_7	MCCC1	cardiac muscle	3.44266674806369	0.143169495013653	2.43341444917492e-100	3.96996966896193e-95	TRUE
Gene		ENSG00000078114.18_5	NEBL	cardiac muscle	2.24339648652864	0.110534025884012	1.8495779750267e-76	3.01747549157756e-71	TRUE
Gene		ENSG00000078304.19_7	PPP2R5C	cardiac muscle	2.50499204704654	0.151637532904972	3.93101066586768e-54	6.41320804072317e-49	TRUE
Gene		ENSG00000078319.9_7	PMS2P1	cardiac muscle	1.09321540248174	0.151122745772228	9.59920032655553e-13	1.56605193807558e-07	TRUE
Gene		ENSG00000078328.21_7	RBFOX1	cardiac muscle	1.50956692639835	0.103705435065448	1.63497956078848e-43	2.66737105465276e-38	TRUE
Gene		ENSG00000078403.17_6	MLLT10	cardiac muscle	1.68263821181526	0.19887266876269	9.83504568565633e-17	1.60452869334072e-11	TRUE
Gene		ENSG00000078487.17_6	ZCWPW1	cardiac muscle	2.37842527905587	0.174950755788027	1.28016256801282e-38	2.08850841995883e-33	TRUE
Gene		ENSG00000078618.21_5	NRDC	cardiac muscle	0.80364948632255	0.128201414379047	5.49965379316429e-10	8.97235518431995e-05	TRUE
Gene		ENSG00000078668.14_7	VDAC3	cardiac muscle	3.25272015825837	0.106817934802576	5.43476241823795e-143	8.86648879961012e-138	TRUE
Gene		ENSG00000078674.17_5	PCM1	cardiac muscle	2.23708210070125	0.181584527041714	1.76402373517474e-32	2.87789888251348e-27	TRUE
Gene		ENSG00000078804.13_5	TP53INP2	cardiac muscle	2.17976829473051	0.122330514175505	1.45887523633938e-61	2.38006741557352e-56	TRUE
Gene		ENSG00000078814.17_6	MYH7B	cardiac muscle	1.19175294621904	0.108162853540187	1.15335826868523e-26	1.88163481386383e-21	TRUE
Gene		ENSG00000078967.13_5	UBE2D4	cardiac muscle	2.51749754142806	0.110867563018219	1.13727356184664e-91	1.85539357973908e-86	TRUE
Gene		ENSG00000079215.14_5	SLC1A3	cardiac muscle	1.16820703807425	0.172194893388882	2.04125149692712e-11	3.33017934214678e-06	TRUE
Gene		ENSG00000079393.20_9	DUSP13	cardiac muscle	1.43282112706624	0.106825168412277	1.02115641426878e-37	1.66595542049466e-32	TRUE
Gene		ENSG00000079459.13_5	FDFT1	cardiac muscle	1.65828787227807	0.140579108443674	4.3998473434786e-30	7.17808695004473e-25	TRUE
Gene		ENSG00000079616.13_3	KIF22	cardiac muscle	1.05557401693744	0.151736561721348	6.45146242045727e-12	1.05251738512308e-06	TRUE
Gene		ENSG00000079739.17_6	PGM1	cardiac muscle	3.42416071178453	0.126955066223725	1.17255914929918e-119	1.91295989853265e-114	TRUE
Gene		ENSG00000079785.15_6	DDX1	cardiac muscle	2.45874995824153	0.163224544115982	3.52026750739029e-46	5.74310522225682e-41	TRUE
Gene		ENSG00000079805.17_6	DNM2	cardiac muscle	1.10505442886772	0.148509519993592	2.22072011963571e-13	3.62297163197848e-08	TRUE
Gene		ENSG00000079999.14_6	KEAP1	cardiac muscle	1.02269303733367	0.155397477285048	7.67505014963329e-11	1.25213838161177e-05	TRUE
Gene		ENSG00000080200.10_6	CRYBG3	cardiac muscle	1.54237679964733	0.15614767324581	5.59715950555495e-22	9.13142990374257e-17	TRUE
Gene		ENSG00000080371.6_4	RAB21	cardiac muscle	2.45395559078786	0.173473586165744	2.12980256819985e-41	3.47464510186396e-36	TRUE
Gene		ENSG00000080493.17_7	SLC4A4	cardiac muscle	2.0679964801791	0.114065544478357	2.19653898703792e-63	3.58352156501314e-58	TRUE
Gene		ENSG00000080546.13_5	SESN1	cardiac muscle	1.67840002197493	0.183294296767259	3.15538348326584e-19	5.14781882993922e-14	TRUE
Gene		ENSG00000080709.16_7	KCNN2	cardiac muscle	1.27639562543115	0.0922665245202807	8.15327629623004e-40	1.33015810807215e-34	TRUE
Gene		ENSG00000080802.18_5	CNOT4	cardiac muscle	1.75246197645851	0.151642071298769	5.1822056384111e-29	8.4544575667294e-24	TRUE
Gene		ENSG00000080854.15_7	IGSF9B	cardiac muscle	1.62308526014554	0.155041507802508	2.3395605597581e-24	3.81685267961176e-19	TRUE
Gene		ENSG00000081014.11_5	AP4E1	cardiac muscle	0.769362732233786	0.148169682536433	2.53475921563312e-07	0.041353075747525	TRUE
Gene		ENSG00000081177.18_4	EXD2	cardiac muscle	1.50215164449351	0.141888732310588	7.60006090025302e-25	1.23990433551088e-19	TRUE
Gene		ENSG00000081189.16_9	MEF2C	cardiac muscle	1.70001732898679	0.169655063403361	1.52543092212988e-22	2.48864902359957e-17	TRUE
Gene		ENSG00000081307.12_5	UBA5	cardiac muscle	1.96778098532003	0.177146200264046	4.73195586528075e-27	7.71990207685363e-22	TRUE
Gene		ENSG00000081377.17_7	CDC14B	cardiac muscle	1.90993088070784	0.160479979276422	1.47152520391311e-30	2.400705078672e-25	TRUE
Gene		ENSG00000081791.9_8	DELE1	cardiac muscle	2.92295123286227	0.135581215852493	2.37017979861017e-84	3.86680613064458e-79	TRUE
Gene		ENSG00000081803.16_8	CADPS2	cardiac muscle	1.50160390542454	0.202237749674553	2.49030192724481e-13	4.06277817618427e-08	TRUE
Gene		ENSG00000082014.16_6	SMARCD3	cardiac muscle	2.20479811287775	0.193349614456989	2.46514277978321e-28	4.02173253664952e-23	TRUE
Gene		ENSG00000082146.13_6	STRADB	cardiac muscle	2.2482245907285	0.126154061370197	1.40917021282108e-61	2.29897665200482e-56	TRUE
Gene		ENSG00000082175.15_5	PGR	cardiac muscle	0.816098285972734	0.125927032945116	1.45840026358753e-10	2.37929252602724e-05	TRUE
Gene		ENSG00000082212.13_7	ME2	cardiac muscle	2.13683678652482	0.13017326808445	1.50612514553377e-53	2.45715280742961e-48	TRUE
Gene		ENSG00000082213.18_6	C5orf22	cardiac muscle	1.4635337925464	0.134754399895274	5.39650219314636e-26	8.8040695379867e-21	TRUE
Gene		ENSG00000082458.12_5	DLG3	cardiac muscle	1.64568576165705	0.146770491146329	1.67356568613331e-27	2.73032200298533e-22	TRUE
Gene		ENSG00000082515.18_5	MRPL22	cardiac muscle	1.85458643937174	0.135096542438408	2.77443444058679e-39	4.52632332375091e-34	TRUE
Gene		ENSG00000082516.9_5	GEMIN5	cardiac muscle	1.350698459453	0.145446819677219	1.03882128878634e-19	1.69477460337759e-14	TRUE
Gene		ENSG00000082641.16_7	NFE2L1	cardiac muscle	1.90631547702824	0.138619497002977	2.09643960006974e-39	3.42021542113778e-34	TRUE
Gene		ENSG00000082805.20_8	ERC1	cardiac muscle	1.09975144333749	0.150600976855448	5.93868106642089e-13	9.6886018390017e-08	TRUE
Gene		ENSG00000083097.14_6	DOP1A	cardiac muscle	1.77833364208139	0.20016244130723	3.12218352763239e-18	5.09365509432059e-13	TRUE
Gene		ENSG00000083099.11_5	LYRM2	cardiac muscle	2.01507549686874	0.17838529216534	7.24705196004199e-28	1.18231304496909e-22	TRUE
Gene		ENSG00000083123.15_4	BCKDHB	cardiac muscle	2.69673083664529	0.183839667495031	4.22960660815135e-44	6.90034940480244e-39	TRUE
Gene		ENSG00000083290.20_6	ULK2	cardiac muscle	1.24678263873969	0.162271607212909	3.82610836569e-14	6.24206623212129e-09	TRUE
Gene		ENSG00000083544.15_7	TDRD3	cardiac muscle	2.53379747648663	0.152018709107571	5.79045217417868e-55	9.44677529504207e-50	TRUE
Gene		ENSG00000083720.13_5	OXCT1	cardiac muscle	2.86314503943179	0.126278136029069	1.87820934063787e-91	3.06418584669025e-86	TRUE
Gene		ENSG00000083750.12_7	RRAGB	cardiac muscle	0.993494773630245	0.18202761956827	6.13586402377393e-08	0.0100102940029457	TRUE
Gene		ENSG00000083814.13_5	ZNF671	cardiac muscle	1.2692242798673	0.13331018328272	1.35176320350109e-20	2.20532056071982e-15	TRUE
Gene		ENSG00000083817.9_5	ZNF416	cardiac muscle	1.15909833436083	0.147128389954179	8.9872600849418e-15	1.46621755929775e-09	TRUE
Gene		ENSG00000084090.13_7	STARD7	cardiac muscle	1.96108512486106	0.128772780360694	4.62211812576408e-47	7.54070839509655e-42	TRUE
Gene		ENSG00000084092.7_5	NOA1	cardiac muscle	1.95962107499939	0.143204059612525	4.59209776345991e-39	7.49173197521903e-34	TRUE
Gene		ENSG00000084463.8_9	WBP11	cardiac muscle	1.40691463839526	0.152326535435077	1.60177823733534e-19	2.61320508751837e-14	TRUE
Gene		ENSG00000084674.15_6	APOB	cardiac muscle	1.82020610738625	0.170241295137811	2.77193773294885e-25	4.52225009504207e-20	TRUE
Gene		ENSG00000084754.12_7	HADHA	cardiac muscle	2.13500093840511	0.116009211885214	5.31914750206649e-65	8.67787000077136e-60	TRUE
Gene		ENSG00000084764.12_7	MAPRE3	cardiac muscle	2.41076708893813	0.12673677612874	1.0885231638662e-68	1.77586023045787e-63	TRUE
Gene		ENSG00000085377.14_6	PREP	cardiac muscle	1.20072324600394	0.122081633701355	8.2015468961888e-22	1.33803316683183e-16	TRUE
Gene		ENSG00000085511.20_5	MAP3K4	cardiac muscle	1.52590493111625	0.179364147453546	6.7848997408509e-17	1.10691568332138e-11	TRUE
Gene		ENSG00000085662.14_5	AKR1B1	cardiac muscle	1.62831428073659	0.142736744598953	2.35193354153327e-28	3.83703845699904e-23	TRUE
Gene		ENSG00000085719.13_6	CPNE3	cardiac muscle	2.35774862058224	0.154692146813038	3.96168301835852e-47	6.46324814347083e-42	TRUE
Gene		ENSG00000085760.15_5	MTIF2	cardiac muscle	2.54435614545988	0.131837193427282	2.31003986996817e-70	3.76869144546087e-65	TRUE
Gene		ENSG00000085788.14_9	DDHD2	cardiac muscle	1.07948786282063	0.196558048120843	5.09304256922479e-08	0.00830899336913609	TRUE
Gene		ENSG00000085831.15_8	TTC39A	cardiac muscle	2.38685003192147	0.115201086600619	4.39380545045255e-79	7.16822996408631e-74	TRUE
Gene		ENSG00000085832.17_8	EPS15	cardiac muscle	0.958834226404157	0.139552872040682	1.1485481952631e-11	1.87378746768003e-06	TRUE
Gene		ENSG00000085871.9_4	MGST2	cardiac muscle	1.38617199486982	0.149819496949751	1.39496596901906e-19	2.27580328049646e-14	TRUE
Gene		ENSG00000085998.14_5	POMGNT1	cardiac muscle	1.04724141715487	0.119991326847566	1.13820206063364e-17	1.85690836980015e-12	TRUE
Gene		ENSG00000086015.22_5	MAST2	cardiac muscle	1.96545612098404	0.1378943049205	6.00747998508308e-42	9.80084314686394e-37	TRUE
Gene		ENSG00000086102.19_4	NFX1	cardiac muscle	1.99750776216884	0.197208372154388	5.62417406512417e-23	9.17550253680618e-18	TRUE
Gene		ENSG00000086289.12_6	EPDR1	cardiac muscle	1.87404775714289	0.141766533294033	9.09205391249205e-37	1.4833140434996e-31	TRUE
Gene		ENSG00000086504.17_7	MRPL28	cardiac muscle	1.26492783193565	0.10948877628735	5.37260728292948e-29	8.76508642566247e-24	TRUE
Gene		ENSG00000086666.19_7	ZFAND6	cardiac muscle	1.80074271659682	0.144916428719619	5.6346362887159e-33	9.19257102686267e-28	TRUE
Gene		ENSG00000086758.16_8	HUWE1	cardiac muscle	1.12939154873117	0.204248594893151	4.14185038849915e-08	0.00675718039781305	TRUE
Gene		ENSG00000087095.13_5	NLK	cardiac muscle	1.0243392960983	0.100387521843173	2.80937425620229e-23	4.58332553653866e-18	TRUE
Gene		ENSG00000087111.21_6	PIGS	cardiac muscle	1.23487744385583	0.14949440686002	4.79493243723036e-16	7.8226445753951e-11	TRUE
Gene		ENSG00000087250.9_3	MT3	cardiac muscle	1.32105668255532	0.1708791227206	2.69264761116524e-14	4.39289301875942e-09	TRUE
Gene		ENSG00000087258.15_6	GNAO1	cardiac muscle	1.17463285464583	0.159906081096333	4.37292911049017e-13	7.13417146801808e-08	TRUE
Gene		ENSG00000087299.12_5	L2HGDH	cardiac muscle	2.28625755502625	0.119874710393803	5.4290594397235e-69	8.85718473234251e-64	TRUE
Gene		ENSG00000087302.9_5	RTRAF	cardiac muscle	1.59228275574751	0.120257222843436	7.14780310073982e-37	1.1661211890671e-31	TRUE
Gene		ENSG00000087460.25_8	GNAS	cardiac muscle	1.15541834595113	0.143922948106729	2.8875640065332e-15	4.71088742281852e-10	TRUE
Gene		ENSG00000087470.18_8	DNM1L	cardiac muscle	1.30597308135977	0.183423012261144	2.11633443768878e-12	3.45267265502298e-07	TRUE
Gene		ENSG00000087495.17_6	PHACTR3	cardiac muscle	2.07979691654071	0.116769890105841	1.61574057107356e-61	2.63598379727225e-56	TRUE
Gene		ENSG00000087586.17_4	AURKA	cardiac muscle	1.29822776520702	0.102353692547152	3.44282037302307e-34	5.61675486936476e-29	TRUE
Gene		ENSG00000087884.14_7	AAMDC	cardiac muscle	2.43653763511542	0.140359722090004	6.68851935868369e-59	1.09119180225309e-53	TRUE
Gene		ENSG00000087995.16_3	METTL2A	cardiac muscle	1.68364699725272	0.128083325834386	2.09338612144463e-36	3.41523385396963e-31	TRUE
Gene		ENSG00000088179.9_7	PTPN4	cardiac muscle	1.51998287063965	0.132409387873494	1.1376321760843e-28	1.85597863735097e-23	TRUE
Gene		ENSG00000088538.13_4	DOCK3	cardiac muscle	1.57074498141084	0.157175761343244	1.95063893527257e-22	3.18235038456108e-17	TRUE
Gene		ENSG00000088543.15_5	C3orf18	cardiac muscle	3.02937042631781	0.126645124499358	1.61167729565368e-99	2.62935480722124e-94	TRUE
Gene		ENSG00000088682.14_5	COQ9	cardiac muscle	1.78394813390372	0.102354531167296	2.64779127358414e-59	4.31971259537611e-54	TRUE
Gene		ENSG00000088726.16_7	TMEM40	cardiac muscle	1.51416832611727	0.126525661556149	7.38385564116996e-31	1.20463174472303e-25	TRUE
Gene		ENSG00000088727.12_6	KIF9	cardiac muscle	1.99040887969189	0.15331577140085	1.28235378313651e-35	2.09208325596023e-30	TRUE
Gene		ENSG00000088766.12_6	CRLS1	cardiac muscle	2.45013741616629	0.124541500589009	1.23274987749734e-72	2.01115746014426e-67	TRUE
Gene		ENSG00000088808.18_9	PPP1R13B	cardiac muscle	3.15027456153737	0.111421009714009	2.30694501221215e-128	3.76364237072339e-123	TRUE
Gene		ENSG00000088854.12_5	C20orf194	cardiac muscle	2.39303658823125	0.184921477404148	2.03402990702085e-35	3.3183977515101e-30	TRUE
Gene		ENSG00000088888.18_4	MAVS	cardiac muscle	1.50099098892109	0.168157595026374	2.20741023847358e-18	3.60125735945534e-13	TRUE
Gene		ENSG00000088899.15_5	LZTS3	cardiac muscle	1.19679673521423	0.165173232494764	8.84228478486439e-13	1.44256570894192e-07	TRUE
Gene		ENSG00000088970.16_8	KIZ	cardiac muscle	1.14134647064318	0.1598686969565	1.85292868290888e-12	3.02294197044486e-07	TRUE
Gene		ENSG00000088992.18_5	TESC	cardiac muscle	1.4738313871742	0.111767603128597	1.3125394351107e-36	2.141329336017e-31	TRUE
Gene		ENSG00000089048.14_3	ESF1	cardiac muscle	1.03560364614088	0.190654718935828	7.07382219683657e-08	0.0115405164848071	TRUE
Gene		ENSG00000089101.19_6	CFAP61	cardiac muscle	1.25069670183093	0.169801490955497	3.79848354326812e-13	6.19699799182934e-08	TRUE
Gene		ENSG00000089163.4_3	SIRT4	cardiac muscle	1.97571081464503	0.125663552103531	1.00503732046857e-49	1.63965808610524e-44	TRUE
Gene		ENSG00000089177.18_5	KIF16B	cardiac muscle	2.3741455270804	0.189251355698253	1.55982727622782e-33	2.54476461152911e-28	TRUE
Gene		ENSG00000089199.10_7	CHGB	cardiac muscle	0.800761199718915	0.118457424290676	2.39632179784164e-11	3.90945523387077e-06	TRUE
Gene		ENSG00000089220.5_4	PEBP1	cardiac muscle	3.07740712693523	0.124553375049384	1.14110472694283e-104	1.86164389572361e-99	TRUE
Gene		ENSG00000089225.20_4	TBX5	cardiac muscle	1.59295304178165	0.120858353976895	1.4077498498128e-36	2.29665941497859e-31	TRUE
Gene		ENSG00000089289.16_4	IGBP1	cardiac muscle	2.45129261445096	0.17656767056697	4.60508525617034e-40	7.51292029032654e-35	TRUE
Gene		ENSG00000089335.21_6	ZNF302	cardiac muscle	2.88337016233649	0.168765875093821	2.49233146404255e-57	4.06608924369758e-52	TRUE
Gene		ENSG00000089472.16_7	HEPH	cardiac muscle	0.896895974594715	0.0995998293414074	1.14030954258463e-18	1.86034660015427e-13	TRUE
Gene		ENSG00000089486.17_7	CDIP1	cardiac muscle	1.57350460495964	0.128914772315551	5.95305515947005e-32	9.71205230936582e-27	TRUE
Gene		ENSG00000089682.16_7	RBM41	cardiac muscle	1.1001202807093	0.148997083846091	3.3459293505427e-13	5.45868297964938e-08	TRUE
Gene		ENSG00000089737.17_6	DDX24	cardiac muscle	3.0501091619299	0.189692532101368	1.10677261787972e-51	1.80563311971369e-46	TRUE
Gene		ENSG00000089775.11_4	ZBTB25	cardiac muscle	2.11690215061235	0.14657871102465	6.39795583432367e-43	1.0437881066349e-37	TRUE
Gene		ENSG00000089876.12_9	DHX32	cardiac muscle	1.69897748834663	0.119052419699469	4.88579109745991e-42	7.97087502804e-37	TRUE
Gene		ENSG00000090263.16_7	MRPS33	cardiac muscle	2.16512860947663	0.118850007986552	6.71566825276375e-64	1.09562098142889e-58	TRUE
Gene		ENSG00000090266.13_7	NDUFB2	cardiac muscle	1.80712233516923	0.110324722554183	2.3705950579274e-53	3.86748360130508e-48	TRUE
Gene		ENSG00000090316.16_5	MAEA	cardiac muscle	1.36742299252944	0.20048038458328	1.60269416898072e-11	2.61469937504191e-06	TRUE
Gene		ENSG00000090432.7_5	MUL1	cardiac muscle	1.76975686049771	0.146170280065241	1.68745347790596e-31	2.7529791019949e-26	TRUE
Gene		ENSG00000090857.14_5	PDPR	cardiac muscle	1.38297993790398	0.187856413604686	3.90063703794024e-13	6.36365528917723e-08	TRUE
Gene		ENSG00000091140.14_4	DLD	cardiac muscle	2.60008212813505	0.126896317896534	1.16725058442357e-77	1.90429929345199e-72	TRUE
Gene		ENSG00000091157.13_5	WDR7	cardiac muscle	1.99292648473459	0.18748534802181	5.03761488817533e-25	8.21856643316476e-20	TRUE
Gene		ENSG00000091164.13_6	TXNL1	cardiac muscle	1.81958981169438	0.147325303187141	1.26488241652821e-32	2.06357976962078e-27	TRUE
Gene		ENSG00000091262.15_4	ABCC6	cardiac muscle	1.02943723367704	0.170438905376257	2.20388076512556e-09	0.000359549923545644	TRUE
Gene		ENSG00000091428.18_4	RAPGEF4	cardiac muscle	1.24588634953515	0.152468055385709	9.58012328734525e-16	1.56293963359065e-10	TRUE
Gene		ENSG00000091436.17_6	MAP3K20	cardiac muscle	3.2439085308674	0.138563670762086	3.27860363409503e-96	5.348845112808e-91	TRUE
Gene		ENSG00000091482.8_7	SMPX	cardiac muscle	2.23779669950811	0.103879886128665	3.01387351321323e-84	4.91695380439659e-79	TRUE
Gene		ENSG00000091483.7_4	FH	cardiac muscle	2.85343079799157	0.108920412730448	1.65567016168508e-114	2.70112652857951e-109	TRUE
Gene		ENSG00000091542.9_4	ALKBH5	cardiac muscle	2.89744045357407	0.134763166343667	5.54344233339832e-84	9.04379356039935e-79	TRUE
Gene		ENSG00000091640.8_5	SPAG7	cardiac muscle	2.51686210704389	0.111971190749311	3.37062101763209e-90	5.4989659530057e-85	TRUE
Gene		ENSG00000091651.9_5	ORC6	cardiac muscle	0.893536175324805	0.104703813240243	5.47876812513654e-17	8.93828147007276e-12	TRUE
Gene		ENSG00000091732.17_6	ZC3HC1	cardiac muscle	1.01817576381041	0.118991655251494	4.56206351128472e-17	7.44273289485034e-12	TRUE
Gene		ENSG00000092036.18_6	HAUS4	cardiac muscle	1.00609899826009	0.193450349626927	2.4262250575919e-07	0.0395824060795773	TRUE
Gene		ENSG00000092054.13_5	MYH7	cardiac muscle	1.62421155225999	0.120766192349515	6.74774911329998e-38	1.10085478134021e-32	TRUE
Gene		ENSG00000092148.13_8	HECTD1	cardiac muscle	1.71937005986785	0.180089021268396	1.07055814514656e-20	1.7465513803179e-15	TRUE
Gene		ENSG00000092439.16_10	TRPM7	cardiac muscle	2.25656275702234	0.17312096334196	7.17755111614694e-36	1.17097439929268e-30	TRUE
Gene		ENSG00000092820.18_6	EZR	cardiac muscle	1.10524077435104	0.101293477686595	3.29446763375284e-26	5.37472627640973e-21	TRUE
Gene		ENSG00000092931.11_4	MFSD11	cardiac muscle	2.1532412276755	0.20064930936339	1.89452438588513e-25	3.09080286410844e-20	TRUE
Gene		ENSG00000093072.18_11	ADA2	cardiac muscle	1.41319084015278	0.170877077057404	4.43890009548875e-16	7.24179917178417e-11	TRUE
Gene		ENSG00000093100.13_8	AC016026.1	cardiac muscle	1.10695780036575	0.170791342153329	1.45264607439725e-10	2.36990491161465e-05	TRUE
Gene		ENSG00000093144.19_8	ECHDC1	cardiac muscle	1.08977528809953	0.159399662481116	1.44087443009582e-11	2.35070018023552e-06	TRUE
Gene		ENSG00000093167.18_8	LRRFIP2	cardiac muscle	2.21084075657438	0.115685329913539	3.17194018056694e-69	5.17483008818413e-64	TRUE
Gene		ENSG00000094841.14_5	UPRT	cardiac muscle	1.81779087641583	0.171665589469836	7.43394708502198e-25	1.21280386323883e-19	TRUE
Gene		ENSG00000094880.11_7	CDC23	cardiac muscle	0.959256146583945	0.150989049694862	3.25576374284703e-10	5.31158320063036e-05	TRUE
Gene		ENSG00000094916.16_7	CBX5	cardiac muscle	1.64617448599636	0.109684092587841	6.91685494345293e-46	1.12844338289469e-40	TRUE
Gene		ENSG00000095002.15_6	MSH2	cardiac muscle	1.2578016603262	0.130644965983642	5.26374277337018e-21	8.58748051018705e-16	TRUE
Gene		ENSG00000095203.14_4	EPB41L4B	cardiac muscle	1.25864700187089	0.132133654828541	1.29675664007835e-20	2.11558065288942e-15	TRUE
Gene		ENSG00000095209.12_8	TMEM38B	cardiac muscle	2.35390463272957	0.12689012033893	7.13774807003226e-66	1.16448077113734e-60	TRUE
Gene		ENSG00000095321.17_9	CRAT	cardiac muscle	3.60906199641327	0.14003815265231	1.09407049163738e-111	1.78491036287689e-106	TRUE
Gene		ENSG00000095637.22_9	SORBS1	cardiac muscle	1.16534899373231	0.13558008160514	3.34149168816927e-17	5.45144319974687e-12	TRUE
Gene		ENSG00000095787.23_8	WAC	cardiac muscle	0.73247833879027	0.139162136013915	1.74475839819088e-07	0.0284646864114453	TRUE
Gene		ENSG00000095794.19_8	CREM	cardiac muscle	1.82648269285858	0.163737363075909	2.97475357611954e-27	4.85313197422446e-22	TRUE
Gene		ENSG00000096060.14_4	FKBP5	cardiac muscle	1.15551611626487	0.178308421516452	1.46107563656907e-10	2.38365723652424e-05	TRUE
Gene		ENSG00000096080.11_5	MRPS18A	cardiac muscle	1.09227615553873	0.150578233319106	8.35076610657076e-13	1.36237738569038e-07	TRUE
Gene		ENSG00000096401.8_4	CDC5L	cardiac muscle	1.44107060972196	0.145220855082144	3.70026011747933e-22	6.03675236606048e-17	TRUE
Gene		ENSG00000096696.14_5	DSP	cardiac muscle	1.83475322056726	0.114245815558633	1.41848168105041e-51	2.31416775373288e-46	TRUE
Gene		ENSG00000096872.16_6	IFT74	cardiac muscle	1.337541124692	0.147979067020433	8.58575220042721e-19	1.4007139569865e-13	TRUE
Gene		ENSG00000097096.9_5	SYDE2	cardiac muscle	1.838219327976	0.126528583971506	2.29133158143619e-43	3.73816999521826e-38	TRUE
Gene		ENSG00000099203.7_6	TMED1	cardiac muscle	1.77436262662639	0.157309625438981	8.57586848336861e-28	1.39910148785069e-22	TRUE
Gene		ENSG00000099204.20_8	ABLIM1	cardiac muscle	2.41091473090413	0.111998654301136	3.79635468183296e-84	6.19352488212956e-79	TRUE
Gene		ENSG00000099219.14_5	ERMP1	cardiac muscle	1.9017493130776	0.120786353601679	7.57644474641053e-50	1.2360515017084e-44	TRUE
Gene		ENSG00000099246.17_3	RAB18	cardiac muscle	1.25663020430675	0.191027053235017	7.81755157034892e-11	1.275386633393e-05	TRUE
Gene		ENSG00000099250.18_9	NRP1	cardiac muscle	0.809552602731284	0.153508971035779	1.65339742833915e-07	0.0269741870048962	TRUE
Gene		ENSG00000099284.14_5	MACROH2A2	cardiac muscle	1.10830217940323	0.104889871406115	9.2431605623452e-25	1.50796618678325e-19	TRUE
Gene		ENSG00000099341.11_7	PSMD8	cardiac muscle	1.33901929964144	0.154426342195223	1.80869657243739e-17	2.95077993613726e-12	TRUE
Gene		ENSG00000099624.8_6	ATP5F1D	cardiac muscle	1.26211737924147	0.1165081136558	7.0802937896472e-26	1.1551074500182e-20	TRUE
Gene		ENSG00000099785.10_6	MARCHF2	cardiac muscle	0.965947795715705	0.129079795620179	1.63859432709525e-13	2.67326832899628e-08	TRUE
Gene		ENSG00000099795.7_5	NDUFB7	cardiac muscle	1.61011530965729	0.134244011638559	5.58217668671589e-31	9.10698633377577e-26	TRUE
Gene		ENSG00000099800.8_6	TIMM13	cardiac muscle	0.777918592380947	0.141273461029845	4.70236897820024e-08	0.007671632845795	TRUE
Gene		ENSG00000099822.3_4	HCN2	cardiac muscle	1.23008395399531	0.118968781298213	7.91125843214831e-24	1.2906743456544e-18	TRUE
Gene		ENSG00000099889.14_6	ARVCF	cardiac muscle	0.997946400437313	0.163854892554426	1.62838042193034e-09	0.000265660495555403	TRUE
Gene		ENSG00000099910.17_6	KLHL22	cardiac muscle	1.53726402642915	0.142363874712791	9.92397580029773e-26	1.61903710796377e-20	TRUE
Gene		ENSG00000099940.12_5	SNAP29	cardiac muscle	1.0532103684836	0.169051089458284	6.96992838535438e-10	0.000113710199650026	TRUE
Gene		ENSG00000099942.13_4	CRKL	cardiac muscle	0.977805855651635	0.133135786170083	4.41465675671336e-13	7.20224761917244e-08	TRUE
Gene		ENSG00000099954.18_5	CECR2	cardiac muscle	1.40542392239052	0.0986854434024541	6.91437046351013e-42	1.1280380548989e-36	TRUE
Gene		ENSG00000099968.18_5	BCL2L13	cardiac muscle	2.43377309917673	0.149275027041666	6.29006946122369e-53	1.02618709218188e-47	TRUE
Gene		ENSG00000099974.8_5	DDTL	cardiac muscle	1.23905346414628	0.103700190969025	8.99712218289309e-31	1.46782650140591e-25	TRUE
Gene		ENSG00000099977.14_5	DDT	cardiac muscle	2.83759579038105	0.152043935588334	1.53203365611149e-66	2.49942098792653e-61	TRUE
Gene		ENSG00000100024.15_5	UPB1	cardiac muscle	0.945626025631973	0.134718868560189	4.21931451300738e-12	6.88355846910076e-07	TRUE
Gene		ENSG00000100027.16_6	YPEL1	cardiac muscle	1.84533675820285	0.181846266182689	4.72420988437394e-23	7.70726497376302e-18	TRUE
Gene		ENSG00000100028.12_5	SNRPD3	cardiac muscle	1.15160404621626	0.146509359971656	1.02771727123866e-14	1.6766590649896e-09	TRUE
Gene		ENSG00000100030.15_4	MAPK1	cardiac muscle	0.78156080747446	0.1379947609343	1.95804389135736e-08	0.00319443112611605	TRUE
Gene		ENSG00000100033.16_6	PRODH	cardiac muscle	1.57231828585638	0.171998377965673	3.59695516615264e-19	5.86821653626806e-14	TRUE
Gene		ENSG00000100077.15_7	GRK3	cardiac muscle	0.894129418074106	0.169277406948158	1.58150205776582e-07	0.0258012571712147	TRUE
Gene		ENSG00000100116.16_6	GCAT	cardiac muscle	1.77586160860807	0.132037393216996	6.71229313500252e-38	1.09507035121685e-32	TRUE
Gene		ENSG00000100138.15_7	SNU13	cardiac muscle	1.98207135107018	0.124534889898822	8.78258777843124e-51	1.43282650052439e-45	TRUE
Gene		ENSG00000100142.16_6	POLR2F	cardiac muscle	1.40988696180423	0.184517037134005	5.22069620239827e-14	8.51725261244063e-09	TRUE
Gene		ENSG00000100151.16_5	PICK1	cardiac muscle	2.30773829415524	0.185953222144455	6.67649984438315e-33	1.08923089061204e-27	TRUE
Gene		ENSG00000100170.10_4	SLC5A1	cardiac muscle	1.88894219649537	0.108057006003952	1.32916727310467e-59	2.16845665603388e-54	TRUE
Gene		ENSG00000100211.10_3	CBY1	cardiac muscle	1.02607432079688	0.180969836410299	1.89108676963087e-08	0.00308519459944659	TRUE
Gene		ENSG00000100216.6_4	TOMM22	cardiac muscle	1.62207374538677	0.128155720423409	4.60751399123766e-34	7.51688262586477e-29	TRUE
Gene		ENSG00000100271.17_5	TTLL1	cardiac muscle	1.77375187244881	0.140594576484122	7.20126772828926e-34	1.17484362226402e-28	TRUE
Gene		ENSG00000100284.21_7	TOM1	cardiac muscle	1.59398843677751	0.148241370918091	1.54206756355165e-25	2.5157907058807e-20	TRUE
Gene		ENSG00000100294.13_7	MCAT	cardiac muscle	2.19870802285083	0.163144129655783	4.91366491381834e-38	8.01634948699979e-33	TRUE
Gene		ENSG00000100307.13_7	CBX7	cardiac muscle	1.0305141212078	0.132450644482752	1.8665274230267e-14	3.04512749902268e-09	TRUE
Gene		ENSG00000100319.13_5	ZMAT5	cardiac muscle	1.71265213819666	0.153381730065892	2.66642516400616e-27	4.35011266956621e-22	TRUE
Gene		ENSG00000100320.23_7	RBFOX2	cardiac muscle	1.0967655318806	0.131704958806393	2.83238347535527e-16	4.6208636970336e-11	TRUE
Gene		ENSG00000100321.15_7	SYNGR1	cardiac muscle	1.7119305697427	0.122489154403039	1.55667089977598e-40	2.53961517273052e-35	TRUE
Gene		ENSG00000100324.14_4	TAB1	cardiac muscle	1.4890984316883	0.166948325728823	2.33191452813588e-18	3.804378637782e-13	TRUE
Gene		ENSG00000100335.15_8	MIEF1	cardiac muscle	1.17487317453537	0.147811211993816	5.2874600130071e-15	8.6261737636203e-10	TRUE
Gene		ENSG00000100347.15_5	SAMM50	cardiac muscle	2.47316110764713	0.111877036097399	7.97748001384013e-88	1.30147799937793e-82	TRUE
Gene		ENSG00000100348.10_5	TXN2	cardiac muscle	1.98879285852261	0.123481105247032	7.86898155748408e-52	1.28377712721418e-46	TRUE
Gene		ENSG00000100350.14_5	FOXRED2	cardiac muscle	1.37271818763286	0.147669363403599	9.58425563610461e-20	1.56361380149665e-14	TRUE
Gene		ENSG00000100354.21_8	TNRC6B	cardiac muscle	1.0973782345724	0.158517621422706	8.10571459800372e-12	1.32239870237672e-06	TRUE
Gene		ENSG00000100360.15_7	IFT27	cardiac muscle	1.43158026161273	0.170889426732606	1.91190322141156e-16	3.11915539153968e-11	TRUE
Gene		ENSG00000100387.9_4	RBX1	cardiac muscle	1.65018490113412	0.129885126462953	2.73011878406086e-34	4.45402498906825e-29	TRUE
Gene		ENSG00000100399.16_6	CHADL	cardiac muscle	1.15485517423094	0.130454352509224	4.06793370180568e-18	6.63658975847386e-13	TRUE
Gene		ENSG00000100412.16_4	ACO2	cardiac muscle	2.27439271589086	0.105699728595596	4.31414360639231e-84	7.03826644521267e-79	TRUE
Gene		ENSG00000100416.15_6	TRMU	cardiac muscle	1.91920863395174	0.158743836463375	2.03078870971395e-31	3.31310993257573e-26	TRUE
Gene		ENSG00000100418.8_5	DESI1	cardiac muscle	1.73196403273911	0.116074017841102	1.99924674468159e-45	3.26165110914333e-40	TRUE
Gene		ENSG00000100422.14_5	CERK	cardiac muscle	1.04278296325874	0.138662050100758	1.2552176159805e-13	2.04781222741523e-08	TRUE
Gene		ENSG00000100442.11_6	FKBP3	cardiac muscle	2.08538644781807	0.100583158805966	3.59604777660734e-79	5.86673618466828e-74	TRUE
Gene		ENSG00000100478.15_8	AP4S1	cardiac muscle	2.11958347720728	0.180326015166317	6.79431028096567e-30	1.10845095647786e-24	TRUE
Gene		ENSG00000100519.12_8	PSMC6	cardiac muscle	1.59828290776595	0.166652285263634	7.31190758942155e-21	1.19289385176859e-15	TRUE
Gene		ENSG00000100554.12_8	ATP6V1D	cardiac muscle	2.11277886141109	0.128863467695481	1.94375262218011e-53	3.17111577792952e-48	TRUE
Gene		ENSG00000100567.13_6	PSMA3	cardiac muscle	1.17306495103781	0.172490133479221	1.82955878730144e-11	2.98481538795506e-06	TRUE
Gene		ENSG00000100575.14_5	TIMM9	cardiac muscle	1.35349710684899	0.177008155937502	5.0121723517344e-14	8.17705846151357e-09	TRUE
Gene		ENSG00000100577.19_5	GSTZ1	cardiac muscle	0.856490679931745	0.146959297218535	7.65486034110248e-09	0.00124884453548882	TRUE
Gene		ENSG00000100591.8_6	AHSA1	cardiac muscle	1.82438748954698	0.167237900195228	3.37067472131303e-26	5.49905356733893e-21	TRUE
Gene		ENSG00000100592.15_4	DAAM1	cardiac muscle	1.66406865807439	0.151683571425902	1.84032042418531e-26	3.00237235283288e-21	TRUE
Gene		ENSG00000100601.10_6	ALKBH1	cardiac muscle	1.82142692084788	0.154343967444605	4.17872214577291e-30	6.81733445749976e-25	TRUE
Gene		ENSG00000100605.17_7	ITPK1	cardiac muscle	1.8703678015867	0.156302905421981	7.46011484942086e-31	1.21707297699392e-25	TRUE
Gene		ENSG00000100614.18_7	PPM1A	cardiac muscle	2.20433312326036	0.16267761975953	2.13059676733766e-38	3.47594079010535e-33	TRUE
Gene		ENSG00000100626.17_5	GALNT16	cardiac muscle	1.65207716866607	0.127170657431268	1.16539382233578e-35	1.90127009751149e-30	TRUE
Gene		ENSG00000100628.12_5	ASB2	cardiac muscle	3.47737536112461	0.135466685217163	5.20742780601284e-111	8.49560601984159e-106	TRUE
Gene		ENSG00000100711.13_3	ZFYVE21	cardiac muscle	1.15326059624566	0.133680747907734	2.5851362412876e-17	4.21749466948624e-12	TRUE
Gene		ENSG00000100714.17_9	MTHFD1	cardiac muscle	3.10588602009254	0.170840862542744	1.1141941094509e-63	1.81774083792258e-58	TRUE
Gene		ENSG00000100722.20_8	ZC3H14	cardiac muscle	1.03056607807065	0.152764854403032	2.62438923673553e-11	4.28153357637981e-06	TRUE
Gene		ENSG00000100764.14_6	PSMC1	cardiac muscle	2.14312897175139	0.144700315343499	7.63099982889402e-45	1.24495183608509e-39	TRUE
Gene		ENSG00000100784.12_8	RPS6KA5	cardiac muscle	1.83303325978297	0.153963898412286	1.4078132860912e-30	2.29676290746063e-25	TRUE
Gene		ENSG00000100802.15_6	C14orf93	cardiac muscle	1.31322218550939	0.201082492833359	1.06027450965985e-10	1.72977424603947e-05	TRUE
Gene		ENSG00000100804.19_6	PSMB5	cardiac muscle	1.00170152148809	0.129566693313611	2.68821645797472e-14	4.38566385819828e-09	TRUE
Gene		ENSG00000100814.18_5	CCNB1IP1	cardiac muscle	1.95222872577375	0.151784033159427	4.86881531987023e-35	7.94318006544909e-30	TRUE
Gene		ENSG00000100823.12_5	APEX1	cardiac muscle	0.878406606862328	0.148657051110181	4.78099332742199e-09	0.000779990375408933	TRUE
Gene		ENSG00000100852.13_6	ARHGAP5	cardiac muscle	1.00658834248494	0.131211953729553	4.17401224763337e-14	6.80965054127899e-09	TRUE
Gene		ENSG00000100865.15_6	CINP	cardiac muscle	0.927857253369602	0.157980702924309	5.88989285979474e-09	0.000960900680718353	TRUE
Gene		ENSG00000100890.16_6	PRORP	cardiac muscle	1.68442974697489	0.169238374637126	2.82411494334231e-22	4.60737408316638e-17	TRUE
Gene		ENSG00000100897.18_8	DCAF11	cardiac muscle	3.13519738430868	0.130497721098546	3.34434476448955e-100	5.45609782257883e-95	TRUE
Gene		ENSG00000100902.11_7	PSMA6	cardiac muscle	1.01804367332033	0.123746185047946	6.22784781700438e-16	1.01603600425736e-10	TRUE
Gene		ENSG00000100916.14_5	BRMS1L	cardiac muscle	1.94711133740272	0.155469859599406	1.9560501591601e-33	3.19117847166015e-28	TRUE
Gene		ENSG00000100994.12_5	PYGB	cardiac muscle	3.70874755389663	0.146844282600009	2.79436010680945e-108	4.55883085265321e-103	TRUE
Gene		ENSG00000101019.22_7	UQCC1	cardiac muscle	2.60069132638179	0.115771258605916	4.12601167791959e-90	6.73134049182514e-85	TRUE
Gene		ENSG00000101079.21_7	NDRG3	cardiac muscle	2.24013701756745	0.167001590340119	1.00849227264537e-37	1.64529463328456e-32	TRUE
Gene		ENSG00000101132.10_4	PFDN4	cardiac muscle	0.92381943646934	0.157333970490916	5.94232270869197e-09	0.000969454295986843	TRUE
Gene		ENSG00000101138.12_5	CSTF1	cardiac muscle	1.31975877467732	0.144855827434731	4.66579870505021e-19	7.61197063936711e-14	TRUE
Gene		ENSG00000101144.13_5	BMP7	cardiac muscle	1.46345447282783	0.0986648454870079	5.86225794902788e-45	9.56392210836204e-40	TRUE
Gene		ENSG00000101161.8_4	PRPF6	cardiac muscle	1.32080615709267	0.155705717882459	8.26148634642792e-17	1.34781192850164e-11	TRUE
Gene		ENSG00000101166.16_5	PRELID3B	cardiac muscle	0.864088446804706	0.157194996072459	4.95599289629237e-08	0.00808540505072723	TRUE
Gene		ENSG00000101210.12_8	EEF1A2	cardiac muscle	1.97950735623436	0.115305666121972	8.42439062937835e-58	1.3743887848393e-52	TRUE
Gene		ENSG00000101247.18_6	NDUFAF5	cardiac muscle	2.21371543580273	0.1160619339465	5.31652710042498e-69	8.67359497271733e-64	TRUE
Gene		ENSG00000101266.19_8	CSNK2A1	cardiac muscle	1.22173164166227	0.118452282931389	1.00416526141982e-23	1.63823537409075e-18	TRUE
Gene		ENSG00000101298.15_6	SNPH	cardiac muscle	1.32844812625414	0.203153171043962	1.00492755448091e-10	1.63947900948234e-05	TRUE
Gene		ENSG00000101333.16_4	PLCB4	cardiac muscle	2.78414390978484	0.176052611690027	3.16039003726788e-50	5.15598672240031e-45	TRUE
Gene		ENSG00000101335.10_4	MYL9	cardiac muscle	1.20575042605093	0.142942724716321	1.20688195872234e-16	1.96895550273797e-11	TRUE
Gene		ENSG00000101353.14_7	MROH8	cardiac muscle	2.19733210634857	0.152863202760848	1.42981995567929e-42	2.33266546849342e-37	TRUE
Gene		ENSG00000101365.21_6	IDH3B	cardiac muscle	2.99702738810704	0.102275987997329	2.83438424375937e-135	4.62412783063879e-130	TRUE
Gene		ENSG00000101400.6_4	SNTA1	cardiac muscle	3.38075682082415	0.113558079343429	2.03233981470854e-138	3.3156404673081e-133	TRUE
Gene		ENSG00000101407.13_5	TTI1	cardiac muscle	1.03341424837946	0.132883475966403	1.91598016758051e-14	3.12580668459755e-09	TRUE
Gene		ENSG00000101413.12_4	RPRD1B	cardiac muscle	1.16920116904178	0.143847641580075	1.34010568391759e-15	2.18630201697051e-10	TRUE
Gene		ENSG00000101417.12_5	PXMP4	cardiac muscle	2.24345631630235	0.181582451705298	1.20919906418051e-32	1.97273572126665e-27	TRUE
Gene		ENSG00000101440.9_3	ASIP	cardiac muscle	0.817378104942979	0.126948480546572	1.90346603539474e-10	3.10539062878439e-05	TRUE
Gene		ENSG00000101444.13_6	AHCY	cardiac muscle	0.887541987029219	0.116985291037697	7.75286197876446e-14	1.26483291466355e-08	TRUE
Gene		ENSG00000101452.15_6	DHX35	cardiac muscle	1.98705624731646	0.166338835879209	9.2439953236189e-31	1.50810237307648e-25	TRUE
Gene		ENSG00000101463.6_4	SYNDIG1	cardiac muscle	2.01045324219078	0.124820410477199	7.79754915256511e-52	1.27212335894608e-46	TRUE
Gene		ENSG00000101473.17_6	ACOT8	cardiac muscle	1.40864580465207	0.155886713371109	8.75935553133518e-19	1.42903629880415e-13	TRUE
Gene		ENSG00000101557.15_5	USP14	cardiac muscle	1.10649470862717	0.139995168430766	7.40898032880209e-15	1.20873068676209e-09	TRUE
Gene		ENSG00000101558.14_6	VAPA	cardiac muscle	1.3132464587726	0.17928158908967	5.06272272099025e-13	8.25952835593233e-08	TRUE
Gene		ENSG00000101605.13_6	MYOM1	cardiac muscle	3.08667520381481	0.10897844705811	1.06460433665394e-128	1.7368380989907e-123	TRUE
Gene		ENSG00000101638.13_5	ST8SIA5	cardiac muscle	1.64409467804105	0.112980879400529	1.72183246437189e-43	2.80906635567488e-38	TRUE
Gene		ENSG00000101639.18_9	CEP192	cardiac muscle	1.14957879376257	0.187451048930116	1.26197183477366e-09	0.000205883133012314	TRUE
Gene		ENSG00000101654.17_6	RNMT	cardiac muscle	1.12566666209301	0.133134887606378	1.03006276686117e-16	1.68048560036799e-11	TRUE
Gene		ENSG00000101782.15_5	RIOK3	cardiac muscle	1.40989696971071	0.17673577969991	4.24510565668117e-15	6.92563517253593e-10	TRUE
Gene		ENSG00000101811.13_5	CSTF2	cardiac muscle	1.14290737594864	0.147023774866406	1.96241383424813e-14	3.20156042574577e-09	TRUE
Gene		ENSG00000101844.18_5	ATG4A	cardiac muscle	1.42565657380633	0.135220772985796	1.15286358244369e-24	1.88082776294193e-19	TRUE
Gene		ENSG00000101928.13_5	MOSPD1	cardiac muscle	1.21515228487181	0.127789222722566	1.49944319018308e-20	2.44625159819228e-15	TRUE
Gene		ENSG00000101986.12_4	ABCD1	cardiac muscle	1.21125548950754	0.177388824326853	1.52461469703804e-11	2.48731740133574e-06	TRUE
Gene		ENSG00000102032.13_6	RENBP	cardiac muscle	1.56544026569753	0.186448243158186	1.64633101900355e-16	2.68589027764315e-11	TRUE
Gene		ENSG00000102038.15_6	SMARCA1	cardiac muscle	1.5489276449335	0.124909779895261	7.43032950754429e-33	1.21221367717881e-27	TRUE
Gene		ENSG00000102054.18_5	RBBP7	cardiac muscle	2.45070963341443	0.153191859059269	3.11690642249466e-51	5.08504581391469e-46	TRUE
Gene		ENSG00000102144.15_6	PGK1	cardiac muscle	2.38103190667244	0.133281486063026	7.86346343153407e-62	1.28287687807419e-56	TRUE
Gene		ENSG00000102172.16_5	SMS	cardiac muscle	1.23470461404349	0.129588060304485	1.27011561443938e-20	2.07211741802098e-15	TRUE
Gene		ENSG00000102178.13_6	UBL4A	cardiac muscle	1.99615015751914	0.145228414164194	2.27928737973854e-39	3.71852060280064e-34	TRUE
Gene		ENSG00000102181.21_7	CD99L2	cardiac muscle	2.14212989558555	0.195541789162796	2.14950692298381e-26	3.50679157443271e-21	TRUE
Gene		ENSG00000102225.16_10	CDK16	cardiac muscle	1.50542764523529	0.106447068628554	2.21902419649347e-41	3.62020483512731e-36	TRUE
Gene		ENSG00000102241.12_5	HTATSF1	cardiac muscle	2.57537919449755	0.135950380545229	3.21605178159916e-68	5.24679551857213e-63	TRUE
Gene		ENSG00000102309.15_8	PIN4	cardiac muscle	1.58355920961334	0.164135484510623	4.39772417990962e-21	7.17462313607175e-16	TRUE
Gene		ENSG00000102383.14_6	ZDHHC15	cardiac muscle	1.656646820408	0.164660312539701	1.05148062281192e-22	1.71542754728028e-17	TRUE
Gene		ENSG00000102401.20_6	ARMCX3	cardiac muscle	1.20683587591887	0.134642102712249	1.61779282339175e-18	2.63933192379424e-13	TRUE
Gene		ENSG00000102409.10_4	BEX4	cardiac muscle	2.10399294503492	0.141560932873326	4.06362584078008e-45	6.62956174168225e-40	TRUE
Gene		ENSG00000102471.14_6	NDFIP2	cardiac muscle	0.670957280737559	0.116713335596652	1.20790906032464e-08	0.00197063115737603	TRUE
Gene		ENSG00000102543.14_4	CDADC1	cardiac muscle	1.11895157501365	0.203623898694441	5.00340408986853e-08	0.00816275356837511	TRUE
Gene		ENSG00000102547.19_5	CAB39L	cardiac muscle	1.53138466070723	0.183287244951858	2.27727922720093e-16	3.71524442242469e-11	TRUE
Gene		ENSG00000102572.14_6	STK24	cardiac muscle	0.864856031086636	0.15508035915212	3.18588069279266e-08	0.00519757319744966	TRUE
Gene		ENSG00000102678.7_4	FGF9	cardiac muscle	1.59519378012906	0.126290122866805	6.10878804395275e-34	9.96612116642627e-29	TRUE
Gene		ENSG00000102683.7_3	SGCG	cardiac muscle	1.16892811478321	0.130733850421888	1.94462987246133e-18	3.17254695912831e-13	TRUE
Gene		ENSG00000102738.8_5	MRPS31	cardiac muscle	2.23797292621173	0.132162232873628	1.81598703614372e-56	2.96267389024631e-51	TRUE
Gene		ENSG00000102743.15_5	SLC25A15	cardiac muscle	0.812021588832962	0.144719222370577	2.6325377709409e-08	0.00429482742102382	TRUE
Gene		ENSG00000102753.10_6	KPNA3	cardiac muscle	1.40792802471388	0.137092390686201	1.51831132959949e-23	2.47703383556179e-18	TRUE
Gene		ENSG00000102763.18_8	VWA8	cardiac muscle	2.95301951655511	0.124337470521832	2.06352371052441e-98	3.36651512229794e-93	TRUE
Gene		ENSG00000102781.14_6	KATNAL1	cardiac muscle	2.11154104755555	0.12833312705538	9.20507646554854e-54	1.50175299489545e-48	TRUE
Gene		ENSG00000102870.6_5	ZNF629	cardiac muscle	1.63776243077037	0.107510787498606	4.37639739381681e-47	7.1398297641685e-42	TRUE
Gene		ENSG00000102893.16_7	PHKB	cardiac muscle	2.38761190215095	0.132520047252336	1.01075795109967e-62	1.64899095174205e-57	TRUE
Gene		ENSG00000102897.10_4	LYRM1	cardiac muscle	2.28355053799494	0.167299819091142	6.84085773872666e-39	1.11604489492682e-33	TRUE
Gene		ENSG00000102910.14_5	LONP2	cardiac muscle	1.61025069738946	0.197583996577965	1.13374613068098e-15	1.84963878743818e-10	TRUE
Gene		ENSG00000102967.12_6	DHODH	cardiac muscle	1.43085371630773	0.156332006964366	3.27025827059493e-19	5.33523015297939e-14	TRUE
Gene		ENSG00000102996.5_4	MMP15	cardiac muscle	1.16085039251242	0.094118607414611	1.51639171112259e-32	2.47390209319384e-27	TRUE
Gene		ENSG00000103018.17_7	CYB5B	cardiac muscle	0.771907399199502	0.140052784652356	4.57286349081776e-08	0.00746035241345973	TRUE
Gene		ENSG00000103021.9_5	CCDC113	cardiac muscle	1.91677241787338	0.133141451051923	1.10065877677911e-42	1.79565875478851e-37	TRUE
Gene		ENSG00000103034.14_7	NDRG4	cardiac muscle	1.56638294612987	0.110029803989706	7.37516924434448e-42	1.20321461119934e-36	TRUE
Gene		ENSG00000103035.11_4	PSMD7	cardiac muscle	2.19600557924188	0.148600689366249	1.13633684320137e-44	1.85386537947244e-39	TRUE
Gene		ENSG00000103037.12_4	SETD6	cardiac muscle	0.867285897357973	0.137821055588886	4.73613079188292e-10	7.72671321910947e-05	TRUE
Gene		ENSG00000103042.9_6	SLC38A7	cardiac muscle	0.759297215369123	0.143621866411776	1.54218511135185e-07	0.0251598247806386	TRUE
Gene		ENSG00000103061.13_7	SLC7A6OS	cardiac muscle	1.52647302309813	0.122745733577514	5.06024720561853e-33	8.25548970113429e-28	TRUE
Gene		ENSG00000103091.15_6	WDR59	cardiac muscle	1.40254564033927	0.189342017679587	2.82100713346746e-13	4.60230387782415e-08	TRUE
Gene		ENSG00000103121.9_5	CMC2	cardiac muscle	1.92788153196311	0.122178346987923	4.91093870169963e-50	8.01190183550084e-45	TRUE
Gene		ENSG00000103150.7_6	MLYCD	cardiac muscle	2.31847223287639	0.114682694071369	5.73266573523203e-76	9.35250018708694e-71	TRUE
Gene		ENSG00000103160.12_6	HSDL1	cardiac muscle	1.54514436101241	0.100517568906195	7.92150120478451e-48	1.29234539255336e-42	TRUE
Gene		ENSG00000103184.12_5	SEC14L5	cardiac muscle	1.92037794494715	0.147815157143616	1.15600964315975e-35	1.88596037223654e-30	TRUE
Gene		ENSG00000103194.15_6	USP10	cardiac muscle	1.37153394991487	0.13725077653097	1.96230483270471e-22	3.20138259626777e-17	TRUE
Gene		ENSG00000103245.14_8	CIAO3	cardiac muscle	1.24777921279118	0.17325025181192	1.19801127407838e-12	1.95448351298243e-07	TRUE
Gene		ENSG00000103253.18_4	HAGHL	cardiac muscle	1.12928487398355	0.165684139470087	1.65503542857352e-11	2.70009099959198e-06	TRUE
Gene		ENSG00000103264.18_6	FBXO31	cardiac muscle	1.02695425936188	0.15165741780011	2.21942354966836e-11	3.62085635587095e-06	TRUE
Gene		ENSG00000103274.11_5	NUBP1	cardiac muscle	2.49251957956012	0.134844723477652	1.76897591215991e-65	2.88597806213416e-60	TRUE
Gene		ENSG00000103316.11_5	CRYM	cardiac muscle	1.20058616441978	0.117884043503318	3.36324169656037e-23	5.48692703343645e-18	TRUE
Gene		ENSG00000103319.12_4	EEF2K	cardiac muscle	1.55210048609003	0.173959590076886	2.28052351042325e-18	3.72053727584491e-13	TRUE
Gene		ENSG00000103342.13_7	GSPT1	cardiac muscle	1.40651910061822	0.119225681104188	4.35460573997827e-30	7.10427798843015e-25	TRUE
Gene		ENSG00000103343.13_5	ZNF174	cardiac muscle	2.16795112518271	0.155862834162457	3.39082386617365e-40	5.53192568823034e-35	TRUE
Gene		ENSG00000103356.17_5	EARS2	cardiac muscle	1.05594824023496	0.157433638161146	3.38575644977093e-11	5.52365850241429e-06	TRUE
Gene		ENSG00000103404.14_6	USP31	cardiac muscle	1.70103417249302	0.151892076879047	1.91853839575755e-27	3.1299802803747e-22	TRUE
Gene		ENSG00000103415.12_6	HMOX2	cardiac muscle	1.40564109193639	0.123068781511627	2.04578200928917e-28	3.33757060123472e-23	TRUE
Gene		ENSG00000103423.14_5	DNAJA3	cardiac muscle	2.29894371006552	0.130195770259304	1.26214616911745e-60	2.05911574614497e-55	TRUE
Gene		ENSG00000103485.19_6	QPRT	cardiac muscle	0.767154892170062	0.0969092973439288	6.74719906669256e-15	1.10076504453649e-09	TRUE
Gene		ENSG00000103507.14_7	BCKDK	cardiac muscle	2.13949995333598	0.154426962210008	6.41662581461025e-40	1.04683400189877e-34	TRUE
Gene		ENSG00000103510.20_7	KAT8	cardiac muscle	1.569977458472	0.146716909285695	2.54637271905147e-25	4.15425430876933e-20	TRUE
Gene		ENSG00000103512.15_5	NOMO1	cardiac muscle	1.23715066274285	0.144192314167846	3.78468826995984e-17	6.17449183114328e-12	TRUE
Gene		ENSG00000103642.12_5	LACTB	cardiac muscle	2.3823234257604	0.180669796856785	1.32003001380267e-36	2.15354976571823e-31	TRUE
Gene		ENSG00000103657.14_8	HERC1	cardiac muscle	1.60867334157485	0.115019310757653	1.38625907076598e-40	2.26159849841045e-35	TRUE
Gene		ENSG00000103707.10_6	MTFMT	cardiac muscle	2.66716593880154	0.176660739777889	2.31992052120342e-46	3.78481113511211e-41	TRUE
Gene		ENSG00000103740.10_5	ACSBG1	cardiac muscle	1.43459244842926	0.100642067712195	5.9334576709819e-42	9.68008018274671e-37	TRUE
Gene		ENSG00000103942.13_7	HOMER2	cardiac muscle	1.80657526968016	0.119667917515827	2.35141005020935e-46	3.83618441231354e-41	TRUE
Gene		ENSG00000103966.11_6	EHD4	cardiac muscle	2.23597100046074	0.151440155410948	1.33254871436616e-44	2.17397327456553e-39	TRUE
Gene		ENSG00000103994.17_9	ZNF106	cardiac muscle	1.83818200745857	0.120584991111945	3.85018520404907e-47	6.28134614929382e-42	TRUE
Gene		ENSG00000104133.15_10	SPG11	cardiac muscle	1.53127188051604	0.158730075826671	4.4314819242503e-21	7.22969687049891e-16	TRUE
Gene		ENSG00000104313.20_7	EYA1	cardiac muscle	2.06241817741273	0.118118945452514	1.74455404146374e-59	2.8461352454056e-54	TRUE
Gene		ENSG00000104325.7_7	DECR1	cardiac muscle	2.08703254857	0.106427739067347	3.00229564377077e-72	4.89806520507339e-67	TRUE
Gene		ENSG00000104341.17_6	LAPTM4B	cardiac muscle	1.57526898704527	0.0913027821113119	2.71801368760981e-58	4.43427625051415e-53	TRUE
Gene		ENSG00000104369.5_5	JPH1	cardiac muscle	1.0968780668847	0.108824836878447	8.88627711603637e-23	1.44974279381864e-17	TRUE
Gene		ENSG00000104412.8_5	EMC2	cardiac muscle	1.88985724130328	0.183206991405357	9.92045264065256e-24	1.61846232560662e-18	TRUE
Gene		ENSG00000104442.10_8	ARMC1	cardiac muscle	1.33975462780811	0.152833916639758	8.30382129581038e-18	1.35471862148369e-12	TRUE
Gene		ENSG00000104643.10_4	MTMR9	cardiac muscle	0.914768330967856	0.147827920181663	9.01517029475251e-10	0.00014707709425671	TRUE
Gene		ENSG00000104671.8_5	DCTN6	cardiac muscle	2.09552363573268	0.185245878573897	6.1753420052078e-28	1.00746999609762e-22	TRUE
Gene		ENSG00000104679.11_9	R3HCC1	cardiac muscle	1.98176812307071	0.155896243190045	2.52495152353669e-34	4.1193069135587e-29	TRUE
Gene		ENSG00000104687.14_7	GSR	cardiac muscle	2.10830514357437	0.122751290369725	7.58723318646951e-58	1.23781157097338e-52	TRUE
Gene		ENSG00000104723.21_5	TUSC3	cardiac muscle	1.11499519264076	0.0952769909390674	1.15661822803173e-29	1.88695324194009e-24	TRUE
Gene		ENSG00000104738.18_8	MCM4	cardiac muscle	1.19701746514033	0.114704439995475	3.19885970829773e-24	5.21874768250525e-19	TRUE
Gene		ENSG00000104756.16_5	KCTD9	cardiac muscle	2.44125972394774	0.175773791300115	4.3137976146846e-40	7.03770198050104e-35	TRUE
Gene		ENSG00000104763.19_10	ASAH1	cardiac muscle	2.46197791230105	0.122284433293706	1.86734694259212e-75	3.04646449602249e-70	TRUE
Gene		ENSG00000104812.15_6	GYS1	cardiac muscle	2.44592903828579	0.119368684757369	1.155203107587e-77	1.88464455784174e-72	TRUE
Gene		ENSG00000104823.9_6	ECH1	cardiac muscle	2.02463096146398	0.109769996625535	3.0575578876221e-65	4.9882222401822e-60	TRUE
Gene		ENSG00000104833.12_8	TUBB4A	cardiac muscle	0.946738599998447	0.135343433456687	4.97258533686438e-12	8.11247462197402e-07	TRUE
Gene		ENSG00000104863.12_4	LIN7B	cardiac muscle	1.3232425933108	0.146843014635596	1.08169755157895e-18	1.76472465354796e-13	TRUE
Gene		ENSG00000104879.5_6	CKM	cardiac muscle	1.69713576168654	0.101313871609876	1.95565361676491e-55	3.19053153653495e-50	TRUE
Gene		ENSG00000104881.16_8	PPP1R13L	cardiac muscle	1.16920877307682	0.129135878813315	7.54138325834541e-19	1.2303314302995e-13	TRUE
Gene		ENSG00000104886.12_5	PLEKHJ1	cardiac muscle	1.19269430023573	0.110213966381696	7.89875454627855e-26	1.28863441169807e-20	TRUE
Gene		ENSG00000104936.18_6	DMPK	cardiac muscle	1.67176326842757	0.156350421104684	2.75877290680483e-25	4.50077247107767e-20	TRUE
Gene		ENSG00000104964.15_5	TLE5	cardiac muscle	1.32479495970432	0.128390894376054	9.64287087270497e-24	1.57317652565658e-18	TRUE
Gene		ENSG00000104973.18_7	MED25	cardiac muscle	1.03486239182959	0.149741630616007	8.77262885276707e-12	1.43120176155583e-06	TRUE
Gene		ENSG00000104980.8_6	TIMM44	cardiac muscle	1.19328247693842	0.12876569397568	1.22829071526601e-19	2.00388260451358e-14	TRUE
Gene		ENSG00000105135.16_5	ILVBL	cardiac muscle	1.66317225793535	0.120926872863628	2.0630189605574e-39	3.36569165301176e-34	TRUE
Gene		ENSG00000105185.12_4	PDCD5	cardiac muscle	1.48481352430859	0.163136177175407	5.04272870163845e-19	8.22690931300103e-14	TRUE
Gene		ENSG00000105197.11_6	TIMM50	cardiac muscle	1.15801416798115	0.143162826536297	1.81311537387784e-15	2.95798894555926e-10	TRUE
Gene		ENSG00000105204.14_7	DYRK1B	cardiac muscle	0.946922532011917	0.157443827498924	2.56657127447469e-09	0.000418720704002899	TRUE
Gene		ENSG00000105220.17_8	GPI	cardiac muscle	3.22127813708358	0.117823415314774	4.07910972121332e-122	6.65482276357626e-117	TRUE
Gene		ENSG00000105221.18_9	AKT2	cardiac muscle	1.53933448628401	0.19527640629428	8.67483672421222e-15	1.41524756253488e-09	TRUE
Gene		ENSG00000105251.11_6	SHD	cardiac muscle	0.962478890406462	0.132658324524304	8.26674488699539e-13	1.34866982784398e-07	TRUE
Gene		ENSG00000105258.9_5	POLR2I	cardiac muscle	1.25848813611069	0.145130903846595	1.80171800313145e-17	2.93939481902877e-12	TRUE
Gene		ENSG00000105341.18_8	DMAC2	cardiac muscle	1.89969544488675	0.120730164364574	8.55604253499118e-50	1.3958670033286e-44	TRUE
Gene		ENSG00000105357.18_9	MYH14	cardiac muscle	1.01489953040358	0.120879496668614	1.64829953371468e-16	2.68910179128348e-11	TRUE
Gene		ENSG00000105364.14_8	MRPL4	cardiac muscle	1.48740842238652	0.135264533642993	1.430235509644e-26	2.33334341985361e-21	TRUE
Gene		ENSG00000105379.10_5	ETFB	cardiac muscle	2.19862122681236	0.110801056740918	1.13150429712189e-73	1.84598137049654e-68	TRUE
Gene		ENSG00000105409.19_10	ATP1A3	cardiac muscle	1.79982533767061	0.0996913226294368	6.13286647297366e-63	1.00054036786681e-57	TRUE
Gene		ENSG00000105429.13_5	MEGF8	cardiac muscle	1.69653554065599	0.130239541172716	7.87507189434362e-36	1.2847707291308e-30	TRUE
Gene		ENSG00000105499.14_6	PLA2G4C	cardiac muscle	0.935417405085761	0.124499850287906	1.31950047689105e-13	2.15268585801913e-08	TRUE
Gene		ENSG00000105516.11_5	DBP	cardiac muscle	1.1612400866036	0.205648557920429	2.15458762963944e-08	0.00351508044249897	TRUE
Gene		ENSG00000105518.14_6	TMEM205	cardiac muscle	1.13362551938026	0.140574541610801	2.18917148338763e-15	3.57150192485792e-10	TRUE
Gene		ENSG00000105552.15_7	BCAT2	cardiac muscle	2.35673888707399	0.16300992501698	5.31508763719207e-43	8.67124657482063e-38	TRUE
Gene		ENSG00000105568.18_6	PPP2R1A	cardiac muscle	1.97140525824232	0.124543920204577	2.62548425493587e-50	4.28332003287258e-45	TRUE
Gene		ENSG00000105607.13_5	GCDH	cardiac muscle	2.86110366105861	0.168712504422623	1.3106196579891e-56	2.13819733482974e-51	TRUE
Gene		ENSG00000105647.18_6	PIK3R2	cardiac muscle	0.830788327763167	0.13105456386604	3.55038216063917e-10	5.79223547215317e-05	TRUE
Gene		ENSG00000105649.10_5	RAB3A	cardiac muscle	2.08653522567266	0.124666559777451	2.35637551654732e-55	3.84428527271596e-50	TRUE
Gene		ENSG00000105698.16_5	USF2	cardiac muscle	1.57271096967759	0.126231323805434	3.95297778333315e-33	6.44904607484103e-28	TRUE
Gene		ENSG00000105793.16_4	GTPBP10	cardiac muscle	1.47695087362172	0.173886661256461	7.56256392784911e-17	1.23378692944502e-11	TRUE
Gene		ENSG00000105819.14_4	PMPCB	cardiac muscle	3.58693420121984	0.149483163266147	5.19627021554728e-100	8.47740308045245e-95	TRUE
Gene		ENSG00000105856.14_7	HBP1	cardiac muscle	1.14728774030083	0.196951092132159	7.78160486649626e-09	0.00126952214433967	TRUE
Gene		ENSG00000105865.11_5	DUS4L	cardiac muscle	2.05562011767524	0.160636436335816	9.97942137488731e-35	1.62808272078462e-29	TRUE
Gene		ENSG00000105866.15_6	SP4	cardiac muscle	0.962590728210719	0.152202657905569	3.89414951768241e-10	6.35307128912779e-05	TRUE
Gene		ENSG00000105877.18_5	DNAH11	cardiac muscle	1.22956832812751	0.183326053982306	3.39144769400538e-11	5.53294342590814e-06	TRUE
Gene		ENSG00000105879.12_5	CBLL1	cardiac muscle	1.03039327657533	0.150961709674309	1.55246017357404e-11	2.53274562557563e-06	TRUE
Gene		ENSG00000105953.15_6	OGDH	cardiac muscle	2.37758526226103	0.109213427621194	1.08877776436608e-85	1.7762755958974e-80	TRUE
Gene		ENSG00000105968.19_5	H2AZ2	cardiac muscle	1.6442300060625	0.143446930783978	1.35394269160718e-28	2.20887626479562e-23	TRUE
Gene		ENSG00000105971.15_4	CAV2	cardiac muscle	1.03960109345273	0.137801903307798	1.05634550958074e-13	1.7233643181504e-08	TRUE
Gene		ENSG00000106012.18_6	IQCE	cardiac muscle	1.1967478843873	0.193542951936229	9.27669253052973e-10	0.000151343672620074	TRUE
Gene		ENSG00000106018.14_5	VIPR2	cardiac muscle	1.49795962808607	0.156948527578398	1.09982091949641e-20	1.79429184090322e-15	TRUE
Gene		ENSG00000106025.9_5	TSPAN12	cardiac muscle	1.88092638092085	0.13822639520463	1.10612073131507e-38	1.80456960589666e-33	TRUE
Gene		ENSG00000106028.11_7	SSBP1	cardiac muscle	1.63745864842746	0.13580577407163	2.86486094425895e-31	4.67384873890182e-26	TRUE
Gene		ENSG00000106049.9_5	HIBADH	cardiac muscle	3.14713133665648	0.123109444358367	2.61194270020318e-110	4.26122779881948e-105	TRUE
Gene		ENSG00000106052.13_5	TAX1BP1	cardiac muscle	1.95733094987614	0.176807729663713	6.8838800488367e-27	1.12306372668741e-21	TRUE
Gene		ENSG00000106066.15_6	CPVL	cardiac muscle	1.79120965084452	0.17615055133869	3.89514999211629e-23	6.3547035031382e-18	TRUE
Gene		ENSG00000106069.23_7	CHN2	cardiac muscle	1.25486056668828	0.196042979141638	2.41375173962883e-10	3.93789113810006e-05	TRUE
Gene		ENSG00000106077.18_4	ABHD11	cardiac muscle	2.09301072095932	0.130598423960184	2.16717681514341e-51	3.53561894329756e-46	TRUE
Gene		ENSG00000106078.19_7	COBL	cardiac muscle	1.47662828482076	0.109055085480434	2.39157861043677e-38	3.90171700821096e-33	TRUE
Gene		ENSG00000106153.13_5	CHCHD2	cardiac muscle	1.01589926637294	0.151754551705914	3.68370644994491e-11	6.00974605069812e-06	TRUE
Gene		ENSG00000106305.10_4	AIMP2	cardiac muscle	1.95590603748153	0.139642983799273	1.09289087520038e-40	1.78298588943691e-35	TRUE
Gene		ENSG00000106344.8_8	RBM28	cardiac muscle	0.97293579865513	0.142706878134419	1.63503991974203e-11	2.66746952666394e-06	TRUE
Gene		ENSG00000106351.13_5	AGFG2	cardiac muscle	1.1572935935083	0.151818113496903	5.95802943041691e-14	9.72016753395936e-09	TRUE
Gene		ENSG00000106399.11_5	RPA3	cardiac muscle	1.44994508203548	0.162846815697585	2.65953187618544e-18	4.33886668408397e-13	TRUE
Gene		ENSG00000106460.19_8	TMEM106B	cardiac muscle	1.03884920232855	0.135705526862903	4.70432428754807e-14	7.67482281567742e-09	TRUE
Gene		ENSG00000106524.9_5	ANKMY2	cardiac muscle	2.45530197072868	0.115371303149862	1.31973656034026e-82	2.15307101400151e-77	TRUE
Gene		ENSG00000106526.10_7	ACTR3C	cardiac muscle	1.21893276185495	0.156944769594266	2.06694202412089e-14	3.37209189583178e-09	TRUE
Gene		ENSG00000106554.13_7	CHCHD3	cardiac muscle	2.46989446958993	0.114625894914784	2.79097152696666e-84	4.55330258795449e-79	TRUE
Gene		ENSG00000106588.11_6	PSMA2	cardiac muscle	1.26415191393213	0.177260415748837	1.95362411843049e-12	3.18722053177224e-07	TRUE
Gene		ENSG00000106591.4_5	MRPL32	cardiac muscle	1.47909133269269	0.201139267978868	4.13790658702193e-13	6.75074632233106e-08	TRUE
Gene		ENSG00000106603.19_7	COA1	cardiac muscle	2.11333142477473	0.0953663053496772	3.60746493486318e-88	5.88536259333319e-83	TRUE
Gene		ENSG00000106605.11_6	BLVRA	cardiac muscle	2.23203027018132	0.161625540109549	1.07542075874875e-39	1.75448444265306e-34	TRUE
Gene		ENSG00000106608.16_7	URGCP	cardiac muscle	2.58808473506881	0.163883786267639	4.1725847030388e-50	6.80732158792562e-45	TRUE
Gene		ENSG00000106610.15_7	STAG3L4	cardiac muscle	2.09411775780996	0.16261560737927	4.08815410419833e-35	6.66957813175332e-30	TRUE
Gene		ENSG00000106617.15_8	PRKAG2	cardiac muscle	2.97348532143835	0.129480783808329	2.50913743568709e-93	4.09350717807735e-88	TRUE
Gene		ENSG00000106628.10_7	POLD2	cardiac muscle	0.949489663726728	0.157367298355342	2.28871557083071e-09	0.000373390213087605	TRUE
Gene		ENSG00000106631.8_8	MYL7	cardiac muscle	1.11688526419664	0.105300035611032	6.2844820973725e-25	1.02527554729374e-19	TRUE
Gene		ENSG00000106633.17_6	GCK	cardiac muscle	1.7480638465507	0.176846558998035	5.25542983032756e-22	8.57391844238959e-17	TRUE
Gene		ENSG00000106635.8_5	BCL7B	cardiac muscle	1.013810685974	0.153168914202116	6.01550723153808e-11	9.81393911782049e-06	TRUE
Gene		ENSG00000106771.13_5	TMEM245	cardiac muscle	2.4221725700604	0.130043536458153	2.55010669458709e-66	4.16034606581716e-61	TRUE
Gene		ENSG00000106992.19_7	AK1	cardiac muscle	2.28822098787811	0.11246716323616	9.11669742159951e-77	1.48733448414943e-71	TRUE
Gene		ENSG00000106993.12_4	CDC37L1	cardiac muscle	2.71805852731108	0.173066011800513	1.24233059063189e-49	2.02678781878049e-44	TRUE
Gene		ENSG00000107020.10_6	PLGRKT	cardiac muscle	2.2694744534891	0.120854301180543	3.12746809256774e-67	5.10227654493871e-62	TRUE
Gene		ENSG00000107077.18_5	KDM4C	cardiac muscle	1.24625032456851	0.145671893248584	4.61794567989375e-17	7.53390130000586e-12	TRUE
Gene		ENSG00000107104.19_5	KANK1	cardiac muscle	1.09559615288451	0.148588967871606	3.59660090711608e-13	5.86763858390546e-08	TRUE
Gene		ENSG00000107147.13_8	KCNT1	cardiac muscle	1.03688523471201	0.188851404891473	5.13438149452358e-08	0.00837643534542555	TRUE
Gene		ENSG00000107185.10_4	RGP1	cardiac muscle	0.959128726283148	0.159522924118363	2.59526408671523e-09	0.00042340176416307	TRUE
Gene		ENSG00000107186.16_7	MPDZ	cardiac muscle	2.51233019652983	0.173967281911672	6.45076607772608e-43	1.05240378098454e-37	TRUE
Gene		ENSG00000107242.20_8	PIP5K1B	cardiac muscle	2.56779743770031	0.143821147814822	9.06552705875737e-62	1.47898634647391e-56	TRUE
Gene		ENSG00000107262.25_11	BAG1	cardiac muscle	2.71272105297027	0.121918290616799	9.59268278705779e-89	1.56498864061176e-83	TRUE
Gene		ENSG00000107263.18_5	RAPGEF1	cardiac muscle	1.32128577357293	0.136514775012486	3.34292715804029e-21	5.45378508271325e-16	TRUE
Gene		ENSG00000107317.13_5	PTGDS	cardiac muscle	0.660010451486708	0.0998865644884302	6.47153162071805e-11	1.05579155473043e-05	TRUE
Gene		ENSG00000107341.5_4	UBE2R2	cardiac muscle	1.09602169421136	0.155034726411423	2.99358852445795e-12	4.88386006234168e-07	TRUE
Gene		ENSG00000107537.14_7	PHYH	cardiac muscle	2.87027205864615	0.0989773375511652	3.12390481799293e-133	5.09646327626639e-128	TRUE
Gene		ENSG00000107551.21_8	RASSF4	cardiac muscle	1.99432591180935	0.176017715308343	5.14526121565446e-28	8.39418495766731e-23	TRUE
Gene		ENSG00000107581.13_5	EIF3A	cardiac muscle	1.34276002748161	0.140930056876274	1.27092592234123e-20	2.07343938674438e-15	TRUE
Gene		ENSG00000107669.17_9	ATE1	cardiac muscle	2.02760129624155	0.117392744478911	2.12291548575623e-58	3.46340924008214e-53	TRUE
Gene		ENSG00000107745.19_8	MICU1	cardiac muscle	1.94474893941289	0.146912648588104	7.40913981761951e-37	1.20875670640572e-31	TRUE
Gene		ENSG00000107771.17_6	CCSER2	cardiac muscle	2.87682749335528	0.152467742529708	9.06947553652221e-68	1.47963051693038e-62	TRUE
Gene		ENSG00000107779.14_4	BMPR1A	cardiac muscle	0.66707861333587	0.12907415990237	2.87663548786224e-07	0.0469305820031797	TRUE
Gene		ENSG00000107829.15_7	FBXW4	cardiac muscle	2.54117659996632	0.142371846854284	9.72578535952436e-62	1.58670352669424e-56	TRUE
Gene		ENSG00000107859.10_5	PITX3	cardiac muscle	0.801080827140781	0.14852838722486	8.70948103133465e-08	0.0142089957337606	TRUE
Gene		ENSG00000107862.5_5	GBF1	cardiac muscle	0.982774320237154	0.162137964200619	1.93887163226089e-09	0.000316315273573571	TRUE
Gene		ENSG00000107864.15_5	CPEB3	cardiac muscle	2.94277749721115	0.158888662743004	1.07204493325417e-65	1.74897698590818e-60	TRUE
Gene		ENSG00000107874.11_5	CUEDC2	cardiac muscle	2.37977065008273	0.141143394487546	4.70440077203462e-56	7.67494759552816e-51	TRUE
Gene		ENSG00000107890.16_3	ANKRD26	cardiac muscle	1.71134502635889	0.120831791189959	1.74280455560157e-41	2.84328106419063e-36	TRUE
Gene		ENSG00000107897.19_6	ACBD5	cardiac muscle	2.27112520338372	0.135200381787827	1.06166466753563e-55	1.73204220520433e-50	TRUE
Gene		ENSG00000107902.14_4	LHPP	cardiac muscle	1.5138730097074	0.196132899866838	2.94960696463158e-14	4.81210678637854e-09	TRUE
Gene		ENSG00000107929.15_4	LARP4B	cardiac muscle	1.08705959244195	0.172338707061686	4.31981341443281e-10	7.04751639684226e-05	TRUE
Gene		ENSG00000107951.14_3	MTPAP	cardiac muscle	1.24679383171637	0.152400670171349	8.89513481503706e-16	1.45118787426441e-10	TRUE
Gene		ENSG00000107960.11_7	STN1	cardiac muscle	2.8586652742505	0.173882810133755	1.09394055870717e-53	1.78469838509723e-48	TRUE
Gene		ENSG00000108018.15_5	SORCS1	cardiac muscle	0.928935551398064	0.149098819038308	6.96120632470379e-10	0.000113567904463748	TRUE
Gene		ENSG00000108064.11_5	TFAM	cardiac muscle	1.7868262566078	0.13895938900847	5.04725898806664e-35	8.23430020349144e-30	TRUE
Gene		ENSG00000108094.15_5	CUL2	cardiac muscle	1.56538072170224	0.142409448128385	1.49030059878273e-26	2.4313360088781e-21	TRUE
Gene		ENSG00000108100.18_4	CCNY	cardiac muscle	1.31996106432075	0.170639164800387	2.60544749641407e-14	4.25063126354977e-09	TRUE
Gene		ENSG00000108179.14_4	PPIF	cardiac muscle	2.50727132633831	0.11341786934863	7.92764034755918e-88	1.2933469568622e-82	TRUE
Gene		ENSG00000108187.16_6	PBLD	cardiac muscle	1.29410647548987	0.154426172537185	1.86901182743901e-16	3.0491806557571e-11	TRUE
Gene		ENSG00000108344.15_4	PSMD3	cardiac muscle	0.996441391858204	0.140213006116484	2.32056552286838e-12	3.78586341662839e-07	TRUE
Gene		ENSG00000108375.12_5	RNF43	cardiac muscle	2.17727584963845	0.113327339373502	7.74974871808883e-70	1.26432500486388e-64	TRUE
Gene		ENSG00000108384.15_7	RAD51C	cardiac muscle	2.43795008215527	0.158863754828055	1.08897171072534e-47	1.77659200774575e-42	TRUE
Gene		ENSG00000108395.14_8	TRIM37	cardiac muscle	1.45919312820158	0.147874737706873	6.12270756068538e-22	9.98883002280456e-17	TRUE
Gene		ENSG00000108439.11_8	PNPO	cardiac muscle	2.29383754034237	0.145956960951468	1.08875810150006e-49	1.77624351711126e-44	TRUE
Gene		ENSG00000108448.21_6	TRIM16L	cardiac muscle	2.74197276447217	0.17187425770929	5.4610861972049e-51	8.90943446556796e-46	TRUE
Gene		ENSG00000108506.12_8	INTS2	cardiac muscle	0.927414108848931	0.145355759708745	2.74739803897116e-10	4.48221505669911e-05	TRUE
Gene		ENSG00000108515.18_7	ENO3	cardiac muscle	2.34718690647943	0.119001485420949	6.04035906370062e-73	9.85448339088374e-68	TRUE
Gene		ENSG00000108528.14_5	SLC25A11	cardiac muscle	2.05831166532424	0.107527376215261	2.05154757649681e-69	3.34697677819996e-64	TRUE
Gene		ENSG00000108561.8_6	C1QBP	cardiac muscle	1.58006160518909	0.123502367153968	1.03081412225677e-34	1.68171139161458e-29	TRUE
Gene		ENSG00000108588.14_8	CCDC47	cardiac muscle	1.61702017111227	0.153159753397331	1.00343439345234e-24	1.63704300685389e-19	TRUE
Gene		ENSG00000108639.7_6	SYNGR2	cardiac muscle	2.31970868330315	0.195063821549647	1.62179071507054e-30	2.64585424419468e-25	TRUE
Gene		ENSG00000108666.10_8	C17orf75	cardiac muscle	2.68693605393191	0.160606473308376	2.58048876351717e-55	4.20991258835245e-50	TRUE
Gene		ENSG00000108733.10_6	PEX12	cardiac muscle	1.56855317964556	0.159299102085966	7.41424272664901e-22	1.20958921539643e-16	TRUE
Gene		ENSG00000108788.11_3	MLX	cardiac muscle	1.03294046071789	0.115192539851023	1.56726577350952e-18	2.55690007353437e-13	TRUE
Gene		ENSG00000108823.16_5	SGCA	cardiac muscle	1.30195297922278	0.144900796973828	1.3472000021035e-18	2.19787597143173e-13	TRUE
Gene		ENSG00000108825.17_6	PTGES3L-AARSD1	cardiac muscle	2.2565748192418	0.138776337684085	1.09682578363768e-52	1.78940545645786e-47	TRUE
Gene		ENSG00000108826.16_5	MRPL27	cardiac muscle	1.50770971860712	0.137498928510465	1.94080166535337e-26	3.1663014689241e-21	TRUE
Gene		ENSG00000108830.10_4	RND2	cardiac muscle	0.784268499762749	0.143373863210429	5.74131652964896e-08	0.0093666134391305	TRUE
Gene		ENSG00000108840.15_6	HDAC5	cardiac muscle	2.47798280498758	0.187953460150449	1.35060473409748e-36	2.20343058739599e-31	TRUE
Gene		ENSG00000108852.14_6	MPP2	cardiac muscle	2.16958992886476	0.180031199021789	3.05725202608795e-31	4.98772324544093e-26	TRUE
Gene		ENSG00000108861.9_5	DUSP3	cardiac muscle	2.82256961632366	0.134855095466218	2.10719129250348e-80	3.43775616224188e-75	TRUE
Gene		ENSG00000108924.14_5	HLF	cardiac muscle	1.43828091509954	0.142652841377514	8.63745507697886e-23	1.40914897107864e-17	TRUE
Gene		ENSG00000108946.15_6	PRKAR1A	cardiac muscle	2.1791178266161	0.136932033160253	8.99907243918831e-51	1.46814467401894e-45	TRUE
Gene		ENSG00000108953.17_5	YWHAE	cardiac muscle	0.941481275073355	0.100991729810231	7.62632000320425e-20	1.24418835060275e-14	TRUE
Gene		ENSG00000108961.14_4	RANGRF	cardiac muscle	1.75163405244708	0.190805551219029	2.58582710677776e-19	4.21862177508151e-14	TRUE
Gene		ENSG00000109107.14_7	ALDOC	cardiac muscle	2.31359445764423	0.120517596448016	9.5632146124351e-70	1.56018108473111e-64	TRUE
Gene		ENSG00000109171.15_4	SLAIN2	cardiac muscle	1.69142018911142	0.186635298240026	7.01289146816831e-19	1.14411116568285e-13	TRUE
Gene		ENSG00000109180.14_7	OCIAD1	cardiac muscle	1.88620015261577	0.131787804230596	2.98707467720729e-42	4.87323311138306e-37	TRUE
Gene		ENSG00000109189.13_6	USP46	cardiac muscle	2.15019224390962	0.139675196114533	6.00594674880745e-48	9.79834176387443e-43	TRUE
Gene		ENSG00000109323.11_9	MANBA	cardiac muscle	0.763241412032048	0.118584101482084	1.93218452664949e-10	3.15224312415704e-05	TRUE
Gene		ENSG00000109390.12_6	NDUFC1	cardiac muscle	2.6951346156125	0.110320462453856	7.52740423357805e-103	1.22805083628286e-97	TRUE
Gene		ENSG00000109445.11_6	ZNF330	cardiac muscle	2.70791088823016	0.127085800144072	9.05600827454792e-83	1.47743341394285e-77	TRUE
Gene		ENSG00000109452.12_8	INPP4B	cardiac muscle	1.56514168643325	0.185268291484315	1.09013633445791e-16	1.77849202148801e-11	TRUE
Gene		ENSG00000109458.8_7	GAB1	cardiac muscle	2.43006349703645	0.145088974717372	2.01990260073444e-55	3.2953498989422e-50	TRUE
Gene		ENSG00000109501.14_6	WFS1	cardiac muscle	0.858259327950181	0.15646567163269	5.28279786519066e-08	0.00861856774918665	TRUE
Gene		ENSG00000109519.13_5	GRPEL1	cardiac muscle	2.1622163934019	0.159911245064535	2.96616936276259e-38	4.8391273451854e-33	TRUE
Gene		ENSG00000109572.14_8	CLCN3	cardiac muscle	1.22343839368837	0.111398575091435	1.63759275641617e-26	2.6716343265276e-21	TRUE
Gene		ENSG00000109667.12_7	SLC2A9	cardiac muscle	1.01205044172	0.171022307590551	4.54323998291476e-09	0.000741202343772646	TRUE
Gene		ENSG00000109680.11_6	TBC1D19	cardiac muscle	0.973515183806853	0.142842836319968	1.66165030808025e-11	2.71088277861444e-06	TRUE
Gene		ENSG00000109685.18_6	NSD2	cardiac muscle	1.27105990303093	0.149648952134558	7.57138143957692e-17	1.23522545357834e-11	TRUE
Gene		ENSG00000109738.11_4	GLRB	cardiac muscle	2.1565466310115	0.177767564073464	1.31227152736183e-31	2.14089226059918e-26	TRUE
Gene		ENSG00000109756.9_8	RAPGEF2	cardiac muscle	0.933911226612351	0.145410462416267	2.10655072998037e-10	3.43671112291917e-05	TRUE
Gene		ENSG00000109775.11_6	UFSP2	cardiac muscle	1.82777404462981	0.195590452779843	6.27494862785609e-20	1.02372021894295e-14	TRUE
Gene		ENSG00000109819.9_5	PPARGC1A	cardiac muscle	1.75437888750549	0.117910093357839	3.34050991238203e-45	5.44984149145654e-40	TRUE
Gene		ENSG00000109846.9_7	CRYAB	cardiac muscle	1.35819535842803	0.112566456806078	2.62308233725372e-31	4.27940144828921e-26	TRUE
Gene		ENSG00000109911.19_6	ELP4	cardiac muscle	1.72604869369721	0.186836907022618	1.57333563041239e-19	2.56680268087999e-14	TRUE
Gene		ENSG00000109919.10_6	MTCH2	cardiac muscle	2.25230064426125	0.12089363404212	2.39508601724483e-66	3.90743913197391e-61	TRUE
Gene		ENSG00000109927.10_7	TECTA	cardiac muscle	1.33408247494488	0.128359219902757	4.7695857524096e-24	7.78129297991112e-19	TRUE
Gene		ENSG00000109929.10_5	SC5D	cardiac muscle	1.32010211272162	0.130771403876572	7.70938522394398e-23	1.25773994297512e-17	TRUE
Gene		ENSG00000110011.13_4	DNAJC4	cardiac muscle	1.67285510633603	0.132163403178554	4.58629744170151e-34	7.48226909828951e-29	TRUE
Gene		ENSG00000110013.13_5	SIAE	cardiac muscle	2.27830916873635	0.11991214972535	1.47648328628554e-68	2.40879389257768e-63	TRUE
Gene		ENSG00000110048.12_5	OSBP	cardiac muscle	0.882677996042632	0.149657151730647	5.09721954972151e-09	0.000831580786219766	TRUE
Gene		ENSG00000110074.11_4	FOXRED1	cardiac muscle	2.19925580734572	0.136036540056447	3.63663456440731e-52	5.93295109375666e-47	TRUE
Gene		ENSG00000110080.18_7	ST3GAL4	cardiac muscle	1.32122873594289	0.131597715028684	1.27609562244989e-22	2.08187344228965e-17	TRUE
Gene		ENSG00000110200.8_7	ANAPC15	cardiac muscle	1.05196078765927	0.159529881275867	7.05915088895218e-11	1.15165811262721e-05	TRUE
Gene		ENSG00000110315.7_7	RNF141	cardiac muscle	1.02512455050656	0.169969006025286	2.32095108343955e-09	0.000378649243556662	TRUE
Gene		ENSG00000110344.10_4	UBE4A	cardiac muscle	1.07145774736928	0.182632054959547	6.11617540665765e-09	0.000997817320543756	TRUE
Gene		ENSG00000110367.13_6	DDX6	cardiac muscle	1.23469341882637	0.14048800927333	6.89941767546116e-18	1.12559859724544e-12	TRUE
Gene		ENSG00000110400.11_6	NECTIN1	cardiac muscle	1.01012708831501	0.127403518983621	6.14653915437931e-15	1.00277098380206e-09	TRUE
Gene		ENSG00000110422.12_6	HIPK3	cardiac muscle	2.66834064966543	0.158363157372959	5.44130899755708e-56	8.87716915097452e-51	TRUE
Gene		ENSG00000110429.14_5	FBXO3	cardiac muscle	2.25783003684408	0.171721048725558	2.01724630438962e-36	3.2910163108334e-31	TRUE
Gene		ENSG00000110435.12_4	PDHX	cardiac muscle	2.45664868676363	0.118774833466492	7.33503276500279e-79	1.19666658541362e-73	TRUE
Gene		ENSG00000110514.19_6	MADD	cardiac muscle	1.70060696539932	0.139130001614234	4.94832092521329e-32	8.07288869022997e-27	TRUE
Gene		ENSG00000110583.13_5	NAA40	cardiac muscle	2.37444589062805	0.130329288469829	6.58030061182121e-64	1.07353656301496e-58	TRUE
Gene		ENSG00000110628.16_8	SLC22A18	cardiac muscle	1.03428741362647	0.170129297675103	1.73973362804041e-09	0.000283827103013025	TRUE
Gene		ENSG00000110665.12_5	C11orf21	cardiac muscle	2.18346396390383	0.11169242160639	7.05660627282401e-72	1.1512429737736e-66	TRUE
Gene		ENSG00000110717.13_6	NDUFS8	cardiac muscle	1.56079116809578	0.118160638950537	1.01956308058561e-36	1.66335599219059e-31	TRUE
Gene		ENSG00000110871.15_7	COQ5	cardiac muscle	1.77149697769195	0.118460964050373	1.33695561967953e-45	2.18116287616997e-40	TRUE
Gene		ENSG00000110888.17_7	CAPRIN2	cardiac muscle	1.22894787669533	0.154252788287493	4.59117136925663e-15	7.49022061866004e-10	TRUE
Gene		ENSG00000110917.8_4	MLEC	cardiac muscle	0.768414470371086	0.135795490307759	2.01498859964001e-08	0.0032873330009967	TRUE
Gene		ENSG00000110955.9_9	ATP5F1B	cardiac muscle	1.72852717055851	0.10473427006053	4.81188446450457e-54	7.85030079077134e-49	TRUE
Gene		ENSG00000110987.9_3	BCL7A	cardiac muscle	1.5184609851589	0.168991960185983	1.34414843304658e-18	2.19289751960951e-13	TRUE
Gene		ENSG00000111052.7_5	LIN7A	cardiac muscle	1.01513370780131	0.124803457622796	1.2813784921693e-15	2.09049212726468e-10	TRUE
Gene		ENSG00000111058.8_6	ACSS3	cardiac muscle	1.99558671886344	0.15195566005491	2.40096891321115e-36	3.9170367237692e-31	TRUE
Gene		ENSG00000111142.14_5	METAP2	cardiac muscle	1.32799226819542	0.144698574438534	2.64292421675813e-19	4.31177228418788e-14	TRUE
Gene		ENSG00000111231.9_5	GPN3	cardiac muscle	2.4580664447545	0.184997232841153	4.23717901110384e-37	6.91270332587525e-32	TRUE
Gene		ENSG00000111237.19_6	VPS29	cardiac muscle	1.1192046043681	0.187853118997822	3.58626497649839e-09	0.000585077613325853	TRUE
Gene		ENSG00000111245.17_5	MYL2	cardiac muscle	1.34503335828704	0.133970323055531	1.27750652670344e-22	2.08417524792506e-17	TRUE
Gene		ENSG00000111254.8_10	AKAP3	cardiac muscle	1.22776938754802	0.144037998157256	5.93770679763745e-17	9.68701237793764e-12	TRUE
Gene		ENSG00000111271.15_6	ACAD10	cardiac muscle	2.13079739286843	0.126357847216389	4.55110492354124e-56	7.42485461646212e-51	TRUE
Gene		ENSG00000111275.13_5	ALDH2	cardiac muscle	1.93405596365684	0.138316847137952	1.4410578646072e-40	2.35099944263477e-35	TRUE
Gene		ENSG00000111325.16_6	OGFOD2	cardiac muscle	1.43709824317392	0.197491946121861	7.11375766263429e-13	1.16056688011281e-07	TRUE
Gene		ENSG00000111371.16_6	SLC38A1	cardiac muscle	1.91978595516332	0.122566929502061	2.10707429170693e-49	3.43756528246235e-44	TRUE
Gene		ENSG00000111452.13_6	ADGRD1	cardiac muscle	1.32578508896122	0.129627109813586	2.2509361487221e-23	3.67226727047118e-18	TRUE
Gene		ENSG00000111540.16_6	RAB5B	cardiac muscle	2.05321933024654	0.17862495261058	9.75026744878865e-29	1.59069763266518e-23	TRUE
Gene		ENSG00000111605.18_6	CPSF6	cardiac muscle	0.80368314209384	0.134392414679781	3.14445884272298e-09	0.000512999593437198	TRUE
Gene		ENSG00000111639.8_7	MRPL51	cardiac muscle	1.03578356969944	0.153018596872943	2.25685415499327e-11	3.68192214262222e-06	TRUE
Gene		ENSG00000111640.15_5	GAPDH	cardiac muscle	1.70977298799364	0.141767215796385	2.77366284609334e-31	4.52506451363052e-26	TRUE
Gene		ENSG00000111647.13_9	UHRF1BP1L	cardiac muscle	0.858745563557851	0.162794508242356	1.64137267177644e-07	0.0267780103164296	TRUE
Gene		ENSG00000111652.10_4	COPS7A	cardiac muscle	2.36079559644387	0.17007324372676	4.71159215724918e-40	7.6866799090226e-35	TRUE
Gene		ENSG00000111666.11_7	CHPT1	cardiac muscle	1.50088291270877	0.106623986047873	4.82088332645157e-41	7.86498189410615e-36	TRUE
Gene		ENSG00000111667.13_5	USP5	cardiac muscle	1.00472016541412	0.140597118209447	1.76764739086873e-12	2.88381065935888e-07	TRUE
Gene		ENSG00000111669.15_6	TPI1	cardiac muscle	2.0837005827492	0.113894244911589	2.33627732754939e-64	3.81149628325718e-59	TRUE
Gene		ENSG00000111716.14_7	LDHB	cardiac muscle	2.17812960347672	0.112249869511423	5.33443537222411e-71	8.7028112436613e-66	TRUE
Gene		ENSG00000111726.13_4	CMAS	cardiac muscle	2.32269935504706	0.173010706290176	8.86911681029009e-38	1.44694319289797e-32	TRUE
Gene		ENSG00000111785.21_6	RIC8B	cardiac muscle	2.81895139632915	0.174953614998855	7.24302620033279e-52	1.18165626642709e-46	TRUE
Gene		ENSG00000111802.14_6	TDP2	cardiac muscle	1.28771745138527	0.153981938717755	2.14332428857703e-16	3.49670497735611e-11	TRUE
Gene		ENSG00000111816.8_5	FRK	cardiac muscle	1.64165941945037	0.166753817347019	7.53458761500572e-22	1.22922276186249e-16	TRUE
Gene		ENSG00000111832.13_8	RWDD1	cardiac muscle	1.93319551759586	0.180636807478441	2.51255344249108e-25	4.09908018821765e-20	TRUE
Gene		ENSG00000111843.14_4	TMEM14C	cardiac muscle	2.53123700122183	0.152588895023072	1.61203850407026e-54	2.62994409708038e-49	TRUE
Gene		ENSG00000111846.18_6	GCNT2	cardiac muscle	1.57930076370135	0.148720462471922	5.5719459399711e-25	9.09029548430645e-20	TRUE
Gene		ENSG00000111850.11_6	SMIM8	cardiac muscle	1.94660613899728	0.158241971591059	2.14621604813077e-32	3.50142270956246e-27	TRUE
Gene		ENSG00000111875.8_4	ASF1A	cardiac muscle	1.62622777648448	0.14577350667167	2.9482568726216e-27	4.80990419226978e-22	TRUE
Gene		ENSG00000111906.18_5	HDDC2	cardiac muscle	2.78668535177265	0.168468216486767	2.97035932462572e-54	4.84596301656738e-49	TRUE
Gene		ENSG00000111907.21_9	TPD52L1	cardiac muscle	1.4971348061037	0.195533419967207	4.65295197499309e-14	7.59101197008273e-09	TRUE
Gene		ENSG00000111911.7_4	HINT3	cardiac muscle	3.10158503028604	0.169187781255935	1.40922121189475e-64	2.29905985393357e-59	TRUE
Gene		ENSG00000112031.16_5	MTRF1L	cardiac muscle	1.4859016800285	0.186206378679257	4.16726826063946e-15	6.79864813113764e-10	TRUE
Gene		ENSG00000112096.18_7	SOD2	cardiac muscle	2.23820835567527	0.162241333753112	1.26950167246248e-39	2.07111580852219e-34	TRUE
Gene		ENSG00000112110.10_4	MRPL18	cardiac muscle	1.29975128523201	0.202281520598456	2.06878195422588e-10	3.37509363140227e-05	TRUE
Gene		ENSG00000112130.17_4	RNF8	cardiac muscle	1.72181831721213	0.137439502486065	1.8775205873307e-33	3.0630621869948e-28	TRUE
Gene		ENSG00000112137.17_4	PHACTR1	cardiac muscle	2.80397601933538	0.185926483581464	2.84182517987741e-46	4.6362672714592e-41	TRUE
Gene		ENSG00000112146.16_4	FBXO9	cardiac muscle	1.27712614353072	0.189517363909916	2.75264816601489e-11	4.49078032396333e-06	TRUE
Gene		ENSG00000112164.6_4	GLP1R	cardiac muscle	1.71119770660584	0.126700766010039	3.54141802229204e-38	5.77761101828813e-33	TRUE
Gene		ENSG00000112167.10_6	SAYSD1	cardiac muscle	1.83554115344251	0.193365503306422	1.7321358952501e-20	2.82587578494682e-15	TRUE
Gene		ENSG00000112175.8_5	BMP5	cardiac muscle	0.941123819275464	0.106687667632141	5.26858955800884e-18	8.59538774851794e-13	TRUE
Gene		ENSG00000112183.15_4	RBM24	cardiac muscle	2.35511307255334	0.110183203435112	3.43957451020764e-83	5.61145943893315e-78	TRUE
Gene		ENSG00000112186.12_4	CAP2	cardiac muscle	3.01028317050706	0.115109072242116	3.33503427101029e-114	5.44090831109703e-109	TRUE
Gene		ENSG00000112208.11_4	BAG2	cardiac muscle	1.08609205970913	0.157142370454959	8.74147292800795e-12	1.42611885936693e-06	TRUE
Gene		ENSG00000112276.14_5	BVES	cardiac muscle	2.12279746331998	0.115265040138402	4.4582912867009e-65	7.27343473677532e-60	TRUE
Gene		ENSG00000112280.16_5	COL9A1	cardiac muscle	0.837544084120575	0.133342100936629	5.09061413968749e-10	8.30503153205176e-05	TRUE
Gene		ENSG00000112293.15_5	GPLD1	cardiac muscle	1.88233539501735	0.160062899473196	6.39863521392645e-30	1.04389894334082e-24	TRUE
Gene		ENSG00000112294.13_5	ALDH5A1	cardiac muscle	2.6699847208783	0.134194538536023	5.32652224855065e-74	8.68990145717547e-69	TRUE
Gene		ENSG00000112304.11_4	ACOT13	cardiac muscle	2.1784142141662	0.117991861963157	2.38777776740556e-65	3.89551616085613e-60	TRUE
Gene		ENSG00000112305.15_5	SMAP1	cardiac muscle	1.9385218436287	0.130894117399483	7.7205457127051e-45	1.25956070975356e-39	TRUE
Gene		ENSG00000112309.11_5	B3GAT2	cardiac muscle	0.910711800708081	0.149134485727315	1.47687771361586e-09	0.000240943737710146	TRUE
Gene		ENSG00000112319.19_6	EYA4	cardiac muscle	1.17404525331724	0.128582883941758	3.94361299393423e-19	6.43376798282406e-14	TRUE
Gene		ENSG00000112320.12_4	SOBP	cardiac muscle	2.61962624686245	0.167617196049579	3.24612118369758e-49	5.29585194393158e-44	TRUE
Gene		ENSG00000112335.15_5	SNX3	cardiac muscle	1.61706796818735	0.190124823375707	6.89484052565299e-17	1.12485186271713e-11	TRUE
Gene		ENSG00000112339.15_8	HBS1L	cardiac muscle	1.66668028831258	0.140476672130289	2.1622311129679e-30	3.52755032694035e-25	TRUE
Gene		ENSG00000112357.13_4	PEX7	cardiac muscle	2.80028893713203	0.15449241688058	2.32376875801315e-63	3.79108930257297e-58	TRUE
Gene		ENSG00000112378.12_5	PERP	cardiac muscle	2.10631438051608	0.133567098245078	5.53606556763505e-50	9.03175880966253e-45	TRUE
Gene		ENSG00000112394.17_6	SLC16A10	cardiac muscle	1.23142716290163	0.189245860443725	1.23373837793706e-10	2.01277013930164e-05	TRUE
Gene		ENSG00000112406.5_4	HECA	cardiac muscle	1.93619208107742	0.18549131043797	3.12371343228021e-24	5.09615104195923e-19	TRUE
Gene		ENSG00000112425.15_5	EPM2A	cardiac muscle	4.0678767325331	0.130608645821496	1.15573285348735e-147	1.8855088064934e-142	TRUE
Gene		ENSG00000112514.17_6	CUTA	cardiac muscle	0.729398291253385	0.129647944102981	2.42067242551037e-08	0.00394918182187464	TRUE
Gene		ENSG00000112530.11_4	PACRG	cardiac muscle	1.67650826468924	0.135476362921511	9.76824922743992e-33	1.59363125196146e-27	TRUE
Gene		ENSG00000112531.17_5	QKI	cardiac muscle	1.71672861463956	0.0956566222969035	2.60498232415981e-62	4.24987236292728e-57	TRUE
Gene		ENSG00000112561.18_6	TFEB	cardiac muscle	2.33320033942285	0.143391990868932	9.5323870361346e-53	1.55515175062314e-47	TRUE
Gene		ENSG00000112640.15_6	PPP2R5D	cardiac muscle	1.18374813555411	0.189359042626543	6.11834076990248e-10	9.9817058656497e-05	TRUE
Gene		ENSG00000112651.12_5	MRPL2	cardiac muscle	2.94845780383598	0.11690109647777	4.71916104630222e-108	7.69902809737929e-103	TRUE
Gene		ENSG00000112658.8_4	SRF	cardiac muscle	2.00798129671003	0.196169246587703	2.08393582293973e-23	3.39981625897679e-18	TRUE
Gene		ENSG00000112667.13_5	DNPH1	cardiac muscle	1.68740804813398	0.185639553440528	5.58138811996258e-19	9.10569983443175e-14	TRUE
Gene		ENSG00000112679.14_5	DUSP22	cardiac muscle	1.36825642997078	0.177477159528719	3.15520718670956e-14	5.14753121268544e-09	TRUE
Gene		ENSG00000112759.19_6	SLC29A1	cardiac muscle	1.5948474744862	0.151859730488818	1.70412427728818e-24	2.78017651093903e-19	TRUE
Gene		ENSG00000112782.19_7	CLIC5	cardiac muscle	1.41909404907089	0.10547010101795	6.32279065133689e-38	1.03152535802171e-32	TRUE
Gene		ENSG00000112796.10_5	ENPP5	cardiac muscle	1.77413896808188	0.19043807945575	8.05064800333129e-20	1.31341491785548e-14	TRUE
Gene		ENSG00000112855.17_8	HARS2	cardiac muscle	1.24214042779146	0.190302698548509	1.08481993038794e-10	1.7698186272321e-05	TRUE
Gene		ENSG00000112874.10_5	NUDT12	cardiac muscle	2.04975653218637	0.157098375540027	6.21012224362818e-36	1.01314418331448e-30	TRUE
Gene		ENSG00000112902.12_7	SEMA5A	cardiac muscle	0.863610802233381	0.143518419883607	2.52012621182028e-09	0.000411143470701208	TRUE
Gene		ENSG00000112972.15_8	HMGCS1	cardiac muscle	0.755550152484619	0.140075273588571	8.68907916653544e-08	0.0141757113154526	TRUE
Gene		ENSG00000112981.5_5	NME5	cardiac muscle	1.87934441795187	0.145355923789603	2.31205499276238e-35	3.77197899739226e-30	TRUE
Gene		ENSG00000112992.18_7	NNT	cardiac muscle	2.72275161547584	0.108543023769154	3.78813566545336e-107	6.18011605004723e-102	TRUE
Gene		ENSG00000112996.11_5	MRPS30	cardiac muscle	2.4260294966896	0.105322962375383	8.94080321984677e-94	1.45863840049868e-88	TRUE
Gene		ENSG00000113048.16_5	MRPS27	cardiac muscle	2.77755523944814	0.142755758888675	2.56493245003337e-71	4.18453339628244e-66	TRUE
Gene		ENSG00000113068.10_5	PFDN1	cardiac muscle	1.07637371054696	0.128432596063804	1.85799050283764e-16	3.03120002594944e-11	TRUE
Gene		ENSG00000113141.18_5	IK	cardiac muscle	1.67055258359454	0.174750666315495	9.60537020132132e-21	1.56705851612437e-15	TRUE
Gene		ENSG00000113312.11_5	TTC1	cardiac muscle	2.17340347482061	0.129147720716188	7.12592226489103e-56	1.16255146198338e-50	TRUE
Gene		ENSG00000113318.11_5	MSH3	cardiac muscle	1.31211820257296	0.145618350379303	1.08724490423467e-18	1.77377482656461e-13	TRUE
Gene		ENSG00000113328.19_6	CCNG1	cardiac muscle	1.25792650231431	0.148101289355724	7.56653578423725e-17	1.2344349139836e-11	TRUE
Gene		ENSG00000113389.16_6	NPR3	cardiac muscle	1.11079591053876	0.176582024672438	4.80408745381323e-10	7.83758043564906e-05	TRUE
Gene		ENSG00000113396.13_5	SLC27A6	cardiac muscle	2.08783003863118	0.0997233609807774	1.93758322848978e-80	3.16105078228737e-75	TRUE
Gene		ENSG00000113430.10_6	IRX4	cardiac muscle	1.49653854239795	0.130712173016286	1.54766941790826e-28	2.52492979515225e-23	TRUE
Gene		ENSG00000113441.16_6	LNPEP	cardiac muscle	2.80325415545877	0.175203383336605	3.02540668962751e-51	4.93576948972591e-46	TRUE
Gene		ENSG00000113448.19_9	PDE4D	cardiac muscle	1.06922318123221	0.182834155132582	6.81851353002811e-09	0.00111239957134291	TRUE
Gene		ENSG00000113456.19_5	RAD1	cardiac muscle	2.38247529440872	0.149403755993455	5.95244461356525e-51	9.71105624035489e-46	TRUE
Gene		ENSG00000113504.21_9	SLC12A7	cardiac muscle	0.788654940265761	0.125088917384974	4.39922064531039e-10	7.17706452958518e-05	TRUE
Gene		ENSG00000113522.14_9	RAD50	cardiac muscle	1.48419417571417	0.169709962586032	9.83453834308939e-18	1.60444592344498e-12	TRUE
Gene		ENSG00000113558.19_7	SKP1	cardiac muscle	1.5306223987364	0.139311425391624	1.56632562609394e-26	2.5553662794347e-21	TRUE
Gene		ENSG00000113575.10_6	PPP2CA	cardiac muscle	1.53860235073928	0.137370229981132	1.89115776721855e-27	3.08531042775103e-22	TRUE
Gene		ENSG00000113578.18_5	FGF1	cardiac muscle	1.82332007188162	0.191811362355057	1.54268743405217e-20	2.51680198741007e-15	TRUE
Gene		ENSG00000113595.15_6	TRIM23	cardiac muscle	1.40750649981913	0.149156972559735	2.83197925655788e-20	4.62020423831879e-15	TRUE
Gene		ENSG00000113597.18_6	TRAPPC13	cardiac muscle	1.67762038704668	0.180987197110027	1.20533905539669e-19	1.96643834853638e-14	TRUE
Gene		ENSG00000113638.14_6	TTC33	cardiac muscle	0.799264416105557	0.140311493817487	1.62781384741342e-08	0.00265568062322415	TRUE
Gene		ENSG00000113742.14_6	CPEB4	cardiac muscle	2.53179575561903	0.148768918886336	5.98333065438731e-57	9.76144496279363e-52	TRUE
Gene		ENSG00000113749.7_6	HRH2	cardiac muscle	2.20821275074766	0.160254747107494	1.53034502128426e-39	2.49666608152399e-34	TRUE
Gene		ENSG00000113790.11_6	EHHADH	cardiac muscle	2.04407166084936	0.156238746092707	4.18422849154109e-36	6.8263177302398e-31	TRUE
Gene		ENSG00000113805.8_3	CNTN3	cardiac muscle	1.3965555873008	0.193563420334193	1.09584902441111e-12	1.78781193238526e-07	TRUE
Gene		ENSG00000113811.11_7	SELENOK	cardiac muscle	1.81544997580161	0.129978579959276	1.72656506079266e-40	2.81678730277958e-35	TRUE
Gene		ENSG00000113812.14_7	ACTR8	cardiac muscle	1.34867697177019	0.122702098365379	1.49969262658732e-26	2.44665853871962e-21	TRUE
Gene		ENSG00000113845.10_4	TIMMDC1	cardiac muscle	2.18554487815383	0.112171159303201	1.75027793837534e-71	2.85547343978306e-66	TRUE
Gene		ENSG00000113851.14_7	CRBN	cardiac muscle	1.63764068633228	0.198186614787332	4.69231550497995e-16	7.65523120744449e-11	TRUE
Gene		ENSG00000114021.12_4	NIT2	cardiac muscle	2.38063252097875	0.200720600528778	2.25500651852272e-30	3.67890783457871e-25	TRUE
Gene		ENSG00000114023.15_3	FAM162A	cardiac muscle	3.14781349125766	0.123936059321285	3.21321770680779e-109	5.2421718955945e-104	TRUE
Gene		ENSG00000114054.14_5	PCCB	cardiac muscle	2.37720712049926	0.0997867234289382	6.92934484374744e-99	1.13048103518833e-93	TRUE
Gene		ENSG00000114062.21_9	UBE3A	cardiac muscle	1.82873167793908	0.132673396545122	1.45579314258577e-39	2.37503916454013e-34	TRUE
Gene		ENSG00000114107.9_8	CEP70	cardiac muscle	2.49158169032561	0.151796053853117	1.53188489079309e-53	2.49917828623548e-48	TRUE
Gene		ENSG00000114120.14_7	SLC25A36	cardiac muscle	2.43904850338622	0.163014364561741	1.21428851804067e-45	1.98103885987227e-40	TRUE
Gene		ENSG00000114126.17_7	TFDP2	cardiac muscle	2.4646788769358	0.134392652574141	1.27796013050933e-64	2.08491527531814e-59	TRUE
Gene		ENSG00000114166.8_4	KAT2B	cardiac muscle	2.50519467641664	0.152597320120268	1.47351747483942e-53	2.40395534915202e-48	TRUE
Gene		ENSG00000114251.14_5	WNT5A	cardiac muscle	0.895751581178141	0.140010573443212	2.46280870573089e-10	4.0179246348776e-05	TRUE
Gene		ENSG00000114270.17_5	COL7A1	cardiac muscle	1.79542104482811	0.192382199183053	6.98168569232224e-20	1.13902013058822e-14	TRUE
Gene		ENSG00000114279.13_6	FGF12	cardiac muscle	1.7353375375304	0.111275331048616	4.94203268510382e-49	8.06262980378578e-44	TRUE
Gene		ENSG00000114302.16_6	PRKAR2A	cardiac muscle	1.85926666865728	0.142035760521001	3.86403621036297e-36	6.30394323503456e-31	TRUE
Gene		ENSG00000114374.13_5	USP9Y	cardiac muscle	0.910567994505194	0.115690322385197	9.50135922426749e-15	1.5500897492839e-09	TRUE
Gene		ENSG00000114378.17_5	HYAL1	cardiac muscle	0.868768865372925	0.111134872598647	1.41806217448095e-14	2.3134833539352e-09	TRUE
Gene		ENSG00000114416.18_9	FXR1	cardiac muscle	2.31556529305364	0.10217693521183	2.21033300459426e-91	3.60602567701526e-86	TRUE
Gene		ENSG00000114439.19_8	BBX	cardiac muscle	0.752665478459202	0.126745010012757	4.02151970217709e-09	0.000656086810291979	TRUE
Gene		ENSG00000114480.13_6	GBE1	cardiac muscle	2.31343554250059	0.193476741068954	8.20873254431118e-31	1.3392054622091e-25	TRUE
Gene		ENSG00000114547.10_4	ROPN1B	cardiac muscle	1.98947871783179	0.15315969776194	1.18437345455491e-35	1.93223422869906e-30	TRUE
Gene		ENSG00000114648.12_5	KLHL18	cardiac muscle	1.43159007992662	0.127985029035713	2.19205347831867e-27	3.57620372666821e-22	TRUE
Gene		ENSG00000114686.9_6	MRPL3	cardiac muscle	1.0402209078377	0.13799290914004	1.10284809528461e-13	1.79923049657112e-08	TRUE
Gene		ENSG00000114738.11_6	MAPKAPK3	cardiac muscle	1.76043849009079	0.101952983469407	2.26153902689074e-58	3.68956523003063e-53	TRUE
Gene		ENSG00000114739.14_4	ACVR2B	cardiac muscle	0.92856838789401	0.132756281061061	4.99113977137721e-12	8.14274506861564e-07	TRUE
Gene		ENSG00000114742.14_5	WDR48	cardiac muscle	0.74395133231734	0.13732339599479	7.6457108907781e-08	0.012473518575651	TRUE
Gene		ENSG00000114770.17_7	ABCC5	cardiac muscle	1.73992618668732	0.137893598988035	7.06050388672523e-34	1.1518788460959e-28	TRUE
Gene		ENSG00000114784.4_4	EIF1B	cardiac muscle	2.417801647817	0.118656436485282	5.87805724605533e-77	9.58969771350451e-72	TRUE
Gene		ENSG00000114796.16_6	KLHL24	cardiac muscle	2.2385839777534	0.126983031395304	1.84918932642037e-60	3.01684143469525e-55	TRUE
Gene		ENSG00000114850.6_3	SSR3	cardiac muscle	1.05035875799467	0.147943524856063	2.43329366421009e-12	3.96977261553891e-07	TRUE
Gene		ENSG00000114853.14_4	ZBTB47	cardiac muscle	1.46281589788067	0.142169237442945	1.26733208279943e-23	2.0675762531623e-18	TRUE
Gene		ENSG00000114854.8_6	TNNC1	cardiac muscle	1.74304233490145	0.120939572666596	9.09943406912307e-43	1.48451807177301e-37	TRUE
Gene		ENSG00000114923.17_6	SLC4A3	cardiac muscle	1.63238858593774	0.102252456972719	4.75544561600937e-51	7.75822419578233e-46	TRUE
Gene		ENSG00000114948.13_5	ADAM23	cardiac muscle	2.52677375104906	0.11888828247005	1.99077856145835e-82	3.24783577630561e-77	TRUE
Gene		ENSG00000114988.11_6	LMAN2L	cardiac muscle	0.877498294750933	0.143844817165047	1.53434354829075e-09	0.000250318943842346	TRUE
Gene		ENSG00000114999.8_4	TTL	cardiac muscle	1.45055990063092	0.14719831735941	6.90547418604541e-22	1.12658668060819e-16	TRUE
Gene		ENSG00000115042.10_6	FAHD2A	cardiac muscle	2.52161245654051	0.132188642868124	5.15019632373827e-69	8.40223629039956e-64	TRUE
Gene		ENSG00000115137.12_6	DNAJC27	cardiac muscle	2.40366515869441	0.160183584773012	7.14291160071098e-46	1.16532317018639e-40	TRUE
Gene		ENSG00000115183.15_5	TANC1	cardiac muscle	2.84829677412254	0.185743000200008	1.25629623410094e-47	2.04957192816164e-42	TRUE
Gene		ENSG00000115194.11_8	SLC30A3	cardiac muscle	2.6108094862691	0.121787551437422	1.3809084805747e-83	2.25286933154879e-78	TRUE
Gene		ENSG00000115233.12_6	PSMD14	cardiac muscle	1.06472366849548	0.139119830660633	4.7698890682177e-14	7.78178782145309e-09	TRUE
Gene		ENSG00000115255.11_7	REEP6	cardiac muscle	1.13644787050976	0.149362072983986	6.60970040188861e-14	1.07833296236572e-08	TRUE
Gene		ENSG00000115286.20_5	NDUFS7	cardiac muscle	1.88475408299681	0.117964021017496	4.03030376773216e-51	6.57519877882896e-46	TRUE
Gene		ENSG00000115290.10_8	GRB14	cardiac muscle	1.31566178811208	0.137892054523359	1.12955666866431e-20	1.8428039315257e-15	TRUE
Gene		ENSG00000115295.20_5	CLIP4	cardiac muscle	1.15744731750658	0.137019822871239	1.09602108329435e-16	1.78809263612973e-11	TRUE
Gene		ENSG00000115364.14_7	MRPL19	cardiac muscle	1.4570856472092	0.15396378395664	2.2287631468864e-20	3.63609334835635e-15	TRUE
Gene		ENSG00000115365.12_6	LANCL1	cardiac muscle	1.83431859925979	0.14278553496383	5.7583654723006e-35	9.39442776613009e-30	TRUE
Gene		ENSG00000115484.15_5	CCT4	cardiac muscle	0.986660896668396	0.140246094888541	3.78468378604196e-12	6.1744845159003e-07	TRUE
Gene		ENSG00000115526.11_6	CHST10	cardiac muscle	1.01961001042266	0.127868128528335	4.35975685327595e-15	7.11268172070852e-10	TRUE
Gene		ENSG00000115539.14_6	PDCL3	cardiac muscle	1.61586263323442	0.192952072424758	1.95483367107206e-16	3.1891938443338e-11	TRUE
Gene		ENSG00000115540.15_5	MOB4	cardiac muscle	1.38966484692639	0.14650059287411	1.83968543319485e-20	3.00133640313141e-15	TRUE
Gene		ENSG00000115541.11_5	HSPE1	cardiac muscle	1.10725705596653	0.143916940186906	3.54376240539626e-14	5.78143573865968e-09	TRUE
Gene		ENSG00000115561.16_6	CHMP3	cardiac muscle	1.8640615601052	0.165943723428853	1.36419037427262e-27	2.22559474420332e-22	TRUE
Gene		ENSG00000115568.15_7	ZNF142	cardiac muscle	0.901140287192237	0.163777530707526	4.81366034254057e-08	0.00785319802923439	TRUE
Gene		ENSG00000115593.15_5	SMYD1	cardiac muscle	2.06981996519281	0.0875989854997208	1.27479897105346e-97	2.07975803333546e-92	TRUE
Gene		ENSG00000115641.19_7	FHL2	cardiac muscle	2.42223400626433	0.125340929822147	1.60928875375776e-70	2.62545804443056e-65	TRUE
Gene		ENSG00000115649.16_7	CNPPD1	cardiac muscle	2.11788722601032	0.196218198051454	1.03772650521989e-25	1.69298852967594e-20	TRUE
Gene		ENSG00000115685.15_5	PPP1R7	cardiac muscle	1.94210272029237	0.181334641763671	2.32745331741344e-25	3.79710044016098e-20	TRUE
Gene		ENSG00000115808.12_5	STRN	cardiac muscle	1.79555114709269	0.129333481131091	4.60022368897032e-40	7.50498893513374e-35	TRUE
Gene		ENSG00000115840.14_7	SLC25A12	cardiac muscle	3.63787905389812	0.108392017877983	6.67040331394435e-164	1.08823627825014e-158	TRUE
Gene		ENSG00000115866.11_5	DARS1	cardiac muscle	2.3607657017397	0.188519337327882	1.98534033208836e-33	3.23896363138223e-28	TRUE
Gene		ENSG00000115896.16_4	PLCL1	cardiac muscle	2.79024466385183	0.173231251989126	7.76937383092451e-52	1.26752672427235e-46	TRUE
Gene		ENSG00000115944.15_7	COX7A2L	cardiac muscle	1.92813416677351	0.143182283893981	5.55667238989075e-38	9.06537760376336e-33	TRUE
Gene		ENSG00000115947.14_5	ORC4	cardiac muscle	1.53255371279889	0.14184421274962	9.33035184279544e-26	1.52219092104102e-20	TRUE
Gene		ENSG00000115977.19_7	AAK1	cardiac muscle	1.16110680317062	0.164191060606141	2.94968406898043e-12	4.81223257749743e-07	TRUE
Gene		ENSG00000115993.13_7	TRAK2	cardiac muscle	2.3312844163699	0.179924554856042	1.69996203825664e-35	2.77338606769341e-30	TRUE
Gene		ENSG00000116005.12_7	PCYOX1	cardiac muscle	1.38687722996292	0.171900749310556	2.12852994273802e-15	3.47256888978052e-10	TRUE
Gene		ENSG00000116095.11_4	PLEKHA3	cardiac muscle	1.38298942986315	0.193842791698305	1.91379777892217e-12	3.12224624844479e-07	TRUE
Gene		ENSG00000116096.6_4	SPR	cardiac muscle	0.902017618366471	0.152576574960477	4.69897557169491e-09	0.000766609670668595	TRUE
Gene		ENSG00000116120.11_6	FARSB	cardiac muscle	1.15503472362297	0.156908929769605	3.92060211964203e-13	6.39622712206879e-08	TRUE
Gene		ENSG00000116141.16_4	MARK1	cardiac muscle	2.88018728721451	0.150563718866799	2.45225250993003e-69	4.00070283480025e-64	TRUE
Gene		ENSG00000116161.18_5	CACYBP	cardiac muscle	1.02894645758547	0.177015443962999	8.36398840226243e-09	0.0013645345238987	TRUE
Gene		ENSG00000116171.19_6	SCP2	cardiac muscle	2.71617145502348	0.160166580747342	1.31131934063448e-56	2.13933882508472e-51	TRUE
Gene		ENSG00000116191.17_7	RALGPS2	cardiac muscle	0.921154528502038	0.106884208414401	2.77468225220082e-17	4.52672761353051e-12	TRUE
Gene		ENSG00000116221.15_3	MRPL37	cardiac muscle	1.47217292577671	0.14213387633383	6.67449220783361e-24	1.08890335675481e-18	TRUE
Gene		ENSG00000116288.13_5	PARK7	cardiac muscle	1.47354819601718	0.173435728700489	7.41480481052519e-17	1.20968091600832e-11	TRUE
Gene		ENSG00000116353.16_6	MECR	cardiac muscle	1.56963736049479	0.147872738284829	5.81586479135712e-25	9.48823445521166e-20	TRUE
Gene		ENSG00000116455.14_6	WDR77	cardiac muscle	1.99995115407229	0.136004571132989	2.7383483363879e-44	4.46745100991668e-39	TRUE
Gene		ENSG00000116459.11_5	ATP5PB	cardiac muscle	2.52109447902458	0.112932924553664	3.25455816135033e-89	5.30961636675338e-84	TRUE
Gene		ENSG00000116539.13_7	ASH1L	cardiac muscle	1.27386481769958	0.192658735353949	6.28906095924819e-11	1.02602256113559e-05	TRUE
Gene		ENSG00000116586.12_4	LAMTOR2	cardiac muscle	1.08859458707428	0.152999662780768	2.19040089356434e-12	3.57350763379661e-07	TRUE
Gene		ENSG00000116604.18_7	MEF2D	cardiac muscle	1.91643156313107	0.164425076689946	1.88283448122826e-29	3.07173148605503e-24	TRUE
Gene		ENSG00000116675.16_5	DNAJC6	cardiac muscle	1.38100810675048	0.110071455805659	1.53405987319119e-33	2.50272663951903e-28	TRUE
Gene		ENSG00000116688.17_8	MFN2	cardiac muscle	1.8655452227662	0.110547926119964	3.87892488174615e-56	6.32823320907594e-51	TRUE
Gene		ENSG00000116698.21_6	SMG7	cardiac muscle	0.745366637731238	0.116039000935657	2.09558179860147e-10	3.41881596951038e-05	TRUE
Gene		ENSG00000116729.14_9	WLS	cardiac muscle	1.00915493201254	0.140264723410024	1.26246016144594e-12	2.05962800578936e-07	TRUE
Gene		ENSG00000116747.12_6	RO60	cardiac muscle	0.808663540525972	0.144748154701527	3.01550685925066e-08	0.0049196185104559	TRUE
Gene		ENSG00000116750.13_9	UCHL5	cardiac muscle	2.06810522266912	0.153850048263455	7.29695219463776e-38	1.19045396884198e-32	TRUE
Gene		ENSG00000116752.6_5	BCAS2	cardiac muscle	1.00976897006425	0.179666172611009	2.49984502341952e-08	0.00407834716500754	TRUE
Gene		ENSG00000116783.15_6	TNNI3K	cardiac muscle	2.26562376537825	0.117764214015564	5.37009361501507e-70	8.76098552728019e-65	TRUE
Gene		ENSG00000116786.13_6	PLEKHM2	cardiac muscle	1.00724501500915	0.18247405206922	4.36624218370143e-08	0.00712326214817786	TRUE
Gene		ENSG00000116791.14_6	CRYZ	cardiac muscle	2.06808253355346	0.190558119104241	5.83328903079082e-26	9.51666105639337e-21	TRUE
Gene		ENSG00000116871.15_8	MAP7D1	cardiac muscle	1.25668610007643	0.133045100752481	2.61443021541573e-20	4.26528603063784e-15	TRUE
Gene		ENSG00000116874.11_5	WARS2	cardiac muscle	1.57521389291511	0.149492309326322	1.22170942418464e-24	1.99314562299179e-19	TRUE
Gene		ENSG00000116885.18_6	OSCP1	cardiac muscle	1.2277066705586	0.191819925084649	2.42344180309485e-10	3.95369989524106e-05	TRUE
Gene		ENSG00000116898.12_5	MRPS15	cardiac muscle	1.07461861416046	0.126661263502917	8.16395702207972e-17	1.33190060441017e-11	TRUE
Gene		ENSG00000116906.13_6	GNPAT	cardiac muscle	2.47981439173668	0.115180248729489	3.60406320235989e-84	5.87981287085802e-79	TRUE
Gene		ENSG00000116918.15_9	TSNAX	cardiac muscle	0.909967989610508	0.151023457235685	2.40404108717967e-09	0.00039220487912684	TRUE
Gene		ENSG00000116977.18_6	LGALS8	cardiac muscle	0.979591691059051	0.125296353241753	1.40804192165428e-14	2.29713591266366e-09	TRUE
Gene		ENSG00000116981.3_4	NT5C1A	cardiac muscle	1.24572782543889	0.142209789467654	8.74437573194694e-18	1.42659243441275e-12	TRUE
Gene		ENSG00000116984.13_6	MTR	cardiac muscle	2.59934219923788	0.188644193595615	1.53596533161271e-39	2.50583528060624e-34	TRUE
Gene		ENSG00000116991.10_3	SIPA1L2	cardiac muscle	1.0767681740236	0.0952472978736133	6.63536135208184e-28	1.08251939242404e-22	TRUE
Gene		ENSG00000117010.17_5	ZNF684	cardiac muscle	2.15261568702453	0.142261816951027	1.53501303227174e-46	2.50428166136941e-41	TRUE
Gene		ENSG00000117013.17_6	KCNQ4	cardiac muscle	0.77901282740423	0.132410490681842	5.5536251036142e-09	0.000906040613904035	TRUE
Gene		ENSG00000117054.14_7	ACADM	cardiac muscle	2.55777039760094	0.111703984628886	6.77136777938765e-93	1.10470802500042e-87	TRUE
Gene		ENSG00000117118.10_4	SDHB	cardiac muscle	2.59410323826357	0.107156120548728	2.11343140586844e-101	3.44793653279001e-96	TRUE
Gene		ENSG00000117133.11_4	RPF1	cardiac muscle	1.75393436495923	0.143094074144105	3.44232529477186e-32	5.6159471789026e-27	TRUE
Gene		ENSG00000117153.16_6	KLHL12	cardiac muscle	1.72786355920858	0.141879195049251	7.96128715180515e-32	1.2988362310941e-26	TRUE
Gene		ENSG00000117155.16_5	SSX2IP	cardiac muscle	1.14295004767956	0.13638546272092	1.86614042752456e-16	3.04449613908067e-11	TRUE
Gene		ENSG00000117242.7_8	PINK1-AS	cardiac muscle	0.744845943308865	0.10709688967071	6.52786448176556e-12	1.06498192301316e-06	TRUE
Gene		ENSG00000117266.15_6	CDK18	cardiac muscle	1.18134633836563	0.116899764060571	6.97231916771333e-23	1.13749203829742e-17	TRUE
Gene		ENSG00000117305.15_7	HMGCL	cardiac muscle	1.77093908164532	0.188407585421042	3.90616458042026e-20	6.37267314308083e-15	TRUE
Gene		ENSG00000117408.11_4	IPO13	cardiac muscle	1.27438654054161	0.152491680425828	2.24192593523802e-16	3.65756764778472e-11	TRUE
Gene		ENSG00000117477.12_5	CCDC181	cardiac muscle	1.18416997003027	0.150019697246189	8.01116142423666e-15	1.30697291939567e-09	TRUE
Gene		ENSG00000117481.10_4	NSUN4	cardiac muscle	0.95019516484082	0.173910399052447	5.94543576177167e-08	0.00969962171918477	TRUE
Gene		ENSG00000117528.14_6	ABCD3	cardiac muscle	1.52127419964963	0.152774086326776	2.7064601193384e-22	4.41542729709344e-17	TRUE
Gene		ENSG00000117543.21_7	DPH5	cardiac muscle	1.89817950053761	0.113993869229045	7.13211848658408e-55	1.16356233837527e-49	TRUE
Gene		ENSG00000117593.12_7	DARS2	cardiac muscle	1.80489411118658	0.12582808905653	2.05065304208319e-42	3.3455173989762e-37	TRUE
Gene		ENSG00000117595.12_8	IRF6	cardiac muscle	2.00280797651349	0.128867717728887	9.6222547911285e-49	1.56981313564387e-43	TRUE
Gene		ENSG00000117625.13_6	RCOR3	cardiac muscle	2.39746928900008	0.188378130159447	2.14721888263486e-34	3.50305877388582e-29	TRUE
Gene		ENSG00000117640.18_6	MTFR1L	cardiac muscle	3.01087122921436	0.113045713814106	2.07105221244934e-117	3.37879742147835e-112	TRUE
Gene		ENSG00000117643.14_4	MAN1C1	cardiac muscle	1.20177365877911	0.175368391491297	1.29434708835826e-11	2.1116496138312e-06	TRUE
Gene		ENSG00000117697.15_5	NSL1	cardiac muscle	1.41987487008947	0.148201610358091	7.97548434087862e-21	1.3011524173083e-15	TRUE
Gene		ENSG00000117707.16_7	PROX1	cardiac muscle	2.13494389217981	0.0995225077216401	1.11935467246948e-83	1.82615998685361e-78	TRUE
Gene		ENSG00000117748.10_5	RPA2	cardiac muscle	1.09391247440569	0.166786081131085	8.86143556899924e-11	1.44569004446881e-05	TRUE
Gene		ENSG00000117791.16_4	MTARC2	cardiac muscle	1.68241271491425	0.1839707533928	3.49055788585874e-19	5.69463575730538e-14	TRUE
Gene		ENSG00000117859.19_9	OSBPL9	cardiac muscle	0.963903779726833	0.146678951627196	8.16502874070773e-11	1.33207544887402e-05	TRUE
Gene		ENSG00000118137.9_4	APOA1	cardiac muscle	0.739348652064716	0.137931008675235	1.04143114629752e-07	0.0169903242931563	TRUE
Gene		ENSG00000118194.20_8	TNNT2	cardiac muscle	1.65902631257146	0.121755986620528	8.9719633110641e-39	1.46372198242024e-33	TRUE
Gene		ENSG00000118246.14_5	FASTKD2	cardiac muscle	2.54325526127115	0.13644261202809	2.10792615778763e-66	3.43895505086105e-61	TRUE
Gene		ENSG00000118298.12_5	CA14	cardiac muscle	2.17712343459777	0.110516549819199	8.52307528430904e-73	1.39048859418331e-67	TRUE
Gene		ENSG00000118407.15_6	FILIP1	cardiac muscle	2.52272180985534	0.109529485757384	9.1885313092649e-94	1.49905375191871e-88	TRUE
Gene		ENSG00000118418.14_4	HMGN3	cardiac muscle	2.78312544143314	0.150843659169109	2.81343009213365e-65	4.58994238951052e-60	TRUE
Gene		ENSG00000118496.5_5	FBXO30	cardiac muscle	1.38458674640245	0.157486415822588	6.72095771159967e-18	1.09648392490122e-12	TRUE
Gene		ENSG00000118507.17_6	AKAP7	cardiac muscle	1.32221110893792	0.156146173987491	9.30832717404702e-17	1.51859772848273e-11	TRUE
Gene		ENSG00000118564.15_8	FBXL5	cardiac muscle	2.03081889290513	0.189287293914052	1.94273606029841e-25	3.16945731821324e-20	TRUE
Gene		ENSG00000118596.12_6	SLC16A7	cardiac muscle	2.63027253379575	0.147056561033538	5.89386132901876e-62	9.61548112661437e-57	TRUE
Gene		ENSG00000118600.12_5	RXYLT1	cardiac muscle	1.7627866921799	0.185628519848163	1.67659852685715e-20	2.73526990065583e-15	TRUE
Gene		ENSG00000118690.13_7	ARMC2	cardiac muscle	1.97770664063433	0.186823869302825	7.66473453607781e-25	1.25045545115388e-19	TRUE
Gene		ENSG00000118729.11_3	CASQ2	cardiac muscle	1.96643679863814	0.119311078094354	6.41768938145163e-54	1.04700751644754e-48	TRUE
Gene		ENSG00000118804.8_4	STBD1	cardiac muscle	2.78771891566527	0.151787347807596	8.90037822863113e-65	1.4520433057318e-59	TRUE
Gene		ENSG00000118900.15_6	UBN1	cardiac muscle	0.986943369036431	0.168637626808675	6.64652679774439e-09	0.00108434096789121	TRUE
Gene		ENSG00000119013.9_4	NDUFB3	cardiac muscle	2.22336142827331	0.107033416655759	2.03626421818918e-79	3.32204289612256e-74	TRUE
Gene		ENSG00000119041.11_8	GTF3C3	cardiac muscle	1.05187229836381	0.155370008580259	2.24043429920271e-11	3.65513413309127e-06	TRUE
Gene		ENSG00000119048.8_5	UBE2B	cardiac muscle	0.951928416638203	0.126139209231807	1.03754897003819e-13	1.6926988916791e-08	TRUE
Gene		ENSG00000119203.14_4	CPSF3	cardiac muscle	1.11206893518064	0.150109905011279	2.80310174030363e-13	4.57309230320096e-08	TRUE
Gene		ENSG00000119227.8_6	PIGZ	cardiac muscle	1.22694728460794	0.166029475193117	3.19626017992248e-13	5.21450670793273e-08	TRUE
Gene		ENSG00000119242.8_7	CCDC92	cardiac muscle	0.953731796760565	0.159318475829404	3.03112924311496e-09	0.000494510549238747	TRUE
Gene		ENSG00000119326.15_6	CTNNAL1	cardiac muscle	1.65086142838823	0.157993756083498	2.82243294572775e-24	4.60463000497808e-19	TRUE
Gene		ENSG00000119328.12_5	ABITRAM	cardiac muscle	1.05903857611651	0.165242014843897	2.29439705095371e-10	3.74317112480792e-05	TRUE
Gene		ENSG00000119383.19_10	PTPA	cardiac muscle	1.15413807972615	0.136648703593431	1.1072165177313e-16	1.80635731568755e-11	TRUE
Gene		ENSG00000119392.15_3	GLE1	cardiac muscle	2.04968745990171	0.141512893034757	3.87601656013948e-43	6.32348845687395e-38	TRUE
Gene		ENSG00000119402.17_5	FBXW2	cardiac muscle	1.04755778714363	0.130038279539728	2.33585565460331e-15	3.81080834914602e-10	TRUE
Gene		ENSG00000119411.11_4	BSPRY	cardiac muscle	1.07583934929917	0.132561433562343	1.47311396734457e-15	2.40329705088463e-10	TRUE
Gene		ENSG00000119421.7_5	NDUFA8	cardiac muscle	2.26577840301205	0.106442347759964	1.23291943264238e-82	2.01143407919008e-77	TRUE
Gene		ENSG00000119431.9_3	HDHD3	cardiac muscle	1.77046201032571	0.179348908378717	5.91347447684355e-22	9.64747880050164e-17	TRUE
Gene		ENSG00000119446.14_5	RBM18	cardiac muscle	1.74506591224258	0.14292498224697	5.71187558235718e-32	9.3185823000808e-27	TRUE
Gene		ENSG00000119471.15_4	HSDL2	cardiac muscle	2.90962885397714	0.124039350379435	1.64186896638836e-96	2.67861070652463e-91	TRUE
Gene		ENSG00000119487.17_8	MAPKAP1	cardiac muscle	0.962915233262834	0.132294354380821	7.02254097315086e-13	1.14568542452372e-07	TRUE
Gene		ENSG00000119638.13_6	NEK9	cardiac muscle	2.68405801866323	0.168380496836706	6.43176149643659e-51	1.04930329757465e-45	TRUE
Gene		ENSG00000119640.9_5	ACYP1	cardiac muscle	2.00430463619908	0.180655450239461	5.41531016921883e-27	8.83475362247037e-22	TRUE
Gene		ENSG00000119669.5_4	IRF2BPL	cardiac muscle	0.908683448488452	0.172905729921712	1.82125710736015e-07	0.0297127169523164	TRUE
Gene		ENSG00000119673.14_5	ACOT2	cardiac muscle	3.17261695883239	0.134323055134606	1.45959484252776e-97	2.38124140989349e-92	TRUE
Gene		ENSG00000119684.15_5	MLH3	cardiac muscle	1.13570477950641	0.197467045682761	1.19008123981871e-08	0.00194154613788984	TRUE
Gene		ENSG00000119689.15_6	DLST	cardiac muscle	2.73861904022068	0.123107635166422	1.02624917302545e-88	1.67426395084064e-83	TRUE
Gene		ENSG00000119703.15_6	ZC2HC1C	cardiac muscle	1.97410115204926	0.122011448918604	3.08171112244315e-52	5.02762679359865e-47	TRUE
Gene		ENSG00000119705.10_8	SLIRP	cardiac muscle	1.75783767452087	0.139679975918194	1.01244773854145e-33	1.65174773856606e-28	TRUE
Gene		ENSG00000119711.13_6	ALDH6A1	cardiac muscle	3.38095726575911	0.162238934250768	7.80315269878894e-80	1.27303754389122e-74	TRUE
Gene		ENSG00000119715.15_6	ESRRB	cardiac muscle	2.19410329950096	0.115112944846513	6.37769670426221e-69	1.04048295112015e-63	TRUE
Gene		ENSG00000119723.17_5	COQ6	cardiac muscle	3.02549785760434	0.120598089451663	3.62481357948995e-107	5.91366586612308e-102	TRUE
Gene		ENSG00000119729.12_5	RHOQ	cardiac muscle	2.98640630685664	0.154292423536887	1.05419448284496e-70	1.71985504709258e-65	TRUE
Gene		ENSG00000119760.16_5	SUPT7L	cardiac muscle	1.20888169742093	0.184144041855131	8.52146431462315e-11	1.39022577414488e-05	TRUE
Gene		ENSG00000119820.11_5	YIPF4	cardiac muscle	1.65356732285378	0.15554653300189	4.99334249084924e-25	8.14633867327108e-20	TRUE
Gene		ENSG00000119878.6_4	CRIPT	cardiac muscle	2.03093939813194	0.163427086712796	5.56752552862272e-33	9.08308384841625e-28	TRUE
Gene		ENSG00000119912.17_6	IDE	cardiac muscle	2.06749733531777	0.13835383035877	1.52331459163944e-45	2.48519635738425e-40	TRUE
Gene		ENSG00000119927.14_5	GPAM	cardiac muscle	1.1999771499465	0.201611756656632	3.71431213449581e-09	0.000605967738870185	TRUE
Gene		ENSG00000119929.13_5	CUTC	cardiac muscle	3.02331785493014	0.136020728005478	1.35357819178239e-88	2.20828160520146e-83	TRUE
Gene		ENSG00000119938.9_5	PPP1R3C	cardiac muscle	2.68726627554492	0.189120622635829	1.01085602875125e-41	1.64915095954594e-36	TRUE
Gene		ENSG00000119943.13_6	PYROXD2	cardiac muscle	2.09602101759216	0.181674117845903	6.31177902729896e-29	1.02972887762966e-23	TRUE
Gene		ENSG00000119950.21_7	MXI1	cardiac muscle	1.44518857852034	0.13325484128993	6.27342578713181e-26	1.02347177661583e-20	TRUE
Gene		ENSG00000120029.13_7	ARMH3	cardiac muscle	1.33928655587707	0.127723988956167	1.98981871135625e-24	3.24626983845504e-19	TRUE
Gene		ENSG00000120049.19_7	KCNIP2	cardiac muscle	2.2342080938626	0.115704738971538	2.0001804248923e-70	3.26317435238629e-65	TRUE
Gene		ENSG00000120051.15_6	CFAP58	cardiac muscle	1.63197192532934	0.129057919351308	5.23952332841141e-34	8.54796793890351e-29	TRUE
Gene		ENSG00000120053.12_6	GOT1	cardiac muscle	2.36111696121619	0.104809561076559	1.61403259147114e-90	2.63319733102968e-85	TRUE
Gene		ENSG00000120253.14_5	NUP43	cardiac muscle	1.4185630178978	0.152294052966838	8.15294842274532e-20	1.33010461748036e-14	TRUE
Gene		ENSG00000120265.18_7	PCMT1	cardiac muscle	2.83712812501947	0.136249705559693	9.87214108504872e-80	1.61058058517919e-74	TRUE
Gene		ENSG00000120333.4_5	MRPS14	cardiac muscle	1.46915852328862	0.208066683777658	3.17347418121125e-12	5.17733271819528e-07	TRUE
Gene		ENSG00000120457.12_4	KCNJ5	cardiac muscle	1.85205898867372	0.113147360348602	2.74691039638154e-53	4.4814194970727e-48	TRUE
Gene		ENSG00000120509.10_3	PDZD11	cardiac muscle	1.66208391281021	0.131599235386847	6.19549265196712e-34	1.01075745321252e-28	TRUE
Gene		ENSG00000120656.11_3	TAF12	cardiac muscle	0.940166428700331	0.178266610182308	1.65090820787102e-07	0.026933576866491	TRUE
Gene		ENSG00000120662.16_6	MTRF1	cardiac muscle	1.634425412793	0.172706312953761	2.23285050770909e-20	3.64276163229692e-15	TRUE
Gene		ENSG00000120675.6_5	DNAJC15	cardiac muscle	1.99239839776855	0.145688584603732	5.05699878469301e-39	8.25019009729956e-34	TRUE
Gene		ENSG00000120688.9_4	WBP4	cardiac muscle	2.27672030536537	0.180765659695605	9.06973446620027e-34	1.47967275975378e-28	TRUE
Gene		ENSG00000120696.9_4	KBTBD7	cardiac muscle	1.19425400909062	0.147673419425426	1.83641338680227e-15	2.9959982557647e-10	TRUE
Gene		ENSG00000120727.13_6	PAIP2	cardiac muscle	2.7705007733162	0.153838697415883	1.12385745136e-62	1.83350600044676e-57	TRUE
Gene		ENSG00000120729.10_4	MYOT	cardiac muscle	0.966208961940372	0.139125926817669	6.98484780874691e-12	1.13953601091021e-06	TRUE
Gene		ENSG00000120733.14_4	KDM3B	cardiac muscle	1.33798791453397	0.148659163762261	1.18545561063416e-18	1.93399970141299e-13	TRUE
Gene		ENSG00000120756.13_7	PLS1	cardiac muscle	0.887225298305103	0.151860167827771	7.04633382296398e-09	0.00114956708521364	TRUE
Gene		ENSG00000120832.10_8	MTERF2	cardiac muscle	3.27408695703143	0.135250293883708	2.14608377570539e-101	3.5012069150368e-96	TRUE
Gene		ENSG00000120837.8_8	NFYB	cardiac muscle	1.48182534173245	0.168440852240726	6.42218280891335e-18	1.04774059217736e-12	TRUE
Gene		ENSG00000120860.11_7	WASHC3	cardiac muscle	1.36553492715452	0.187526615064062	6.86463244553597e-13	1.11992359569452e-07	TRUE
Gene		ENSG00000120907.18_6	ADRA1A	cardiac muscle	1.06046689983146	0.191631057015188	4.04227691015851e-08	0.006594732242309	TRUE
Gene		ENSG00000120915.14_9	EPHX2	cardiac muscle	2.57469276073137	0.165454516654037	7.52186125997436e-49	1.22714653339726e-43	TRUE
Gene		ENSG00000120942.13_6	UBIAD1	cardiac muscle	1.0045338387584	0.166412767952917	2.25067677045981e-09	0.000367184411039895	TRUE
Gene		ENSG00000120992.18_6	LYPLA1	cardiac muscle	1.37054128286995	0.12311422165978	3.7272123007952e-27	6.08072323600932e-22	TRUE
Gene		ENSG00000121022.14_7	COPS5	cardiac muscle	2.44865555985994	0.115167867765133	1.76602281197248e-82	2.88116025636438e-77	TRUE
Gene		ENSG00000121057.13_7	AKAP1	cardiac muscle	2.93439882286086	0.138206715683244	2.71310406952114e-82	4.42626650317957e-77	TRUE
Gene		ENSG00000121316.11_5	PLBD1	cardiac muscle	0.853264464170739	0.143658126482959	3.99497434822675e-09	0.000651756095067105	TRUE
Gene		ENSG00000121361.5_6	KCNJ8	cardiac muscle	1.22955863334566	0.128302042125226	7.79328915710122e-21	1.27142836624612e-15	TRUE
Gene		ENSG00000121417.14_5	ZNF211	cardiac muscle	1.00141903138564	0.14731528206263	1.86590203623463e-11	3.04410721799462e-06	TRUE
Gene		ENSG00000121440.15_5	PDZRN3	cardiac muscle	1.65175910035506	0.202536308357044	1.08509165772352e-15	1.77026193407646e-10	TRUE
Gene		ENSG00000121486.12_6	TRMT1L	cardiac muscle	1.91029213944039	0.149270534295652	9.89282026597917e-35	1.61395426947291e-29	TRUE
Gene		ENSG00000121577.13_6	POPDC2	cardiac muscle	2.14668633061972	0.118647272034436	3.61843843930781e-63	5.90326520742433e-58	TRUE
Gene		ENSG00000121579.13_6	NAA50	cardiac muscle	0.784448988260138	0.147241987067856	1.24066925715573e-07	0.0202407745289414	TRUE
Gene		ENSG00000121671.12_5	CRY2	cardiac muscle	2.47515683674856	0.165923849852136	2.0932098705601e-45	3.41494631122657e-40	TRUE
Gene		ENSG00000121691.7_6	CAT	cardiac muscle	1.90415132826019	0.16918730104939	1.09893858934455e-27	1.79285237220027e-22	TRUE
Gene		ENSG00000121743.4_5	GJA3	cardiac muscle	1.77822757170565	0.100775788418544	1.48574429264341e-60	2.42390266879016e-55	TRUE
Gene		ENSG00000121753.12_7	ADGRB2	cardiac muscle	1.30515359993361	0.11423846170228	1.97996471249561e-28	3.23019363055384e-23	TRUE
Gene		ENSG00000121766.15_5	ZCCHC17	cardiac muscle	1.39634901685083	0.146541301916322	1.26135610034714e-20	2.05782679635034e-15	TRUE
Gene		ENSG00000121769.8_6	FABP3	cardiac muscle	1.85610876128853	0.107913861524497	5.49413467637112e-58	8.9633510764189e-53	TRUE
Gene		ENSG00000121851.13_6	POLR3GL	cardiac muscle	3.14507123442269	0.133239804002835	1.81870008896669e-97	2.96710007314382e-92	TRUE
Gene		ENSG00000121864.10_6	ZNF639	cardiac muscle	0.853302655259692	0.141234189213406	2.1798310962009e-09	0.0003556263643586	TRUE
Gene		ENSG00000121897.15_5	LIAS	cardiac muscle	2.28785086498723	0.133808985343796	2.10489320487677e-57	3.43400697016416e-52	TRUE
Gene		ENSG00000121931.16_6	LRIF1	cardiac muscle	1.06032530865669	0.117245393019123	8.23673224587643e-19	1.34377344552126e-13	TRUE
Gene		ENSG00000122033.14_4	MTIF3	cardiac muscle	2.34383578705555	0.113040267379046	3.51634408280979e-79	5.7367043904592e-74	TRUE
Gene		ENSG00000122034.16_7	GTF3A	cardiac muscle	1.39663633063395	0.113884979599176	3.21662232795986e-32	5.24772633072683e-27	TRUE
Gene		ENSG00000122140.11_8	MRPS2	cardiac muscle	1.25155623724788	0.127041233322423	7.08785813667456e-22	1.15634152784963e-16	TRUE
Gene		ENSG00000122203.15_6	KIAA1191	cardiac muscle	1.33459745321843	0.138223455359089	4.11472522787886e-21	6.71292732577069e-16	TRUE
Gene		ENSG00000122367.19_5	LDB3	cardiac muscle	2.79331862044734	0.110536334090485	2.25018034097864e-108	3.67103421548619e-103	TRUE
Gene		ENSG00000122378.14_5	PRXL2A	cardiac muscle	2.00021269602675	0.159827280570278	2.16103121050884e-33	3.52559275807254e-28	TRUE
Gene		ENSG00000122477.12_4	LRRC39	cardiac muscle	2.33779870627067	0.105213368544564	1.50668463811853e-88	2.4580655860121e-83	TRUE
Gene		ENSG00000122550.18_5	KLHL7	cardiac muscle	2.24444788394093	0.12617478716712	2.19015270508081e-61	3.57310272917704e-56	TRUE
Gene		ENSG00000122574.10_2	WIPF3	cardiac muscle	1.0639109835695	0.194750804519453	5.97051740512274e-08	0.00974054091541344	TRUE
Gene		ENSG00000122678.17_6	POLM	cardiac muscle	0.964065036947814	0.169587033505806	1.73815145143581e-08	0.00283568980393044	TRUE
Gene		ENSG00000122687.19_9	MRM2	cardiac muscle	1.5232491105732	0.164222294221963	1.14217292993414e-19	1.86338660481175e-14	TRUE
Gene		ENSG00000122692.9_6	SMU1	cardiac muscle	0.930272504332312	0.146487812911006	3.30981853784805e-10	5.39977035538682e-05	TRUE
Gene		ENSG00000122696.14_6	SLC25A51	cardiac muscle	1.32947560236892	0.126665657163737	1.80691392241238e-24	2.94787164958045e-19	TRUE
Gene		ENSG00000122729.19_4	ACO1	cardiac muscle	2.57870743221121	0.167960984543651	1.0005493310145e-47	1.6323362005903e-42	TRUE
Gene		ENSG00000122741.16_6	DCAF10	cardiac muscle	1.22922062089242	0.171162927987723	1.38239407340871e-12	2.25529298712191e-07	TRUE
Gene		ENSG00000122779.18_5	TRIM24	cardiac muscle	1.8603972677963	0.117224368314305	1.55791842200859e-50	2.54165043040169e-45	TRUE
Gene		ENSG00000122873.12_4	CISD1	cardiac muscle	2.81446383485133	0.11227472239106	4.89344526759771e-107	7.98336234736961e-102	TRUE
Gene		ENSG00000122970.16_6	IFT81	cardiac muscle	1.48253564165964	0.125794374509754	4.91765668323611e-30	8.02286181929872e-25	TRUE
Gene		ENSG00000122971.9_4	ACADS	cardiac muscle	2.12133845645957	0.114845154192661	2.11498677610114e-65	3.45047402600244e-60	TRUE
Gene		ENSG00000123096.11_4	SSPN	cardiac muscle	1.280323256179	0.161001803033758	5.13911124273218e-15	8.38415164584299e-10	TRUE
Gene		ENSG00000123106.10_9	CCDC91	cardiac muscle	3.12402767706453	0.161554219778353	1.35814203456723e-70	2.21572724087436e-65	TRUE
Gene		ENSG00000123119.12_4	NECAB1	cardiac muscle	1.35778913405156	0.133170598117621	3.02572250156058e-23	4.93628471794599e-18	TRUE
Gene		ENSG00000123124.14_4	WWP1	cardiac muscle	2.4976948122231	0.133163706067295	4.23472956207047e-67	6.90870719674425e-62	TRUE
Gene		ENSG00000123130.17_8	ACOT9	cardiac muscle	1.00517565105358	0.194720018054031	2.96816557726189e-07	0.0484238404936814	TRUE
Gene		ENSG00000123178.15_5	SPRYD7	cardiac muscle	2.59073601011621	0.17603214852087	2.35888386498144e-44	3.84837749268532e-39	TRUE
Gene		ENSG00000123240.17_7	OPTN	cardiac muscle	0.82537991958828	0.143234648742077	1.11703275734568e-08	0.00182237192164404	TRUE
Gene		ENSG00000123297.20_7	TSFM	cardiac muscle	2.51241685790312	0.139257630514437	7.25909956424338e-63	1.18427853930892e-57	TRUE
Gene		ENSG00000123411.15_5	IKZF4	cardiac muscle	1.52859584074839	0.158602558067857	4.80522474502433e-21	7.83943585802249e-16	TRUE
Gene		ENSG00000123444.14_8	KBTBD4	cardiac muscle	1.45778388941878	0.178118618801302	8.66911308939449e-16	1.41431378585617e-10	TRUE
Gene		ENSG00000123472.12_7	ATPAF1	cardiac muscle	2.83434236650374	0.102910413173384	1.82462178938912e-123	2.97676097208099e-118	TRUE
Gene		ENSG00000123545.6_5	NDUFAF4	cardiac muscle	2.11219086419038	0.127786786009821	3.48102614979631e-54	5.67908530182369e-49	TRUE
Gene		ENSG00000123570.4_6	RAB9B	cardiac muscle	3.38042001078294	0.151010136689339	1.31498680245129e-89	2.14532206899113e-84	TRUE
Gene		ENSG00000123595.8_5	RAB9A	cardiac muscle	0.956620796113776	0.164985693510145	9.09565579907441e-09	0.0014839016696842	TRUE
Gene		ENSG00000123607.15_5	TTC21B	cardiac muscle	1.74558447564903	0.19294105655523	7.99038705030869e-19	1.30358370493556e-13	TRUE
Gene		ENSG00000123689.6_4	G0S2	cardiac muscle	1.13589437013284	0.169112453927116	3.18076566610738e-11	5.18922833831422e-06	TRUE
Gene		ENSG00000123739.11_6	PLA2G12A	cardiac muscle	1.95491555530359	0.152451465749469	7.45757967137315e-35	1.2166593779065e-29	TRUE
Gene		ENSG00000123815.12_8	COQ8B	cardiac muscle	1.07483374370086	0.176883625177309	1.7704706206744e-09	0.000288841658939304	TRUE
Gene		ENSG00000123836.15_7	PFKFB2	cardiac muscle	1.34995843120253	0.121404117503553	4.22950342503427e-27	6.90018106773791e-22	TRUE
Gene		ENSG00000123992.19_7	DNPEP	cardiac muscle	0.923073684826765	0.175113217189456	1.67413753121542e-07	0.0273125493392609	TRUE
Gene		ENSG00000123999.5_4	INHA	cardiac muscle	1.22919778999545	0.141944064590499	1.98120208485751e-17	3.23221232931994e-12	TRUE
Gene		ENSG00000124006.15_6	OBSL1	cardiac muscle	2.79305670537674	0.142967783229997	8.4227987216589e-72	1.37412907464632e-66	TRUE
Gene		ENSG00000124097.7_5	HMGB1P1	cardiac muscle	1.17731781691449	0.155128602385322	7.61200683246477e-14	1.24185324267563e-08	TRUE
Gene		ENSG00000124098.10_4	FAM210B	cardiac muscle	2.67943851888004	0.189231546572961	1.81522655555571e-41	2.96143321179581e-36	TRUE
Gene		ENSG00000124164.16_4	VAPB	cardiac muscle	1.37979830623676	0.160071094273665	2.7375616592892e-17	4.46616759343077e-12	TRUE
Gene		ENSG00000124172.10_6	ATP5F1E	cardiac muscle	1.73561106488426	0.151391107823949	1.32495472222579e-28	2.16158413202804e-23	TRUE
Gene		ENSG00000124198.9_4	ARFGEF2	cardiac muscle	2.40760868320087	0.168148992039158	2.78527866012495e-42	4.54401501727425e-37	TRUE
Gene		ENSG00000124217.5_4	MOCS3	cardiac muscle	0.87758380277909	0.150964322362704	8.34291053249063e-09	0.00136109579591265	TRUE
Gene		ENSG00000124251.11_6	TP53TG5	cardiac muscle	1.1162159685938	0.188577272794351	4.50366303312548e-09	0.000734745601876223	TRUE
Gene		ENSG00000124257.6_4	NEURL2	cardiac muscle	2.51046526937883	0.185148682782065	1.92511336717034e-38	3.14070695173638e-33	TRUE
Gene		ENSG00000124313.16_9	IQSEC2	cardiac muscle	1.87447449079249	0.195846879291138	8.67935691522175e-21	1.41598500457694e-15	TRUE
Gene		ENSG00000124356.16_5	STAMBP	cardiac muscle	1.07918488564064	0.192989230390299	2.92850352631883e-08	0.00477767779297759	TRUE
Gene		ENSG00000124370.11_6	MCEE	cardiac muscle	2.18539306603379	0.133008101130118	1.2386863848095e-53	2.02084251563361e-48	TRUE
Gene		ENSG00000124374.9_5	PAIP2B	cardiac muscle	2.59927030427747	0.110374128179646	4.13529595526629e-97	6.74648723325964e-92	TRUE
Gene		ENSG00000124380.11_5	SNRNP27	cardiac muscle	1.03698926607996	0.173688906073505	3.33089263888563e-09	0.000543415148678357	TRUE
Gene		ENSG00000124399.4_5	NDUFB4P12	cardiac muscle	1.28187785889575	0.163684681146748	1.27592944814514e-14	2.08160233888191e-09	TRUE
Gene		ENSG00000124406.16_7	ATP8A1	cardiac muscle	1.24505602896802	0.156978031646737	6.01613723536019e-15	9.81496693125603e-10	TRUE
Gene		ENSG00000124429.18_5	POF1B	cardiac muscle	1.29531692673967	0.117522720634585	1.11196185754382e-26	1.81409905287129e-21	TRUE
Gene		ENSG00000124440.15_3	HIF3A	cardiac muscle	1.92850771567339	0.193901719588553	3.01552846033899e-22	4.91965375133544e-17	TRUE
Gene		ENSG00000124486.13_6	USP9X	cardiac muscle	1.15062745642091	0.132586790517345	1.70328180097393e-17	2.77880206138091e-12	TRUE
Gene		ENSG00000124507.11_4	PACSIN1	cardiac muscle	1.74418761747111	0.126219189338041	9.70855133135898e-40	1.58389189840323e-34	TRUE
Gene		ENSG00000124523.16_5	SIRT5	cardiac muscle	1.95009068680451	0.105078772193163	6.42920201701878e-66	1.04888573386451e-60	TRUE
Gene		ENSG00000124532.14_6	MRS2	cardiac muscle	2.10376338660668	0.121895761909356	2.52869211655607e-58	4.12540946663423e-53	TRUE
Gene		ENSG00000124535.16_5	WRNIP1	cardiac muscle	1.46456523090034	0.200364987773645	5.65020940355935e-13	9.21797762934287e-08	TRUE
Gene		ENSG00000124562.10_5	SNRPC	cardiac muscle	1.61544069197139	0.136972655558095	4.50265999427139e-30	7.34581962105412e-25	TRUE
Gene		ENSG00000124570.21_7	SERPINB6	cardiac muscle	0.752471289750477	0.126766425176672	4.08191925784388e-09	0.000665940635401682	TRUE
Gene		ENSG00000124587.14_5	PEX6	cardiac muscle	1.30051961303825	0.200850733280816	1.51182586483715e-10	2.46645318892992e-05	TRUE
Gene		ENSG00000124588.20_5	NQO2	cardiac muscle	1.33540354012034	0.162130002449112	5.77176361329249e-16	9.4162860292699e-11	TRUE
Gene		ENSG00000124596.17_8	OARD1	cardiac muscle	2.08266658345601	0.156358190081614	2.9257347994164e-37	4.77316078115989e-32	TRUE
Gene		ENSG00000124641.16_7	MED20	cardiac muscle	0.772337397657654	0.140091795235168	4.53437053848347e-08	0.00739755347130347	TRUE
Gene		ENSG00000124688.13_3	MAD2L1BP	cardiac muscle	1.49445211486484	0.120097687604398	4.66327236631968e-33	7.60784906930858e-28	TRUE
Gene		ENSG00000124701.5_2	APOBEC2	cardiac muscle	2.21481308728249	0.109542986063754	5.55174114255625e-76	9.05733256961197e-71	TRUE
Gene		ENSG00000124702.18_4	KLHDC3	cardiac muscle	1.90483968147244	0.12632933283748	2.93862511912403e-46	4.79419056434371e-41	TRUE
Gene		ENSG00000124713.6_4	GNMT	cardiac muscle	1.24657353872211	0.196135187728399	3.20465781477732e-10	5.22820694534031e-05	TRUE
Gene		ENSG00000124743.6_5	KLHL31	cardiac muscle	1.9897363029606	0.10729284055048	7.72956192608873e-66	1.26103165086982e-60	TRUE
Gene		ENSG00000124749.17_8	COL21A1	cardiac muscle	1.84591911571183	0.173923649825197	5.89425669434366e-25	9.61612614142002e-20	TRUE
Gene		ENSG00000124767.7_5	GLO1	cardiac muscle	1.65469352472678	0.11436359691651	4.6577909405542e-43	7.59890645205774e-38	TRUE
Gene		ENSG00000124772.12_6	CPNE5	cardiac muscle	1.26708711827921	0.124770136522943	4.40393980120731e-23	7.18476354928165e-18	TRUE
Gene		ENSG00000124782.20_9	RREB1	cardiac muscle	1.00911669200168	0.126361704387542	3.9793260569518e-15	6.49203170235345e-10	TRUE
Gene		ENSG00000124802.12_6	EEF1E1	cardiac muscle	0.811334958219512	0.152610275431479	1.31736917018796e-07	0.0214920875901145	TRUE
Gene		ENSG00000124935.4_4	SCGB1D2	cardiac muscle	1.16658837620753	0.174341643748722	3.75573628414628e-11	6.12725840340761e-06	TRUE
Gene		ENSG00000125037.12_5	EMC3	cardiac muscle	1.27237899172109	0.178430543298063	1.96254489725232e-12	3.20177424717333e-07	TRUE
Gene		ENSG00000125124.12_6	BBS2	cardiac muscle	1.96896130206595	0.173111356299661	3.31170110877256e-28	5.40284165689591e-23	TRUE
Gene		ENSG00000125166.13_5	GOT2	cardiac muscle	2.2812204890247	0.105826400955466	2.45520216356786e-84	4.00551501773115e-79	TRUE
Gene		ENSG00000125246.15_5	CLYBL	cardiac muscle	3.54469456879353	0.123869362686245	1.16029830184184e-130	1.89295706155685e-125	TRUE
Gene		ENSG00000125352.6_4	RNF113A	cardiac muscle	1.04229759936962	0.158004029519498	6.94529246591936e-11	1.13308279405995e-05	TRUE
Gene		ENSG00000125356.7_4	NDUFA1	cardiac muscle	1.83791439327777	0.103131706560531	1.41335511254712e-61	2.30580406481387e-56	TRUE
Gene		ENSG00000125375.16_7	DMAC2L	cardiac muscle	2.35449419447865	0.148836284914963	2.96441957995654e-50	4.8362726795243e-45	TRUE
Gene		ENSG00000125388.20_7	GRK4	cardiac muscle	2.03490820009032	0.165587557837595	2.45134187642092e-32	3.99921719086815e-27	TRUE
Gene		ENSG00000125445.11_5	MRPS7	cardiac muscle	2.04232438930835	0.111358367965363	1.26549522381618e-64	2.06457952794267e-59	TRUE
Gene		ENSG00000125482.13_5	TTF1	cardiac muscle	1.72107326623061	0.17043895155069	7.48843879216742e-23	1.22169385830936e-17	TRUE
Gene		ENSG00000125629.15_4	INSIG2	cardiac muscle	0.866748643577404	0.137645956428317	4.61738421780262e-10	7.53298530829191e-05	TRUE
Gene		ENSG00000125633.11_6	CCDC93	cardiac muscle	1.66513729057093	0.140489761179952	2.45227467209925e-30	4.0007389910496e-25	TRUE
Gene		ENSG00000125648.15_6	SLC25A23	cardiac muscle	2.461083287286	0.152274962963223	3.85402894442403e-52	6.28761698109114e-47	TRUE
Gene		ENSG00000125652.8_4	ALKBH7	cardiac muscle	1.70157694145136	0.149045370627064	2.15391628395699e-28	3.51398518229879e-23	TRUE
Gene		ENSG00000125741.5_6	OPA3	cardiac muscle	2.09821040454258	0.129929977512818	4.56723304916096e-52	7.45116668572316e-47	TRUE
Gene		ENSG00000125744.12_6	RTN2	cardiac muscle	2.07471608583854	0.136096724029861	3.82405376831863e-47	6.23871427978575e-42	TRUE
Gene		ENSG00000125746.17_10	EML2	cardiac muscle	1.26489910760559	0.168927904560222	1.58678771276698e-13	2.58874894611656e-08	TRUE
Gene		ENSG00000125812.16_6	GZF1	cardiac muscle	1.48020704420306	0.194473142296433	6.48113190722169e-14	1.05735778387178e-08	TRUE
Gene		ENSG00000125818.18_9	PSMF1	cardiac muscle	0.992292538169118	0.189209067851851	1.92953622728582e-07	0.0314792258264318	TRUE
Gene		ENSG00000125827.9_5	TMX4	cardiac muscle	2.67558075454323	0.147305486686461	1.39366203051758e-63	2.2736759830676e-58	TRUE
Gene		ENSG00000125843.11_5	AP5S1	cardiac muscle	0.839020974279042	0.149278083854712	2.49602995295609e-08	0.00407212310645068	TRUE
Gene		ENSG00000125863.20_6	MKKS	cardiac muscle	2.58358508817442	0.134318800082863	5.6710838996146e-70	9.25203311718724e-65	TRUE
Gene		ENSG00000125868.16_4	DSTN	cardiac muscle	1.35189571125558	0.12314145479912	1.70555028172582e-26	2.78250295161877e-21	TRUE
Gene		ENSG00000125871.14_5	MGME1	cardiac muscle	1.8480735967646	0.140731836391853	2.42285853153471e-36	3.95274832268699e-31	TRUE
Gene		ENSG00000125885.13_9	MCM8	cardiac muscle	1.39923110425648	0.1537877005995	5.18233665191239e-19	8.45467130739595e-14	TRUE
Gene		ENSG00000125901.6_4	MRPS26	cardiac muscle	1.75347436342404	0.161643983288825	6.1251034811982e-26	9.99273882336599e-21	TRUE
Gene		ENSG00000125945.15_5	ZNF436	cardiac muscle	0.82740613102372	0.143063340045075	9.89884038137161e-09	0.00161493641517849	TRUE
Gene		ENSG00000125967.16_5	NECAB3	cardiac muscle	2.83621387969697	0.123123369591371	8.76317346768497e-94	1.429659172212e-88	TRUE
Gene		ENSG00000125971.16_3	DYNLRB1	cardiac muscle	1.35203669011068	0.166875778590192	1.63731617231312e-15	2.67118309615852e-10	TRUE
Gene		ENSG00000126003.7_5	PLAGL2	cardiac muscle	0.940264465682088	0.129014953757294	6.57158920423943e-13	1.07211534913644e-07	TRUE
Gene		ENSG00000126088.14_6	UROD	cardiac muscle	1.20049349164458	0.17097379933035	4.15515282497532e-12	6.77888252477774e-07	TRUE
Gene		ENSG00000126091.21_9	ST3GAL3	cardiac muscle	1.91985749716687	0.189575772332123	5.71818646166163e-23	9.32887812101325e-18	TRUE
Gene		ENSG00000126106.14_5	TMEM53	cardiac muscle	2.01378839354624	0.148006373861893	1.12511366861771e-38	1.83555544352968e-33	TRUE
Gene		ENSG00000126226.22_7	PCID2	cardiac muscle	1.52341803701517	0.154682869924348	7.2774056669436e-22	1.18726507012785e-16	TRUE
Gene		ENSG00000126249.8_6	PDCD2L	cardiac muscle	1.83223169880898	0.152011522926248	2.99181151209986e-31	4.8809609733002e-26	TRUE
Gene		ENSG00000126267.11_7	COX6B1	cardiac muscle	1.938119639604	0.113103216806192	1.27758409014344e-57	2.08430178802361e-52	TRUE
Gene		ENSG00000126351.13_3	THRA	cardiac muscle	1.39156725891132	0.163553262096505	6.72850098133234e-17	1.09771456409848e-11	TRUE
Gene		ENSG00000126432.14_4	PRDX5	cardiac muscle	1.21745097667277	0.100966580050217	2.84670158671701e-31	4.6442228366336e-26	TRUE
Gene		ENSG00000126524.10_5	SBDS	cardiac muscle	0.982564271639682	0.138605655085042	2.6208308665131e-12	4.27572830886413e-07	TRUE
Gene		ENSG00000126581.13_6	BECN1	cardiac muscle	1.29212315793044	0.202927531706903	2.97827216478219e-10	4.85887234051226e-05	TRUE
Gene		ENSG00000126602.11_7	TRAP1	cardiac muscle	2.17898252815715	0.143527334807391	8.27875151126521e-47	1.35062863655385e-41	TRUE
Gene		ENSG00000126768.12_4	TIMM17B	cardiac muscle	1.43099340004489	0.119182199124476	4.87860763466891e-31	7.95915563950425e-26	TRUE
Gene		ENSG00000126775.9_5	ATG14	cardiac muscle	1.26665509180637	0.198899206629911	2.96128565529781e-10	4.83115986947906e-05	TRUE
Gene		ENSG00000126777.18_7	KTN1	cardiac muscle	2.44841624098663	0.176981498897072	8.1045453347711e-40	1.3222079440959e-34	TRUE
Gene		ENSG00000126858.18_6	RHOT1	cardiac muscle	2.85466079973569	0.150306437737904	1.63899905217161e-68	2.67392861367485e-63	TRUE
Gene		ENSG00000126870.16_5	WDR60	cardiac muscle	1.6853810647569	0.138167601857921	6.45964754929559e-32	1.05385273978228e-26	TRUE
Gene		ENSG00000126882.13_6	FAM78A	cardiac muscle	1.78174672867245	0.113571439976006	1.53728929434627e-49	2.50799524636828e-44	TRUE
Gene		ENSG00000126945.9_5	HNRNPH2	cardiac muscle	1.21840048300013	0.144491625153443	1.23480060512637e-16	2.01450309922737e-11	TRUE
Gene		ENSG00000126947.13_6	ARMCX1	cardiac muscle	2.40904144380513	0.190355916538819	4.68835593691974e-34	7.64877140972834e-29	TRUE
Gene		ENSG00000126953.8_7	TIMM8A	cardiac muscle	1.51064373509127	0.128111447586581	4.6091765386402e-30	7.51959497219917e-25	TRUE
Gene		ENSG00000126970.16_5	ZC4H2	cardiac muscle	0.883782855952062	0.131053120832616	2.66603512114322e-11	4.34947633803789e-06	TRUE
Gene		ENSG00000127125.9_5	PPCS	cardiac muscle	2.08005225768812	0.175223672195506	2.02323046068951e-30	3.30077910278729e-25	TRUE
Gene		ENSG00000127184.13_7	COX7C	cardiac muscle	2.26008260496328	0.106708548295699	5.75548909660803e-82	9.38973513177021e-77	TRUE
Gene		ENSG00000127241.17_7	MASP1	cardiac muscle	1.91612091140012	0.120150947777653	5.87328645280529e-51	9.58191445056466e-46	TRUE
Gene		ENSG00000127252.7_8	PLAAT1	cardiac muscle	2.33971070943649	0.0913239365055365	1.10988480511947e-110	1.81071046646411e-105	TRUE
Gene		ENSG00000127328.21_4	RAB3IP	cardiac muscle	1.8510485006594	0.113025197289859	2.45494340520893e-53	4.00509286899406e-48	TRUE
Gene		ENSG00000127334.11_8	DYRK2	cardiac muscle	1.2565862113888	0.125217093420637	1.3316333624831e-22	2.17247993288943e-17	TRUE
Gene		ENSG00000127337.7_4	YEATS4	cardiac muscle	1.54501669786971	0.151849235427081	3.68290117367433e-23	6.00843229077925e-18	TRUE
Gene		ENSG00000127423.11_5	AUNIP	cardiac muscle	1.65552355431797	0.14871655721881	3.73467740170367e-27	6.09290210023544e-22	TRUE
Gene		ENSG00000127445.14_4	PIN1	cardiac muscle	1.35199033096942	0.194123488472286	6.11337578920087e-12	9.97360579753387e-07	TRUE
Gene		ENSG00000127527.14_6	EPS15L1	cardiac muscle	1.51111801709789	0.111969672323061	3.97103469895902e-38	6.4785048492697e-33	TRUE
Gene		ENSG00000127540.12_6	UQCR11	cardiac muscle	1.69689462058121	0.115605114023956	3.77525200705031e-44	6.15909713438216e-39	TRUE
Gene		ENSG00000127663.15_8	KDM4B	cardiac muscle	1.17402914067211	0.134664323979017	1.22975587116152e-17	2.00627291844775e-12	TRUE
Gene		ENSG00000127774.7_6	EMC6	cardiac muscle	1.30411026191627	0.134754063448427	3.37269613009584e-21	5.50235137448356e-16	TRUE
Gene		ENSG00000127824.14_6	TUBA4A	cardiac muscle	1.37741249288304	0.140906427577576	1.40807534376528e-21	2.29719043883243e-16	TRUE
Gene		ENSG00000127838.14_5	PNKD	cardiac muscle	2.61587917222535	0.139200679465715	2.59543332512612e-67	4.23429374394376e-62	TRUE
Gene		ENSG00000127863.15_5	TNFRSF19	cardiac muscle	0.97424476911071	0.0996706182053865	1.41729247062929e-21	2.31222762828345e-16	TRUE
Gene		ENSG00000127884.5_5	ECHS1	cardiac muscle	2.29457970909552	0.131821142357793	3.56173196221734e-59	5.81075199243986e-54	TRUE
Gene		ENSG00000127903.14_6	ZNF835	cardiac muscle	1.81005701739144	0.19333828341159	5.40502605700148e-20	8.8179757104345e-15	TRUE
Gene		ENSG00000127914.17_10	AKAP9	cardiac muscle	0.809150280754338	0.155792421243452	2.51722714499395e-07	0.0410670505342893	TRUE
Gene		ENSG00000127980.16_6	PEX1	cardiac muscle	2.50198354398845	0.190716429125111	2.80258091125575e-36	4.57224260185908e-31	TRUE
Gene		ENSG00000127993.16_6	RBM48	cardiac muscle	1.5292982214254	0.191343246028679	3.78754034812373e-15	6.17914482554298e-10	TRUE
Gene		ENSG00000128000.16_6	ZNF780B	cardiac muscle	2.26745398424018	0.157343363477899	9.27888384305056e-43	1.51379422569064e-37	TRUE
Gene		ENSG00000128045.7_4	RASL11B	cardiac muscle	1.07226803761723	0.158769508997747	2.49770514650262e-11	4.07485608421024e-06	TRUE
Gene		ENSG00000128185.10_6	DGCR6L	cardiac muscle	0.979062715865781	0.18680674307994	1.96419294848182e-07	0.0320446294387118	TRUE
Gene		ENSG00000128274.17_6	A4GALT	cardiac muscle	0.919364494556224	0.169072259318526	6.85137182126537e-08	0.0111776020440852	TRUE
Gene		ENSG00000128311.14_6	TST	cardiac muscle	1.48116091153925	0.145980878413244	4.7910132119357e-23	7.81625059448038e-18	TRUE
Gene		ENSG00000128578.10_5	STRIP2	cardiac muscle	1.64472330351666	0.0976432431493276	5.83026055097329e-56	9.51172027327986e-51	TRUE
Gene		ENSG00000128581.17_6	IFT22	cardiac muscle	1.86777135172145	0.160209569336543	1.82653377184869e-29	2.97988025674483e-24	TRUE
Gene		ENSG00000128590.5_4	DNAJB9	cardiac muscle	2.03569841807366	0.153848612613858	7.89301111099053e-37	1.28769740469144e-31	TRUE
Gene		ENSG00000128591.15_4	FLNC	cardiac muscle	1.8773413963991	0.143125991712718	2.87118942180338e-36	4.68417327030691e-31	TRUE
Gene		ENSG00000128594.8_7	LRRC4	cardiac muscle	1.09969029284489	0.12814316311068	3.72808081721879e-17	6.08214016844342e-12	TRUE
Gene		ENSG00000128609.15_5	NDUFA5	cardiac muscle	2.63952459862901	0.110840180755089	7.94075814806296e-99	1.29548704730758e-93	TRUE
Gene		ENSG00000128626.11_3	MRPS12	cardiac muscle	1.48699285895087	0.128137806243228	3.16873977362536e-29	5.16960881628336e-24	TRUE
Gene		ENSG00000128654.14_5	MTX2	cardiac muscle	2.81931597129591	0.103820238166744	6.91523631379606e-121	1.12817931317794e-115	TRUE
Gene		ENSG00000128694.12_5	OSGEPL1	cardiac muscle	2.32798351831267	0.159386492568077	9.0205931855493e-44	1.47165565466326e-38	TRUE
Gene		ENSG00000128708.13_5	HAT1	cardiac muscle	1.26297978632622	0.148020010900068	5.5428754616855e-17	9.04286874321219e-12	TRUE
Gene		ENSG00000128731.18_7	HERC2	cardiac muscle	1.67704123450771	0.142107679923929	4.17389387441288e-30	6.80945742247215e-25	TRUE
Gene		ENSG00000128739.22_8	SNRPN	cardiac muscle	2.73690507094933	0.125893152548517	1.69114374434011e-85	2.75899955026623e-80	TRUE
Gene		ENSG00000128881.17_9	TTBK2	cardiac muscle	2.16725176967257	0.1843076073847	6.47116780065384e-30	1.05573219966987e-24	TRUE
Gene		ENSG00000128928.10_6	IVD	cardiac muscle	3.11019238404772	0.143019270481347	1.5322651056345e-85	2.49979858393635e-80	TRUE
Gene		ENSG00000128944.13_7	KNSTRN	cardiac muscle	0.983070186010494	0.134781481825805	6.3097882071648e-13	1.02940408726969e-07	TRUE
Gene		ENSG00000128989.10_4	ARPP19	cardiac muscle	1.46785880175803	0.151761138625659	3.54331067992892e-21	5.78069877566324e-16	TRUE
Gene		ENSG00000129028.9_6	THAP10	cardiac muscle	2.0324794660558	0.16054592455845	4.47140892936735e-34	7.29483538372707e-29	TRUE
Gene		ENSG00000129055.12_3	ANAPC13	cardiac muscle	1.71065546872256	0.141417835025321	1.89625630289337e-31	3.09362838279236e-26	TRUE
Gene		ENSG00000129116.19_8	PALLD	cardiac muscle	2.14000361475624	0.189957010203578	9.83924050631891e-28	1.60521305316289e-22	TRUE
Gene		ENSG00000129170.10_8	CSRP3	cardiac muscle	1.48399558033255	0.115352007875044	4.70789306788131e-35	7.68064506666429e-30	TRUE
Gene		ENSG00000129173.13_5	E2F8	cardiac muscle	1.13906977215706	0.100745813492287	6.54265405913493e-28	1.06739475382351e-22	TRUE
Gene		ENSG00000129194.8_5	SOX15	cardiac muscle	1.12952883766935	0.185630200883547	1.6840735433315e-09	0.000274746494153274	TRUE
Gene		ENSG00000129197.14_3	RPAIN	cardiac muscle	1.51865158397771	0.142835989415811	4.92469582173483e-25	8.03434575141107e-20	TRUE
Gene		ENSG00000129214.15_6	SHBG	cardiac muscle	0.928484834530714	0.136847073893277	2.03289253173647e-11	3.31654219197615e-06	TRUE
Gene		ENSG00000129244.9_5	ATP1B2	cardiac muscle	1.04894023490517	0.132747134124102	7.52228613965429e-15	1.22721584996776e-09	TRUE
Gene		ENSG00000129245.12_5	FXR2	cardiac muscle	1.57500386275291	0.114860262074545	3.31765713433542e-39	5.41255855524018e-34	TRUE
Gene		ENSG00000129250.12_4	KIF1C	cardiac muscle	2.25106617383704	0.132508310993449	8.8885225086132e-57	1.45010911614519e-51	TRUE
Gene		ENSG00000129292.20_5	PHF20L1	cardiac muscle	1.31548191518521	0.15947624220251	5.24977909246474e-16	8.56469960261068e-11	TRUE
Gene		ENSG00000129422.14_7	MTUS1	cardiac muscle	1.70630492464243	0.127781309121928	2.00347572839339e-37	3.26855044233011e-32	TRUE
Gene		ENSG00000129484.13_3	PARP2	cardiac muscle	1.16184791500792	0.198780576014099	6.94518910248636e-09	0.00113306593093603	TRUE
Gene		ENSG00000129493.15_6	HEATR5A	cardiac muscle	1.30818383448067	0.184260435650855	2.43466514079068e-12	3.97201009729155e-07	TRUE
Gene		ENSG00000129535.13_5	NRL	cardiac muscle	1.40306386531894	0.175474650153568	3.69118855922564e-15	6.02195266306308e-10	TRUE
Gene		ENSG00000129559.13_6	NEDD8	cardiac muscle	1.47682202526258	0.138826884104649	4.66115976701028e-25	7.60440249029125e-20	TRUE
Gene		ENSG00000129595.13_6	EPB41L4A	cardiac muscle	0.977691183779137	0.168732000123083	9.30011318971874e-09	0.00151725766622347	TRUE
Gene		ENSG00000129625.13_6	REEP5	cardiac muscle	2.08596088497969	0.185778551865232	1.43246867260077e-27	2.3369866912278e-22	TRUE
Gene		ENSG00000129636.13_6	ITFG1	cardiac muscle	1.89793580584786	0.186142254790705	3.01744332308948e-23	4.9227777350211e-18	TRUE
Gene		ENSG00000129675.16_5	ARHGEF6	cardiac muscle	1.73896591190358	0.11967962465674	2.23503047124869e-43	3.64631811201396e-38	TRUE
Gene		ENSG00000129682.16_8	FGF13	cardiac muscle	0.671969395781262	0.108905289728872	1.00501230353863e-09	0.000163961727248506	TRUE
Gene		ENSG00000129691.16_5	ASH2L	cardiac muscle	0.959763732667448	0.151728107917639	3.86644889947575e-10	6.30787939256072e-05	TRUE
Gene		ENSG00000129696.13_7	TTI2	cardiac muscle	1.06649689158224	0.149163963453808	1.72257565045068e-12	2.81027881917126e-07	TRUE
Gene		ENSG00000129991.13_7	TNNI3	cardiac muscle	0.887589699351318	0.105984795987206	1.95075382870723e-16	3.18253782630612e-11	TRUE
Gene		ENSG00000130005.13_5	GAMT	cardiac muscle	1.99829496018391	0.124025824718195	7.3020735471569e-52	1.19128948677737e-46	TRUE
Gene		ENSG00000130021.15_9	PUDP	cardiac muscle	1.45792113364161	0.0962272918377911	1.20924938711571e-46	1.97281782011605e-41	TRUE
Gene		ENSG00000130032.17_5	PRRG3	cardiac muscle	0.766433662884087	0.131882882834261	8.42589713530382e-09	0.00137463456224201	TRUE
Gene		ENSG00000130054.5_3	FAM155B	cardiac muscle	1.44843308436724	0.103175207967309	7.50861998067114e-41	1.22498629812661e-35	TRUE
Gene		ENSG00000130159.14_9	ECSIT	cardiac muscle	1.73173459442384	0.109320806336698	2.26121452818847e-50	3.6890358298678e-45	TRUE
Gene		ENSG00000130193.8_4	THEM6	cardiac muscle	2.36535798951647	0.153969444757128	8.8955869763463e-48	1.45126164166904e-42	TRUE
Gene		ENSG00000130227.17_5	XPO7	cardiac muscle	1.29363322022251	0.131992844274191	1.1205136192103e-21	1.82805073892445e-16	TRUE
Gene		ENSG00000130234.11_5	ACE2	cardiac muscle	0.912262715297781	0.13413703312155	1.82701287094597e-11	2.98066187817609e-06	TRUE
Gene		ENSG00000130304.17_7	SLC27A1	cardiac muscle	1.26793575349539	0.120113255265084	1.01854864086484e-24	1.66170099465253e-19	TRUE
Gene		ENSG00000130312.6_4	MRPL34	cardiac muscle	3.01683249057834	0.147754559631749	3.25903794727902e-77	5.31692486870889e-72	TRUE
Gene		ENSG00000130347.13_5	RTN4IP1	cardiac muscle	2.29766375120724	0.123452041677361	3.09256480418002e-66	5.04533392413145e-61	TRUE
Gene		ENSG00000130348.11_4	QRSL1	cardiac muscle	2.08480261616	0.114406182687077	6.23311029520814e-64	1.01689454600144e-58	TRUE
Gene		ENSG00000130349.10_5	MTRES1	cardiac muscle	2.68267570537229	0.129068296019528	1.70566680472866e-79	2.78269305190653e-74	TRUE
Gene		ENSG00000130363.12_4	RSPH3	cardiac muscle	1.91048655287463	0.125522013437171	5.14490368152902e-47	8.39360166219371e-42	TRUE
Gene		ENSG00000130413.15_7	STK33	cardiac muscle	2.22538530358709	0.116239509964494	1.97835687630797e-69	3.22757054228387e-64	TRUE
Gene		ENSG00000130414.12_8	NDUFA10	cardiac muscle	2.04987343156146	0.107752677643988	1.058334852697e-68	1.72660981208399e-63	TRUE
Gene		ENSG00000130517.14_7	PGPEP1	cardiac muscle	1.67391045629305	0.180227577867271	1.02800557351052e-19	1.677129412848e-14	TRUE
Gene		ENSG00000130528.12_5	HRC	cardiac muscle	2.10639732035949	0.0985021364104155	2.98550029481924e-83	4.8706646009799e-78	TRUE
Gene		ENSG00000130559.19_5	CAMSAP1	cardiac muscle	0.856850041626917	0.14893031531222	1.17655593067446e-08	0.00191948040753954	TRUE
Gene		ENSG00000130560.9_5	UBAC1	cardiac muscle	1.71478977593419	0.115273926600783	3.4716679677727e-45	5.66381798934309e-40	TRUE
Gene		ENSG00000130584.11_6	ZBTB46	cardiac muscle	0.695370377483665	0.113984338573689	1.53188718395525e-09	0.000249918202739195	TRUE
Gene		ENSG00000130590.14_6	SAMD10	cardiac muscle	1.3058402332073	0.122805768041565	4.86631166284236e-25	7.93909549922754e-20	TRUE
Gene		ENSG00000130638.17_6	ATXN10	cardiac muscle	1.86500325213946	0.115905479438009	9.56244517883114e-52	1.56005555625523e-46	TRUE
Gene		ENSG00000130695.15_5	CEP85	cardiac muscle	2.00674198570225	0.110027499730716	5.03425187752639e-64	8.21307988307165e-59	TRUE
Gene		ENSG00000130717.13_5	UCK1	cardiac muscle	1.14825991021997	0.197413216721115	8.18340739891224e-09	0.00133507381668814	TRUE
Gene		ENSG00000130725.8_7	UBE2M	cardiac muscle	1.67418476449774	0.13933865637013	4.46401975962864e-31	7.28278039664855e-26	TRUE
Gene		ENSG00000130734.10_4	ATG4D	cardiac muscle	0.922840796247439	0.11777962808992	1.23895911392287e-14	2.02128745681833e-09	TRUE
Gene		ENSG00000130764.10_5	LRRC47	cardiac muscle	3.01765569382557	0.162922184913066	1.05655946757898e-65	1.72371337778705e-60	TRUE
Gene		ENSG00000130770.18_5	ATP5IF1	cardiac muscle	1.98983452833043	0.125398737684952	1.60456042309547e-50	2.61774405665487e-45	TRUE
Gene		ENSG00000130821.16_8	SLC6A8	cardiac muscle	1.59459221732547	0.120501225211688	7.79000097385425e-37	1.27089191887848e-31	TRUE
Gene		ENSG00000130822.16_5	PNCK	cardiac muscle	2.03488468712186	0.187926443865962	7.41735290568441e-26	1.21009662244498e-20	TRUE
Gene		ENSG00000130830.15_7	MPP1	cardiac muscle	1.65261586166341	0.146971822663567	1.21777958782157e-27	1.98673433075562e-22	TRUE
Gene		ENSG00000130921.8_5	C12orf65	cardiac muscle	1.90161534059682	0.174506442811033	3.78404649778173e-26	6.17344481834103e-21	TRUE
Gene		ENSG00000130939.20_7	UBE4B	cardiac muscle	2.71828435645444	0.172749666237532	8.51923187839759e-50	1.3898615655693e-44	TRUE
Gene		ENSG00000130940.15_5	CASZ1	cardiac muscle	2.96889425302466	0.118900254525427	2.16211637232142e-106	3.52736313446006e-101	TRUE
Gene		ENSG00000130956.14_5	HABP4	cardiac muscle	1.35788979482736	0.150343608098943	9.0927290696572e-19	1.48342419134015e-13	TRUE
Gene		ENSG00000130988.13_5	RGN	cardiac muscle	1.72287878457003	0.158671046720722	5.53340724306676e-26	9.02742191262884e-21	TRUE
Gene		ENSG00000131067.17_5	GGT7	cardiac muscle	1.712004417089	0.200074866092997	4.55765156773016e-17	7.43553507365769e-12	TRUE
Gene		ENSG00000131069.20_8	ACSS2	cardiac muscle	2.30723408227125	0.143402676694101	9.74996756464172e-52	1.59064870836591e-46	TRUE
Gene		ENSG00000131089.17_9	ARHGEF9	cardiac muscle	2.37140709841449	0.183855528574763	3.25983351187e-35	5.31822278460519e-30	TRUE
Gene		ENSG00000131094.4_5	C1QL1	cardiac muscle	1.02793501196461	0.175914218121635	7.00540612121935e-09	0.00114288997624021	TRUE
Gene		ENSG00000131095.13_7	GFAP	cardiac muscle	1.86897570758127	0.167055117527979	2.14506365856185e-27	3.49954265512414e-22	TRUE
Gene		ENSG00000131100.13_5	ATP6V1E1	cardiac muscle	2.35915839435072	0.175178205696947	5.49995468051105e-38	8.97284606397295e-33	TRUE
Gene		ENSG00000131143.10_8	COX4I1	cardiac muscle	1.70396852661451	0.10086330811891	3.05062384774009e-56	4.97690977015709e-51	TRUE
Gene		ENSG00000131149.19_6	GSE1	cardiac muscle	1.16051937291753	0.164547213168835	3.35634487602635e-12	5.47567528454443e-07	TRUE
Gene		ENSG00000131269.19_9	ABCB7	cardiac muscle	2.77479982945705	0.120508025123809	1.0120075659092e-93	1.65102962332691e-88	TRUE
Gene		ENSG00000131368.8_5	MRPS25	cardiac muscle	2.07270443600551	0.108371411727595	2.57161370331379e-69	4.19543346013425e-64	TRUE
Gene		ENSG00000131373.15_7	HACL1	cardiac muscle	1.61930272066799	0.203268135391834	4.61788890149344e-15	7.53380866945246e-10	TRUE
Gene		ENSG00000131398.15_5	KCNC3	cardiac muscle	0.905236635422856	0.126481967801408	1.63873957147304e-12	2.67350528648398e-07	TRUE
Gene		ENSG00000131462.8_4	TUBG1	cardiac muscle	1.12496890884385	0.145591630374742	2.77476813310503e-14	4.52686772307287e-09	TRUE
Gene		ENSG00000131495.9_4	NDUFA2	cardiac muscle	1.95762504308716	0.116051992705902	4.24590255481866e-56	6.92693526403335e-51	TRUE
Gene		ENSG00000131507.11_4	NDFIP1	cardiac muscle	1.23199689979674	0.155817157402897	7.25008293935397e-15	1.18280753105796e-09	TRUE
Gene		ENSG00000131508.16_5	UBE2D2	cardiac muscle	1.03561863308671	0.149894605175359	8.89169496465801e-12	1.45062668331417e-06	TRUE
Gene		ENSG00000131725.14_6	WDR44	cardiac muscle	1.06653338251497	0.146976820295793	8.20036352482642e-13	1.33784010689428e-07	TRUE
Gene		ENSG00000131730.16_4	CKMT2	cardiac muscle	2.57958529862613	0.102300212747201	5.16758117729274e-108	8.43059863588247e-103	TRUE
Gene		ENSG00000131771.14_6	PPP1R1B	cardiac muscle	1.15554681653084	0.172479014249652	3.55879952143098e-11	5.80596789124336e-06	TRUE
Gene		ENSG00000131779.11_5	PEX11B	cardiac muscle	1.92816228719844	0.195012576217243	5.12664964125773e-22	8.36382129073351e-17	TRUE
Gene		ENSG00000131791.8_5	PRKAB2	cardiac muscle	2.55516870478942	0.158410407058296	5.79725775570342e-52	9.45787819296479e-47	TRUE
Gene		ENSG00000131828.14_5	PDHA1	cardiac muscle	2.66721285072754	0.110302729756594	3.21040507757064e-101	5.23758325975185e-96	TRUE
Gene		ENSG00000131844.16_4	MCCC2	cardiac muscle	2.97345227169478	0.135403260356162	6.78480055139984e-87	1.10689950115758e-81	TRUE
Gene		ENSG00000131845.14_6	ZNF304	cardiac muscle	1.17017349362072	0.141927060653157	5.41090681044089e-16	8.82756980682569e-11	TRUE
Gene		ENSG00000131848.9_8	ZSCAN5A	cardiac muscle	1.71584298763608	0.12365906347953	5.01994258474517e-40	8.18973513045666e-35	TRUE
Gene		ENSG00000131849.12_5	ZNF132	cardiac muscle	1.4683130489127	0.159037637411123	1.65325086761197e-19	2.69717959545687e-14	TRUE
Gene		ENSG00000131910.5_5	NR0B2	cardiac muscle	1.11968338807995	0.105046810462144	3.80866699189736e-25	6.21361167726103e-20	TRUE
Gene		ENSG00000131931.8_7	THAP1	cardiac muscle	1.10877681358975	0.182276552954938	1.70336885342378e-09	0.000277894408222969	TRUE
Gene		ENSG00000131943.18_4	C19orf12	cardiac muscle	2.05279522803443	0.163881945613326	1.91378349359065e-33	3.12222294278353e-28	TRUE
Gene		ENSG00000131966.14_6	ACTR10	cardiac muscle	1.68623110929897	0.189585169947516	2.87629110108962e-18	4.69249635396165e-13	TRUE
Gene		ENSG00000132141.14_7	CCT6B	cardiac muscle	1.52000372270024	0.152894995745542	3.13624954947221e-22	5.11660296499094e-17	TRUE
Gene		ENSG00000132153.15_4	DHX30	cardiac muscle	1.13080004550573	0.172898223949903	9.97758213756571e-11	1.62778266025102e-05	TRUE
Gene		ENSG00000132155.12_6	RAF1	cardiac muscle	2.63231863215106	0.146830882302002	3.37505205588601e-62	5.50619492605467e-57	TRUE
Gene		ENSG00000132182.12_5	NUP210	cardiac muscle	0.969327103851611	0.141903406916177	1.49807234797691e-11	2.44401515138345e-06	TRUE
Gene		ENSG00000132199.20_6	ENOSF1	cardiac muscle	1.24916484490511	0.165089180807317	8.9774578050017e-14	1.4646183761392e-08	TRUE
Gene		ENSG00000132205.11_4	EMILIN2	cardiac muscle	1.4254490149737	0.163913731136825	1.47020929796189e-17	2.39855825706695e-12	TRUE
Gene		ENSG00000132294.15_8	EFR3A	cardiac muscle	1.26533735122009	0.159529913639876	6.00437312805169e-15	9.79577449602865e-10	TRUE
Gene		ENSG00000132300.19_4	PTCD3	cardiac muscle	2.58161168192888	0.133794033482406	2.4360335552313e-70	3.97424258334655e-65	TRUE
Gene		ENSG00000132305.20_4	IMMT	cardiac muscle	2.39191384789499	0.107769749581335	2.1730219112644e-88	3.54515486691319e-83	TRUE
Gene		ENSG00000132313.15_6	MRPL35	cardiac muscle	2.30085085556959	0.129293220187876	1.98848101407124e-61	3.24408746559638e-56	TRUE
Gene		ENSG00000132330.18_6	SCLY	cardiac muscle	1.21441765095269	0.203425531798067	3.34161652704106e-09	0.000545164686687587	TRUE
Gene		ENSG00000132359.15_7	RAP1GAP2	cardiac muscle	1.24801847951199	0.135216816605464	1.69240468120824e-19	2.76105669311037e-14	TRUE
Gene		ENSG00000132361.17_7	CLUH	cardiac muscle	2.03098219954432	0.11478469235916	7.77325226422385e-61	1.26815946739454e-55	TRUE
Gene		ENSG00000132383.12_4	RPA1	cardiac muscle	1.28156023115896	0.182865597789035	4.54852255190784e-12	7.42064163208453e-07	TRUE
Gene		ENSG00000132388.12_4	UBE2G1	cardiac muscle	2.31479181863242	0.136333493288539	1.00294444167191e-56	1.63624367992122e-51	TRUE
Gene		ENSG00000132394.11_4	EEFSEC	cardiac muscle	2.16659647285223	0.161700573773623	1.19634274430431e-37	1.95176140676782e-32	TRUE
Gene		ENSG00000132405.19_6	TBC1D14	cardiac muscle	1.87287154930779	0.194696699422355	5.66079300286593e-21	9.23524413659559e-16	TRUE
Gene		ENSG00000132423.12_6	COQ3	cardiac muscle	2.20194175259094	0.10899364197232	6.98686754406477e-76	1.1398655186089e-70	TRUE
Gene		ENSG00000132429.10_5	POPDC3	cardiac muscle	2.03207939578299	0.0936891622522547	3.52241069200067e-85	5.74660169935757e-80	TRUE
Gene		ENSG00000132463.14_6	GRSF1	cardiac muscle	2.71494688147097	0.115323610797695	4.63585788181109e-97	7.56312398270189e-92	TRUE
Gene		ENSG00000132464.13_5	ENAM	cardiac muscle	1.81886935761904	0.128876760881224	3.12926997836297e-41	5.10521621350048e-36	TRUE
Gene		ENSG00000132466.19_8	ANKRD17	cardiac muscle	1.07187091311141	0.160531283664933	4.12483993842535e-11	6.72942886914465e-06	TRUE
Gene		ENSG00000132471.12_9	WBP2	cardiac muscle	1.21484779878064	0.157469552487434	3.03347497161522e-14	4.94893240769194e-09	TRUE
Gene		ENSG00000132541.11_6	RIDA	cardiac muscle	2.68705208284527	0.130761761576299	4.99515559751186e-78	8.14929664800475e-73	TRUE
Gene		ENSG00000132563.16_5	REEP2	cardiac muscle	0.973485513330664	0.178039948504582	5.81404847010577e-08	0.00948527123606936	TRUE
Gene		ENSG00000132570.15_5	PCBD2	cardiac muscle	2.24842399743871	0.118801816932734	4.10618732821047e-68	6.69899825473569e-63	TRUE
Gene		ENSG00000132591.12_4	ERAL1	cardiac muscle	1.18550849461901	0.1328161628323	2.21038537081208e-18	3.60611110935766e-13	TRUE
Gene		ENSG00000132600.16_9	PRMT7	cardiac muscle	1.79725567595345	0.18939137744748	1.77769456229491e-20	2.90020201671041e-15	TRUE
Gene		ENSG00000132613.15_6	MTSS2	cardiac muscle	1.64118329923704	0.17842343565688	2.21643341831562e-19	3.61597813597684e-14	TRUE
Gene		ENSG00000132664.12_4	POLR3F	cardiac muscle	1.07441647810025	0.188073449069976	1.48316158117576e-08	0.00241968912999338	TRUE
Gene		ENSG00000132676.16_7	DAP3	cardiac muscle	2.0965028218451	0.117001357766307	3.80648789045792e-62	6.21005660400867e-57	TRUE
Gene		ENSG00000132688.11_5	NES	cardiac muscle	1.0726782282517	0.112199489006457	9.53609692897319e-21	1.5557569973804e-15	TRUE
Gene		ENSG00000132702.13_4	HAPLN2	cardiac muscle	1.30270519089702	0.145412059592376	1.68089672800208e-18	2.74228215793171e-13	TRUE
Gene		ENSG00000132716.19_7	DCAF8	cardiac muscle	1.65818758391972	0.188921186295604	7.58216186171116e-18	1.23698421476701e-12	TRUE
Gene		ENSG00000132763.15_4	MMACHC	cardiac muscle	1.50277001144202	0.125054498062474	4.38495293979195e-31	7.15378762409418e-26	TRUE
Gene		ENSG00000132792.19_5	CTNNBL1	cardiac muscle	0.952764815086812	0.168975663920742	2.25686268227065e-08	0.00368193605436363	TRUE
Gene		ENSG00000132819.17_4	RBM38	cardiac muscle	1.87095906312595	0.108085326717121	1.28326583838752e-58	2.09357121937894e-53	TRUE
Gene		ENSG00000132821.12_4	VSTM2L	cardiac muscle	1.12752959437046	0.125216184422046	1.14349176071611e-18	1.86553819810269e-13	TRUE
Gene		ENSG00000132825.7_4	PPP1R3D	cardiac muscle	1.86786203277155	0.176943703902851	1.01775319121237e-24	1.66040326627151e-19	TRUE
Gene		ENSG00000132837.15_6	DMGDH	cardiac muscle	1.41523160521486	0.198475895941064	1.96867819028882e-12	3.21178034676479e-07	TRUE
Gene		ENSG00000132846.6_10	ZBED3	cardiac muscle	1.16430845720045	0.178848839409787	1.21044153314506e-10	1.97476273483418e-05	TRUE
Gene		ENSG00000132849.20_7	PATJ	cardiac muscle	2.18873785175471	0.135728883241775	6.11946684714623e-52	9.98354299310825e-47	TRUE
Gene		ENSG00000132881.12_6	CPLANE2	cardiac muscle	1.03747522387017	0.159302559367956	1.19058204039788e-10	1.94236316398672e-05	TRUE
Gene		ENSG00000132906.18_8	CASP9	cardiac muscle	1.72931726564788	0.192521695617013	1.37781244005469e-18	2.24781832720282e-13	TRUE
Gene		ENSG00000132912.12_7	DCTN4	cardiac muscle	0.869848154545554	0.143735368026465	2.05367312063521e-09	0.000335044447592911	TRUE
Gene		ENSG00000132938.21_6	MTUS2	cardiac muscle	3.42664318579188	0.119993294503002	2.90595449072365e-130	4.74089039434619e-125	TRUE
Gene		ENSG00000132953.16_5	XPO4	cardiac muscle	1.39790031455504	0.142582661373161	1.08717109656245e-21	1.77365441377584e-16	TRUE
Gene		ENSG00000133028.12_6	SCO1	cardiac muscle	2.38988454453645	0.12193179006086	3.43890560914257e-72	5.61036816697956e-67	TRUE
Gene		ENSG00000133065.11_5	SLC41A1	cardiac muscle	2.54724358247061	0.11338430840949	4.03432861885082e-90	6.58176508193798e-85	TRUE
Gene		ENSG00000133103.17_4	COG6	cardiac muscle	0.877473674916797	0.146806638047897	3.20175420970676e-09	0.0005223469887884	TRUE
Gene		ENSG00000133134.11_7	BEX2	cardiac muscle	0.989473571413371	0.154303317820194	2.24432852478217e-10	3.66148732847062e-05	TRUE
Gene		ENSG00000133142.17_6	TCEAL4	cardiac muscle	1.160364037451	0.134262565343231	2.27914295572591e-17	3.71828498368948e-12	TRUE
Gene		ENSG00000133169.6_5	BEX1	cardiac muscle	0.774006099028131	0.113157062734569	1.40905165010815e-11	2.29878322405244e-06	TRUE
Gene		ENSG00000133256.12_3	PDE6B	cardiac muscle	1.45170329270986	0.130499308148865	4.0375541190511e-27	6.58702729198473e-22	TRUE
Gene		ENSG00000133265.11_6	HSPBP1	cardiac muscle	1.09908543466989	0.176750394204432	7.49452089167108e-10	0.000122268611635079	TRUE
Gene		ENSG00000133302.13_5	SLF1	cardiac muscle	1.14075018153726	0.134327727857621	7.65176015953845e-17	1.24833875946774e-11	TRUE
Gene		ENSG00000133315.11_6	MACROD1	cardiac muscle	1.73082580012012	0.119820191155484	6.16528813378968e-43	1.00582976729898e-37	TRUE
Gene		ENSG00000133401.16_5	PDZD2	cardiac muscle	1.30373188059751	0.129099127282736	7.43333035204622e-23	1.21270324695423e-17	TRUE
Gene		ENSG00000133424.20_8	LARGE1	cardiac muscle	1.5033419343279	0.138657359053012	6.46967596932942e-26	1.05548881634028e-20	TRUE
Gene		ENSG00000133454.16_3	MYO18B	cardiac muscle	2.2336452112422	0.132944751761931	1.01981561272286e-55	1.66376798322058e-50	TRUE
Gene		ENSG00000133460.19_6	SLC2A11	cardiac muscle	2.36242882273374	0.140643215725028	1.07415015555239e-55	1.75241152977439e-50	TRUE
Gene		ENSG00000133477.17_5	FAM83F	cardiac muscle	0.750151188291819	0.138698489459469	8.02842341302399e-08	0.0130978910929439	TRUE
Gene		ENSG00000133606.11_9	MKRN1	cardiac muscle	2.2208711809579	0.139013461132223	4.10346233318966e-51	6.69455258885894e-46	TRUE
Gene		ENSG00000133619.17_6	KRBA1	cardiac muscle	1.46830570970917	0.133562822840389	1.4719573258229e-26	2.40141005964051e-21	TRUE
Gene		ENSG00000133627.18_4	ACTR3B	cardiac muscle	1.27125139176812	0.176639363781089	1.2430384247577e-12	2.0279426076867e-07	TRUE
Gene		ENSG00000133687.16_8	TMTC1	cardiac muscle	1.38484783230495	0.182502181354914	7.6779682139797e-14	1.2526144463015e-08	TRUE
Gene		ENSG00000133731.10_5	IMPA1	cardiac muscle	2.38273670800534	0.142283292706468	2.08269265974585e-55	3.39778811281577e-50	TRUE
Gene		ENSG00000133835.17_6	HSD17B4	cardiac muscle	2.22801301643861	0.156355708728082	6.27664632791272e-42	1.02399718852099e-36	TRUE
Gene		ENSG00000133878.9_8	DUSP26	cardiac muscle	2.66824815355929	0.181651661630564	3.32897345827757e-44	5.43102045877236e-39	TRUE
Gene		ENSG00000133943.20_7	DGLUCY	cardiac muscle	2.37832048392863	0.104800484810377	1.38772302637603e-91	2.26398685415091e-86	TRUE
Gene		ENSG00000134001.14_7	EIF2S1	cardiac muscle	1.07317565531282	0.147043303655587	6.11064718604599e-13	9.96915424520287e-08	TRUE
Gene		ENSG00000134014.17_8	ELP3	cardiac muscle	1.62928500191251	0.128348717393054	3.07074544543452e-34	5.00973694949969e-29	TRUE
Gene		ENSG00000134020.8_6	PEBP4	cardiac muscle	1.53741567189108	0.0991901780332365	1.62145456711104e-48	2.64530583896764e-43	TRUE
Gene		ENSG00000134042.13_7	MRO	cardiac muscle	1.0260230475814	0.166002331395157	9.42459783308791e-10	0.000153756658888129	TRUE
Gene		ENSG00000134056.12_4	MRPS36	cardiac muscle	2.53615491695129	0.120662158983163	5.90927581937553e-81	9.64062894276202e-76	TRUE
Gene		ENSG00000134077.16_7	THUMPD3	cardiac muscle	1.88124572580204	0.117184485994177	1.5305574701834e-51	2.49701267915601e-46	TRUE
Gene		ENSG00000134108.13_4	ARL8B	cardiac muscle	1.28875461820705	0.182779211064114	3.40073990357041e-12	5.54810310828091e-07	TRUE
Gene		ENSG00000134138.20_7	MEIS2	cardiac muscle	0.96687243437891	0.147767753026871	9.79244848230785e-11	1.59757921519763e-05	TRUE
Gene		ENSG00000134146.12_6	DPH6	cardiac muscle	2.11856273200609	0.195704467403662	7.62030492369718e-26	1.24320702647165e-20	TRUE
Gene		ENSG00000134198.10_6	TSPAN2	cardiac muscle	0.753613174495637	0.131394254022107	1.30286013532537e-08	0.00212553813917522	TRUE
Gene		ENSG00000134202.11_5	GSTM3	cardiac muscle	2.08143218139901	0.157619079494691	1.06169023839218e-36	1.73208392252254e-31	TRUE
Gene		ENSG00000134240.12_4	HMGCS2	cardiac muscle	0.990287574805536	0.141435731177469	4.75485050012035e-12	7.75725329991634e-07	TRUE
Gene		ENSG00000134243.12_6	SORT1	cardiac muscle	1.00450475223316	0.157164514082835	2.5624611129708e-10	4.18050155814508e-05	TRUE
Gene		ENSG00000134248.13_5	LAMTOR5	cardiac muscle	2.69176300899222	0.119014539771645	4.3115840450701e-91	7.03409067448917e-86	TRUE
Gene		ENSG00000134253.10_8	TRIM45	cardiac muscle	1.81372588112916	0.160001274940814	4.87100590802399e-28	7.94675387858666e-23	TRUE
Gene		ENSG00000134278.15_5	SPIRE1	cardiac muscle	1.64535467056452	0.188700377182287	1.21760879286881e-17	1.98645568903789e-12	TRUE
Gene		ENSG00000134283.18_6	PPHLN1	cardiac muscle	1.17302696387891	0.136005364111092	2.62991551030723e-17	4.29054936013563e-12	TRUE
Gene		ENSG00000134291.12_5	TMEM106C	cardiac muscle	1.54229657076061	0.156704349074599	7.72260844621156e-22	1.25989723234874e-16	TRUE
Gene		ENSG00000134313.16_8	KIDINS220	cardiac muscle	1.19450147334215	0.147322005462419	1.56288346901689e-15	2.54975060669292e-10	TRUE
Gene		ENSG00000134324.12_7	LPIN1	cardiac muscle	2.65403893100484	0.174476292870883	5.73846128811252e-47	9.36195528387829e-42	TRUE
Gene		ENSG00000134330.19_6	IAH1	cardiac muscle	1.75137927818455	0.149904108898605	1.41173111493284e-29	2.30315461014603e-24	TRUE
Gene		ENSG00000134333.14_8	LDHA	cardiac muscle	1.05081878887049	0.171004796369105	1.1715418606974e-09	0.000191130025321617	TRUE
Gene		ENSG00000134371.14_8	CDC73	cardiac muscle	1.00519119897005	0.141291688742595	2.20120952276926e-12	3.59114126382668e-07	TRUE
Gene		ENSG00000134375.11_4	TIMM17A	cardiac muscle	1.56782025375149	0.1594363387123	8.34289286444392e-22	1.36109291347684e-16	TRUE
Gene		ENSG00000134440.12_6	NARS1	cardiac muscle	1.75722164030092	0.142046934132476	1.02190387087446e-32	1.66717485109943e-27	TRUE
Gene		ENSG00000134452.19_5	FBH1	cardiac muscle	1.42778009662307	0.174271230620514	8.11432058914613e-16	1.32380271819566e-10	TRUE
Gene		ENSG00000134463.15_5	ECHDC3	cardiac muscle	1.86031580850754	0.128457203088724	3.9751211946639e-43	6.48517172182247e-38	TRUE
Gene		ENSG00000134504.14_7	KCTD1	cardiac muscle	1.54491308298516	0.164928482575711	5.17355660765435e-20	8.44034719199161e-15	TRUE
Gene		ENSG00000134548.11_5	SPX	cardiac muscle	1.99769159967591	0.121557730522275	1.18305456922394e-53	1.93008254641471e-48	TRUE
Gene		ENSG00000134569.10_6	LRP4	cardiac muscle	1.02494450289483	0.127974758479731	3.33980873850719e-15	5.44869756835017e-10	TRUE
Gene		ENSG00000134571.11_6	MYBPC3	cardiac muscle	1.92648948800217	0.105904794802061	9.62776281214923e-64	1.57071173622527e-58	TRUE
Gene		ENSG00000134590.14_7	RTL8C	cardiac muscle	2.66203051935891	0.171083440483632	7.66344160339801e-49	1.25024451694477e-43	TRUE
Gene		ENSG00000134698.11_4	AGO4	cardiac muscle	2.09424309038346	0.196855969080407	4.63502520211413e-25	7.56176551573708e-20	TRUE
Gene		ENSG00000134709.12_5	HOOK1	cardiac muscle	1.20784567153359	0.106368855612867	3.99950579638175e-28	6.52495373644904e-23	TRUE
Gene		ENSG00000134716.11_6	CYP2J2	cardiac muscle	1.17307814869992	0.110943193981308	8.61735416496684e-25	1.40586962788935e-19	TRUE
Gene		ENSG00000134717.18_5	BTF3L4	cardiac muscle	1.02370260692093	0.141633482944819	1.00188560614744e-12	1.63451625329318e-07	TRUE
Gene		ENSG00000134765.10_5	DSC1	cardiac muscle	0.654357150602527	0.11972819145167	5.89204039085652e-08	0.00961251037525896	TRUE
Gene		ENSG00000134769.21_8	DTNA	cardiac muscle	3.20846266189775	0.115918960725124	2.22575277469558e-124	3.63118210674936e-119	TRUE
Gene		ENSG00000134775.15_3	FHOD3	cardiac muscle	2.82881369875667	0.107583397498668	3.77135857205998e-115	6.15274522880153e-110	TRUE
Gene		ENSG00000134779.15_6	TPGS2	cardiac muscle	1.23495314108407	0.173935444903562	2.4276435474268e-12	3.96055478901398e-07	TRUE
Gene		ENSG00000134809.9_5	TIMM10	cardiac muscle	1.25809093621959	0.179803076450109	4.90669085216781e-12	8.00497172386065e-07	TRUE
Gene		ENSG00000134852.15_6	CLOCK	cardiac muscle	1.43703305369881	0.160373247337608	1.65523692496725e-18	2.70041972886857e-13	TRUE
Gene		ENSG00000134897.14_6	BIVM	cardiac muscle	2.34647470995889	0.138118755863929	8.80656651065241e-57	1.43673848681388e-51	TRUE
Gene		ENSG00000134900.12_7	TPP2	cardiac muscle	1.53938594805766	0.200356153534309	3.82778972963264e-14	6.24480927651187e-09	TRUE
Gene		ENSG00000135018.14_6	UBQLN1	cardiac muscle	1.17401738528705	0.137854246183944	6.30913527706019e-17	1.02929756564071e-11	TRUE
Gene		ENSG00000135040.16_4	NAA35	cardiac muscle	1.45249329927083	0.13848451940387	1.93944861724486e-24	3.16409405211796e-19	TRUE
Gene		ENSG00000135049.15_6	AGTPBP1	cardiac muscle	2.34255997538936	0.138464988805597	2.22282312665958e-56	3.6264025617575e-51	TRUE
Gene		ENSG00000135063.19_7	FAM189A2	cardiac muscle	2.42583715881559	0.105018879417653	3.41059758721434e-94	5.56418532768496e-89	TRUE
Gene		ENSG00000135070.15_8	ISCA1	cardiac muscle	2.732910089714	0.135879354576382	2.49507765430501e-75	4.07056948833937e-70	TRUE
Gene		ENSG00000135083.15_8	CCNJL	cardiac muscle	0.940727676686172	0.110458031918865	6.29699692335305e-17	1.02731726606351e-11	TRUE
Gene		ENSG00000135090.14_6	TAOK3	cardiac muscle	1.12725297549039	0.155178224439067	7.76560137088214e-13	1.2669112700512e-07	TRUE
Gene		ENSG00000135093.13_8	USP30	cardiac muscle	1.53139440318671	0.16455302321484	8.7543468056224e-20	1.42821915525646e-14	TRUE
Gene		ENSG00000135097.7_6	MSI1	cardiac muscle	1.01277100484412	0.0918397252327558	1.05066541965363e-26	1.71409759223972e-21	TRUE
Gene		ENSG00000135108.14_5	FBXO21	cardiac muscle	1.8846733616806	0.139626008264474	3.8712866252838e-38	6.315771851953e-33	TRUE
Gene		ENSG00000135218.19_6	CD36	cardiac muscle	1.18361387420653	0.123938515686292	1.04562322441346e-20	1.7058715532371e-15	TRUE
Gene		ENSG00000135241.17_9	PNPLA8	cardiac muscle	1.99526740962029	0.155528435075707	6.9995301462185e-35	1.14193134617467e-29	TRUE
Gene		ENSG00000135297.16_4	MTO1	cardiac muscle	1.63965052048925	0.191852588091608	4.95611871463359e-17	8.08561031580183e-12	TRUE
Gene		ENSG00000135333.14_5	EPHA7	cardiac muscle	1.31327005539328	0.090851713485248	5.47894702955405e-43	8.93857334189566e-38	TRUE
Gene		ENSG00000135336.14_5	ORC3	cardiac muscle	1.95374212670423	0.1326330218634	2.01575991569331e-44	3.28859135685869e-39	TRUE
Gene		ENSG00000135390.21_10	ATP5MC2	cardiac muscle	1.91718820558885	0.111066663922873	2.43395326072011e-58	3.97084870766922e-53	TRUE
Gene		ENSG00000135414.10_8	GDF11	cardiac muscle	1.29557415621736	0.124178388277496	3.2753256004408e-24	5.34349719758314e-19	TRUE
Gene		ENSG00000135424.18_6	ITGA7	cardiac muscle	1.2531079005717	0.149896337580816	2.19390886941369e-16	3.57923068591627e-11	TRUE
Gene		ENSG00000135447.17_6	PPP1R1A	cardiac muscle	2.69442716655436	0.143696913360437	4.58692366567332e-67	7.48329074512608e-62	TRUE
Gene		ENSG00000135457.10_6	TFCP2	cardiac muscle	1.1867070001753	0.173751377841406	1.50785916949398e-11	2.45998176347926e-06	TRUE
Gene		ENSG00000135469.13_5	COQ10A	cardiac muscle	2.60700081825541	0.0991511983008789	3.8272624154411e-115	6.24394899504723e-110	TRUE
Gene		ENSG00000135537.17_9	AFG1L	cardiac muscle	1.88239004539452	0.145401669582095	1.91774688616041e-35	3.12868897995754e-30	TRUE
Gene		ENSG00000135540.11_9	NHSL1	cardiac muscle	0.991834778524476	0.107397088893679	1.61508684327428e-19	2.63491727959139e-14	TRUE
Gene		ENSG00000135547.9_4	HEY2	cardiac muscle	2.69572471390374	0.161202867174801	2.83998706084235e-55	4.63326849054064e-50	TRUE
Gene		ENSG00000135605.13_5	TEC	cardiac muscle	1.30321748327994	0.176332642231985	3.17948025138705e-13	5.18713126132289e-08	TRUE
Gene		ENSG00000135617.4_5	PRADC1	cardiac muscle	1.79967960662958	0.109064488937526	4.99343053624857e-54	8.14648231405737e-49	TRUE
Gene		ENSG00000135624.16_4	CCT7	cardiac muscle	1.33182514593301	0.134290268388111	3.90023185227195e-22	6.36299425307055e-17	TRUE
Gene		ENSG00000135636.14_5	DYSF	cardiac muscle	1.79405535757329	0.126521848426857	1.4305423811495e-41	2.33384406230254e-36	TRUE
Gene		ENSG00000135740.17_7	SLC9A5	cardiac muscle	1.01551004044654	0.191559084057271	1.4277188438054e-07	0.0232923763053788	TRUE
Gene		ENSG00000135744.8_6	AGT	cardiac muscle	0.778951994017371	0.144785136457132	9.362639204335e-08	0.0152745841035203	TRUE
Gene		ENSG00000135766.9_5	EGLN1	cardiac muscle	2.18279040178221	0.152046018629516	1.77867040054905e-42	2.90179403827174e-37	TRUE
Gene		ENSG00000135775.14_5	COG2	cardiac muscle	2.15774235944012	0.133969626456597	7.8534133343901e-52	1.28123726502574e-46	TRUE
Gene		ENSG00000135778.12_4	NTPCR	cardiac muscle	2.18526512016348	0.115899216042635	1.09346232942012e-67	1.78391818270916e-62	TRUE
Gene		ENSG00000135835.12_5	KIAA1614	cardiac muscle	0.906686150093406	0.150815780348834	2.60459459262466e-09	0.000424923980219158	TRUE
Gene		ENSG00000135842.17_6	NIBAN1	cardiac muscle	1.01627457692007	0.147677345480452	1.06737159507129e-11	1.74135271506311e-06	TRUE
Gene		ENSG00000135900.4_5	MRPL44	cardiac muscle	2.07900137162792	0.107226884347044	6.62239442546921e-71	1.08040391614875e-65	TRUE
Gene		ENSG00000135932.11_4	CAB39	cardiac muscle	2.19712345210032	0.172130000925562	1.4245015752908e-34	2.32398884999242e-29	TRUE
Gene		ENSG00000135940.7_4	COX5B	cardiac muscle	1.8156510620552	0.106472403742437	3.80643978520734e-57	6.20997812317866e-52	TRUE
Gene		ENSG00000135945.10_6	REV1	cardiac muscle	1.36474726663829	0.141715742252399	5.14636120575561e-21	8.39597952551793e-16	TRUE
Gene		ENSG00000135956.9_4	TMEM127	cardiac muscle	2.60712013802116	0.169202722853416	5.04703478112243e-48	8.23393442331438e-43	TRUE
Gene		ENSG00000135972.9_5	MRPS9	cardiac muscle	2.84612614338339	0.113612333092045	6.27913549891995e-107	1.0244032818358e-101	TRUE
Gene		ENSG00000135974.10_4	C2orf49	cardiac muscle	1.72154497774758	0.167779392002492	1.65377104773763e-23	2.69802823812108e-18	TRUE
Gene		ENSG00000136002.19_6	ARHGEF4	cardiac muscle	0.819587183830852	0.152995778319691	1.06035608653925e-07	0.0172990733382359	TRUE
Gene		ENSG00000136003.15_3	ISCU	cardiac muscle	1.53349386270467	0.125748108369345	6.67784079572438e-32	1.08944965877766e-26	TRUE
Gene		ENSG00000136104.21_6	RNASEH2B	cardiac muscle	1.43275285375536	0.190174573358355	1.13800917700123e-13	1.85659369172689e-08	TRUE
Gene		ENSG00000136108.15_8	CKAP2	cardiac muscle	0.957566790944695	0.151531774789645	4.02087567158354e-10	6.55981740564825e-05	TRUE
Gene		ENSG00000136111.14_9	TBC1D4	cardiac muscle	2.18942129180088	0.114282778060143	1.64926568571563e-69	2.69067801030391e-64	TRUE
Gene		ENSG00000136143.16_8	SUCLA2	cardiac muscle	3.19203800835154	0.12269283615048	2.62489900461528e-113	4.28236523208955e-108	TRUE
Gene		ENSG00000136144.12_5	RCBTB1	cardiac muscle	1.4638531677122	0.171492759510018	5.3911277749435e-17	8.79530149715382e-12	TRUE
Gene		ENSG00000136146.15_7	MED4	cardiac muscle	1.61125335797423	0.200237170013448	2.50319892872839e-15	4.08381886028464e-10	TRUE
Gene		ENSG00000136153.20_10	LMO7	cardiac muscle	3.37292388488763	0.126217325634041	5.28999278567145e-118	8.63030583025583e-113	TRUE
Gene		ENSG00000136159.4_4	NUDT15	cardiac muscle	1.02938741886479	0.13738477626445	1.53148667752623e-13	2.49852862518339e-08	TRUE
Gene		ENSG00000136169.16_4	SETDB2	cardiac muscle	2.5042986142355	0.156806550159568	4.38932715449478e-51	7.16092389292896e-46	TRUE
Gene		ENSG00000136243.12	NUPL2	cardiac muscle	1.55814081365957	0.20294988687969	3.99404402948116e-14	6.51604319145674e-09	TRUE
Gene		ENSG00000136247.14_3	ZDHHC4	cardiac muscle	1.57692928771041	0.151574156792348	4.32693161301856e-24	7.059129310743e-19	TRUE
Gene		ENSG00000136261.15_4	BZW2	cardiac muscle	2.28037875866128	0.097565989618577	5.80288179498739e-96	9.46705347561423e-91	TRUE
Gene		ENSG00000136270.14_9	TBRG4	cardiac muscle	1.65629841522342	0.137180799524638	2.40789396718319e-31	3.92833453382134e-26	TRUE
Gene		ENSG00000136273.13_8	HUS1	cardiac muscle	1.30068979746368	0.163844853663521	5.69989738195372e-15	9.29904058481458e-10	TRUE
Gene		ENSG00000136383.6_3	ALPK3	cardiac muscle	2.92693874126517	0.144469103888421	3.08704507456254e-76	5.03632881644431e-71	TRUE
Gene		ENSG00000136425.14_6	CIB2	cardiac muscle	1.64994374595477	0.132562098130018	4.5180399225273e-33	7.37091105120794e-28	TRUE
Gene		ENSG00000136436.14_9	CALCOCO2	cardiac muscle	1.20568990774673	0.143870503295139	1.8648028209603e-16	3.04231391422747e-11	TRUE
Gene		ENSG00000136444.10_7	RSAD1	cardiac muscle	1.04620293861714	0.152606248035358	1.27109719812018e-11	2.07371881290119e-06	TRUE
Gene		ENSG00000136463.8_4	TACO1	cardiac muscle	2.22225658614215	0.116669750423403	7.63948471360552e-69	1.24633609411646e-63	TRUE
Gene		ENSG00000136478.7_6	TEX2	cardiac muscle	1.24002208304663	0.175204707604849	2.83318644770902e-12	4.6221736982504e-07	TRUE
Gene		ENSG00000136504.12_6	KAT7	cardiac muscle	2.92887308194442	0.153144442702162	2.60855235467187e-69	4.25569665350588e-64	TRUE
Gene		ENSG00000136521.13_9	NDUFB5	cardiac muscle	2.33909361258008	0.0954019358641575	1.98850841225942e-103	3.24413216409651e-98	TRUE
Gene		ENSG00000136522.14_5	MRPL47	cardiac muscle	1.79737034115227	0.12933091645602	3.89402350969481e-40	6.3528657146565e-35	TRUE
Gene		ENSG00000136574.17_3	GATA4	cardiac muscle	1.89476421806687	0.0982622116304761	2.90673978776956e-70	4.74217155935877e-65	TRUE
Gene		ENSG00000136631.15_9	VPS45	cardiac muscle	3.61171146427546	0.161197099012826	9.76924387669322e-90	1.59379352301924e-84	TRUE
Gene		ENSG00000136682.15_6	CBWD2	cardiac muscle	3.16240111655846	0.140543678869161	2.38575998157161e-90	3.89222426433519e-85	TRUE
Gene		ENSG00000136715.18_7	SAP130	cardiac muscle	0.762579883722141	0.139530416237924	5.89284116961124e-08	0.00961381679775056	TRUE
Gene		ENSG00000136738.15_4	STAM	cardiac muscle	1.41825171000824	0.143505830526003	5.33942280287343e-22	8.71094793751983e-17	TRUE
Gene		ENSG00000136758.18_5	YME1L1	cardiac muscle	0.830732045662891	0.131107210532273	3.61676512776213e-10	5.90053530003625e-05	TRUE
Gene		ENSG00000136783.10_4	NIPSNAP3A	cardiac muscle	0.952602031289264	0.174468463709053	6.06622735957549e-08	0.00989668596350584	TRUE
Gene		ENSG00000136813.14_9	ECPAS	cardiac muscle	1.88699815498541	0.166469031366368	4.88406360024685e-28	7.96805671998672e-23	TRUE
Gene		ENSG00000136824.19_5	SMC2	cardiac muscle	1.58138414408388	0.140064428706281	7.68115137138606e-28	1.25313375933341e-22	TRUE
Gene		ENSG00000136828.19_6	RALGPS1	cardiac muscle	2.15890695634095	0.120810249740268	7.29871592730312e-62	1.19074171124394e-56	TRUE
Gene		ENSG00000136840.19_6	ST6GALNAC4	cardiac muscle	1.84334828605402	0.197490163154181	6.9035893497517e-20	1.12627918087589e-14	TRUE
Gene		ENSG00000136842.14_4	TMOD1	cardiac muscle	3.94930046524985	0.101885023215383	1.95133028492877e-198	3.18347828004419e-193	TRUE
Gene		ENSG00000136861.18_5	CDK5RAP2	cardiac muscle	1.01187056355199	0.172721240186475	6.42063737787157e-09	0.00104748846437548	TRUE
Gene		ENSG00000136870.10_7	ZNF189	cardiac muscle	1.24650902243779	0.138022009699155	9.14459818370894e-19	1.49188632608301e-13	TRUE
Gene		ENSG00000136874.11_5	STX17	cardiac muscle	1.4490057855548	0.192547871099252	1.20971037796727e-13	1.97356989903092e-08	TRUE
Gene		ENSG00000136895.19_9	GARNL3	cardiac muscle	1.65872895375153	0.176052706585641	3.2176441960425e-20	5.24939344719158e-15	TRUE
Gene		ENSG00000136897.8_5	MRPL50	cardiac muscle	2.06781961207051	0.119989879748621	3.53747272700339e-58	5.77117450574241e-53	TRUE
Gene		ENSG00000136925.15_5	TSTD2	cardiac muscle	2.4775944145523	0.104699107598176	7.48541801183612e-98	1.22120103612299e-92	TRUE
Gene		ENSG00000136930.13_5	PSMB7	cardiac muscle	1.47303094155825	0.145508628699908	5.92245113560249e-23	9.66212368066733e-18	TRUE
Gene		ENSG00000136935.14_6	GOLGA1	cardiac muscle	1.891417124854	0.198820643647821	1.44580260672083e-20	2.35874020470863e-15	TRUE
Gene		ENSG00000137038.8_8	DMAC1	cardiac muscle	2.33038847017898	0.128808874666462	3.67659468667869e-63	5.99814363563508e-58	TRUE
Gene		ENSG00000137040.10_6	RANBP6	cardiac muscle	1.41894047952671	0.148552132703143	1.02922863608e-20	1.67912476604636e-15	TRUE
Gene		ENSG00000137055.15_7	PLAA	cardiac muscle	1.88075986398252	0.133005735396157	2.27336958544546e-41	3.70886607647914e-36	TRUE
Gene		ENSG00000137073.23_5	UBAP2	cardiac muscle	0.732449416634588	0.128420418312832	1.5629247383517e-08	0.0025498179351365	TRUE
Gene		ENSG00000137094.14_6	DNAJB5	cardiac muscle	1.95284904516421	0.19725033623182	4.55730063059851e-22	7.43496254078363e-17	TRUE
Gene		ENSG00000137100.16_6	DCTN3	cardiac muscle	1.76463996271089	0.191984849226877	2.3468806567313e-19	3.82879497861771e-14	TRUE
Gene		ENSG00000137106.18_5	GRHPR	cardiac muscle	3.15543663020586	0.118333661521435	1.27831375442358e-117	2.08549219151681e-112	TRUE
Gene		ENSG00000137133.11_6	HINT2	cardiac muscle	1.96819352375716	0.143751761161523	4.21250909437231e-39	6.87245583692276e-34	TRUE
Gene		ENSG00000137168.8_5	PPIL1	cardiac muscle	1.82460302806929	0.12467964420602	6.41179379153519e-44	1.04604568632622e-38	TRUE
Gene		ENSG00000137171.15_6	KLC4	cardiac muscle	1.50531797102794	0.186246065467794	1.9041254340606e-15	3.10646639814383e-10	TRUE
Gene		ENSG00000137177.20_6	KIF13A	cardiac muscle	2.67057382849029	0.15473725517994	2.52681645329602e-58	4.12234943456526e-53	TRUE
Gene		ENSG00000137198.10_4	GMPR	cardiac muscle	2.53913926978471	0.12690982132641	1.10901477085346e-74	1.80929105776117e-69	TRUE
Gene		ENSG00000137200.13_4	CMTR1	cardiac muscle	2.09650326262103	0.194983716457905	1.54893380290176e-25	2.52699256340605e-20	TRUE
Gene		ENSG00000137210.14_7	TMEM14B	cardiac muscle	2.56521132897295	0.108892411792625	3.68765407462586e-97	6.01618636350761e-92	TRUE
Gene		ENSG00000137216.19_5	TMEM63B	cardiac muscle	1.54017421496159	0.119315517236016	2.91194858138077e-35	4.75066939360784e-30	TRUE
Gene		ENSG00000137274.13_5	BPHL	cardiac muscle	1.10668895042567	0.160349343982062	9.33447273464728e-12	1.5228632198213e-06	TRUE
Gene		ENSG00000137288.10_7	UQCC2	cardiac muscle	1.02383724391943	0.110133503730746	9.54808864020466e-20	1.55771337311755e-14	TRUE
Gene		ENSG00000137309.20_4	HMGA1	cardiac muscle	0.684589500605656	0.121958086901739	2.59881604995225e-08	0.0042398124565341	TRUE
Gene		ENSG00000137312.15_7	FLOT1	cardiac muscle	1.28285111438658	0.180684728566289	2.42971190664098e-12	3.96392919297036e-07	TRUE
Gene		ENSG00000137364.5_5	TPMT	cardiac muscle	2.14311585783711	0.135848668022463	5.13068322824105e-50	8.37040184588158e-45	TRUE
Gene		ENSG00000137409.19_8	MTCH1	cardiac muscle	0.99916403136343	0.171272914873684	7.40760166951921e-09	0.00120850576677204	TRUE
Gene		ENSG00000137411.18_5	VARS2	cardiac muscle	1.04078363696274	0.193831327414466	9.90867969057788e-08	0.0161654163943964	TRUE
Gene		ENSG00000137413.16_4	TAF8	cardiac muscle	2.19180139499618	0.179504699506677	5.67495447516693e-32	9.25834772896634e-27	TRUE
Gene		ENSG00000137513.10_8	NARS2	cardiac muscle	1.81148641451839	0.126424636433603	2.46569645007705e-42	4.0226358165137e-37	TRUE
Gene		ENSG00000137547.9_7	MRPL15	cardiac muscle	2.49573593981618	0.101161978187399	1.99143184636287e-104	3.24890157143024e-99	TRUE
Gene		ENSG00000137571.11_6	SLCO5A1	cardiac muscle	1.40473201998249	0.154742788118025	6.17008942792968e-19	1.00661306963016e-13	TRUE
Gene		ENSG00000137601.17_8	NEK1	cardiac muscle	1.32712024117002	0.176147793178592	1.13597818366915e-13	1.8532802479652e-08	TRUE
Gene		ENSG00000137692.12_5	DCUN1D5	cardiac muscle	0.841578522671585	0.127123033978151	5.96579916118809e-11	9.7328433835287e-06	TRUE
Gene		ENSG00000137710.17_7	RDX	cardiac muscle	0.963896176034445	0.145734658480394	6.2074234435229e-11	1.0127038902701e-05	TRUE
Gene		ENSG00000137714.3_4	FDX1	cardiac muscle	2.31076423472807	0.129034613699594	4.38573716679885e-62	7.15506704340232e-57	TRUE
Gene		ENSG00000137720.8_7	C11orf1	cardiac muscle	2.292746389284	0.131949786862585	5.3631906517618e-59	8.74972375691027e-54	TRUE
Gene		ENSG00000137760.14_5	ALKBH8	cardiac muscle	1.08352914293455	0.150958109901729	1.42033427928661e-12	2.31719015659935e-07	TRUE
Gene		ENSG00000137764.20_6	MAP2K5	cardiac muscle	1.46490553797741	0.186745272918669	1.15750798870217e-14	1.88840483308827e-09	TRUE
Gene		ENSG00000137802.14_6	MAPKBP1	cardiac muscle	1.1427809930993	0.178915571108846	2.63016194769531e-10	4.29095140794804e-05	TRUE
Gene		ENSG00000137806.9_6	NDUFAF1	cardiac muscle	2.42274953905019	0.13207908880561	1.21376273678014e-64	1.98018107929259e-59	TRUE
Gene		ENSG00000137815.14_3	RTF1	cardiac muscle	0.859508301150779	0.153194602073952	2.63915729006907e-08	0.00430562676931028	TRUE
Gene		ENSG00000137821.11_7	LRRC49	cardiac muscle	2.07587128317665	0.122759540219004	2.46802654023058e-56	4.02643721879378e-51	TRUE
Gene		ENSG00000137822.13_3	TUBGCP4	cardiac muscle	1.4129824751752	0.195785810450205	1.08064599350073e-12	1.76300909963683e-07	TRUE
Gene		ENSG00000137825.11_5	ITPKA	cardiac muscle	0.918944564654345	0.153160170490837	2.79680297788116e-09	0.000456281625023444	TRUE
Gene		ENSG00000137843.12_7	PAK6	cardiac muscle	1.97157322426377	0.118409638274137	7.23896725403398e-55	1.18099407369212e-49	TRUE
Gene		ENSG00000137872.17_7	SEMA6D	cardiac muscle	1.27480180667381	0.147895546804588	2.74422788876577e-17	4.47704314684803e-12	TRUE
Gene		ENSG00000137877.10_5	SPTBN5	cardiac muscle	1.08022193794756	0.186994230493871	1.02888969469714e-08	0.0016785718035167	TRUE
Gene		ENSG00000137878.17_6	GCOM1	cardiac muscle	1.68188002467914	0.107848197994134	4.94856721974933e-49	8.07329050498785e-44	TRUE
Gene		ENSG00000137955.16_5	RABGGTB	cardiac muscle	1.2548808836487	0.192665081948707	1.18552454440454e-10	1.93411216272334e-05	TRUE
Gene		ENSG00000137992.14_4	DBT	cardiac muscle	2.34348989567064	0.154340613750156	8.05511272276601e-47	1.31414331004294e-41	TRUE
Gene		ENSG00000137996.12_3	RTCA	cardiac muscle	1.55303041374875	0.140373953490901	7.36789801205659e-27	1.20202835327896e-21	TRUE
Gene		ENSG00000138029.14_5	HADHB	cardiac muscle	1.93939039004287	0.104635777822854	8.89154650768797e-66	1.45060246345025e-60	TRUE
Gene		ENSG00000138032.21_7	PPM1B	cardiac muscle	1.78407414258083	0.179244254485762	2.81610873095855e-22	4.59431242803502e-17	TRUE
Gene		ENSG00000138035.15_5	PNPT1	cardiac muscle	1.0183087502203	0.187542264125724	7.15395247927659e-08	0.011671244232791	TRUE
Gene		ENSG00000138078.16_6	PREPL	cardiac muscle	1.68365259808505	0.180626876143221	7.70561739605351e-20	1.25712524446175e-14	TRUE
Gene		ENSG00000138079.14_7	SLC3A1	cardiac muscle	1.04439619244696	0.146339223768437	1.88464474648731e-12	3.07468482520926e-07	TRUE
Gene		ENSG00000138085.17_8	ATRAID	cardiac muscle	1.27802827240191	0.189966505190733	2.96235393823643e-11	4.83290270899644e-06	TRUE
Gene		ENSG00000138095.19_5	LRPPRC	cardiac muscle	2.3366931963134	0.115583212524835	5.7216049859553e-76	9.33445523828691e-71	TRUE
Gene		ENSG00000138100.14_3	TRIM54	cardiac muscle	1.66235997217723	0.103617238558603	1.74735771409839e-51	2.85070926908868e-46	TRUE
Gene		ENSG00000138107.13_6	ACTR1A	cardiac muscle	1.18064549155803	0.150649182174374	1.22298824258692e-14	1.995231938486e-09	TRUE
Gene		ENSG00000138138.13_3	ATAD1	cardiac muscle	2.4871945363392	0.107355761233317	1.2275436667042e-94	2.0026638396079e-89	TRUE
Gene		ENSG00000138162.19_6	TACC2	cardiac muscle	2.86960994100406	0.105754797059332	9.57560353686328e-121	1.56220226341802e-115	TRUE
Gene		ENSG00000138175.9_5	ARL3	cardiac muscle	2.27919769068143	0.165722849231795	2.07421665864396e-39	3.3839600255781e-34	TRUE
Gene		ENSG00000138246.17_8	DNAJC13	cardiac muscle	1.2753531412368	0.181214544612625	3.71824455855321e-12	6.06609290260605e-07	TRUE
Gene		ENSG00000138279.16_7	ANXA7	cardiac muscle	0.938866198209343	0.136567160339948	1.11826279308098e-11	1.82437865114403e-06	TRUE
Gene		ENSG00000138303.18_8	ASCC1	cardiac muscle	2.35849820938418	0.134849622441587	1.18142594046411e-59	1.92742553631077e-54	TRUE
Gene		ENSG00000138347.15_2	MYPN	cardiac muscle	1.41546220620022	0.103333137817689	3.91174623535081e-39	6.38177927820073e-34	TRUE
Gene		ENSG00000138380.18_7	CARF	cardiac muscle	1.50321233979602	0.168525192748415	2.32626716810308e-18	3.79516530873009e-13	TRUE
Gene		ENSG00000138382.15_7	METTL5	cardiac muscle	2.01271743545166	0.190327989096622	8.51006176824064e-25	1.38836551711785e-19	TRUE
Gene		ENSG00000138399.18_7	FASTKD1	cardiac muscle	1.84790712715987	0.122116533481533	1.51706330255101e-46	2.47499775431382e-41	TRUE
Gene		ENSG00000138400.13_5	MDH1B	cardiac muscle	1.38036088837414	0.157615967950776	8.89223527620742e-18	1.45071483190158e-12	TRUE
Gene		ENSG00000138411.13_7	HECW2	cardiac muscle	1.12136019007244	0.145599135851865	3.34160356087975e-14	5.45162571336166e-09	TRUE
Gene		ENSG00000138430.16_5	OLA1	cardiac muscle	2.01000084203965	0.117615259322472	2.34627599874677e-57	3.82780851539543e-52	TRUE
Gene		ENSG00000138442.10_4	WDR12	cardiac muscle	2.15563437683491	0.147453025946592	7.69648187557104e-44	1.25563483910816e-38	TRUE
Gene		ENSG00000138443.16_6	ABI2	cardiac muscle	1.21046700309089	0.132424221948316	3.61670774687156e-19	5.90044168655614e-14	TRUE
Gene		ENSG00000138448.12_5	ITGAV	cardiac muscle	0.802778762589414	0.146359971130063	5.29228533780758e-08	0.0086340459915128	TRUE
Gene		ENSG00000138463.9_4	SLC49A4	cardiac muscle	1.36382520347683	0.169194683393378	2.24944855158616e-15	3.66984034499972e-10	TRUE
Gene		ENSG00000138472.11_5	GUCA1C	cardiac muscle	0.926428362434324	0.163459995199718	1.91524696361636e-08	0.00312461050632227	TRUE
Gene		ENSG00000138495.6_5	COX17	cardiac muscle	2.56517097829956	0.112686296815991	4.92425110382604e-92	8.03362022082595e-87	TRUE
Gene		ENSG00000138622.4_6	HCN4	cardiac muscle	1.56347314374781	0.0832039254902978	2.64179136674545e-67	4.3099241073632e-62	TRUE
Gene		ENSG00000138629.16_7	UBL7	cardiac muscle	1.83562487912212	0.138803284940087	8.55673851473024e-37	1.39598054824715e-31	TRUE
Gene		ENSG00000138641.18_9	HERC3	cardiac muscle	3.64573251015908	0.156285918016086	1.14102742025759e-95	1.86151777450504e-90	TRUE
Gene		ENSG00000138642.15_4	HERC6	cardiac muscle	1.5342982790282	0.171679008149734	2.01512436223294e-18	3.28755448952131e-13	TRUE
Gene		ENSG00000138663.9_5	COPS4	cardiac muscle	2.90239977666436	0.134062535791329	6.30875597705101e-85	1.02923568512001e-79	TRUE
Gene		ENSG00000138678.11_4	GPAT3	cardiac muscle	2.06733682927382	0.130425405809726	1.99667338780762e-50	3.25745283180486e-45	TRUE
Gene		ENSG00000138688.15_4	KIAA1109	cardiac muscle	1.20758752674559	0.166026322010165	7.27910309572345e-13	1.18754199544871e-07	TRUE
Gene		ENSG00000138757.14_4	G3BP2	cardiac muscle	1.0166783747263	0.134252730495217	8.57824896652562e-14	1.39948984939486e-08	TRUE
Gene		ENSG00000138768.14_5	USO1	cardiac muscle	1.20345676096538	0.185928737020561	1.53480387072493e-10	2.50394042685548e-05	TRUE
Gene		ENSG00000138769.11_5	CDKL2	cardiac muscle	0.930613602774213	0.133177621120458	5.22573225696363e-12	8.52546863330075e-07	TRUE
Gene		ENSG00000138771.16_6	SHROOM3	cardiac muscle	0.85426105687182	0.130546372696399	9.75822257831207e-11	1.59199546431614e-05	TRUE
Gene		ENSG00000138777.20_8	PPA2	cardiac muscle	2.71719223629236	0.135898353355249	1.3353550711e-74	2.17855167719538e-69	TRUE
Gene		ENSG00000138785.15_9	INTS12	cardiac muscle	2.01721095585218	0.168728894926328	8.36836511340464e-31	1.36524855806129e-25	TRUE
Gene		ENSG00000138796.17_3	HADH	cardiac muscle	3.70567074814913	0.127515093941517	1.20965960777054e-133	1.97348707050117e-128	TRUE
Gene		ENSG00000138798.13_6	EGF	cardiac muscle	1.45521458096863	0.124654692581626	1.55464836712216e-29	2.53631553205778e-24	TRUE
Gene		ENSG00000138823.13_4	MTTP	cardiac muscle	1.3778089664108	0.163950040212465	1.54851668558516e-16	2.52631206153105e-11	TRUE
Gene		ENSG00000138829.12_8	FBN2	cardiac muscle	1.17103691186853	0.126705032405352	1.52070783740676e-19	2.48094359425888e-14	TRUE
Gene		ENSG00000138867.16_6	GUCD1	cardiac muscle	0.996485672117496	0.107600339241309	1.29436978234936e-19	2.11168663771604e-14	TRUE
Gene		ENSG00000139044.12_6	B4GALNT3	cardiac muscle	2.94373782257935	0.131596439604627	1.66313969365135e-89	2.71331262181056e-84	TRUE
Gene		ENSG00000139116.18_6	KIF21A	cardiac muscle	2.33618721084709	0.116609576641546	7.58615817056341e-75	1.2376361885784e-69	TRUE
Gene		ENSG00000139160.13_7	ETFBKMT	cardiac muscle	2.26089060801201	0.192263160706396	6.43975214452624e-30	1.05060692386659e-24	TRUE
Gene		ENSG00000139168.8_8	ZCRB1	cardiac muscle	2.33354139408816	0.19184181945411	9.28856733655214e-32	1.51537402955446e-26	TRUE
Gene		ENSG00000139173.10_6	TMEM117	cardiac muscle	1.64856397534175	0.136655821038303	2.68179860250186e-31	4.37519351206563e-26	TRUE
Gene		ENSG00000139174.12_8	PRICKLE1	cardiac muscle	0.64190422185639	0.123408227843368	2.41788855554545e-07	0.0394464010505907	TRUE
Gene		ENSG00000139180.11_7	NDUFA9	cardiac muscle	2.15112112204727	0.110893662402477	5.82034392435359e-71	9.49554189194742e-66	TRUE
Gene		ENSG00000139187.10_5	KLRG1	cardiac muscle	2.00297092608738	0.142950319799019	1.02867460833316e-40	1.67822090301905e-35	TRUE
Gene		ENSG00000139266.6_5	MARCHF9	cardiac muscle	0.932056997636398	0.174807488211227	1.21254643764247e-07	0.0197819676022743	TRUE
Gene		ENSG00000139291.14_6	TMEM19	cardiac muscle	1.49169018153777	0.164019588051998	5.35522301545787e-19	8.73672503633859e-14	TRUE
Gene		ENSG00000139405.16_6	RITA1	cardiac muscle	2.14558305065051	0.167268912872967	7.14030339743586e-35	1.16489765747128e-29	TRUE
Gene		ENSG00000139428.12_5	MMAB	cardiac muscle	1.62202537222183	0.157003508836053	8.5610221495847e-24	1.39667939757185e-18	TRUE
Gene		ENSG00000139438.6_7	FAM222A	cardiac muscle	1.58476812675499	0.12553930454964	6.62901125707486e-34	1.08148341252422e-28	TRUE
Gene		ENSG00000139517.9_6	LNX2	cardiac muscle	1.54244894327484	0.139894157212962	1.06910310018817e-26	1.74417756177099e-21	TRUE
Gene		ENSG00000139531.13_6	SUOX	cardiac muscle	2.76710843277449	0.154200576467993	2.67318264434165e-62	4.36113709328474e-57	TRUE
Gene		ENSG00000139684.15_6	ESD	cardiac muscle	1.58642248864523	0.136932187043237	3.85648337942452e-29	6.29162124452834e-24	TRUE
Gene		ENSG00000139725.8_6	RHOF	cardiac muscle	1.6381164428633	0.174322987632119	3.99175708774608e-20	6.51231218323246e-15	TRUE
Gene		ENSG00000139737.22_8	SLAIN1	cardiac muscle	1.4519420222248	0.154999256591546	5.16265432949743e-20	8.42256077931529e-15	TRUE
Gene		ENSG00000139842.15_4	CUL4A	cardiac muscle	2.50985993987496	0.149333497924807	9.45922844456386e-56	1.54321636535993e-50	TRUE
Gene		ENSG00000139914.6_4	FITM1	cardiac muscle	1.86508323175997	0.115210044040966	2.75064607584409e-52	4.48751403397508e-47	TRUE
Gene		ENSG00000139977.14_7	NAA30	cardiac muscle	1.74152848807101	0.134366499368465	1.62581451760419e-35	2.65241883660018e-30	TRUE
Gene		ENSG00000139990.18_6	DCAF5	cardiac muscle	1.24744703949879	0.146922302826966	7.76088050222471e-17	1.26614108865495e-11	TRUE
Gene		ENSG00000140043.11_4	PTGR2	cardiac muscle	2.53530268137698	0.107102260741865	6.65647628624556e-98	1.08596416724325e-92	TRUE
Gene		ENSG00000140057.9_4	AK7	cardiac muscle	0.768550375151141	0.142300862617165	8.36649998458299e-08	0.0136494427348481	TRUE
Gene		ENSG00000140153.17_7	WDR20	cardiac muscle	1.11807414150117	0.154914178655652	1.07766136277703e-12	1.75813985368896e-07	TRUE
Gene		ENSG00000140199.12_7	SLC12A6	cardiac muscle	1.09230705770111	0.175532701965557	7.28979630999699e-10	0.000118928652919815	TRUE
Gene		ENSG00000140263.15_4	SORD	cardiac muscle	1.61011155701453	0.134566659294014	7.54999470510532e-31	1.2317363361697e-25	TRUE
Gene		ENSG00000140299.13_7	BNIP2	cardiac muscle	1.64519412455737	0.181143937913939	5.94482940465779e-19	9.69863248393491e-14	TRUE
Gene		ENSG00000140319.11_5	SRP14	cardiac muscle	1.32893247950625	0.155291915814971	4.52757050807275e-17	7.38645962969021e-12	TRUE
Gene		ENSG00000140350.15_6	ANP32A	cardiac muscle	1.44049955950973	0.116725609319585	1.40689832701139e-32	2.29527020661946e-27	TRUE
Gene		ENSG00000140374.16_7	ETFA	cardiac muscle	2.42013073659489	0.11705380855921	8.21110042308807e-79	1.33959176742428e-73	TRUE
Gene		ENSG00000140382.15_7	HMG20A	cardiac muscle	0.740284038997723	0.136399629281969	7.24940699465763e-08	0.0118269725473642	TRUE
Gene		ENSG00000140386.13_8	SCAPER	cardiac muscle	3.10276157174829	0.144128679267788	3.71796372833033e-84	6.06563474494723e-79	TRUE
Gene		ENSG00000140396.13_7	NCOA2	cardiac muscle	1.89375511155818	0.157055975843681	2.85043929957403e-31	4.65032069089706e-26	TRUE
Gene		ENSG00000140403.12_4	DNAJA4	cardiac muscle	1.11774854777182	0.0986524262632726	5.14987018997403e-28	8.40170422273123e-23	TRUE
Gene		ENSG00000140416.23_9	TPM1	cardiac muscle	1.73594344465481	0.109163532084097	1.04240891482945e-50	1.70062760000936e-45	TRUE
Gene		ENSG00000140459.18_6	CYP11A1	cardiac muscle	1.24204547320033	0.145162024318842	4.57785051700654e-17	7.46848844746515e-12	TRUE
Gene		ENSG00000140474.14_6	ULK3	cardiac muscle	0.884407664850176	0.144583156164496	1.3879086479249e-09	0.00022642896845706	TRUE
Gene		ENSG00000140506.17_5	LMAN1L	cardiac muscle	1.05766060064512	0.114822197242998	1.98247454784565e-19	3.23428827633731e-14	TRUE
Gene		ENSG00000140543.14_6	DET1	cardiac muscle	1.76517096502588	0.142522623198128	8.74659350103531e-33	1.4269542501329e-27	TRUE
Gene		ENSG00000140598.15_8	EFL1	cardiac muscle	1.87846750397697	0.141715081813108	6.06432191483688e-37	9.89357734474148e-32	TRUE
Gene		ENSG00000140632.17_6	GLYR1	cardiac muscle	1.1571764912134	0.174158741610281	5.10041117684499e-11	8.32101481035199e-06	TRUE
Gene		ENSG00000140694.17_7	PARN	cardiac muscle	0.923262987769594	0.156776657045623	5.37138675670246e-09	0.000876309521035466	TRUE
Gene		ENSG00000140718.21_5	FTO	cardiac muscle	1.46405834513337	0.129439707738069	6.26190035814198e-28	1.02159147202872e-22	TRUE
Gene		ENSG00000140740.11_4	UQCRC2	cardiac muscle	2.48608201586706	0.106161103382412	2.95117159278119e-96	4.81465938332695e-91	TRUE
Gene		ENSG00000140795.13_5	MYLK3	cardiac muscle	2.17904801344196	0.106911577932543	5.45138989321291e-77	8.89361552738327e-72	TRUE
Gene		ENSG00000140876.11_6	NUDT7	cardiac muscle	2.49082506026536	0.140681600074443	6.65879502858741e-61	1.08634245614386e-55	TRUE
Gene		ENSG00000140905.11_7	GCSH	cardiac muscle	1.64796901210934	0.177852856623944	1.24072709091363e-19	2.02417180520013e-14	TRUE
Gene		ENSG00000140939.14_6	NOL3	cardiac muscle	1.6640636812314	0.118815687177154	1.10644425398125e-40	1.80509741371517e-35	TRUE
Gene		ENSG00000140945.17_6	CDH13	cardiac muscle	1.19828117039892	0.122318846383838	1.16585328400042e-21	1.90201968164965e-16	TRUE
Gene		ENSG00000140986.8_6	RPL3L	cardiac muscle	1.23131828349434	0.115217000715994	2.90784294622369e-25	4.74397129618718e-20	TRUE
Gene		ENSG00000140990.15_6	NDUFB10	cardiac muscle	2.23196328176648	0.106044009288621	3.89664413115041e-81	6.35714110132403e-76	TRUE
Gene		ENSG00000140992.19_6	PDPK1	cardiac muscle	1.53700067361271	0.177765169367571	2.21088080171211e-17	3.6069193751452e-12	TRUE
Gene		ENSG00000140993.11_5	TIGD7	cardiac muscle	2.00779843617824	0.192931149161308	4.20098162481001e-24	6.85364946198004e-19	TRUE
Gene		ENSG00000141013.17_5	GAS8	cardiac muscle	1.31320055599499	0.13213088077096	3.21874058677369e-22	5.25118214288607e-17	TRUE
Gene		ENSG00000141026.6_4	MED9	cardiac muscle	1.9706955412107	0.1053388911951	8.24108285522365e-67	1.34448322133261e-61	TRUE
Gene		ENSG00000141030.13_6	COPS3	cardiac muscle	1.28027707084422	0.119345704019101	1.96725138704025e-25	3.20945260287295e-20	TRUE
Gene		ENSG00000141034.10_5	GID4	cardiac muscle	2.36031482915707	0.190259976478304	7.01381798129896e-33	1.14426232074104e-27	TRUE
Gene		ENSG00000141040.15_6	ZNF287	cardiac muscle	1.74142549822007	0.148237744444738	7.27864702601944e-30	1.18746759041292e-24	TRUE
Gene		ENSG00000141052.17_3	MYOCD	cardiac muscle	2.02069792996651	0.12670893372283	5.87751513331425e-51	9.5888132890942e-46	TRUE
Gene		ENSG00000141161.11_4	UNC45B	cardiac muscle	2.14012660000797	0.0959268803993969	3.98976993885966e-89	6.5090702690532e-84	TRUE
Gene		ENSG00000141179.14_4	PCTP	cardiac muscle	1.11749256609121	0.141342220559292	7.2716082087543e-15	1.18631924960901e-09	TRUE
Gene		ENSG00000141198.16_9	TOM1L1	cardiac muscle	0.965099046390151	0.134391719639141	1.38569138688558e-12	2.26067235622061e-07	TRUE
Gene		ENSG00000141219.15_8	C17orf80	cardiac muscle	2.149307474066	0.144098138371713	2.14070749465313e-45	3.4924358350769e-40	TRUE
Gene		ENSG00000141232.5_6	TOB1	cardiac muscle	1.92821497107968	0.19417311729189	3.46937577157978e-22	5.66007840878612e-17	TRUE
Gene		ENSG00000141295.14_7	SCRN2	cardiac muscle	1.66616928538447	0.198064070121818	1.44817179148006e-16	2.36260538749223e-11	TRUE
Gene		ENSG00000141298.19_7	SSH2	cardiac muscle	1.94601225592041	0.118442339719208	1.24647253492031e-53	2.03354515237039e-48	TRUE
Gene		ENSG00000141337.12_6	ARSG	cardiac muscle	1.16518690600481	0.15708580888407	2.62590245394501e-13	4.28400229946405e-08	TRUE
Gene		ENSG00000141367.12_6	CLTC	cardiac muscle	0.740776469819696	0.122094046838064	1.87136700946438e-09	0.000305302299392057	TRUE
Gene		ENSG00000141376.22_8	BCAS3	cardiac muscle	1.4784785246337	0.172808417856075	4.6028725917892e-17	7.50931046114857e-12	TRUE
Gene		ENSG00000141385.10_5	AFG3L2	cardiac muscle	2.38053080295364	0.106752088833899	4.64658211171476e-89	7.58061992033593e-84	TRUE
Gene		ENSG00000141428.17_6	C18orf21	cardiac muscle	1.43201073386605	0.157472036903909	5.3934339945871e-19	8.79906395612918e-14	TRUE
Gene		ENSG00000141431.12_9	ASXL3	cardiac muscle	1.11339253532163	0.144869443745492	3.76518749418404e-14	6.14267748551161e-09	TRUE
Gene		ENSG00000141441.16_6	GAREM1	cardiac muscle	1.68141991768711	0.174159281456148	4.14655307792187e-21	6.76485255344486e-16	TRUE
Gene		ENSG00000141447.18_6	OSBPL1A	cardiac muscle	1.69900663784233	0.161340951534047	1.30040028584886e-24	2.12152504234526e-19	TRUE
Gene		ENSG00000141448.10_5	GATA6	cardiac muscle	1.54451258846	0.174818419727303	4.70627169163126e-18	7.6779998885949e-13	TRUE
Gene		ENSG00000141449.14_6	GREB1L	cardiac muscle	1.00535021908587	0.178903609994835	2.51027615988229e-08	0.00409536493827836	TRUE
Gene		ENSG00000141504.12_4	SAT2	cardiac muscle	1.85320970652648	0.172097948021692	1.32478369847194e-25	2.16130511703506e-20	TRUE
Gene		ENSG00000141540.11_4	TTYH2	cardiac muscle	1.14585186978721	0.131013593615177	9.78797410324526e-18	1.59684924709984e-12	TRUE
Gene		ENSG00000141542.11_5	RAB40B	cardiac muscle	1.86793998428806	0.162984877110419	1.37430527949217e-28	2.24209660517471e-23	TRUE
Gene		ENSG00000141552.17_6	ANAPC11	cardiac muscle	1.34705302828776	0.158910429672935	8.6605722152477e-17	1.41292039348437e-11	TRUE
Gene		ENSG00000141562.18_7	NARF	cardiac muscle	1.05570004565549	0.154102345169628	1.31355256156334e-11	2.1429821910369e-06	TRUE
Gene		ENSG00000141576.16_7	RNF157	cardiac muscle	1.43773284658689	0.147441561856745	1.74893900777666e-21	2.85328905484715e-16	TRUE
Gene		ENSG00000141582.15_8	CBX4	cardiac muscle	1.72943288822551	0.137013148263024	6.72313089984207e-34	1.09683846752383e-28	TRUE
Gene		ENSG00000141622.14_5	RNF165	cardiac muscle	1.09420789486326	0.12748178033325	3.682686419115e-17	6.00808193160098e-12	TRUE
Gene		ENSG00000141639.12_5	MAPK4	cardiac muscle	1.99582688406715	0.137667705047928	3.30608439715959e-43	5.39367832890204e-38	TRUE
Gene		ENSG00000141736.13_6	ERBB2	cardiac muscle	1.93580950216303	0.140589947326118	1.72184845274328e-39	2.8090924397435e-34	TRUE
Gene		ENSG00000141744.4_4	PNMT	cardiac muscle	2.12291707936486	0.158945809501208	1.9385447207918e-37	3.16261939928857e-32	TRUE
Gene		ENSG00000141854.9_6	MISP3	cardiac muscle	1.53416223558234	0.160348042022926	8.94545890226209e-21	1.45939794715065e-15	TRUE
Gene		ENSG00000141905.19_7	NFIC	cardiac muscle	1.65032920174998	0.150225881954575	1.58810956473554e-26	2.59090546829215e-21	TRUE
Gene		ENSG00000141965.5_4	FEM1A	cardiac muscle	1.80961262342693	0.115180203001352	1.15496244345068e-49	1.88425192874318e-44	TRUE
Gene		ENSG00000142082.15_8	SIRT3	cardiac muscle	2.8503396985445	0.137571252099345	4.39268047122957e-79	7.16639462798277e-74	TRUE
Gene		ENSG00000142168.15_3	SOD1	cardiac muscle	2.62051791778829	0.140176607316845	9.95399705100151e-67	1.62393489488859e-61	TRUE
Gene		ENSG00000142252.11_5	GEMIN7	cardiac muscle	0.744243671905629	0.136062193132515	5.74808596789781e-08	0.0093776573714672	TRUE
Gene		ENSG00000142444.7_6	TIMM29	cardiac muscle	1.13217000757399	0.160207122820879	3.04755866527912e-12	4.97190910888297e-07	TRUE
Gene		ENSG00000142459.8_7	EVI5L	cardiac muscle	1.82597951785183	0.166123521680496	1.49640204367723e-26	2.44129015013678e-21	TRUE
Gene		ENSG00000142494.13_5	SLC47A1	cardiac muscle	0.984061086835099	0.186690719760444	1.67608777167921e-07	0.0273443663422833	TRUE
Gene		ENSG00000142507.10_4	PSMB6	cardiac muscle	1.58570653774975	0.145232930751495	3.07345742803825e-26	5.01416138639872e-21	TRUE
Gene		ENSG00000142530.11_7	FAM71E1	cardiac muscle	1.16749442991765	0.118888066451208	9.41480049087579e-22	1.53596821128344e-16	TRUE
Gene		ENSG00000142611.17_5	PRDM16	cardiac muscle	1.07497119210843	0.140295294417948	4.46781117344012e-14	7.28896586079715e-09	TRUE
Gene		ENSG00000142655.13_4	PEX14	cardiac muscle	1.78116146884681	0.158153708378603	1.01914129275761e-27	1.66266787065648e-22	TRUE
Gene		ENSG00000142661.19_5	MYOM3	cardiac muscle	1.58206647218953	0.116645276603881	1.84172766255202e-38	3.00466817779387e-33	TRUE
Gene		ENSG00000142687.18_6	KIAA0319L	cardiac muscle	2.00316785230661	0.125935957347565	9.90877850653361e-51	1.61655776066992e-45	TRUE
Gene		ENSG00000142784.16_5	WDTC1	cardiac muscle	2.38135663247883	0.13573738804067	5.7568092460134e-60	9.3918888763161e-55	TRUE
Gene		ENSG00000142864.14_6	SERBP1	cardiac muscle	0.710318627105695	0.121648717612853	7.18185367926093e-09	0.00117167633664935	TRUE
Gene		ENSG00000142875.19_6	PRKACB	cardiac muscle	1.07091360657386	0.125850821937163	6.67231077412611e-17	1.08854746893403e-11	TRUE
Gene		ENSG00000143028.9_4	SYPL2	cardiac muscle	2.85125179243399	0.157877614604025	5.66255748635177e-63	9.23812278553373e-58	TRUE
Gene		ENSG00000143061.18_6	IGSF3	cardiac muscle	0.727609201721368	0.0990550347185424	4.38107014269137e-13	7.14745307359241e-08	TRUE
Gene		ENSG00000143126.8_4	CELSR2	cardiac muscle	1.6011407996405	0.14538112990164	1.20844267647083e-26	1.97150172010157e-21	TRUE
Gene		ENSG00000143149.12_4	ALDH9A1	cardiac muscle	2.37379441083744	0.173306388912296	3.95478557946621e-39	6.45199538576435e-34	TRUE
Gene		ENSG00000143153.13_6	ATP1B1	cardiac muscle	2.17954938806372	0.109200725293723	2.19603696786416e-74	3.58270255085231e-69	TRUE
Gene		ENSG00000143155.13_4	TIPRL	cardiac muscle	1.26481518421117	0.141780914882864	2.3049353170413e-18	3.76036367363386e-13	TRUE
Gene		ENSG00000143158.11_5	MPC2	cardiac muscle	3.15873876431387	0.115407977723628	2.55919513268863e-122	4.17517330727354e-117	TRUE
Gene		ENSG00000143164.15_4	DCAF6	cardiac muscle	3.38148923115992	0.101863667021957	1.90260793440673e-161	3.10399068850852e-156	TRUE
Gene		ENSG00000143171.13_5	RXRG	cardiac muscle	1.40189911162146	0.126714286084048	7.37207502102623e-27	1.2027098072303e-21	TRUE
Gene		ENSG00000143194.13_5	MAEL	cardiac muscle	1.82929099419094	0.115976554632095	5.31591921787626e-50	8.67260324881205e-45	TRUE
Gene		ENSG00000143195.13_7	ILDR2	cardiac muscle	1.1514333905897	0.106677052145708	1.03665946616247e-25	1.6912477194761e-20	TRUE
Gene		ENSG00000143198.13_4	MGST3	cardiac muscle	3.87503475817903	0.124325200424616	8.09331888504555e-148	1.32037641618187e-142	TRUE
Gene		ENSG00000143252.15_3	SDHC	cardiac muscle	2.47994397125643	0.146566729398121	2.16062706202954e-56	3.52493341407747e-51	TRUE
Gene		ENSG00000143257.12_5	NR1I3	cardiac muscle	1.18534599766771	0.108293724708348	2.35227257148302e-26	3.83759156402026e-21	TRUE
Gene		ENSG00000143314.12_6	MRPL24	cardiac muscle	1.44411944525576	0.159931214588742	9.26905851226487e-19	1.51219128192494e-13	TRUE
Gene		ENSG00000143318.13_4	CASQ1	cardiac muscle	2.49699738386454	0.138267479702632	5.71683091389361e-63	9.32666662616259e-58	TRUE
Gene		ENSG00000143324.14_5	XPR1	cardiac muscle	1.43929365864506	0.154016207422782	6.26544559117745e-20	1.02216985552705e-14	TRUE
Gene		ENSG00000143353.12_4	LYPLAL1	cardiac muscle	2.672868847777	0.153619480278301	3.93340903746403e-59	6.41712084008032e-54	TRUE
Gene		ENSG00000143363.17_7	PRUNE1	cardiac muscle	2.99162290622174	0.109231464147827	1.94841892833197e-122	3.17872857643791e-117	TRUE
Gene		ENSG00000143365.19_7	RORC	cardiac muscle	1.13022306042906	0.121044984876076	6.70685789340279e-20	1.0941836241613e-14	TRUE
Gene		ENSG00000143374.17_5	TARS2	cardiac muscle	2.41238391802705	0.12876067765872	5.6656004969405e-67	9.24308727472861e-62	TRUE
Gene		ENSG00000143409.15_8	MINDY1	cardiac muscle	2.81799098478885	0.121486564933123	8.0776822469743e-95	1.31782539250038e-89	TRUE
Gene		ENSG00000143434.15_6	SEMA6C	cardiac muscle	0.618546464465839	0.107639517529919	1.22389239145068e-08	0.0019967070031083	TRUE
Gene		ENSG00000143479.17_6	DYRK3	cardiac muscle	1.43826468301355	0.128610475309364	2.24735565240641e-27	3.66642590556191e-22	TRUE
Gene		ENSG00000143499.14_4	SMYD2	cardiac muscle	1.26152434268087	0.14041483488043	1.35702560514595e-18	2.21390585325931e-13	TRUE
Gene		ENSG00000143502.15_7	SUSD4	cardiac muscle	1.01009874793837	0.125678341289568	2.6928307302103e-15	4.39319176649429e-10	TRUE
Gene		ENSG00000143553.11_4	SNAPIN	cardiac muscle	2.63033719665559	0.165666189662883	1.42738044899354e-50	2.32868555970602e-45	TRUE
Gene		ENSG00000143575.15_8	HAX1	cardiac muscle	1.34454170104403	0.135377930044027	3.4263166662742e-22	5.58983006202638e-17	TRUE
Gene		ENSG00000143612.20_5	C1orf43	cardiac muscle	2.39595789027181	0.146944721131429	6.19321974885404e-53	1.01038664270704e-47	TRUE
Gene		ENSG00000143632.14_4	ACTA1	cardiac muscle	0.78756704998376	0.128685009119892	1.36162207034661e-09	0.000222140471044627	TRUE
Gene		ENSG00000143653.10_4	SCCPDH	cardiac muscle	1.75703151552402	0.116047981483746	1.37128273060764e-46	2.23716549802253e-41	TRUE
Gene		ENSG00000143727.16_4	ACP1	cardiac muscle	0.967367648458489	0.141572910345757	1.47724453907605e-11	2.41003583083023e-06	TRUE
Gene		ENSG00000143740.14_6	SNAP47	cardiac muscle	1.12521726066339	0.135732928522503	3.80340050635197e-16	6.20501972208286e-11	TRUE
Gene		ENSG00000143799.13_5	PARP1	cardiac muscle	1.99204300581184	0.121596700931184	2.30021678461871e-53	3.75266567109835e-48	TRUE
Gene		ENSG00000143801.17_8	PSEN2	cardiac muscle	2.51308385924347	0.167650589132122	8.64874173455068e-46	1.41099032154154e-40	TRUE
Gene		ENSG00000143811.19_6	PYCR2	cardiac muscle	1.15553887732865	0.148071511462872	1.56624147755105e-14	2.55522899613589e-09	TRUE
Gene		ENSG00000143847.15_4	PPFIA4	cardiac muscle	2.7704618484619	0.140777792669086	1.12644729249336e-72	1.83773117086537e-67	TRUE
Gene		ENSG00000143850.16_9	PLEKHA6	cardiac muscle	0.911236159926219	0.143088346503678	2.96091701868655e-10	4.83055846096599e-05	TRUE
Gene		ENSG00000143891.17_6	GALM	cardiac muscle	2.11638257854938	0.17587865146762	3.69492757224623e-31	6.02805263846539e-26	TRUE
Gene		ENSG00000143919.15_5	CAMKMT	cardiac muscle	1.06029115004117	0.199286544680944	1.28919689534506e-07	0.0210324738294174	TRUE
Gene		ENSG00000143951.16_6	WDPCP	cardiac muscle	1.01709838447008	0.172027499201483	4.68478200360153e-09	0.000764294075195568	TRUE
Gene		ENSG00000143970.17_6	ASXL2	cardiac muscle	1.19567599287348	0.141055689132185	8.67326462412953e-17	1.41499108383899e-11	TRUE
Gene		ENSG00000143994.14_5	ABHD1	cardiac muscle	1.69019144295248	0.137321225143523	1.99457313855407e-32	3.25402640116265e-27	TRUE
Gene		ENSG00000144021.3_4	CIAO1	cardiac muscle	2.2370733554242	0.163592108335548	5.11740256322585e-39	8.34873523774918e-34	TRUE
Gene		ENSG00000144029.12_6	MRPS5	cardiac muscle	2.0505332129738	0.123207771175826	7.98368290599003e-55	1.30248996401484e-49	TRUE
Gene		ENSG00000144034.16_5	TPRKB	cardiac muscle	1.00839250436554	0.180338212233284	2.93290946811513e-08	0.00478486582266175	TRUE
Gene		ENSG00000144036.16_7	EXOC6B	cardiac muscle	2.23147509567952	0.11565367978416	2.46879464194641e-70	4.02769033065705e-65	TRUE
Gene		ENSG00000144115.17_6	THNSL2	cardiac muscle	1.21839228346771	0.169524409769923	1.33024111251817e-12	2.17020856060664e-07	TRUE
Gene		ENSG00000144120.13_6	TMEM177	cardiac muscle	1.60137143679422	0.151235452895022	7.47253008245979e-25	1.21909844777282e-19	TRUE
Gene		ENSG00000144161.13_5	ZC3H8	cardiac muscle	2.20094161851036	0.150904609265557	1.15931534666148e-43	1.8913534291574e-38	TRUE
Gene		ENSG00000144199.12_4	FAHD2B	cardiac muscle	3.26793637496031	0.137086027568171	5.47635743594435e-99	8.93434857529705e-94	TRUE
Gene		ENSG00000144283.21_6	PKP4	cardiac muscle	0.888245129208212	0.169810758224047	2.07310362534526e-07	0.0338214417853327	TRUE
Gene		ENSG00000144306.15_6	SCRN3	cardiac muscle	2.39025785315794	0.14489825462913	5.32235989292769e-54	8.68311082371795e-49	TRUE
Gene		ENSG00000144320.14_7	LNPK	cardiac muscle	1.39920409226553	0.137206722908873	2.97231032447211e-23	4.84914595575678e-18	TRUE
Gene		ENSG00000144331.20_7	ZNF385B	cardiac muscle	1.17360605652406	0.183876134030449	2.70834548571148e-10	4.41850315920914e-05	TRUE
Gene		ENSG00000144357.17_5	UBR3	cardiac muscle	3.39768829663846	0.122478325437989	8.48162294074335e-125	1.38372589304463e-119	TRUE
Gene		ENSG00000144362.12_5	PHOSPHO2	cardiac muscle	1.28292808875192	0.166236900609925	2.97452904775544e-14	4.85276566967014e-09	TRUE
Gene		ENSG00000144401.14_4	METTL21A	cardiac muscle	0.762556315087657	0.135697745861694	2.51009132516982e-08	0.00409506339153505	TRUE
Gene		ENSG00000144451.19_4	SPAG16	cardiac muscle	2.97218400491122	0.166690530864988	1.24392678816367e-61	2.02939191928174e-56	TRUE
Gene		ENSG00000144596.13_6	GRIP2	cardiac muscle	0.91881672020471	0.131779456941277	5.79949808027789e-12	9.46153314808856e-07	TRUE
Gene		ENSG00000144635.9_5	DYNC1LI1	cardiac muscle	2.54376505637254	0.145211983529282	8.16600128100179e-60	1.33223411298776e-54	TRUE
Gene		ENSG00000144647.6_5	POMGNT2	cardiac muscle	1.22627734293043	0.165889368233184	3.14654806382082e-13	5.13340437323984e-08	TRUE
Gene		ENSG00000144668.12_5	ITGA9	cardiac muscle	1.01572662005965	0.1899042234984	1.10866975958859e-07	0.0180872819258321	TRUE
Gene		ENSG00000144674.16_7	GOLGA4	cardiac muscle	1.34634188293771	0.117755527088134	1.81569632108513e-28	2.96219960607113e-23	TRUE
Gene		ENSG00000144711.16_8	IQSEC1	cardiac muscle	1.33211843285949	0.166839839188302	4.02566158863046e-15	6.56762534215528e-10	TRUE
Gene		ENSG00000144712.12_8	CAND2	cardiac muscle	3.20187768601405	0.119405409931478	1.28969673946596e-118	2.10406284863435e-113	TRUE
Gene		ENSG00000144736.14_5	SHQ1	cardiac muscle	1.04184532308894	0.152627109420153	1.54673958621167e-11	2.52341283052917e-06	TRUE
Gene		ENSG00000144741.17_3	SLC25A26	cardiac muscle	1.93885868915363	0.163691060707802	2.6583302084842e-30	4.33690623532946e-25	TRUE
Gene		ENSG00000144744.17_5	UBA3	cardiac muscle	2.23971539150618	0.131333143273813	3.76125736608143e-57	6.13626571731989e-52	TRUE
Gene		ENSG00000144746.7_4	ARL6IP5	cardiac muscle	2.86827788355793	0.156330772197117	1.14440916836725e-64	1.86703489364107e-59	TRUE
Gene		ENSG00000144749.13_4	LRIG1	cardiac muscle	2.67053759907335	0.163946775973893	7.61265328754834e-53	1.24195870794379e-47	TRUE
Gene		ENSG00000144791.10_5	LIMD1	cardiac muscle	1.89689366337047	0.203198665020835	6.82672803169975e-20	1.11373971800362e-14	TRUE
Gene		ENSG00000144815.16_5	NXPE3	cardiac muscle	1.61742687138352	0.16742154752334	3.92028847142447e-21	6.39571542382074e-16	TRUE
Gene		ENSG00000144827.9_4	ABHD10	cardiac muscle	1.62303040467376	0.156261673143691	5.08197119902072e-24	8.29093109293036e-19	TRUE
Gene		ENSG00000144843.11_4	ADPRH	cardiac muscle	1.38968923474484	0.168805631676262	5.96121821596134e-16	9.72536984624797e-11	TRUE
Gene		ENSG00000144847.13_8	IGSF11	cardiac muscle	1.2805566084634	0.157945748546934	1.56923713556735e-15	2.56011623245e-10	TRUE
Gene		ENSG00000144848.11_5	ATG3	cardiac muscle	1.08966597845965	0.191681140229413	1.73811051612506e-08	0.00283562302042707	TRUE
Gene		ENSG00000144895.12_6	EIF2A	cardiac muscle	1.21288886448512	0.206724989621331	6.10177442545789e-09	0.000995467886866902	TRUE
Gene		ENSG00000144908.14_5	ALDH1L1	cardiac muscle	1.36976574153879	0.145748781684792	3.95342551502713e-20	6.44977652223586e-15	TRUE
Gene		ENSG00000144909.8_5	OSBPL11	cardiac muscle	1.25117498716209	0.155383328561615	2.4007960530097e-15	3.91675471272215e-10	TRUE
Gene		ENSG00000144935.15_5	TRPC1	cardiac muscle	2.09536330419828	0.175210411263508	8.04281499328014e-31	1.3121370092637e-25	TRUE
Gene		ENSG00000144959.11_7	NCEH1	cardiac muscle	2.07541382832961	0.158660913104047	4.28765504459393e-36	6.99505194595232e-31	TRUE
Gene		ENSG00000145020.16_8	AMT	cardiac muscle	3.00158977745379	0.167629197499681	4.50347092710743e-62	7.34714260932015e-57	TRUE
Gene		ENSG00000145029.14_5	NICN1	cardiac muscle	2.47791346991618	0.18077713662345	3.52821578479387e-39	5.75607235994411e-34	TRUE
Gene		ENSG00000145191.15_8	EIF2B5	cardiac muscle	1.7526765338684	0.182604348847339	6.830795240408e-21	1.11440325870112e-15	TRUE
Gene		ENSG00000145244.12_6	CORIN	cardiac muscle	2.1634403789818	0.0962866043880929	3.84934985270765e-90	6.27998332370137e-85	TRUE
Gene		ENSG00000145349.17_8	CAMK2D	cardiac muscle	2.31124467906923	0.102198226507012	4.42664384972756e-91	7.22180384219953e-86	TRUE
Gene		ENSG00000145362.20_9	ANK2	cardiac muscle	2.52231910239812	0.112952016224346	2.93304758760387e-89	4.78509115632046e-84	TRUE
Gene		ENSG00000145365.11_5	TIFA	cardiac muscle	2.06085623192185	0.194902057686975	8.60735730348585e-25	1.4042386999199e-19	TRUE
Gene		ENSG00000145390.11_3	USP53	cardiac muscle	1.111730712431	0.184176816780225	2.2531579458019e-09	0.000367589199909905	TRUE
Gene		ENSG00000145414.9_5	NAF1	cardiac muscle	0.915001380823123	0.153960079227332	3.91218002189716e-09	0.00063824869749239	TRUE
Gene		ENSG00000145428.15_5	RNF175	cardiac muscle	1.14184107097893	0.179098370661884	2.83137749193777e-10	4.61922249544696e-05	TRUE
Gene		ENSG00000145439.12_6	CBR4	cardiac muscle	2.33847368587084	0.149982710801672	5.154255434482e-49	8.40885848603131e-44	TRUE
Gene		ENSG00000145494.12_3	NDUFS6	cardiac muscle	2.24834157978719	0.112079227975346	5.24833743989543e-75	8.562347632943e-70	TRUE
Gene		ENSG00000145675.15_4	PIK3R1	cardiac muscle	2.09813077645345	0.199113913001603	1.21881443781199e-24	1.98842262642399e-19	TRUE
Gene		ENSG00000145687.16_6	SSBP2	cardiac muscle	1.3169151996642	0.157801887095751	2.4591824846475e-16	4.01200867275332e-11	TRUE
Gene		ENSG00000145723.17_5	GIN1	cardiac muscle	1.78353402899046	0.181944501089853	1.10207540799255e-21	1.79796990361537e-16	TRUE
Gene		ENSG00000145730.20_7	PAM	cardiac muscle	2.78237427094056	0.158952748297016	9.73239914252184e-60	1.58778252570758e-54	TRUE
Gene		ENSG00000145743.17_5	FBXL17	cardiac muscle	3.45153161435906	0.151399239869642	2.98882489882022e-92	4.87608849293126e-87	TRUE
Gene		ENSG00000145777.15_4	TSLP	cardiac muscle	2.08014401505031	0.180439727664677	6.92325853254056e-29	1.1294880900328e-23	TRUE
Gene		ENSG00000145780.8_5	FEM1C	cardiac muscle	1.53049199574166	0.169960378530955	1.14033091465581e-18	1.86038146740607e-13	TRUE
Gene		ENSG00000145781.9_7	COMMD10	cardiac muscle	2.77546803520418	0.146106205400249	1.55152388743037e-68	2.5312181309094e-63	TRUE
Gene		ENSG00000145819.18_8	ARHGAP26	cardiac muscle	1.02725132959589	0.164535182395831	6.42639478066862e-10	0.00010484277500974	TRUE
Gene		ENSG00000145868.17_5	FBXO38	cardiac muscle	1.74130019784794	0.158183235147245	1.27298460574727e-26	2.07679800520033e-21	TRUE
Gene		ENSG00000145901.15_10	TNIP1	cardiac muscle	1.50469920147276	0.167338041312539	1.2720687988967e-18	2.07530392127203e-13	TRUE
Gene		ENSG00000145916.19_7	RMND5B	cardiac muscle	1.31843199899888	0.179929663581472	4.97636082490057e-13	8.11863410417579e-08	TRUE
Gene		ENSG00000145934.16_4	TENM2	cardiac muscle	1.13273084296134	0.110389109106054	1.64622658087378e-23	2.68571989310072e-18	TRUE
Gene		ENSG00000145945.7_7	FAM50B	cardiac muscle	2.42662035159472	0.162252649018448	1.31202489928659e-45	2.14048990169211e-40	TRUE
Gene		ENSG00000145949.11_6	MYLK4	cardiac muscle	1.29156290991167	0.206924785360965	6.49193965551546e-10	0.000105912100315941	TRUE
Gene		ENSG00000145979.18_9	TBC1D7	cardiac muscle	1.49707632709341	0.110475733374893	2.10969912077353e-38	3.44184753359477e-33	TRUE
Gene		ENSG00000145982.13_7	FARS2	cardiac muscle	2.33117433912986	0.15656750030935	2.94755467138448e-45	4.8087585930835e-40	TRUE
Gene		ENSG00000145990.11_5	GFOD1	cardiac muscle	0.706965765637085	0.128939763047768	5.35199818707781e-08	0.00873146392232622	TRUE
Gene		ENSG00000146021.15_7	KLHL3	cardiac muscle	2.03688246538531	0.124924450560159	6.21312069712193e-53	1.01363336301126e-47	TRUE
Gene		ENSG00000146066.3_5	HIGD2A	cardiac muscle	2.00187784569993	0.099473599024187	2.10633873788778e-75	3.43636527053964e-70	TRUE
[truncated: 37,530 more rows]
