# Supplementary material for: In heart failure reactivation of RNA-binding proteins is associated with the expression of 1,523 fetal-specific isoforms
Source: PLoS Comput Biol. 2022 Feb 28;18(2):e1009918. doi: 10.1371/journal.pcbi.1009918 (PMC8912908; doi:10.1371/journal.pcbi.1009918)
Supplement: S14 Table — The table shows the functional enrichment analysis for genes associated with each cell type. The table is organized as S4 Table, with one difference: cell type, rather than “tissue 1” and “tissue 2” is reported. For each cell type, we determined the association (effect size) between its proportion and the expression of each gene, and used the effect sizes of all expressed genes as input for gene set enrichment analysis (GSEA). We observed that the most significantly enriched gene sets corresponded to the main function associated with each cell type, including mitochondrial and cell respiration functions for cardiac muscle, immune response for immune cells, cytoskeleton and actin binding for smooth muscle. Only significant gene sets are reported (FDR < 0.05). The differential expression analysis of gene sets can be found at https://doi.org/10.6084/m9.figshare.13537343. (CSV) [file pcbi.1009918.s030.csv]

Cell type	Gene set collection	Gene set	Gene set URL	Genes in gene set (N)	Mean effect size in	Mean effect size out	P-value	FDR (Benjamini-Hochberg)
cardiac muscle	c2.cp.biocarta	BIOCARTA_RELA_PATHWAY	http://www.gsea-msigdb.org/gsea/msigdb/cards/BIOCARTA_RELA_PATHWAY	15	-1.28324586834473	-0.0181350592902375	0.000331820052424628	0.00687633573572861
cardiac muscle	c2.cp.biocarta	BIOCARTA_GRANULOCYTES_PATHWAY	http://www.gsea-msigdb.org/gsea/msigdb/cards/BIOCARTA_GRANULOCYTES_PATHWAY	15	-1.10355976973964	-0.0184182444296654	2.96700335281302e-05	0.000869152719402317
cardiac muscle	c2.cp.biocarta	BIOCARTA_LYM_PATHWAY	http://www.gsea-msigdb.org/gsea/msigdb/cards/BIOCARTA_LYM_PATHWAY	14	-1.03776332630161	-0.0185037620649345	0.0012382628135512	0.0201361667164502
cardiac muscle	c2.cp.biocarta	BIOCARTA_ATM_PATHWAY	http://www.gsea-msigdb.org/gsea/msigdb/cards/BIOCARTA_ATM_PATHWAY	20	-0.85374534341629	-0.0182251228972056	0.00319051602149624	0.042382678803183
cardiac muscle	c2.cp.biocarta	BIOCARTA_BLYMPHOCYTE_PATHWAY	http://www.gsea-msigdb.org/gsea/msigdb/cards/BIOCARTA_BLYMPHOCYTE_PATHWAY	14	-0.763284617567437	-0.0186384226687388	0.00262297384337485	0.0363640235684763
cardiac muscle	c2.cp.biocarta	BIOCARTA_RANKL_PATHWAY	http://www.gsea-msigdb.org/gsea/msigdb/cards/BIOCARTA_RANKL_PATHWAY	14	-1.34118301495001	-0.0182250929421116	0.000319083849746205	0.00665282127646716
cardiac muscle	c2.cp.biocarta	BIOCARTA_G1_PATHWAY	http://www.gsea-msigdb.org/gsea/msigdb/cards/BIOCARTA_G1_PATHWAY	28	-0.811423942278772	-0.0179530280364848	0.00101438445148732	0.0171347248128558
cardiac muscle	c2.cp.biocarta	BIOCARTA_LAIR_PATHWAY	http://www.gsea-msigdb.org/gsea/msigdb/cards/BIOCARTA_LAIR_PATHWAY	17	-0.858450037997705	-0.0184268862505819	0.00137872531444441	0.0219719090602902
cardiac muscle	c2.cp.biocarta	BIOCARTA_CTL_PATHWAY	http://www.gsea-msigdb.org/gsea/msigdb/cards/BIOCARTA_CTL_PATHWAY	13	-1.07950499204985	-0.01843122659798	0.000202068295107094	0.0045271867029156
cardiac muscle	c2.cp.biocarta	BIOCARTA_INFLAM_PATHWAY	http://www.gsea-msigdb.org/gsea/msigdb/cards/BIOCARTA_INFLAM_PATHWAY	29	-1.11396436210805	-0.0181438084918706	2.23242821629391e-05	0.000677802790183605
cardiac muscle	c2.cp.biocarta	BIOCARTA_ERYTH_PATHWAY	http://www.gsea-msigdb.org/gsea/msigdb/cards/BIOCARTA_ERYTH_PATHWAY	15	-1.52108478369113	-0.0183403675617816	0.000110109320736426	0.00270711868675505
cardiac muscle	c2.cp.biocarta	BIOCARTA_HIVNEF_PATHWAY	http://www.gsea-msigdb.org/gsea/msigdb/cards/BIOCARTA_HIVNEF_PATHWAY	56	-0.798390749919835	-0.0169342993724817	6.86222245114031e-05	0.00179736055212246
cardiac muscle	c2.cp.biocarta	BIOCARTA_IL17_PATHWAY	http://www.gsea-msigdb.org/gsea/msigdb/cards/BIOCARTA_IL17_PATHWAY	15	-0.784913217322386	-0.018552615515662	0.000653815889170823	0.0120319451430334
cardiac muscle	c2.cp.biocarta	BIOCARTA_IL12_PATHWAY	http://www.gsea-msigdb.org/gsea/msigdb/cards/BIOCARTA_IL12_PATHWAY	20	-0.608314376557308	-0.0185408443543043	0.00353107354000803	0.0458130001523588
cardiac muscle	c2.cp.biocarta	BIOCARTA_IL2RB_PATHWAY	http://www.gsea-msigdb.org/gsea/msigdb/cards/BIOCARTA_IL2RB_PATHWAY	37	-0.684363736965136	-0.0178596662068375	0.00318112332280584	0.0423041532772368
cardiac muscle	c2.cp.biocarta	BIOCARTA_DEATH_PATHWAY	http://www.gsea-msigdb.org/gsea/msigdb/cards/BIOCARTA_DEATH_PATHWAY	29	-0.838327325342235	-0.0178367866331591	0.000740659694387514	0.0133081083332441
cardiac muscle	c2.cp.biocarta	BIOCARTA_KERATINOCYTE_PATHWAY	http://www.gsea-msigdb.org/gsea/msigdb/cards/BIOCARTA_KERATINOCYTE_PATHWAY	46	-0.68662603017988	-0.0175928695889357	0.00275130206298727	0.0377181746082524
cardiac muscle	c2.cp.biocarta	BIOCARTA_TCRA_PATHWAY	http://www.gsea-msigdb.org/gsea/msigdb/cards/BIOCARTA_TCRA_PATHWAY	14	-0.905868265140144	-0.0185249369304305	0.000973732331864897	0.0165834736239051
cardiac muscle	c2.cp.biocarta	BIOCARTA_MAPK_PATHWAY	http://www.gsea-msigdb.org/gsea/msigdb/cards/BIOCARTA_MAPK_PATHWAY	81	-0.618951508928042	-0.0166111039390215	0.000116075030856877	0.00283372322944721
cardiac muscle	c2.cp.biocarta	BIOCARTA_MONOCYTE_PATHWAY	http://www.gsea-msigdb.org/gsea/msigdb/cards/BIOCARTA_MONOCYTE_PATHWAY	11	-1.19026771899609	-0.0184289426601882	9.97510654224309e-05	0.00249344319152619
cardiac muscle	c2.cp.biocarta	BIOCARTA_NTHI_PATHWAY	http://www.gsea-msigdb.org/gsea/msigdb/cards/BIOCARTA_NTHI_PATHWAY	23	-1.00997350093632	-0.0179333561637611	5.25673337453485e-05	0.00142802169849177
cardiac muscle	c2.cp.biocarta	BIOCARTA_NFKB_PATHWAY	http://www.gsea-msigdb.org/gsea/msigdb/cards/BIOCARTA_NFKB_PATHWAY	21	-1.32239090827103	-0.0177880822703164	0.000151655270196337	0.0035566568856344
cardiac muscle	c2.cp.biocarta	BIOCARTA_P53_PATHWAY	http://www.gsea-msigdb.org/gsea/msigdb/cards/BIOCARTA_P53_PATHWAY	16	-0.938726089719245	-0.0182814054079143	0.00299175567024612	0.0403152969525874
cardiac muscle	c2.cp.biocarta	BIOCARTA_CCR5_PATHWAY	http://www.gsea-msigdb.org/gsea/msigdb/cards/BIOCARTA_CCR5_PATHWAY	17	-0.919716748388504	-0.0182520922020991	0.00188816445138094	0.0281219921323186
cardiac muscle	c2.cp.biocarta	BIOCARTA_STEM_PATHWAY	http://www.gsea-msigdb.org/gsea/msigdb/cards/BIOCARTA_STEM_PATHWAY	15	-1.34875939521583	-0.0184817140186829	0.000596708245709825	0.0111766971212411
cardiac muscle	c2.cp.biocarta	BIOCARTA_PML_PATHWAY	http://www.gsea-msigdb.org/gsea/msigdb/cards/BIOCARTA_PML_PATHWAY	17	-1.39367168176835	-0.0180591987775563	0.000196883449662484	0.00443042451587717
cardiac muscle	c2.cp.biocarta	BIOCARTA_CARDIACEGF_PATHWAY	http://www.gsea-msigdb.org/gsea/msigdb/cards/BIOCARTA_CARDIACEGF_PATHWAY	18	-1.00419724399341	-0.018181608867525	0.00356637988237811	0.0461705847816941
cardiac muscle	c2.cp.biocarta	BIOCARTA_NKT_PATHWAY	http://www.gsea-msigdb.org/gsea/msigdb/cards/BIOCARTA_NKT_PATHWAY	26	-1.13856819167161	-0.0181244895895289	1.22338778056954e-05	0.000399489327929883
cardiac muscle	c2.cp.biocarta	BIOCARTA_IL1R_PATHWAY	http://www.gsea-msigdb.org/gsea/msigdb/cards/BIOCARTA_IL1R_PATHWAY	31	-0.939689064974168	-0.017782981963973	1.15681064864928e-05	0.000380303945811611
cardiac muscle	c2.cp.biocarta	BIOCARTA_SODD_PATHWAY	http://www.gsea-msigdb.org/gsea/msigdb/cards/BIOCARTA_SODD_PATHWAY	10	-1.58021556083358	-0.0183142599776822	0.00303809653244887	0.0408076753307537
cardiac muscle	c2.cp.biocarta	BIOCARTA_TCR_PATHWAY	http://www.gsea-msigdb.org/gsea/msigdb/cards/BIOCARTA_TCR_PATHWAY	44	-0.654722790134476	-0.0176602818406287	0.00188957547165066	0.0281343866978257
cardiac muscle	c2.cp.biocarta	BIOCARTA_THELPER_PATHWAY	http://www.gsea-msigdb.org/gsea/msigdb/cards/BIOCARTA_THELPER_PATHWAY	12	-0.993750874985142	-0.0184775073990649	0.00179492425159274	0.0270293821308703
cardiac muscle	c2.cp.biocarta	BIOCARTA_TALL1_PATHWAY	http://www.gsea-msigdb.org/gsea/msigdb/cards/BIOCARTA_TALL1_PATHWAY	15	-0.712760415721957	-0.0185610368021684	0.00196297890770556	0.0289765553983559
cardiac muscle	c2.cp.biocarta	BIOCARTA_TH1TH2_PATHWAY	http://www.gsea-msigdb.org/gsea/msigdb/cards/BIOCARTA_TH1TH2_PATHWAY	23	-0.964815324625557	-0.0184002559476175	0.00130758855188193	0.0210557061960488
cardiac muscle	c2.cp.biocarta	BIOCARTA_41BB_PATHWAY	http://www.gsea-msigdb.org/gsea/msigdb/cards/BIOCARTA_41BB_PATHWAY	18	-1.08996486585704	-0.0182678398012944	0.00014745785577566	0.00347769781653987
cardiac muscle	c2.cp.biocarta	BIOCARTA_TNFR2_PATHWAY	http://www.gsea-msigdb.org/gsea/msigdb/cards/BIOCARTA_TNFR2_PATHWAY	17	-1.0830094062305	-0.0181158547078258	0.00201266823694055	0.0295395945722752
cardiac muscle	c2.cp.biocarta	BIOCARTA_EICOSANOID_PATHWAY	http://www.gsea-msigdb.org/gsea/msigdb/cards/BIOCARTA_EICOSANOID_PATHWAY	22	-1.0205886213085	-0.0179711100719173	0.0019171982196129	0.0284671870055001
cardiac muscle	c2.cp.biocarta	BIOCARTA_CHREBP_PATHWAY	http://www.gsea-msigdb.org/gsea/msigdb/cards/BIOCARTA_CHREBP_PATHWAY	19	1.24295795857625	-0.0200564438912629	0.000778298006497891	0.013859664005802
cardiac muscle	c2.cp.biocarta	BIOCARTA_LYMPHOCYTE_PATHWAY	http://www.gsea-msigdb.org/gsea/msigdb/cards/BIOCARTA_LYMPHOCYTE_PATHWAY	9	-1.30555179438438	-0.0184986706439785	0.000333898888821708	0.00690910574289823
cardiac muscle	c2.cp.biocarta	BIOCARTA_NEUTROPHIL_PATHWAY	http://www.gsea-msigdb.org/gsea/msigdb/cards/BIOCARTA_NEUTROPHIL_PATHWAY	8	-1.19042708987985	-0.0186013355147365	0.00353064255630995	0.0458130001523588
cardiac muscle	c2.cp.biocarta	BIOCARTA_EFP_PATHWAY	http://www.gsea-msigdb.org/gsea/msigdb/cards/BIOCARTA_EFP_PATHWAY	16	-1.05997432640953	-0.0181862014138501	0.000206328045553177	0.00460881478959453
cardiac muscle	c2.cp.biocarta	BIOCARTA_TERT_PATHWAY	http://www.gsea-msigdb.org/gsea/msigdb/cards/BIOCARTA_TERT_PATHWAY	8	-1.57542352164882	-0.0183927607191261	3.75248656322966e-05	0.00106756430724226
cardiac muscle	c2.cp.biocarta	BIOCARTA_DSP_PATHWAY	http://www.gsea-msigdb.org/gsea/msigdb/cards/BIOCARTA_DSP_PATHWAY	9	-0.822123428723916	-0.0186883898946669	0.00379332457135541	0.0484091458130098
cardiac muscle	c2.cp.biocarta	BIOCARTA_RECK_PATHWAY	http://www.gsea-msigdb.org/gsea/msigdb/cards/BIOCARTA_RECK_PATHWAY	9	-1.84176832311741	-0.0181987784794211	0.00229704354139463	0.0328261957730326
cardiac muscle	c2.cp.kegg	KEGG_GLYCOLYSIS_GLUCONEOGENESIS	http://www.gsea-msigdb.org/gsea/msigdb/cards/KEGG_GLYCOLYSIS_GLUCONEOGENESIS	62	1.07427260050944	-0.021690677159615	4.68401953863425e-06	0.000171020810287216
cardiac muscle	c2.cp.kegg	KEGG_CITRATE_CYCLE_TCA_CYCLE	http://www.gsea-msigdb.org/gsea/msigdb/cards/KEGG_CITRATE_CYCLE_TCA_CYCLE	31	1.99779464479822	-0.0218756560661817	3.7246031794387e-08	2.12174699255549e-06
cardiac muscle	c2.cp.kegg	KEGG_FATTY_ACID_METABOLISM	http://www.gsea-msigdb.org/gsea/msigdb/cards/KEGG_FATTY_ACID_METABOLISM	42	1.28076833213114	-0.0214940444328236	2.80633446532353e-07	1.33959924401194e-05
cardiac muscle	c2.cp.kegg	KEGG_OXIDATIVE_PHOSPHORYLATION	http://www.gsea-msigdb.org/gsea/msigdb/cards/KEGG_OXIDATIVE_PHOSPHORYLATION	131	1.52916683585658	-0.027860293356608	3.10616631851931e-28	1.57269083414531e-25
cardiac muscle	c2.cp.kegg	KEGG_VALINE_LEUCINE_AND_ISOLEUCINE_DEGRADATION	http://www.gsea-msigdb.org/gsea/msigdb/cards/KEGG_VALINE_LEUCINE_AND_ISOLEUCINE_DEGRADATION	44	2.07227169965356	-0.0235254690754992	1.54389388908533e-14	2.19102208387975e-12
cardiac muscle	c2.cp.kegg	KEGG_N_GLYCAN_BIOSYNTHESIS	http://www.gsea-msigdb.org/gsea/msigdb/cards/KEGG_N_GLYCAN_BIOSYNTHESIS	46	-1.00237179980143	-0.0168288325359501	1.03423435210634e-05	0.000344846475173938
cardiac muscle	c2.cp.kegg	KEGG_O_GLYCAN_BIOSYNTHESIS	http://www.gsea-msigdb.org/gsea/msigdb/cards/KEGG_O_GLYCAN_BIOSYNTHESIS	30	-0.751708049081898	-0.0180682184983772	0.00282606799492219	0.0385528658324974
cardiac muscle	c2.cp.kegg	KEGG_GLYCOSAMINOGLYCAN_DEGRADATION	http://www.gsea-msigdb.org/gsea/msigdb/cards/KEGG_GLYCOSAMINOGLYCAN_DEGRADATION	21	-0.862952871239809	-0.0182165363148631	0.00055283479633668	0.0104883247895163
cardiac muscle	c2.cp.kegg	KEGG_GLYCOSAMINOGLYCAN_BIOSYNTHESIS_CHONDROITIN_SULFATE	http://www.gsea-msigdb.org/gsea/msigdb/cards/KEGG_GLYCOSAMINOGLYCAN_BIOSYNTHESIS_CHONDROITIN_SULFATE	22	-1.28593288875481	-0.017759836924237	7.50493920971732e-05	0.00194370627535644
cardiac muscle	c2.cp.kegg	KEGG_SPHINGOLIPID_METABOLISM	http://www.gsea-msigdb.org/gsea/msigdb/cards/KEGG_SPHINGOLIPID_METABOLISM	39	-0.789101934241701	-0.0177174885636995	0.00186846338519858	0.0278969532486445
cardiac muscle	c2.cp.kegg	KEGG_PYRUVATE_METABOLISM	http://www.gsea-msigdb.org/gsea/msigdb/cards/KEGG_PYRUVATE_METABOLISM	40	1.70375786152638	-0.0218806219718293	6.7172900040994e-10	5.1417416998308e-08
cardiac muscle	c2.cp.kegg	KEGG_PROPANOATE_METABOLISM	http://www.gsea-msigdb.org/gsea/msigdb/cards/KEGG_PROPANOATE_METABOLISM	33	2.06374270489119	-0.0219695714925565	2.78841597137479e-13	3.47299799371282e-11
cardiac muscle	c2.cp.kegg	KEGG_BUTANOATE_METABOLISM	http://www.gsea-msigdb.org/gsea/msigdb/cards/KEGG_BUTANOATE_METABOLISM	34	1.5537647607512	-0.0212433212283619	1.50984350752391e-07	7.62269057665098e-06
cardiac muscle	c2.cp.kegg	KEGG_PORPHYRIN_AND_CHLOROPHYLL_METABOLISM	http://www.gsea-msigdb.org/gsea/msigdb/cards/KEGG_PORPHYRIN_AND_CHLOROPHYLL_METABOLISM	41	0.846620524216343	-0.0199809566759722	0.00337865760171482	0.0442739182823888
cardiac muscle	c2.cp.kegg	KEGG_LIMONENE_AND_PINENE_DEGRADATION	http://www.gsea-msigdb.org/gsea/msigdb/cards/KEGG_LIMONENE_AND_PINENE_DEGRADATION	10	1.42527526111194	-0.0197121409038756	0.00113101055297654	0.0187192981826773
cardiac muscle	c2.cp.kegg	KEGG_AMINOACYL_TRNA_BIOSYNTHESIS	http://www.gsea-msigdb.org/gsea/msigdb/cards/KEGG_AMINOACYL_TRNA_BIOSYNTHESIS	41	0.641599200410088	-0.020334383974518	0.00388713613367515	0.0493794547960574
cardiac muscle	c2.cp.kegg	KEGG_RIBOSOME	http://www.gsea-msigdb.org/gsea/msigdb/cards/KEGG_RIBOSOME	88	-1.07620593457046	-0.0145786050322084	5.28314888864589e-19	1.20559969427945e-16
cardiac muscle	c2.cp.kegg	KEGG_SPLICEOSOME	http://www.gsea-msigdb.org/gsea/msigdb/cards/KEGG_SPLICEOSOME	127	-0.530356915663052	-0.0158752557052819	5.19641006520322e-07	2.35557666243197e-05
cardiac muscle	c2.cp.kegg	KEGG_PROTEASOME	http://www.gsea-msigdb.org/gsea/msigdb/cards/KEGG_PROTEASOME	46	0.668693628283752	-0.0203889668923059	1.31248322869596e-05	0.000425580785950607
cardiac muscle	c2.cp.kegg	KEGG_MAPK_SIGNALING_PATHWAY	http://www.gsea-msigdb.org/gsea/msigdb/cards/KEGG_MAPK_SIGNALING_PATHWAY	267	-0.294785002541131	-0.0159130463062568	0.00319246479543872	0.0424056688794409
cardiac muscle	c2.cp.kegg	KEGG_CYTOKINE_CYTOKINE_RECEPTOR_INTERACTION	http://www.gsea-msigdb.org/gsea/msigdb/cards/KEGG_CYTOKINE_CYTOKINE_RECEPTOR_INTERACTION	265	-0.902576677561944	-0.011531955472727	1.23903469080204e-22	3.77583198627736e-20
cardiac muscle	c2.cp.kegg	KEGG_CHEMOKINE_SIGNALING_PATHWAY	http://www.gsea-msigdb.org/gsea/msigdb/cards/KEGG_CHEMOKINE_SIGNALING_PATHWAY	189	-0.583210985677029	-0.0147104759937899	8.6967448808133e-08	4.61604129595208e-06
cardiac muscle	c2.cp.kegg	KEGG_NEUROACTIVE_LIGAND_RECEPTOR_INTERACTION	http://www.gsea-msigdb.org/gsea/msigdb/cards/KEGG_NEUROACTIVE_LIGAND_RECEPTOR_INTERACTION	272	-0.319946615813367	-0.0168484569409146	0.001015161208796	0.017143377300352
cardiac muscle	c2.cp.kegg	KEGG_P53_SIGNALING_PATHWAY	http://www.gsea-msigdb.org/gsea/msigdb/cards/KEGG_P53_SIGNALING_PATHWAY	68	-0.856449557673927	-0.016367113175338	2.25582548019203e-06	8.84425515549215e-05
cardiac muscle	c2.cp.kegg	KEGG_SNARE_INTERACTIONS_IN_VESICULAR_TRANSPORT	http://www.gsea-msigdb.org/gsea/msigdb/cards/KEGG_SNARE_INTERACTIONS_IN_VESICULAR_TRANSPORT	38	-0.61536660087643	-0.0178902424268864	0.00311507261156748	0.0416107782501818
cardiac muscle	c2.cp.kegg	KEGG_LYSOSOME	http://www.gsea-msigdb.org/gsea/msigdb/cards/KEGG_LYSOSOME	121	-0.566977108845503	-0.0158959191199992	1.35025834810939e-06	5.59391922166676e-05
cardiac muscle	c2.cp.kegg	KEGG_PEROXISOME	http://www.gsea-msigdb.org/gsea/msigdb/cards/KEGG_PEROXISOME	78	1.3352873589885	-0.0236682542223969	3.49807520802288e-14	4.79288072054011e-12
cardiac muscle	c2.cp.kegg	KEGG_APOPTOSIS	http://www.gsea-msigdb.org/gsea/msigdb/cards/KEGG_APOPTOSIS	87	-0.544605901617962	-0.0169335569981362	0.00322843113422225	0.0427694531779794
cardiac muscle	c2.cp.kegg	KEGG_CARDIAC_MUSCLE_CONTRACTION	http://www.gsea-msigdb.org/gsea/msigdb/cards/KEGG_CARDIAC_MUSCLE_CONTRACTION	78	1.21876910539361	-0.0226560744482464	4.9011512706109e-09	3.24778948410788e-07
cardiac muscle	c2.cp.kegg	KEGG_NOTCH_SIGNALING_PATHWAY	http://www.gsea-msigdb.org/gsea/msigdb/cards/KEGG_NOTCH_SIGNALING_PATHWAY	47	-0.936789356968867	-0.0170190713905325	8.38213684859258e-06	0.000286715090543765
cardiac muscle	c2.cp.kegg	KEGG_TGF_BETA_SIGNALING_PATHWAY	http://www.gsea-msigdb.org/gsea/msigdb/cards/KEGG_TGF_BETA_SIGNALING_PATHWAY	85	-0.67201232588148	-0.0164640563989337	4.93198227336487e-06	0.000178865085155137
cardiac muscle	c2.cp.kegg	KEGG_AXON_GUIDANCE	http://www.gsea-msigdb.org/gsea/msigdb/cards/KEGG_AXON_GUIDANCE	129	-0.643437502752299	-0.0153693805231963	2.94077600020949e-07	1.39930845096605e-05
cardiac muscle	c2.cp.kegg	KEGG_FOCAL_ADHESION	http://www.gsea-msigdb.org/gsea/msigdb/cards/KEGG_FOCAL_ADHESION	199	-0.606406482822416	-0.0135380052789885	1.07716837029732e-07	5.61467515353044e-06
cardiac muscle	c2.cp.kegg	KEGG_ECM_RECEPTOR_INTERACTION	http://www.gsea-msigdb.org/gsea/msigdb/cards/KEGG_ECM_RECEPTOR_INTERACTION	84	-0.969838409384528	-0.0155876777336371	3.95153456950236e-08	2.23986343189775e-06
cardiac muscle	c2.cp.kegg	KEGG_CELL_ADHESION_MOLECULES_CAMS	http://www.gsea-msigdb.org/gsea/msigdb/cards/KEGG_CELL_ADHESION_MOLECULES_CAMS	133	-0.719282711131549	-0.0152057741560965	3.09551554648729e-13	3.8309517161696e-11
cardiac muscle	c2.cp.kegg	KEGG_COMPLEMENT_AND_COAGULATION_CASCADES	http://www.gsea-msigdb.org/gsea/msigdb/cards/KEGG_COMPLEMENT_AND_COAGULATION_CASCADES	69	-0.754952559164315	-0.0170133456917366	8.52271732455598e-07	3.68145032905904e-05
cardiac muscle	c2.cp.kegg	KEGG_ANTIGEN_PROCESSING_AND_PRESENTATION	http://www.gsea-msigdb.org/gsea/msigdb/cards/KEGG_ANTIGEN_PROCESSING_AND_PRESENTATION	88	-0.491248548931505	-0.0177264797542209	0.0012321960955379	0.020059322923793
cardiac muscle	c2.cp.kegg	KEGG_TOLL_LIKE_RECEPTOR_SIGNALING_PATHWAY	http://www.gsea-msigdb.org/gsea/msigdb/cards/KEGG_TOLL_LIKE_RECEPTOR_SIGNALING_PATHWAY	102	-0.751606395729133	-0.016118313581167	5.17643240754988e-07	2.34816307607438e-05
cardiac muscle	c2.cp.kegg	KEGG_NOD_LIKE_RECEPTOR_SIGNALING_PATHWAY	http://www.gsea-msigdb.org/gsea/msigdb/cards/KEGG_NOD_LIKE_RECEPTOR_SIGNALING_PATHWAY	62	-0.731075057861781	-0.017007697538083	7.50929517528976e-06	0.000260340086512221
cardiac muscle	c2.cp.kegg	KEGG_RIG_I_LIKE_RECEPTOR_SIGNALING_PATHWAY	http://www.gsea-msigdb.org/gsea/msigdb/cards/KEGG_RIG_I_LIKE_RECEPTOR_SIGNALING_PATHWAY	71	-0.790430313161333	-0.0170695049386171	3.7488189704354e-05	0.00106667697864471
cardiac muscle	c2.cp.kegg	KEGG_CYTOSOLIC_DNA_SENSING_PATHWAY	http://www.gsea-msigdb.org/gsea/msigdb/cards/KEGG_CYTOSOLIC_DNA_SENSING_PATHWAY	55	-0.68805939723945	-0.0176886670045202	0.00261284698618147	0.0362468899351656
cardiac muscle	c2.cp.kegg	KEGG_JAK_STAT_SIGNALING_PATHWAY	http://www.gsea-msigdb.org/gsea/msigdb/cards/KEGG_JAK_STAT_SIGNALING_PATHWAY	155	-0.718735452422861	-0.0154167937493518	6.08270018950042e-08	3.31638502984697e-06
cardiac muscle	c2.cp.kegg	KEGG_HEMATOPOIETIC_CELL_LINEAGE	http://www.gsea-msigdb.org/gsea/msigdb/cards/KEGG_HEMATOPOIETIC_CELL_LINEAGE	87	-0.797890127379517	-0.0165514706714687	3.49996532943839e-10	2.80147080778398e-08
cardiac muscle	c2.cp.kegg	KEGG_NATURAL_KILLER_CELL_MEDIATED_CYTOTOXICITY	http://www.gsea-msigdb.org/gsea/msigdb/cards/KEGG_NATURAL_KILLER_CELL_MEDIATED_CYTOTOXICITY	137	-0.807816785256705	-0.0154678597169844	6.60615404317143e-09	4.28989610450755e-07
cardiac muscle	c2.cp.kegg	KEGG_T_CELL_RECEPTOR_SIGNALING_PATHWAY	http://www.gsea-msigdb.org/gsea/msigdb/cards/KEGG_T_CELL_RECEPTOR_SIGNALING_PATHWAY	108	-0.503820875893441	-0.0167584931818608	9.77001841800972e-05	0.00244973698852608
cardiac muscle	c2.cp.kegg	KEGG_B_CELL_RECEPTOR_SIGNALING_PATHWAY	http://www.gsea-msigdb.org/gsea/msigdb/cards/KEGG_B_CELL_RECEPTOR_SIGNALING_PATHWAY	75	-0.535109537657199	-0.0172004250693296	0.000323565540600908	0.00673182521838318
cardiac muscle	c2.cp.kegg	KEGG_FC_GAMMA_R_MEDIATED_PHAGOCYTOSIS	http://www.gsea-msigdb.org/gsea/msigdb/cards/KEGG_FC_GAMMA_R_MEDIATED_PHAGOCYTOSIS	96	-0.689676983887629	-0.0159642152068822	9.21227443413188e-06	0.000311222805313928
cardiac muscle	c2.cp.kegg	KEGG_LEUKOCYTE_TRANSENDOTHELIAL_MIGRATION	http://www.gsea-msigdb.org/gsea/msigdb/cards/KEGG_LEUKOCYTE_TRANSENDOTHELIAL_MIGRATION	116	-0.793124055854183	-0.0151888537844162	1.77331018689124e-07	8.82000664559076e-06
cardiac muscle	c2.cp.kegg	KEGG_INTESTINAL_IMMUNE_NETWORK_FOR_IGA_PRODUCTION	http://www.gsea-msigdb.org/gsea/msigdb/cards/KEGG_INTESTINAL_IMMUNE_NETWORK_FOR_IGA_PRODUCTION	48	-0.858699041998051	-0.0177251814718906	1.9943022228094e-08	1.1904826999309e-06
cardiac muscle	c2.cp.kegg	KEGG_REGULATION_OF_ACTIN_CYTOSKELETON	http://www.gsea-msigdb.org/gsea/msigdb/cards/KEGG_REGULATION_OF_ACTIN_CYTOSKELETON	213	-0.482580926571718	-0.0146438370234099	9.57180676461481e-06	0.000322081855036945
cardiac muscle	c2.cp.kegg	KEGG_TYPE_I_DIABETES_MELLITUS	http://www.gsea-msigdb.org/gsea/msigdb/cards/KEGG_TYPE_I_DIABETES_MELLITUS	43	-0.782222020364267	-0.0178791511477508	7.73463529574902e-06	0.000266962317191675
cardiac muscle	c2.cp.kegg	KEGG_ALZHEIMERS_DISEASE	http://www.gsea-msigdb.org/gsea/msigdb/cards/KEGG_ALZHEIMERS_DISEASE	165	0.874035998652822	-0.0254876571784324	1.42012649706187e-09	1.03024878382372e-07
cardiac muscle	c2.cp.kegg	KEGG_PARKINSONS_DISEASE	http://www.gsea-msigdb.org/gsea/msigdb/cards/KEGG_PARKINSONS_DISEASE	128	1.49102596788857	-0.0277169981098609	1.03284595157538e-23	3.43852810426527e-21
cardiac muscle	c2.cp.kegg	KEGG_HUNTINGTONS_DISEASE	http://www.gsea-msigdb.org/gsea/msigdb/cards/KEGG_HUNTINGTONS_DISEASE	180	0.892246070730314	-0.026300414160985	2.86643112788983e-12	3.09440869299752e-10
cardiac muscle	c2.cp.kegg	KEGG_PATHOGENIC_ESCHERICHIA_COLI_INFECTION	http://www.gsea-msigdb.org/gsea/msigdb/cards/KEGG_PATHOGENIC_ESCHERICHIA_COLI_INFECTION	56	-0.911205438320251	-0.0167667062274233	7.14796842097352e-06	0.000249190714054035
cardiac muscle	c2.cp.kegg	KEGG_LEISHMANIA_INFECTION	http://www.gsea-msigdb.org/gsea/msigdb/cards/KEGG_LEISHMANIA_INFECTION	72	-0.818937807315305	-0.0165641469371417	4.18460373262094e-10	3.30995685968712e-08
cardiac muscle	c2.cp.kegg	KEGG_PATHWAYS_IN_CANCER	http://www.gsea-msigdb.org/gsea/msigdb/cards/KEGG_PATHWAYS_IN_CANCER	325	-0.472729696689598	-0.0124353533825442	1.33902597030293e-08	8.24639801235907e-07
cardiac muscle	c2.cp.kegg	KEGG_BASAL_CELL_CARCINOMA	http://www.gsea-msigdb.org/gsea/msigdb/cards/KEGG_BASAL_CELL_CARCINOMA	55	-0.615469327392145	-0.0177725961221614	0.000266923549235146	0.00572640652174255
cardiac muscle	c2.cp.kegg	KEGG_CHRONIC_MYELOID_LEUKEMIA	http://www.gsea-msigdb.org/gsea/msigdb/cards/KEGG_CHRONIC_MYELOID_LEUKEMIA	73	-0.675566774789912	-0.0167097025107023	3.07191707309886e-05	0.000896105633938742
cardiac muscle	c2.cp.kegg	KEGG_SMALL_CELL_LUNG_CANCER	http://www.gsea-msigdb.org/gsea/msigdb/cards/KEGG_SMALL_CELL_LUNG_CANCER	84	-0.526180831551467	-0.0169810539620376	0.00105323761120519	0.0176636478323953
cardiac muscle	c2.cp.kegg	KEGG_ASTHMA	http://www.gsea-msigdb.org/gsea/msigdb/cards/KEGG_ASTHMA	30	-0.570600778281783	-0.0185433648508925	0.000251695444076497	0.00545426159375044
cardiac muscle	c2.cp.kegg	KEGG_AUTOIMMUNE_THYROID_DISEASE	http://www.gsea-msigdb.org/gsea/msigdb/cards/KEGG_AUTOIMMUNE_THYROID_DISEASE	52	-0.785318579973202	-0.0179876369327949	2.27392779002036e-05	0.000688746123456796
cardiac muscle	c2.cp.kegg	KEGG_ALLOGRAFT_REJECTION	http://www.gsea-msigdb.org/gsea/msigdb/cards/KEGG_ALLOGRAFT_REJECTION	37	-0.925603239207705	-0.0179353595017719	9.26975193431979e-07	3.96711919453707e-05
cardiac muscle	c2.cp.kegg	KEGG_GRAFT_VERSUS_HOST_DISEASE	http://www.gsea-msigdb.org/gsea/msigdb/cards/KEGG_GRAFT_VERSUS_HOST_DISEASE	41	-0.937742234178072	-0.0178758964836079	1.83008894938988e-07	9.07357163419519e-06
cardiac muscle	c2.cp.kegg	KEGG_PRIMARY_IMMUNODEFICIENCY	http://www.gsea-msigdb.org/gsea/msigdb/cards/KEGG_PRIMARY_IMMUNODEFICIENCY	35	-0.781830027680205	-0.0180672655508922	5.9162747517993e-05	0.00158090407139064
cardiac muscle	c2.cp.reactome	REACTOME_TRANSLATION	http://www.gsea-msigdb.org/gsea/msigdb/cards/REACTOME_TRANSLATION	295	0.28351838975322	-0.0233829303975109	0.00109703005839764	0.0182688627044028
cardiac muscle	c2.cp.reactome	REACTOME_PYRUVATE_METABOLISM_AND_CITRIC_ACID_TCA_CYCLE	http://www.gsea-msigdb.org/gsea/msigdb/cards/REACTOME_PYRUVATE_METABOLISM_AND_CITRIC_ACID_TCA_CYCLE	55	1.98187060497473	-0.0240200184979986	8.47575236023011e-19	1.88978173954745e-16
cardiac muscle	c2.cp.reactome	REACTOME_SIGNALING_BY_RHO_GTPASES	http://www.gsea-msigdb.org/gsea/msigdb/cards/REACTOME_SIGNALING_BY_RHO_GTPASES	454	-0.323721417989747	-0.0129070798897953	5.88974385786934e-06	0.000209765077820551
cardiac muscle	c2.cp.reactome	REACTOME_SIGNALING_BY_SCF_KIT	http://www.gsea-msigdb.org/gsea/msigdb/cards/REACTOME_SIGNALING_BY_SCF_KIT	43	-0.624185680417541	-0.0177248074287284	0.000438047572166399	0.00863236987339143
cardiac muscle	c2.cp.reactome	REACTOME_DEVELOPMENTAL_BIOLOGY	http://www.gsea-msigdb.org/gsea/msigdb/cards/REACTOME_DEVELOPMENTAL_BIOLOGY	1131	-0.394492249598324	-0.00345248702932981	2.04332222204154e-16	3.58871616710212e-14
cardiac muscle	c2.cp.reactome	REACTOME_CELL_CELL_COMMUNICATION	http://www.gsea-msigdb.org/gsea/msigdb/cards/REACTOME_CELL_CELL_COMMUNICATION	130	-0.464642879351079	-0.0166971763160841	0.000402363036233315	0.00804991057384503
cardiac muscle	c2.cp.reactome	REACTOME_REGULATION_OF_KIT_SIGNALING	http://www.gsea-msigdb.org/gsea/msigdb/cards/REACTOME_REGULATION_OF_KIT_SIGNALING	16	-0.962411470747255	-0.0182628076704432	0.00138214355929699	0.0220137527134232
cardiac muscle	c2.cp.reactome	REACTOME_MEMBRANE_TRAFFICKING	http://www.gsea-msigdb.org/gsea/msigdb/cards/REACTOME_MEMBRANE_TRAFFICKING	629	-0.190792761275828	-0.0138675067298261	0.0027911321511219	0.0381780693224795
cardiac muscle	c2.cp.reactome	REACTOME_IMMUNOREGULATORY_INTERACTIONS_BETWEEN_A_LYMPHOID_AND_A_NON_LYMPHOID_CELL	http://www.gsea-msigdb.org/gsea/msigdb/cards/REACTOME_IMMUNOREGULATORY_INTERACTIONS_BETWEEN_A_LYMPHOID_AND_A_NON_LYMPHOID_CELL	191	-0.614674233510877	-0.0150340010814793	2.12327722277026e-16	3.7123745571932e-14
cardiac muscle	c2.cp.reactome	REACTOME_ORC1_REMOVAL_FROM_CHROMATIN	http://www.gsea-msigdb.org/gsea/msigdb/cards/REACTOME_ORC1_REMOVAL_FROM_CHROMATIN	71	0.423072705455715	-0.0204825957886133	0.00111932504874731	0.0185683236089113
cardiac muscle	c2.cp.reactome	REACTOME_ANTIVIRAL_MECHANISM_BY_IFN_STIMULATED_GENES	http://www.gsea-msigdb.org/gsea/msigdb/cards/REACTOME_ANTIVIRAL_MECHANISM_BY_IFN_STIMULATED_GENES	82	-0.44205842532813	-0.0173792398846656	0.00379556154531072	0.0484345141694337
cardiac muscle	c2.cp.reactome	REACTOME_DEFENSINS	http://www.gsea-msigdb.org/gsea/msigdb/cards/REACTOME_DEFENSINS	52	-0.743465897889855	-0.0186837040007637	0.0036848997057015	0.047343992890584
cardiac muscle	c2.cp.reactome	REACTOME_SRP_DEPENDENT_COTRANSLATIONAL_PROTEIN_TARGETING_TO_MEMBRANE	http://www.gsea-msigdb.org/gsea/msigdb/cards/REACTOME_SRP_DEPENDENT_COTRANSLATIONAL_PROTEIN_TARGETING_TO_MEMBRANE	113	-1.09718626316693	-0.0131563046139237	1.34580838593271e-21	3.72201208572663e-19
cardiac muscle	c2.cp.reactome	REACTOME_DEGRADATION_OF_THE_EXTRACELLULAR_MATRIX	http://www.gsea-msigdb.org/gsea/msigdb/cards/REACTOME_DEGRADATION_OF_THE_EXTRACELLULAR_MATRIX	140	-0.939782444750979	-0.013598979210181	5.90970529513959e-14	7.89140482350426e-12
cardiac muscle	c2.cp.reactome	REACTOME_MITOCHONDRIAL_PROTEIN_IMPORT	http://www.gsea-msigdb.org/gsea/msigdb/cards/REACTOME_MITOCHONDRIAL_PROTEIN_IMPORT	65	1.40776621380379	-0.0234249427890908	9.09768734035736e-13	1.06043690855014e-10
cardiac muscle	c2.cp.reactome	REACTOME_ACTIVATED_NOTCH1_TRANSMITS_SIGNAL_TO_THE_NUCLEUS	http://www.gsea-msigdb.org/gsea/msigdb/cards/REACTOME_ACTIVATED_NOTCH1_TRANSMITS_SIGNAL_TO_THE_NUCLEUS	31	-0.790880826654005	-0.0178663944719814	0.00100019914769265	0.0169377858279763
cardiac muscle	c2.cp.reactome	REACTOME_TRAFFICKING_AND_PROCESSING_OF_ENDOSOMAL_TLR	http://www.gsea-msigdb.org/gsea/msigdb/cards/REACTOME_TRAFFICKING_AND_PROCESSING_OF_ENDOSOMAL_TLR	13	-1.04018338639386	-0.0184524481494576	0.00243877897043595	0.0343996121550035
cardiac muscle	c2.cp.reactome	REACTOME_SIGNALING_BY_NOTCH2	http://www.gsea-msigdb.org/gsea/msigdb/cards/REACTOME_SIGNALING_BY_NOTCH2	33	-0.771194484043751	-0.0178584022408025	0.000774587793978749	0.0138062392057686
cardiac muscle	c2.cp.reactome	REACTOME_EXTRACELLULAR_MATRIX_ORGANIZATION	http://www.gsea-msigdb.org/gsea/msigdb/cards/REACTOME_EXTRACELLULAR_MATRIX_ORGANIZATION	301	-0.942575109902283	-0.00689055523962314	3.09482433374408e-28	1.57103949416151e-25
cardiac muscle	c2.cp.reactome	REACTOME_SIGNALING_BY_NOTCH1	http://www.gsea-msigdb.org/gsea/msigdb/cards/REACTOME_SIGNALING_BY_NOTCH1	74	-0.5686209896903	-0.0170290592118693	0.00202542080147236	0.0296797116298962
cardiac muscle	c2.cp.reactome	REACTOME_CELL_SURFACE_INTERACTIONS_AT_THE_VASCULAR_WALL	http://www.gsea-msigdb.org/gsea/msigdb/cards/REACTOME_CELL_SURFACE_INTERACTIONS_AT_THE_VASCULAR_WALL	194	-0.585882977532737	-0.0146054649120348	9.69462565797095e-10	7.21895020653138e-08
cardiac muscle	c2.cp.reactome	REACTOME_COLLAGEN_FORMATION	http://www.gsea-msigdb.org/gsea/msigdb/cards/REACTOME_COLLAGEN_FORMATION	90	-1.1928223679496	-0.014206576016384	1.48734050630194e-11	1.44659675136192e-09
cardiac muscle	c2.cp.reactome	REACTOME_SMAD2_SMAD3_SMAD4_HETEROTRIMER_REGULATES_TRANSCRIPTION	http://www.gsea-msigdb.org/gsea/msigdb/cards/REACTOME_SMAD2_SMAD3_SMAD4_HETEROTRIMER_REGULATES_TRANSCRIPTION	32	-0.738243862453407	-0.0179085677092879	0.00161397825884083	0.0248708971226812
cardiac muscle	c2.cp.reactome	REACTOME_HS_GAG_DEGRADATION	http://www.gsea-msigdb.org/gsea/msigdb/cards/REACTOME_HS_GAG_DEGRADATION	22	-1.08048662096244	-0.0178572043479163	2.69459500550983e-05	0.000799349922720847
cardiac muscle	c2.cp.reactome	REACTOME_CHONDROITIN_SULFATE_BIOSYNTHESIS	http://www.gsea-msigdb.org/gsea/msigdb/cards/REACTOME_CHONDROITIN_SULFATE_BIOSYNTHESIS	20	-1.11579353220955	-0.0180885024236854	0.000349054978483443	0.00715343787674344
cardiac muscle	c2.cp.reactome	REACTOME_CHONDROITIN_SULFATE_DERMATAN_SULFATE_METABOLISM	http://www.gsea-msigdb.org/gsea/msigdb/cards/REACTOME_CHONDROITIN_SULFATE_DERMATAN_SULFATE_METABOLISM	50	-1.02745607135138	-0.0167236858578863	5.18700987769639e-08	2.87316013806622e-06
cardiac muscle	c2.cp.reactome	REACTOME_HS_GAG_BIOSYNTHESIS	http://www.gsea-msigdb.org/gsea/msigdb/cards/REACTOME_HS_GAG_BIOSYNTHESIS	31	-0.855179558770093	-0.0179772351955678	0.000314622600176824	0.00657531811424045
cardiac muscle	c2.cp.reactome	REACTOME_KERATAN_SULFATE_DEGRADATION	http://www.gsea-msigdb.org/gsea/msigdb/cards/REACTOME_KERATAN_SULFATE_DEGRADATION	13	-1.19088096142956	-0.0183135883369522	0.000873937504684146	0.0151940894741643
cardiac muscle	c2.cp.reactome	REACTOME_HEPARAN_SULFATE_HEPARIN_HS_GAG_METABOLISM	http://www.gsea-msigdb.org/gsea/msigdb/cards/REACTOME_HEPARAN_SULFATE_HEPARIN_HS_GAG_METABOLISM	55	-0.982533515697368	-0.0168252456730967	1.32512407047113e-08	8.16595633208494e-07
cardiac muscle	c2.cp.reactome	REACTOME_GLYCOSAMINOGLYCAN_METABOLISM	http://www.gsea-msigdb.org/gsea/msigdb/cards/REACTOME_GLYCOSAMINOGLYCAN_METABOLISM	124	-0.859151858442909	-0.0144055792892917	1.37350439169989e-11	1.34530084560131e-09
cardiac muscle	c2.cp.reactome	REACTOME_A_TETRASACCHARIDE_LINKER_SEQUENCE_IS_REQUIRED_FOR_GAG_SYNTHESIS	http://www.gsea-msigdb.org/gsea/msigdb/cards/REACTOME_A_TETRASACCHARIDE_LINKER_SEQUENCE_IS_REQUIRED_FOR_GAG_SYNTHESIS	26	-0.942568327869426	-0.0179607630776426	0.000404217179190746	0.0080755719446113
cardiac muscle	c2.cp.reactome	REACTOME_PROCESSING_OF_CAPPED_INTRON_CONTAINING_PRE_MRNA	http://www.gsea-msigdb.org/gsea/msigdb/cards/REACTOME_PROCESSING_OF_CAPPED_INTRON_CONTAINING_PRE_MRNA	242	-0.270947042587392	-0.0160537933909784	0.00159609039946072	0.0246617086406065
cardiac muscle	c2.cp.reactome	REACTOME_REGULATION_OF_PYRUVATE_DEHYDROGENASE_PDH_COMPLEX	http://www.gsea-msigdb.org/gsea/msigdb/cards/REACTOME_REGULATION_OF_PYRUVATE_DEHYDROGENASE_PDH_COMPLEX	16	1.5725105079408	-0.0201750649254926	3.84950065292996e-05	0.00109149090702239
cardiac muscle	c2.cp.reactome	REACTOME_ACTIVATION_OF_THE_MRNA_UPON_BINDING_OF_THE_CAP_BINDING_COMPLEX_AND_EIFS_AND_SUBSEQUENT_BINDING_TO_43S	http://www.gsea-msigdb.org/gsea/msigdb/cards/REACTOME_ACTIVATION_OF_THE_MRNA_UPON_BINDING_OF_THE_CAP_BINDING_COMPLEX_AND_EIFS_AND_SUBSEQUENT_BINDING_TO_43S	60	-0.676867297014212	-0.0170947499217438	4.35245513476241e-05	0.00121328688974944
cardiac muscle	c2.cp.reactome	REACTOME_GENERATION_OF_SECOND_MESSENGER_MOLECULES	http://www.gsea-msigdb.org/gsea/msigdb/cards/REACTOME_GENERATION_OF_SECOND_MESSENGER_MOLECULES	39	-0.777483672806899	-0.0178861319672136	2.15951613172753e-06	8.49922599989866e-05
cardiac muscle	c2.cp.reactome	REACTOME_RESPONSE_TO_ELEVATED_PLATELET_CYTOSOLIC_CA2	http://www.gsea-msigdb.org/gsea/msigdb/cards/REACTOME_RESPONSE_TO_ELEVATED_PLATELET_CYTOSOLIC_CA2	132	-0.562138865602448	-0.0158425365865099	3.09420202843455e-05	0.000902064980021532
cardiac muscle	c2.cp.reactome	REACTOME_TRANSPORT_OF_MATURE_TRANSCRIPT_TO_CYTOPLASM	http://www.gsea-msigdb.org/gsea/msigdb/cards/REACTOME_TRANSPORT_OF_MATURE_TRANSCRIPT_TO_CYTOPLASM	84	-0.485432647012943	-0.0171666028489904	0.000911833276648946	0.0157193006720336
cardiac muscle	c2.cp.reactome	REACTOME_INTEGRIN_CELL_SURFACE_INTERACTIONS	http://www.gsea-msigdb.org/gsea/msigdb/cards/REACTOME_INTEGRIN_CELL_SURFACE_INTERACTIONS	85	-0.972534651122386	-0.0152953420298271	5.36701273421135e-10	4.16225003524654e-08
cardiac muscle	c2.cp.reactome	REACTOME_P75_NTR_RECEPTOR_MEDIATED_SIGNALLING	http://www.gsea-msigdb.org/gsea/msigdb/cards/REACTOME_P75_NTR_RECEPTOR_MEDIATED_SIGNALLING	97	-0.572580351183063	-0.016440083867253	5.74191617957771e-05	0.00154236848756316
cardiac muscle	c2.cp.reactome	REACTOME_MITOCHONDRIAL_FATTY_ACID_BETA_OXIDATION	http://www.gsea-msigdb.org/gsea/msigdb/cards/REACTOME_MITOCHONDRIAL_FATTY_ACID_BETA_OXIDATION	37	1.64530789649743	-0.0217830091808777	2.61754445307036e-09	1.82537110022866e-07
cardiac muscle	c2.cp.reactome	REACTOME_SIGNALING_BY_GPCR	http://www.gsea-msigdb.org/gsea/msigdb/cards/REACTOME_SIGNALING_BY_GPCR	1184	-0.396717083536161	-0.00902271726273868	1.09274748927176e-12	1.25565211497737e-10
cardiac muscle	c2.cp.reactome	REACTOME_PEPTIDE_LIGAND_BINDING_RECEPTORS	http://www.gsea-msigdb.org/gsea/msigdb/cards/REACTOME_PEPTIDE_LIGAND_BINDING_RECEPTORS	198	-0.654300742340118	-0.0158414863225027	1.21409650059889e-09	8.8874057994141e-08
cardiac muscle	c2.cp.reactome	REACTOME_GLUCONEOGENESIS	http://www.gsea-msigdb.org/gsea/msigdb/cards/REACTOME_GLUCONEOGENESIS	34	1.00365826332758	-0.0204599246252738	0.00170006404843732	0.0259174007675786
cardiac muscle	c2.cp.reactome	REACTOME_MITOCHONDRIAL_TRNA_AMINOACYLATION	http://www.gsea-msigdb.org/gsea/msigdb/cards/REACTOME_MITOCHONDRIAL_TRNA_AMINOACYLATION	21	1.22729118429279	-0.0202882844248343	1.10891455804225e-05	0.000366603645694282
cardiac muscle	c2.cp.reactome	REACTOME_CHEMOKINE_RECEPTORS_BIND_CHEMOKINES	http://www.gsea-msigdb.org/gsea/msigdb/cards/REACTOME_CHEMOKINE_RECEPTORS_BIND_CHEMOKINES	58	-0.81967772264847	-0.0176270309038157	2.24122277538233e-08	1.32325386237757e-06
cardiac muscle	c2.cp.reactome	REACTOME_P130CAS_LINKAGE_TO_MAPK_SIGNALING_FOR_INTEGRINS	http://www.gsea-msigdb.org/gsea/msigdb/cards/REACTOME_P130CAS_LINKAGE_TO_MAPK_SIGNALING_FOR_INTEGRINS	15	-1.18285443495708	-0.0181468740263137	0.000613486543411412	0.0114326183951136
cardiac muscle	c2.cp.reactome	REACTOME_SIGNALING_BY_PDGF	http://www.gsea-msigdb.org/gsea/msigdb/cards/REACTOME_SIGNALING_BY_PDGF	58	-0.925401974194228	-0.0164630164685044	9.10922136351176e-07	3.90874256097861e-05
cardiac muscle	c2.cp.reactome	REACTOME_PEROXISOMAL_LIPID_METABOLISM	http://www.gsea-msigdb.org/gsea/msigdb/cards/REACTOME_PEROXISOMAL_LIPID_METABOLISM	29	1.58172936549717	-0.0208896519320786	5.469687138335e-07	2.46794720859513e-05
cardiac muscle	c2.cp.reactome	REACTOME_MUSCLE_CONTRACTION	http://www.gsea-msigdb.org/gsea/msigdb/cards/REACTOME_MUSCLE_CONTRACTION	205	0.353981869712193	-0.0221761879740406	0.00176564436128784	0.0266710931006935
cardiac muscle	c2.cp.reactome	REACTOME_CITRIC_ACID_CYCLE_TCA_CYCLE	http://www.gsea-msigdb.org/gsea/msigdb/cards/REACTOME_CITRIC_ACID_CYCLE_TCA_CYCLE	22	2.55186408992651	-0.0217800218649531	3.14683382638254e-17	6.01001984145972e-15
cardiac muscle	c2.cp.reactome	REACTOME_G_ALPHA_Q_SIGNALLING_EVENTS	http://www.gsea-msigdb.org/gsea/msigdb/cards/REACTOME_G_ALPHA_Q_SIGNALLING_EVENTS	216	-0.641377073271817	-0.0145156696169749	2.62037752686532e-10	2.13254198527946e-08
cardiac muscle	c2.cp.reactome	REACTOME_EICOSANOID_LIGAND_BINDING_RECEPTORS	http://www.gsea-msigdb.org/gsea/msigdb/cards/REACTOME_EICOSANOID_LIGAND_BINDING_RECEPTORS	15	-1.12343668892588	-0.0182448452714861	0.00214806828498963	0.0310972470767553
cardiac muscle	c2.cp.reactome	REACTOME_G_ALPHA_I_SIGNALLING_EVENTS	http://www.gsea-msigdb.org/gsea/msigdb/cards/REACTOME_G_ALPHA_I_SIGNALLING_EVENTS	403	-0.345516638346778	-0.0149018920521769	6.59187347751581e-05	0.00173661031028799
cardiac muscle	c2.cp.reactome	REACTOME_CD28_DEPENDENT_VAV1_PATHWAY	http://www.gsea-msigdb.org/gsea/msigdb/cards/REACTOME_CD28_DEPENDENT_VAV1_PATHWAY	12	-1.03728469021128	-0.0184540125522644	0.00181041909724154	0.0272037191871157
cardiac muscle	c2.cp.reactome	REACTOME_SEMAPHORIN_INTERACTIONS	http://www.gsea-msigdb.org/gsea/msigdb/cards/REACTOME_SEMAPHORIN_INTERACTIONS	64	-0.638337553727988	-0.0170537759847501	0.000521501786374749	0.00999137399626767
cardiac muscle	c2.cp.reactome	REACTOME_SPHINGOLIPID_METABOLISM	http://www.gsea-msigdb.org/gsea/msigdb/cards/REACTOME_SPHINGOLIPID_METABOLISM	89	-0.593649399281221	-0.0167972021800956	0.000909569940821183	0.0156928055882703
cardiac muscle	c2.cp.reactome	REACTOME_BRANCHED_CHAIN_AMINO_ACID_CATABOLISM	http://www.gsea-msigdb.org/gsea/msigdb/cards/REACTOME_BRANCHED_CHAIN_AMINO_ACID_CATABOLISM	21	2.44361172327878	-0.0215421000206868	8.89555655792245e-09	5.62991434966639e-07
cardiac muscle	c2.cp.reactome	REACTOME_SIGNAL_AMPLIFICATION	http://www.gsea-msigdb.org/gsea/msigdb/cards/REACTOME_SIGNAL_AMPLIFICATION	33	-0.989934721904527	-0.0176686296694942	0.000401988964220376	0.00804325433565734
cardiac muscle	c2.cp.reactome	REACTOME_PYRUVATE_METABOLISM	http://www.gsea-msigdb.org/gsea/msigdb/cards/REACTOME_PYRUVATE_METABOLISM	31	1.59329419311316	-0.0211410565966136	5.27224524578692e-08	2.91538967482047e-06
cardiac muscle	c2.cp.reactome	REACTOME_METABOLISM_OF_RNA	http://www.gsea-msigdb.org/gsea/msigdb/cards/REACTOME_METABOLISM_OF_RNA	672	-0.258491962177449	-0.0110562154324829	3.54670351717481e-07	1.66120039658683e-05
cardiac muscle	c2.cp.reactome	REACTOME_GPCR_LIGAND_BINDING	http://www.gsea-msigdb.org/gsea/msigdb/cards/REACTOME_GPCR_LIGAND_BINDING	463	-0.524683618190612	-0.0129052950973825	5.29922410883268e-13	6.33249138374729e-11
cardiac muscle	c2.cp.reactome	REACTOME_THROMBIN_SIGNALLING_THROUGH_PROTEINASE_ACTIVATED_RECEPTORS_PARS	http://www.gsea-msigdb.org/gsea/msigdb/cards/REACTOME_THROMBIN_SIGNALLING_THROUGH_PROTEINASE_ACTIVATED_RECEPTORS_PARS	32	-1.05161655909686	-0.0176345953224473	0.000147506872107082	0.00347791366754151
cardiac muscle	c2.cp.reactome	REACTOME_ENERGY_DEPENDENT_REGULATION_OF_MTOR_BY_LKB1_AMPK	http://www.gsea-msigdb.org/gsea/msigdb/cards/REACTOME_ENERGY_DEPENDENT_REGULATION_OF_MTOR_BY_LKB1_AMPK	29	1.02525753118165	-0.0204393334792862	0.000477539583964114	0.00927802099256909
cardiac muscle	c2.cp.reactome	REACTOME_L1CAM_INTERACTIONS	http://www.gsea-msigdb.org/gsea/msigdb/cards/REACTOME_L1CAM_INTERACTIONS	121	-0.449765777550402	-0.0168381896467614	0.00263159078627927	0.0364704830730317
cardiac muscle	c2.cp.reactome	REACTOME_RESPIRATORY_ELECTRON_TRANSPORT	http://www.gsea-msigdb.org/gsea/msigdb/cards/REACTOME_RESPIRATORY_ELECTRON_TRANSPORT	100	1.95415506912901	-0.0285315108256822	9.74881913785139e-50	2.2836197735634e-46
cardiac muscle	c2.cp.reactome	REACTOME_ASPARAGINE_N_LINKED_GLYCOSYLATION	http://www.gsea-msigdb.org/gsea/msigdb/cards/REACTOME_ASPARAGINE_N_LINKED_GLYCOSYLATION	305	-0.461195155884592	-0.0126692668757928	5.17622289844555e-07	2.34816307607438e-05
cardiac muscle	c2.cp.reactome	REACTOME_ASSEMBLY_OF_THE_PRE_REPLICATIVE_COMPLEX	http://www.gsea-msigdb.org/gsea/msigdb/cards/REACTOME_ASSEMBLY_OF_THE_PRE_REPLICATIVE_COMPLEX	68	0.422207305670564	-0.0204143688656613	0.000726959159153483	0.0131087282099107
cardiac muscle	c2.cp.reactome	REACTOME_BIOSYNTHESIS_OF_THE_N_GLYCAN_PRECURSOR_DOLICHOL_LIPID_LINKED_OLIGOSACCHARIDE_LLO_AND_TRANSFER_TO_A_NASCENT_PROTEIN	http://www.gsea-msigdb.org/gsea/msigdb/cards/REACTOME_BIOSYNTHESIS_OF_THE_N_GLYCAN_PRECURSOR_DOLICHOL_LIPID_LINKED_OLIGOSACCHARIDE_LLO_AND_TRANSFER_TO_A_NASCENT_PROTEIN	78	-0.642428709362531	-0.0167023162826256	0.000202690687243198	0.00453903872109785
cardiac muscle	c2.cp.reactome	REACTOME_SYNTHESIS_SECRETION_AND_INACTIVATION_OF_GLUCAGON_LIKE_PEPTIDE_1_GLP_1	http://www.gsea-msigdb.org/gsea/msigdb/cards/REACTOME_SYNTHESIS_SECRETION_AND_INACTIVATION_OF_GLUCAGON_LIKE_PEPTIDE_1_GLP_1	20	-0.978909070931259	-0.0184855174002715	0.000421184041713985	0.00836311629075295
cardiac muscle	c2.cp.reactome	REACTOME_INTERFERON_GAMMA_SIGNALING	http://www.gsea-msigdb.org/gsea/msigdb/cards/REACTOME_INTERFERON_GAMMA_SIGNALING	93	-0.774455790519132	-0.0159162966430078	1.75580435464266e-08	1.05785716097628e-06
cardiac muscle	c2.cp.reactome	REACTOME_ACTIVATION_OF_IRF3_IRF7_MEDIATED_BY_TBK1_IKK_EPSILON	http://www.gsea-msigdb.org/gsea/msigdb/cards/REACTOME_ACTIVATION_OF_IRF3_IRF7_MEDIATED_BY_TBK1_IKK_EPSILON	17	-1.07957617327962	-0.0181187191051641	0.000653142366704979	0.0120241029736056
cardiac muscle	c2.cp.reactome	REACTOME_INTERFERON_ALPHA_BETA_SIGNALING	http://www.gsea-msigdb.org/gsea/msigdb/cards/REACTOME_INTERFERON_ALPHA_BETA_SIGNALING	70	-1.16925884603311	-0.0158929382879711	4.9455710789844e-12	5.14466405275796e-10
cardiac muscle	c2.cp.reactome	REACTOME_REGULATION_OF_IFNA_SIGNALING	http://www.gsea-msigdb.org/gsea/msigdb/cards/REACTOME_REGULATION_OF_IFNA_SIGNALING	26	-1.04266698655634	-0.0184008543051813	0.00338777612848981	0.0443664950832212
cardiac muscle	c2.cp.reactome	REACTOME_INTERFERON_SIGNALING	http://www.gsea-msigdb.org/gsea/msigdb/cards/REACTOME_INTERFERON_SIGNALING	202	-0.705744916323985	-0.013093634699649	2.73165782575877e-12	2.95548047365233e-10
cardiac muscle	c2.cp.reactome	REACTOME_PLATELET_AGGREGATION_PLUG_FORMATION	http://www.gsea-msigdb.org/gsea/msigdb/cards/REACTOME_PLATELET_AGGREGATION_PLUG_FORMATION	39	-0.849233235238541	-0.0176170679028668	0.000910086212908073	0.0156947491447968
cardiac muscle	c2.cp.reactome	REACTOME_HEMOSTASIS	http://www.gsea-msigdb.org/gsea/msigdb/cards/REACTOME_HEMOSTASIS	678	-0.459520409080767	-0.00654239945231276	7.63809868968487e-15	1.12247142830181e-12
cardiac muscle	c2.cp.reactome	REACTOME_RESPIRATORY_ELECTRON_TRANSPORT_ATP_SYNTHESIS_BY_CHEMIOSMOTIC_COUPLING_AND_HEAT_PRODUCTION_BY_UNCOUPLING_PROTEINS	http://www.gsea-msigdb.org/gsea/msigdb/cards/REACTOME_RESPIRATORY_ELECTRON_TRANSPORT_ATP_SYNTHESIS_BY_CHEMIOSMOTIC_COUPLING_AND_HEAT_PRODUCTION_BY_UNCOUPLING_PROTEINS	124	1.88710071715676	-0.0301916149143845	8.23858109382494e-54	2.39071326953107e-50
cardiac muscle	c2.cp.reactome	REACTOME_FORMATION_OF_ATP_BY_CHEMIOSMOTIC_COUPLING	http://www.gsea-msigdb.org/gsea/msigdb/cards/REACTOME_FORMATION_OF_ATP_BY_CHEMIOSMOTIC_COUPLING	18	1.9110446548086	-0.0206138385632275	7.39322658408082e-09	4.7377082576906e-07
cardiac muscle	c2.cp.reactome	REACTOME_INNATE_IMMUNE_SYSTEM	http://www.gsea-msigdb.org/gsea/msigdb/cards/REACTOME_INNATE_IMMUNE_SYSTEM	1113	-0.445226181150394	0.00113327536721539	1.0113430319731e-23	3.37271625468848e-21
cardiac muscle	c2.cp.reactome	REACTOME_COMPLEMENT_CASCADE	http://www.gsea-msigdb.org/gsea/msigdb/cards/REACTOME_COMPLEMENT_CASCADE	115	-0.341061492568261	-0.017623730206793	1.69726634874371e-07	8.47430181274134e-06
cardiac muscle	c2.cp.reactome	REACTOME_CYTOKINE_SIGNALING_IN_IMMUNE_SYSTEM	http://www.gsea-msigdb.org/gsea/msigdb/cards/REACTOME_CYTOKINE_SIGNALING_IN_IMMUNE_SYSTEM	858	-0.515075404506437	-0.000952677024239879	6.34980658730232e-24	2.17734531909994e-21
cardiac muscle	c2.cp.reactome	REACTOME_ANTIGEN_PRESENTATION_FOLDING_ASSEMBLY_AND_PEPTIDE_LOADING_OF_CLASS_I_MHC	http://www.gsea-msigdb.org/gsea/msigdb/cards/REACTOME_ANTIGEN_PRESENTATION_FOLDING_ASSEMBLY_AND_PEPTIDE_LOADING_OF_CLASS_I_MHC	25	-1.27845952184328	-0.0175196026760439	4.62290243669717e-05	0.0012776164653197
cardiac muscle	c2.cp.reactome	REACTOME_THE_NLRP3_INFLAMMASOME	http://www.gsea-msigdb.org/gsea/msigdb/cards/REACTOME_THE_NLRP3_INFLAMMASOME	15	-0.959431526536465	-0.0183113329342688	0.00313819334994657	0.0418535675568389
cardiac muscle	c2.cp.reactome	REACTOME_ANTIGEN_PROCESSING_UBIQUITINATION_PROTEASOME_DEGRADATION	http://www.gsea-msigdb.org/gsea/msigdb/cards/REACTOME_ANTIGEN_PROCESSING_UBIQUITINATION_PROTEASOME_DEGRADATION	308	0.397748203146839	-0.0251838158731194	9.22188384516296e-08	4.86291170250058e-06
cardiac muscle	c2.cp.reactome	REACTOME_INFLAMMASOMES	http://www.gsea-msigdb.org/gsea/msigdb/cards/REACTOME_INFLAMMASOMES	20	-0.905346358832385	-0.0181770017971317	0.000929012970447577	0.0159673283032443
cardiac muscle	c2.cp.reactome	REACTOME_NUCLEOTIDE_BINDING_DOMAIN_LEUCINE_RICH_REPEAT_CONTAINING_RECEPTOR_NLR_SIGNALING_PATHWAYS	http://www.gsea-msigdb.org/gsea/msigdb/cards/REACTOME_NUCLEOTIDE_BINDING_DOMAIN_LEUCINE_RICH_REPEAT_CONTAINING_RECEPTOR_NLR_SIGNALING_PATHWAYS	55	-0.670759015109095	-0.0172731613460192	0.000114214180523057	0.0027939076288393
cardiac muscle	c2.cp.reactome	REACTOME_PLATELET_ACTIVATION_SIGNALING_AND_AGGREGATION	http://www.gsea-msigdb.org/gsea/msigdb/cards/REACTOME_PLATELET_ACTIVATION_SIGNALING_AND_AGGREGATION	261	-0.66000780783792	-0.0116594589734162	3.95449987116765e-12	4.20366147048606e-10
cardiac muscle	c2.cp.reactome	REACTOME_CREATION_OF_C4_AND_C2_ACTIVATORS	http://www.gsea-msigdb.org/gsea/msigdb/cards/REACTOME_CREATION_OF_C4_AND_C2_ACTIVATORS	71	-0.212200581205705	-0.0184430009413514	0.000416953707294469	0.00828893738108587
cardiac muscle	c2.cp.reactome	REACTOME_INITIAL_TRIGGERING_OF_COMPLEMENT	http://www.gsea-msigdb.org/gsea/msigdb/cards/REACTOME_INITIAL_TRIGGERING_OF_COMPLEMENT	80	-0.271345451485898	-0.0181717834390938	1.83579876249692e-05	0.000571443065321328
cardiac muscle	c2.cp.reactome	REACTOME_G2_M_CHECKPOINTS	http://www.gsea-msigdb.org/gsea/msigdb/cards/REACTOME_G2_M_CHECKPOINTS	168	0.266993239823324	-0.0210516512844211	0.00132684865879514	0.021290024233522
cardiac muscle	c2.cp.reactome	REACTOME_CELLULAR_RESPONSE_TO_HYPOXIA	http://www.gsea-msigdb.org/gsea/msigdb/cards/REACTOME_CELLULAR_RESPONSE_TO_HYPOXIA	75	0.456659905849609	-0.0206889094362358	0.00116312615832427	0.0191369138471552
cardiac muscle	c2.cp.reactome	REACTOME_CASPASE_ACTIVATION_VIA_DEATH_RECEPTORS_IN_THE_PRESENCE_OF_LIGAND	http://www.gsea-msigdb.org/gsea/msigdb/cards/REACTOME_CASPASE_ACTIVATION_VIA_DEATH_RECEPTORS_IN_THE_PRESENCE_OF_LIGAND	16	-1.44505358853502	-0.0179538723920184	0.000123651998395001	0.0029909077053931
cardiac muscle	c2.cp.reactome	REACTOME_THE_CITRIC_ACID_TCA_CYCLE_AND_RESPIRATORY_ELECTRON_TRANSPORT	http://www.gsea-msigdb.org/gsea/msigdb/cards/REACTOME_THE_CITRIC_ACID_TCA_CYCLE_AND_RESPIRATORY_ELECTRON_TRANSPORT	175	1.89988701092174	-0.0347516220519892	4.93725344101959e-68	3.69200216544921e-64
cardiac muscle	c2.cp.reactome	REACTOME_COLLAGEN_DEGRADATION	http://www.gsea-msigdb.org/gsea/msigdb/cards/REACTOME_COLLAGEN_DEGRADATION	64	-1.01728562022851	-0.0163531339761167	4.89098586897503e-07	2.23117089767621e-05
cardiac muscle	c2.cp.reactome	REACTOME_ELASTIC_FIBRE_FORMATION	http://www.gsea-msigdb.org/gsea/msigdb/cards/REACTOME_ELASTIC_FIBRE_FORMATION	45	-1.08905141608911	-0.0167425358496681	7.14852156487211e-07	3.13310224690869e-05
cardiac muscle	c2.cp.reactome	REACTOME_MITOCHONDRIAL_BIOGENESIS	http://www.gsea-msigdb.org/gsea/msigdb/cards/REACTOME_MITOCHONDRIAL_BIOGENESIS	94	1.0361136872089	-0.0237329406446944	4.68417942264214e-10	3.67076541744367e-08
cardiac muscle	c2.cp.reactome	REACTOME_ACTIVATION_OF_MATRIX_METALLOPROTEINASES	http://www.gsea-msigdb.org/gsea/msigdb/cards/REACTOME_ACTIVATION_OF_MATRIX_METALLOPROTEINASES	33	-0.89441852248623	-0.0178429988866468	0.000261564080814402	0.0056310856879924
cardiac muscle	c2.cp.reactome	REACTOME_ZBP1_DAI_MEDIATED_INDUCTION_OF_TYPE_I_IFNS	http://www.gsea-msigdb.org/gsea/msigdb/cards/REACTOME_ZBP1_DAI_MEDIATED_INDUCTION_OF_TYPE_I_IFNS	21	-1.19205091156999	-0.0178520000589593	0.000960611202455077	0.0164002346703658
cardiac muscle	c2.cp.reactome	REACTOME_DISEASE	http://www.gsea-msigdb.org/gsea/msigdb/cards/REACTOME_DISEASE	1470	-0.322478572947719	0.000728327130109307	7.7052648097047e-17	1.42539334477833e-14
cardiac muscle	c2.cp.reactome	REACTOME_THE_ROLE_OF_NEF_IN_HIV_1_REPLICATION_AND_DISEASE_PATHOGENESIS	http://www.gsea-msigdb.org/gsea/msigdb/cards/REACTOME_THE_ROLE_OF_NEF_IN_HIV_1_REPLICATION_AND_DISEASE_PATHOGENESIS	28	-0.722341122725115	-0.0180365462310962	0.00159514811022652	0.0246510671792927
cardiac muscle	c2.cp.reactome	REACTOME_COLLAGEN_BIOSYNTHESIS_AND_MODIFYING_ENZYMES	http://www.gsea-msigdb.org/gsea/msigdb/cards/REACTOME_COLLAGEN_BIOSYNTHESIS_AND_MODIFYING_ENZYMES	67	-1.26851431956264	-0.015131500900154	3.70208925557037e-09	2.50356522234787e-07
cardiac muscle	c2.cp.reactome	REACTOME_SIGNALING_BY_NTRKS	http://www.gsea-msigdb.org/gsea/msigdb/cards/REACTOME_SIGNALING_BY_NTRKS	134	-0.36953518154555	-0.0167895046728224	0.00311242016081313	0.0415810607672598
cardiac muscle	c2.cp.reactome	REACTOME_INFLUENZA_INFECTION	http://www.gsea-msigdb.org/gsea/msigdb/cards/REACTOME_INFLUENZA_INFECTION	156	-0.689571257689464	-0.0140013119020585	3.62611581204734e-12	3.8672733990208e-10
cardiac muscle	c2.cp.reactome	REACTOME_TOLL_LIKE_RECEPTOR_CASCADES	http://www.gsea-msigdb.org/gsea/msigdb/cards/REACTOME_TOLL_LIKE_RECEPTOR_CASCADES	153	-0.36690837015174	-0.0164948482931013	0.0019042518560771	0.0283073830465582
cardiac muscle	c2.cp.reactome	REACTOME_DDX58_IFIH1_MEDIATED_INDUCTION_OF_INTERFERON_ALPHA_BETA	http://www.gsea-msigdb.org/gsea/msigdb/cards/REACTOME_DDX58_IFIH1_MEDIATED_INDUCTION_OF_INTERFERON_ALPHA_BETA	78	-0.69495436730446	-0.0168755342577151	0.000145616480859291	0.00344127126225681
cardiac muscle	c2.cp.reactome	REACTOME_ALTERNATIVE_COMPLEMENT_ACTIVATION	http://www.gsea-msigdb.org/gsea/msigdb/cards/REACTOME_ALTERNATIVE_COMPLEMENT_ACTIVATION	5	-1.04013099395805	-0.0187531469718848	0.00119976960094314	0.0196350172469502
cardiac muscle	c2.cp.reactome	REACTOME_PLASMA_LIPOPROTEIN_ASSEMBLY_REMODELING_AND_CLEARANCE	http://www.gsea-msigdb.org/gsea/msigdb/cards/REACTOME_PLASMA_LIPOPROTEIN_ASSEMBLY_REMODELING_AND_CLEARANCE	71	-0.711469172714894	-0.0170285027496982	0.000461452773884199	0.00902499689263269
cardiac muscle	c2.cp.reactome	REACTOME_ORGANELLE_BIOGENESIS_AND_MAINTENANCE	http://www.gsea-msigdb.org/gsea/msigdb/cards/REACTOME_ORGANELLE_BIOGENESIS_AND_MAINTENANCE	296	0.346498585594556	-0.0241102783405254	1.41742325636262e-05	0.000454454319253045
cardiac muscle	c2.cp.reactome	REACTOME_P75NTR_SIGNALS_VIA_NF_KB	http://www.gsea-msigdb.org/gsea/msigdb/cards/REACTOME_P75NTR_SIGNALS_VIA_NF_KB	16	-1.00694128947407	-0.018227842901359	0.000783343622487926	0.0139252811976404
cardiac muscle	c2.cp.reactome	REACTOME_SIGNALING_BY_VEGF	http://www.gsea-msigdb.org/gsea/msigdb/cards/REACTOME_SIGNALING_BY_VEGF	106	-0.585297178734437	-0.0160727332248354	4.46844421409678e-05	0.0012398641328408
cardiac muscle	c2.cp.reactome	REACTOME_RHO_GTPASE_CYCLE	http://www.gsea-msigdb.org/gsea/msigdb/cards/REACTOME_RHO_GTPASE_CYCLE	140	-0.482906725071718	-0.0159121042327917	0.000100048216924343	0.00249958552136962
cardiac muscle	c2.cp.reactome	REACTOME_RHO_GTPASE_EFFECTORS	http://www.gsea-msigdb.org/gsea/msigdb/cards/REACTOME_RHO_GTPASE_EFFECTORS	324	-0.282949962609033	-0.0153955947765729	0.00151333461241499	0.0236309186960222
cardiac muscle	c2.cp.reactome	REACTOME_CARNITINE_METABOLISM	http://www.gsea-msigdb.org/gsea/msigdb/cards/REACTOME_CARNITINE_METABOLISM	14	1.2129144462093	-0.0198498757387265	0.00208374158258544	0.0303399515803633
cardiac muscle	c2.cp.reactome	REACTOME_ASSEMBLY_OF_COLLAGEN_FIBRILS_AND_OTHER_MULTIMERIC_STRUCTURES	http://www.gsea-msigdb.org/gsea/msigdb/cards/REACTOME_ASSEMBLY_OF_COLLAGEN_FIBRILS_AND_OTHER_MULTIMERIC_STRUCTURES	61	-1.12813368796195	-0.0159494679110344	2.39860736276424e-08	1.40720228695858e-06
cardiac muscle	c2.cp.reactome	REACTOME_DERMATAN_SULFATE_BIOSYNTHESIS	http://www.gsea-msigdb.org/gsea/msigdb/cards/REACTOME_DERMATAN_SULFATE_BIOSYNTHESIS	11	-1.34983737377434	-0.0184159771913563	0.000575009466186582	0.010835010704968
cardiac muscle	c2.cp.reactome	REACTOME_FCGAMMA_RECEPTOR_FCGR_DEPENDENT_PHAGOCYTOSIS	http://www.gsea-msigdb.org/gsea/msigdb/cards/REACTOME_FCGAMMA_RECEPTOR_FCGR_DEPENDENT_PHAGOCYTOSIS	143	-0.681230178618364	-0.0146891778221683	1.16292991194633e-10	9.95603193308028e-09
cardiac muscle	c2.cp.reactome	REACTOME_FCGR_ACTIVATION	http://www.gsea-msigdb.org/gsea/msigdb/cards/REACTOME_FCGR_ACTIVATION	69	-0.360994344286155	-0.0180112692593535	4.26224927782072e-08	2.39919963402147e-06
cardiac muscle	c2.cp.reactome	REACTOME_ROLE_OF_PHOSPHOLIPIDS_IN_PHAGOCYTOSIS	http://www.gsea-msigdb.org/gsea/msigdb/cards/REACTOME_ROLE_OF_PHOSPHOLIPIDS_IN_PHAGOCYTOSIS	82	-0.326090254364837	-0.017915521732115	0.00206003509023942	0.0300699084193051
cardiac muscle	c2.cp.reactome	REACTOME_MOLECULES_ASSOCIATED_WITH_ELASTIC_FIBRES	http://www.gsea-msigdb.org/gsea/msigdb/cards/REACTOME_MOLECULES_ASSOCIATED_WITH_ELASTIC_FIBRES	38	-0.927428316891159	-0.0173970818894972	6.8732613581848e-05	0.001800009383491
cardiac muscle	c2.cp.reactome	REACTOME_UBIQUINOL_BIOSYNTHESIS	http://www.gsea-msigdb.org/gsea/msigdb/cards/REACTOME_UBIQUINOL_BIOSYNTHESIS	8	2.13493405358963	-0.019848873576713	9.73865608666326e-05	0.00244344879467469
cardiac muscle	c2.cp.reactome	REACTOME_TRANSCRIPTIONAL_ACTIVATION_OF_MITOCHONDRIAL_BIOGENESIS	http://www.gsea-msigdb.org/gsea/msigdb/cards/REACTOME_TRANSCRIPTIONAL_ACTIVATION_OF_MITOCHONDRIAL_BIOGENESIS	55	0.673542187405954	-0.0208764202841924	0.000361548368071661	0.00736985530655951
cardiac muscle	c2.cp.reactome	REACTOME_SCAVENGING_OF_HEME_FROM_PLASMA	http://www.gsea-msigdb.org/gsea/msigdb/cards/REACTOME_SCAVENGING_OF_HEME_FROM_PLASMA	69	-0.306359695324088	-0.0181556206026229	9.58372099248727e-06	0.000322426954532505
cardiac muscle	c2.cp.reactome	REACTOME_DAP12_INTERACTIONS	http://www.gsea-msigdb.org/gsea/msigdb/cards/REACTOME_DAP12_INTERACTIONS	44	-0.861506106609386	-0.017555118464547	0.000137643557579615	0.00328157094283987
cardiac muscle	c2.cp.reactome	REACTOME_BINDING_AND_UPTAKE_OF_LIGANDS_BY_SCAVENGER_RECEPTORS	http://www.gsea-msigdb.org/gsea/msigdb/cards/REACTOME_BINDING_AND_UPTAKE_OF_LIGANDS_BY_SCAVENGER_RECEPTORS	98	-0.578252433366167	-0.0165521743923851	1.26999993850931e-06	5.28846579663169e-05
cardiac muscle	c2.cp.reactome	REACTOME_NOTCH2_INTRACELLULAR_DOMAIN_REGULATES_TRANSCRIPTION	http://www.gsea-msigdb.org/gsea/msigdb/cards/REACTOME_NOTCH2_INTRACELLULAR_DOMAIN_REGULATES_TRANSCRIPTION	12	-1.28158461490536	-0.0183221658654017	0.0020763557157912	0.0302636347513778
cardiac muscle	c2.cp.reactome	REACTOME_CROSSLINKING_OF_COLLAGEN_FIBRILS	http://www.gsea-msigdb.org/gsea/msigdb/cards/REACTOME_CROSSLINKING_OF_COLLAGEN_FIBRILS	18	-1.66690048870951	-0.0175477598348862	0.000174746368553191	0.00400411172181327
cardiac muscle	c2.cp.reactome	REACTOME_SELENOAMINO_ACID_METABOLISM	http://www.gsea-msigdb.org/gsea/msigdb/cards/REACTOME_SELENOAMINO_ACID_METABOLISM	118	-0.785867346851124	-0.0146545552098184	3.90779175730807e-11	3.59228607386697e-09
cardiac muscle	c2.cp.reactome	REACTOME_DAP12_SIGNALING	http://www.gsea-msigdb.org/gsea/msigdb/cards/REACTOME_DAP12_SIGNALING	29	-0.813923617071869	-0.0179106287333447	0.0024937339738838	0.0349889394629706
cardiac muscle	c2.cp.reactome	REACTOME_TRIF_MEDIATED_PROGRAMMED_CELL_DEATH	http://www.gsea-msigdb.org/gsea/msigdb/cards/REACTOME_TRIF_MEDIATED_PROGRAMMED_CELL_DEATH	9	-1.6218904478081	-0.0182958595664396	0.00073144177709347	0.0131724561012987
cardiac muscle	c2.cp.reactome	REACTOME_EPH_EPHRIN_SIGNALING	http://www.gsea-msigdb.org/gsea/msigdb/cards/REACTOME_EPH_EPHRIN_SIGNALING	92	-1.03648403844166	-0.0146945480931006	2.61485082141848e-11	2.47391608809473e-09
cardiac muscle	c2.cp.reactome	REACTOME_FCERI_MEDIATED_MAPK_ACTIVATION	http://www.gsea-msigdb.org/gsea/msigdb/cards/REACTOME_FCERI_MEDIATED_MAPK_ACTIVATION	87	-0.409767767932791	-0.0175418351661015	5.93047200458956e-05	0.00158382704535758
cardiac muscle	c2.cp.reactome	REACTOME_FCERI_MEDIATED_CA_2_MOBILIZATION	http://www.gsea-msigdb.org/gsea/msigdb/cards/REACTOME_FCERI_MEDIATED_CA_2_MOBILIZATION	86	-0.460168563121648	-0.0173750946549096	7.39070522528715e-07	3.22760663234778e-05
cardiac muscle	c2.cp.reactome	REACTOME_PEPTIDE_HORMONE_METABOLISM	http://www.gsea-msigdb.org/gsea/msigdb/cards/REACTOME_PEPTIDE_HORMONE_METABOLISM	90	-0.412870236029544	-0.0176469467554253	0.000713106343880083	0.0129193647749833
cardiac muscle	c2.cp.reactome	REACTOME_SYNDECAN_INTERACTIONS	http://www.gsea-msigdb.org/gsea/msigdb/cards/REACTOME_SYNDECAN_INTERACTIONS	27	-1.46290030247011	-0.0170893404333636	1.89689514661523e-07	9.36996803824996e-06
cardiac muscle	c2.cp.reactome	REACTOME_NON_INTEGRIN_MEMBRANE_ECM_INTERACTIONS	http://www.gsea-msigdb.org/gsea/msigdb/cards/REACTOME_NON_INTEGRIN_MEMBRANE_ECM_INTERACTIONS	59	-0.889364071305866	-0.0164781811363003	8.62829682929685e-06	0.000293747650282869
cardiac muscle	c2.cp.reactome	REACTOME_ECM_PROTEOGLYCANS	http://www.gsea-msigdb.org/gsea/msigdb/cards/REACTOME_ECM_PROTEOGLYCANS	76	-1.02925714181677	-0.015773224184105	1.33483350472024e-07	6.81701259053657e-06
cardiac muscle	c2.cp.reactome	REACTOME_REGULATION_BY_C_FLIP	http://www.gsea-msigdb.org/gsea/msigdb/cards/REACTOME_REGULATION_BY_C_FLIP	11	-1.55865366163032	-0.0182482107057977	0.00299536115485926	0.0403443087753624
cardiac muscle	c2.cp.reactome	REACTOME_GRB2_SOS_PROVIDES_LINKAGE_TO_MAPK_SIGNALING_FOR_INTEGRINS	http://www.gsea-msigdb.org/gsea/msigdb/cards/REACTOME_GRB2_SOS_PROVIDES_LINKAGE_TO_MAPK_SIGNALING_FOR_INTEGRINS	15	-1.0055904420158	-0.0182773559133546	0.00209042341518133	0.0304190166958473
cardiac muscle	c2.cp.reactome	REACTOME_DISEASES_ASSOCIATED_WITH_GLYCOSAMINOGLYCAN_METABOLISM	http://www.gsea-msigdb.org/gsea/msigdb/cards/REACTOME_DISEASES_ASSOCIATED_WITH_GLYCOSAMINOGLYCAN_METABOLISM	41	-1.20523249500349	-0.0167890435088403	1.31699498783473e-07	6.73652811141226e-06
cardiac muscle	c2.cp.reactome	REACTOME_DEFECTIVE_B4GALT7_CAUSES_EDS_PROGEROID_TYPE	http://www.gsea-msigdb.org/gsea/msigdb/cards/REACTOME_DEFECTIVE_B4GALT7_CAUSES_EDS_PROGEROID_TYPE	20	-0.982434454394897	-0.0181524414848328	0.000625240677384639	0.0115949822071567
cardiac muscle	c2.cp.reactome	REACTOME_CLASS_A_1_RHODOPSIN_LIKE_RECEPTORS	http://www.gsea-msigdb.org/gsea/msigdb/cards/REACTOME_CLASS_A_1_RHODOPSIN_LIKE_RECEPTORS	331	-0.575196035646716	-0.0140783479297425	1.15429946173511e-11	1.14210442009358e-09
cardiac muscle	c2.cp.reactome	REACTOME_SIGNALING_BY_ROBO_RECEPTORS	http://www.gsea-msigdb.org/gsea/msigdb/cards/REACTOME_SIGNALING_BY_ROBO_RECEPTORS	218	-0.424033936039913	-0.0148906706233601	5.11364605621125e-06	0.000184592558639587
cardiac muscle	c2.cp.reactome	REACTOME_DISEASES_ASSOCIATED_WITH_N_GLYCOSYLATION_OF_PROTEINS	http://www.gsea-msigdb.org/gsea/msigdb/cards/REACTOME_DISEASES_ASSOCIATED_WITH_N_GLYCOSYLATION_OF_PROTEINS	17	-1.39881828630881	-0.017852370659861	3.76954910343359e-06	0.000140886354264893
cardiac muscle	c2.cp.reactome	REACTOME_DISEASES_OF_GLYCOSYLATION	http://www.gsea-msigdb.org/gsea/msigdb/cards/REACTOME_DISEASES_OF_GLYCOSYLATION	143	-0.803702459039651	-0.0140471700308661	2.66467569576614e-11	2.51493644404678e-09
cardiac muscle	c2.cp.reactome	REACTOME_IRE1ALPHA_ACTIVATES_CHAPERONES	http://www.gsea-msigdb.org/gsea/msigdb/cards/REACTOME_IRE1ALPHA_ACTIVATES_CHAPERONES	50	-1.04709823348217	-0.0164766702924086	4.97252665304625e-06	0.00018020102926223
cardiac muscle	c2.cp.reactome	REACTOME_UNFOLDED_PROTEIN_RESPONSE_UPR	http://www.gsea-msigdb.org/gsea/msigdb/cards/REACTOME_UNFOLDED_PROTEIN_RESPONSE_UPR	92	-0.860738683531717	-0.0153139318655562	9.8317575079296e-08	5.15654065746346e-06
cardiac muscle	c2.cp.reactome	REACTOME_REGULATION_OF_INSULIN_LIKE_GROWTH_FACTOR_IGF_TRANSPORT_AND_UPTAKE_BY_INSULIN_LIKE_GROWTH_FACTOR_BINDING_PROTEINS_IGFBPS	http://www.gsea-msigdb.org/gsea/msigdb/cards/REACTOME_REGULATION_OF_INSULIN_LIKE_GROWTH_FACTOR_IGF_TRANSPORT_AND_UPTAKE_BY_INSULIN_LIKE_GROWTH_FACTOR_BINDING_PROTEINS_IGFBPS	124	-1.01526630866793	-0.0140941794986342	5.96632819428641e-12	6.16036852281435e-10
cardiac muscle	c2.cp.reactome	REACTOME_GLYOXYLATE_METABOLISM_AND_GLYCINE_DEGRADATION	http://www.gsea-msigdb.org/gsea/msigdb/cards/REACTOME_GLYOXYLATE_METABOLISM_AND_GLYCINE_DEGRADATION	31	2.16133074616085	-0.0216797468620678	2.43362745668421e-12	2.65370490543113e-10
cardiac muscle	c2.cp.reactome	REACTOME_BETA_OXIDATION_OF_PRISTANOYL_COA	http://www.gsea-msigdb.org/gsea/msigdb/cards/REACTOME_BETA_OXIDATION_OF_PRISTANOYL_COA	9	1.75178645214299	-0.0196985090532117	0.00220067172456836	0.0317194306010438
cardiac muscle	c2.cp.reactome	REACTOME_BETA_OXIDATION_OF_VERY_LONG_CHAIN_FATTY_ACIDS	http://www.gsea-msigdb.org/gsea/msigdb/cards/REACTOME_BETA_OXIDATION_OF_VERY_LONG_CHAIN_FATTY_ACIDS	11	1.71984866652794	-0.0197713134532637	4.2775589611567e-05	0.00119595373460349
cardiac muscle	c2.cp.reactome	REACTOME_DISEASES_ASSOCIATED_WITH_O_GLYCOSYLATION_OF_PROTEINS	http://www.gsea-msigdb.org/gsea/msigdb/cards/REACTOME_DISEASES_ASSOCIATED_WITH_O_GLYCOSYLATION_OF_PROTEINS	68	-0.511175597286795	-0.0176483248259092	0.00195489633186371	0.028894538879905
cardiac muscle	c2.cp.reactome	REACTOME_EPHB_MEDIATED_FORWARD_SIGNALING	http://www.gsea-msigdb.org/gsea/msigdb/cards/REACTOME_EPHB_MEDIATED_FORWARD_SIGNALING	42	-1.37311584440534	-0.0163423171845115	3.16273651011975e-09	2.17053259175264e-07
cardiac muscle	c2.cp.reactome	REACTOME_EPHA_MEDIATED_GROWTH_CONE_COLLAPSE	http://www.gsea-msigdb.org/gsea/msigdb/cards/REACTOME_EPHA_MEDIATED_GROWTH_CONE_COLLAPSE	29	-0.891452767225272	-0.0179327128953233	0.0012391754556145	0.0201465378059496
cardiac muscle	c2.cp.reactome	REACTOME_EPHRIN_SIGNALING	http://www.gsea-msigdb.org/gsea/msigdb/cards/REACTOME_EPHRIN_SIGNALING	19	-1.07550542168354	-0.0180183180730632	0.000179007209556139	0.00408777281075204
cardiac muscle	c2.cp.reactome	REACTOME_EPH_EPHRIN_MEDIATED_REPULSION_OF_CELLS	http://www.gsea-msigdb.org/gsea/msigdb/cards/REACTOME_EPH_EPHRIN_MEDIATED_REPULSION_OF_CELLS	51	-1.02409412209487	-0.0166817748792941	2.67162730423099e-06	0.000103348282331438
cardiac muscle	c2.cp.reactome	REACTOME_G_ALPHA_12_13_SIGNALLING_EVENTS	http://www.gsea-msigdb.org/gsea/msigdb/cards/REACTOME_G_ALPHA_12_13_SIGNALLING_EVENTS	80	-0.553548340935021	-0.0170304011153878	0.000776200357250954	0.0138311775509265
cardiac muscle	c2.cp.reactome	REACTOME_INTERLEUKIN_12_FAMILY_SIGNALING	http://www.gsea-msigdb.org/gsea/msigdb/cards/REACTOME_INTERLEUKIN_12_FAMILY_SIGNALING	57	-0.759247120731062	-0.0172571124913977	0.000135784946430197	0.00324242844813863
cardiac muscle	c2.cp.reactome	REACTOME_INTERLEUKIN_1_PROCESSING	http://www.gsea-msigdb.org/gsea/msigdb/cards/REACTOME_INTERLEUKIN_1_PROCESSING	8	-1.48110071570272	-0.0185015260680201	0.00125123064793918	0.0203028932978574
cardiac muscle	c2.cp.reactome	REACTOME_SIGNALING_BY_INTERLEUKINS	http://www.gsea-msigdb.org/gsea/msigdb/cards/REACTOME_SIGNALING_BY_INTERLEUKINS	462	-0.554202326569262	-0.00862330980873297	2.5211342215634e-15	3.90884369930815e-13
cardiac muscle	c2.cp.reactome	REACTOME_OTHER_INTERLEUKIN_SIGNALING	http://www.gsea-msigdb.org/gsea/msigdb/cards/REACTOME_OTHER_INTERLEUKIN_SIGNALING	24	-1.20873849691282	-0.0177186966030384	8.80506707815379e-06	0.000298972469717599
cardiac muscle	c2.cp.reactome	REACTOME_INTERLEUKIN_2_FAMILY_SIGNALING	http://www.gsea-msigdb.org/gsea/msigdb/cards/REACTOME_INTERLEUKIN_2_FAMILY_SIGNALING	44	-0.606216442587439	-0.017936225538261	0.00212751311271238	0.0308571137207007
cardiac muscle	c2.cp.reactome	REACTOME_DEGRADATION_OF_DVL	http://www.gsea-msigdb.org/gsea/msigdb/cards/REACTOME_DEGRADATION_OF_DVL	57	0.474944406147854	-0.0203150013945897	0.000865297829653074	0.0150734401247621
cardiac muscle	c2.cp.reactome	REACTOME_O_GLYCOSYLATION_OF_TSR_DOMAIN_CONTAINING_PROTEINS	http://www.gsea-msigdb.org/gsea/msigdb/cards/REACTOME_O_GLYCOSYLATION_OF_TSR_DOMAIN_CONTAINING_PROTEINS	39	-0.613834081441187	-0.0179223793682085	0.0011629706984871	0.0191369138471552
cardiac muscle	c2.cp.reactome	REACTOME_DISEASES_OF_IMMUNE_SYSTEM	http://www.gsea-msigdb.org/gsea/msigdb/cards/REACTOME_DISEASES_OF_IMMUNE_SYSTEM	24	-1.13386433313696	-0.0177995582005578	1.26073092901872e-05	0.000410442649269148
cardiac muscle	c2.cp.reactome	REACTOME_CASPASE_ACTIVATION_VIA_EXTRINSIC_APOPTOTIC_SIGNALLING_PATHWAY	http://www.gsea-msigdb.org/gsea/msigdb/cards/REACTOME_CASPASE_ACTIVATION_VIA_EXTRINSIC_APOPTOTIC_SIGNALLING_PATHWAY	26	-0.904072903608768	-0.018004228701501	0.00338020561514	0.0442876075630542
cardiac muscle	c2.cp.reactome	REACTOME_MITOCHONDRIAL_TRANSLATION	http://www.gsea-msigdb.org/gsea/msigdb/cards/REACTOME_MITOCHONDRIAL_TRANSLATION	96	1.76122224292977	-0.0273354975126074	5.19897148168774e-40	6.56366773607569e-37
cardiac muscle	c2.cp.reactome	REACTOME_CARDIAC_CONDUCTION	http://www.gsea-msigdb.org/gsea/msigdb/cards/REACTOME_CARDIAC_CONDUCTION	137	0.510974552074654	-0.0218515106294968	0.000397143208315882	0.00796350774892811
cardiac muscle	c2.cp.reactome	REACTOME_IKBA_VARIANT_LEADS_TO_EDA_ID	http://www.gsea-msigdb.org/gsea/msigdb/cards/REACTOME_IKBA_VARIANT_LEADS_TO_EDA_ID	7	-1.46449259581975	-0.0185072288463572	0.000514563547564115	0.00988474490382428
cardiac muscle	c2.cp.reactome	REACTOME_DEGRADATION_OF_GLI1_BY_THE_PROTEASOME	http://www.gsea-msigdb.org/gsea/msigdb/cards/REACTOME_DEGRADATION_OF_GLI1_BY_THE_PROTEASOME	60	0.493366992415664	-0.0204396997443091	0.00135141194983756	0.0216105090220978
cardiac muscle	c2.cp.reactome	REACTOME_TP53_REGULATES_METABOLIC_GENES	http://www.gsea-msigdb.org/gsea/msigdb/cards/REACTOME_TP53_REGULATES_METABOLIC_GENES	86	0.69764955074967	-0.0218614330958695	9.88121940041263e-05	0.00247283588712296
cardiac muscle	c2.cp.reactome	REACTOME_GLI_PROTEINS_BIND_PROMOTERS_OF_HH_RESPONSIVE_GENES_TO_PROMOTE_TRANSCRIPTION	http://www.gsea-msigdb.org/gsea/msigdb/cards/REACTOME_GLI_PROTEINS_BIND_PROMOTERS_OF_HH_RESPONSIVE_GENES_TO_PROMOTE_TRANSCRIPTION	7	-1.39741841485978	-0.018530260302588	0.00138397608316745	0.0220357191052123
cardiac muscle	c2.cp.reactome	REACTOME_VESICLE_MEDIATED_TRANSPORT	http://www.gsea-msigdb.org/gsea/msigdb/cards/REACTOME_VESICLE_MEDIATED_TRANSPORT	724	-0.240294425354209	-0.0113933652063111	2.18146819771915e-05	0.000664363679312889
cardiac muscle	c2.cp.reactome	REACTOME_INFECTIOUS_DISEASE	http://www.gsea-msigdb.org/gsea/msigdb/cards/REACTOME_INFECTIOUS_DISEASE	804	-0.371918877909843	-0.00695935145026635	3.07208010493562e-14	4.23607164767377e-12
cardiac muscle	c2.cp.reactome	REACTOME_RHO_GTPASES_ACTIVATE_WASPS_AND_WAVES	http://www.gsea-msigdb.org/gsea/msigdb/cards/REACTOME_RHO_GTPASES_ACTIVATE_WASPS_AND_WAVES	36	-1.04977132637264	-0.0171807264176039	6.63851586907405e-05	0.00174724084111121
cardiac muscle	c2.cp.reactome	REACTOME_DISEASES_OF_METABOLISM	http://www.gsea-msigdb.org/gsea/msigdb/cards/REACTOME_DISEASES_OF_METABOLISM	246	-0.35553249506196	-0.0154009414927488	0.000491369859198322	0.00950682590355006
cardiac muscle	c2.cp.reactome	REACTOME_TNFS_BIND_THEIR_PHYSIOLOGICAL_RECEPTORS	http://www.gsea-msigdb.org/gsea/msigdb/cards/REACTOME_TNFS_BIND_THEIR_PHYSIOLOGICAL_RECEPTORS	29	-0.97781377350014	-0.0181565235587521	0.000358925866416739	0.00732818256489937
cardiac muscle	c2.cp.reactome	REACTOME_TNF_RECEPTOR_SUPERFAMILY_TNFSF_MEMBERS_MEDIATING_NON_CANONICAL_NF_KB_PATHWAY	http://www.gsea-msigdb.org/gsea/msigdb/cards/REACTOME_TNF_RECEPTOR_SUPERFAMILY_TNFSF_MEMBERS_MEDIATING_NON_CANONICAL_NF_KB_PATHWAY	17	-0.801764337435332	-0.0185042629561294	0.000602928193607561	0.0112682602243542
cardiac muscle	c2.cp.reactome	REACTOME_CD22_MEDIATED_BCR_REGULATION	http://www.gsea-msigdb.org/gsea/msigdb/cards/REACTOME_CD22_MEDIATED_BCR_REGULATION	61	-0.276389149350425	-0.0183455867295784	9.58334059064526e-10	7.1442922200752e-08
cardiac muscle	c2.cp.reactome	REACTOME_NONHOMOLOGOUS_END_JOINING_NHEJ	http://www.gsea-msigdb.org/gsea/msigdb/cards/REACTOME_NONHOMOLOGOUS_END_JOINING_NHEJ	69	0.421438453915936	-0.0200427063760404	0.0021435281193577	0.0310384531971402
cardiac muscle	c2.cp.reactome	REACTOME_INTERLEUKIN_10_SIGNALING	http://www.gsea-msigdb.org/gsea/msigdb/cards/REACTOME_INTERLEUKIN_10_SIGNALING	46	-1.23910049989677	-0.0167858664244644	5.85292319168532e-12	6.05291882244801e-10
cardiac muscle	c2.cp.reactome	REACTOME_INTERLEUKIN_4_AND_INTERLEUKIN_13_SIGNALING	http://www.gsea-msigdb.org/gsea/msigdb/cards/REACTOME_INTERLEUKIN_4_AND_INTERLEUKIN_13_SIGNALING	111	-1.00335165102803	-0.0145914104614829	2.63873217407573e-14	3.66452045866071e-12
cardiac muscle	c2.cp.reactome	REACTOME_RRNA_MODIFICATION_IN_THE_NUCLEUS_AND_CYTOSOL	http://www.gsea-msigdb.org/gsea/msigdb/cards/REACTOME_RRNA_MODIFICATION_IN_THE_NUCLEUS_AND_CYTOSOL	60	-0.584274699486974	-0.017363411437142	5.48151893929041e-05	0.00148060410982578
cardiac muscle	c2.cp.reactome	REACTOME_TP53_REGULATES_TRANSCRIPTION_OF_CELL_CYCLE_GENES	http://www.gsea-msigdb.org/gsea/msigdb/cards/REACTOME_TP53_REGULATES_TRANSCRIPTION_OF_CELL_CYCLE_GENES	49	-0.581647965119194	-0.0176761225415019	0.00210123333054578	0.0305488812576111
cardiac muscle	c2.cp.reactome	REACTOME_RRNA_MODIFICATION_IN_THE_MITOCHONDRION	http://www.gsea-msigdb.org/gsea/msigdb/cards/REACTOME_RRNA_MODIFICATION_IN_THE_MITOCHONDRION	8	1.29086037317988	-0.0195176207220022	0.000935728039580682	0.0160614450752569
cardiac muscle	c2.cp.reactome	REACTOME_NEUTROPHIL_DEGRANULATION	http://www.gsea-msigdb.org/gsea/msigdb/cards/REACTOME_NEUTROPHIL_DEGRANULATION	479	-0.496678606083836	-0.00871452260765052	4.64180510817239e-13	5.59156329833524e-11
cardiac muscle	c2.cp.reactome	REACTOME_COMPLEX_I_BIOGENESIS	http://www.gsea-msigdb.org/gsea/msigdb/cards/REACTOME_COMPLEX_I_BIOGENESIS	55	1.96224224540027	-0.0243614484673808	3.50681867056564e-34	2.76036321136054e-31
cardiac muscle	c2.cp.reactome	REACTOME_ANTIMICROBIAL_PEPTIDES	http://www.gsea-msigdb.org/gsea/msigdb/cards/REACTOME_ANTIMICROBIAL_PEPTIDES	97	-0.512317915682482	-0.0182767901567599	0.00033843485996388	0.00698289920552027
cardiac muscle	c2.cp.reactome	REACTOME_TP53_REGULATES_TRANSCRIPTION_OF_ADDITIONAL_CELL_CYCLE_GENES_WHOSE_EXACT_ROLE_IN_THE_P53_PATHWAY_REMAIN_UNCERTAIN	http://www.gsea-msigdb.org/gsea/msigdb/cards/REACTOME_TP53_REGULATES_TRANSCRIPTION_OF_ADDITIONAL_CELL_CYCLE_GENES_WHOSE_EXACT_ROLE_IN_THE_P53_PATHWAY_REMAIN_UNCERTAIN	21	-1.01799834916512	-0.0179737801934081	0.00167195737305788	0.0255865247684304
cardiac muscle	c2.cp.reactome	REACTOME_SIGNALING_BY_MET	http://www.gsea-msigdb.org/gsea/msigdb/cards/REACTOME_SIGNALING_BY_MET	79	-0.673682907794876	-0.0164899113278157	0.00031415860931945	0.006569151802358
cardiac muscle	c2.cp.reactome	REACTOME_DNA_REPLICATION_PRE_INITIATION	http://www.gsea-msigdb.org/gsea/msigdb/cards/REACTOME_DNA_REPLICATION_PRE_INITIATION	85	0.319978969790379	-0.0203553619528159	0.0029611444267513	0.0399998293633499
cardiac muscle	c2.cp.reactome	REACTOME_SWITCHING_OF_ORIGINS_TO_A_POST_REPLICATIVE_STATE	http://www.gsea-msigdb.org/gsea/msigdb/cards/REACTOME_SWITCHING_OF_ORIGINS_TO_A_POST_REPLICATIVE_STATE	90	0.357801510790046	-0.0206179723663602	0.00229115530120564	0.0327543952562548
cardiac muscle	c2.cp.reactome	REACTOME_LYSINE_CATABOLISM	http://www.gsea-msigdb.org/gsea/msigdb/cards/REACTOME_LYSINE_CATABOLISM	12	1.36943541520128	-0.0198210608122757	0.00234424591252595	0.0333438925522676
cardiac muscle	c2.cp.reactome	REACTOME_CREATINE_METABOLISM	http://www.gsea-msigdb.org/gsea/msigdb/cards/REACTOME_CREATINE_METABOLISM	11	1.26151697397739	-0.0195689495780207	0.00173295501697214	0.0262949020411003
cardiac muscle	c2.cp.reactome	REACTOME_RRNA_PROCESSING	http://www.gsea-msigdb.org/gsea/msigdb/cards/REACTOME_RRNA_PROCESSING	205	-0.587724076273196	-0.0133422779368891	8.85702985747881e-12	8.91314271744544e-10
cardiac muscle	c2.cp.reactome	REACTOME_EUKARYOTIC_TRANSLATION_INITIATION	http://www.gsea-msigdb.org/gsea/msigdb/cards/REACTOME_EUKARYOTIC_TRANSLATION_INITIATION	120	-0.741879411237996	-0.0148323103332872	9.57124478935338e-11	8.30379159716752e-09
cardiac muscle	c2.cp.reactome	REACTOME_TRANSPORT_OF_NUCLEOTIDE_SUGARS	http://www.gsea-msigdb.org/gsea/msigdb/cards/REACTOME_TRANSPORT_OF_NUCLEOTIDE_SUGARS	9	-1.37016006688894	-0.0184070042597418	0.000534046638462251	0.0101865479874801
cardiac muscle	c2.cp.reactome	REACTOME_RNA_POLYMERASE_II_TRANSCRIPTION_TERMINATION	http://www.gsea-msigdb.org/gsea/msigdb/cards/REACTOME_RNA_POLYMERASE_II_TRANSCRIPTION_TERMINATION	66	-0.563801829392677	-0.0172615454802269	0.000397301845046129	0.00796586716729386
cardiac muscle	c2.cp.reactome	REACTOME_DEATH_RECEPTOR_SIGNALLING	http://www.gsea-msigdb.org/gsea/msigdb/cards/REACTOME_DEATH_RECEPTOR_SIGNALLING	141	-0.600610100006293	-0.0150988222259822	7.52078652049626e-07	3.28131002083737e-05
cardiac muscle	c2.cp.reactome	REACTOME_KETONE_BODY_METABOLISM	http://www.gsea-msigdb.org/gsea/msigdb/cards/REACTOME_KETONE_BODY_METABOLISM	10	1.55366004632106	-0.019775127110621	0.000807959617385926	0.0142670731969271
cardiac muscle	c2.cp.reactome	REACTOME_DISSOLUTION_OF_FIBRIN_CLOT	http://www.gsea-msigdb.org/gsea/msigdb/cards/REACTOME_DISSOLUTION_OF_FIBRIN_CLOT	13	-1.98879805772182	-0.0179404885093532	0.000857912107922462	0.0149786303882443
cardiac muscle	c2.cp.reactome	REACTOME_SYNTHESIS_OF_KETONE_BODIES	http://www.gsea-msigdb.org/gsea/msigdb/cards/REACTOME_SYNTHESIS_OF_KETONE_BODIES	8	1.51083256064282	-0.0196039478007221	0.00280922608056602	0.0383796621100392
cardiac muscle	c2.cp.reactome	REACTOME_MITOCHONDRIAL_FATTY_ACID_BETA_OXIDATION_OF_UNSATURATED_FATTY_ACIDS	http://www.gsea-msigdb.org/gsea/msigdb/cards/REACTOME_MITOCHONDRIAL_FATTY_ACID_BETA_OXIDATION_OF_UNSATURATED_FATTY_ACIDS	6	1.78601713810168	-0.0195347975798885	0.00385161397074744	0.0490082588120812
cardiac muscle	c2.cp.reactome	REACTOME_BETA_OXIDATION_OF_DECANOYL_COA_TO_OCTANOYL_COA_COA	http://www.gsea-msigdb.org/gsea/msigdb/cards/REACTOME_BETA_OXIDATION_OF_DECANOYL_COA_TO_OCTANOYL_COA_COA	6	2.36700825729806	-0.0197057862842186	0.000505669564379949	0.00973794566016315
cardiac muscle	c2.cp.reactome	REACTOME_BETA_OXIDATION_OF_OCTANOYL_COA_TO_HEXANOYL_COA	http://www.gsea-msigdb.org/gsea/msigdb/cards/REACTOME_BETA_OXIDATION_OF_OCTANOYL_COA_TO_HEXANOYL_COA	5	2.52648243665871	-0.0196278314506509	0.00121669029582258	0.0198534447398246
cardiac muscle	c2.cp.reactome	REACTOME_BETA_OXIDATION_OF_HEXANOYL_COA_TO_BUTANOYL_COA	http://www.gsea-msigdb.org/gsea/msigdb/cards/REACTOME_BETA_OXIDATION_OF_HEXANOYL_COA_TO_BUTANOYL_COA	5	2.43919604843044	-0.0196064251360962	0.00156486902524927	0.0242757596237983
cardiac muscle	c2.cp.reactome	REACTOME_CLATHRIN_MEDIATED_ENDOCYTOSIS	http://www.gsea-msigdb.org/gsea/msigdb/cards/REACTOME_CLATHRIN_MEDIATED_ENDOCYTOSIS	145	-0.398967434164716	-0.0163581575753186	0.00185570712686202	0.0277576552110342
cardiac muscle	c2.cp.reactome	REACTOME_RRNA_PROCESSING_IN_THE_MITOCHONDRION	http://www.gsea-msigdb.org/gsea/msigdb/cards/REACTOME_RRNA_PROCESSING_IN_THE_MITOCHONDRION	12	1.53501847331503	-0.0199185534130983	7.00463931905171e-06	0.000244544800676479
cardiac muscle	c2.cp.reactome	REACTOME_MET_ACTIVATES_PTK2_SIGNALING	http://www.gsea-msigdb.org/gsea/msigdb/cards/REACTOME_MET_ACTIVATES_PTK2_SIGNALING	30	-1.17825867944902	-0.0172956860506363	9.91880438603565e-05	0.00248192229594671
cardiac muscle	c2.cp.reactome	REACTOME_MET_PROMOTES_CELL_MOTILITY	http://www.gsea-msigdb.org/gsea/msigdb/cards/REACTOME_MET_PROMOTES_CELL_MOTILITY	41	-1.05065136305687	-0.0169760605763426	0.000153283150861642	0.00358799943692799
cardiac muscle	c2.cp.reactome	REACTOME_RUNX2_REGULATES_BONE_DEVELOPMENT	http://www.gsea-msigdb.org/gsea/msigdb/cards/REACTOME_RUNX2_REGULATES_BONE_DEVELOPMENT	31	-0.869463848408012	-0.0178342660288315	0.00193023921696606	0.028616257205535
cardiac muscle	c2.cp.reactome	REACTOME_COLLAGEN_CHAIN_TRIMERIZATION	http://www.gsea-msigdb.org/gsea/msigdb/cards/REACTOME_COLLAGEN_CHAIN_TRIMERIZATION	44	-0.909171739137214	-0.0172541122127985	0.000256271948599485	0.00553800348277273
cardiac muscle	c2.cp.reactome	REACTOME_MITOCHONDRIAL_CALCIUM_ION_TRANSPORT	http://www.gsea-msigdb.org/gsea/msigdb/cards/REACTOME_MITOCHONDRIAL_CALCIUM_ION_TRANSPORT	23	1.33078325369744	-0.0204612953224643	0.00165966885441657	0.0254218433271162
cardiac muscle	c2.cp.reactome	REACTOME_CRISTAE_FORMATION	http://www.gsea-msigdb.org/gsea/msigdb/cards/REACTOME_CRISTAE_FORMATION	31	1.82616640882703	-0.0216312434339305	7.34154260346582e-10	5.57567218412593e-08
cardiac muscle	c2.cp.reactome	REACTOME_GENE_AND_PROTEIN_EXPRESSION_BY_JAK_STAT_SIGNALING_AFTER_INTERLEUKIN_12_STIMULATION	http://www.gsea-msigdb.org/gsea/msigdb/cards/REACTOME_GENE_AND_PROTEIN_EXPRESSION_BY_JAK_STAT_SIGNALING_AFTER_INTERLEUKIN_12_STIMULATION	38	-0.714340328999369	-0.0178423421703717	0.00390317385487026	0.0495378728088841
cardiac muscle	c2.cp.reactome	REACTOME_NEDDYLATION	http://www.gsea-msigdb.org/gsea/msigdb/cards/REACTOME_NEDDYLATION	234	0.610604038088941	-0.0261223672758173	3.75776804498251e-12	4.00328928426125e-10
cardiac muscle	c2.cp.reactome	REACTOME_RUNX3_REGULATES_P14_ARF	http://www.gsea-msigdb.org/gsea/msigdb/cards/REACTOME_RUNX3_REGULATES_P14_ARF	10	-1.39749002454697	-0.0183272783784088	0.00179880029262774	0.0270793610603062
cardiac muscle	c2.cp.reactome	REACTOME_FATTY_ACID_METABOLISM	http://www.gsea-msigdb.org/gsea/msigdb/cards/REACTOME_FATTY_ACID_METABOLISM	177	0.624571987351086	-0.0237083956315405	1.15661386115309e-06	4.86212958574766e-05
cardiac muscle	c2.cp.reactome	REACTOME_GLYCOGEN_METABOLISM	http://www.gsea-msigdb.org/gsea/msigdb/cards/REACTOME_GLYCOGEN_METABOLISM	27	1.30822755227804	-0.0206978804827322	0.00136440568948748	0.0217686863427634
cardiac muscle	c2.cp.reactome	REACTOME_INTERLEUKIN_15_SIGNALING	http://www.gsea-msigdb.org/gsea/msigdb/cards/REACTOME_INTERLEUKIN_15_SIGNALING	14	-0.931479851190311	-0.0183767161055946	0.00292457078479847	0.0396085276700139
cardiac muscle	c2.cp.reactome	REACTOME_INTEGRIN_SIGNALING	http://www.gsea-msigdb.org/gsea/msigdb/cards/REACTOME_INTEGRIN_SIGNALING	27	-0.781250761873349	-0.0179930297978001	0.00241948654236543	0.0342014142440641
cardiac muscle	c2.cp.reactome	REACTOME_SIGNALING_BY_RECEPTOR_TYROSINE_KINASES	http://www.gsea-msigdb.org/gsea/msigdb/cards/REACTOME_SIGNALING_BY_RECEPTOR_TYROSINE_KINASES	504	-0.474746031364646	-0.00829905509429976	3.24241204440729e-13	4.00001725458023e-11
cardiac muscle	c2.cp.reactome	REACTOME_SIGNALING_BY_TGF_BETA_FAMILY_MEMBERS	http://www.gsea-msigdb.org/gsea/msigdb/cards/REACTOME_SIGNALING_BY_TGF_BETA_FAMILY_MEMBERS	102	-0.450691425569334	-0.0168976724303347	0.000883141744235051	0.0153266045238914
cardiac muscle	c2.cp.reactome	REACTOME_INTERLEUKIN_37_SIGNALING	http://www.gsea-msigdb.org/gsea/msigdb/cards/REACTOME_INTERLEUKIN_37_SIGNALING	21	-1.10404698349086	-0.0179917013225803	0.000179645744516918	0.00410139082103774
cardiac muscle	c2.cp.reactome	REACTOME_REGULATION_OF_EXPRESSION_OF_SLITS_AND_ROBOS	http://www.gsea-msigdb.org/gsea/msigdb/cards/REACTOME_REGULATION_OF_EXPRESSION_OF_SLITS_AND_ROBOS	172	-0.448969513562651	-0.0155606126358276	3.60216592362701e-06	0.000135437537717126
cardiac muscle	c2.cp.reactome	REACTOME_INTERLEUKIN_18_SIGNALING	http://www.gsea-msigdb.org/gsea/msigdb/cards/REACTOME_INTERLEUKIN_18_SIGNALING	8	-1.44698323382405	-0.0186533695930673	0.00284794816215997	0.0387697432768372
cardiac muscle	c2.cp.reactome	REACTOME_TLR3_MEDIATED_TICAM1_DEPENDENT_PROGRAMMED_CELL_DEATH	http://www.gsea-msigdb.org/gsea/msigdb/cards/REACTOME_TLR3_MEDIATED_TICAM1_DEPENDENT_PROGRAMMED_CELL_DEATH	6	-1.95238578680257	-0.018434566180005	0.00205494879856648	0.0300149867968551
cardiac muscle	c2.cp.reactome	REACTOME_TICAM1_DEPENDENT_ACTIVATION_OF_IRF3_IRF7	http://www.gsea-msigdb.org/gsea/msigdb/cards/REACTOME_TICAM1_DEPENDENT_ACTIVATION_OF_IRF3_IRF7	12	-1.15504457493366	-0.018334688216151	0.00284534962699844	0.0387425068898063
cardiac muscle	c2.cp.reactome	REACTOME_INTERLEUKIN_2_SIGNALING	http://www.gsea-msigdb.org/gsea/msigdb/cards/REACTOME_INTERLEUKIN_2_SIGNALING	12	-1.33780177685397	-0.0182918259193005	0.000419426005956718	0.0083329738179163
cardiac muscle	c2.cp.reactome	REACTOME_INTERLEUKIN_12_SIGNALING	http://www.gsea-msigdb.org/gsea/msigdb/cards/REACTOME_INTERLEUKIN_12_SIGNALING	47	-0.734766059811284	-0.017561635563105	0.00103528971046829	0.0174061887468079
cardiac muscle	c2.cp.reactome	REACTOME_PEROXISOMAL_PROTEIN_IMPORT	http://www.gsea-msigdb.org/gsea/msigdb/cards/REACTOME_PEROXISOMAL_PROTEIN_IMPORT	63	1.35870209277006	-0.0227292964172942	4.06025227528596e-12	4.29962139635184e-10
cardiac muscle	c2.cp.reactome	REACTOME_TYSND1_CLEAVES_PEROXISOMAL_PROTEINS	http://www.gsea-msigdb.org/gsea/msigdb/cards/REACTOME_TYSND1_CLEAVES_PEROXISOMAL_PROTEINS	7	1.79615829221579	-0.0196268480073623	0.00299933331162019	0.0403838213142967
cardiac muscle	c2.cp.reactome	REACTOME_NONSENSE_MEDIATED_DECAY_NMD	http://www.gsea-msigdb.org/gsea/msigdb/cards/REACTOME_NONSENSE_MEDIATED_DECAY_NMD	116	-0.87291535875763	-0.0142455808625722	9.77371866200445e-16	1.5795889253047e-13
cardiac muscle	c2.cp.reactome	REACTOME_NF_KB_ACTIVATION_THROUGH_FADD_RIP_1_PATHWAY_MEDIATED_BY_CASPASE_8_AND_10	http://www.gsea-msigdb.org/gsea/msigdb/cards/REACTOME_NF_KB_ACTIVATION_THROUGH_FADD_RIP_1_PATHWAY_MEDIATED_BY_CASPASE_8_AND_10	12	-1.37684177829539	-0.0182040976445234	0.00174962392118338	0.0265032240944415
cardiac muscle	c2.cp.reactome	REACTOME_CLASS_I_PEROXISOMAL_MEMBRANE_PROTEIN_IMPORT	http://www.gsea-msigdb.org/gsea/msigdb/cards/REACTOME_CLASS_I_PEROXISOMAL_MEMBRANE_PROTEIN_IMPORT	20	1.28728339015954	-0.0202859413555082	0.000113889028368762	0.00278700572077635
cardiac muscle	c2.cp.reactome	REACTOME_NEGATIVE_REGULATION_OF_NOTCH4_SIGNALING	http://www.gsea-msigdb.org/gsea/msigdb/cards/REACTOME_NEGATIVE_REGULATION_OF_NOTCH4_SIGNALING	54	0.429000942586345	-0.0201930216004838	0.00281156088664117	0.0384007666894502
cardiac muscle	c2.cp.reactome	REACTOME_PROTEIN_LOCALIZATION	http://www.gsea-msigdb.org/gsea/msigdb/cards/REACTOME_PROTEIN_LOCALIZATION	164	1.14301975979781	-0.0277876402510692	1.11059639175244e-18	2.45930060216489e-16
cardiac muscle	c2.cp.reactome	REACTOME_AUTOPHAGY	http://www.gsea-msigdb.org/gsea/msigdb/cards/REACTOME_AUTOPHAGY	151	0.417364818340683	-0.0220850856521133	0.000144725525883371	0.00342187956273239
cardiac muscle	c2.cp.reactome	REACTOME_ANTIGEN_ACTIVATES_B_CELL_RECEPTOR_BCR_LEADING_TO_GENERATION_OF_SECOND_MESSENGERS	http://www.gsea-msigdb.org/gsea/msigdb/cards/REACTOME_ANTIGEN_ACTIVATES_B_CELL_RECEPTOR_BCR_LEADING_TO_GENERATION_OF_SECOND_MESSENGERS	86	-0.380383950123521	-0.0176696042510736	4.4499128885601e-05	0.00123542747885965
cardiac muscle	c2.cp.reactome	REACTOME_EUKARYOTIC_TRANSLATION_ELONGATION	http://www.gsea-msigdb.org/gsea/msigdb/cards/REACTOME_EUKARYOTIC_TRANSLATION_ELONGATION	94	-1.03908183973245	-0.0144312564287717	3.38185135443362e-19	7.85559220710157e-17
cardiac muscle	c2.cp.reactome	REACTOME_RIPK1_MEDIATED_REGULATED_NECROSIS	http://www.gsea-msigdb.org/gsea/msigdb/cards/REACTOME_RIPK1_MEDIATED_REGULATED_NECROSIS	20	-1.17790789512275	-0.0179228215090431	0.000608817855693429	0.0113554633070747
cardiac muscle	c2.cp.reactome	REACTOME_SIGNALING_BY_PTK6	http://www.gsea-msigdb.org/gsea/msigdb/cards/REACTOME_SIGNALING_BY_PTK6	54	-0.727757862839125	-0.0172615603544522	0.000211777450414621	0.00471699152473506
cardiac muscle	c2.cp.reactome	REACTOME_RESPONSE_OF_EIF2AK4_GCN2_TO_AMINO_ACID_DEFICIENCY	http://www.gsea-msigdb.org/gsea/msigdb/cards/REACTOME_RESPONSE_OF_EIF2AK4_GCN2_TO_AMINO_ACID_DEFICIENCY	102	-1.09413802302152	-0.0137587538756995	1.30112463018545e-23	4.27313944424282e-21
cardiac muscle	c2.cp.reactome	REACTOME_RESPONSE_OF_EIF2AK1_HRI_TO_HEME_DEFICIENCY	http://www.gsea-msigdb.org/gsea/msigdb/cards/REACTOME_RESPONSE_OF_EIF2AK1_HRI_TO_HEME_DEFICIENCY	15	-1.19008242161884	-0.0181415535925162	0.0012892970994708	0.0208076948009887
cardiac muscle	c2.cp.reactome	REACTOME_LEISHMANIA_INFECTION	http://www.gsea-msigdb.org/gsea/msigdb/cards/REACTOME_LEISHMANIA_INFECTION	306	-0.584615123187199	-0.0122677609223267	2.08170773685756e-12	2.2957115429994e-10
cardiac muscle	c2.cp.reactome	REACTOME_PURINERGIC_SIGNALING_IN_LEISHMANIASIS_INFECTION	http://www.gsea-msigdb.org/gsea/msigdb/cards/REACTOME_PURINERGIC_SIGNALING_IN_LEISHMANIASIS_INFECTION	24	-0.957105345514338	-0.0179443491647397	0.000141659431539377	0.00336082895882999
cardiac muscle	c2.cp.reactome	REACTOME_CD163_MEDIATING_AN_ANTI_INFLAMMATORY_RESPONSE	http://www.gsea-msigdb.org/gsea/msigdb/cards/REACTOME_CD163_MEDIATING_AN_ANTI_INFLAMMATORY_RESPONSE	9	-1.1180469203203	-0.0185183179527911	0.00344491790764556	0.0449784916577853
cardiac muscle	c2.cp.reactome	REACTOME_ANTI_INFLAMMATORY_RESPONSE_FAVOURING_LEISHMANIA_PARASITE_INFECTION	http://www.gsea-msigdb.org/gsea/msigdb/cards/REACTOME_ANTI_INFLAMMATORY_RESPONSE_FAVOURING_LEISHMANIA_PARASITE_INFECTION	223	-0.384991793539343	-0.0160911494994436	6.61068635031195e-05	0.00174062308094942
cardiac muscle	c2.cp.reactome	REACTOME_SELECTIVE_AUTOPHAGY	http://www.gsea-msigdb.org/gsea/msigdb/cards/REACTOME_SELECTIVE_AUTOPHAGY	82	0.506892566774857	-0.020918837805695	0.00274271213848298	0.0376296002266894
cardiac muscle	c2.cp.reactome	REACTOME_PARASITE_INFECTION	http://www.gsea-msigdb.org/gsea/msigdb/cards/REACTOME_PARASITE_INFECTION	116	-0.728991025034234	-0.0153290495763004	4.40637189081181e-11	4.0032918154168e-09
cardiac muscle	c2.cp.reactome	REACTOME_NERVOUS_SYSTEM_DEVELOPMENT	http://www.gsea-msigdb.org/gsea/msigdb/cards/REACTOME_NERVOUS_SYSTEM_DEVELOPMENT	580	-0.469237395674143	-0.00708315021432412	8.10823836543176e-15	1.18707540358487e-12
cardiac muscle	c5.bp	GO_PLATELET_DERIVED_GROWTH_FACTOR_RECEPTOR_SIGNALING_PATHWAY	http://www.gsea-msigdb.org/gsea/msigdb/cards/GO_PLATELET_DERIVED_GROWTH_FACTOR_RECEPTOR_SIGNALING_PATHWAY	58	-0.770982036282705	-0.0170070694465466	4.71042809367352e-05	0.00129737961706245
cardiac muscle	c5.bp	GO_POSITIVE_REGULATION_OF_EPITHELIAL_CELL_DIFFERENTIATION	http://www.gsea-msigdb.org/gsea/msigdb/cards/GO_POSITIVE_REGULATION_OF_EPITHELIAL_CELL_DIFFERENTIATION	68	-0.722050403460887	-0.0174141395229457	3.83609960803011e-05	0.00108880267181262
cardiac muscle	c5.bp	GO_POSITIVE_REGULATION_OF_KINASE_ACTIVITY	http://www.gsea-msigdb.org/gsea/msigdb/cards/GO_POSITIVE_REGULATION_OF_KINASE_ACTIVITY	577	-0.268528590561427	-0.012616111589057	1.0472226584321e-05	0.00034875851000857
cardiac muscle	c5.bp	GO_NEURON_DEVELOPMENT	http://www.gsea-msigdb.org/gsea/msigdb/cards/GO_NEURON_DEVELOPMENT	1114	-0.303190623699166	-0.00548545219536391	1.01699281536791e-11	1.01243118860774e-09
cardiac muscle	c5.bp	GO_ENDOTHELIAL_CELL_DEVELOPMENT	http://www.gsea-msigdb.org/gsea/msigdb/cards/GO_ENDOTHELIAL_CELL_DEVELOPMENT	59	-0.552170780001438	-0.0175880128478538	0.00193767261237082	0.0286944976759528
cardiac muscle	c5.bp	GO_REGULATION_OF_CELL_ACTIVATION	http://www.gsea-msigdb.org/gsea/msigdb/cards/GO_REGULATION_OF_CELL_ACTIVATION	619	-0.636880767793865	-0.00353723011164774	2.72419259348409e-34	2.17962313084589e-31
cardiac muscle	c5.bp	GO_ANATOMICAL_STRUCTURE_FORMATION_INVOLVED_IN_MORPHOGENESIS	http://www.gsea-msigdb.org/gsea/msigdb/cards/GO_ANATOMICAL_STRUCTURE_FORMATION_INVOLVED_IN_MORPHOGENESIS	1177	-0.442595537374347	0.000986211534068437	6.94231602969941e-22	1.96756975474968e-19
cardiac muscle	c5.bp	GO_LIPID_MODIFICATION	http://www.gsea-msigdb.org/gsea/msigdb/cards/GO_LIPID_MODIFICATION	241	0.321021334697873	-0.0226265934380325	0.00102410361073503	0.017268891623031
cardiac muscle	c5.bp	GO_NEGATIVE_REGULATION_OF_MAP_KINASE_ACTIVITY	http://www.gsea-msigdb.org/gsea/msigdb/cards/GO_NEGATIVE_REGULATION_OF_MAP_KINASE_ACTIVITY	79	-0.558680724313166	-0.0172246485734328	0.000859196431783839	0.0149886412788821
cardiac muscle	c5.bp	GO_REGULATION_OF_ANTIGEN_RECEPTOR_MEDIATED_SIGNALING_PATHWAY	http://www.gsea-msigdb.org/gsea/msigdb/cards/GO_REGULATION_OF_ANTIGEN_RECEPTOR_MEDIATED_SIGNALING_PATHWAY	65	-0.679112015804562	-0.0173160606956757	0.000857403732133672	0.0149734899143409
cardiac muscle	c5.bp	GO_METANEPHRIC_NEPHRON_MORPHOGENESIS	http://www.gsea-msigdb.org/gsea/msigdb/cards/GO_METANEPHRIC_NEPHRON_MORPHOGENESIS	26	-0.967665702304514	-0.0180256644258876	0.00031824595426573	0.00663748674234717
cardiac muscle	c5.bp	GO_CYTOKINE_METABOLIC_PROCESS	http://www.gsea-msigdb.org/gsea/msigdb/cards/GO_CYTOKINE_METABOLIC_PROCESS	124	-0.732330971456497	-0.0156650100080899	7.71963681923259e-10	5.84001038499018e-08
cardiac muscle	c5.bp	GO_REGULATION_OF_PROTEIN_TYROSINE_KINASE_ACTIVITY	http://www.gsea-msigdb.org/gsea/msigdb/cards/GO_REGULATION_OF_PROTEIN_TYROSINE_KINASE_ACTIVITY	89	-0.545634254493838	-0.0169555335890304	0.000113319088526426	0.00277480484479368
cardiac muscle	c5.bp	GO_ENDOPLASMIC_RETICULUM_TO_CYTOSOL_TRANSPORT	http://www.gsea-msigdb.org/gsea/msigdb/cards/GO_ENDOPLASMIC_RETICULUM_TO_CYTOSOL_TRANSPORT	28	-1.12335630117957	-0.0174851872820795	0.000433564509837832	0.0085622494932159
cardiac muscle	c5.bp	GO_RESPONSE_TO_NITROGEN_COMPOUND	http://www.gsea-msigdb.org/gsea/msigdb/cards/GO_RESPONSE_TO_NITROGEN_COMPOUND	1135	-0.203349520985209	-0.0101254787350656	6.46421911096119e-05	0.00170821503305705
cardiac muscle	c5.bp	GO_REGULATION_OF_LEUKOCYTE_PROLIFERATION	http://www.gsea-msigdb.org/gsea/msigdb/cards/GO_REGULATION_OF_LEUKOCYTE_PROLIFERATION	225	-0.843682646579104	-0.0120299714601696	7.31062346418593e-20	1.77448271710473e-17
cardiac muscle	c5.bp	GO_RESPONSE_TO_ETHANOL	http://www.gsea-msigdb.org/gsea/msigdb/cards/GO_RESPONSE_TO_ETHANOL	132	-0.416889083143452	-0.0169837476524791	0.00298710832269876	0.0402833840974117
cardiac muscle	c5.bp	GO_SULFUR_COMPOUND_METABOLIC_PROCESS	http://www.gsea-msigdb.org/gsea/msigdb/cards/GO_SULFUR_COMPOUND_METABOLIC_PROCESS	372	0.315379486703174	-0.0243850219052168	0.000148299064759529	0.00349235675470042
cardiac muscle	c5.bp	GO_POSITIVE_REGULATION_OF_METANEPHROS_DEVELOPMENT	http://www.gsea-msigdb.org/gsea/msigdb/cards/GO_POSITIVE_REGULATION_OF_METANEPHROS_DEVELOPMENT	14	-1.28668039079162	-0.018381642129454	0.00190957067822096	0.0283690967786683
cardiac muscle	c5.bp	GO_FATTY_ACID_CATABOLIC_PROCESS	http://www.gsea-msigdb.org/gsea/msigdb/cards/GO_FATTY_ACID_CATABOLIC_PROCESS	104	1.29958977505	-0.0251749356617562	4.26704202113013e-15	6.46117895573368e-13
cardiac muscle	c5.bp	GO_REGULATION_OF_CELLULAR_RESPONSE_TO_GROWTH_FACTOR_STIMULUS	http://www.gsea-msigdb.org/gsea/msigdb/cards/GO_REGULATION_OF_CELLULAR_RESPONSE_TO_GROWTH_FACTOR_STIMULUS	292	-0.510701033619161	-0.0132467317308357	1.31275861049207e-08	8.09488677723786e-07
cardiac muscle	c5.bp	GO_EMBRYO_DEVELOPMENT_ENDING_IN_BIRTH_OR_EGG_HATCHING	http://www.gsea-msigdb.org/gsea/msigdb/cards/GO_EMBRYO_DEVELOPMENT_ENDING_IN_BIRTH_OR_EGG_HATCHING	649	-0.38674454904842	-0.0086391858684335	7.77031217557189e-12	7.89720425730993e-10
cardiac muscle	c5.bp	GO_EPITHELIUM_DEVELOPMENT	http://www.gsea-msigdb.org/gsea/msigdb/cards/GO_EPITHELIUM_DEVELOPMENT	1296	-0.342305388595022	-0.003590054704156	4.04046643704181e-15	6.12729726123203e-13
cardiac muscle	c5.bp	GO_REGULATION_OF_INTERLEUKIN_4_PRODUCTION	http://www.gsea-msigdb.org/gsea/msigdb/cards/GO_REGULATION_OF_INTERLEUKIN_4_PRODUCTION	28	-0.733820820071055	-0.0181261927990377	0.00103088657939219	0.017354670734414
cardiac muscle	c5.bp	GO_REGULATION_OF_FAT_CELL_DIFFERENTIATION	http://www.gsea-msigdb.org/gsea/msigdb/cards/GO_REGULATION_OF_FAT_CELL_DIFFERENTIATION	132	-0.463580261362239	-0.016548435785218	0.000125221389051895	0.00302285117271239
cardiac muscle	c5.bp	GO_BUNDLE_OF_HIS_CELL_TO_PURKINJE_MYOCYTE_COMMUNICATION	http://www.gsea-msigdb.org/gsea/msigdb/cards/GO_BUNDLE_OF_HIS_CELL_TO_PURKINJE_MYOCYTE_COMMUNICATION	14	1.31920471375243	-0.0198571872772992	2.82218215288259e-05	0.000832877873242327
cardiac muscle	c5.bp	GO_NEGATIVE_REGULATION_OF_CELL_DEVELOPMENT	http://www.gsea-msigdb.org/gsea/msigdb/cards/GO_NEGATIVE_REGULATION_OF_CELL_DEVELOPMENT	337	-0.500002603453326	-0.0126708627542451	3.37816784737845e-09	2.3037422152182e-07
cardiac muscle	c5.bp	GO_MAMMARY_GLAND_MORPHOGENESIS	http://www.gsea-msigdb.org/gsea/msigdb/cards/GO_MAMMARY_GLAND_MORPHOGENESIS	45	-0.613147277544748	-0.0177773883237039	0.00163067399317396	0.0250716753537658
cardiac muscle	c5.bp	GO_CELLULAR_PROTEIN_COMPLEX_DISASSEMBLY	http://www.gsea-msigdb.org/gsea/msigdb/cards/GO_CELLULAR_PROTEIN_COMPLEX_DISASSEMBLY	219	0.717051243334962	-0.0266620708781112	6.88131643044391e-12	7.0378383254741e-10
cardiac muscle	c5.bp	GO_URETER_DEVELOPMENT	http://www.gsea-msigdb.org/gsea/msigdb/cards/GO_URETER_DEVELOPMENT	17	-1.10406589444799	-0.018311430755876	0.00039189409880871	0.00786961560284906
cardiac muscle	c5.bp	GO_BODY_MORPHOGENESIS	http://www.gsea-msigdb.org/gsea/msigdb/cards/GO_BODY_MORPHOGENESIS	49	-0.665142717210741	-0.0175427950283031	0.00260596292729586	0.0361823706474734
cardiac muscle	c5.bp	GO_POSITIVE_REGULATION_OF_DNA_DAMAGE_RESPONSE_SIGNAL_TRANSDUCTION_BY_P53_CLASS_MEDIATOR	http://www.gsea-msigdb.org/gsea/msigdb/cards/GO_POSITIVE_REGULATION_OF_DNA_DAMAGE_RESPONSE_SIGNAL_TRANSDUCTION_BY_P53_CLASS_MEDIATOR	15	-1.23284121125718	-0.0181100793632211	0.00217968906368194	0.0314566409231961
cardiac muscle	c5.bp	GO_POSITIVE_REGULATION_OF_PHOSPHOLIPASE_ACTIVITY	http://www.gsea-msigdb.org/gsea/msigdb/cards/GO_POSITIVE_REGULATION_OF_PHOSPHOLIPASE_ACTIVITY	59	-0.776425777120551	-0.0169926163266663	1.481420484216e-06	6.07290370392104e-05
cardiac muscle	c5.bp	GO_ESTABLISHMENT_OR_MAINTENANCE_OF_MONOPOLAR_CELL_POLARITY	http://www.gsea-msigdb.org/gsea/msigdb/cards/GO_ESTABLISHMENT_OR_MAINTENANCE_OF_MONOPOLAR_CELL_POLARITY	21	-0.917884100241782	-0.0181211472747137	0.00167651002997666	0.0256353744450005
cardiac muscle	c5.bp	GO_RESPONSE_TO_AMMONIUM_ION	http://www.gsea-msigdb.org/gsea/msigdb/cards/GO_RESPONSE_TO_AMMONIUM_ION	186	-0.391321310257562	-0.0166888701011558	0.00297191400200459	0.0401062961009051
cardiac muscle	c5.bp	GO_NEGATIVE_REGULATION_OF_PROTEOLYSIS	http://www.gsea-msigdb.org/gsea/msigdb/cards/GO_NEGATIVE_REGULATION_OF_PROTEOLYSIS	360	-0.374553602082128	-0.0144298416853733	1.1486468895502e-05	0.000378131599820367
cardiac muscle	c5.bp	GO_REGULATION_OF_EPITHELIAL_CELL_APOPTOTIC_PROCESS	http://www.gsea-msigdb.org/gsea/msigdb/cards/GO_REGULATION_OF_EPITHELIAL_CELL_APOPTOTIC_PROCESS	88	-0.711991308885946	-0.01682189835525	1.50469000958365e-05	0.000478566743699153
cardiac muscle	c5.bp	GO_ACTIN_FILAMENT_BUNDLE_ORGANIZATION	http://www.gsea-msigdb.org/gsea/msigdb/cards/GO_ACTIN_FILAMENT_BUNDLE_ORGANIZATION	159	-0.620585608362559	-0.0146356678357839	1.01237345609818e-06	4.29853017751544e-05
cardiac muscle	c5.bp	GO_CELLULAR_RESPONSE_TO_VIRUS	http://www.gsea-msigdb.org/gsea/msigdb/cards/GO_CELLULAR_RESPONSE_TO_VIRUS	52	-0.600348240686452	-0.017775176465998	0.00320957995776823	0.0425777411100662
cardiac muscle	c5.bp	GO_DENDRITIC_CELL_DIFFERENTIATION	http://www.gsea-msigdb.org/gsea/msigdb/cards/GO_DENDRITIC_CELL_DIFFERENTIATION	42	-0.943246059807058	-0.0174600643154937	1.25639172628467e-07	6.46395091270627e-06
cardiac muscle	c5.bp	GO_NATURAL_KILLER_CELL_DIFFERENTIATION	http://www.gsea-msigdb.org/gsea/msigdb/cards/GO_NATURAL_KILLER_CELL_DIFFERENTIATION	22	-0.870305028399064	-0.0183351295567646	0.00257889315314774	0.0358833981541256
cardiac muscle	c5.bp	GO_NEGATIVE_REGULATION_OF_NEURON_DIFFERENTIATION	http://www.gsea-msigdb.org/gsea/msigdb/cards/GO_NEGATIVE_REGULATION_OF_NEURON_DIFFERENTIATION	223	-0.423016092247211	-0.0153856076952222	3.38242802455669e-05	0.000975994636756321
cardiac muscle	c5.bp	GO_POSITIVE_REGULATION_OF_ADAPTIVE_IMMUNE_RESPONSE	http://www.gsea-msigdb.org/gsea/msigdb/cards/GO_POSITIVE_REGULATION_OF_ADAPTIVE_IMMUNE_RESPONSE	105	-0.691471895998803	-0.0162886672227204	2.87145765904405e-07	1.36900511010785e-05
cardiac muscle	c5.bp	GO_ANTIMICROBIAL_HUMORAL_RESPONSE	http://www.gsea-msigdb.org/gsea/msigdb/cards/GO_ANTIMICROBIAL_HUMORAL_RESPONSE	122	-0.434343663094753	-0.017613994899982	0.000367102391165729	0.00746129616307732
cardiac muscle	c5.bp	GO_EPIDERMIS_MORPHOGENESIS	http://www.gsea-msigdb.org/gsea/msigdb/cards/GO_EPIDERMIS_MORPHOGENESIS	30	-0.947639864597112	-0.0181375605185644	0.000811099476907915	0.0143144516862558
cardiac muscle	c5.bp	GO_CELL_PART_MORPHOGENESIS	http://www.gsea-msigdb.org/gsea/msigdb/cards/GO_CELL_PART_MORPHOGENESIS	691	-0.274329609206344	-0.0113566847057179	2.05250080935223e-06	8.11748204551462e-05
cardiac muscle	c5.bp	GO_VASCULAR_ENDOTHELIAL_GROWTH_FACTOR_SIGNALING_PATHWAY	http://www.gsea-msigdb.org/gsea/msigdb/cards/GO_VASCULAR_ENDOTHELIAL_GROWTH_FACTOR_SIGNALING_PATHWAY	44	-0.731905675102737	-0.0178480809505986	0.00384972532194942	0.0489888140251343
cardiac muscle	c5.bp	GO_GLAND_MORPHOGENESIS	http://www.gsea-msigdb.org/gsea/msigdb/cards/GO_GLAND_MORPHOGENESIS	122	-0.618361592244294	-0.015931303161278	6.10718390766845e-06	0.000216715299153957
cardiac muscle	c5.bp	GO_NEGATIVE_REGULATION_OF_ADAPTIVE_IMMUNE_RESPONSE	http://www.gsea-msigdb.org/gsea/msigdb/cards/GO_NEGATIVE_REGULATION_OF_ADAPTIVE_IMMUNE_RESPONSE	46	-0.596043891525684	-0.0179547156340208	0.000295958009541715	0.00624499023737121
cardiac muscle	c5.bp	GO_IRE1_MEDIATED_UNFOLDED_PROTEIN_RESPONSE	http://www.gsea-msigdb.org/gsea/msigdb/cards/GO_IRE1_MEDIATED_UNFOLDED_PROTEIN_RESPONSE	65	-0.838612178424419	-0.0164637111752011	3.1425118827286e-05	0.000913546247439633
cardiac muscle	c5.bp	GO_POSITIVE_REGULATION_OF_ENDOCYTOSIS	http://www.gsea-msigdb.org/gsea/msigdb/cards/GO_POSITIVE_REGULATION_OF_ENDOCYTOSIS	101	-0.43128125127807	-0.0171352120740355	0.00255478068560494	0.0356371559777626
cardiac muscle	c5.bp	GO_REGULATION_OF_TRANSLATION_IN_RESPONSE_TO_STRESS	http://www.gsea-msigdb.org/gsea/msigdb/cards/GO_REGULATION_OF_TRANSLATION_IN_RESPONSE_TO_STRESS	18	-0.992899169369396	-0.0181431965832603	0.000433966192954079	0.00856931171022789
cardiac muscle	c5.bp	GO_DENDRITIC_CELL_MIGRATION	http://www.gsea-msigdb.org/gsea/msigdb/cards/GO_DENDRITIC_CELL_MIGRATION	28	-0.666002399485333	-0.0182412370683356	0.00151910782054665	0.0237058366563898
cardiac muscle	c5.bp	GO_POSITIVE_REGULATION_OF_DNA_BIOSYNTHETIC_PROCESS	http://www.gsea-msigdb.org/gsea/msigdb/cards/GO_POSITIVE_REGULATION_OF_DNA_BIOSYNTHETIC_PROCESS	67	-0.441326384760419	-0.0176323251851424	0.00297156992438838	0.0401062961009051
cardiac muscle	c5.bp	GO_POSITIVE_REGULATION_OF_MACROPHAGE_ACTIVATION	http://www.gsea-msigdb.org/gsea/msigdb/cards/GO_POSITIVE_REGULATION_OF_MACROPHAGE_ACTIVATION	27	-0.718570293527185	-0.0183855484735748	0.00101930612242964	0.0172014211914991
cardiac muscle	c5.bp	GO_REGULATION_OF_ALPHA_BETA_T_CELL_ACTIVATION	http://www.gsea-msigdb.org/gsea/msigdb/cards/GO_REGULATION_OF_ALPHA_BETA_T_CELL_ACTIVATION	92	-0.964465972224634	-0.0155602802051259	5.28571676630288e-13	6.32023491126489e-11
cardiac muscle	c5.bp	GO_POSITIVE_REGULATION_OF_HEMOPOIESIS	http://www.gsea-msigdb.org/gsea/msigdb/cards/GO_POSITIVE_REGULATION_OF_HEMOPOIESIS	188	-0.758158029353032	-0.0132320655693006	2.05054535099835e-14	2.87437079540377e-12
cardiac muscle	c5.bp	GO_MYELOID_CELL_HOMEOSTASIS	http://www.gsea-msigdb.org/gsea/msigdb/cards/GO_MYELOID_CELL_HOMEOSTASIS	147	-0.409134180057122	-0.0164231124589033	0.000436857522844033	0.00861415689872497
cardiac muscle	c5.bp	GO_REGULATION_OF_ERBB_SIGNALING_PATHWAY	http://www.gsea-msigdb.org/gsea/msigdb/cards/GO_REGULATION_OF_ERBB_SIGNALING_PATHWAY	94	-0.500644575815741	-0.0171066927271854	0.00201436003260514	0.0295599618823474
cardiac muscle	c5.bp	GO_POSITIVE_REGULATION_OF_ENDOTHELIAL_CELL_DIFFERENTIATION	http://www.gsea-msigdb.org/gsea/msigdb/cards/GO_POSITIVE_REGULATION_OF_ENDOTHELIAL_CELL_DIFFERENTIATION	25	-0.958408069430038	-0.0182198114572176	0.00257292309553571	0.0358157084503783
cardiac muscle	c5.bp	GO_METANEPHROS_DEVELOPMENT	http://www.gsea-msigdb.org/gsea/msigdb/cards/GO_METANEPHROS_DEVELOPMENT	92	-0.623811464637921	-0.0168905226573804	8.73088132266072e-05	0.00222039616779201
cardiac muscle	c5.bp	GO_REGULATION_OF_WOUND_HEALING	http://www.gsea-msigdb.org/gsea/msigdb/cards/GO_REGULATION_OF_WOUND_HEALING	152	-0.752149747941347	-0.0147003055848652	5.41200679137758e-09	3.55962113804735e-07
cardiac muscle	c5.bp	GO_REGULATION_OF_MAPK_CASCADE	http://www.gsea-msigdb.org/gsea/msigdb/cards/GO_REGULATION_OF_MAPK_CASCADE	769	-0.428764871262769	-0.00617651259840815	1.18156995181124e-14	1.70672775862518e-12
cardiac muscle	c5.bp	GO_MYELOID_LEUKOCYTE_MIGRATION	http://www.gsea-msigdb.org/gsea/msigdb/cards/GO_MYELOID_LEUKOCYTE_MIGRATION	212	-0.805745658364276	-0.0124684570990051	3.82197792425016e-19	8.81475961974393e-17
cardiac muscle	c5.bp	GO_COLLAGEN_FIBRIL_ORGANIZATION	http://www.gsea-msigdb.org/gsea/msigdb/cards/GO_COLLAGEN_FIBRIL_ORGANIZATION	55	-1.49100152507615	-0.0152405356732027	9.24481068582504e-12	9.28415843378537e-10
cardiac muscle	c5.bp	GO_RESPONSE_TO_ESTRADIOL	http://www.gsea-msigdb.org/gsea/msigdb/cards/GO_RESPONSE_TO_ESTRADIOL	135	-0.482939813959812	-0.0164645250016289	0.000366224624083024	0.00744721852449721
cardiac muscle	c5.bp	GO_CARTILAGE_DEVELOPMENT	http://www.gsea-msigdb.org/gsea/msigdb/cards/GO_CARTILAGE_DEVELOPMENT	210	-0.802066642578127	-0.0120302686275424	3.61646973984423e-13	4.4305514347793e-11
cardiac muscle	c5.bp	GO_NEGATIVE_REGULATION_OF_OLIGODENDROCYTE_DIFFERENTIATION	http://www.gsea-msigdb.org/gsea/msigdb/cards/GO_NEGATIVE_REGULATION_OF_OLIGODENDROCYTE_DIFFERENTIATION	13	-1.22156971612231	-0.0184135857465218	0.00131923308752806	0.0212010723929207
cardiac muscle	c5.bp	GO_REGULATION_OF_PHOSPHATIDYLINOSITOL_3_KINASE_SIGNALING	http://www.gsea-msigdb.org/gsea/msigdb/cards/GO_REGULATION_OF_PHOSPHATIDYLINOSITOL_3_KINASE_SIGNALING	126	-0.59266455047385	-0.0158071361552777	6.0233147199028e-06	0.000214129994716106
cardiac muscle	c5.bp	GO_CELL_CHEMOTAXIS	http://www.gsea-msigdb.org/gsea/msigdb/cards/GO_CELL_CHEMOTAXIS	306	-0.755587203045136	-0.0103426100570986	5.25179190332816e-22	1.51494716470723e-19
cardiac muscle	c5.bp	GO_NEGATIVE_REGULATION_OF_INTERLEUKIN_1_PRODUCTION	http://www.gsea-msigdb.org/gsea/msigdb/cards/GO_NEGATIVE_REGULATION_OF_INTERLEUKIN_1_PRODUCTION	41	-0.909879790999927	-0.017953885828886	0.000314530120223052	0.00657419305372384
cardiac muscle	c5.bp	GO_PROTEIN_HOMOTETRAMERIZATION	http://www.gsea-msigdb.org/gsea/msigdb/cards/GO_PROTEIN_HOMOTETRAMERIZATION	86	0.502048805388122	-0.0209526763125498	0.00203048402103519	0.0297292586268352
cardiac muscle	c5.bp	GO_RESPIRATORY_CHAIN_COMPLEX_IV_ASSEMBLY	http://www.gsea-msigdb.org/gsea/msigdb/cards/GO_RESPIRATORY_CHAIN_COMPLEX_IV_ASSEMBLY	25	1.58850634259635	-0.0208976369804551	4.1821389775456e-08	2.35683532918935e-06
cardiac muscle	c5.bp	GO_REGULATION_OF_STRESS_ACTIVATED_PROTEIN_KINASE_SIGNALING_CASCADE	http://www.gsea-msigdb.org/gsea/msigdb/cards/GO_REGULATION_OF_STRESS_ACTIVATED_PROTEIN_KINASE_SIGNALING_CASCADE	243	-0.393194027035754	-0.0152225585178703	5.16894045636796e-05	0.00140692437251699
cardiac muscle	c5.bp	GO_MYELOID_CELL_DEVELOPMENT	http://www.gsea-msigdb.org/gsea/msigdb/cards/GO_MYELOID_CELL_DEVELOPMENT	72	-0.568693632001476	-0.0173001533013519	0.000464018578289873	0.00907061613366481
cardiac muscle	c5.bp	GO_NEGATIVE_REGULATION_OF_KINASE_ACTIVITY	http://www.gsea-msigdb.org/gsea/msigdb/cards/GO_NEGATIVE_REGULATION_OF_KINASE_ACTIVITY	258	-0.288727732067622	-0.0160079728022921	0.00365709064654761	0.0470888357626676
cardiac muscle	c5.bp	GO_INTRACELLULAR_PROTEIN_TRANSPORT	http://www.gsea-msigdb.org/gsea/msigdb/cards/GO_INTRACELLULAR_PROTEIN_TRANSPORT	1151	-0.173159558379376	-0.0104672715399598	0.000204304754561817	0.00456886905922782
cardiac muscle	c5.bp	GO_RESPONSE_TO_ACID_CHEMICAL	http://www.gsea-msigdb.org/gsea/msigdb/cards/GO_RESPONSE_TO_ACID_CHEMICAL	345	-0.356672783788301	-0.014098371352987	2.4097277172447e-05	0.000724572999841609
cardiac muscle	c5.bp	GO_POSITIVE_REGULATION_OF_EPITHELIAL_TO_MESENCHYMAL_TRANSITION	http://www.gsea-msigdb.org/gsea/msigdb/cards/GO_POSITIVE_REGULATION_OF_EPITHELIAL_TO_MESENCHYMAL_TRANSITION	50	-1.02990564431016	-0.0167679409002663	3.07159781784805e-06	0.000117119500713334
cardiac muscle	c5.bp	GO_RESPONSE_TO_STEROID_HORMONE	http://www.gsea-msigdb.org/gsea/msigdb/cards/GO_RESPONSE_TO_STEROID_HORMONE	385	-0.298959192519764	-0.0144838824583274	0.000163011637715087	0.0037797703817672
cardiac muscle	c5.bp	GO_RESPONSE_TO_INTERLEUKIN_4	http://www.gsea-msigdb.org/gsea/msigdb/cards/GO_RESPONSE_TO_INTERLEUKIN_4	36	-0.840783265821353	-0.0177120353089874	9.08836447864321e-05	0.00229868111798586
cardiac muscle	c5.bp	GO_REGULATION_OF_CARTILAGE_DEVELOPMENT	http://www.gsea-msigdb.org/gsea/msigdb/cards/GO_REGULATION_OF_CARTILAGE_DEVELOPMENT	70	-0.986416032196094	-0.0159579511718248	1.05894635734105e-07	5.53304451974407e-06
cardiac muscle	c5.bp	GO_POSITIVE_REGULATION_OF_INTERLEUKIN_8_PRODUCTION	http://www.gsea-msigdb.org/gsea/msigdb/cards/GO_POSITIVE_REGULATION_OF_INTERLEUKIN_8_PRODUCTION	49	-0.899314163216368	-0.0171868026424986	8.06930204443671e-06	0.000277282782023252
cardiac muscle	c5.bp	GO_RESPONSE_TO_PEPTIDE	http://www.gsea-msigdb.org/gsea/msigdb/cards/GO_RESPONSE_TO_PEPTIDE	525	-0.241996357915643	-0.0140633264114011	0.00112592724286014	0.0186564004761067
cardiac muscle	c5.bp	GO_REGULATION_OF_LEUKOCYTE_APOPTOTIC_PROCESS	http://www.gsea-msigdb.org/gsea/msigdb/cards/GO_REGULATION_OF_LEUKOCYTE_APOPTOTIC_PROCESS	85	-0.768036482323266	-0.0163126551290836	1.09324963723363e-07	5.68934602434452e-06
cardiac muscle	c5.bp	GO_CELLULAR_RESPONSE_TO_LIPID	http://www.gsea-msigdb.org/gsea/msigdb/cards/GO_CELLULAR_RESPONSE_TO_LIPID	615	-0.424164890485097	-0.0088618094984166	4.61985345835191e-12	4.83688954650841e-10
cardiac muscle	c5.bp	GO_REGULATION_OF_COAGULATION	http://www.gsea-msigdb.org/gsea/msigdb/cards/GO_REGULATION_OF_COAGULATION	85	-0.945086173260984	-0.0159052376703975	7.31674399789495e-08	3.93078373873094e-06
cardiac muscle	c5.bp	GO_REGULATION_OF_EPIDERMIS_DEVELOPMENT	http://www.gsea-msigdb.org/gsea/msigdb/cards/GO_REGULATION_OF_EPIDERMIS_DEVELOPMENT	85	-0.713286045555315	-0.0166807559328322	1.74619510660501e-06	7.03631580117247e-05
cardiac muscle	c5.bp	GO_FORMATION_OF_PRIMARY_GERM_LAYER	http://www.gsea-msigdb.org/gsea/msigdb/cards/GO_FORMATION_OF_PRIMARY_GERM_LAYER	121	-0.518432117714949	-0.0165424828098892	0.000584327168800417	0.010986973247343
cardiac muscle	c5.bp	GO_ENERGY_RESERVE_METABOLIC_PROCESS	http://www.gsea-msigdb.org/gsea/msigdb/cards/GO_ENERGY_RESERVE_METABOLIC_PROCESS	86	0.648876977732985	-0.0215019178884817	0.000905234490546071	0.0156291013755376
cardiac muscle	c5.bp	GO_EPITHELIAL_CELL_DEVELOPMENT	http://www.gsea-msigdb.org/gsea/msigdb/cards/GO_EPITHELIAL_CELL_DEVELOPMENT	207	-0.449144636797418	-0.015516342626813	5.67005557301278e-05	0.00152517277909164
cardiac muscle	c5.bp	GO_MESENCHYMAL_TO_EPITHELIAL_TRANSITION	http://www.gsea-msigdb.org/gsea/msigdb/cards/GO_MESENCHYMAL_TO_EPITHELIAL_TRANSITION	20	-1.10527554006984	-0.0181506309462364	0.000478467168269258	0.0092941853055832
cardiac muscle	c5.bp	GO_T_CELL_ACTIVATION_INVOLVED_IN_IMMUNE_RESPONSE	http://www.gsea-msigdb.org/gsea/msigdb/cards/GO_T_CELL_ACTIVATION_INVOLVED_IN_IMMUNE_RESPONSE	106	-0.887057180930711	-0.0158421961732223	7.37042970177579e-11	6.50471368287815e-09
cardiac muscle	c5.bp	GO_NEGATIVE_REGULATION_OF_LEUKOCYTE_PROLIFERATION	http://www.gsea-msigdb.org/gsea/msigdb/cards/GO_NEGATIVE_REGULATION_OF_LEUKOCYTE_PROLIFERATION	80	-0.601325681553468	-0.0172277617026345	0.000195799702990378	0.00441012065039403
cardiac muscle	c5.bp	GO_REGULATION_OF_PHOSPHOLIPASE_C_ACTIVITY	http://www.gsea-msigdb.org/gsea/msigdb/cards/GO_REGULATION_OF_PHOSPHOLIPASE_C_ACTIVITY	45	-0.992143762417188	-0.0170431368501116	7.06190708325762e-08	3.79912623894654e-06
cardiac muscle	c5.bp	GO_REGULATION_OF_DEVELOPMENTAL_GROWTH	http://www.gsea-msigdb.org/gsea/msigdb/cards/GO_REGULATION_OF_DEVELOPMENTAL_GROWTH	348	-0.261111378043407	-0.0155476400046811	0.00217105679403345	0.0313646564216942
cardiac muscle	c5.bp	GO_ACTIVATION_OF_PHOSPHOLIPASE_C_ACTIVITY	http://www.gsea-msigdb.org/gsea/msigdb/cards/GO_ACTIVATION_OF_PHOSPHOLIPASE_C_ACTIVITY	31	-0.823323489707765	-0.0179372523426528	0.000267040666407179	0.00572805764844984
cardiac muscle	c5.bp	GO_CELLULAR_RESPONSE_TO_EXTERNAL_STIMULUS	http://www.gsea-msigdb.org/gsea/msigdb/cards/GO_CELLULAR_RESPONSE_TO_EXTERNAL_STIMULUS	335	-0.338691290642969	-0.0141658451429695	7.62421610430968e-05	0.00196935112510204
cardiac muscle	c5.bp	GO_EPITHELIAL_TUBE_BRANCHING_INVOLVED_IN_LUNG_MORPHOGENESIS	http://www.gsea-msigdb.org/gsea/msigdb/cards/GO_EPITHELIAL_TUBE_BRANCHING_INVOLVED_IN_LUNG_MORPHOGENESIS	29	-0.817510317268733	-0.0180234710084868	0.00132656748996676	0.0212872695336165
cardiac muscle	c5.bp	GO_FATTY_ACID_BETA_OXIDATION	http://www.gsea-msigdb.org/gsea/msigdb/cards/GO_FATTY_ACID_BETA_OXIDATION	71	1.34657779376004	-0.0236397206850039	3.34054757744505e-12	3.57841665122412e-10
cardiac muscle	c5.bp	GO_ACTIN_FILAMENT_BASED_PROCESS	http://www.gsea-msigdb.org/gsea/msigdb/cards/GO_ACTIN_FILAMENT_BASED_PROCESS	766	-0.250655915371904	-0.0107693431509797	5.98603505353551e-05	0.00159647308538901
cardiac muscle	c5.bp	GO_RESPONSE_TO_FLUID_SHEAR_STRESS	http://www.gsea-msigdb.org/gsea/msigdb/cards/GO_RESPONSE_TO_FLUID_SHEAR_STRESS	36	-0.835525137322489	-0.0177202991522154	0.00200706205875333	0.0294795674028147
cardiac muscle	c5.bp	GO_REGULATION_OF_ADAPTIVE_IMMUNE_RESPONSE	http://www.gsea-msigdb.org/gsea/msigdb/cards/GO_REGULATION_OF_ADAPTIVE_IMMUNE_RESPONSE	160	-0.697020735433812	-0.0146536603576065	1.05682480854277e-11	1.05047089251594e-09
cardiac muscle	c5.bp	GO_POSITIVE_REGULATION_OF_LIPID_KINASE_ACTIVITY	http://www.gsea-msigdb.org/gsea/msigdb/cards/GO_POSITIVE_REGULATION_OF_LIPID_KINASE_ACTIVITY	37	-0.899293481286131	-0.0175767745849771	3.13584755785249e-05	0.000912290925614113
cardiac muscle	c5.bp	GO_RESPONSE_TO_CORTICOSTEROID	http://www.gsea-msigdb.org/gsea/msigdb/cards/GO_RESPONSE_TO_CORTICOSTEROID	163	-0.454910695259458	-0.0162285992767522	0.0001733914114248	0.00397887441743108
cardiac muscle	c5.bp	GO_POSITIVE_REGULATION_OF_LEUKOCYTE_DEGRANULATION	http://www.gsea-msigdb.org/gsea/msigdb/cards/GO_POSITIVE_REGULATION_OF_LEUKOCYTE_DEGRANULATION	23	-0.894247423755203	-0.0180153227631913	2.96538000425689e-06	0.000113469994478969
cardiac muscle	c5.bp	GO_CELL_PROJECTION_ASSEMBLY	http://www.gsea-msigdb.org/gsea/msigdb/cards/GO_CELL_PROJECTION_ASSEMBLY	567	-0.191179456831011	-0.0146848932579623	0.00388575315346048	0.0493651118079195
cardiac muscle	c5.bp	GO_PROTEIN_N_LINKED_GLYCOSYLATION	http://www.gsea-msigdb.org/gsea/msigdb/cards/GO_PROTEIN_N_LINKED_GLYCOSYLATION	78	-0.751506112122814	-0.0163720408094297	1.29897469748323e-05	0.000421763287547561
cardiac muscle	c5.bp	GO_VESICLE_ORGANIZATION	http://www.gsea-msigdb.org/gsea/msigdb/cards/GO_VESICLE_ORGANIZATION	330	-0.293836215185937	-0.014663963698876	0.000227691663945609	0.00501060827062378
cardiac muscle	c5.bp	GO_POSITIVE_REGULATION_OF_BINDING	http://www.gsea-msigdb.org/gsea/msigdb/cards/GO_POSITIVE_REGULATION_OF_BINDING	182	-0.43388227356868	-0.015536674802189	5.15996875006881e-05	0.00140487573766052
cardiac muscle	c5.bp	GO_REGULATION_OF_HYDROLASE_ACTIVITY	http://www.gsea-msigdb.org/gsea/msigdb/cards/GO_REGULATION_OF_HYDROLASE_ACTIVITY	1287	-0.312135110361447	-0.00267548981123672	2.98424645241586e-13	3.69795495388465e-11
cardiac muscle	c5.bp	GO_EMBRYONIC_SKELETAL_SYSTEM_DEVELOPMENT	http://www.gsea-msigdb.org/gsea/msigdb/cards/GO_EMBRYONIC_SKELETAL_SYSTEM_DEVELOPMENT	127	-0.751824138832238	-0.0155012255600044	1.79583832432034e-07	8.92292538634441e-06
cardiac muscle	c5.bp	GO_CELLULAR_RESPONSE_TO_BIOTIC_STIMULUS	http://www.gsea-msigdb.org/gsea/msigdb/cards/GO_CELLULAR_RESPONSE_TO_BIOTIC_STIMULUS	249	-0.752423082078393	-0.0119594899504613	1.89742550326171e-17	3.71412241119229e-15
cardiac muscle	c5.bp	GO_REGULATION_OF_CELL_MORPHOGENESIS_INVOLVED_IN_DIFFERENTIATION	http://www.gsea-msigdb.org/gsea/msigdb/cards/GO_REGULATION_OF_CELL_MORPHOGENESIS_INVOLVED_IN_DIFFERENTIATION	302	-0.363763621671402	-0.0143082948006667	2.07255561052174e-05	0.000635174262326732
cardiac muscle	c5.bp	GO_POSITIVE_REGULATION_OF_REACTIVE_OXYGEN_SPECIES_BIOSYNTHETIC_PROCESS	http://www.gsea-msigdb.org/gsea/msigdb/cards/GO_POSITIVE_REGULATION_OF_REACTIVE_OXYGEN_SPECIES_BIOSYNTHETIC_PROCESS	56	-0.608273749071225	-0.017758429691524	0.00318417902759988	0.0423250331435222
cardiac muscle	c5.bp	GO_ALPHA_AMINO_ACID_METABOLIC_PROCESS	http://www.gsea-msigdb.org/gsea/msigdb/cards/GO_ALPHA_AMINO_ACID_METABOLIC_PROCESS	200	0.413705132997983	-0.0225763162584416	0.000586632133176235	0.0110219719617952
cardiac muscle	c5.bp	GO_CELLULAR_RESPONSE_TO_ORGANIC_CYCLIC_COMPOUND	http://www.gsea-msigdb.org/gsea/msigdb/cards/GO_CELLULAR_RESPONSE_TO_ORGANIC_CYCLIC_COMPOUND	614	-0.239955308420797	-0.0133817282330997	0.000262784303690077	0.00565047284457416
cardiac muscle	c5.bp	GO_POSITIVE_REGULATION_OF_CYTOKINE_PRODUCTION_INVOLVED_IN_IMMUNE_RESPONSE	http://www.gsea-msigdb.org/gsea/msigdb/cards/GO_POSITIVE_REGULATION_OF_CYTOKINE_PRODUCTION_INVOLVED_IN_IMMUNE_RESPONSE	56	-0.552598603295722	-0.0177446587601073	0.00365120423048651	0.0470338389523693
cardiac muscle	c5.bp	GO_RESPONSE_TO_ENDOPLASMIC_RETICULUM_STRESS	http://www.gsea-msigdb.org/gsea/msigdb/cards/GO_RESPONSE_TO_ENDOPLASMIC_RETICULUM_STRESS	288	-0.577837699592069	-0.0114772785430437	1.24081375477049e-09	9.07273311235418e-08
cardiac muscle	c5.bp	GO_PLATELET_ACTIVATION	http://www.gsea-msigdb.org/gsea/msigdb/cards/GO_PLATELET_ACTIVATION	154	-0.729315058665883	-0.0143406176026661	5.83089130319984e-09	3.81962672079961e-07
cardiac muscle	c5.bp	GO_CYTOSKELETON_ORGANIZATION	http://www.gsea-msigdb.org/gsea/msigdb/cards/GO_CYTOSKELETON_ORGANIZATION	1335	-0.173839966496731	-0.00940843906168134	8.91877768879338e-05	0.00226167266644837
cardiac muscle	c5.bp	GO_MEMBRANE_DEPOLARIZATION_DURING_ACTION_POTENTIAL	http://www.gsea-msigdb.org/gsea/msigdb/cards/GO_MEMBRANE_DEPOLARIZATION_DURING_ACTION_POTENTIAL	37	1.17484835241219	-0.0207624252813899	1.05834770210363e-05	0.000351860796227421
cardiac muscle	c5.bp	GO_RESPONSE_TO_WOUNDING	http://www.gsea-msigdb.org/gsea/msigdb/cards/GO_RESPONSE_TO_WOUNDING	687	-0.52621999885523	-0.0047082200298731	3.63380695411749e-18	7.64609613904046e-16
cardiac muscle	c5.bp	GO_NEGATIVE_REGULATION_OF_LEUKOCYTE_MEDIATED_IMMUNITY	http://www.gsea-msigdb.org/gsea/msigdb/cards/GO_NEGATIVE_REGULATION_OF_LEUKOCYTE_MEDIATED_IMMUNITY	49	-0.842494009311277	-0.0174256926928091	1.44444629379825e-05	0.000462051704878959
cardiac muscle	c5.bp	GO_NEGATIVE_REGULATION_OF_CELL_GROWTH	http://www.gsea-msigdb.org/gsea/msigdb/cards/GO_NEGATIVE_REGULATION_OF_CELL_GROWTH	184	-0.346958590640583	-0.0163611253167653	0.00106904199614902	0.0178762725603576
cardiac muscle	c5.bp	GO_POSITIVE_REGULATION_OF_FAT_CELL_DIFFERENTIATION	http://www.gsea-msigdb.org/gsea/msigdb/cards/GO_POSITIVE_REGULATION_OF_FAT_CELL_DIFFERENTIATION	64	-0.516369466811845	-0.0176340229773867	0.0012856295225394	0.0207691927121063
cardiac muscle	c5.bp	GO_POSITIVE_REGULATION_OF_FIBROBLAST_PROLIFERATION	http://www.gsea-msigdb.org/gsea/msigdb/cards/GO_POSITIVE_REGULATION_OF_FIBROBLAST_PROLIFERATION	52	-0.771438996158283	-0.0172283481748331	0.000140705183890041	0.00334257559410984
cardiac muscle	c5.bp	GO_REGULATION_OF_MAST_CELL_ACTIVATION_INVOLVED_IN_IMMUNE_RESPONSE	http://www.gsea-msigdb.org/gsea/msigdb/cards/GO_REGULATION_OF_MAST_CELL_ACTIVATION_INVOLVED_IN_IMMUNE_RESPONSE	30	-0.800314974433119	-0.0178909193269503	4.32957730233923e-05	0.00120788310723203
cardiac muscle	c5.bp	GO_POSITIVE_REGULATION_OF_NEURON_DIFFERENTIATION	http://www.gsea-msigdb.org/gsea/msigdb/cards/GO_POSITIVE_REGULATION_OF_NEURON_DIFFERENTIATION	378	-0.300114085081426	-0.0144794701520317	0.000126879869237279	0.00305567839670366
cardiac muscle	c5.bp	GO_EMBRYONIC_SKELETAL_SYSTEM_MORPHOGENESIS	http://www.gsea-msigdb.org/gsea/msigdb/cards/GO_EMBRYONIC_SKELETAL_SYSTEM_MORPHOGENESIS	94	-0.725502191435794	-0.0163607643295495	4.90261037743746e-06	0.000178065593129628
cardiac muscle	c5.bp	GO_ALPHA_BETA_T_CELL_DIFFERENTIATION	http://www.gsea-msigdb.org/gsea/msigdb/cards/GO_ALPHA_BETA_T_CELL_DIFFERENTIATION	101	-0.920674282732763	-0.0154524626009923	3.2046532276026e-10	2.57569863217614e-08
cardiac muscle	c5.bp	GO_CELLULAR_RESPONSE_TO_EXTRACELLULAR_STIMULUS	http://www.gsea-msigdb.org/gsea/msigdb/cards/GO_CELLULAR_RESPONSE_TO_EXTRACELLULAR_STIMULUS	264	-0.282650320599401	-0.0158638286353754	0.00291151207067755	0.0394802498834852
cardiac muscle	c5.bp	GO_TRNA_METABOLIC_PROCESS	http://www.gsea-msigdb.org/gsea/msigdb/cards/GO_TRNA_METABOLIC_PROCESS	183	0.391567792927845	-0.0227212628173366	3.27881443513627e-05	0.000949196274176494
cardiac muscle	c5.bp	GO_POSITIVE_REGULATION_OF_LOCOMOTION	http://www.gsea-msigdb.org/gsea/msigdb/cards/GO_POSITIVE_REGULATION_OF_LOCOMOTION	604	-0.635420922024675	-0.00331959716840607	1.96818528863714e-24	6.99565734109665e-22
cardiac muscle	c5.bp	GO_MAMMARY_GLAND_EPITHELIUM_DEVELOPMENT	http://www.gsea-msigdb.org/gsea/msigdb/cards/GO_MAMMARY_GLAND_EPITHELIUM_DEVELOPMENT	70	-0.441088248589452	-0.0176539295195918	0.00304884087083741	0.0408946421160188
cardiac muscle	c5.bp	GO_NEGATIVE_REGULATION_OF_VIRAL_PROCESS	http://www.gsea-msigdb.org/gsea/msigdb/cards/GO_NEGATIVE_REGULATION_OF_VIRAL_PROCESS	103	-0.686877448996787	-0.0161420997424336	1.68914888770185e-06	6.83051338066857e-05
cardiac muscle	c5.bp	GO_ERYTHROCYTE_HOMEOSTASIS	http://www.gsea-msigdb.org/gsea/msigdb/cards/GO_ERYTHROCYTE_HOMEOSTASIS	122	-0.380055636834425	-0.0170275929269281	0.00288312904642168	0.039177347059092
cardiac muscle	c5.bp	GO_POSITIVE_REGULATION_OF_KIDNEY_DEVELOPMENT	http://www.gsea-msigdb.org/gsea/msigdb/cards/GO_POSITIVE_REGULATION_OF_KIDNEY_DEVELOPMENT	40	-0.854328684056041	-0.0177729192609584	0.000159654931373214	0.00371196094778523
cardiac muscle	c5.bp	GO_I_KAPPAB_KINASE_NF_KAPPAB_SIGNALING	http://www.gsea-msigdb.org/gsea/msigdb/cards/GO_I_KAPPAB_KINASE_NF_KAPPAB_SIGNALING	273	-0.568889238967896	-0.0122616982729825	3.68456090113384e-10	2.94316790732147e-08
cardiac muscle	c5.bp	GO_REGULATION_OF_NON_CANONICAL_WNT_SIGNALING_PATHWAY	http://www.gsea-msigdb.org/gsea/msigdb/cards/GO_REGULATION_OF_NON_CANONICAL_WNT_SIGNALING_PATHWAY	23	-0.849503736817314	-0.0180658433719086	0.00309337303962396	0.0413863170833918
cardiac muscle	c5.bp	GO_REGULATION_OF_KINASE_ACTIVITY	http://www.gsea-msigdb.org/gsea/msigdb/cards/GO_REGULATION_OF_KINASE_ACTIVITY	872	-0.29800345191075	-0.00807048312847584	2.21280821663853e-09	1.56104145396129e-07
cardiac muscle	c5.bp	GO_POSITIVE_REGULATION_OF_CELLULAR_EXTRAVASATION	http://www.gsea-msigdb.org/gsea/msigdb/cards/GO_POSITIVE_REGULATION_OF_CELLULAR_EXTRAVASATION	17	-0.971170690410943	-0.0181623922947328	0.0018846590425021	0.0280810387317361
cardiac muscle	c5.bp	GO_MYELOID_LEUKOCYTE_DIFFERENTIATION	http://www.gsea-msigdb.org/gsea/msigdb/cards/GO_MYELOID_LEUKOCYTE_DIFFERENTIATION	208	-0.674407177207722	-0.0131998085837734	7.95399635517582e-12	8.07123062295774e-10
cardiac muscle	c5.bp	GO_PEROXISOME_ORGANIZATION	http://www.gsea-msigdb.org/gsea/msigdb/cards/GO_PEROXISOME_ORGANIZATION	81	1.2760377622511	-0.0235920739291696	7.32654103419025e-14	9.67043729824444e-12
cardiac muscle	c5.bp	GO_LYMPHOCYTE_HOMEOSTASIS	http://www.gsea-msigdb.org/gsea/msigdb/cards/GO_LYMPHOCYTE_HOMEOSTASIS	61	-0.620711076168335	-0.0174950128083763	0.00069644295576201	0.0126724590763756
cardiac muscle	c5.bp	GO_TISSUE_MORPHOGENESIS	http://www.gsea-msigdb.org/gsea/msigdb/cards/GO_TISSUE_MORPHOGENESIS	670	-0.356561232937116	-0.00913954080761009	4.59597556916635e-10	3.60309658894999e-08
cardiac muscle	c5.bp	GO_POSITIVE_REGULATION_OF_VASCULATURE_DEVELOPMENT	http://www.gsea-msigdb.org/gsea/msigdb/cards/GO_POSITIVE_REGULATION_OF_VASCULATURE_DEVELOPMENT	232	-0.703624398605284	-0.013248463020802	1.99242651486708e-11	1.90825385579565e-09
cardiac muscle	c5.bp	GO_POSITIVE_REGULATION_OF_GLIAL_CELL_DIFFERENTIATION	http://www.gsea-msigdb.org/gsea/msigdb/cards/GO_POSITIVE_REGULATION_OF_GLIAL_CELL_DIFFERENTIATION	43	-1.03374155843984	-0.0173588577605139	4.13141819395577e-05	0.00116009077259049
cardiac muscle	c5.bp	GO_ANTIGEN_RECEPTOR_MEDIATED_SIGNALING_PATHWAY	http://www.gsea-msigdb.org/gsea/msigdb/cards/GO_ANTIGEN_RECEPTOR_MEDIATED_SIGNALING_PATHWAY	312	-0.256821469140071	-0.0159802115177394	0.00111766460628916	0.0185505227431418
cardiac muscle	c5.bp	GO_LYMPHOCYTE_COSTIMULATION	http://www.gsea-msigdb.org/gsea/msigdb/cards/GO_LYMPHOCYTE_COSTIMULATION	57	-0.697358113000514	-0.0174365469439473	1.96415565624266e-05	0.000606542247950006
cardiac muscle	c5.bp	GO_COFACTOR_METABOLIC_PROCESS	http://www.gsea-msigdb.org/gsea/msigdb/cards/GO_COFACTOR_METABOLIC_PROCESS	449	0.559518056506845	-0.0304600172930583	1.03957614315784e-13	1.35105983995535e-11
cardiac muscle	c5.bp	GO_CELL_MIGRATION_INVOLVED_IN_SPROUTING_ANGIOGENESIS	http://www.gsea-msigdb.org/gsea/msigdb/cards/GO_CELL_MIGRATION_INVOLVED_IN_SPROUTING_ANGIOGENESIS	98	-0.833243989078793	-0.0169621655682607	6.46619203833387e-05	0.00170836108283873
cardiac muscle	c5.bp	GO_REGULATION_OF_TYPE_2_IMMUNE_RESPONSE	http://www.gsea-msigdb.org/gsea/msigdb/cards/GO_REGULATION_OF_TYPE_2_IMMUNE_RESPONSE	31	-0.837988685127756	-0.0179580748082317	0.00032765643424237	0.0068031049307068
cardiac muscle	c5.bp	GO_POSITIVE_REGULATION_OF_RHO_PROTEIN_SIGNAL_TRANSDUCTION	http://www.gsea-msigdb.org/gsea/msigdb/cards/GO_POSITIVE_REGULATION_OF_RHO_PROTEIN_SIGNAL_TRANSDUCTION	30	-0.920800047067699	-0.0178523599061627	0.00147692531394515	0.0231852827806599
cardiac muscle	c5.bp	GO_REGULATION_OF_EPITHELIAL_CELL_MIGRATION	http://www.gsea-msigdb.org/gsea/msigdb/cards/GO_REGULATION_OF_EPITHELIAL_CELL_MIGRATION	292	-0.629915358419704	-0.0128917296335891	9.4346819942283e-10	7.04697891681077e-08
cardiac muscle	c5.bp	GO_POSITIVE_REGULATION_OF_NOTCH_SIGNALING_PATHWAY	http://www.gsea-msigdb.org/gsea/msigdb/cards/GO_POSITIVE_REGULATION_OF_NOTCH_SIGNALING_PATHWAY	55	-0.530335392153578	-0.0177971843995677	0.00154922648804032	0.0240796550188789
cardiac muscle	c5.bp	GO_CONTRACTILE_ACTIN_FILAMENT_BUNDLE_ASSEMBLY	http://www.gsea-msigdb.org/gsea/msigdb/cards/GO_CONTRACTILE_ACTIN_FILAMENT_BUNDLE_ASSEMBLY	98	-0.59140564235081	-0.0164945189747515	0.000391171244859537	0.00786078326724245
cardiac muscle	c5.bp	GO_TRANSLATIONAL_INITIATION	http://www.gsea-msigdb.org/gsea/msigdb/cards/GO_TRANSLATIONAL_INITIATION	192	-0.402994128882318	-0.0155265655540382	0.000114890807263218	0.00280763327191351
cardiac muscle	c5.bp	GO_POSITIVE_REGULATION_OF_CELLULAR_PROTEIN_LOCALIZATION	http://www.gsea-msigdb.org/gsea/msigdb/cards/GO_POSITIVE_REGULATION_OF_CELLULAR_PROTEIN_LOCALIZATION	326	-0.289185755567775	-0.014914995556771	0.000461728951460473	0.00902858188260596
cardiac muscle	c5.bp	GO_OOGENESIS	http://www.gsea-msigdb.org/gsea/msigdb/cards/GO_OOGENESIS	86	-0.449958269573259	-0.01768936120796	0.00300135883872563	0.0404054972206337
cardiac muscle	c5.bp	GO_RESPONSE_TO_TYPE_I_INTERFERON	http://www.gsea-msigdb.org/gsea/msigdb/cards/GO_RESPONSE_TO_TYPE_I_INTERFERON	97	-0.952250945980521	-0.0153742242148329	2.41716766589836e-11	2.29807044633067e-09
cardiac muscle	c5.bp	GO_MITOCHONDRIAL_RESPIRATORY_CHAIN_COMPLEX_ASSEMBLY	http://www.gsea-msigdb.org/gsea/msigdb/cards/GO_MITOCHONDRIAL_RESPIRATORY_CHAIN_COMPLEX_ASSEMBLY	96	1.818560375094	-0.0276038551121542	1.88884337684595e-42	2.78209458105983e-39
cardiac muscle	c5.bp	GO_NEUROTRANSMITTER_BIOSYNTHETIC_PROCESS	http://www.gsea-msigdb.org/gsea/msigdb/cards/GO_NEUROTRANSMITTER_BIOSYNTHETIC_PROCESS	106	-0.50036816150565	-0.0172267055477731	0.00108553477563708	0.0181037925217417
cardiac muscle	c5.bp	GO_CYTOKINE_MEDIATED_SIGNALING_PATHWAY	http://www.gsea-msigdb.org/gsea/msigdb/cards/GO_CYTOKINE_MEDIATED_SIGNALING_PATHWAY	791	-0.633406171749158	0.000389783789716107	1.22592070670986e-34	1.00995087915829e-31
cardiac muscle	c5.bp	GO_NEGATIVE_REGULATION_OF_LOCOMOTION	http://www.gsea-msigdb.org/gsea/msigdb/cards/GO_NEGATIVE_REGULATION_OF_LOCOMOTION	396	-0.486998611700646	-0.0123232474820696	2.14097145206527e-09	1.513108809874e-07
cardiac muscle	c5.bp	GO_REGULATION_OF_CELLULAR_COMPONENT_SIZE	http://www.gsea-msigdb.org/gsea/msigdb/cards/GO_REGULATION_OF_CELLULAR_COMPONENT_SIZE	367	-0.403927898913433	-0.012613750004706	4.71357148853392e-07	2.1532693211624e-05
cardiac muscle	c5.bp	GO_MITOCHONDRIAL_TRANSPORT	http://www.gsea-msigdb.org/gsea/msigdb/cards/GO_MITOCHONDRIAL_TRANSPORT	258	0.680236704258732	-0.0274009775129368	3.61940078620705e-12	3.86223039768123e-10
cardiac muscle	c5.bp	GO_T_CELL_PROLIFERATION	http://www.gsea-msigdb.org/gsea/msigdb/cards/GO_T_CELL_PROLIFERATION	187	-0.827610397650476	-0.0130520581991037	2.99757000449752e-14	4.14508926425623e-12
cardiac muscle	c5.bp	GO_NEGATIVE_REGULATION_OF_INNATE_IMMUNE_RESPONSE	http://www.gsea-msigdb.org/gsea/msigdb/cards/GO_NEGATIVE_REGULATION_OF_INNATE_IMMUNE_RESPONSE	60	-0.903910586785125	-0.0168722078588333	6.51235263257524e-06	0.00022933483938341
cardiac muscle	c5.bp	GO_REGULATION_OF_ENDOTHELIAL_CELL_DIFFERENTIATION	http://www.gsea-msigdb.org/gsea/msigdb/cards/GO_REGULATION_OF_ENDOTHELIAL_CELL_DIFFERENTIATION	45	-0.832227015286651	-0.0177654836439785	0.000240690749220007	0.00525208285368693
cardiac muscle	c5.bp	GO_GLIAL_CELL_DEVELOPMENT	http://www.gsea-msigdb.org/gsea/msigdb/cards/GO_GLIAL_CELL_DEVELOPMENT	116	-0.37780397121487	-0.0173242899875438	0.00342640059525748	0.0448029127266353
cardiac muscle	c5.bp	GO_MITOCHONDRIAL_TRANSLATION	http://www.gsea-msigdb.org/gsea/msigdb/cards/GO_MITOCHONDRIAL_TRANSLATION	137	1.5592618395999	-0.0295996162125765	5.26116186129376e-39	6.23717154707426e-36
cardiac muscle	c5.bp	GO_CELL_CELL_SIGNALING	http://www.gsea-msigdb.org/gsea/msigdb/cards/GO_CELL_CELL_SIGNALING	1665	-0.196593938468239	-0.00686215034217961	4.0959993409426e-07	1.89609660919863e-05
cardiac muscle	c5.bp	GO_LUNG_MORPHOGENESIS	http://www.gsea-msigdb.org/gsea/msigdb/cards/GO_LUNG_MORPHOGENESIS	52	-0.696731915226382	-0.0175047611189006	0.000339666725896313	0.00699866082192293
cardiac muscle	c5.bp	GO_REGULATION_OF_MACROPHAGE_ACTIVATION	http://www.gsea-msigdb.org/gsea/msigdb/cards/GO_REGULATION_OF_MACROPHAGE_ACTIVATION	56	-0.618538631920736	-0.0176776870943652	0.000181138549300805	0.00413110631193663
cardiac muscle	c5.bp	GO_VASCULAR_ENDOTHELIAL_GROWTH_FACTOR_RECEPTOR_SIGNALING_PATHWAY	http://www.gsea-msigdb.org/gsea/msigdb/cards/GO_VASCULAR_ENDOTHELIAL_GROWTH_FACTOR_RECEPTOR_SIGNALING_PATHWAY	96	-0.738285606094244	-0.0157795205042853	4.16964007995828e-07	1.92514391571078e-05
cardiac muscle	c5.bp	GO_POSITIVE_REGULATION_OF_MAPK_CASCADE	http://www.gsea-msigdb.org/gsea/msigdb/cards/GO_POSITIVE_REGULATION_OF_MAPK_CASCADE	548	-0.493460804977029	-0.00846800395126582	1.73455084349991e-14	2.4455280144788e-12
cardiac muscle	c5.bp	GO_REGULATION_OF_MUSCLE_CONTRACTION	http://www.gsea-msigdb.org/gsea/msigdb/cards/GO_REGULATION_OF_MUSCLE_CONTRACTION	172	0.459406917348981	-0.0223819755364682	0.000181972224328637	0.00414720053251329
cardiac muscle	c5.bp	GO_NEGATIVE_REGULATION_OF_TOLL_LIKE_RECEPTOR_SIGNALING_PATHWAY	http://www.gsea-msigdb.org/gsea/msigdb/cards/GO_NEGATIVE_REGULATION_OF_TOLL_LIKE_RECEPTOR_SIGNALING_PATHWAY	45	-0.738117361409119	-0.0178733883339465	0.000500523265314678	0.00965318275325276
cardiac muscle	c5.bp	GO_PROTEIN_MODIFICATION_BY_SMALL_PROTEIN_CONJUGATION_OR_REMOVAL	http://www.gsea-msigdb.org/gsea/msigdb/cards/GO_PROTEIN_MODIFICATION_BY_SMALL_PROTEIN_CONJUGATION_OR_REMOVAL	1114	0.12178533936783	-0.0263550167108416	0.00062320781545368	0.0115616943045579
cardiac muscle	c5.bp	GO_RENAL_VESICLE_DEVELOPMENT	http://www.gsea-msigdb.org/gsea/msigdb/cards/GO_RENAL_VESICLE_DEVELOPMENT	20	-0.941161139467726	-0.0183247815458122	0.00232434474196749	0.0331141204742645
cardiac muscle	c5.bp	GO_REGULATION_OF_BODY_FLUID_LEVELS	http://www.gsea-msigdb.org/gsea/msigdb/cards/GO_REGULATION_OF_BODY_FLUID_LEVELS	506	-0.473177424153392	-0.00996325084368726	8.13133591916374e-11	7.1405910331865e-09
cardiac muscle	c5.bp	GO_REGULATION_OF_HORMONE_LEVELS	http://www.gsea-msigdb.org/gsea/msigdb/cards/GO_REGULATION_OF_HORMONE_LEVELS	524	-0.208110639961213	-0.0151718534244689	0.00236648433329087	0.0336070307603688
cardiac muscle	c5.bp	GO_BONE_CELL_DEVELOPMENT	http://www.gsea-msigdb.org/gsea/msigdb/cards/GO_BONE_CELL_DEVELOPMENT	37	-0.728404660907881	-0.0178537554824468	0.0010115966547232	0.0170935744826963
cardiac muscle	c5.bp	GO_REGULATION_OF_DEFENSE_RESPONSE	http://www.gsea-msigdb.org/gsea/msigdb/cards/GO_REGULATION_OF_DEFENSE_RESPONSE	804	-0.44271652333045	-0.00551867649553347	2.87687010570967e-18	6.11961261961157e-16
cardiac muscle	c5.bp	GO_NEGATIVE_REGULATION_OF_NERVOUS_SYSTEM_PROCESS	http://www.gsea-msigdb.org/gsea/msigdb/cards/GO_NEGATIVE_REGULATION_OF_NERVOUS_SYSTEM_PROCESS	26	-0.812711896866188	-0.0183023804313613	0.00122062802983528	0.0199048939198262
cardiac muscle	c5.bp	GO_NEGATIVE_REGULATION_OF_PEPTIDE_SECRETION	http://www.gsea-msigdb.org/gsea/msigdb/cards/GO_NEGATIVE_REGULATION_OF_PEPTIDE_SECRETION	154	-0.612722046459349	-0.0158131094640361	6.60765324933804e-06	0.000232102326169702
cardiac muscle	c5.bp	GO_B_CELL_PROLIFERATION	http://www.gsea-msigdb.org/gsea/msigdb/cards/GO_B_CELL_PROLIFERATION	95	-0.795293002314585	-0.0167894183082533	1.82127628277196e-07	9.03891109904866e-06
cardiac muscle	c5.bp	GO_ESTABLISHMENT_OF_PROTEIN_LOCALIZATION_TO_ENDOPLASMIC_RETICULUM	http://www.gsea-msigdb.org/gsea/msigdb/cards/GO_ESTABLISHMENT_OF_PROTEIN_LOCALIZATION_TO_ENDOPLASMIC_RETICULUM	112	-1.00050430248211	-0.0136319809612988	1.87951448563736e-16	3.31900748733476e-14
cardiac muscle	c5.bp	GO_REGULATION_OF_LYMPHOCYTE_APOPTOTIC_PROCESS	http://www.gsea-msigdb.org/gsea/msigdb/cards/GO_REGULATION_OF_LYMPHOCYTE_APOPTOTIC_PROCESS	55	-0.780095552595006	-0.0173204008042953	2.28938911170133e-05	0.000692889459298598
cardiac muscle	c5.bp	GO_SMALL_MOLECULE_METABOLIC_PROCESS	http://www.gsea-msigdb.org/gsea/msigdb/cards/GO_SMALL_MOLECULE_METABOLIC_PROCESS	1962	0.222013891629369	-0.0404450771018906	8.37425952102441e-12	8.45795861358779e-10
cardiac muscle	c5.bp	GO_HOMEOSTATIC_PROCESS	http://www.gsea-msigdb.org/gsea/msigdb/cards/GO_HOMEOSTATIC_PROCESS	1935	-0.156516277618903	-0.00763665168719177	3.83716168600036e-05	0.00108894515200545
cardiac muscle	c5.bp	GO_MORPHOGENESIS_OF_AN_EPITHELIUM	http://www.gsea-msigdb.org/gsea/msigdb/cards/GO_MORPHOGENESIS_OF_AN_EPITHELIUM	544	-0.380073966748674	-0.0103557206915776	7.69530782832013e-10	5.82388832135584e-08
cardiac muscle	c5.bp	GO_OSTEOBLAST_DIFFERENTIATION	http://www.gsea-msigdb.org/gsea/msigdb/cards/GO_OSTEOBLAST_DIFFERENTIATION	223	-0.615736457977234	-0.0134213831357592	5.5773921367199e-08	3.06668237779873e-06
cardiac muscle	c5.bp	GO_DEFENSE_RESPONSE_TO_VIRUS	http://www.gsea-msigdb.org/gsea/msigdb/cards/GO_DEFENSE_RESPONSE_TO_VIRUS	244	-0.638984403666609	-0.0128320102166991	9.79206518875452e-12	9.7832090557986e-10
cardiac muscle	c5.bp	GO_NEGATIVE_REGULATION_OF_CELL_CELL_ADHESION	http://www.gsea-msigdb.org/gsea/msigdb/cards/GO_NEGATIVE_REGULATION_OF_CELL_CELL_ADHESION	184	-0.656995325990672	-0.0145299727984742	2.07624256867216e-08	1.23333756544918e-06
cardiac muscle	c5.bp	GO_LEUKOCYTE_MEDIATED_CYTOTOXICITY	http://www.gsea-msigdb.org/gsea/msigdb/cards/GO_LEUKOCYTE_MEDIATED_CYTOTOXICITY	106	-0.826064412521061	-0.0159447162664134	1.32874757975327e-10	1.13051624471589e-08
cardiac muscle	c5.bp	GO_IMMUNE_SYSTEM_DEVELOPMENT	http://www.gsea-msigdb.org/gsea/msigdb/cards/GO_IMMUNE_SYSTEM_DEVELOPMENT	990	-0.39202794658424	-0.003137496236107	3.32893142373704e-18	7.05037214737092e-16
cardiac muscle	c5.bp	GO_ALPHA_AMINO_ACID_CATABOLIC_PROCESS	http://www.gsea-msigdb.org/gsea/msigdb/cards/GO_ALPHA_AMINO_ACID_CATABOLIC_PROCESS	105	0.825298138291765	-0.0225791823177066	2.27092496544912e-06	8.90165958634033e-05
cardiac muscle	c5.bp	GO_REGULATION_OF_T_HELPER_CELL_DIFFERENTIATION	http://www.gsea-msigdb.org/gsea/msigdb/cards/GO_REGULATION_OF_T_HELPER_CELL_DIFFERENTIATION	35	-0.899601890131884	-0.0178794209402046	0.000271879158252481	0.00581196629621554
cardiac muscle	c5.bp	GO_NUCLEOSIDE_BISPHOSPHATE_METABOLIC_PROCESS	http://www.gsea-msigdb.org/gsea/msigdb/cards/GO_NUCLEOSIDE_BISPHOSPHATE_METABOLIC_PROCESS	139	0.641135482569707	-0.022943824428942	1.40985995995988e-05	0.000452402397846575
cardiac muscle	c5.bp	GO_REGULATION_OF_FIBROBLAST_MIGRATION	http://www.gsea-msigdb.org/gsea/msigdb/cards/GO_REGULATION_OF_FIBROBLAST_MIGRATION	31	-0.890810014818039	-0.0177620469948367	0.000985110110186362	0.0167361978384195
cardiac muscle	c5.bp	GO_REGENERATION	http://www.gsea-msigdb.org/gsea/msigdb/cards/GO_REGENERATION	199	-0.3973014553888	-0.0159743452948243	0.000211723130395226	0.00471632194133381
cardiac muscle	c5.bp	GO_EXTRINSIC_APOPTOTIC_SIGNALING_PATHWAY	http://www.gsea-msigdb.org/gsea/msigdb/cards/GO_EXTRINSIC_APOPTOTIC_SIGNALING_PATHWAY	223	-0.471426741224404	-0.0145225804579654	8.11653117556461e-06	0.000278462759357327
cardiac muscle	c5.bp	GO_CELL_MATRIX_ADHESION	http://www.gsea-msigdb.org/gsea/msigdb/cards/GO_CELL_MATRIX_ADHESION	226	-0.503064555138185	-0.014330241963592	3.50743669566418e-07	1.64360055945484e-05
cardiac muscle	c5.bp	GO_PITUITARY_GLAND_DEVELOPMENT	http://www.gsea-msigdb.org/gsea/msigdb/cards/GO_PITUITARY_GLAND_DEVELOPMENT	42	-0.801598731325607	-0.0179660537016	0.00117917795589576	0.0193501430534333
cardiac muscle	c5.bp	GO_REGULATION_OF_TRANSFERASE_ACTIVITY	http://www.gsea-msigdb.org/gsea/msigdb/cards/GO_REGULATION_OF_TRANSFERASE_ACTIVITY	976	-0.298157646419999	-0.0066084777213171	1.29047749713671e-10	1.10029779006611e-08
cardiac muscle	c5.bp	GO_TISSUE_HOMEOSTASIS	http://www.gsea-msigdb.org/gsea/msigdb/cards/GO_TISSUE_HOMEOSTASIS	224	-0.403203575014176	-0.0157355620656811	0.000142447150763129	0.00337663311874794
cardiac muscle	c5.bp	GO_ADAPTIVE_IMMUNE_RESPONSE_BASED_ON_SOMATIC_RECOMBINATION_OF_IMMUNE_RECEPTORS_BUILT_FROM_IMMUNOGLOBULIN_SUPERFAMILY_DOMAINS	http://www.gsea-msigdb.org/gsea/msigdb/cards/GO_ADAPTIVE_IMMUNE_RESPONSE_BASED_ON_SOMATIC_RECOMBINATION_OF_IMMUNE_RECEPTORS_BUILT_FROM_IMMUNOGLOBULIN_SUPERFAMILY_DOMAINS	352	-0.54472615054235	-0.0117378049009099	3.40177986296788e-18	7.19491094414005e-16
cardiac muscle	c5.bp	GO_APOPTOTIC_CELL_CLEARANCE	http://www.gsea-msigdb.org/gsea/msigdb/cards/GO_APOPTOTIC_CELL_CLEARANCE	48	-0.79746693945785	-0.0173969929721069	7.26341667397982e-05	0.00188844948304607
cardiac muscle	c5.bp	GO_MODIFICATION_OF_MORPHOLOGY_OR_PHYSIOLOGY_OF_OTHER_ORGANISM	http://www.gsea-msigdb.org/gsea/msigdb/cards/GO_MODIFICATION_OF_MORPHOLOGY_OR_PHYSIOLOGY_OF_OTHER_ORGANISM	166	-0.425805241031076	-0.0164542854940112	0.000183793341424422	0.0041803739603535
cardiac muscle	c5.bp	GO_REGULATION_OF_CELL_JUNCTION_ASSEMBLY	http://www.gsea-msigdb.org/gsea/msigdb/cards/GO_REGULATION_OF_CELL_JUNCTION_ASSEMBLY	92	-0.518713851304883	-0.0168378722737132	0.00219683836252061	0.031673570767127
cardiac muscle	c5.bp	GO_NEGATIVE_REGULATION_OF_NATURAL_KILLER_CELL_MEDIATED_IMMUNITY	http://www.gsea-msigdb.org/gsea/msigdb/cards/GO_NEGATIVE_REGULATION_OF_NATURAL_KILLER_CELL_MEDIATED_IMMUNITY	15	-1.56240217177017	-0.0181706109087972	2.4688722814157e-05	0.000740296151205992
cardiac muscle	c5.bp	GO_SKELETAL_SYSTEM_DEVELOPMENT	http://www.gsea-msigdb.org/gsea/msigdb/cards/GO_SKELETAL_SYSTEM_DEVELOPMENT	526	-0.717553088621309	-0.00374237955572913	4.04528643854515e-26	1.65579109584779e-23
cardiac muscle	c5.bp	GO_CARDIAC_MYOFIBRIL_ASSEMBLY	http://www.gsea-msigdb.org/gsea/msigdb/cards/GO_CARDIAC_MYOFIBRIL_ASSEMBLY	22	1.3806057968368	-0.0205151020059391	0.000321093559816645	0.00669041841965399
cardiac muscle	c5.bp	GO_CRANIAL_NERVE_MORPHOGENESIS	http://www.gsea-msigdb.org/gsea/msigdb/cards/GO_CRANIAL_NERVE_MORPHOGENESIS	29	-0.879827606595784	-0.0181585070093094	0.00138347308217714	0.0220303657329755
cardiac muscle	c5.bp	GO_MONOVALENT_INORGANIC_CATION_TRANSPORT	http://www.gsea-msigdb.org/gsea/msigdb/cards/GO_MONOVALENT_INORGANIC_CATION_TRANSPORT	537	0.309589014982116	-0.0252762390263228	1.18746163602171e-05	0.000389524280617318
cardiac muscle	c5.bp	GO_NEURAL_TUBE_DEVELOPMENT	http://www.gsea-msigdb.org/gsea/msigdb/cards/GO_NEURAL_TUBE_DEVELOPMENT	161	-0.513938244676853	-0.0155576991375242	4.1030446697422e-06	0.000152122493682295
cardiac muscle	c5.bp	GO_REGULATION_OF_INTRACELLULAR_SIGNAL_TRANSDUCTION	http://www.gsea-msigdb.org/gsea/msigdb/cards/GO_REGULATION_OF_INTRACELLULAR_SIGNAL_TRANSDUCTION	1863	-0.333122540954469	0.00768551194252551	4.69495976371227e-22	1.36444373258594e-19
cardiac muscle	c5.bp	GO_POSITIVE_REGULATION_OF_T_CELL_PROLIFERATION	http://www.gsea-msigdb.org/gsea/msigdb/cards/GO_POSITIVE_REGULATION_OF_T_CELL_PROLIFERATION	96	-0.879289918981601	-0.0159129749678602	1.00804651384888e-10	8.72611021409415e-09
cardiac muscle	c5.bp	GO_MULTICELLULAR_ORGANISMAL_MOVEMENT	http://www.gsea-msigdb.org/gsea/msigdb/cards/GO_MULTICELLULAR_ORGANISMAL_MOVEMENT	57	0.651640627376697	-0.0206188658166553	0.000306043422521344	0.00642919355810803
cardiac muscle	c5.bp	GO_CELL_ACTIVATION	http://www.gsea-msigdb.org/gsea/msigdb/cards/GO_CELL_ACTIVATION	1442	-0.596622819735309	0.0168870421099816	2.20947601124485e-57	8.4230424315739e-54
cardiac muscle	c5.bp	GO_REGULATION_OF_WNT_SIGNALING_PATHWAY	http://www.gsea-msigdb.org/gsea/msigdb/cards/GO_REGULATION_OF_WNT_SIGNALING_PATHWAY	371	-0.255160254022483	-0.0150952899205978	0.000817592027665882	0.0144038081959681
cardiac muscle	c5.bp	GO_REGULATION_OF_NERVOUS_SYSTEM_DEVELOPMENT	http://www.gsea-msigdb.org/gsea/msigdb/cards/GO_REGULATION_OF_NERVOUS_SYSTEM_DEVELOPMENT	928	-0.369427762707165	-0.00543853286686352	8.92844169116951e-14	1.16738624570541e-11
cardiac muscle	c5.bp	GO_INTRINSIC_APOPTOTIC_SIGNALING_PATHWAY_IN_RESPONSE_TO_DNA_DAMAGE	http://www.gsea-msigdb.org/gsea/msigdb/cards/GO_INTRINSIC_APOPTOTIC_SIGNALING_PATHWAY_IN_RESPONSE_TO_DNA_DAMAGE	103	-0.481404179841877	-0.0167707418481435	0.00165939886461057	0.0254197104359475
cardiac muscle	c5.bp	GO_TETRAPYRROLE_BIOSYNTHETIC_PROCESS	http://www.gsea-msigdb.org/gsea/msigdb/cards/GO_TETRAPYRROLE_BIOSYNTHETIC_PROCESS	29	1.0597773593668	-0.0204867950648096	1.62034573958295e-05	0.000511418993624475
cardiac muscle	c5.bp	GO_NUCLEOSIDE_PHOSPHATE_BIOSYNTHETIC_PROCESS	http://www.gsea-msigdb.org/gsea/msigdb/cards/GO_NUCLEOSIDE_PHOSPHATE_BIOSYNTHETIC_PROCESS	282	0.386831831493309	-0.0240201023368949	7.52963797696023e-05	0.00194932401335888
cardiac muscle	c5.bp	GO_CHONDROCYTE_DEVELOPMENT	http://www.gsea-msigdb.org/gsea/msigdb/cards/GO_CHONDROCYTE_DEVELOPMENT	46	-1.0944860974639	-0.0168369637105226	2.64658619586254e-07	1.27020457799156e-05
cardiac muscle	c5.bp	GO_REGULATION_OF_PROTEIN_POLYMERIZATION	http://www.gsea-msigdb.org/gsea/msigdb/cards/GO_REGULATION_OF_PROTEIN_POLYMERIZATION	216	-0.329527031004039	-0.0158658824660832	0.00265803649687665	0.0367453134150132
cardiac muscle	c5.bp	GO_KIDNEY_EPITHELIUM_DEVELOPMENT	http://www.gsea-msigdb.org/gsea/msigdb/cards/GO_KIDNEY_EPITHELIUM_DEVELOPMENT	140	-0.4108528636007	-0.0168201894401232	0.00139767842453983	0.0221975355344496
cardiac muscle	c5.bp	GO_NEGATIVE_REGULATION_OF_REGULATED_SECRETORY_PATHWAY	http://www.gsea-msigdb.org/gsea/msigdb/cards/GO_NEGATIVE_REGULATION_OF_REGULATED_SECRETORY_PATHWAY	23	-0.968215195476539	-0.0179784537397326	0.000932497977160535	0.0160158998861714
cardiac muscle	c5.bp	GO_REGULATION_OF_EPITHELIAL_CELL_DIFFERENTIATION_INVOLVED_IN_KIDNEY_DEVELOPMENT	http://www.gsea-msigdb.org/gsea/msigdb/cards/GO_REGULATION_OF_EPITHELIAL_CELL_DIFFERENTIATION_INVOLVED_IN_KIDNEY_DEVELOPMENT	19	-0.931267470076794	-0.0183768620075323	0.00102575422927666	0.0172892275919277
cardiac muscle	c5.bp	GO_POSITIVE_REGULATION_OF_B_CELL_PROLIFERATION	http://www.gsea-msigdb.org/gsea/msigdb/cards/GO_POSITIVE_REGULATION_OF_B_CELL_PROLIFERATION	41	-0.917375057498662	-0.017680035540324	2.82409520037189e-05	0.000833189507188321
cardiac muscle	c5.bp	GO_POSITIVE_REGULATION_OF_ORGANELLE_ORGANIZATION	http://www.gsea-msigdb.org/gsea/msigdb/cards/GO_POSITIVE_REGULATION_OF_ORGANELLE_ORGANIZATION	624	-0.274865771615272	-0.0115135349465361	4.83558221835361e-06	0.000175959804832712
cardiac muscle	c5.bp	GO_MUSCLE_CELL_PROLIFERATION	http://www.gsea-msigdb.org/gsea/msigdb/cards/GO_MUSCLE_CELL_PROLIFERATION	241	-0.408867631060787	-0.0156290424372806	0.000130380061556096	0.00312603441706528
cardiac muscle	c5.bp	GO_CELLULAR_RESPONSE_TO_ACID_CHEMICAL	http://www.gsea-msigdb.org/gsea/msigdb/cards/GO_CELLULAR_RESPONSE_TO_ACID_CHEMICAL	209	-0.369974675933564	-0.0158781167448937	0.000857808302484987	0.0149786303882443
cardiac muscle	c5.bp	GO_ACTIN_FILAMENT_BASED_MOVEMENT	http://www.gsea-msigdb.org/gsea/msigdb/cards/GO_ACTIN_FILAMENT_BASED_MOVEMENT	143	0.528871969356896	-0.0225185397744151	0.000117018920136245	0.00285354151869676
cardiac muscle	c5.bp	GO_POSITIVE_REGULATION_OF_EPITHELIAL_CELL_PROLIFERATION	http://www.gsea-msigdb.org/gsea/msigdb/cards/GO_POSITIVE_REGULATION_OF_EPITHELIAL_CELL_PROLIFERATION	208	-0.585117039803183	-0.0141882045688358	1.54168213325216e-09	1.11386104450174e-07
cardiac muscle	c5.bp	GO_SARCOMERE_ORGANIZATION	http://www.gsea-msigdb.org/gsea/msigdb/cards/GO_SARCOMERE_ORGANIZATION	47	1.13014094067622	-0.02148832949149	3.06183561855543e-06	0.000116793079910147
cardiac muscle	c5.bp	GO_OVULATION_CYCLE	http://www.gsea-msigdb.org/gsea/msigdb/cards/GO_OVULATION_CYCLE	68	-0.784361923627418	-0.0168583391908838	6.88940001960558e-07	3.03252141591984e-05
cardiac muscle	c5.bp	GO_ACETYL_COA_METABOLIC_PROCESS	http://www.gsea-msigdb.org/gsea/msigdb/cards/GO_ACETYL_COA_METABOLIC_PROCESS	38	1.3895686901331	-0.0214252244615009	6.08409421003661e-07	2.71555080966978e-05
cardiac muscle	c5.bp	GO_CREATINE_METABOLIC_PROCESS	http://www.gsea-msigdb.org/gsea/msigdb/cards/GO_CREATINE_METABOLIC_PROCESS	8	1.36735095486461	-0.0195476391008827	0.00205927183114047	0.0300624618184153
cardiac muscle	c5.bp	GO_REGULATION_OF_CELLULAR_COMPONENT_BIOGENESIS	http://www.gsea-msigdb.org/gsea/msigdb/cards/GO_REGULATION_OF_CELLULAR_COMPONENT_BIOGENESIS	942	-0.278859258195114	-0.00767369773554779	1.4886257407775e-08	9.09854042832203e-07
cardiac muscle	c5.bp	GO_POSITIVE_REGULATION_OF_NERVOUS_SYSTEM_DEVELOPMENT	http://www.gsea-msigdb.org/gsea/msigdb/cards/GO_POSITIVE_REGULATION_OF_NERVOUS_SYSTEM_DEVELOPMENT	547	-0.40003027632311	-0.0103668888488306	6.88818982297652e-10	5.25600242599053e-08
cardiac muscle	c5.bp	GO_CELLULAR_RESPONSE_TO_OXYGEN_CONTAINING_COMPOUND	http://www.gsea-msigdb.org/gsea/msigdb/cards/GO_CELLULAR_RESPONSE_TO_OXYGEN_CONTAINING_COMPOUND	1208	-0.306143259957473	-0.00455489547044325	3.43828567028969e-11	3.19238420802485e-09
cardiac muscle	c5.bp	GO_CELLULAR_KETONE_METABOLIC_PROCESS	http://www.gsea-msigdb.org/gsea/msigdb/cards/GO_CELLULAR_KETONE_METABOLIC_PROCESS	248	0.399292082695737	-0.0233977373254087	1.02878749601822e-05	0.000343383656868405
cardiac muscle	c5.bp	GO_EPIDERMAL_GROWTH_FACTOR_RECEPTOR_SIGNALING_PATHWAY	http://www.gsea-msigdb.org/gsea/msigdb/cards/GO_EPIDERMAL_GROWTH_FACTOR_RECEPTOR_SIGNALING_PATHWAY	120	-0.523247024673321	-0.0164188538058333	0.000443941391354466	0.00872728625608703
cardiac muscle	c5.bp	GO_RESPONSE_TO_MURAMYL_DIPEPTIDE	http://www.gsea-msigdb.org/gsea/msigdb/cards/GO_RESPONSE_TO_MURAMYL_DIPEPTIDE	20	-1.18921476069404	-0.0178547842840375	1.03766329159307e-05	0.000345930466057427
cardiac muscle	c5.bp	GO_REGULATION_OF_IMMUNE_RESPONSE	http://www.gsea-msigdb.org/gsea/msigdb/cards/GO_REGULATION_OF_IMMUNE_RESPONSE	1116	-0.484770024250456	0.00202657728229166	6.74596343276829e-33	4.87575165223993e-30
cardiac muscle	c5.bp	GO_PEPTIDE_SECRETION	http://www.gsea-msigdb.org/gsea/msigdb/cards/GO_PEPTIDE_SECRETION	641	-0.412674516176584	-0.00898710264229021	4.34599819642991e-11	3.95768783767068e-09
cardiac muscle	c5.bp	GO_THIOESTER_METABOLIC_PROCESS	http://www.gsea-msigdb.org/gsea/msigdb/cards/GO_THIOESTER_METABOLIC_PROCESS	105	0.947094726867387	-0.023333929444267	5.51782984792603e-08	3.03650877541231e-06
cardiac muscle	c5.bp	GO_LEUKOCYTE_DIFFERENTIATION	http://www.gsea-msigdb.org/gsea/msigdb/cards/GO_LEUKOCYTE_DIFFERENTIATION	520	-0.64559969884862	-0.00576319375687043	2.22518101524353e-25	8.61809947624916e-23
cardiac muscle	c5.bp	GO_MORPHOGENESIS_OF_EMBRYONIC_EPITHELIUM	http://www.gsea-msigdb.org/gsea/msigdb/cards/GO_MORPHOGENESIS_OF_EMBRYONIC_EPITHELIUM	151	-0.463145086424104	-0.0161320604634794	4.36315773067975e-05	0.00121568154002534
cardiac muscle	c5.bp	GO_SKELETAL_MUSCLE_CONTRACTION	http://www.gsea-msigdb.org/gsea/msigdb/cards/GO_SKELETAL_MUSCLE_CONTRACTION	44	0.709341906701571	-0.0203632919620357	0.000407528065977098	0.00812648581533654
cardiac muscle	c5.bp	GO_BONE_GROWTH	http://www.gsea-msigdb.org/gsea/msigdb/cards/GO_BONE_GROWTH	47	-1.05142103778556	-0.0170253706867908	4.74897769495657e-06	0.000173164898605446
cardiac muscle	c5.bp	GO_ACTIN_POLYMERIZATION_OR_DEPOLYMERIZATION	http://www.gsea-msigdb.org/gsea/msigdb/cards/GO_ACTIN_POLYMERIZATION_OR_DEPOLYMERIZATION	205	-0.554740034390672	-0.0139116741166065	8.47140326510353e-07	3.66009801869887e-05
cardiac muscle	c5.bp	GO_TRANSLATIONAL_TERMINATION	http://www.gsea-msigdb.org/gsea/msigdb/cards/GO_TRANSLATIONAL_TERMINATION	105	1.52419264950875	-0.0269138868836062	4.35497108586208e-28	2.16550101891982e-25
cardiac muscle	c5.bp	GO_ENDOCARDIAL_CUSHION_MORPHOGENESIS	http://www.gsea-msigdb.org/gsea/msigdb/cards/GO_ENDOCARDIAL_CUSHION_MORPHOGENESIS	35	-0.706255687638751	-0.0178558437080829	0.00321004540949586	0.0425810103497184
cardiac muscle	c5.bp	GO_INTERLEUKIN_1_PRODUCTION	http://www.gsea-msigdb.org/gsea/msigdb/cards/GO_INTERLEUKIN_1_PRODUCTION	116	-0.772796907200386	-0.0156994134501449	8.55063704242296e-10	6.42616566036352e-08
cardiac muscle	c5.bp	GO_REGULATION_OF_MEMBRANE_LIPID_DISTRIBUTION	http://www.gsea-msigdb.org/gsea/msigdb/cards/GO_REGULATION_OF_MEMBRANE_LIPID_DISTRIBUTION	52	-0.736280919955781	-0.0175938966557434	0.00112597884550746	0.0186564004761067
cardiac muscle	c5.bp	GO_LEUKOCYTE_MEDIATED_IMMUNITY	http://www.gsea-msigdb.org/gsea/msigdb/cards/GO_LEUKOCYTE_MEDIATED_IMMUNITY	872	-0.502222670946664	-0.00108927422256198	5.20479798393702e-27	2.31035991604788e-24
cardiac muscle	c5.bp	GO_REGULATION_OF_LEUKOCYTE_MIGRATION	http://www.gsea-msigdb.org/gsea/msigdb/cards/GO_REGULATION_OF_LEUKOCYTE_MIGRATION	197	-0.856765666666941	-0.0120864208988034	3.6281207979485e-17	6.88189032214966e-15
cardiac muscle	c5.bp	GO_POSITIVE_REGULATION_OF_ACUTE_INFLAMMATORY_RESPONSE	http://www.gsea-msigdb.org/gsea/msigdb/cards/GO_POSITIVE_REGULATION_OF_ACUTE_INFLAMMATORY_RESPONSE	31	-0.88966576768847	-0.018020495963463	0.000127271617273074	0.00306245753919557
cardiac muscle	c5.bp	GO_POSITIVE_REGULATION_OF_STRESS_ACTIVATED_PROTEIN_KINASE_SIGNALING_CASCADE	http://www.gsea-msigdb.org/gsea/msigdb/cards/GO_POSITIVE_REGULATION_OF_STRESS_ACTIVATED_PROTEIN_KINASE_SIGNALING_CASCADE	175	-0.554320940337185	-0.0152499255298354	7.34902092988811e-07	3.213011120469e-05
cardiac muscle	c5.bp	GO_REGULATION_OF_CELLULAR_AMINE_METABOLIC_PROCESS	http://www.gsea-msigdb.org/gsea/msigdb/cards/GO_REGULATION_OF_CELLULAR_AMINE_METABOLIC_PROCESS	81	0.453002408958705	-0.0206293354356978	0.00088868229979614	0.0154035096242814
cardiac muscle	c5.bp	GO_POSITIVE_REGULATION_OF_LIPID_TRANSPORT	http://www.gsea-msigdb.org/gsea/msigdb/cards/GO_POSITIVE_REGULATION_OF_LIPID_TRANSPORT	61	-0.663934524939585	-0.0175455264798425	0.00145216239975066	0.0228796776668657
cardiac muscle	c5.bp	GO_EPITHELIAL_TO_MESENCHYMAL_TRANSITION	http://www.gsea-msigdb.org/gsea/msigdb/cards/GO_EPITHELIAL_TO_MESENCHYMAL_TRANSITION	141	-0.644991312611786	-0.0153292813076736	9.28048928859484e-07	3.97084033768874e-05
cardiac muscle	c5.bp	GO_PATHWAY_RESTRICTED_SMAD_PROTEIN_PHOSPHORYLATION	http://www.gsea-msigdb.org/gsea/msigdb/cards/GO_PATHWAY_RESTRICTED_SMAD_PROTEIN_PHOSPHORYLATION	65	-0.600792234463428	-0.0174302410530577	0.000399720844672828	0.00800746746894658
cardiac muscle	c5.bp	GO_NEGATIVE_REGULATION_OF_NERVOUS_SYSTEM_DEVELOPMENT	http://www.gsea-msigdb.org/gsea/msigdb/cards/GO_NEGATIVE_REGULATION_OF_NERVOUS_SYSTEM_DEVELOPMENT	310	-0.441500295026347	-0.013908448820902	3.90452061274993e-07	1.81523796177258e-05
cardiac muscle	c5.bp	GO_REGULATION_OF_EXTRACELLULAR_MATRIX_ORGANIZATION	http://www.gsea-msigdb.org/gsea/msigdb/cards/GO_REGULATION_OF_EXTRACELLULAR_MATRIX_ORGANIZATION	41	-0.984697579342	-0.0172958050093955	0.000358235489119217	0.00731843824067612
cardiac muscle	c5.bp	GO_POSITIVE_REGULATION_OF_INTERLEUKIN_8_SECRETION	http://www.gsea-msigdb.org/gsea/msigdb/cards/GO_POSITIVE_REGULATION_OF_INTERLEUKIN_8_SECRETION	16	-1.08097251782141	-0.0183261615653042	0.00174371420355045	0.0264294743625102
cardiac muscle	c5.bp	GO_RNA_METHYLATION	http://www.gsea-msigdb.org/gsea/msigdb/cards/GO_RNA_METHYLATION	79	0.425654424520934	-0.0206888760642198	0.00245864174823643	0.0346164793438424
cardiac muscle	c5.bp	GO_REGULATION_OF_PHOSPHOLIPID_METABOLIC_PROCESS	http://www.gsea-msigdb.org/gsea/msigdb/cards/GO_REGULATION_OF_PHOSPHOLIPID_METABOLIC_PROCESS	91	-0.604323503814594	-0.0166694373583889	8.27136218100159e-06	0.000283224959612373
cardiac muscle	c5.bp	GO_CELLULAR_AMINO_ACID_METABOLIC_PROCESS	http://www.gsea-msigdb.org/gsea/msigdb/cards/GO_CELLULAR_AMINO_ACID_METABOLIC_PROCESS	337	0.508910389206952	-0.0267789864476208	1.94566485121129e-09	1.38312227799599e-07
cardiac muscle	c5.bp	GO_CRISTAE_FORMATION	http://www.gsea-msigdb.org/gsea/msigdb/cards/GO_CRISTAE_FORMATION	34	1.88966312156037	-0.0220971855817323	1.47599897026044e-16	2.64732125271141e-14
cardiac muscle	c5.bp	GO_DORSAL_VENTRAL_PATTERN_FORMATION	http://www.gsea-msigdb.org/gsea/msigdb/cards/GO_DORSAL_VENTRAL_PATTERN_FORMATION	92	-0.52294403580344	-0.0176159192323147	0.00241391399881186	0.0341425007496725
cardiac muscle	c5.bp	GO_AEROBIC_RESPIRATION	http://www.gsea-msigdb.org/gsea/msigdb/cards/GO_AEROBIC_RESPIRATION	88	1.68173537457236	-0.0260379923628271	5.86843112283616e-22	1.67788801856808e-19
cardiac muscle	c5.bp	GO_REGULATION_OF_DNA_DAMAGE_RESPONSE_SIGNAL_TRANSDUCTION_BY_P53_CLASS_MEDIATOR	http://www.gsea-msigdb.org/gsea/msigdb/cards/GO_REGULATION_OF_DNA_DAMAGE_RESPONSE_SIGNAL_TRANSDUCTION_BY_P53_CLASS_MEDIATOR	35	-0.933262196664414	-0.0174317535391159	0.000443867091104543	0.00872670799078871
cardiac muscle	c5.bp	GO_POSITIVE_REGULATION_OF_CELLULAR_COMPONENT_ORGANIZATION	http://www.gsea-msigdb.org/gsea/msigdb/cards/GO_POSITIVE_REGULATION_OF_CELLULAR_COMPONENT_ORGANIZATION	1220	-0.306852605456416	-0.00270206827299038	2.07724077819451e-13	2.62591327086924e-11
cardiac muscle	c5.bp	GO_REGULATION_OF_CARDIAC_MUSCLE_CONTRACTION_BY_REGULATION_OF_THE_RELEASE_OF_SEQUESTERED_CALCIUM_ION	http://www.gsea-msigdb.org/gsea/msigdb/cards/GO_REGULATION_OF_CARDIAC_MUSCLE_CONTRACTION_BY_REGULATION_OF_THE_RELEASE_OF_SEQUESTERED_CALCIUM_ION	24	1.57251973836472	-0.0205659554410186	0.000410466876756263	0.00817753991663691
cardiac muscle	c5.bp	GO_RESPONSE_TO_INTERFERON_BETA	http://www.gsea-msigdb.org/gsea/msigdb/cards/GO_RESPONSE_TO_INTERFERON_BETA	30	-1.06381678830582	-0.0176697883309582	0.000183418016506128	0.0041737903138094
cardiac muscle	c5.bp	GO_FOREBRAIN_DEVELOPMENT	http://www.gsea-msigdb.org/gsea/msigdb/cards/GO_FOREBRAIN_DEVELOPMENT	383	-0.449770232334453	-0.0128111927122921	1.99828184189226e-08	1.19212626212967e-06
cardiac muscle	c5.bp	GO_REGULATION_OF_MESONEPHROS_DEVELOPMENT	http://www.gsea-msigdb.org/gsea/msigdb/cards/GO_REGULATION_OF_MESONEPHROS_DEVELOPMENT	25	-0.835839489835004	-0.0182016897676276	0.00296101899110101	0.0399998293633499
cardiac muscle	c5.bp	GO_STEM_CELL_PROLIFERATION	http://www.gsea-msigdb.org/gsea/msigdb/cards/GO_STEM_CELL_PROLIFERATION	121	-0.534662670936694	-0.0165901498518864	1.32808183368152e-05	0.000429993309628136
cardiac muscle	c5.bp	GO_NAD_METABOLIC_PROCESS	http://www.gsea-msigdb.org/gsea/msigdb/cards/GO_NAD_METABOLIC_PROCESS	50	0.800851052947824	-0.0208570778919829	0.00259761753179936	0.0360896949408717
cardiac muscle	c5.bp	GO_AMEBOIDAL_TYPE_CELL_MIGRATION	http://www.gsea-msigdb.org/gsea/msigdb/cards/GO_AMEBOIDAL_TYPE_CELL_MIGRATION	462	-0.640245039200128	-0.00796589217334586	8.26501799460487e-18	1.68263650113409e-15
cardiac muscle	c5.bp	GO_MONOCARBOXYLIC_ACID_METABOLIC_PROCESS	http://www.gsea-msigdb.org/gsea/msigdb/cards/GO_MONOCARBOXYLIC_ACID_METABOLIC_PROCESS	654	0.458028240279614	-0.0317814228518872	8.3408638812055e-13	9.76906095927408e-11
cardiac muscle	c5.bp	GO_CELLULAR_RESPONSE_TO_TOPOLOGICALLY_INCORRECT_PROTEIN	http://www.gsea-msigdb.org/gsea/msigdb/cards/GO_CELLULAR_RESPONSE_TO_TOPOLOGICALLY_INCORRECT_PROTEIN	162	-0.650840699189618	-0.0141958766617607	6.01214028147144e-08	3.28067460590739e-06
cardiac muscle	c5.bp	GO_AMINOGLYCAN_BIOSYNTHETIC_PROCESS	http://www.gsea-msigdb.org/gsea/msigdb/cards/GO_AMINOGLYCAN_BIOSYNTHETIC_PROCESS	114	-0.807289782737691	-0.0150409668125441	4.87814712276889e-09	3.23475060094549e-07
cardiac muscle	c5.bp	GO_DICARBOXYLIC_ACID_METABOLIC_PROCESS	http://www.gsea-msigdb.org/gsea/msigdb/cards/GO_DICARBOXYLIC_ACID_METABOLIC_PROCESS	98	0.775066522435958	-0.0223664517832309	3.03532872281216e-05	0.000887162885754708
cardiac muscle	c5.bp	GO_REGULATION_OF_MEMBRANE_POTENTIAL	http://www.gsea-msigdb.org/gsea/msigdb/cards/GO_REGULATION_OF_MEMBRANE_POTENTIAL	435	0.239074538073193	-0.0231178033983958	0.00160600266655928	0.0247737910373455
cardiac muscle	c5.bp	GO_REGULATION_OF_GROWTH	http://www.gsea-msigdb.org/gsea/msigdb/cards/GO_REGULATION_OF_GROWTH	680	-0.284369581956859	-0.0112353231664866	6.53550779406789e-07	2.89378175211536e-05
cardiac muscle	c5.bp	GO_FATTY_ACID_BETA_OXIDATION_USING_ACYL_COA_DEHYDROGENASE	http://www.gsea-msigdb.org/gsea/msigdb/cards/GO_FATTY_ACID_BETA_OXIDATION_USING_ACYL_COA_DEHYDROGENASE	11	1.91732289257444	-0.0200485902880431	0.000114157839846071	0.00279288081719297
cardiac muscle	c5.bp	GO_REGULATION_OF_NUCLEASE_ACTIVITY	http://www.gsea-msigdb.org/gsea/msigdb/cards/GO_REGULATION_OF_NUCLEASE_ACTIVITY	22	-0.503945122651638	-0.0184798499206834	0.00296240267922866	0.0400129737525545
cardiac muscle	c5.bp	GO_REGULATION_OF_VESICLE_MEDIATED_TRANSPORT	http://www.gsea-msigdb.org/gsea/msigdb/cards/GO_REGULATION_OF_VESICLE_MEDIATED_TRANSPORT	547	-0.294020434204225	-0.012246976643223	3.21711998638341e-06	0.000122072996539134
cardiac muscle	c5.bp	GO_REGULATION_OF_ASTROCYTE_DIFFERENTIATION	http://www.gsea-msigdb.org/gsea/msigdb/cards/GO_REGULATION_OF_ASTROCYTE_DIFFERENTIATION	30	-1.19645595762695	-0.017847675662889	0.000168699244697024	0.00389076891470631
cardiac muscle	c5.bp	GO_POSITIVE_REGULATION_OF_TUMOR_NECROSIS_FACTOR_SUPERFAMILY_CYTOKINE_PRODUCTION	http://www.gsea-msigdb.org/gsea/msigdb/cards/GO_POSITIVE_REGULATION_OF_TUMOR_NECROSIS_FACTOR_SUPERFAMILY_CYTOKINE_PRODUCTION	88	-0.63248603698371	-0.0166480878438517	2.22273415852673e-05	0.00067555551983336
cardiac muscle	c5.bp	GO_LEUKOCYTE_CHEMOTAXIS	http://www.gsea-msigdb.org/gsea/msigdb/cards/GO_LEUKOCYTE_CHEMOTAXIS	224	-0.742476281670696	-0.0126692478025754	6.57548890540677e-18	1.35427209210255e-15
cardiac muscle	c5.bp	GO_MITOCHONDRIAL_TRANSMEMBRANE_TRANSPORT	http://www.gsea-msigdb.org/gsea/msigdb/cards/GO_MITOCHONDRIAL_TRANSMEMBRANE_TRANSPORT	94	1.18331682946039	-0.0242143164947102	4.4346746063594e-12	4.66057932792875e-10
cardiac muscle	c5.bp	GO_REGULATION_OF_SYNAPSE_STRUCTURE_OR_ACTIVITY	http://www.gsea-msigdb.org/gsea/msigdb/cards/GO_REGULATION_OF_SYNAPSE_STRUCTURE_OR_ACTIVITY	234	-0.338281997029859	-0.0159689951983983	0.000524528161502272	0.0100424286826113
cardiac muscle	c5.bp	GO_RESPONSE_TO_INTERFERON_ALPHA	http://www.gsea-msigdb.org/gsea/msigdb/cards/GO_RESPONSE_TO_INTERFERON_ALPHA	21	-1.26929127694416	-0.0177761738523386	0.00015166976422044	0.0035566568856344
cardiac muscle	c5.bp	GO_REGULATION_OF_TOLL_LIKE_RECEPTOR_SIGNALING_PATHWAY	http://www.gsea-msigdb.org/gsea/msigdb/cards/GO_REGULATION_OF_TOLL_LIKE_RECEPTOR_SIGNALING_PATHWAY	73	-0.686935691802316	-0.0171314162568767	3.63728846877338e-05	0.0010401179191834
cardiac muscle	c5.bp	GO_CYTOCHROME_COMPLEX_ASSEMBLY	http://www.gsea-msigdb.org/gsea/msigdb/cards/GO_CYTOCHROME_COMPLEX_ASSEMBLY	35	1.5504563185724	-0.0216246048560361	5.27617297864928e-09	3.47733781424036e-07
cardiac muscle	c5.bp	GO_CELL_SUBSTRATE_ADHESION	http://www.gsea-msigdb.org/gsea/msigdb/cards/GO_CELL_SUBSTRATE_ADHESION	348	-0.595445889972895	-0.0102513350752113	3.57098052715133e-14	4.88932618317515e-12
cardiac muscle	c5.bp	GO_NEGATIVE_REGULATION_OF_INTRACELLULAR_SIGNAL_TRANSDUCTION	http://www.gsea-msigdb.org/gsea/msigdb/cards/GO_NEGATIVE_REGULATION_OF_INTRACELLULAR_SIGNAL_TRANSDUCTION	542	-0.305781569998688	-0.0124737942049838	1.20578172504402e-05	0.000394402601127117
cardiac muscle	c5.bp	GO_ORGANIC_HYDROXY_COMPOUND_TRANSPORT	http://www.gsea-msigdb.org/gsea/msigdb/cards/GO_ORGANIC_HYDROXY_COMPOUND_TRANSPORT	254	-0.417963500882543	-0.0155304070473982	1.93070669595196e-05	0.000597256513371145
cardiac muscle	c5.bp	GO_REGULATION_OF_ACTIN_FILAMENT_BASED_PROCESS	http://www.gsea-msigdb.org/gsea/msigdb/cards/GO_REGULATION_OF_ACTIN_FILAMENT_BASED_PROCESS	387	-0.398358486353907	-0.0123213208457908	4.42340035089679e-06	0.000162593773504297
cardiac muscle	c5.bp	GO_WOUND_HEALING	http://www.gsea-msigdb.org/gsea/msigdb/cards/GO_WOUND_HEALING	572	-0.56153796458142	-0.00645548935182331	1.85832905425907e-16	3.28457970950242e-14
cardiac muscle	c5.bp	GO_NUCLEOBASE_CONTAINING_SMALL_MOLECULE_METABOLIC_PROCESS	http://www.gsea-msigdb.org/gsea/msigdb/cards/GO_NUCLEOBASE_CONTAINING_SMALL_MOLECULE_METABOLIC_PROCESS	627	0.277111620659016	-0.0272878699918505	4.11427132906768e-06	0.000152451513032715
cardiac muscle	c5.bp	GO_REGULATION_OF_CYTOKINE_PRODUCTION_INVOLVED_IN_IMMUNE_RESPONSE	http://www.gsea-msigdb.org/gsea/msigdb/cards/GO_REGULATION_OF_CYTOKINE_PRODUCTION_INVOLVED_IN_IMMUNE_RESPONSE	86	-0.58771493427231	-0.0169604638400934	8.83863716065919e-05	0.00224426566891838
cardiac muscle	c5.bp	GO_POSITIVE_REGULATION_OF_LEUKOCYTE_PROLIFERATION	http://www.gsea-msigdb.org/gsea/msigdb/cards/GO_POSITIVE_REGULATION_OF_LEUKOCYTE_PROLIFERATION	140	-0.938107505365429	-0.0142923078946509	9.30146674529582e-16	1.50702364207283e-13
cardiac muscle	c5.bp	GO_DEFENSE_RESPONSE	http://www.gsea-msigdb.org/gsea/msigdb/cards/GO_DEFENSE_RESPONSE	1765	-0.523831582771354	0.0155102891913265	1.74895689753524e-53	4.92810428762886e-50
cardiac muscle	c5.bp	GO_NEGATIVE_REGULATION_OF_LEUKOCYTE_APOPTOTIC_PROCESS	http://www.gsea-msigdb.org/gsea/msigdb/cards/GO_NEGATIVE_REGULATION_OF_LEUKOCYTE_APOPTOTIC_PROCESS	49	-0.916024306720697	-0.0171523165716823	4.83960498129914e-09	3.21138347742015e-07
cardiac muscle	c5.bp	GO_POSITIVE_REGULATION_OF_HYDROLASE_ACTIVITY	http://www.gsea-msigdb.org/gsea/msigdb/cards/GO_POSITIVE_REGULATION_OF_HYDROLASE_ACTIVITY	767	-0.32781351557825	-0.00851314505882215	6.44692702151654e-10	4.94257625879863e-08
cardiac muscle	c5.bp	GO_PORPHYRIN_CONTAINING_COMPOUND_METABOLIC_PROCESS	http://www.gsea-msigdb.org/gsea/msigdb/cards/GO_PORPHYRIN_CONTAINING_COMPOUND_METABOLIC_PROCESS	38	0.830850956967692	-0.0204228472896251	0.000334769236835366	0.00692048634795101
cardiac muscle	c5.bp	GO_NEGATIVE_REGULATION_OF_INTERLEUKIN_6_PRODUCTION	http://www.gsea-msigdb.org/gsea/msigdb/cards/GO_NEGATIVE_REGULATION_OF_INTERLEUKIN_6_PRODUCTION	61	-0.779437175027086	-0.0178084487909096	0.000379611764690269	0.00766174999876891
cardiac muscle	c5.bp	GO_REGULATION_OF_ACUTE_INFLAMMATORY_RESPONSE	http://www.gsea-msigdb.org/gsea/msigdb/cards/GO_REGULATION_OF_ACUTE_INFLAMMATORY_RESPONSE	46	-0.747492131853942	-0.0176794363604825	4.72122497399537e-05	0.00129943296198199
cardiac muscle	c5.bp	GO_CYTOKINE_PRODUCTION	http://www.gsea-msigdb.org/gsea/msigdb/cards/GO_CYTOKINE_PRODUCTION	808	-0.653920823294686	0.0014683007190797	2.1788079117219e-37	2.27748682488505e-34
cardiac muscle	c5.bp	GO_TOLL_LIKE_RECEPTOR_SIGNALING_PATHWAY	http://www.gsea-msigdb.org/gsea/msigdb/cards/GO_TOLL_LIKE_RECEPTOR_SIGNALING_PATHWAY	150	-0.582987405364557	-0.0154972814109953	4.05890738270354e-07	1.88181574975447e-05
cardiac muscle	c5.bp	GO_POSITIVE_REGULATION_OF_INTRACELLULAR_TRANSPORT	http://www.gsea-msigdb.org/gsea/msigdb/cards/GO_POSITIVE_REGULATION_OF_INTRACELLULAR_TRANSPORT	207	-0.332896062387546	-0.0159417355487339	0.00180898102856963	0.0271926184860539
cardiac muscle	c5.bp	GO_FOREBRAIN_CELL_MIGRATION	http://www.gsea-msigdb.org/gsea/msigdb/cards/GO_FOREBRAIN_CELL_MIGRATION	60	-0.595986881016341	-0.0176707181767821	0.00259216846931815	0.0360345890518169
cardiac muscle	c5.bp	GO_CELL_MOTILITY	http://www.gsea-msigdb.org/gsea/msigdb/cards/GO_CELL_MOTILITY	1758	-0.529113810928835	0.0174749937600656	9.25888917202523e-50	2.222407738743e-46
cardiac muscle	c5.bp	GO_POSITIVE_REGULATION_OF_ENDOTHELIAL_CELL_MIGRATION	http://www.gsea-msigdb.org/gsea/msigdb/cards/GO_POSITIVE_REGULATION_OF_ENDOTHELIAL_CELL_MIGRATION	128	-0.822989728620521	-0.0153202842695009	6.26422182067351e-07	2.78699099144766e-05
cardiac muscle	c5.bp	GO_REGULATION_OF_MONONUCLEAR_CELL_MIGRATION	http://www.gsea-msigdb.org/gsea/msigdb/cards/GO_REGULATION_OF_MONONUCLEAR_CELL_MIGRATION	45	-0.894687977760225	-0.0173256845976186	5.80608218153453e-08	3.18162830344608e-06
cardiac muscle	c5.bp	GO_CERAMIDE_BIOSYNTHETIC_PROCESS	http://www.gsea-msigdb.org/gsea/msigdb/cards/GO_CERAMIDE_BIOSYNTHETIC_PROCESS	64	-0.693396913132285	-0.017213057776854	0.00074659881450989	0.0133896068547432
cardiac muscle	c5.bp	GO_NEGATIVE_REGULATION_OF_RESPONSE_TO_BIOTIC_STIMULUS	http://www.gsea-msigdb.org/gsea/msigdb/cards/GO_NEGATIVE_REGULATION_OF_RESPONSE_TO_BIOTIC_STIMULUS	97	-0.571228110372026	-0.0167741179844454	0.000153318607515426	0.00358839736939681
cardiac muscle	c5.bp	GO_ORGANOPHOSPHATE_ESTER_TRANSPORT	http://www.gsea-msigdb.org/gsea/msigdb/cards/GO_ORGANOPHOSPHATE_ESTER_TRANSPORT	120	-0.439362355964478	-0.017077788981669	0.0027716258369167	0.0379459602645372
cardiac muscle	c5.bp	GO_B_CELL_MEDIATED_IMMUNITY	http://www.gsea-msigdb.org/gsea/msigdb/cards/GO_B_CELL_MEDIATED_IMMUNITY	219	-0.356905715107415	-0.0162809779471116	2.04345234942564e-07	1.00403381244562e-05
cardiac muscle	c5.bp	GO_CELL_DIFFERENTIATION_INVOLVED_IN_EMBRYONIC_PLACENTA_DEVELOPMENT	http://www.gsea-msigdb.org/gsea/msigdb/cards/GO_CELL_DIFFERENTIATION_INVOLVED_IN_EMBRYONIC_PLACENTA_DEVELOPMENT	27	-0.77939781803997	-0.0181823702044916	0.00336346626351345	0.0441236306082861
cardiac muscle	c5.bp	GO_PROTEIN_LOCALIZATION_TO_ENDOPLASMIC_RETICULUM	http://www.gsea-msigdb.org/gsea/msigdb/cards/GO_PROTEIN_LOCALIZATION_TO_ENDOPLASMIC_RETICULUM	137	-0.951677637967412	-0.0127418500601772	1.83781699421987e-16	3.25128053943772e-14
cardiac muscle	c5.bp	GO_NEGATIVE_REGULATION_OF_COAGULATION	http://www.gsea-msigdb.org/gsea/msigdb/cards/GO_NEGATIVE_REGULATION_OF_COAGULATION	57	-1.18528559854708	-0.0165391908941058	7.28467502312778e-08	3.91571926098036e-06
cardiac muscle	c5.bp	GO_CELLULAR_RESPIRATION	http://www.gsea-msigdb.org/gsea/msigdb/cards/GO_CELLULAR_RESPIRATION	187	1.54423591357633	-0.0327684297822984	4.96048948748997e-39	5.95332227231944e-36
cardiac muscle	c5.bp	GO_REGULATION_OF_ENDOTHELIAL_CELL_DEVELOPMENT	http://www.gsea-msigdb.org/gsea/msigdb/cards/GO_REGULATION_OF_ENDOTHELIAL_CELL_DEVELOPMENT	14	-0.935328132913385	-0.0184190652455693	0.00356319650562225	0.0461355166095565
cardiac muscle	c5.bp	GO_B_CELL_DIFFERENTIATION	http://www.gsea-msigdb.org/gsea/msigdb/cards/GO_B_CELL_DIFFERENTIATION	132	-0.60017737143518	-0.0161684367626143	6.14411410617776e-06	0.000217985992879472
cardiac muscle	c5.bp	GO_NEURAL_PRECURSOR_CELL_PROLIFERATION	http://www.gsea-msigdb.org/gsea/msigdb/cards/GO_NEURAL_PRECURSOR_CELL_PROLIFERATION	148	-0.411302101522071	-0.0167593219734683	0.000489042775594575	0.00947028412372506
cardiac muscle	c5.bp	GO_NUCLEAR_TRANSPORT	http://www.gsea-msigdb.org/gsea/msigdb/cards/GO_NUCLEAR_TRANSPORT	347	-0.215883257135995	-0.0158450205089326	0.00338299532901461	0.0443158256197505
cardiac muscle	c5.bp	GO_PEPTIDE_METABOLIC_PROCESS	http://www.gsea-msigdb.org/gsea/msigdb/cards/GO_PEPTIDE_METABOLIC_PROCESS	879	0.158199882663038	-0.02570393527996	0.000707477685817068	0.0128310330771174
cardiac muscle	c5.bp	GO_NEGATIVE_REGULATION_OF_CELL_SUBSTRATE_ADHESION	http://www.gsea-msigdb.org/gsea/msigdb/cards/GO_NEGATIVE_REGULATION_OF_CELL_SUBSTRATE_ADHESION	68	-0.791094827377658	-0.01683946746027	4.42804601768412e-05	0.00123058664800202
cardiac muscle	c5.bp	GO_REGULATION_OF_EPITHELIAL_CELL_DIFFERENTIATION	http://www.gsea-msigdb.org/gsea/msigdb/cards/GO_REGULATION_OF_EPITHELIAL_CELL_DIFFERENTIATION	158	-0.676393995015448	-0.015373191065078	1.36076419988743e-09	9.87920906642694e-08
cardiac muscle	c5.bp	GO_ENDOTHELIAL_CELL_MIGRATION	http://www.gsea-msigdb.org/gsea/msigdb/cards/GO_ENDOTHELIAL_CELL_MIGRATION	275	-0.763956339817801	-0.0120348479116518	3.10637236437953e-13	3.8419423700517e-11
cardiac muscle	c5.bp	GO_PEPTIDYL_AMINO_ACID_MODIFICATION	http://www.gsea-msigdb.org/gsea/msigdb/cards/GO_PEPTIDYL_AMINO_ACID_MODIFICATION	1258	-0.250711894272959	-0.00594484716206151	3.428370977491e-09	2.3363392882149e-07
cardiac muscle	c5.bp	GO_SECRETION	http://www.gsea-msigdb.org/gsea/msigdb/cards/GO_SECRETION	1680	-0.372377285573042	0.00658517599923759	6.55579558850544e-24	2.24007733128222e-21
cardiac muscle	c5.bp	GO_CELL_ACTIVATION_INVOLVED_IN_IMMUNE_RESPONSE	http://www.gsea-msigdb.org/gsea/msigdb/cards/GO_CELL_ACTIVATION_INVOLVED_IN_IMMUNE_RESPONSE	710	-0.541739037394094	-0.00296695743123226	5.00816594069999e-23	1.57049621750751e-20
cardiac muscle	c5.bp	GO_CELL_CELL_ADHESION	http://www.gsea-msigdb.org/gsea/msigdb/cards/GO_CELL_CELL_ADHESION	847	-0.553079328427078	-0.000384366020662442	8.44145974471471e-29	4.50885266320443e-26
cardiac muscle	c5.bp	GO_MORPHOGENESIS_OF_AN_ENDOTHELIUM	http://www.gsea-msigdb.org/gsea/msigdb/cards/GO_MORPHOGENESIS_OF_AN_ENDOTHELIUM	19	-1.12899193790478	-0.0180774907974183	0.00110438974302898	0.0183709677788045
cardiac muscle	c5.bp	GO_CHONDROITIN_SULFATE_PROTEOGLYCAN_BIOSYNTHETIC_PROCESS	http://www.gsea-msigdb.org/gsea/msigdb/cards/GO_CHONDROITIN_SULFATE_PROTEOGLYCAN_BIOSYNTHETIC_PROCESS	31	-1.10145745138168	-0.0175685193089105	2.07183460733896e-05	0.00063505340012182
cardiac muscle	c5.bp	GO_POSITIVE_REGULATION_OF_RESPONSE_TO_EXTERNAL_STIMULUS	http://www.gsea-msigdb.org/gsea/msigdb/cards/GO_POSITIVE_REGULATION_OF_RESPONSE_TO_EXTERNAL_STIMULUS	643	-0.477468522453307	-0.00712564273916508	2.0435189317842e-17	3.97706831624836e-15
cardiac muscle	c5.bp	GO_AGING	http://www.gsea-msigdb.org/gsea/msigdb/cards/GO_AGING	323	-0.322117731665847	-0.0149518060830085	0.000117265865457142	0.00285812945037475
cardiac muscle	c5.bp	GO_REGULATION_OF_OXIDATIVE_PHOSPHORYLATION	http://www.gsea-msigdb.org/gsea/msigdb/cards/GO_REGULATION_OF_OXIDATIVE_PHOSPHORYLATION	31	0.889010353684369	-0.0201627183497015	0.00227321254883906	0.0325382519764033
cardiac muscle	c5.bp	GO_NEGATIVE_REGULATION_OF_EXTRINSIC_APOPTOTIC_SIGNALING_PATHWAY	http://www.gsea-msigdb.org/gsea/msigdb/cards/GO_NEGATIVE_REGULATION_OF_EXTRINSIC_APOPTOTIC_SIGNALING_PATHWAY	104	-0.615524706971574	-0.0163297737709666	0.000155649136862801	0.00363506640065023
cardiac muscle	c5.bp	GO_REGULATION_OF_BONE_DEVELOPMENT	http://www.gsea-msigdb.org/gsea/msigdb/cards/GO_REGULATION_OF_BONE_DEVELOPMENT	24	-0.941022658583912	-0.0180984323497226	0.00208830994105124	0.030395086987494
cardiac muscle	c5.bp	GO_RESPONSE_TO_ENDOGENOUS_STIMULUS	http://www.gsea-msigdb.org/gsea/msigdb/cards/GO_RESPONSE_TO_ENDOGENOUS_STIMULUS	1721	-0.276521435409754	0.000109507325103576	3.91928971577289e-13	4.78345250282127e-11
cardiac muscle	c5.bp	GO_PATTERN_RECOGNITION_RECEPTOR_SIGNALING_PATHWAY	http://www.gsea-msigdb.org/gsea/msigdb/cards/GO_PATTERN_RECOGNITION_RECEPTOR_SIGNALING_PATHWAY	202	-0.490654005660714	-0.0150857820757269	3.75919601081834e-07	1.75354588581417e-05
cardiac muscle	c5.bp	GO_EMBRYO_DEVELOPMENT	http://www.gsea-msigdb.org/gsea/msigdb/cards/GO_EMBRYO_DEVELOPMENT	1029	-0.350509170461136	-0.0044611720079537	6.3513469371523e-14	8.44056238488653e-12
cardiac muscle	c5.bp	GO_REGULATION_OF_STRIATED_MUSCLE_CONTRACTION	http://www.gsea-msigdb.org/gsea/msigdb/cards/GO_REGULATION_OF_STRIATED_MUSCLE_CONTRACTION	97	0.767873060274359	-0.0222970763027328	4.46281058208343e-06	0.000163798359518962
cardiac muscle	c5.bp	GO_REGULATION_OF_LEUKOCYTE_DIFFERENTIATION	http://www.gsea-msigdb.org/gsea/msigdb/cards/GO_REGULATION_OF_LEUKOCYTE_DIFFERENTIATION	276	-0.681181496400828	-0.0116161234997219	5.05619515480379e-15	7.57938077700518e-13
cardiac muscle	c5.bp	GO_ESTABLISHMENT_OF_CELL_POLARITY	http://www.gsea-msigdb.org/gsea/msigdb/cards/GO_ESTABLISHMENT_OF_CELL_POLARITY	138	-0.376518078784323	-0.0166921304467392	0.000838082880768442	0.0146994520532723
cardiac muscle	c5.bp	GO_DIGESTIVE_SYSTEM_DEVELOPMENT	http://www.gsea-msigdb.org/gsea/msigdb/cards/GO_DIGESTIVE_SYSTEM_DEVELOPMENT	146	-0.416698980564365	-0.0167481720419999	0.000707673231984463	0.0128323690034832
cardiac muscle	c5.bp	GO_EPIDERMAL_CELL_DIFFERENTIATION	http://www.gsea-msigdb.org/gsea/msigdb/cards/GO_EPIDERMAL_CELL_DIFFERENTIATION	357	-0.42985647750113	-0.0159591633555998	3.01453904616527e-05	0.000881616635847828
cardiac muscle	c5.bp	GO_TAXIS	http://www.gsea-msigdb.org/gsea/msigdb/cards/GO_TAXIS	652	-0.582879577432088	-0.00407435232814709	3.04236653170505e-26	1.26661471212039e-23
cardiac muscle	c5.bp	GO_EMBRYONIC_PLACENTA_DEVELOPMENT	http://www.gsea-msigdb.org/gsea/msigdb/cards/GO_EMBRYONIC_PLACENTA_DEVELOPMENT	89	-0.526590093774824	-0.0170546782238809	0.000114859442386518	0.00280721963878772
cardiac muscle	c5.bp	GO_ANATOMICAL_STRUCTURE_MATURATION	http://www.gsea-msigdb.org/gsea/msigdb/cards/GO_ANATOMICAL_STRUCTURE_MATURATION	163	-0.431745672528644	-0.0162325321601758	8.76949747555108e-05	0.00222905056502359
cardiac muscle	c5.bp	GO_CELLULAR_EXTRAVASATION	http://www.gsea-msigdb.org/gsea/msigdb/cards/GO_CELLULAR_EXTRAVASATION	64	-0.900179688822951	-0.0164033361581272	4.21366277192957e-09	2.82885763387305e-07
cardiac muscle	c5.bp	GO_REGULATION_OF_EXTRINSIC_APOPTOTIC_SIGNALING_PATHWAY_VIA_DEATH_DOMAIN_RECEPTORS	http://www.gsea-msigdb.org/gsea/msigdb/cards/GO_REGULATION_OF_EXTRINSIC_APOPTOTIC_SIGNALING_PATHWAY_VIA_DEATH_DOMAIN_RECEPTORS	58	-0.755307457554462	-0.017084981326558	0.000294975510283361	0.00623032759054788
cardiac muscle	c5.bp	GO_AMYLOID_PRECURSOR_PROTEIN_METABOLIC_PROCESS	http://www.gsea-msigdb.org/gsea/msigdb/cards/GO_AMYLOID_PRECURSOR_PROTEIN_METABOLIC_PROCESS	65	-0.484840075476199	-0.0177208423664213	0.00359562660277851	0.0464625885031643
cardiac muscle	c5.bp	GO_REGULATION_OF_MYELOID_CELL_DIFFERENTIATION	http://www.gsea-msigdb.org/gsea/msigdb/cards/GO_REGULATION_OF_MYELOID_CELL_DIFFERENTIATION	252	-0.353811769768757	-0.0156539962329398	0.00014411169062073	0.00341068427720569
cardiac muscle	c5.bp	GO_REGULATION_OF_RESPONSE_TO_EXTERNAL_STIMULUS	http://www.gsea-msigdb.org/gsea/msigdb/cards/GO_REGULATION_OF_RESPONSE_TO_EXTERNAL_STIMULUS	1124	-0.47624894461161	0.00169082535415042	3.45961222703456e-27	1.56425964564876e-24
cardiac muscle	c5.bp	GO_BLOOD_VESSEL_ENDOTHELIAL_CELL_MIGRATION	http://www.gsea-msigdb.org/gsea/msigdb/cards/GO_BLOOD_VESSEL_ENDOTHELIAL_CELL_MIGRATION	180	-0.817597282472416	-0.014830901734633	1.05818836001344e-08	6.64096880914307e-07
cardiac muscle	c5.bp	GO_STRIATED_MUSCLE_CONTRACTION	http://www.gsea-msigdb.org/gsea/msigdb/cards/GO_STRIATED_MUSCLE_CONTRACTION	177	0.843136303479635	-0.0257353768906528	3.47154675197799e-13	4.26033464529948e-11
cardiac muscle	c5.bp	GO_NEGATIVE_REGULATION_OF_CD4_POSITIVE_ALPHA_BETA_T_CELL_DIFFERENTIATION	http://www.gsea-msigdb.org/gsea/msigdb/cards/GO_NEGATIVE_REGULATION_OF_CD4_POSITIVE_ALPHA_BETA_T_CELL_DIFFERENTIATION	20	-1.07066420091847	-0.0180744961872905	0.0013973932250111	0.0221953438637561
cardiac muscle	c5.bp	GO_HYALURONAN_METABOLIC_PROCESS	http://www.gsea-msigdb.org/gsea/msigdb/cards/GO_HYALURONAN_METABOLIC_PROCESS	37	-0.854736592122441	-0.0175667567888934	8.47744886582709e-05	0.00216273391718878
cardiac muscle	c5.bp	GO_LEUKOCYTE_MIGRATION	http://www.gsea-msigdb.org/gsea/msigdb/cards/GO_LEUKOCYTE_MIGRATION	502	-0.746722052363487	-0.00436984394889976	4.51324322662464e-36	4.19848230188167e-33
cardiac muscle	c5.bp	GO_SENSORY_PERCEPTION_OF_PAIN	http://www.gsea-msigdb.org/gsea/msigdb/cards/GO_SENSORY_PERCEPTION_OF_PAIN	105	-0.602907145365417	-0.0169635571356969	4.15902843561651e-05	0.00116733787291223
cardiac muscle	c5.bp	GO_MITOCHONDRIAL_ELECTRON_TRANSPORT_UBIQUINOL_TO_CYTOCHROME_C	http://www.gsea-msigdb.org/gsea/msigdb/cards/GO_MITOCHONDRIAL_ELECTRON_TRANSPORT_UBIQUINOL_TO_CYTOCHROME_C	14	1.84910806488835	-0.0201952021725282	9.38290369539148e-07	4.00895919737284e-05
cardiac muscle	c5.bp	GO_REGULATION_OF_ANATOMICAL_STRUCTURE_SIZE	http://www.gsea-msigdb.org/gsea/msigdb/cards/GO_REGULATION_OF_ANATOMICAL_STRUCTURE_SIZE	503	-0.355356818124833	-0.0115002020937952	1.17430506364313e-07	6.07215658759978e-06
cardiac muscle	c5.bp	GO_POSITIVE_REGULATION_OF_CATALYTIC_ACTIVITY	http://www.gsea-msigdb.org/gsea/msigdb/cards/GO_POSITIVE_REGULATION_OF_CATALYTIC_ACTIVITY	1429	-0.272519488985631	-0.00249180051538151	1.1899544307987e-12	1.35533509228826e-10
cardiac muscle	c5.bp	GO_POSITIVE_REGULATION_OF_SIGNAL_TRANSDUCTION_BY_P53_CLASS_MEDIATOR	http://www.gsea-msigdb.org/gsea/msigdb/cards/GO_POSITIVE_REGULATION_OF_SIGNAL_TRANSDUCTION_BY_P53_CLASS_MEDIATOR	22	-1.02718009656987	-0.0179147736148466	0.000696160463331785	0.0126685044854754
cardiac muscle	c5.bp	GO_MAST_CELL_ACTIVATION	http://www.gsea-msigdb.org/gsea/msigdb/cards/GO_MAST_CELL_ACTIVATION	58	-0.854046609556547	-0.0169511618224819	2.19365629830587e-08	1.29753401929364e-06
cardiac muscle	c5.bp	GO_POSITIVE_REGULATION_OF_LEUKOCYTE_DIFFERENTIATION	http://www.gsea-msigdb.org/gsea/msigdb/cards/GO_POSITIVE_REGULATION_OF_LEUKOCYTE_DIFFERENTIATION	148	-0.882206834585591	-0.0137655833635199	3.93486579357993e-15	5.98148824903037e-13
cardiac muscle	c5.bp	GO_MITOCHONDRIAL_MEMBRANE_ORGANIZATION	http://www.gsea-msigdb.org/gsea/msigdb/cards/GO_MITOCHONDRIAL_MEMBRANE_ORGANIZATION	135	0.882894456800001	-0.0245658980921934	6.5040456463813e-11	5.78473271158297e-09
cardiac muscle	c5.bp	GO_NEGATIVE_REGULATION_OF_CELLULAR_RESPONSE_TO_GROWTH_FACTOR_STIMULUS	http://www.gsea-msigdb.org/gsea/msigdb/cards/GO_NEGATIVE_REGULATION_OF_CELLULAR_RESPONSE_TO_GROWTH_FACTOR_STIMULUS	166	-0.531059285685775	-0.0158455400000915	2.45616954722042e-05	0.000736941833408617
cardiac muscle	c5.bp	GO_NUCLEOTIDE_SUGAR_METABOLIC_PROCESS	http://www.gsea-msigdb.org/gsea/msigdb/cards/GO_NUCLEOTIDE_SUGAR_METABOLIC_PROCESS	38	-0.802137130193483	-0.0175801111031351	0.00183381244659488	0.0274999730903789
cardiac muscle	c5.bp	GO_ENERGY_DERIVATION_BY_OXIDATION_OF_ORGANIC_COMPOUNDS	http://www.gsea-msigdb.org/gsea/msigdb/cards/GO_ENERGY_DERIVATION_BY_OXIDATION_OF_ORGANIC_COMPOUNDS	278	1.24015535276268	-0.0352011548523945	1.63472674692411e-33	1.22242351170759e-30
cardiac muscle	c5.bp	GO_REGULATION_OF_SUBSTRATE_ADHESION_DEPENDENT_CELL_SPREADING	http://www.gsea-msigdb.org/gsea/msigdb/cards/GO_REGULATION_OF_SUBSTRATE_ADHESION_DEPENDENT_CELL_SPREADING	52	-0.755373670171171	-0.0171573964336765	0.000306695780386222	0.0064408101540085
cardiac muscle	c5.bp	GO_REGULATION_OF_HEMOPOIESIS	http://www.gsea-msigdb.org/gsea/msigdb/cards/GO_REGULATION_OF_HEMOPOIESIS	477	-0.408190217671213	-0.0113163656091833	3.91877824443037e-10	3.11362705923633e-08
cardiac muscle	c5.bp	GO_REGULATION_OF_GLYCOPROTEIN_METABOLIC_PROCESS	http://www.gsea-msigdb.org/gsea/msigdb/cards/GO_REGULATION_OF_GLYCOPROTEIN_METABOLIC_PROCESS	50	-0.539354427459138	-0.0179040577421048	0.00319632499905571	0.0424289341293096
cardiac muscle	c5.bp	GO_FATTY_ACID_BETA_OXIDATION_USING_ACYL_COA_OXIDASE	http://www.gsea-msigdb.org/gsea/msigdb/cards/GO_FATTY_ACID_BETA_OXIDATION_USING_ACYL_COA_OXIDASE	15	1.68127132585202	-0.0201716283426324	8.68982805578945e-06	0.000295478935989533
cardiac muscle	c5.bp	GO_PROTEIN_TARGETING_TO_MEMBRANE	http://www.gsea-msigdb.org/gsea/msigdb/cards/GO_PROTEIN_TARGETING_TO_MEMBRANE	192	-0.605491349726221	-0.0136636848474913	3.72759691370033e-09	2.5199384643577e-07
cardiac muscle	c5.bp	GO_REGULATION_OF_KIDNEY_DEVELOPMENT	http://www.gsea-msigdb.org/gsea/msigdb/cards/GO_REGULATION_OF_KIDNEY_DEVELOPMENT	56	-0.804046658707286	-0.0173447572043323	8.90461562114261e-06	0.000301878114651269
cardiac muscle	c5.bp	GO_POSITIVE_REGULATION_OF_CELLULAR_COMPONENT_BIOGENESIS	http://www.gsea-msigdb.org/gsea/msigdb/cards/GO_POSITIVE_REGULATION_OF_CELLULAR_COMPONENT_BIOGENESIS	526	-0.400864642231736	-0.00991666122871299	3.69350337381936e-10	2.94909938378421e-08
cardiac muscle	c5.bp	GO_COMPLEMENT_ACTIVATION	http://www.gsea-msigdb.org/gsea/msigdb/cards/GO_COMPLEMENT_ACTIVATION	170	-0.28616204302757	-0.017461967666125	2.38419350526789e-06	9.31186094954205e-05
cardiac muscle	c5.bp	GO_BONE_DEVELOPMENT	http://www.gsea-msigdb.org/gsea/msigdb/cards/GO_BONE_DEVELOPMENT	219	-0.79470009830401	-0.0117472528634488	2.03094656156973e-13	2.57073407738693e-11
cardiac muscle	c5.bp	GO_NEGATIVE_REGULATION_OF_TRANSPORT	http://www.gsea-msigdb.org/gsea/msigdb/cards/GO_NEGATIVE_REGULATION_OF_TRANSPORT	534	-0.316435594508119	-0.0130073172008907	2.16787328081549e-05	0.000661072195337123
cardiac muscle	c5.bp	GO_PROTEIN_LOCALIZATION_TO_MEMBRANE	http://www.gsea-msigdb.org/gsea/msigdb/cards/GO_PROTEIN_LOCALIZATION_TO_MEMBRANE	625	-0.286939208508537	-0.0111044130275931	3.7913253695366e-06	0.000141564172008217
cardiac muscle	c5.bp	GO_REGULATION_OF_CELL_PROJECTION_ORGANIZATION	http://www.gsea-msigdb.org/gsea/msigdb/cards/GO_REGULATION_OF_CELL_PROJECTION_ORGANIZATION	687	-0.355988522163662	-0.0088409106739175	4.50288315136545e-10	3.54010737493359e-08
cardiac muscle	c5.bp	GO_CELL_JUNCTION_ORGANIZATION	http://www.gsea-msigdb.org/gsea/msigdb/cards/GO_CELL_JUNCTION_ORGANIZATION	293	-0.452452306143638	-0.0132750783523808	5.15448918551729e-07	2.34039328679358e-05
cardiac muscle	c5.bp	GO_EAR_DEVELOPMENT	http://www.gsea-msigdb.org/gsea/msigdb/cards/GO_EAR_DEVELOPMENT	220	-0.336659647563097	-0.0163966141265191	0.000959726576415571	0.0163894492659658
cardiac muscle	c5.bp	GO_POSITIVE_REGULATION_OF_SMOOTH_MUSCLE_CELL_PROLIFERATION	http://www.gsea-msigdb.org/gsea/msigdb/cards/GO_POSITIVE_REGULATION_OF_SMOOTH_MUSCLE_CELL_PROLIFERATION	102	-0.664985702717792	-0.0164913825400153	3.76276311501908e-05	0.00106982245553441
cardiac muscle	c5.bp	GO_NEGATIVE_REGULATION_OF_EPITHELIAL_CELL_APOPTOTIC_PROCESS	http://www.gsea-msigdb.org/gsea/msigdb/cards/GO_NEGATIVE_REGULATION_OF_EPITHELIAL_CELL_APOPTOTIC_PROCESS	46	-0.750881887871874	-0.0178173238277409	0.00281317355162731	0.0384066044941779
cardiac muscle	c5.bp	GO_CD4_POSITIVE_ALPHA_BETA_T_CELL_ACTIVATION	http://www.gsea-msigdb.org/gsea/msigdb/cards/GO_CD4_POSITIVE_ALPHA_BETA_T_CELL_ACTIVATION	92	-0.761664596110975	-0.0163355462557321	8.03603929904227e-07	3.48749755508258e-05
cardiac muscle	c5.bp	GO_POSITIVE_REGULATION_OF_MOLECULAR_FUNCTION	http://www.gsea-msigdb.org/gsea/msigdb/cards/GO_POSITIVE_REGULATION_OF_MOLECULAR_FUNCTION	1781	-0.258576718092103	0.000648367949159768	8.10760621909062e-14	1.06363915758467e-11
cardiac muscle	c5.bp	GO_SPROUTING_ANGIOGENESIS	http://www.gsea-msigdb.org/gsea/msigdb/cards/GO_SPROUTING_ANGIOGENESIS	184	-0.667408006792016	-0.0155192438716351	7.35626532307016e-07	3.21545532637723e-05
cardiac muscle	c5.bp	GO_LYMPHOCYTE_ACTIVATION	http://www.gsea-msigdb.org/gsea/msigdb/cards/GO_LYMPHOCYTE_ACTIVATION	736	-0.653729974004852	-0.000191877243851779	4.65984309795056e-39	5.62723810233502e-36
cardiac muscle	c5.bp	GO_PROTEIN_TRIMERIZATION	http://www.gsea-msigdb.org/gsea/msigdb/cards/GO_PROTEIN_TRIMERIZATION	42	-0.715575860196	-0.0176688786914087	0.00187339852583357	0.0279491739553917
cardiac muscle	c5.bp	GO_REGULATION_OF_PEPTIDYL_SERINE_PHOSPHORYLATION	http://www.gsea-msigdb.org/gsea/msigdb/cards/GO_REGULATION_OF_PEPTIDYL_SERINE_PHOSPHORYLATION	140	-0.435072498761623	-0.0168296017431776	0.00202426356730586	0.0296716993222162
cardiac muscle	c5.bp	GO_PROTEOGLYCAN_METABOLIC_PROCESS	http://www.gsea-msigdb.org/gsea/msigdb/cards/GO_PROTEOGLYCAN_METABOLIC_PROCESS	89	-0.889589609353506	-0.015789969225862	1.62179255550175e-08	9.84130448847919e-07
cardiac muscle	c5.bp	GO_DEFENSE_RESPONSE_TO_OTHER_ORGANISM	http://www.gsea-msigdb.org/gsea/msigdb/cards/GO_DEFENSE_RESPONSE_TO_OTHER_ORGANISM	1200	-0.500924190962758	0.00309176938756492	3.03412840924398e-35	2.61020965415421e-32
cardiac muscle	c5.bp	GO_LEUKOCYTE_PROLIFERATION	http://www.gsea-msigdb.org/gsea/msigdb/cards/GO_LEUKOCYTE_PROLIFERATION	301	-0.832566151387321	-0.0100088033551415	6.24692858336972e-22	1.78348435079747e-19
cardiac muscle	c5.bp	GO_SECRETORY_GRANULE_ORGANIZATION	http://www.gsea-msigdb.org/gsea/msigdb/cards/GO_SECRETORY_GRANULE_ORGANIZATION	35	-0.821455806841128	-0.0179002726658986	0.000376850255878513	0.00761629253107318
cardiac muscle	c5.bp	GO_POSITIVE_REGULATION_OF_INTERLEUKIN_12_PRODUCTION	http://www.gsea-msigdb.org/gsea/msigdb/cards/GO_POSITIVE_REGULATION_OF_INTERLEUKIN_12_PRODUCTION	36	-0.790762526839123	-0.0179045227928817	3.10862130880801e-05	0.000905047303599413
cardiac muscle	c5.bp	GO_IN_UTERO_EMBRYONIC_DEVELOPMENT	http://www.gsea-msigdb.org/gsea/msigdb/cards/GO_IN_UTERO_EMBRYONIC_DEVELOPMENT	376	-0.368800124980177	-0.013090484345482	5.47838381085104e-07	2.47072441206426e-05
cardiac muscle	c5.bp	GO_ER_NUCLEUS_SIGNALING_PATHWAY	http://www.gsea-msigdb.org/gsea/msigdb/cards/GO_ER_NUCLEUS_SIGNALING_PATHWAY	46	-0.76100007108061	-0.0173991750113042	0.000791466012145036	0.0140431606966782
cardiac muscle	c5.bp	GO_MESENCHYMAL_CELL_DIFFERENTIATION	http://www.gsea-msigdb.org/gsea/msigdb/cards/GO_MESENCHYMAL_CELL_DIFFERENTIATION	216	-0.564628930473762	-0.0140084849215623	6.53759833179986e-08	3.5425474304957e-06
cardiac muscle	c5.bp	GO_REGULATION_OF_SMALL_GTPASE_MEDIATED_SIGNAL_TRANSDUCTION	http://www.gsea-msigdb.org/gsea/msigdb/cards/GO_REGULATION_OF_SMALL_GTPASE_MEDIATED_SIGNAL_TRANSDUCTION	337	-0.492011072571028	-0.0116304955038767	2.51238173774709e-10	2.05757079603934e-08
cardiac muscle	c5.bp	GO_RNA_MODIFICATION	http://www.gsea-msigdb.org/gsea/msigdb/cards/GO_RNA_MODIFICATION	161	0.325381309054349	-0.0216068752825045	0.00102956845471106	0.0173369839978126
cardiac muscle	c5.bp	GO_CELLULAR_COMPONENT_ASSEMBLY_INVOLVED_IN_MORPHOGENESIS	http://www.gsea-msigdb.org/gsea/msigdb/cards/GO_CELLULAR_COMPONENT_ASSEMBLY_INVOLVED_IN_MORPHOGENESIS	111	0.631592894003394	-0.0221773682831829	7.11904494080298e-05	0.00185488232855894
cardiac muscle	c5.bp	GO_CELL_DIFFERENTIATION_INVOLVED_IN_KIDNEY_DEVELOPMENT	http://www.gsea-msigdb.org/gsea/msigdb/cards/GO_CELL_DIFFERENTIATION_INVOLVED_IN_KIDNEY_DEVELOPMENT	56	-0.841249359296186	-0.0171851579646279	4.87606179475832e-05	0.00133675047713493
cardiac muscle	c5.bp	GO_T_HELPER_1_TYPE_IMMUNE_RESPONSE	http://www.gsea-msigdb.org/gsea/msigdb/cards/GO_T_HELPER_1_TYPE_IMMUNE_RESPONSE	42	-1.08788243829798	-0.0172185182243944	1.46872056257082e-07	7.42664568679501e-06
cardiac muscle	c5.bp	GO_POSITIVE_REGULATION_OF_TYPE_2_IMMUNE_RESPONSE	http://www.gsea-msigdb.org/gsea/msigdb/cards/GO_POSITIVE_REGULATION_OF_TYPE_2_IMMUNE_RESPONSE	16	-0.744247152879275	-0.018469727556158	0.00347488443779554	0.0452941503663033
cardiac muscle	c5.bp	GO_CELLULAR_RESPONSE_TO_HORMONE_STIMULUS	http://www.gsea-msigdb.org/gsea/msigdb/cards/GO_CELLULAR_RESPONSE_TO_HORMONE_STIMULUS	704	-0.202043550694142	-0.0136358021643085	0.00118155988457218	0.0193826863818817
cardiac muscle	c5.bp	GO_T_CELL_DIFFERENTIATION_INVOLVED_IN_IMMUNE_RESPONSE	http://www.gsea-msigdb.org/gsea/msigdb/cards/GO_T_CELL_DIFFERENTIATION_INVOLVED_IN_IMMUNE_RESPONSE	68	-0.787633390274501	-0.016924967005973	1.73378540652238e-06	6.99210731959566e-05
cardiac muscle	c5.bp	GO_SIGNAL_TRANSDUCTION_IN_RESPONSE_TO_DNA_DAMAGE	http://www.gsea-msigdb.org/gsea/msigdb/cards/GO_SIGNAL_TRANSDUCTION_IN_RESPONSE_TO_DNA_DAMAGE	133	-0.511397753890954	-0.0158690044009398	7.32497085787608e-05	0.00190241802574365
cardiac muscle	c5.bp	GO_MUSCLE_CONTRACTION	http://www.gsea-msigdb.org/gsea/msigdb/cards/GO_MUSCLE_CONTRACTION	362	0.454632470854382	-0.0262427553512333	3.56940623791496e-08	2.03871397884953e-06
cardiac muscle	c5.bp	GO_ENZYME_LINKED_RECEPTOR_PROTEIN_SIGNALING_PATHWAY	http://www.gsea-msigdb.org/gsea/msigdb/cards/GO_ENZYME_LINKED_RECEPTOR_PROTEIN_SIGNALING_PATHWAY	1051	-0.484510927201946	0.00226435343576848	1.15266999578084e-26	4.99124078529386e-24
cardiac muscle	c5.bp	GO_RESPONSE_TO_BACTERIUM	http://www.gsea-msigdb.org/gsea/msigdb/cards/GO_RESPONSE_TO_BACTERIUM	711	-0.600084803352406	-0.00460794006933871	2.7313334894712e-28	1.39379732902086e-25
cardiac muscle	c5.bp	GO_REGULATION_OF_ANTIGEN_PROCESSING_AND_PRESENTATION	http://www.gsea-msigdb.org/gsea/msigdb/cards/GO_REGULATION_OF_ANTIGEN_PROCESSING_AND_PRESENTATION	20	-0.794180651251697	-0.018242585893464	1.00106190988886e-07	5.24469040065295e-06
cardiac muscle	c5.bp	GO_POSITIVE_REGULATION_OF_LEUKOCYTE_MIGRATION	http://www.gsea-msigdb.org/gsea/msigdb/cards/GO_POSITIVE_REGULATION_OF_LEUKOCYTE_MIGRATION	130	-0.825022054441296	-0.0145124419763664	6.95722797156482e-12	7.11173549497118e-10
cardiac muscle	c5.bp	GO_REGULATION_OF_SECRETION	http://www.gsea-msigdb.org/gsea/msigdb/cards/GO_REGULATION_OF_SECRETION	824	-0.3303354974244	-0.00878614399096307	2.16433875987595e-09	1.52795714978258e-07
cardiac muscle	c5.bp	GO_APOPTOTIC_SIGNALING_PATHWAY	http://www.gsea-msigdb.org/gsea/msigdb/cards/GO_APOPTOTIC_SIGNALING_PATHWAY	603	-0.311611611369862	-0.0109992297460323	1.36399939061071e-06	5.64243016000206e-05
cardiac muscle	c5.bp	GO_LYMPHOCYTE_MEDIATED_IMMUNITY	http://www.gsea-msigdb.org/gsea/msigdb/cards/GO_LYMPHOCYTE_MEDIATED_IMMUNITY	351	-0.514129094377214	-0.0124848770579598	4.71412664734232e-17	8.84690501238304e-15
cardiac muscle	c5.bp	GO_RIBONUCLEOSIDE_TRIPHOSPHATE_BIOSYNTHETIC_PROCESS	http://www.gsea-msigdb.org/gsea/msigdb/cards/GO_RIBONUCLEOSIDE_TRIPHOSPHATE_BIOSYNTHETIC_PROCESS	69	0.839553541271573	-0.0216217665137679	9.11683799607198e-05	0.00230408437611894
cardiac muscle	c5.bp	GO_SPHINGOLIPID_METABOLIC_PROCESS	http://www.gsea-msigdb.org/gsea/msigdb/cards/GO_SPHINGOLIPID_METABOLIC_PROCESS	160	-0.437027275980869	-0.01619707290809	0.00128650406976772	0.0207740251476162
cardiac muscle	c5.bp	GO_BONE_REMODELING	http://www.gsea-msigdb.org/gsea/msigdb/cards/GO_BONE_REMODELING	91	-0.725725112113262	-0.0162900938561527	8.54481966335396e-07	3.68690194901893e-05
cardiac muscle	c5.bp	GO_NEGATIVE_REGULATION_OF_LEUKOCYTE_MIGRATION	http://www.gsea-msigdb.org/gsea/msigdb/cards/GO_NEGATIVE_REGULATION_OF_LEUKOCYTE_MIGRATION	48	-0.758201245801104	-0.0175872048170548	0.000193557176403914	0.00436770664637357
cardiac muscle	c5.bp	GO_REGULATION_OF_PEPTIDYL_TYROSINE_PHOSPHORYLATION	http://www.gsea-msigdb.org/gsea/msigdb/cards/GO_REGULATION_OF_PEPTIDYL_TYROSINE_PHOSPHORYLATION	258	-0.568794760331547	-0.0133106277508563	6.0754743563993e-10	4.67975096722858e-08
cardiac muscle	c5.bp	GO_REGULATION_OF_NATURAL_KILLER_CELL_ACTIVATION	http://www.gsea-msigdb.org/gsea/msigdb/cards/GO_REGULATION_OF_NATURAL_KILLER_CELL_ACTIVATION	34	-1.02157996232725	-0.0178222738640445	7.15805322650527e-06	0.000249497551185023
cardiac muscle	c5.bp	GO_POSITIVE_REGULATION_OF_NIK_NF_KAPPAB_SIGNALING	http://www.gsea-msigdb.org/gsea/msigdb/cards/GO_POSITIVE_REGULATION_OF_NIK_NF_KAPPAB_SIGNALING	77	-0.867294349114265	-0.0163748288951489	8.27503630725547e-08	4.4114769920533e-06
cardiac muscle	c5.bp	GO_B_CELL_ACTIVATION	http://www.gsea-msigdb.org/gsea/msigdb/cards/GO_B_CELL_ACTIVATION	311	-0.540047245526934	-0.012850834581849	1.59330554588497e-12	1.7813504166368e-10
cardiac muscle	c5.bp	GO_REGULATION_OF_NEURON_DIFFERENTIATION	http://www.gsea-msigdb.org/gsea/msigdb/cards/GO_REGULATION_OF_NEURON_DIFFERENTIATION	659	-0.329668864922803	-0.0102639066703127	1.86255212849204e-08	1.11697975024657e-06
cardiac muscle	c5.bp	GO_REGULATION_OF_FIBRINOLYSIS	http://www.gsea-msigdb.org/gsea/msigdb/cards/GO_REGULATION_OF_FIBRINOLYSIS	14	-1.10004220117894	-0.0185262674461326	0.00335818242943974	0.0440798852728458
cardiac muscle	c5.bp	GO_PROTEIN_POLYUBIQUITINATION	http://www.gsea-msigdb.org/gsea/msigdb/cards/GO_PROTEIN_POLYUBIQUITINATION	312	0.215522818346752	-0.0224459671034366	0.00230615882683246	0.0329274160055867
cardiac muscle	c5.bp	GO_ATP_BIOSYNTHETIC_PROCESS	http://www.gsea-msigdb.org/gsea/msigdb/cards/GO_ATP_BIOSYNTHETIC_PROCESS	52	1.27272304363172	-0.0219875060691668	2.83858532204198e-07	1.35432911080415e-05
cardiac muscle	c5.bp	GO_ACUTE_INFLAMMATORY_RESPONSE	http://www.gsea-msigdb.org/gsea/msigdb/cards/GO_ACUTE_INFLAMMATORY_RESPONSE	109	-0.673940425591686	-0.0162623044739651	1.84693823190021e-08	1.10898430759409e-06
cardiac muscle	c5.bp	GO_HUMORAL_IMMUNE_RESPONSE	http://www.gsea-msigdb.org/gsea/msigdb/cards/GO_HUMORAL_IMMUNE_RESPONSE	352	-0.372636496765479	-0.015200123693223	3.85567995707331e-09	2.60290527768757e-07
cardiac muscle	c5.bp	GO_MYELOID_LEUKOCYTE_ACTIVATION	http://www.gsea-msigdb.org/gsea/msigdb/cards/GO_MYELOID_LEUKOCYTE_ACTIVATION	650	-0.552297725547366	-0.00347517298101266	5.29087014565953e-23	1.65647687149712e-20
cardiac muscle	c5.bp	GO_REACTIVE_NITROGEN_SPECIES_METABOLIC_PROCESS	http://www.gsea-msigdb.org/gsea/msigdb/cards/GO_REACTIVE_NITROGEN_SPECIES_METABOLIC_PROCESS	85	-0.611407172792631	-0.0170800876680407	0.000236310757963354	0.00517159869498731
cardiac muscle	c5.bp	GO_ANTERIOR_POSTERIOR_PATTERN_SPECIFICATION	http://www.gsea-msigdb.org/gsea/msigdb/cards/GO_ANTERIOR_POSTERIOR_PATTERN_SPECIFICATION	219	-0.488467751779084	-0.0153846343902278	1.28782301456701e-06	5.35694697869441e-05
cardiac muscle	c5.bp	GO_ERBB_SIGNALING_PATHWAY	http://www.gsea-msigdb.org/gsea/msigdb/cards/GO_ERBB_SIGNALING_PATHWAY	143	-0.407661542757725	-0.0166065779844021	0.00252357873066521	0.0352936470086828
cardiac muscle	c5.bp	GO_EMBRYONIC_ORGAN_MORPHOGENESIS	http://www.gsea-msigdb.org/gsea/msigdb/cards/GO_EMBRYONIC_ORGAN_MORPHOGENESIS	294	-0.368456587313938	-0.015140009740286	9.80931987394527e-05	0.00245673992937258
cardiac muscle	c5.bp	GO_REPRODUCTIVE_SYSTEM_DEVELOPMENT	http://www.gsea-msigdb.org/gsea/msigdb/cards/GO_REPRODUCTIVE_SYSTEM_DEVELOPMENT	439	-0.437023964005334	-0.0116190095401312	1.73582740100355e-10	1.45155486715146e-08
cardiac muscle	c5.bp	GO_GLIOGENESIS	http://www.gsea-msigdb.org/gsea/msigdb/cards/GO_GLIOGENESIS	292	-0.491332854394177	-0.013473496145039	2.22379348364261e-08	1.31336216362008e-06
cardiac muscle	c5.bp	GO_REGULATION_OF_CARDIAC_MUSCLE_CONTRACTION_BY_CALCIUM_ION_SIGNALING	http://www.gsea-msigdb.org/gsea/msigdb/cards/GO_REGULATION_OF_CARDIAC_MUSCLE_CONTRACTION_BY_CALCIUM_ION_SIGNALING	29	1.42929368067605	-0.0207812331819264	0.00021233830743297	0.0047273174263538
cardiac muscle	c5.bp	GO_ANTIGEN_PROCESSING_AND_PRESENTATION	http://www.gsea-msigdb.org/gsea/msigdb/cards/GO_ANTIGEN_PROCESSING_AND_PRESENTATION	227	-0.280111632393309	-0.0162737221780591	0.00354916490580852	0.0460107712898582
cardiac muscle	c5.bp	GO_CELLULAR_AMINO_ACID_CATABOLIC_PROCESS	http://www.gsea-msigdb.org/gsea/msigdb/cards/GO_CELLULAR_AMINO_ACID_CATABOLIC_PROCESS	124	0.944847580044243	-0.0239442044337906	5.93120349037048e-09	3.88272157377707e-07
cardiac muscle	c5.bp	GO_NEPHRON_EPITHELIUM_DEVELOPMENT	http://www.gsea-msigdb.org/gsea/msigdb/cards/GO_NEPHRON_EPITHELIUM_DEVELOPMENT	110	-0.465371516836533	-0.0170911303785974	0.00156535275801799	0.0242793892800072
cardiac muscle	c5.bp	GO_NEGATIVE_REGULATION_OF_EPITHELIAL_CELL_MIGRATION	http://www.gsea-msigdb.org/gsea/msigdb/cards/GO_NEGATIVE_REGULATION_OF_EPITHELIAL_CELL_MIGRATION	114	-0.531619733701453	-0.0174909079531053	0.00196716265189786	0.0290250915559376
cardiac muscle	c5.bp	GO_POSITIVE_REGULATION_OF_CYTOSKELETON_ORGANIZATION	http://www.gsea-msigdb.org/gsea/msigdb/cards/GO_POSITIVE_REGULATION_OF_CYTOSKELETON_ORGANIZATION	224	-0.533742192604779	-0.0135705019032586	5.00956352131369e-08	2.78438930265264e-06
cardiac muscle	c5.bp	GO_RESPONSE_TO_KETONE	http://www.gsea-msigdb.org/gsea/msigdb/cards/GO_RESPONSE_TO_KETONE	196	-0.399028925034095	-0.015846870508126	0.000266140721337405	0.00571316590541058
cardiac muscle	c5.bp	GO_REGULATION_OF_ENDOTHELIAL_CELL_MIGRATION	http://www.gsea-msigdb.org/gsea/msigdb/cards/GO_REGULATION_OF_ENDOTHELIAL_CELL_MIGRATION	229	-0.729505458882775	-0.0139155237008383	4.11245215750619e-09	2.76759916327789e-07
cardiac muscle	c5.bp	GO_INNER_MITOCHONDRIAL_MEMBRANE_ORGANIZATION	http://www.gsea-msigdb.org/gsea/msigdb/cards/GO_INNER_MITOCHONDRIAL_MEMBRANE_ORGANIZATION	47	1.83008094620801	-0.0231839356641345	1.70876982355994e-22	5.14281523491976e-20
cardiac muscle	c5.bp	GO_CELLULAR_RESPONSE_TO_HYDROGEN_PEROXIDE	http://www.gsea-msigdb.org/gsea/msigdb/cards/GO_CELLULAR_RESPONSE_TO_HYDROGEN_PEROXIDE	98	-0.5670963516386	-0.0167366055391666	0.00090188699962868	0.0155809914711042
cardiac muscle	c5.bp	GO_BONE_MINERALIZATION	http://www.gsea-msigdb.org/gsea/msigdb/cards/GO_BONE_MINERALIZATION	112	-0.639142149319349	-0.0160397628571443	3.00316866600029e-06	0.000114769515773467
cardiac muscle	c5.bp	GO_REGULATION_OF_TRANSMEMBRANE_RECEPTOR_PROTEIN_SERINE_THREONINE_KINASE_SIGNALING_PATHWAY	http://www.gsea-msigdb.org/gsea/msigdb/cards/GO_REGULATION_OF_TRANSMEMBRANE_RECEPTOR_PROTEIN_SERINE_THREONINE_KINASE_SIGNALING_PATHWAY	242	-0.377861861125487	-0.0153954362369541	6.51797903415203e-05	0.00172004104111784
cardiac muscle	c5.bp	GO_OVULATION_CYCLE_PROCESS	http://www.gsea-msigdb.org/gsea/msigdb/cards/GO_OVULATION_CYCLE_PROCESS	46	-0.607175177366102	-0.017905534693818	0.000999058819840121	0.0169228970193933
cardiac muscle	c5.bp	GO_POSITIVE_REGULATION_OF_CELL_ADHESION	http://www.gsea-msigdb.org/gsea/msigdb/cards/GO_POSITIVE_REGULATION_OF_CELL_ADHESION	401	-0.689332264056961	-0.00763810131417792	4.09118908879742e-22	1.19433235345398e-19
cardiac muscle	c5.bp	GO_ORGANIC_ACID_METABOLIC_PROCESS	http://www.gsea-msigdb.org/gsea/msigdb/cards/GO_ORGANIC_ACID_METABOLIC_PROCESS	1164	0.319731210325645	-0.0359751948032662	1.6513754232987e-12	1.84203680607818e-10
cardiac muscle	c5.bp	GO_REGULATION_OF_SYMBIOSIS_ENCOMPASSING_MUTUALISM_THROUGH_PARASITISM	http://www.gsea-msigdb.org/gsea/msigdb/cards/GO_REGULATION_OF_SYMBIOSIS_ENCOMPASSING_MUTUALISM_THROUGH_PARASITISM	224	-0.560740257001525	-0.0135566886211623	2.66215901167663e-09	1.85249679200507e-07
cardiac muscle	c5.bp	GO_POSITIVE_REGULATION_OF_IMMUNE_SYSTEM_PROCESS	http://www.gsea-msigdb.org/gsea/msigdb/cards/GO_POSITIVE_REGULATION_OF_IMMUNE_SYSTEM_PROCESS	1187	-0.485071891662808	0.00359295518794092	2.30885073458838e-34	1.85494212901492e-31
cardiac muscle	c5.bp	GO_CELL_COMMUNICATION_INVOLVED_IN_CARDIAC_CONDUCTION	http://www.gsea-msigdb.org/gsea/msigdb/cards/GO_CELL_COMMUNICATION_INVOLVED_IN_CARDIAC_CONDUCTION	56	1.11749711898524	-0.0219089359234949	6.84801166759122e-08	3.69941044862394e-06
cardiac muscle	c5.bp	GO_POSITIVE_REGULATION_OF_LYMPHOCYTE_MEDIATED_IMMUNITY	http://www.gsea-msigdb.org/gsea/msigdb/cards/GO_POSITIVE_REGULATION_OF_LYMPHOCYTE_MEDIATED_IMMUNITY	103	-0.556822438287114	-0.0170714457400402	4.61553675539228e-05	0.00127629036348954
cardiac muscle	c5.bp	GO_RESPONSE_TO_TRANSFORMING_GROWTH_FACTOR_BETA	http://www.gsea-msigdb.org/gsea/msigdb/cards/GO_RESPONSE_TO_TRANSFORMING_GROWTH_FACTOR_BETA	248	-0.433654491947281	-0.014647691548474	2.81865638151424e-06	0.000108496228136909
cardiac muscle	c5.bp	GO_OXIDATIVE_PHOSPHORYLATION	http://www.gsea-msigdb.org/gsea/msigdb/cards/GO_OXIDATIVE_PHOSPHORYLATION	144	1.62401559781991	-0.0300343553702959	1.76300403111081e-42	2.61656714308922e-39
cardiac muscle	c5.bp	GO_CELLULAR_AMIDE_METABOLIC_PROCESS	http://www.gsea-msigdb.org/gsea/msigdb/cards/GO_CELLULAR_AMIDE_METABOLIC_PROCESS	1146	0.185712272328812	-0.0291719249655075	1.19246525453054e-05	0.000391033672873748
cardiac muscle	c5.bp	GO_REGULATION_OF_DNA_BINDING	http://www.gsea-msigdb.org/gsea/msigdb/cards/GO_REGULATION_OF_DNA_BINDING	125	-0.472439949374062	-0.0164995089543258	0.000175303944305304	0.00401452226944811
cardiac muscle	c5.bp	GO_TISSUE_MIGRATION	http://www.gsea-msigdb.org/gsea/msigdb/cards/GO_TISSUE_MIGRATION	363	-0.624714773587058	-0.0109679504563665	4.03348379604647e-13	4.91049501291509e-11
cardiac muscle	c5.bp	GO_POSITIVE_REGULATION_OF_MAST_CELL_ACTIVATION_INVOLVED_IN_IMMUNE_RESPONSE	http://www.gsea-msigdb.org/gsea/msigdb/cards/GO_POSITIVE_REGULATION_OF_MAST_CELL_ACTIVATION_INVOLVED_IN_IMMUNE_RESPONSE	14	-0.663366529356503	-0.0185609050503747	0.000702689416262508	0.0127658089205216
cardiac muscle	c5.bp	GO_POSITIVE_REGULATION_OF_PHOSPHORUS_METABOLIC_PROCESS	http://www.gsea-msigdb.org/gsea/msigdb/cards/GO_POSITIVE_REGULATION_OF_PHOSPHORUS_METABOLIC_PROCESS	1146	-0.333762243016251	-0.00404816830915061	3.04846471444115e-13	3.77512550089494e-11
cardiac muscle	c5.bp	GO_NEGATIVE_REGULATION_OF_HEMOPOIESIS	http://www.gsea-msigdb.org/gsea/msigdb/cards/GO_NEGATIVE_REGULATION_OF_HEMOPOIESIS	157	-0.468918668632947	-0.0162957790863479	6.43002609233305e-05	0.00169972997005542
cardiac muscle	c5.bp	GO_REGULATION_OF_ENDOPLASMIC_RETICULUM_STRESS_INDUCED_INTRINSIC_APOPTOTIC_SIGNALING_PATHWAY	http://www.gsea-msigdb.org/gsea/msigdb/cards/GO_REGULATION_OF_ENDOPLASMIC_RETICULUM_STRESS_INDUCED_INTRINSIC_APOPTOTIC_SIGNALING_PATHWAY	33	-0.764100614590734	-0.0179058486959119	0.00370529320140785	0.0475447416440417
cardiac muscle	c5.bp	GO_POSITIVE_REGULATION_OF_T_HELPER_1_TYPE_IMMUNE_RESPONSE	http://www.gsea-msigdb.org/gsea/msigdb/cards/GO_POSITIVE_REGULATION_OF_T_HELPER_1_TYPE_IMMUNE_RESPONSE	19	-1.35542237948154	-0.0181510954121353	0.000113205611094383	0.00277237532830512
cardiac muscle	c5.bp	GO_REGULATION_OF_CELL_MIGRATION_INVOLVED_IN_SPROUTING_ANGIOGENESIS	http://www.gsea-msigdb.org/gsea/msigdb/cards/GO_REGULATION_OF_CELL_MIGRATION_INVOLVED_IN_SPROUTING_ANGIOGENESIS	82	-0.96574008037676	-0.0173293300849346	0.000184770464799821	0.00419836909339252
cardiac muscle	c5.bp	GO_REGULATION_OF_T_CELL_MEDIATED_CYTOTOXICITY	http://www.gsea-msigdb.org/gsea/msigdb/cards/GO_REGULATION_OF_T_CELL_MEDIATED_CYTOTOXICITY	34	-0.83314944469506	-0.0180843091902106	0.000244386493453692	0.00532257192822232
cardiac muscle	c5.bp	GO_CARBOHYDRATE_DERIVATIVE_BIOSYNTHETIC_PROCESS	http://www.gsea-msigdb.org/gsea/msigdb/cards/GO_CARBOHYDRATE_DERIVATIVE_BIOSYNTHETIC_PROCESS	671	-0.206143743410765	-0.0133403916908926	0.00203826952835655	0.0298163053781652
cardiac muscle	c5.bp	GO_POSITIVE_REGULATION_OF_CELL_JUNCTION_ASSEMBLY	http://www.gsea-msigdb.org/gsea/msigdb/cards/GO_POSITIVE_REGULATION_OF_CELL_JUNCTION_ASSEMBLY	36	-0.775281436790944	-0.0177777764252689	0.00327041375742311	0.0431859351074168
cardiac muscle	c5.bp	GO_RAS_PROTEIN_SIGNAL_TRANSDUCTION	http://www.gsea-msigdb.org/gsea/msigdb/cards/GO_RAS_PROTEIN_SIGNAL_TRANSDUCTION	447	-0.477567223797122	-0.009477896564059	3.79570594502827e-11	3.49586135791652e-09
cardiac muscle	c5.bp	GO_REGULATION_OF_LIPID_KINASE_ACTIVITY	http://www.gsea-msigdb.org/gsea/msigdb/cards/GO_REGULATION_OF_LIPID_KINASE_ACTIVITY	66	-0.557443884713523	-0.0174147042910424	0.000840557720141181	0.0147335551911945
cardiac muscle	c5.bp	GO_LYSOSOME_LOCALIZATION	http://www.gsea-msigdb.org/gsea/msigdb/cards/GO_LYSOSOME_LOCALIZATION	72	-0.552847300969731	-0.0172175251644101	0.000346829235844691	0.00711457347012747
cardiac muscle	c5.bp	GO_RESPONSE_TO_HORMONE	http://www.gsea-msigdb.org/gsea/msigdb/cards/GO_RESPONSE_TO_HORMONE	994	-0.230204282953427	-0.0102003943680125	1.0571269857678e-05	0.000351635341455806
cardiac muscle	c5.bp	GO_REGULATION_OF_SYNCYTIUM_FORMATION_BY_PLASMA_MEMBRANE_FUSION	http://www.gsea-msigdb.org/gsea/msigdb/cards/GO_REGULATION_OF_SYNCYTIUM_FORMATION_BY_PLASMA_MEMBRANE_FUSION	30	-0.928951162358807	-0.0180208575848355	0.000102515666064646	0.0025497640858325
cardiac muscle	c5.bp	GO_RESPONSE_TO_PROTOZOAN	http://www.gsea-msigdb.org/gsea/msigdb/cards/GO_RESPONSE_TO_PROTOZOAN	27	-0.709323613784589	-0.0183598049853082	0.00246779845353781	0.0347140966919911
cardiac muscle	c5.bp	GO_RESPONSE_TO_FIBROBLAST_GROWTH_FACTOR	http://www.gsea-msigdb.org/gsea/msigdb/cards/GO_RESPONSE_TO_FIBROBLAST_GROWTH_FACTOR	151	-0.521904452661428	-0.0160766998776093	7.63482971249724e-05	0.00197156877675995
cardiac muscle	c5.bp	GO_REGULATION_OF_PHOSPHOLIPASE_ACTIVITY	http://www.gsea-msigdb.org/gsea/msigdb/cards/GO_REGULATION_OF_PHOSPHOLIPASE_ACTIVITY	70	-0.878498588521892	-0.0163401084287111	1.54271452999362e-08	9.40253071409028e-07
cardiac muscle	c5.bp	GO_CHONDROCYTE_DIFFERENTIATION	http://www.gsea-msigdb.org/gsea/msigdb/cards/GO_CHONDROCYTE_DIFFERENTIATION	123	-0.932986302575242	-0.0140468038332249	7.05993540657854e-11	6.25055046215221e-09
cardiac muscle	c5.bp	GO_REGULATION_OF_CELLULAR_LOCALIZATION	http://www.gsea-msigdb.org/gsea/msigdb/cards/GO_REGULATION_OF_CELLULAR_LOCALIZATION	802	-0.183747549105368	-0.0128525924202267	0.0011465792669452	0.0189238138706751
cardiac muscle	c5.bp	GO_PRODUCTION_OF_MOLECULAR_MEDIATOR_INVOLVED_IN_INFLAMMATORY_RESPONSE	http://www.gsea-msigdb.org/gsea/msigdb/cards/GO_PRODUCTION_OF_MOLECULAR_MEDIATOR_INVOLVED_IN_INFLAMMATORY_RESPONSE	73	-0.509906277245895	-0.0175549814979503	0.00161043816628503	0.0248261837965272
cardiac muscle	c5.bp	GO_JNK_CASCADE	http://www.gsea-msigdb.org/gsea/msigdb/cards/GO_JNK_CASCADE	216	-0.362651454137416	-0.0158747067084612	0.000374683053411758	0.00757958359968033
cardiac muscle	c5.bp	GO_PROTEIN_KINASE_B_SIGNALING	http://www.gsea-msigdb.org/gsea/msigdb/cards/GO_PROTEIN_KINASE_B_SIGNALING	274	-0.555250656553397	-0.0133434799596979	2.37092427300035e-09	1.66473304750386e-07
cardiac muscle	c5.bp	GO_SOMITOGENESIS	http://www.gsea-msigdb.org/gsea/msigdb/cards/GO_SOMITOGENESIS	70	-0.476895330173939	-0.017810440655524	0.00167535133857306	0.0256257185627197
cardiac muscle	c5.bp	GO_NEGATIVE_REGULATION_OF_ESTABLISHMENT_OF_PROTEIN_LOCALIZATION	http://www.gsea-msigdb.org/gsea/msigdb/cards/GO_NEGATIVE_REGULATION_OF_ESTABLISHMENT_OF_PROTEIN_LOCALIZATION	204	-0.470143084442895	-0.0155483564257302	3.78682995587941e-05	0.00107560354615325
cardiac muscle	c5.bp	GO_RENAL_TUBULE_DEVELOPMENT	http://www.gsea-msigdb.org/gsea/msigdb/cards/GO_RENAL_TUBULE_DEVELOPMENT	96	-0.474306546564926	-0.0172779194401987	0.00249490031143541	0.0349917084729896
cardiac muscle	c5.bp	GO_REGULATION_OF_THE_FORCE_OF_HEART_CONTRACTION	http://www.gsea-msigdb.org/gsea/msigdb/cards/GO_REGULATION_OF_THE_FORCE_OF_HEART_CONTRACTION	27	0.997722212619771	-0.0202515156494536	0.00113985924301965	0.0188400912577448
cardiac muscle	c5.bp	GO_POSITIVE_REGULATION_OF_INTERLEUKIN_6_SECRETION	http://www.gsea-msigdb.org/gsea/msigdb/cards/GO_POSITIVE_REGULATION_OF_INTERLEUKIN_6_SECRETION	34	-0.782539156925624	-0.0180288602814607	0.00147430401455207	0.0231534801070495
cardiac muscle	c5.bp	GO_ASPARTATE_FAMILY_AMINO_ACID_CATABOLIC_PROCESS	http://www.gsea-msigdb.org/gsea/msigdb/cards/GO_ASPARTATE_FAMILY_AMINO_ACID_CATABOLIC_PROCESS	23	1.16688076903333	-0.0202842861102209	0.000351785462373951	0.00720559805484545
cardiac muscle	c5.bp	GO_INTERFERON_GAMMA_PRODUCTION	http://www.gsea-msigdb.org/gsea/msigdb/cards/GO_INTERFERON_GAMMA_PRODUCTION	112	-0.752746377820392	-0.0161138239160609	3.05949971175242e-09	2.1041392711629e-07
cardiac muscle	c5.bp	GO_PHOSPHOLIPASE_C_ACTIVATING_G_PROTEIN_COUPLED_RECEPTOR_SIGNALING_PATHWAY	http://www.gsea-msigdb.org/gsea/msigdb/cards/GO_PHOSPHOLIPASE_C_ACTIVATING_G_PROTEIN_COUPLED_RECEPTOR_SIGNALING_PATHWAY	108	-0.462161824104611	-0.0175646743268398	0.00303661938318048	0.0407926267501887
cardiac muscle	c5.bp	GO_REGULATION_OF_KERATINOCYTE_PROLIFERATION	http://www.gsea-msigdb.org/gsea/msigdb/cards/GO_REGULATION_OF_KERATINOCYTE_PROLIFERATION	36	-0.738853487345802	-0.0180492375171482	0.00231889207066216	0.0330630882917585
cardiac muscle	c5.bp	GO_REGULATION_OF_MAST_CELL_ACTIVATION	http://www.gsea-msigdb.org/gsea/msigdb/cards/GO_REGULATION_OF_MAST_CELL_ACTIVATION	40	-0.781774809507715	-0.0176546604259124	4.3626326883007e-05	0.00121568154002534
cardiac muscle	c5.bp	GO_ORGANIC_ACID_CATABOLIC_PROCESS	http://www.gsea-msigdb.org/gsea/msigdb/cards/GO_ORGANIC_ACID_CATABOLIC_PROCESS	271	0.833851375621162	-0.0289888743403865	1.77513416971621e-15	2.78779229251134e-13
cardiac muscle	c5.bp	GO_AMIDE_BIOSYNTHETIC_PROCESS	http://www.gsea-msigdb.org/gsea/msigdb/cards/GO_AMIDE_BIOSYNTHETIC_PROCESS	876	0.190345154965178	-0.0268972916375826	0.000106310424367073	0.00262901271268682
cardiac muscle	c5.bp	GO_POSITIVE_REGULATION_OF_MULTICELLULAR_ORGANISMAL_PROCESS	http://www.gsea-msigdb.org/gsea/msigdb/cards/GO_POSITIVE_REGULATION_OF_MULTICELLULAR_ORGANISMAL_PROCESS	1825	-0.428363206666356	0.012610384697778	4.9364949536083e-34	3.83909237944136e-31
cardiac muscle	c5.bp	GO_COMPLEMENT_ACTIVATION_ALTERNATIVE_PATHWAY	http://www.gsea-msigdb.org/gsea/msigdb/cards/GO_COMPLEMENT_ACTIVATION_ALTERNATIVE_PATHWAY	16	-0.690994720104172	-0.0186738884478013	0.00312228261582964	0.0416927661607185
cardiac muscle	c5.bp	GO_NUCLEOSIDE_TRIPHOSPHATE_METABOLIC_PROCESS	http://www.gsea-msigdb.org/gsea/msigdb/cards/GO_NUCLEOSIDE_TRIPHOSPHATE_METABOLIC_PROCESS	109	0.570606901243994	-0.0218798609764331	0.000519012466772885	0.00995246926099587
cardiac muscle	c5.bp	GO_REGULATION_OF_RESPONSE_TO_WOUNDING	http://www.gsea-msigdb.org/gsea/msigdb/cards/GO_REGULATION_OF_RESPONSE_TO_WOUNDING	184	-0.739040307627482	-0.0138472427314595	8.34971119367436e-11	7.32574119638512e-09
cardiac muscle	c5.bp	GO_REGULATION_OF_HEART_RATE	http://www.gsea-msigdb.org/gsea/msigdb/cards/GO_REGULATION_OF_HEART_RATE	101	0.846458858059836	-0.0227115993343732	1.85522173419448e-06	7.41112863055325e-05
cardiac muscle	c5.bp	GO_RESPONSE_TO_PLATELET_DERIVED_GROWTH_FACTOR	http://www.gsea-msigdb.org/gsea/msigdb/cards/GO_RESPONSE_TO_PLATELET_DERIVED_GROWTH_FACTOR	22	-0.962259311434359	-0.0180312374775405	0.00247350077495653	0.0347652652837525
cardiac muscle	c5.bp	GO_REGULATION_OF_EXTRINSIC_APOPTOTIC_SIGNALING_PATHWAY	http://www.gsea-msigdb.org/gsea/msigdb/cards/GO_REGULATION_OF_EXTRINSIC_APOPTOTIC_SIGNALING_PATHWAY	155	-0.602711414955474	-0.0150266916893963	1.94970209183018e-06	7.74716696304906e-05
cardiac muscle	c5.bp	GO_REGULATION_OF_LIPASE_ACTIVITY	http://www.gsea-msigdb.org/gsea/msigdb/cards/GO_REGULATION_OF_LIPASE_ACTIVITY	98	-0.776254656537905	-0.0158340638973239	3.00474716564115e-08	1.734545614408e-06
cardiac muscle	c5.bp	GO_INNATE_IMMUNE_RESPONSE	http://www.gsea-msigdb.org/gsea/msigdb/cards/GO_INNATE_IMMUNE_RESPONSE	1005	-0.49284414189076	-0.000535665726826253	4.03756631866627e-29	2.21126702518414e-26
cardiac muscle	c5.bp	GO_G_PROTEIN_COUPLED_RECEPTOR_SIGNALING_PATHWAY	http://www.gsea-msigdb.org/gsea/msigdb/cards/GO_G_PROTEIN_COUPLED_RECEPTOR_SIGNALING_PATHWAY	1364	-0.382245125780761	-0.00820023411167987	2.74842861332126e-13	3.42758489234364e-11
cardiac muscle	c5.bp	GO_REGULATION_OF_ACYL_COA_BIOSYNTHETIC_PROCESS	http://www.gsea-msigdb.org/gsea/msigdb/cards/GO_REGULATION_OF_ACYL_COA_BIOSYNTHETIC_PROCESS	9	1.2428406085898	-0.0195607035375728	0.00148652085437283	0.023302050358025
cardiac muscle	c5.bp	GO_REGULATION_OF_VASCULAR_ENDOTHELIAL_GROWTH_FACTOR_RECEPTOR_SIGNALING_PATHWAY	http://www.gsea-msigdb.org/gsea/msigdb/cards/GO_REGULATION_OF_VASCULAR_ENDOTHELIAL_GROWTH_FACTOR_RECEPTOR_SIGNALING_PATHWAY	36	-0.817349656635303	-0.0177881335859386	0.00115144931552144	0.0189929058896191
cardiac muscle	c5.bp	GO_REGULATION_OF_CELL_ADHESION_MEDIATED_BY_INTEGRIN	http://www.gsea-msigdb.org/gsea/msigdb/cards/GO_REGULATION_OF_CELL_ADHESION_MEDIATED_BY_INTEGRIN	47	-0.836590232062918	-0.0173162510778799	6.7108269890744e-05	0.0017619795091476
cardiac muscle	c5.bp	GO_NUCLEOSIDE_TRIPHOSPHATE_BIOSYNTHETIC_PROCESS	http://www.gsea-msigdb.org/gsea/msigdb/cards/GO_NUCLEOSIDE_TRIPHOSPHATE_BIOSYNTHETIC_PROCESS	80	0.747976288738956	-0.0217589608518957	0.000119885939066905	0.00291285976220243
cardiac muscle	c5.bp	GO_PURINE_CONTAINING_COMPOUND_BIOSYNTHETIC_PROCESS	http://www.gsea-msigdb.org/gsea/msigdb/cards/GO_PURINE_CONTAINING_COMPOUND_BIOSYNTHETIC_PROCESS	206	0.537140817765655	-0.0239838859810093	1.38561302557739e-05	0.000445725391933917
cardiac muscle	c5.bp	GO_FC_RECEPTOR_SIGNALING_PATHWAY	http://www.gsea-msigdb.org/gsea/msigdb/cards/GO_FC_RECEPTOR_SIGNALING_PATHWAY	240	-0.284311873570823	-0.0161500861849578	0.000819687240034715	0.0144301767436173
cardiac muscle	c5.bp	GO_NEGATIVE_REGULATION_OF_PHOSPHORUS_METABOLIC_PROCESS	http://www.gsea-msigdb.org/gsea/msigdb/cards/GO_NEGATIVE_REGULATION_OF_PHOSPHORUS_METABOLIC_PROCESS	587	-0.258233083168361	-0.0130522886352517	0.000125846772282124	0.00303455697062876
cardiac muscle	c5.bp	GO_REGULATION_OF_CELL_CYCLE_G1_S_PHASE_TRANSITION	http://www.gsea-msigdb.org/gsea/msigdb/cards/GO_REGULATION_OF_CELL_CYCLE_G1_S_PHASE_TRANSITION	203	-0.415516419116349	-0.0159469908608206	4.30099215404813e-05	0.00120111476380157
cardiac muscle	c5.bp	GO_ELECTRON_TRANSPORT_CHAIN	http://www.gsea-msigdb.org/gsea/msigdb/cards/GO_ELECTRON_TRANSPORT_CHAIN	185	1.12664363510111	-0.028748455599128	6.45898668788188e-20	1.57563617039491e-17
cardiac muscle	c5.bp	GO_RESPONSE_TO_ORGANIC_CYCLIC_COMPOUND	http://www.gsea-msigdb.org/gsea/msigdb/cards/GO_RESPONSE_TO_ORGANIC_CYCLIC_COMPOUND	973	-0.259951993041229	-0.00933171462354021	6.62648590042928e-07	2.9300611660338e-05
cardiac muscle	c5.bp	GO_POSITIVE_REGULATION_OF_ANTIGEN_PROCESSING_AND_PRESENTATION	http://www.gsea-msigdb.org/gsea/msigdb/cards/GO_POSITIVE_REGULATION_OF_ANTIGEN_PROCESSING_AND_PRESENTATION	9	-0.838526831712238	-0.0186417324346137	0.000211825057352946	0.00471751144911673
cardiac muscle	c5.bp	GO_NEGATIVE_REGULATION_OF_CELL_MORPHOGENESIS_INVOLVED_IN_DIFFERENTIATION	http://www.gsea-msigdb.org/gsea/msigdb/cards/GO_NEGATIVE_REGULATION_OF_CELL_MORPHOGENESIS_INVOLVED_IN_DIFFERENTIATION	96	-0.486028947248849	-0.017002624693289	0.00150187551554323	0.0234991666854962
cardiac muscle	c5.bp	GO_POSITIVE_REGULATION_OF_CD4_POSITIVE_ALPHA_BETA_T_CELL_ACTIVATION	http://www.gsea-msigdb.org/gsea/msigdb/cards/GO_POSITIVE_REGULATION_OF_CD4_POSITIVE_ALPHA_BETA_T_CELL_ACTIVATION	36	-0.864456938754042	-0.0178411500686208	0.000127356377029366	0.00306411783783658
cardiac muscle	c5.bp	GO_FAT_SOLUBLE_VITAMIN_METABOLIC_PROCESS	http://www.gsea-msigdb.org/gsea/msigdb/cards/GO_FAT_SOLUBLE_VITAMIN_METABOLIC_PROCESS	43	-0.762661041090649	-0.0180176749152082	0.00074462294387293	0.0133640331615942
cardiac muscle	c5.bp	GO_REGULATION_OF_CHONDROCYTE_DIFFERENTIATION	http://www.gsea-msigdb.org/gsea/msigdb/cards/GO_REGULATION_OF_CHONDROCYTE_DIFFERENTIATION	52	-1.08938869031857	-0.0164782088128427	1.03301164314278e-06	4.37851004374082e-05
cardiac muscle	c5.bp	GO_REGULATION_OF_RESPONSE_TO_STRESS	http://www.gsea-msigdb.org/gsea/msigdb/cards/GO_REGULATION_OF_RESPONSE_TO_STRESS	1559	-0.345192336783793	0.0030417491024657	1.40417907002736e-20	3.57337842291883e-18
cardiac muscle	c5.bp	GO_POSITIVE_REGULATION_OF_INTERLEUKIN_1_PRODUCTION	http://www.gsea-msigdb.org/gsea/msigdb/cards/GO_POSITIVE_REGULATION_OF_INTERLEUKIN_1_PRODUCTION	60	-0.671605076762388	-0.0174638865445064	5.61183576407676e-05	0.0015124418583239
cardiac muscle	c5.bp	GO_MYOFIBRIL_ASSEMBLY	http://www.gsea-msigdb.org/gsea/msigdb/cards/GO_MYOFIBRIL_ASSEMBLY	68	0.993953535083534	-0.0222425617479834	1.78636214147666e-06	7.17625238564161e-05
cardiac muscle	c5.bp	GO_NEGATIVE_REGULATION_OF_CHEMOTAXIS	http://www.gsea-msigdb.org/gsea/msigdb/cards/GO_NEGATIVE_REGULATION_OF_CHEMOTAXIS	63	-0.621226893914638	-0.0174937195872053	0.00195733680292255	0.0289124633358942
cardiac muscle	c5.bp	GO_GLOMERULUS_DEVELOPMENT	http://www.gsea-msigdb.org/gsea/msigdb/cards/GO_GLOMERULUS_DEVELOPMENT	63	-0.887520496297187	-0.0167832825143859	2.00217793593393e-05	0.000616716481330828
cardiac muscle	c5.bp	GO_CELL_CELL_SIGNALING_INVOLVED_IN_CARDIAC_CONDUCTION	http://www.gsea-msigdb.org/gsea/msigdb/cards/GO_CELL_CELL_SIGNALING_INVOLVED_IN_CARDIAC_CONDUCTION	32	1.22813245100626	-0.0207182678154064	1.84180146886302e-05	0.000572944654051557
cardiac muscle	c5.bp	GO_POSITIVE_REGULATION_OF_NF_KAPPAB_TRANSCRIPTION_FACTOR_ACTIVITY	http://www.gsea-msigdb.org/gsea/msigdb/cards/GO_POSITIVE_REGULATION_OF_NF_KAPPAB_TRANSCRIPTION_FACTOR_ACTIVITY	148	-0.556691733692499	-0.0153669553671359	5.86671002846587e-07	2.62636249268812e-05
cardiac muscle	c5.bp	GO_MITOCHONDRIAL_RNA_PROCESSING	http://www.gsea-msigdb.org/gsea/msigdb/cards/GO_MITOCHONDRIAL_RNA_PROCESSING	17	0.966101753809523	-0.0198254586399361	0.00303887029685509	0.0408111847649038
cardiac muscle	c5.bp	GO_CELLULAR_LIPID_CATABOLIC_PROCESS	http://www.gsea-msigdb.org/gsea/msigdb/cards/GO_CELLULAR_LIPID_CATABOLIC_PROCESS	212	0.601696210002692	-0.0244071003805238	3.89563261112711e-07	1.81240601767355e-05
cardiac muscle	c5.bp	GO_REGULATION_OF_CARDIAC_MUSCLE_CELL_ACTION_POTENTIAL	http://www.gsea-msigdb.org/gsea/msigdb/cards/GO_REGULATION_OF_CARDIAC_MUSCLE_CELL_ACTION_POTENTIAL	34	1.10484829908257	-0.0205487634572496	0.000605360152705392	0.0113071901555955
cardiac muscle	c5.bp	GO_REGULATION_OF_ALPHA_BETA_T_CELL_DIFFERENTIATION	http://www.gsea-msigdb.org/gsea/msigdb/cards/GO_REGULATION_OF_ALPHA_BETA_T_CELL_DIFFERENTIATION	63	-1.10467754238133	-0.0163351491084653	3.89962958992775e-10	3.0996794087985e-08
cardiac muscle	c5.bp	GO_GRANULOCYTE_MIGRATION	http://www.gsea-msigdb.org/gsea/msigdb/cards/GO_GRANULOCYTE_MIGRATION	142	-0.770447035245962	-0.0150772627641596	4.20367803029603e-12	4.44424087744576e-10
cardiac muscle	c5.bp	GO_POSITIVE_REGULATION_OF_ANTIGEN_RECEPTOR_MEDIATED_SIGNALING_PATHWAY	http://www.gsea-msigdb.org/gsea/msigdb/cards/GO_POSITIVE_REGULATION_OF_ANTIGEN_RECEPTOR_MEDIATED_SIGNALING_PATHWAY	24	-1.1059270250195	-0.0179899480689706	0.000346078547133495	0.00710367139441328
cardiac muscle	c5.bp	GO_REGULATION_OF_CELLULAR_EXTRAVASATION	http://www.gsea-msigdb.org/gsea/msigdb/cards/GO_REGULATION_OF_CELLULAR_EXTRAVASATION	28	-1.01443147447801	-0.017634948890115	5.17858381397266e-05	0.00140895742995777
cardiac muscle	c5.bp	GO_POSITIVE_REGULATION_OF_CELL_ACTIVATION	http://www.gsea-msigdb.org/gsea/msigdb/cards/GO_POSITIVE_REGULATION_OF_CELL_ACTIVATION	394	-0.68443373762984	-0.00856376073708424	4.2051428002375e-28	2.10022485438602e-25
cardiac muscle	c5.bp	GO_AMINOGLYCAN_METABOLIC_PROCESS	http://www.gsea-msigdb.org/gsea/msigdb/cards/GO_AMINOGLYCAN_METABOLIC_PROCESS	169	-0.816622717121561	-0.0132916594947625	6.27698889788569e-14	8.34745068045504e-12
cardiac muscle	c5.bp	GO_MACROPHAGE_ACTIVATION	http://www.gsea-msigdb.org/gsea/msigdb/cards/GO_MACROPHAGE_ACTIVATION	96	-0.639200766135116	-0.0165610079329379	1.42368588198029e-07	7.21958017522526e-06
cardiac muscle	c5.bp	GO_CELL_CYCLE_G1_S_PHASE_TRANSITION	http://www.gsea-msigdb.org/gsea/msigdb/cards/GO_CELL_CYCLE_G1_S_PHASE_TRANSITION	299	-0.330154065702315	-0.0152199756469878	3.88077515099627e-05	0.00109955672975415
cardiac muscle	c5.bp	GO_BLOOD_VESSEL_MORPHOGENESIS	http://www.gsea-msigdb.org/gsea/msigdb/cards/GO_BLOOD_VESSEL_MORPHOGENESIS	686	-0.653300589821599	-0.00204597735561915	1.99055062072242e-28	1.02655388297967e-25
cardiac muscle	c5.bp	GO_PROTEIN_PHOSPHORYLATION	http://www.gsea-msigdb.org/gsea/msigdb/cards/GO_PROTEIN_PHOSPHORYLATION	1994	-0.258470562811632	0.00230000225405044	2.03717656650262e-14	2.85769131865589e-12
cardiac muscle	c5.bp	GO_CENTRAL_NERVOUS_SYSTEM_NEURON_DIFFERENTIATION	http://www.gsea-msigdb.org/gsea/msigdb/cards/GO_CENTRAL_NERVOUS_SYSTEM_NEURON_DIFFERENTIATION	184	-0.33515377229068	-0.0170537593199251	0.00310750664656872	0.0415268315521669
cardiac muscle	c5.bp	GO_REGULATION_OF_CELL_DIFFERENTIATION	http://www.gsea-msigdb.org/gsea/msigdb/cards/GO_REGULATION_OF_CELL_DIFFERENTIATION	1881	-0.362440873306841	0.00859731878437702	1.29410204793997e-25	5.16641676732402e-23
cardiac muscle	c5.bp	GO_ENDOTHELIUM_DEVELOPMENT	http://www.gsea-msigdb.org/gsea/msigdb/cards/GO_ENDOTHELIUM_DEVELOPMENT	133	-0.604988423288063	-0.0157675219182641	1.89708315651414e-06	7.56281516551373e-05
cardiac muscle	c5.bp	GO_MESONEPHRIC_TUBULE_MORPHOGENESIS	http://www.gsea-msigdb.org/gsea/msigdb/cards/GO_MESONEPHRIC_TUBULE_MORPHOGENESIS	66	-0.595562139824925	-0.0174728088835258	0.000519061629770492	0.00995246926099587
cardiac muscle	c5.bp	GO_RESPONSE_TO_INTERLEUKIN_1	http://www.gsea-msigdb.org/gsea/msigdb/cards/GO_RESPONSE_TO_INTERLEUKIN_1	207	-0.326859999702222	-0.0162774253233343	0.00144998383108587	0.0228527607307912
cardiac muscle	c5.bp	GO_NEGATIVE_REGULATION_OF_DEFENSE_RESPONSE	http://www.gsea-msigdb.org/gsea/msigdb/cards/GO_NEGATIVE_REGULATION_OF_DEFENSE_RESPONSE	250	-0.622462407011428	-0.0137501326506685	9.36487439454891e-10	6.99752628472627e-08
cardiac muscle	c5.bp	GO_MEMBRANE_DEPOLARIZATION_DURING_CARDIAC_MUSCLE_CELL_ACTION_POTENTIAL	http://www.gsea-msigdb.org/gsea/msigdb/cards/GO_MEMBRANE_DEPOLARIZATION_DURING_CARDIAC_MUSCLE_CELL_ACTION_POTENTIAL	23	1.53733906325593	-0.0206843687017921	7.52211597481389e-07	3.28131002083737e-05
cardiac muscle	c5.bp	GO_ASTROCYTE_DIFFERENTIATION	http://www.gsea-msigdb.org/gsea/msigdb/cards/GO_ASTROCYTE_DIFFERENTIATION	80	-0.73776585812697	-0.0168116832535883	4.07376016726347e-06	0.000151123210601037
cardiac muscle	c5.bp	GO_POSITIVE_REGULATION_OF_ALPHA_BETA_T_CELL_PROLIFERATION	http://www.gsea-msigdb.org/gsea/msigdb/cards/GO_POSITIVE_REGULATION_OF_ALPHA_BETA_T_CELL_PROLIFERATION	19	-1.02704404735575	-0.0182120582359957	2.31692254588642e-05	0.000699806352433465
cardiac muscle	c5.bp	GO_ESTABLISHMENT_OF_PROTEIN_LOCALIZATION_TO_MEMBRANE	http://www.gsea-msigdb.org/gsea/msigdb/cards/GO_ESTABLISHMENT_OF_PROTEIN_LOCALIZATION_TO_MEMBRANE	323	-0.29982864509511	-0.0146829697320348	0.000332132658994745	0.00688134698341799
cardiac muscle	c5.bp	GO_SMALL_GTPASE_MEDIATED_SIGNAL_TRANSDUCTION	http://www.gsea-msigdb.org/gsea/msigdb/cards/GO_SMALL_GTPASE_MEDIATED_SIGNAL_TRANSDUCTION	569	-0.464682535126316	-0.00711161817528214	3.62040816248381e-14	4.95189189472593e-12
cardiac muscle	c5.bp	GO_REGULATION_OF_PEPTIDASE_ACTIVITY	http://www.gsea-msigdb.org/gsea/msigdb/cards/GO_REGULATION_OF_PEPTIDASE_ACTIVITY	455	-0.456015074902754	-0.011749092497007	2.99571926041737e-09	2.06246360300066e-07
cardiac muscle	c5.bp	GO_POSITIVE_REGULATION_OF_PROTEIN_SERINE_THREONINE_KINASE_ACTIVITY	http://www.gsea-msigdb.org/gsea/msigdb/cards/GO_POSITIVE_REGULATION_OF_PROTEIN_SERINE_THREONINE_KINASE_ACTIVITY	337	-0.350709266037503	-0.0140510145633467	5.88174933789133e-06	0.000209518730903295
cardiac muscle	c5.bp	GO_POSITIVE_REGULATION_OF_TRANSFERASE_ACTIVITY	http://www.gsea-msigdb.org/gsea/msigdb/cards/GO_POSITIVE_REGULATION_OF_TRANSFERASE_ACTIVITY	655	-0.28265230894604	-0.011258198557669	4.95847435353548e-07	2.25930728313049e-05
cardiac muscle	c5.bp	GO_REGULATION_OF_IMMUNE_SYSTEM_PROCESS	http://www.gsea-msigdb.org/gsea/msigdb/cards/GO_REGULATION_OF_IMMUNE_SYSTEM_PROCESS	1670	-0.48587649566405	0.0135171345821811	2.32545482857066e-47	4.80983222968109e-44
cardiac muscle	c5.bp	GO_NEGATIVE_REGULATION_OF_CARTILAGE_DEVELOPMENT	http://www.gsea-msigdb.org/gsea/msigdb/cards/GO_NEGATIVE_REGULATION_OF_CARTILAGE_DEVELOPMENT	29	-1.13435567959717	-0.0176345700826123	0.000180503777624458	0.00411759550168457
cardiac muscle	c5.bp	GO_CHONDROITIN_SULFATE_BIOSYNTHETIC_PROCESS	http://www.gsea-msigdb.org/gsea/msigdb/cards/GO_CHONDROITIN_SULFATE_BIOSYNTHETIC_PROCESS	26	-1.18363682208842	-0.0176885698833846	1.22977355273101e-05	0.000401372323679996
cardiac muscle	c5.bp	GO_NEGATIVE_REGULATION_OF_MOLECULAR_FUNCTION	http://www.gsea-msigdb.org/gsea/msigdb/cards/GO_NEGATIVE_REGULATION_OF_MOLECULAR_FUNCTION	1174	-0.30865529405008	-0.00533457944955087	3.1625037463482e-11	2.95183210936151e-09
cardiac muscle	c5.bp	GO_REGULATION_OF_LYMPHOCYTE_DIFFERENTIATION	http://www.gsea-msigdb.org/gsea/msigdb/cards/GO_REGULATION_OF_LYMPHOCYTE_DIFFERENTIATION	171	-0.771260329103373	-0.0138783455944859	8.41408755986094e-13	9.84296365666909e-11
cardiac muscle	c5.bp	GO_REGULATION_OF_BONE_REMODELING	http://www.gsea-msigdb.org/gsea/msigdb/cards/GO_REGULATION_OF_BONE_REMODELING	48	-0.565512475650763	-0.0179026043598121	0.00212768604397267	0.0308573199622066
cardiac muscle	c5.bp	GO_DETECTION_OF_MOLECULE_OF_BACTERIAL_ORIGIN	http://www.gsea-msigdb.org/gsea/msigdb/cards/GO_DETECTION_OF_MOLECULE_OF_BACTERIAL_ORIGIN	11	-1.19252934136312	-0.0183702282738486	0.000533960750995382	0.0101859090513664
cardiac muscle	c5.bp	GO_REGULATION_OF_CELL_SIZE	http://www.gsea-msigdb.org/gsea/msigdb/cards/GO_REGULATION_OF_CELL_SIZE	179	-0.335673502478142	-0.0164836092098456	0.00205185434972899	0.0299789381597437
cardiac muscle	c5.bp	GO_TETRAPYRROLE_METABOLIC_PROCESS	http://www.gsea-msigdb.org/gsea/msigdb/cards/GO_TETRAPYRROLE_METABOLIC_PROCESS	60	0.670143401969662	-0.0208332542966192	0.000373933090555061	0.00756834969790518
cardiac muscle	c5.bp	GO_NEGATIVE_REGULATION_OF_TRANSFERASE_ACTIVITY	http://www.gsea-msigdb.org/gsea/msigdb/cards/GO_NEGATIVE_REGULATION_OF_TRANSFERASE_ACTIVITY	286	-0.32352422194137	-0.0151934716003849	0.000384692997587499	0.00774902106951429
cardiac muscle	c5.bp	GO_KERATAN_SULFATE_CATABOLIC_PROCESS	http://www.gsea-msigdb.org/gsea/msigdb/cards/GO_KERATAN_SULFATE_CATABOLIC_PROCESS	12	-1.18772403550616	-0.0183728216584245	0.00209811493967398	0.0305123914553062
cardiac muscle	c5.bp	GO_REGULATION_OF_GRANULOCYTE_CHEMOTAXIS	http://www.gsea-msigdb.org/gsea/msigdb/cards/GO_REGULATION_OF_GRANULOCYTE_CHEMOTAXIS	44	-0.657780864471468	-0.0178424996780867	0.00199118719307068	0.0292995215943067
cardiac muscle	c5.bp	GO_EPHRIN_RECEPTOR_SIGNALING_PATHWAY	http://www.gsea-msigdb.org/gsea/msigdb/cards/GO_EPHRIN_RECEPTOR_SIGNALING_PATHWAY	86	-1.0307537030277	-0.0150189297095634	6.68774426140716e-12	6.85067434288633e-10
cardiac muscle	c5.bp	GO_ORGANIC_ANION_TRANSPORT	http://www.gsea-msigdb.org/gsea/msigdb/cards/GO_ORGANIC_ANION_TRANSPORT	492	-0.231797578072219	-0.0150822267840555	0.00263751171141291	0.0365244702867663
cardiac muscle	c5.bp	GO_RESPONSE_TO_OXYGEN_CONTAINING_COMPOUND	http://www.gsea-msigdb.org/gsea/msigdb/cards/GO_RESPONSE_TO_OXYGEN_CONTAINING_COMPOUND	1698	-0.293409118940175	0.000835930334954491	2.17835434951919e-14	3.04037592283502e-12
cardiac muscle	c5.bp	GO_SEGMENTATION	http://www.gsea-msigdb.org/gsea/msigdb/cards/GO_SEGMENTATION	100	-0.509513903277814	-0.0170960035972054	8.8453166543084e-05	0.00224538692413795
cardiac muscle	c5.bp	GO_POSITIVE_REGULATION_OF_PEPTIDASE_ACTIVITY	http://www.gsea-msigdb.org/gsea/msigdb/cards/GO_POSITIVE_REGULATION_OF_PEPTIDASE_ACTIVITY	199	-0.481847453638276	-0.0152050792568657	1.24569431159475e-05	0.000405887164131888
cardiac muscle	c5.bp	GO_REGULATION_OF_OLIGODENDROCYTE_DIFFERENTIATION	http://www.gsea-msigdb.org/gsea/msigdb/cards/GO_REGULATION_OF_OLIGODENDROCYTE_DIFFERENTIATION	39	-0.712656874281521	-0.0179816387174842	0.000656457388747942	0.012074841187316
cardiac muscle	c5.bp	GO_INTERACTION_WITH_HOST	http://www.gsea-msigdb.org/gsea/msigdb/cards/GO_INTERACTION_WITH_HOST	204	-0.423564822460383	-0.0153806937743542	5.60952370672801e-05	0.0015120283337819
cardiac muscle	c5.bp	GO_GASTRULATION	http://www.gsea-msigdb.org/gsea/msigdb/cards/GO_GASTRULATION	185	-0.401714652871896	-0.016110547111817	0.000669843593319032	0.0122746155313345
cardiac muscle	c5.bp	GO_NEGATIVE_REGULATION_OF_VASCULATURE_DEVELOPMENT	http://www.gsea-msigdb.org/gsea/msigdb/cards/GO_NEGATIVE_REGULATION_OF_VASCULATURE_DEVELOPMENT	188	-0.601664831661655	-0.0160168895923784	5.35057821801084e-06	0.000192040025744608
cardiac muscle	c5.bp	GO_VIRAL_GENOME_REPLICATION	http://www.gsea-msigdb.org/gsea/msigdb/cards/GO_VIRAL_GENOME_REPLICATION	125	-0.538575372739209	-0.0160312211961744	3.03866337143878e-05	0.00088787058510462
cardiac muscle	c5.bp	GO_POSITIVE_REGULATION_OF_REACTIVE_OXYGEN_SPECIES_METABOLIC_PROCESS	http://www.gsea-msigdb.org/gsea/msigdb/cards/GO_POSITIVE_REGULATION_OF_REACTIVE_OXYGEN_SPECIES_METABOLIC_PROCESS	101	-0.707503913813472	-0.0161218230627552	7.59000649333676e-06	0.000262716649895052
cardiac muscle	c5.bp	GO_RECEPTOR_INTERNALIZATION	http://www.gsea-msigdb.org/gsea/msigdb/cards/GO_RECEPTOR_INTERNALIZATION	112	-0.373074954633925	-0.0173288968708538	0.00281388098454902	0.0384110702991606
cardiac muscle	c5.bp	GO_HOMEOSTASIS_OF_NUMBER_OF_CELLS	http://www.gsea-msigdb.org/gsea/msigdb/cards/GO_HOMEOSTASIS_OF_NUMBER_OF_CELLS	244	-0.483716616294231	-0.0140752494943065	2.98596935327401e-07	1.41769012342111e-05
cardiac muscle	c5.bp	GO_REGULATION_OF_REPRODUCTIVE_PROCESS	http://www.gsea-msigdb.org/gsea/msigdb/cards/GO_REGULATION_OF_REPRODUCTIVE_PROCESS	161	-0.45012607348681	-0.0166654808139342	0.00031737794171102	0.00662222461249446
cardiac muscle	c5.bp	GO_REGULATION_OF_LYMPHOCYTE_MEDIATED_IMMUNITY	http://www.gsea-msigdb.org/gsea/msigdb/cards/GO_REGULATION_OF_LYMPHOCYTE_MEDIATED_IMMUNITY	147	-0.617082018700206	-0.0157896803093204	1.06560427112197e-08	6.68535155884535e-07
cardiac muscle	c5.bp	GO_NOTCH_SIGNALING_PATHWAY	http://www.gsea-msigdb.org/gsea/msigdb/cards/GO_NOTCH_SIGNALING_PATHWAY	193	-0.415725259660911	-0.0156686209410187	0.000135806359527422	0.0032425415258209
cardiac muscle	c5.bp	GO_RESPONSE_TO_RADIATION	http://www.gsea-msigdb.org/gsea/msigdb/cards/GO_RESPONSE_TO_RADIATION	441	-0.223689511701922	-0.015231641311155	0.0015963296131881	0.0246634447484491
cardiac muscle	c5.bp	GO_RECEPTOR_METABOLIC_PROCESS	http://www.gsea-msigdb.org/gsea/msigdb/cards/GO_RECEPTOR_METABOLIC_PROCESS	195	-0.362270757897511	-0.0160494932270839	0.000312678435392929	0.00654524032330262
cardiac muscle	c5.bp	GO_INFLAMMATORY_RESPONSE	http://www.gsea-msigdb.org/gsea/msigdb/cards/GO_INFLAMMATORY_RESPONSE	765	-0.664138354024242	-0.00011808257702098	5.34825116387955e-38	5.84173249598942e-35
cardiac muscle	c5.bp	GO_REGULATION_OF_NIK_NF_KAPPAB_SIGNALING	http://www.gsea-msigdb.org/gsea/msigdb/cards/GO_REGULATION_OF_NIK_NF_KAPPAB_SIGNALING	116	-0.762200361423469	-0.0157458620599827	1.20778812247938e-07	6.23368722922565e-06
cardiac muscle	c5.bp	GO_NEGATIVE_REGULATION_OF_ANOIKIS	http://www.gsea-msigdb.org/gsea/msigdb/cards/GO_NEGATIVE_REGULATION_OF_ANOIKIS	17	-1.36605468812269	-0.018012022529725	0.000378073247505127	0.00763704031926616
cardiac muscle	c5.bp	GO_TUBE_DEVELOPMENT	http://www.gsea-msigdb.org/gsea/msigdb/cards/GO_TUBE_DEVELOPMENT	1122	-0.514190907139903	0.00367346998171056	2.01826184906328e-30	1.21485616638477e-27
cardiac muscle	c5.bp	GO_LOCOMOTION	http://www.gsea-msigdb.org/gsea/msigdb/cards/GO_LOCOMOTION	1984	-0.511396522189002	0.0213586487345836	2.8670417927212e-54	8.57571897704657e-51
cardiac muscle	c5.bp	GO_POSITIVE_REGULATION_OF_EPIDERMIS_DEVELOPMENT	http://www.gsea-msigdb.org/gsea/msigdb/cards/GO_POSITIVE_REGULATION_OF_EPIDERMIS_DEVELOPMENT	39	-0.775191766380358	-0.017852316603221	0.000479470920400058	0.00930996247157305
cardiac muscle	c5.bp	GO_REGULATION_OF_PROTEIN_CONTAINING_COMPLEX_ASSEMBLY	http://www.gsea-msigdb.org/gsea/msigdb/cards/GO_REGULATION_OF_PROTEIN_CONTAINING_COMPLEX_ASSEMBLY	432	-0.236070360588127	-0.0146607148100498	0.00180473220007548	0.0271453286642607
cardiac muscle	c5.bp	GO_REGULATION_OF_REGULATED_SECRETORY_PATHWAY	http://www.gsea-msigdb.org/gsea/msigdb/cards/GO_REGULATION_OF_REGULATED_SECRETORY_PATHWAY	157	-0.326942883821847	-0.0168749228113128	0.00249501118463284	0.0349917084729896
cardiac muscle	c5.bp	GO_CARDIAC_MUSCLE_CELL_CONTRACTION	http://www.gsea-msigdb.org/gsea/msigdb/cards/GO_CARDIAC_MUSCLE_CELL_CONTRACTION	74	1.04088286739501	-0.0224972433114259	3.6347513930493e-08	2.07238388516779e-06
cardiac muscle	c5.bp	GO_REGULATION_OF_B_CELL_APOPTOTIC_PROCESS	http://www.gsea-msigdb.org/gsea/msigdb/cards/GO_REGULATION_OF_B_CELL_APOPTOTIC_PROCESS	19	-0.9414783270556	-0.0181886235850589	2.23545753167011e-05	0.000678573919027992
cardiac muscle	c5.bp	GO_MITOCHONDRIAL_RNA_METABOLIC_PROCESS	http://www.gsea-msigdb.org/gsea/msigdb/cards/GO_MITOCHONDRIAL_RNA_METABOLIC_PROCESS	47	1.12740140210253	-0.0216518077917721	5.12644513621479e-09	3.38669374503373e-07
cardiac muscle	c5.bp	GO_FEMALE_SEX_DIFFERENTIATION	http://www.gsea-msigdb.org/gsea/msigdb/cards/GO_FEMALE_SEX_DIFFERENTIATION	116	-0.469590658057923	-0.0168500946788016	0.000123055817334696	0.00297796915975614
cardiac muscle	c5.bp	GO_POSITIVE_REGULATION_OF_PHAGOCYTOSIS	http://www.gsea-msigdb.org/gsea/msigdb/cards/GO_POSITIVE_REGULATION_OF_PHAGOCYTOSIS	68	-0.49777715805409	-0.0176143878778098	0.00232129120572296	0.0330803138152518
cardiac muscle	c5.bp	GO_NIK_NF_KAPPAB_SIGNALING	http://www.gsea-msigdb.org/gsea/msigdb/cards/GO_NIK_NF_KAPPAB_SIGNALING	183	-0.357636498245881	-0.0165617072498977	0.00195549596212051	0.0288968113505599
cardiac muscle	c5.bp	GO_MAMMARY_GLAND_DEVELOPMENT	http://www.gsea-msigdb.org/gsea/msigdb/cards/GO_MAMMARY_GLAND_DEVELOPMENT	142	-0.395171737316098	-0.0167209517386629	0.000560564782882201	0.0106090964029095
cardiac muscle	c5.bp	GO_NEGATIVE_REGULATION_OF_SECRETION	http://www.gsea-msigdb.org/gsea/msigdb/cards/GO_NEGATIVE_REGULATION_OF_SECRETION	243	-0.496564361196928	-0.014750815337512	2.89571015593525e-06	0.000111117304876542
cardiac muscle	c5.bp	GO_REGULATION_OF_CD4_POSITIVE_ALPHA_BETA_T_CELL_ACTIVATION	http://www.gsea-msigdb.org/gsea/msigdb/cards/GO_REGULATION_OF_CD4_POSITIVE_ALPHA_BETA_T_CELL_ACTIVATION	61	-0.939428094037975	-0.0168773564834755	8.73542898557992e-08	4.63277971929184e-06
cardiac muscle	c5.bp	GO_POSITIVE_REGULATION_OF_CHEMOKINE_PRODUCTION	http://www.gsea-msigdb.org/gsea/msigdb/cards/GO_POSITIVE_REGULATION_OF_CHEMOKINE_PRODUCTION	58	-0.777874394569642	-0.0171757751719752	4.40724185147433e-06	0.000162102457383853
cardiac muscle	c5.bp	GO_OXIDATION_REDUCTION_PROCESS	http://www.gsea-msigdb.org/gsea/msigdb/cards/GO_OXIDATION_REDUCTION_PROCESS	1005	0.583966678370942	-0.0458413674931841	8.36201413292923e-29	4.47872241261882e-26
cardiac muscle	c5.bp	GO_VIRAL_LIFE_CYCLE	http://www.gsea-msigdb.org/gsea/msigdb/cards/GO_VIRAL_LIFE_CYCLE	328	-0.431412190677889	-0.0129502049548512	4.90569472261191e-08	2.72977902332312e-06
cardiac muscle	c5.bp	GO_CELL_MORPHOGENESIS_INVOLVED_IN_DIFFERENTIATION	http://www.gsea-msigdb.org/gsea/msigdb/cards/GO_CELL_MORPHOGENESIS_INVOLVED_IN_DIFFERENTIATION	748	-0.372267500250163	-0.00748390021122444	8.59028971932867e-12	8.66264776136285e-10
cardiac muscle	c5.bp	GO_COENZYME_BIOSYNTHETIC_PROCESS	http://www.gsea-msigdb.org/gsea/msigdb/cards/GO_COENZYME_BIOSYNTHETIC_PROCESS	146	0.727170976824105	-0.0240502685257444	1.61975741508936e-07	8.11648751730242e-06
cardiac muscle	c5.bp	GO_NEGATIVE_REGULATION_OF_INFLAMMATORY_RESPONSE	http://www.gsea-msigdb.org/gsea/msigdb/cards/GO_NEGATIVE_REGULATION_OF_INFLAMMATORY_RESPONSE	178	-0.643571424926364	-0.0154615396767948	4.13005246780469e-07	1.90958697027457e-05
cardiac muscle	c5.bp	GO_INFLAMMATORY_RESPONSE_TO_ANTIGENIC_STIMULUS	http://www.gsea-msigdb.org/gsea/msigdb/cards/GO_INFLAMMATORY_RESPONSE_TO_ANTIGENIC_STIMULUS	54	-0.689196004444814	-0.017752413031868	3.8414994193868e-05	0.00108969898324316
cardiac muscle	c5.bp	GO_CRANIAL_SKELETAL_SYSTEM_DEVELOPMENT	http://www.gsea-msigdb.org/gsea/msigdb/cards/GO_CRANIAL_SKELETAL_SYSTEM_DEVELOPMENT	66	-0.70285323469526	-0.0172216614549522	0.000455343943450868	0.00892347453497546
cardiac muscle	c5.bp	GO_POSITIVE_REGULATION_OF_CELL_DEATH	http://www.gsea-msigdb.org/gsea/msigdb/cards/GO_POSITIVE_REGULATION_OF_CELL_DEATH	737	-0.376416593660413	-0.00761004712981412	1.21024168532404e-11	1.19139255406299e-09
cardiac muscle	c5.bp	GO_DEFENSE_RESPONSE_TO_GRAM_NEGATIVE_BACTERIUM	http://www.gsea-msigdb.org/gsea/msigdb/cards/GO_DEFENSE_RESPONSE_TO_GRAM_NEGATIVE_BACTERIUM	88	-0.770561088791514	-0.0175635223037097	6.17014297457538e-06	0.000218744825733607
cardiac muscle	c5.bp	GO_REGULATION_OF_T_CELL_DIFFERENTIATION	http://www.gsea-msigdb.org/gsea/msigdb/cards/GO_REGULATION_OF_T_CELL_DIFFERENTIATION	140	-0.85676745031122	-0.014294014798417	2.6580016787166e-13	3.32761956460268e-11
cardiac muscle	c5.bp	GO_ADAPTIVE_IMMUNE_RESPONSE	http://www.gsea-msigdb.org/gsea/msigdb/cards/GO_ADAPTIVE_IMMUNE_RESPONSE	663	-0.584162163782957	-0.00763876872551788	1.98681343865677e-30	1.19964042235219e-27
cardiac muscle	c5.bp	GO_METHIONINE_METABOLIC_PROCESS	http://www.gsea-msigdb.org/gsea/msigdb/cards/GO_METHIONINE_METABOLIC_PROCESS	16	1.13342064985711	-0.0198518561772712	0.00186695370493136	0.027883255670628
cardiac muscle	c5.bp	GO_REGULATION_OF_ACTION_POTENTIAL	http://www.gsea-msigdb.org/gsea/msigdb/cards/GO_REGULATION_OF_ACTION_POTENTIAL	55	0.729500859730333	-0.0206220380982216	0.00279273771853371	0.038194656597369
cardiac muscle	c5.bp	GO_POSITIVE_REGULATION_OF_TISSUE_REMODELING	http://www.gsea-msigdb.org/gsea/msigdb/cards/GO_POSITIVE_REGULATION_OF_TISSUE_REMODELING	45	-0.852580044769491	-0.0180623698774118	0.000822569251714752	0.0144717404936557
cardiac muscle	c5.bp	GO_TOLL_LIKE_RECEPTOR_4_SIGNALING_PATHWAY	http://www.gsea-msigdb.org/gsea/msigdb/cards/GO_TOLL_LIKE_RECEPTOR_4_SIGNALING_PATHWAY	40	-0.754477538000129	-0.0178838528511233	0.000945963191449148	0.0161913854682903
cardiac muscle	c5.bp	GO_POSITIVE_REGULATION_OF_MYELOID_CELL_DIFFERENTIATION	http://www.gsea-msigdb.org/gsea/msigdb/cards/GO_POSITIVE_REGULATION_OF_MYELOID_CELL_DIFFERENTIATION	93	-0.609093548481741	-0.0168545151259869	6.73517591031875e-05	0.00176813373101244
cardiac muscle	c5.bp	GO_DNA_BIOSYNTHETIC_PROCESS	http://www.gsea-msigdb.org/gsea/msigdb/cards/GO_DNA_BIOSYNTHETIC_PROCESS	190	-0.350189149594241	-0.0160377785155363	0.000101344517523874	0.00252451075913667
cardiac muscle	c5.bp	GO_SUBSTRATE_ADHESION_DEPENDENT_CELL_SPREADING	http://www.gsea-msigdb.org/gsea/msigdb/cards/GO_SUBSTRATE_ADHESION_DEPENDENT_CELL_SPREADING	97	-0.757180794725437	-0.0155487062732122	2.07815074760993e-07	1.01825196812831e-05
cardiac muscle	c5.bp	GO_NEGATIVE_REGULATION_OF_CELL_DEATH	http://www.gsea-msigdb.org/gsea/msigdb/cards/GO_NEGATIVE_REGULATION_OF_CELL_DEATH	1030	-0.364575341803284	-0.00448923838691314	2.28039204610436e-13	2.86225269962424e-11
cardiac muscle	c5.bp	GO_METANEPHRIC_NEPHRON_DEVELOPMENT	http://www.gsea-msigdb.org/gsea/msigdb/cards/GO_METANEPHRIC_NEPHRON_DEVELOPMENT	41	-0.822095743447854	-0.0177414052179287	0.000125980804605592	0.00303665905710855
cardiac muscle	c5.bp	GO_NEUROGENESIS	http://www.gsea-msigdb.org/gsea/msigdb/cards/GO_NEUROGENESIS	1625	-0.295751700755608	0.000242667423787634	1.31540621452882e-15	2.0928521919276e-13
cardiac muscle	c5.bp	GO_POSITIVE_REGULATION_OF_T_HELPER_CELL_DIFFERENTIATION	http://www.gsea-msigdb.org/gsea/msigdb/cards/GO_POSITIVE_REGULATION_OF_T_HELPER_CELL_DIFFERENTIATION	22	-1.13796698766091	-0.0181249616543163	0.000668820843380404	0.012262808718728
cardiac muscle	c5.bp	GO_INTRINSIC_APOPTOTIC_SIGNALING_PATHWAY	http://www.gsea-msigdb.org/gsea/msigdb/cards/GO_INTRINSIC_APOPTOTIC_SIGNALING_PATHWAY	289	-0.294557281572237	-0.0153618312979759	0.00260870892562108	0.0362075688288801
cardiac muscle	c5.bp	GO_NADH_METABOLIC_PROCESS	http://www.gsea-msigdb.org/gsea/msigdb/cards/GO_NADH_METABOLIC_PROCESS	41	1.13141487970925	-0.0210946239920328	0.000151705309551048	0.00355706139702762
cardiac muscle	c5.bp	GO_NATURAL_KILLER_CELL_MEDIATED_IMMUNITY	http://www.gsea-msigdb.org/gsea/msigdb/cards/GO_NATURAL_KILLER_CELL_MEDIATED_IMMUNITY	64	-0.898714618324681	-0.0171447217122661	5.91646017682469e-08	3.23481961028955e-06
cardiac muscle	c5.bp	GO_GROWTH	http://www.gsea-msigdb.org/gsea/msigdb/cards/GO_GROWTH	990	-0.27117421943819	-0.00821062557592615	9.64024933797214e-09	6.0755132489008e-07
cardiac muscle	c5.bp	GO_EMBRYONIC_MORPHOGENESIS	http://www.gsea-msigdb.org/gsea/msigdb/cards/GO_EMBRYONIC_MORPHOGENESIS	592	-0.397763245512574	-0.00999046322905853	4.44693291652063e-10	3.50036633749638e-08
cardiac muscle	c5.bp	GO_NEGATIVE_REGULATION_OF_LYMPHOCYTE_APOPTOTIC_PROCESS	http://www.gsea-msigdb.org/gsea/msigdb/cards/GO_NEGATIVE_REGULATION_OF_LYMPHOCYTE_APOPTOTIC_PROCESS	31	-0.84207105229004	-0.0179528633609778	5.2884442764296e-05	0.00143543276560177
cardiac muscle	c5.bp	GO_REGULATION_OF_T_CELL_CYTOKINE_PRODUCTION	http://www.gsea-msigdb.org/gsea/msigdb/cards/GO_REGULATION_OF_T_CELL_CYTOKINE_PRODUCTION	31	-0.578362243269933	-0.0182895073946854	0.00332640592572334	0.0437513966785845
cardiac muscle	c5.bp	GO_POSITIVE_REGULATION_OF_CARTILAGE_DEVELOPMENT	http://www.gsea-msigdb.org/gsea/msigdb/cards/GO_POSITIVE_REGULATION_OF_CARTILAGE_DEVELOPMENT	33	-1.00414493195323	-0.0175522009268762	0.00049957696935978	0.00963780042575965
cardiac muscle	c5.bp	GO_NEGATIVE_REGULATION_OF_CATALYTIC_ACTIVITY	http://www.gsea-msigdb.org/gsea/msigdb/cards/GO_NEGATIVE_REGULATION_OF_CATALYTIC_ACTIVITY	823	-0.343295299341745	-0.00859813733741135	1.20319752326003e-09	8.81271609641371e-08
cardiac muscle	c5.bp	GO_CARDIAC_MUSCLE_TISSUE_DEVELOPMENT	http://www.gsea-msigdb.org/gsea/msigdb/cards/GO_CARDIAC_MUSCLE_TISSUE_DEVELOPMENT	231	0.324302357990064	-0.0223351526265599	0.00233621436749073	0.033258852030828
cardiac muscle	c5.bp	GO_LEUKOCYTE_APOPTOTIC_PROCESS	http://www.gsea-msigdb.org/gsea/msigdb/cards/GO_LEUKOCYTE_APOPTOTIC_PROCESS	107	-0.716295520412296	-0.015809080395775	8.98237119529987e-08	4.75337108675825e-06
cardiac muscle	c5.bp	GO_REGULATION_OF_NOTCH_SIGNALING_PATHWAY	http://www.gsea-msigdb.org/gsea/msigdb/cards/GO_REGULATION_OF_NOTCH_SIGNALING_PATHWAY	107	-0.529562875396567	-0.0166392879031134	8.0064620786132e-05	0.0020560670759111
cardiac muscle	c5.bp	GO_INTERFERON_GAMMA_MEDIATED_SIGNALING_PATHWAY	http://www.gsea-msigdb.org/gsea/msigdb/cards/GO_INTERFERON_GAMMA_MEDIATED_SIGNALING_PATHWAY	88	-0.83424337574386	-0.0157928590249135	4.28187106544011e-09	2.86278713902039e-07
cardiac muscle	c5.bp	GO_POSITIVE_REGULATION_OF_CYTOKINE_SECRETION	http://www.gsea-msigdb.org/gsea/msigdb/cards/GO_POSITIVE_REGULATION_OF_CYTOKINE_SECRETION	141	-0.67100429063198	-0.0155322332780046	1.39644194531253e-08	8.56742911882117e-07
cardiac muscle	c5.bp	GO_NEGATIVE_REGULATION_OF_MAST_CELL_ACTIVATION	http://www.gsea-msigdb.org/gsea/msigdb/cards/GO_NEGATIVE_REGULATION_OF_MAST_CELL_ACTIVATION	12	-1.07859832528065	-0.0184837282136962	0.000341377802451933	0.00702870251656408
cardiac muscle	c5.bp	GO_RESPONSE_TO_LIPID	http://www.gsea-msigdb.org/gsea/msigdb/cards/GO_RESPONSE_TO_LIPID	930	-0.416377039250709	-0.00391523103535136	1.12939302919126e-16	2.05024379372065e-14
cardiac muscle	c5.bp	GO_POSITIVE_REGULATION_OF_GLYCOPROTEIN_METABOLIC_PROCESS	http://www.gsea-msigdb.org/gsea/msigdb/cards/GO_POSITIVE_REGULATION_OF_GLYCOPROTEIN_METABOLIC_PROCESS	25	-0.690312632388663	-0.0182455878688089	0.00318431900609929	0.0423250331435222
cardiac muscle	c5.bp	GO_FATTY_ACID_METABOLIC_PROCESS	http://www.gsea-msigdb.org/gsea/msigdb/cards/GO_FATTY_ACID_METABOLIC_PROCESS	380	0.515789515844177	-0.0272586050562302	1.72044773681763e-09	1.23567170588486e-07
cardiac muscle	c5.bp	GO_ACTIVATION_OF_IMMUNE_RESPONSE	http://www.gsea-msigdb.org/gsea/msigdb/cards/GO_ACTIVATION_OF_IMMUNE_RESPONSE	720	-0.399789007352192	-0.0078961276398188	4.53918292503936e-15	6.84659504280723e-13
cardiac muscle	c5.bp	GO_POSITIVE_REGULATION_OF_PROTEIN_METABOLIC_PROCESS	http://www.gsea-msigdb.org/gsea/msigdb/cards/GO_POSITIVE_REGULATION_OF_PROTEIN_METABOLIC_PROCESS	1724	-0.283497554526764	0.00124223399837569	4.70965313026748e-15	7.09271572578718e-13
cardiac muscle	c5.bp	GO_NEGATIVE_REGULATION_OF_CYTOKINE_SECRETION	http://www.gsea-msigdb.org/gsea/msigdb/cards/GO_NEGATIVE_REGULATION_OF_CYTOKINE_SECRETION	83	-0.900337114577038	-0.0167505179428037	5.07050812521517e-06	0.000183307636990858
cardiac muscle	c5.bp	GO_VITAMIN_TRANSPORT	http://www.gsea-msigdb.org/gsea/msigdb/cards/GO_VITAMIN_TRANSPORT	40	-0.67964172857068	-0.0181602165507801	0.00136330216527153	0.0217528650127823
cardiac muscle	c5.bp	GO_REGULATION_OF_CYSTEINE_TYPE_ENDOPEPTIDASE_ACTIVITY_INVOLVED_IN_APOPTOTIC_SIGNALING_PATHWAY	http://www.gsea-msigdb.org/gsea/msigdb/cards/GO_REGULATION_OF_CYSTEINE_TYPE_ENDOPEPTIDASE_ACTIVITY_INVOLVED_IN_APOPTOTIC_SIGNALING_PATHWAY	17	-1.10873141429598	-0.0181479173972538	0.00343882038987919	0.0449147855259209
cardiac muscle	c5.bp	GO_NATURAL_KILLER_CELL_ACTIVATION	http://www.gsea-msigdb.org/gsea/msigdb/cards/GO_NATURAL_KILLER_CELL_ACTIVATION	84	-0.959286484906169	-0.0167851592114564	8.2154441857584e-08	4.38211116700107e-06
cardiac muscle	c5.bp	GO_EPIDERMIS_DEVELOPMENT	http://www.gsea-msigdb.org/gsea/msigdb/cards/GO_EPIDERMIS_DEVELOPMENT	464	-0.396122178056461	-0.0146450073385626	2.20790283128667e-06	8.67210707212284e-05
cardiac muscle	c5.bp	GO_ACTIN_MEDIATED_CELL_CONTRACTION	http://www.gsea-msigdb.org/gsea/msigdb/cards/GO_ACTIN_MEDIATED_CELL_CONTRACTION	121	0.820309036326577	-0.0234721809887033	2.50552527390097e-08	1.46550615479219e-06
cardiac muscle	c5.bp	GO_DETECTION_OF_BIOTIC_STIMULUS	http://www.gsea-msigdb.org/gsea/msigdb/cards/GO_DETECTION_OF_BIOTIC_STIMULUS	31	-0.839873162697234	-0.0179960225041804	2.29829242361993e-05	0.000695475807268296
cardiac muscle	c5.bp	GO_POSITIVE_REGULATION_OF_LYMPHOCYTE_DIFFERENTIATION	http://www.gsea-msigdb.org/gsea/msigdb/cards/GO_POSITIVE_REGULATION_OF_LYMPHOCYTE_DIFFERENTIATION	95	-0.978595463325611	-0.0152243478740968	4.26077006889057e-13	5.16778515205228e-11
cardiac muscle	c5.bp	GO_SARCOPLASMIC_RETICULUM_CALCIUM_ION_TRANSPORT	http://www.gsea-msigdb.org/gsea/msigdb/cards/GO_SARCOPLASMIC_RETICULUM_CALCIUM_ION_TRANSPORT	43	1.24301138212385	-0.0212353600819883	2.1684154711019e-05	0.000661113391176912
cardiac muscle	c5.bp	GO_REGULATION_OF_PROTEIN_LOCALIZATION	http://www.gsea-msigdb.org/gsea/msigdb/cards/GO_REGULATION_OF_PROTEIN_LOCALIZATION	1037	-0.303054327201878	-0.00596503193080809	1.63370768772325e-10	1.37087606162238e-08
cardiac muscle	c5.bp	GO_BLOOD_VESSEL_REMODELING	http://www.gsea-msigdb.org/gsea/msigdb/cards/GO_BLOOD_VESSEL_REMODELING	44	-0.702463216534439	-0.0178285491135608	0.000836051233716395	0.0146691115480621
cardiac muscle	c5.bp	GO_GLIAL_CELL_MIGRATION	http://www.gsea-msigdb.org/gsea/msigdb/cards/GO_GLIAL_CELL_MIGRATION	52	-0.618765164657303	-0.0176476442649207	0.00249500119396695	0.0349917084729896
cardiac muscle	c5.bp	GO_POSITIVE_REGULATION_OF_RESPONSE_TO_WOUNDING	http://www.gsea-msigdb.org/gsea/msigdb/cards/GO_POSITIVE_REGULATION_OF_RESPONSE_TO_WOUNDING	78	-0.670998244133042	-0.0171439349531773	6.92362895498927e-05	0.00181076087697718
cardiac muscle	c5.bp	GO_NEGATIVE_REGULATION_OF_RESPONSE_TO_CYTOKINE_STIMULUS	http://www.gsea-msigdb.org/gsea/msigdb/cards/GO_NEGATIVE_REGULATION_OF_RESPONSE_TO_CYTOKINE_STIMULUS	80	-0.663669708790189	-0.0172919834386109	4.80415106428402e-05	0.00131945510174086
cardiac muscle	c5.bp	GO_DRUG_METABOLIC_PROCESS	http://www.gsea-msigdb.org/gsea/msigdb/cards/GO_DRUG_METABOLIC_PROCESS	600	0.188300418239059	-0.0240432577156201	0.00276212259904043	0.0378371679134669
cardiac muscle	c5.bp	GO_FAT_CELL_DIFFERENTIATION	http://www.gsea-msigdb.org/gsea/msigdb/cards/GO_FAT_CELL_DIFFERENTIATION	221	-0.343278952261464	-0.0158728794802253	0.000413197652948098	0.00822267558615977
cardiac muscle	c5.bp	GO_REGULATION_OF_NEURON_PROJECTION_REGENERATION	http://www.gsea-msigdb.org/gsea/msigdb/cards/GO_REGULATION_OF_NEURON_PROJECTION_REGENERATION	32	-0.814118469708537	-0.0179885469249352	0.00257125092902518	0.0358052492927082
cardiac muscle	c5.bp	GO_LEUKOCYTE_ADHESION_TO_VASCULAR_ENDOTHELIAL_CELL	http://www.gsea-msigdb.org/gsea/msigdb/cards/GO_LEUKOCYTE_ADHESION_TO_VASCULAR_ENDOTHELIAL_CELL	45	-0.984821720360439	-0.0174381482642771	7.04672941220416e-07	3.09336942704534e-05
cardiac muscle	c5.bp	GO_POSITIVE_REGULATION_OF_SMOOTH_MUSCLE_CELL_MIGRATION	http://www.gsea-msigdb.org/gsea/msigdb/cards/GO_POSITIVE_REGULATION_OF_SMOOTH_MUSCLE_CELL_MIGRATION	48	-0.922559454354852	-0.0173612259590021	9.66958447178755e-05	0.00242705821242296
cardiac muscle	c5.bp	GO_VENTRICULAR_CARDIAC_MUSCLE_CELL_ACTION_POTENTIAL	http://www.gsea-msigdb.org/gsea/msigdb/cards/GO_VENTRICULAR_CARDIAC_MUSCLE_CELL_ACTION_POTENTIAL	38	1.10882238715484	-0.0208315792833343	0.00018720431354091	0.00424603493419015
cardiac muscle	c5.bp	GO_EPITHELIAL_CELL_APOPTOTIC_PROCESS	http://www.gsea-msigdb.org/gsea/msigdb/cards/GO_EPITHELIAL_CELL_APOPTOTIC_PROCESS	111	-0.600511938780504	-0.0165696425367458	1.66501872255145e-05	0.000523987698467695
cardiac muscle	c5.bp	GO_TRANSFORMING_GROWTH_FACTOR_BETA_RECEPTOR_SIGNALING_PATHWAY	http://www.gsea-msigdb.org/gsea/msigdb/cards/GO_TRANSFORMING_GROWTH_FACTOR_BETA_RECEPTOR_SIGNALING_PATHWAY	192	-0.378570746387251	-0.0160884973565212	0.000376813624353003	0.00761629253107318
cardiac muscle	c5.bp	GO_NEGATIVE_REGULATION_OF_CELL_PROJECTION_ORGANIZATION	http://www.gsea-msigdb.org/gsea/msigdb/cards/GO_NEGATIVE_REGULATION_OF_CELL_PROJECTION_ORGANIZATION	184	-0.410004323302817	-0.0159700107073549	0.00017412399613559	0.0039922032812106
cardiac muscle	c5.bp	GO_TISSUE_REMODELING	http://www.gsea-msigdb.org/gsea/msigdb/cards/GO_TISSUE_REMODELING	180	-0.810088523665565	-0.0134958193559022	1.45801527076281e-12	1.64141957731783e-10
cardiac muscle	c5.bp	GO_T_CELL_MIGRATION	http://www.gsea-msigdb.org/gsea/msigdb/cards/GO_T_CELL_MIGRATION	67	-0.768388587868099	-0.016977010674591	6.24893857615059e-06	0.000221099842352958
cardiac muscle	c5.bp	GO_OSSIFICATION	http://www.gsea-msigdb.org/gsea/msigdb/cards/GO_OSSIFICATION	396	-0.661435490004231	-0.00824138658778258	2.12999364256905e-16	3.72077164387102e-14
cardiac muscle	c5.bp	GO_MULTI_MULTICELLULAR_ORGANISM_PROCESS	http://www.gsea-msigdb.org/gsea/msigdb/cards/GO_MULTI_MULTICELLULAR_ORGANISM_PROCESS	231	-0.541226218587424	-0.0144052212972553	1.93144249357133e-07	9.52609780238741e-06
cardiac muscle	c5.bp	GO_REGULATION_OF_ENDOCYTOSIS	http://www.gsea-msigdb.org/gsea/msigdb/cards/GO_REGULATION_OF_ENDOCYTOSIS	210	-0.354028853712446	-0.015903019884606	0.000782319623949629	0.0139124982137868
cardiac muscle	c5.bp	GO_REGULATION_OF_EPIDERMAL_CELL_DIFFERENTIATION	http://www.gsea-msigdb.org/gsea/msigdb/cards/GO_REGULATION_OF_EPIDERMAL_CELL_DIFFERENTIATION	61	-0.737297365873385	-0.0173088985928068	8.9219220808665e-05	0.00226217498519873
cardiac muscle	c5.bp	GO_MYELOID_LEUKOCYTE_MEDIATED_IMMUNITY	http://www.gsea-msigdb.org/gsea/msigdb/cards/GO_MYELOID_LEUKOCYTE_MEDIATED_IMMUNITY	549	-0.52058683902982	-0.0065515813333256	6.10337660016286e-17	1.13772089368175e-14
cardiac muscle	c5.bp	GO_ACTION_POTENTIAL	http://www.gsea-msigdb.org/gsea/msigdb/cards/GO_ACTION_POTENTIAL	133	0.610591425247386	-0.0222620226283297	2.92587392841746e-05	0.000858009219696284
cardiac muscle	c5.bp	GO_REGULATION_OF_B_CELL_ACTIVATION	http://www.gsea-msigdb.org/gsea/msigdb/cards/GO_REGULATION_OF_B_CELL_ACTIVATION	185	-0.445801880870461	-0.0159259515397585	6.33466574851881e-08	3.43929364280933e-06
cardiac muscle	c5.bp	GO_POSITIVE_REGULATION_OF_INTRACELLULAR_SIGNAL_TRANSDUCTION	http://www.gsea-msigdb.org/gsea/msigdb/cards/GO_POSITIVE_REGULATION_OF_INTRACELLULAR_SIGNAL_TRANSDUCTION	1026	-0.473346450146045	0.00112171568741051	2.58412591284452e-24	9.11825946422654e-22
cardiac muscle	c5.bp	GO_NEGATIVE_REGULATION_OF_GROWTH	http://www.gsea-msigdb.org/gsea/msigdb/cards/GO_NEGATIVE_REGULATION_OF_GROWTH	247	-0.37643612134339	-0.0152129682077948	3.10277582221756e-05	0.000903886854148677
cardiac muscle	c5.bp	GO_RESPONSE_TO_BMP	http://www.gsea-msigdb.org/gsea/msigdb/cards/GO_RESPONSE_TO_BMP	171	-0.557082524492423	-0.0151770424171894	2.74134161960925e-07	1.31147294057803e-05
cardiac muscle	c5.bp	GO_SMALL_MOLECULE_CATABOLIC_PROCESS	http://www.gsea-msigdb.org/gsea/msigdb/cards/GO_SMALL_MOLECULE_CATABOLIC_PROCESS	440	0.62141736307857	-0.0310984550924944	1.38280375061088e-14	1.98267135994667e-12
cardiac muscle	c5.bp	GO_RESPONSE_TO_ACETYLCHOLINE	http://www.gsea-msigdb.org/gsea/msigdb/cards/GO_RESPONSE_TO_ACETYLCHOLINE	30	-0.932429107712951	-0.0181068685651754	0.00224779801413652	0.0322528325535409
cardiac muscle	c5.bp	GO_HEAD_DEVELOPMENT	http://www.gsea-msigdb.org/gsea/msigdb/cards/GO_HEAD_DEVELOPMENT	774	-0.341549047799953	-0.00888987031793891	1.96877155418323e-09	1.39903669828407e-07
cardiac muscle	c5.bp	GO_POSITIVE_REGULATION_OF_TRANSFORMING_GROWTH_FACTOR_BETA_PRODUCTION	http://www.gsea-msigdb.org/gsea/msigdb/cards/GO_POSITIVE_REGULATION_OF_TRANSFORMING_GROWTH_FACTOR_BETA_PRODUCTION	20	-1.11068411160089	-0.0181463841412849	0.00128840131374499	0.0207966904959366
cardiac muscle	c5.bp	GO_RESPONSE_TO_VITAMIN_D	http://www.gsea-msigdb.org/gsea/msigdb/cards/GO_RESPONSE_TO_VITAMIN_D	36	-0.884467241954469	-0.0178136377440634	0.000799711005120241	0.0141631456057112
cardiac muscle	c5.bp	GO_TRANSLATIONAL_ELONGATION	http://www.gsea-msigdb.org/gsea/msigdb/cards/GO_TRANSLATIONAL_ELONGATION	135	1.2192050662853	-0.0271319886104897	1.41547325266039e-21	3.89804492457853e-19
cardiac muscle	c5.bp	GO_REGULATION_OF_CELL_SUBSTRATE_ADHESION	http://www.gsea-msigdb.org/gsea/msigdb/cards/GO_REGULATION_OF_CELL_SUBSTRATE_ADHESION	209	-0.62332019667976	-0.0135013557941264	6.29643922076183e-09	4.10798288274294e-07
cardiac muscle	c5.bp	GO_CYTOKINE_SECRETION	http://www.gsea-msigdb.org/gsea/msigdb/cards/GO_CYTOKINE_SECRETION	252	-0.745753274387141	-0.0123503295561637	3.79042685823349e-15	5.77546983922561e-13
cardiac muscle	c5.bp	GO_LYMPHOCYTE_CHEMOTAXIS	http://www.gsea-msigdb.org/gsea/msigdb/cards/GO_LYMPHOCYTE_CHEMOTAXIS	63	-0.678861339906265	-0.0175767809954642	1.62746365702648e-05	0.000513302855076464
cardiac muscle	c5.bp	GO_MESODERMAL_CELL_DIFFERENTIATION	http://www.gsea-msigdb.org/gsea/msigdb/cards/GO_MESODERMAL_CELL_DIFFERENTIATION	34	-0.808084058992029	-0.0179574558499358	0.000321399332527193	0.00669607199177743
cardiac muscle	c5.bp	GO_ACTIN_FILAMENT_POLYMERIZATION	http://www.gsea-msigdb.org/gsea/msigdb/cards/GO_ACTIN_FILAMENT_POLYMERIZATION	177	-0.587967975131643	-0.0143625222234455	4.58757520087871e-07	2.1011418630286e-05
cardiac muscle	c5.bp	GO_MACROPHAGE_CHEMOTAXIS	http://www.gsea-msigdb.org/gsea/msigdb/cards/GO_MACROPHAGE_CHEMOTAXIS	38	-0.673431687064901	-0.0178784608696977	0.00101359477281712	0.0171243613234442
cardiac muscle	c5.bp	GO_POSITIVE_REGULATION_OF_INTERLEUKIN_4_PRODUCTION	http://www.gsea-msigdb.org/gsea/msigdb/cards/GO_POSITIVE_REGULATION_OF_INTERLEUKIN_4_PRODUCTION	23	-0.81515504010386	-0.0181828764770467	0.000529320204575496	0.0101112744600497
cardiac muscle	c5.bp	GO_DEFENSE_RESPONSE_TO_GRAM_POSITIVE_BACTERIUM	http://www.gsea-msigdb.org/gsea/msigdb/cards/GO_DEFENSE_RESPONSE_TO_GRAM_POSITIVE_BACTERIUM	101	-0.595411035475162	-0.0175300349829344	2.09949540951004e-05	0.000642417839941109
cardiac muscle	c5.bp	GO_ALPHA_BETA_T_CELL_ACTIVATION	http://www.gsea-msigdb.org/gsea/msigdb/cards/GO_ALPHA_BETA_T_CELL_ACTIVATION	137	-0.857141914420186	-0.0144165793773758	1.76088865472295e-12	1.95410397149461e-10
cardiac muscle	c5.bp	GO_DEVELOPMENTAL_PIGMENTATION	http://www.gsea-msigdb.org/gsea/msigdb/cards/GO_DEVELOPMENTAL_PIGMENTATION	47	-0.579374974297269	-0.0178194934416606	0.00283241996639292	0.0386253734529702
cardiac muscle	c5.bp	GO_REGULATION_OF_ACTIN_FILAMENT_BUNDLE_ASSEMBLY	http://www.gsea-msigdb.org/gsea/msigdb/cards/GO_REGULATION_OF_ACTIN_FILAMENT_BUNDLE_ASSEMBLY	97	-0.583076959653303	-0.0165589284896866	0.000338727028461413	0.00698744443305907
cardiac muscle	c5.bp	GO_LIPOPOLYSACCHARIDE_MEDIATED_SIGNALING_PATHWAY	http://www.gsea-msigdb.org/gsea/msigdb/cards/GO_LIPOPOLYSACCHARIDE_MEDIATED_SIGNALING_PATHWAY	59	-0.885570196566641	-0.0167455553104496	5.28094720436106e-08	2.91854144190078e-06
cardiac muscle	c5.bp	GO_REGULATION_OF_CELL_CELL_ADHESION	http://www.gsea-msigdb.org/gsea/msigdb/cards/GO_REGULATION_OF_CELL_CELL_ADHESION	411	-0.678576337400482	-0.00815479360466618	1.78076695720574e-21	4.8695335427253e-19
cardiac muscle	c5.bp	GO_BRANCHING_INVOLVED_IN_LABYRINTHINE_LAYER_MORPHOGENESIS	http://www.gsea-msigdb.org/gsea/msigdb/cards/GO_BRANCHING_INVOLVED_IN_LABYRINTHINE_LAYER_MORPHOGENESIS	12	-0.686110260066053	-0.0186762847879074	0.000789500792164366	0.0140159735588574
cardiac muscle	c5.bp	GO_REGULATION_OF_T_CELL_MEDIATED_IMMUNITY	http://www.gsea-msigdb.org/gsea/msigdb/cards/GO_REGULATION_OF_T_CELL_MEDIATED_IMMUNITY	71	-0.61875762808683	-0.0173520867512275	2.06234699852017e-05	0.00063244440511086
cardiac muscle	c5.bp	GO_CELLULAR_RESPONSE_TO_ANTIBIOTIC	http://www.gsea-msigdb.org/gsea/msigdb/cards/GO_CELLULAR_RESPONSE_TO_ANTIBIOTIC	144	-0.523747524518063	-0.0158906342445145	9.18853886349917e-05	0.00231858855288379
cardiac muscle	c5.bp	GO_CELLULAR_RESPONSE_TO_FATTY_ACID	http://www.gsea-msigdb.org/gsea/msigdb/cards/GO_CELLULAR_RESPONSE_TO_FATTY_ACID	57	-0.613539778701252	-0.0175715870171164	0.00350707741011601	0.0455910683594808
cardiac muscle	c5.bp	GO_CELL_SURFACE_RECEPTOR_SIGNALING_PATHWAY_INVOLVED_IN_CELL_CELL_SIGNALING	http://www.gsea-msigdb.org/gsea/msigdb/cards/GO_CELL_SURFACE_RECEPTOR_SIGNALING_PATHWAY_INVOLVED_IN_CELL_CELL_SIGNALING	622	-0.204976703098075	-0.0139835978532512	0.000826666702597355	0.0145284387704898
cardiac muscle	c5.bp	GO_POSITIVE_REGULATION_OF_RESPONSE_TO_CYTOKINE_STIMULUS	http://www.gsea-msigdb.org/gsea/msigdb/cards/GO_POSITIVE_REGULATION_OF_RESPONSE_TO_CYTOKINE_STIMULUS	57	-0.736211684645197	-0.0170993846532148	2.9323329738505e-05	0.000859514406916796
cardiac muscle	c5.bp	GO_PROTEOGLYCAN_BIOSYNTHETIC_PROCESS	http://www.gsea-msigdb.org/gsea/msigdb/cards/GO_PROTEOGLYCAN_BIOSYNTHETIC_PROCESS	63	-0.875525816302842	-0.016729505941896	1.53661072499047e-06	6.27766345021112e-05
cardiac muscle	c5.bp	GO_POSITIVE_REGULATION_OF_PROTEIN_CONTAINING_COMPLEX_ASSEMBLY	http://www.gsea-msigdb.org/gsea/msigdb/cards/GO_POSITIVE_REGULATION_OF_PROTEIN_CONTAINING_COMPLEX_ASSEMBLY	243	-0.344862959352593	-0.0153355114380412	0.000344734709704938	0.00708356596910514
cardiac muscle	c5.bp	GO_PERK_MEDIATED_UNFOLDED_PROTEIN_RESPONSE	http://www.gsea-msigdb.org/gsea/msigdb/cards/GO_PERK_MEDIATED_UNFOLDED_PROTEIN_RESPONSE	21	-1.38428476734291	-0.0177303624645657	5.15019813474211e-07	2.33924009663297e-05
cardiac muscle	c5.bp	GO_REGULATION_OF_VIRAL_TRANSCRIPTION	http://www.gsea-msigdb.org/gsea/msigdb/cards/GO_REGULATION_OF_VIRAL_TRANSCRIPTION	64	-0.480244294039396	-0.0175970030594724	0.00100119019376541	0.0169530919903018
cardiac muscle	c5.bp	GO_TUBE_FORMATION	http://www.gsea-msigdb.org/gsea/msigdb/cards/GO_TUBE_FORMATION	149	-0.370520425606958	-0.0167134454988627	0.00112922068722538	0.0186944484752305
cardiac muscle	c5.bp	GO_REGULATION_OF_OSTEOBLAST_DIFFERENTIATION	http://www.gsea-msigdb.org/gsea/msigdb/cards/GO_REGULATION_OF_OSTEOBLAST_DIFFERENTIATION	124	-0.703392266499499	-0.0156310347796101	3.10012268903039e-06	0.000118137642824783
cardiac muscle	c5.bp	GO_COENZYME_METABOLIC_PROCESS	http://www.gsea-msigdb.org/gsea/msigdb/cards/GO_COENZYME_METABOLIC_PROCESS	254	0.702330030276578	-0.0272680315656416	7.80926595624565e-12	7.93264746226283e-10
cardiac muscle	c5.bp	GO_INTERSPECIES_INTERACTION_BETWEEN_ORGANISMS	http://www.gsea-msigdb.org/gsea/msigdb/cards/GO_INTERSPECIES_INTERACTION_BETWEEN_ORGANISMS	940	-0.475286510382871	0.00106129297564807	1.62210194903095e-26	6.91613046794723e-24
cardiac muscle	c5.bp	GO_LAMELLIPODIUM_ORGANIZATION	http://www.gsea-msigdb.org/gsea/msigdb/cards/GO_LAMELLIPODIUM_ORGANIZATION	81	-0.579087662128608	-0.0169914574850979	0.000865117222569279	0.0150734401247621
cardiac muscle	c5.bp	GO_NEGATIVE_REGULATION_OF_LYMPHOCYTE_MEDIATED_IMMUNITY	http://www.gsea-msigdb.org/gsea/msigdb/cards/GO_NEGATIVE_REGULATION_OF_LYMPHOCYTE_MEDIATED_IMMUNITY	39	-0.796396026448896	-0.0178965002291082	0.000348213309899704	0.00713919904713065
cardiac muscle	c5.bp	GO_REGULATION_OF_HEART_RATE_BY_CARDIAC_CONDUCTION	http://www.gsea-msigdb.org/gsea/msigdb/cards/GO_REGULATION_OF_HEART_RATE_BY_CARDIAC_CONDUCTION	38	0.979037929493241	-0.020817656652772	9.65334973927535e-05	0.00242360907761993
cardiac muscle	c5.bp	GO_GLUCOSE_METABOLIC_PROCESS	http://www.gsea-msigdb.org/gsea/msigdb/cards/GO_GLUCOSE_METABOLIC_PROCESS	210	0.351425970164779	-0.0224132748989571	0.00226748921509811	0.0324754565860946
cardiac muscle	c5.bp	GO_REGULATION_OF_ANOIKIS	http://www.gsea-msigdb.org/gsea/msigdb/cards/GO_REGULATION_OF_ANOIKIS	24	-1.21698192255566	-0.0177686626280634	8.31385306875614e-05	0.00212546031431932
cardiac muscle	c5.bp	GO_NEGATIVE_REGULATION_OF_VIRAL_ENTRY_INTO_HOST_CELL	http://www.gsea-msigdb.org/gsea/msigdb/cards/GO_NEGATIVE_REGULATION_OF_VIRAL_ENTRY_INTO_HOST_CELL	18	-1.07188489124483	-0.0182802604129324	0.00318780227416281	0.0423639965380608
cardiac muscle	c5.bp	GO_NEGATIVE_REGULATION_OF_B_CELL_PROLIFERATION	http://www.gsea-msigdb.org/gsea/msigdb/cards/GO_NEGATIVE_REGULATION_OF_B_CELL_PROLIFERATION	16	-0.580087537153369	-0.0186181161937499	0.00243506085112274	0.0343740848703033
cardiac muscle	c5.bp	GO_MITOCHONDRIAL_FUSION	http://www.gsea-msigdb.org/gsea/msigdb/cards/GO_MITOCHONDRIAL_FUSION	23	1.10701537754822	-0.020274971483367	0.00273117928129983	0.0375163770374056
cardiac muscle	c5.bp	GO_CARTILAGE_DEVELOPMENT_INVOLVED_IN_ENDOCHONDRAL_BONE_MORPHOGENESIS	http://www.gsea-msigdb.org/gsea/msigdb/cards/GO_CARTILAGE_DEVELOPMENT_INVOLVED_IN_ENDOCHONDRAL_BONE_MORPHOGENESIS	47	-0.940951680427216	-0.0172824196303779	0.00010910343469885	0.00268850775511905
cardiac muscle	c5.bp	GO_REGULATION_OF_CYTOSKELETON_ORGANIZATION	http://www.gsea-msigdb.org/gsea/msigdb/cards/GO_REGULATION_OF_CYTOSKELETON_ORGANIZATION	534	-0.363163732623117	-0.0105128340224413	4.51568350072376e-08	2.52867871239838e-06
cardiac muscle	c5.bp	GO_SEX_DIFFERENTIATION	http://www.gsea-msigdb.org/gsea/msigdb/cards/GO_SEX_DIFFERENTIATION	270	-0.355998406985689	-0.0155309460876667	5.33059916242802e-05	0.00144465627482005
cardiac muscle	c5.bp	GO_REGULATION_OF_INTRINSIC_APOPTOTIC_SIGNALING_PATHWAY_IN_RESPONSE_TO_DNA_DAMAGE	http://www.gsea-msigdb.org/gsea/msigdb/cards/GO_REGULATION_OF_INTRINSIC_APOPTOTIC_SIGNALING_PATHWAY_IN_RESPONSE_TO_DNA_DAMAGE	39	-0.614119563063364	-0.0178925704758619	0.00264725588839707	0.0366301386980081
cardiac muscle	c5.bp	GO_POSITIVE_REGULATION_OF_PROTEIN_KINASE_B_SIGNALING	http://www.gsea-msigdb.org/gsea/msigdb/cards/GO_POSITIVE_REGULATION_OF_PROTEIN_KINASE_B_SIGNALING	177	-0.49726689202258	-0.0156975485384593	1.50636397678278e-05	0.000479020788063485
cardiac muscle	c5.bp	GO_CARDIAC_MUSCLE_CELL_ACTION_POTENTIAL	http://www.gsea-msigdb.org/gsea/msigdb/cards/GO_CARDIAC_MUSCLE_CELL_ACTION_POTENTIAL	74	1.1931339809445	-0.0228794531775861	4.9102376390503e-10	3.82939447547018e-08
cardiac muscle	c5.bp	GO_NEGATIVE_REGULATION_OF_CELL_CYCLE_G2_M_PHASE_TRANSITION	http://www.gsea-msigdb.org/gsea/msigdb/cards/GO_NEGATIVE_REGULATION_OF_CELL_CYCLE_G2_M_PHASE_TRANSITION	105	0.342574710093091	-0.02073164970002	0.00142339522872859	0.0225176724125571
cardiac muscle	c5.bp	GO_POSITIVE_REGULATION_OF_RESPONSE_TO_BIOTIC_STIMULUS	http://www.gsea-msigdb.org/gsea/msigdb/cards/GO_POSITIVE_REGULATION_OF_RESPONSE_TO_BIOTIC_STIMULUS	400	-0.309088958272881	-0.0143350314853232	1.72897032482568e-05	0.000541309704402429
cardiac muscle	c5.bp	GO_ENDOTHELIAL_CELL_PROLIFERATION	http://www.gsea-msigdb.org/gsea/msigdb/cards/GO_ENDOTHELIAL_CELL_PROLIFERATION	191	-0.589305964975033	-0.015316391966284	6.74633250624331e-07	2.9776366655933e-05
cardiac muscle	c5.bp	GO_RESPONSE_TO_DRUG	http://www.gsea-msigdb.org/gsea/msigdb/cards/GO_RESPONSE_TO_DRUG	1061	-0.301786965169727	-0.00687023379641895	6.80713477207798e-10	5.20027650658738e-08
cardiac muscle	c5.bp	GO_NEGATIVE_REGULATION_OF_EXTRINSIC_APOPTOTIC_SIGNALING_PATHWAY_VIA_DEATH_DOMAIN_RECEPTORS	http://www.gsea-msigdb.org/gsea/msigdb/cards/GO_NEGATIVE_REGULATION_OF_EXTRINSIC_APOPTOTIC_SIGNALING_PATHWAY_VIA_DEATH_DOMAIN_RECEPTORS	39	-0.950703918765498	-0.0174017672794864	0.000198517029309567	0.00446098877791069
cardiac muscle	c5.bp	GO_REGULATION_OF_NEURON_PROJECTION_DEVELOPMENT	http://www.gsea-msigdb.org/gsea/msigdb/cards/GO_REGULATION_OF_NEURON_PROJECTION_DEVELOPMENT	504	-0.307163108776663	-0.0126786456421147	3.61986282501408e-06	0.000135945182517006
cardiac muscle	c5.bp	GO_RESPONSE_TO_GROWTH_FACTOR	http://www.gsea-msigdb.org/gsea/msigdb/cards/GO_RESPONSE_TO_GROWTH_FACTOR	732	-0.523557256257213	-0.00334069771427515	3.94316876407467e-21	1.05308604915722e-18
cardiac muscle	c5.bp	GO_POSITIVE_REGULATION_OF_WOUND_HEALING	http://www.gsea-msigdb.org/gsea/msigdb/cards/GO_POSITIVE_REGULATION_OF_WOUND_HEALING	65	-0.582057028659689	-0.0176474155047312	0.00202817372949482	0.0297088562633392
cardiac muscle	c5.bp	GO_REGULATION_OF_LEUKOCYTE_MEDIATED_IMMUNITY	http://www.gsea-msigdb.org/gsea/msigdb/cards/GO_REGULATION_OF_LEUKOCYTE_MEDIATED_IMMUNITY	198	-0.655236385849683	-0.0139723221319937	2.79419356602543e-13	3.47796600435934e-11
cardiac muscle	c5.bp	GO_POSITIVE_REGULATION_OF_ACTIVATED_T_CELL_PROLIFERATION	http://www.gsea-msigdb.org/gsea/msigdb/cards/GO_POSITIVE_REGULATION_OF_ACTIVATED_T_CELL_PROLIFERATION	25	-1.13969648275398	-0.018178642074358	0.00032144235734166	0.0066962508179358
cardiac muscle	c5.bp	GO_DIENCEPHALON_DEVELOPMENT	http://www.gsea-msigdb.org/gsea/msigdb/cards/GO_DIENCEPHALON_DEVELOPMENT	74	-0.583969070739493	-0.0178097860142889	0.00221099445334819	0.031823392478366
cardiac muscle	c5.bp	GO_MITOCHONDRION_ORGANIZATION	http://www.gsea-msigdb.org/gsea/msigdb/cards/GO_MITOCHONDRION_ORGANIZATION	528	0.709609859539503	-0.0373919845619329	3.44231742741925e-26	1.42095355309673e-23
cardiac muscle	c5.bp	GO_REGULATION_OF_STEM_CELL_PROLIFERATION	http://www.gsea-msigdb.org/gsea/msigdb/cards/GO_REGULATION_OF_STEM_CELL_PROLIFERATION	70	-0.552183498445464	-0.0176930954387408	0.000592025342332247	0.0111039875706738
cardiac muscle	c5.bp	GO_CELL_FATE_COMMITMENT	http://www.gsea-msigdb.org/gsea/msigdb/cards/GO_CELL_FATE_COMMITMENT	271	-0.463027262752503	-0.0152488454901542	1.84571042822105e-06	7.37771805377358e-05
cardiac muscle	c5.bp	GO_PEROXISOMAL_TRANSPORT	http://www.gsea-msigdb.org/gsea/msigdb/cards/GO_PEROXISOMAL_TRANSPORT	70	1.31292669494776	-0.022999623442081	8.99786164991772e-12	9.04550286154913e-10
cardiac muscle	c5.bp	GO_POSITIVE_REGULATION_OF_PEPTIDYL_TYROSINE_PHOSPHORYLATION	http://www.gsea-msigdb.org/gsea/msigdb/cards/GO_POSITIVE_REGULATION_OF_PEPTIDYL_TYROSINE_PHOSPHORYLATION	194	-0.603334563831908	-0.0146736961348511	2.83589776093569e-08	1.64587040678257e-06
cardiac muscle	c5.bp	GO_REGULATION_OF_MYOBLAST_FUSION	http://www.gsea-msigdb.org/gsea/msigdb/cards/GO_REGULATION_OF_MYOBLAST_FUSION	22	-0.92261963942955	-0.0182496702769079	0.00212868788114715	0.0308695466997951
cardiac muscle	c5.bp	GO_NEGATIVE_REGULATION_OF_HYDROLASE_ACTIVITY	http://www.gsea-msigdb.org/gsea/msigdb/cards/GO_NEGATIVE_REGULATION_OF_HYDROLASE_ACTIVITY	463	-0.333722713973908	-0.0136195972338916	1.99979241029457e-05	0.000616079289461436
cardiac muscle	c5.bp	GO_MULTI_ORGANISM_REPRODUCTIVE_PROCESS	http://www.gsea-msigdb.org/gsea/msigdb/cards/GO_MULTI_ORGANISM_REPRODUCTIVE_PROCESS	1016	-0.20248544710522	-0.012616572726361	0.00010525591762241	0.00260694488282876
cardiac muscle	c5.bp	GO_RENAL_SYSTEM_VASCULATURE_DEVELOPMENT	http://www.gsea-msigdb.org/gsea/msigdb/cards/GO_RENAL_SYSTEM_VASCULATURE_DEVELOPMENT	28	-1.23462221693425	-0.0175115013751581	3.29673855716669e-05	0.000953675193034633
cardiac muscle	c5.bp	GO_REGULATION_OF_PLASMA_LIPOPROTEIN_PARTICLE_LEVELS	http://www.gsea-msigdb.org/gsea/msigdb/cards/GO_REGULATION_OF_PLASMA_LIPOPROTEIN_PARTICLE_LEVELS	103	-0.533532788504043	-0.0171805253019185	0.00301293423523898	0.0405248513145696
cardiac muscle	c5.bp	GO_SCF_DEPENDENT_PROTEASOMAL_UBIQUITIN_DEPENDENT_PROTEIN_CATABOLIC_PROCESS	http://www.gsea-msigdb.org/gsea/msigdb/cards/GO_SCF_DEPENDENT_PROTEASOMAL_UBIQUITIN_DEPENDENT_PROTEIN_CATABOLIC_PROCESS	95	0.522266095040204	-0.0214029337529525	3.77877178579997e-05	0.00107362841689664
cardiac muscle	c5.bp	GO_REGULATION_OF_LEUKOCYTE_CHEMOTAXIS	http://www.gsea-msigdb.org/gsea/msigdb/cards/GO_REGULATION_OF_LEUKOCYTE_CHEMOTAXIS	114	-0.716808466047936	-0.01570311882012	3.53478905208239e-08	2.0207861099854e-06
cardiac muscle	c5.bp	GO_REGULATION_OF_METANEPHROS_DEVELOPMENT	http://www.gsea-msigdb.org/gsea/msigdb/cards/GO_REGULATION_OF_METANEPHROS_DEVELOPMENT	23	-1.19559594273666	-0.0180219220851027	0.000201144250763496	0.00451064242334971
cardiac muscle	c5.bp	GO_REGULATION_OF_MONOCYTE_DIFFERENTIATION	http://www.gsea-msigdb.org/gsea/msigdb/cards/GO_REGULATION_OF_MONOCYTE_DIFFERENTIATION	21	-0.967022406612636	-0.0182126243875227	0.00152691198843899	0.0238027851539659
cardiac muscle	c5.bp	GO_REGULATION_OF_LAMELLIPODIUM_ORGANIZATION	http://www.gsea-msigdb.org/gsea/msigdb/cards/GO_REGULATION_OF_LAMELLIPODIUM_ORGANIZATION	45	-0.763107774516178	-0.0176510526515759	0.00151420251336162	0.023636877515682
cardiac muscle	c5.bp	GO_REGULATION_OF_B_CELL_PROLIFERATION	http://www.gsea-msigdb.org/gsea/msigdb/cards/GO_REGULATION_OF_B_CELL_PROLIFERATION	61	-0.816668427367686	-0.0171609357783493	1.73324173976097e-07	8.6361812406788e-06
cardiac muscle	c5.bp	GO_CYTOKINE_PRODUCTION_INVOLVED_IN_IMMUNE_RESPONSE	http://www.gsea-msigdb.org/gsea/msigdb/cards/GO_CYTOKINE_PRODUCTION_INVOLVED_IN_IMMUNE_RESPONSE	105	-0.575550219043554	-0.01659154869031	1.03872254073268e-05	0.000346224226400498
cardiac muscle	c5.bp	GO_HEART_VALVE_DEVELOPMENT	http://www.gsea-msigdb.org/gsea/msigdb/cards/GO_HEART_VALVE_DEVELOPMENT	61	-0.647919614551583	-0.0171166987480292	0.000671067254446533	0.0122919103656586
cardiac muscle	c5.bp	GO_REGULATION_OF_TUMOR_NECROSIS_FACTOR_MEDIATED_SIGNALING_PATHWAY	http://www.gsea-msigdb.org/gsea/msigdb/cards/GO_REGULATION_OF_TUMOR_NECROSIS_FACTOR_MEDIATED_SIGNALING_PATHWAY	60	-0.713856593056431	-0.0172272392013	0.000219523848957364	0.00486057451425653
cardiac muscle	c5.bp	GO_PEPTIDYL_TYROSINE_MODIFICATION	http://www.gsea-msigdb.org/gsea/msigdb/cards/GO_PEPTIDYL_TYROSINE_MODIFICATION	372	-0.510982078663275	-0.0115089012476534	3.01280755274007e-11	2.82431097219833e-09
cardiac muscle	c5.bp	GO_LEUKOCYTE_CELL_CELL_ADHESION	http://www.gsea-msigdb.org/gsea/msigdb/cards/GO_LEUKOCYTE_CELL_CELL_ADHESION	343	-0.757108977471663	-0.00891414885315983	1.95256942464644e-22	5.8584314478003e-20
cardiac muscle	c5.bp	GO_SUPEROXIDE_ANION_GENERATION	http://www.gsea-msigdb.org/gsea/msigdb/cards/GO_SUPEROXIDE_ANION_GENERATION	36	-0.831528966362242	-0.0177665463842131	0.00171949929532776	0.026136496833305
cardiac muscle	c5.bp	GO_POSITIVE_REGULATION_OF_INTERLEUKIN_17_PRODUCTION	http://www.gsea-msigdb.org/gsea/msigdb/cards/GO_POSITIVE_REGULATION_OF_INTERLEUKIN_17_PRODUCTION	17	-1.22992589439698	-0.0183500456576494	0.000130399441767476	0.00312611357166459
cardiac muscle	c5.bp	GO_NEGATIVE_REGULATION_OF_APOPTOTIC_SIGNALING_PATHWAY	http://www.gsea-msigdb.org/gsea/msigdb/cards/GO_NEGATIVE_REGULATION_OF_APOPTOTIC_SIGNALING_PATHWAY	231	-0.479749811488811	-0.0143018454582594	5.3412096541299e-06	0.00019181000107029
cardiac muscle	c5.bp	GO_MULTICELLULAR_ORGANISMAL_HOMEOSTASIS	http://www.gsea-msigdb.org/gsea/msigdb/cards/GO_MULTICELLULAR_ORGANISMAL_HOMEOSTASIS	483	-0.235541486700653	-0.0148479126662765	0.00145732867161203	0.0229443412138227
cardiac muscle	c5.bp	GO_NEGATIVE_REGULATION_OF_CELL_CYCLE_G1_S_PHASE_TRANSITION	http://www.gsea-msigdb.org/gsea/msigdb/cards/GO_NEGATIVE_REGULATION_OF_CELL_CYCLE_G1_S_PHASE_TRANSITION	131	-0.562381040866752	-0.0162990010992034	1.34189583080402e-05	0.000434032199314989
cardiac muscle	c5.bp	GO_POSITIVE_REGULATION_OF_CYTOKINE_PRODUCTION	http://www.gsea-msigdb.org/gsea/msigdb/cards/GO_POSITIVE_REGULATION_OF_CYTOKINE_PRODUCTION	468	-0.626858879107107	-0.00752371517012692	1.65728897994704e-21	4.53826412165104e-19
cardiac muscle	c5.bp	GO_REPLICATIVE_SENESCENCE	http://www.gsea-msigdb.org/gsea/msigdb/cards/GO_REPLICATIVE_SENESCENCE	14	-1.22788363760633	-0.0183511478470664	0.000366924332629272	0.00745988669320438
cardiac muscle	c5.bp	GO_CELLULAR_COMPONENT_MORPHOGENESIS	http://www.gsea-msigdb.org/gsea/msigdb/cards/GO_CELLULAR_COMPONENT_MORPHOGENESIS	1141	-0.3012339665211	-0.0045880298221919	6.63518726769814e-11	5.89597645948329e-09
cardiac muscle	c5.bp	GO_CELL_AGING	http://www.gsea-msigdb.org/gsea/msigdb/cards/GO_CELL_AGING	117	-0.394433935795742	-0.0172278739516276	0.00248292126998591	0.034869266598146
cardiac muscle	c5.bp	GO_POSITIVE_REGULATION_OF_PROTEIN_MODIFICATION_PROCESS	http://www.gsea-msigdb.org/gsea/msigdb/cards/GO_POSITIVE_REGULATION_OF_PROTEIN_MODIFICATION_PROCESS	1247	-0.324892015265114	-0.00276534075600513	4.42230702016691e-14	5.99583417077358e-12
cardiac muscle	c5.bp	GO_POSITIVE_REGULATION_OF_CELL_CELL_ADHESION	http://www.gsea-msigdb.org/gsea/msigdb/cards/GO_POSITIVE_REGULATION_OF_CELL_CELL_ADHESION	259	-0.790334976861666	-0.0109007878865222	5.82783953129753e-21	1.52705104182344e-18
cardiac muscle	c5.bp	GO_MORPHOGENESIS_OF_A_BRANCHING_STRUCTURE	http://www.gsea-msigdb.org/gsea/msigdb/cards/GO_MORPHOGENESIS_OF_A_BRANCHING_STRUCTURE	199	-0.519916385726629	-0.0147178180366899	4.02721911454946e-08	2.27745214987541e-06
cardiac muscle	c5.bp	GO_POSITIVE_REGULATION_OF_PRODUCTION_OF_MOLECULAR_MEDIATOR_OF_IMMUNE_RESPONSE	http://www.gsea-msigdb.org/gsea/msigdb/cards/GO_POSITIVE_REGULATION_OF_PRODUCTION_OF_MOLECULAR_MEDIATOR_OF_IMMUNE_RESPONSE	97	-0.483702317240286	-0.0172193470188449	0.00159905329487788	0.0246957135438349
cardiac muscle	c5.bp	GO_HUMORAL_IMMUNE_RESPONSE_MEDIATED_BY_CIRCULATING_IMMUNOGLOBULIN	http://www.gsea-msigdb.org/gsea/msigdb/cards/GO_HUMORAL_IMMUNE_RESPONSE_MEDIATED_BY_CIRCULATING_IMMUNOGLOBULIN	147	-0.32292929533919	-0.0174306111702465	2.44153679173055e-08	1.43152397224192e-06
cardiac muscle	c5.bp	GO_MULTICELLULAR_ORGANISMAL_SIGNALING	http://www.gsea-msigdb.org/gsea/msigdb/cards/GO_MULTICELLULAR_ORGANISMAL_SIGNALING	204	0.425161085865956	-0.0224274815846057	0.000219192570485372	0.0048537922920328
cardiac muscle	c5.bp	GO_NEGATIVE_REGULATION_OF_DEVELOPMENTAL_PROCESS	http://www.gsea-msigdb.org/gsea/msigdb/cards/GO_NEGATIVE_REGULATION_OF_DEVELOPMENTAL_PROCESS	1047	-0.387139839587778	-0.00444101034370499	1.59794456762296e-15	2.5217433004507e-13
cardiac muscle	c5.bp	GO_FUCOSYLATION	http://www.gsea-msigdb.org/gsea/msigdb/cards/GO_FUCOSYLATION	20	-1.16006994226423	-0.0182196788969467	0.00308572818737661	0.0413039323306375
cardiac muscle	c5.bp	GO_RHYTHMIC_PROCESS	http://www.gsea-msigdb.org/gsea/msigdb/cards/GO_RHYTHMIC_PROCESS	293	-0.281241876273841	-0.0158279218632071	0.00146690510189649	0.0230596343411322
cardiac muscle	c5.bp	GO_REGULATION_OF_RESPONSE_TO_BIOTIC_STIMULUS	http://www.gsea-msigdb.org/gsea/msigdb/cards/GO_REGULATION_OF_RESPONSE_TO_BIOTIC_STIMULUS	522	-0.349682151291862	-0.0118977245305734	1.3402661505898e-08	8.251421977906e-07
cardiac muscle	c5.bp	GO_PHOSPHOLIPID_TRANSPORT	http://www.gsea-msigdb.org/gsea/msigdb/cards/GO_PHOSPHOLIPID_TRANSPORT	90	-0.585224282864729	-0.0170532950662818	0.00016042893622497	0.00372610625930039
cardiac muscle	c5.bp	GO_SOMATIC_STEM_CELL_DIVISION	http://www.gsea-msigdb.org/gsea/msigdb/cards/GO_SOMATIC_STEM_CELL_DIVISION	25	-0.814457772758879	-0.0181835952387905	0.00342897062525823	0.0448258236518335
cardiac muscle	c5.bp	GO_ACETYL_COA_BIOSYNTHETIC_PROCESS	http://www.gsea-msigdb.org/gsea/msigdb/cards/GO_ACETYL_COA_BIOSYNTHETIC_PROCESS	22	1.8125481528817	-0.0208915828903933	1.17234837300369e-06	4.91927639748747e-05
cardiac muscle	c5.bp	GO_REGULATION_OF_DNA_BIOSYNTHETIC_PROCESS	http://www.gsea-msigdb.org/gsea/msigdb/cards/GO_REGULATION_OF_DNA_BIOSYNTHETIC_PROCESS	108	-0.416176907529964	-0.0169283316032139	0.000338897749494659	0.00698826167503366
cardiac muscle	c5.bp	GO_FIBROBLAST_GROWTH_FACTOR_RECEPTOR_SIGNALING_PATHWAY	http://www.gsea-msigdb.org/gsea/msigdb/cards/GO_FIBROBLAST_GROWTH_FACTOR_RECEPTOR_SIGNALING_PATHWAY	115	-0.478494902372321	-0.0169667179342495	0.00217657030712334	0.0314285624067175
cardiac muscle	c5.bp	GO_REGULATION_OF_CELL_CYCLE_ARREST	http://www.gsea-msigdb.org/gsea/msigdb/cards/GO_REGULATION_OF_CELL_CYCLE_ARREST	107	-0.45936745017814	-0.0168989541173284	0.000602499033416412	0.0112626180775129
cardiac muscle	c5.bp	GO_REGULATION_OF_MRNA_SPLICING_VIA_SPLICEOSOME	http://www.gsea-msigdb.org/gsea/msigdb/cards/GO_REGULATION_OF_MRNA_SPLICING_VIA_SPLICEOSOME	102	-0.460280712079047	-0.0170911161176863	0.000875311491755318	0.015212439570308
cardiac muscle	c5.bp	GO_REGULATION_OF_ANATOMICAL_STRUCTURE_MORPHOGENESIS	http://www.gsea-msigdb.org/gsea/msigdb/cards/GO_REGULATION_OF_ANATOMICAL_STRUCTURE_MORPHOGENESIS	1163	-0.423745736067569	0.00064148076585987	1.2287702284561e-20	3.13520240022767e-18
cardiac muscle	c5.bp	GO_EXTRACELLULAR_MATRIX_DISASSEMBLY	http://www.gsea-msigdb.org/gsea/msigdb/cards/GO_EXTRACELLULAR_MATRIX_DISASSEMBLY	81	-0.844264082580668	-0.0162832884925549	2.44055853818723e-06	9.51098723649058e-05
cardiac muscle	c5.bp	GO_RESPONSE_TO_VITAMIN	http://www.gsea-msigdb.org/gsea/msigdb/cards/GO_RESPONSE_TO_VITAMIN	92	-0.654584411194633	-0.0166574458407806	7.33962793278495e-05	0.0019054611045584
cardiac muscle	c5.bp	GO_POSITIVE_REGULATION_OF_CYTOKINE_BIOSYNTHETIC_PROCESS	http://www.gsea-msigdb.org/gsea/msigdb/cards/GO_POSITIVE_REGULATION_OF_CYTOKINE_BIOSYNTHETIC_PROCESS	67	-0.820502449581321	-0.0167965618457011	1.00377340013578e-08	6.31169597503233e-07
cardiac muscle	c5.bp	GO_REGULATION_OF_CYSTEINE_TYPE_ENDOPEPTIDASE_ACTIVITY	http://www.gsea-msigdb.org/gsea/msigdb/cards/GO_REGULATION_OF_CYSTEINE_TYPE_ENDOPEPTIDASE_ACTIVITY	238	-0.374600743740722	-0.0154638008092656	0.000292232990479899	0.00617980279976767
cardiac muscle	c5.bp	GO_REGULATION_OF_CELLULAR_RESPONSE_TO_STRESS	http://www.gsea-msigdb.org/gsea/msigdb/cards/GO_REGULATION_OF_CELLULAR_RESPONSE_TO_STRESS	751	-0.251940340157489	-0.0111760451043164	4.10581138490923e-06	0.00015219604817914
cardiac muscle	c5.bp	GO_POSITIVE_REGULATION_OF_EPITHELIAL_CELL_MIGRATION	http://www.gsea-msigdb.org/gsea/msigdb/cards/GO_POSITIVE_REGULATION_OF_EPITHELIAL_CELL_MIGRATION	172	-0.701530046856846	-0.0145230167423799	2.49703535275787e-07	1.20595319770695e-05
cardiac muscle	c5.bp	GO_MACROPHAGE_DIFFERENTIATION	http://www.gsea-msigdb.org/gsea/msigdb/cards/GO_MACROPHAGE_DIFFERENTIATION	44	-0.738971998532264	-0.0176240496948913	0.000701514015983259	0.0127480288852724
cardiac muscle	c5.bp	GO_NEGATIVE_REGULATION_OF_EPITHELIAL_CELL_DIFFERENTIATION	http://www.gsea-msigdb.org/gsea/msigdb/cards/GO_NEGATIVE_REGULATION_OF_EPITHELIAL_CELL_DIFFERENTIATION	49	-0.65661352111986	-0.0180014823808625	0.000262235331243527	0.00563991615505436
cardiac muscle	c5.bp	GO_MAST_CELL_MEDIATED_IMMUNITY	http://www.gsea-msigdb.org/gsea/msigdb/cards/GO_MAST_CELL_MEDIATED_IMMUNITY	47	-0.898670852242857	-0.0171448141909648	3.96504413745569e-08	2.24621136765934e-06
cardiac muscle	c5.bp	GO_POSITIVE_REGULATION_OF_IMMUNE_EFFECTOR_PROCESS	http://www.gsea-msigdb.org/gsea/msigdb/cards/GO_POSITIVE_REGULATION_OF_IMMUNE_EFFECTOR_PROCESS	213	-0.54416862498412	-0.014667440673402	3.15287280202995e-08	1.81681725448095e-06
cardiac muscle	c5.bp	GO_UROGENITAL_SYSTEM_DEVELOPMENT	http://www.gsea-msigdb.org/gsea/msigdb/cards/GO_UROGENITAL_SYSTEM_DEVELOPMENT	331	-0.492574161498705	-0.0123869568442443	8.73904988091572e-10	6.55004253680477e-08
cardiac muscle	c5.bp	GO_NEGATIVE_REGULATION_OF_CELL_ACTIVATION	http://www.gsea-msigdb.org/gsea/msigdb/cards/GO_NEGATIVE_REGULATION_OF_CELL_ACTIVATION	204	-0.673143538094357	-0.0137655361702976	2.44930043276368e-11	2.32634483311991e-09
cardiac muscle	c5.bp	GO_CELL_JUNCTION_ASSEMBLY	http://www.gsea-msigdb.org/gsea/msigdb/cards/GO_CELL_JUNCTION_ASSEMBLY	244	-0.43941678427536	-0.0144397511488189	8.40790052933429e-06	0.000287444637333443
cardiac muscle	c5.bp	GO_INTERACTION_WITH_SYMBIONT	http://www.gsea-msigdb.org/gsea/msigdb/cards/GO_INTERACTION_WITH_SYMBIONT	79	-0.547208963596118	-0.0171581526925132	0.000398636771834877	0.00798851326811215
cardiac muscle	c5.bp	GO_SMOOTHENED_SIGNALING_PATHWAY	http://www.gsea-msigdb.org/gsea/msigdb/cards/GO_SMOOTHENED_SIGNALING_PATHWAY	141	-0.396971338995749	-0.0167663027057213	0.00167929305579989	0.025664542919186
cardiac muscle	c5.bp	GO_DEVELOPMENTAL_PROCESS_INVOLVED_IN_REPRODUCTION	http://www.gsea-msigdb.org/gsea/msigdb/cards/GO_DEVELOPMENTAL_PROCESS_INVOLVED_IN_REPRODUCTION	974	-0.246954764356502	-0.0109847798849503	9.70735790287481e-07	4.13437755292121e-05
cardiac muscle	c5.bp	GO_REGULATION_OF_CELL_DEATH	http://www.gsea-msigdb.org/gsea/msigdb/cards/GO_REGULATION_OF_CELL_DEATH	1748	-0.340590657546929	0.0050103892449105	8.65709775585403e-21	2.23229121231322e-18
cardiac muscle	c5.bp	GO_REGULATION_OF_KERATINOCYTE_DIFFERENTIATION	http://www.gsea-msigdb.org/gsea/msigdb/cards/GO_REGULATION_OF_KERATINOCYTE_DIFFERENTIATION	41	-0.696210391876019	-0.0179392506700331	0.00102888798396521	0.0173270261926766
cardiac muscle	c5.bp	GO_REGULATION_OF_BMP_SIGNALING_PATHWAY	http://www.gsea-msigdb.org/gsea/msigdb/cards/GO_REGULATION_OF_BMP_SIGNALING_PATHWAY	92	-0.599704957604107	-0.0167739516977335	0.000274407413631498	0.00585699714435067
cardiac muscle	c5.bp	GO_HEART_PROCESS	http://www.gsea-msigdb.org/gsea/msigdb/cards/GO_HEART_PROCESS	295	0.487261295650414	-0.0252360693350151	8.20860711261609e-08	4.37966583222632e-06
cardiac muscle	c5.bp	GO_MUSCLE_SYSTEM_PROCESS	http://www.gsea-msigdb.org/gsea/msigdb/cards/GO_MUSCLE_SYSTEM_PROCESS	470	0.35424649213968	-0.0262618326772102	1.64925703453423e-06	6.68588719104011e-05
cardiac muscle	c5.bp	GO_MESENCHYME_DEVELOPMENT	http://www.gsea-msigdb.org/gsea/msigdb/cards/GO_MESENCHYME_DEVELOPMENT	276	-0.494229492149007	-0.0134872818229927	1.19168562991575e-07	6.15711631439649e-06
cardiac muscle	c5.bp	GO_POSITIVE_REGULATION_OF_PROTEOLYSIS	http://www.gsea-msigdb.org/gsea/msigdb/cards/GO_POSITIVE_REGULATION_OF_PROTEOLYSIS	362	-0.321399714075269	-0.0141675222805109	8.26212458129506e-05	0.00211390355256443
cardiac muscle	c5.bp	GO_REGULATION_OF_FATTY_ACID_OXIDATION	http://www.gsea-msigdb.org/gsea/msigdb/cards/GO_REGULATION_OF_FATTY_ACID_OXIDATION	29	0.889030351761794	-0.0202966851126335	0.000802561456500042	0.0142006924479946
cardiac muscle	c5.bp	GO_ESTABLISHMENT_OF_ENDOTHELIAL_BARRIER	http://www.gsea-msigdb.org/gsea/msigdb/cards/GO_ESTABLISHMENT_OF_ENDOTHELIAL_BARRIER	43	-0.618916974221533	-0.017854085361007	0.00228199564533988	0.0326487769013327
cardiac muscle	c5.bp	GO_REGULATION_OF_HUMORAL_IMMUNE_RESPONSE	http://www.gsea-msigdb.org/gsea/msigdb/cards/GO_REGULATION_OF_HUMORAL_IMMUNE_RESPONSE	133	-0.31479730401795	-0.0176484564610299	1.35703316450031e-05	0.000438344934332628
cardiac muscle	c5.bp	GO_REGULATION_OF_MAP_KINASE_ACTIVITY	http://www.gsea-msigdb.org/gsea/msigdb/cards/GO_REGULATION_OF_MAP_KINASE_ACTIVITY	338	-0.459795853014022	-0.0124445533682385	4.24021627486701e-09	2.84137923446603e-07
cardiac muscle	c5.bp	GO_REGULATION_OF_CHEMOTAXIS	http://www.gsea-msigdb.org/gsea/msigdb/cards/GO_REGULATION_OF_CHEMOTAXIS	216	-0.732044235807304	-0.0125470420722336	2.23139896425582e-13	2.80800978787361e-11
cardiac muscle	c5.bp	GO_NEGATIVE_REGULATION_OF_RESPONSE_TO_STIMULUS	http://www.gsea-msigdb.org/gsea/msigdb/cards/GO_NEGATIVE_REGULATION_OF_RESPONSE_TO_STIMULUS	1703	-0.358489400102476	0.00588610099527219	2.16253579350848e-22	6.4478206119948e-20
cardiac muscle	c5.bp	GO_REGULATION_OF_PLATELET_ACTIVATION	http://www.gsea-msigdb.org/gsea/msigdb/cards/GO_REGULATION_OF_PLATELET_ACTIVATION	32	-0.720918389175686	-0.0180385023587359	0.00331122869308731	0.0435930611744859
cardiac muscle	c5.bp	GO_SPHINGOLIPID_BIOSYNTHETIC_PROCESS	http://www.gsea-msigdb.org/gsea/msigdb/cards/GO_SPHINGOLIPID_BIOSYNTHETIC_PROCESS	105	-0.550053826330717	-0.0166232350131259	0.000684111950395784	0.0124831329745425
cardiac muscle	c5.bp	GO_REGULATION_OF_MULTI_ORGANISM_PROCESS	http://www.gsea-msigdb.org/gsea/msigdb/cards/GO_REGULATION_OF_MULTI_ORGANISM_PROCESS	777	-0.42544315080313	-0.00574988233912404	1.53579591984047e-17	3.02222252954517e-15
cardiac muscle	c5.bp	GO_POSITIVE_REGULATION_OF_CELL_CYCLE_ARREST	http://www.gsea-msigdb.org/gsea/msigdb/cards/GO_POSITIVE_REGULATION_OF_CELL_CYCLE_ARREST	81	-0.479896845612841	-0.0173250380853992	0.00288264790720271	0.0391735469846914
cardiac muscle	c5.bp	GO_CONNECTIVE_TISSUE_DEVELOPMENT	http://www.gsea-msigdb.org/gsea/msigdb/cards/GO_CONNECTIVE_TISSUE_DEVELOPMENT	274	-0.745212993467533	-0.0104645929738426	7.33834490849883e-15	1.08087149279544e-12
cardiac muscle	c5.bp	GO_REGULATION_OF_GLIAL_CELL_DIFFERENTIATION	http://www.gsea-msigdb.org/gsea/msigdb/cards/GO_REGULATION_OF_GLIAL_CELL_DIFFERENTIATION	72	-0.907146466761051	-0.0167768825891143	2.67829052131307e-07	1.28415278992792e-05
cardiac muscle	c5.bp	GO_CELLULAR_RESPONSE_TO_ENDOGENOUS_STIMULUS	http://www.gsea-msigdb.org/gsea/msigdb/cards/GO_CELLULAR_RESPONSE_TO_ENDOGENOUS_STIMULUS	1454	-0.283418258724546	-0.00250089822769316	6.19958446409298e-12	6.38195974790031e-10
cardiac muscle	c5.bp	GO_NEGATIVE_REGULATION_OF_T_CELL_DIFFERENTIATION	http://www.gsea-msigdb.org/gsea/msigdb/cards/GO_NEGATIVE_REGULATION_OF_T_CELL_DIFFERENTIATION	45	-0.869194767544431	-0.0175837316830918	0.0012087329592073	0.0197539799380869
cardiac muscle	c5.bp	GO_ASPARTATE_FAMILY_AMINO_ACID_METABOLIC_PROCESS	http://www.gsea-msigdb.org/gsea/msigdb/cards/GO_ASPARTATE_FAMILY_AMINO_ACID_METABOLIC_PROCESS	51	0.741444164694266	-0.0207976965022316	0.00210798118013566	0.0306332411216605
cardiac muscle	c5.bp	GO_MRNA_METABOLIC_PROCESS	http://www.gsea-msigdb.org/gsea/msigdb/cards/GO_MRNA_METABOLIC_PROCESS	840	-0.185836945220373	-0.0123775280465946	0.000151079013470297	0.00354579745472587
cardiac muscle	c5.bp	GO_RESPONSE_TO_RETINOIC_ACID	http://www.gsea-msigdb.org/gsea/msigdb/cards/GO_RESPONSE_TO_RETINOIC_ACID	110	-0.530451512708308	-0.0167870023301771	1.18289148496756e-05	0.000388228968626253
cardiac muscle	c5.bp	GO_NEGATIVE_REGULATION_OF_ALPHA_BETA_T_CELL_ACTIVATION	http://www.gsea-msigdb.org/gsea/msigdb/cards/GO_NEGATIVE_REGULATION_OF_ALPHA_BETA_T_CELL_ACTIVATION	38	-0.943098433433718	-0.0176421383111312	3.49509140941554e-05	0.00100522137897072
cardiac muscle	c5.bp	GO_NEGATIVE_REGULATION_OF_PHOSPHORYLATION	http://www.gsea-msigdb.org/gsea/msigdb/cards/GO_NEGATIVE_REGULATION_OF_PHOSPHORYLATION	469	-0.256689290287863	-0.0142603175256437	0.000802775680625026	0.0142018979917962
cardiac muscle	c5.bp	GO_LIPID_CATABOLIC_PROCESS	http://www.gsea-msigdb.org/gsea/msigdb/cards/GO_LIPID_CATABOLIC_PROCESS	328	0.35356463757802	-0.0238712029366913	9.58061593317319e-05	0.00240721332668812
cardiac muscle	c5.bp	GO_RESPIRATORY_SYSTEM_DEVELOPMENT	http://www.gsea-msigdb.org/gsea/msigdb/cards/GO_RESPIRATORY_SYSTEM_DEVELOPMENT	201	-0.62716976653617	-0.0136484589161087	1.22121190604365e-09	8.93276537323668e-08
cardiac muscle	c5.bp	GO_MATURE_B_CELL_DIFFERENTIATION_INVOLVED_IN_IMMUNE_RESPONSE	http://www.gsea-msigdb.org/gsea/msigdb/cards/GO_MATURE_B_CELL_DIFFERENTIATION_INVOLVED_IN_IMMUNE_RESPONSE	19	-1.02442213253887	-0.0182141169608851	0.000140911045835506	0.00334674922740317
cardiac muscle	c5.bp	GO_POSITIVE_REGULATION_OF_OSTEOBLAST_DIFFERENTIATION	http://www.gsea-msigdb.org/gsea/msigdb/cards/GO_POSITIVE_REGULATION_OF_OSTEOBLAST_DIFFERENTIATION	62	-0.91090000304789	-0.0166795533564916	3.34292642312391e-06	0.000126497689157151
cardiac muscle	c5.bp	GO_MYD88_INDEPENDENT_TOLL_LIKE_RECEPTOR_SIGNALING_PATHWAY	http://www.gsea-msigdb.org/gsea/msigdb/cards/GO_MYD88_INDEPENDENT_TOLL_LIKE_RECEPTOR_SIGNALING_PATHWAY	33	-0.966888283293377	-0.0175138446229158	3.4030669433943e-05	0.000981512961582099
cardiac muscle	c5.bp	GO_POSITIVE_REGULATION_OF_NATURAL_KILLER_CELL_ACTIVATION	http://www.gsea-msigdb.org/gsea/msigdb/cards/GO_POSITIVE_REGULATION_OF_NATURAL_KILLER_CELL_ACTIVATION	20	-1.15424314584441	-0.0181121816312051	0.00033222226328035	0.0068824700390004
cardiac muscle	c5.bp	GO_POSITIVE_REGULATION_OF_LIPASE_ACTIVITY	http://www.gsea-msigdb.org/gsea/msigdb/cards/GO_POSITIVE_REGULATION_OF_LIPASE_ACTIVITY	73	-0.728927567256409	-0.0167685794248692	2.06096852945295e-06	8.14931351170147e-05
cardiac muscle	c5.bp	GO_POSITIVE_REGULATION_OF_ERK1_AND_ERK2_CASCADE	http://www.gsea-msigdb.org/gsea/msigdb/cards/GO_POSITIVE_REGULATION_OF_ERK1_AND_ERK2_CASCADE	211	-0.618653515536319	-0.0142018657464136	6.03890342824322e-09	3.9479077341384e-07
cardiac muscle	c5.bp	GO_POSITIVE_REGULATION_OF_PEPTIDE_SECRETION	http://www.gsea-msigdb.org/gsea/msigdb/cards/GO_POSITIVE_REGULATION_OF_PEPTIDE_SECRETION	292	-0.417672891292857	-0.0143959341151459	5.45833736494355e-06	0.000195510645512488
cardiac muscle	c5.bp	GO_REGULATION_OF_CELL_MATRIX_ADHESION	http://www.gsea-msigdb.org/gsea/msigdb/cards/GO_REGULATION_OF_CELL_MATRIX_ADHESION	119	-0.448242681532239	-0.0168245844866809	0.00264231428518291	0.0365747766326642
cardiac muscle	c5.bp	GO_REGULATION_OF_CELL_ADHESION	http://www.gsea-msigdb.org/gsea/msigdb/cards/GO_REGULATION_OF_CELL_ADHESION	695	-0.623847232859321	-0.00132897282764863	6.80004819555627e-28	3.29698895354821e-25
cardiac muscle	c5.bp	GO_REGULATION_OF_MYELOID_LEUKOCYTE_DIFFERENTIATION	http://www.gsea-msigdb.org/gsea/msigdb/cards/GO_REGULATION_OF_MYELOID_LEUKOCYTE_DIFFERENTIATION	119	-0.57280532123116	-0.0163842195691179	5.13437367787905e-05	0.00139810289628565
cardiac muscle	c5.bp	GO_POSITIVE_REGULATION_OF_ACTIN_FILAMENT_POLYMERIZATION	http://www.gsea-msigdb.org/gsea/msigdb/cards/GO_POSITIVE_REGULATION_OF_ACTIN_FILAMENT_POLYMERIZATION	96	-0.714521789069691	-0.0158516236066285	9.67574827119605e-07	4.12362490547791e-05
cardiac muscle	c5.bp	GO_MATURE_B_CELL_DIFFERENTIATION	http://www.gsea-msigdb.org/gsea/msigdb/cards/GO_MATURE_B_CELL_DIFFERENTIATION	25	-0.8131437657226	-0.0181849497522287	0.00334674855395334	0.0439535423435439
cardiac muscle	c5.bp	GO_EPITHELIAL_CELL_DIFFERENTIATION_INVOLVED_IN_KIDNEY_DEVELOPMENT	http://www.gsea-msigdb.org/gsea/msigdb/cards/GO_EPITHELIAL_CELL_DIFFERENTIATION_INVOLVED_IN_KIDNEY_DEVELOPMENT	46	-0.84192625949692	-0.0174672865424561	0.00021424451293422	0.00476266581096762
cardiac muscle	c5.bp	GO_MEMBRANE_PROTEIN_PROTEOLYSIS	http://www.gsea-msigdb.org/gsea/msigdb/cards/GO_MEMBRANE_PROTEIN_PROTEOLYSIS	59	-0.607377942663014	-0.0174704417144266	0.000946433808290572	0.0161980146780886
cardiac muscle	c5.bp	GO_TUBE_MORPHOGENESIS	http://www.gsea-msigdb.org/gsea/msigdb/cards/GO_TUBE_MORPHOGENESIS	928	-0.538564861193527	0.000532187696623594	1.42624466344267e-27	6.63388020203773e-25
cardiac muscle	c5.bp	GO_REGULATION_OF_EMBRYONIC_DEVELOPMENT	http://www.gsea-msigdb.org/gsea/msigdb/cards/GO_REGULATION_OF_EMBRYONIC_DEVELOPMENT	133	-0.424309080286829	-0.0167653073537031	0.000830040065440918	0.0145741632514481
cardiac muscle	c5.bp	GO_SENSORY_ORGAN_DEVELOPMENT	http://www.gsea-msigdb.org/gsea/msigdb/cards/GO_SENSORY_ORGAN_DEVELOPMENT	549	-0.3774201433872	-0.0116497801453148	1.98606081506928e-08	1.18629151431346e-06
cardiac muscle	c5.bp	GO_POSITIVE_REGULATION_OF_MAP_KINASE_ACTIVITY	http://www.gsea-msigdb.org/gsea/msigdb/cards/GO_POSITIVE_REGULATION_OF_MAP_KINASE_ACTIVITY	259	-0.434181326671715	-0.0142676243762378	1.17199750070515e-06	4.91927639748747e-05
cardiac muscle	c5.bp	GO_BONE_MORPHOGENESIS	http://www.gsea-msigdb.org/gsea/msigdb/cards/GO_BONE_MORPHOGENESIS	113	-0.81519170936417	-0.0153954080178845	7.53975209321383e-08	4.04611857844605e-06
cardiac muscle	c5.bp	GO_CELL_PROJECTION_ORGANIZATION	http://www.gsea-msigdb.org/gsea/msigdb/cards/GO_CELL_PROJECTION_ORGANIZATION	1545	-0.260225332375937	-0.00229562454718773	4.97212359524138e-12	5.16951956086208e-10
cardiac muscle	c5.bp	GO_NEGATIVE_REGULATION_OF_PROTEIN_METABOLIC_PROCESS	http://www.gsea-msigdb.org/gsea/msigdb/cards/GO_NEGATIVE_REGULATION_OF_PROTEIN_METABOLIC_PROCESS	1189	-0.273489067670747	-0.00678868524734568	4.53708622569469e-09	3.02509757319775e-07
cardiac muscle	c5.bp	GO_MRNA_CIS_SPLICING_VIA_SPLICEOSOME	http://www.gsea-msigdb.org/gsea/msigdb/cards/GO_MRNA_CIS_SPLICING_VIA_SPLICEOSOME	34	-0.762223065167772	-0.0179086148149852	0.00253231548443669	0.0353898005855462
cardiac muscle	c5.bp	GO_REGULATION_OF_INFLAMMATORY_RESPONSE	http://www.gsea-msigdb.org/gsea/msigdb/cards/GO_REGULATION_OF_INFLAMMATORY_RESPONSE	387	-0.635182808886554	-0.010301253056283	1.3104297807522e-17	2.58921747655453e-15
cardiac muscle	c5.bp	GO_RESPONSE_TO_INTERFERON_GAMMA	http://www.gsea-msigdb.org/gsea/msigdb/cards/GO_RESPONSE_TO_INTERFERON_GAMMA	198	-0.811382976934294	-0.0123031018878851	1.0906862556778e-16	1.98368180143968e-14
cardiac muscle	c5.bp	GO_CARDIAC_EPITHELIAL_TO_MESENCHYMAL_TRANSITION	http://www.gsea-msigdb.org/gsea/msigdb/cards/GO_CARDIAC_EPITHELIAL_TO_MESENCHYMAL_TRANSITION	32	-1.0954248313886	-0.0174706587763851	1.586809620004e-05	0.000501893400942993
cardiac muscle	c5.bp	GO_PROTEIN_LOCALIZATION_TO_MITOCHONDRION	http://www.gsea-msigdb.org/gsea/msigdb/cards/GO_PROTEIN_LOCALIZATION_TO_MITOCHONDRION	141	0.500511528422914	-0.0224398223131076	4.96173343954256e-05	0.00135679333649736
cardiac muscle	c5.bp	GO_SENSORY_ORGAN_MORPHOGENESIS	http://www.gsea-msigdb.org/gsea/msigdb/cards/GO_SENSORY_ORGAN_MORPHOGENESIS	258	-0.364838109098915	-0.0158375279715596	0.000168149774220418	0.00388104558630047
cardiac muscle	c5.bp	GO_REGULATION_OF_ACTIN_FILAMENT_BASED_MOVEMENT	http://www.gsea-msigdb.org/gsea/msigdb/cards/GO_REGULATION_OF_ACTIN_FILAMENT_BASED_MOVEMENT	47	1.03510411646382	-0.021127116952024	3.47115981195612e-05	0.000998929507518883
cardiac muscle	c5.bp	GO_SUBSTRATE_DEPENDENT_CELL_MIGRATION	http://www.gsea-msigdb.org/gsea/msigdb/cards/GO_SUBSTRATE_DEPENDENT_CELL_MIGRATION	29	-0.77022108512331	-0.0180076522701683	0.00175972109055064	0.026617602960897
cardiac muscle	c5.bp	GO_NEGATIVE_REGULATION_OF_MULTI_ORGANISM_PROCESS	http://www.gsea-msigdb.org/gsea/msigdb/cards/GO_NEGATIVE_REGULATION_OF_MULTI_ORGANISM_PROCESS	227	-0.675293584455446	-0.0129625975515348	9.73234562868717e-12	9.72854275841581e-10
cardiac muscle	c5.bp	GO_NEURON_DIFFERENTIATION	http://www.gsea-msigdb.org/gsea/msigdb/cards/GO_NEURON_DIFFERENTIATION	1365	-0.281088021341588	-0.00385952381648672	4.71589912510864e-12	4.93213540344336e-10
cardiac muscle	c5.bp	GO_POSITIVE_REGULATION_OF_INTERLEUKIN_2_PRODUCTION	http://www.gsea-msigdb.org/gsea/msigdb/cards/GO_POSITIVE_REGULATION_OF_INTERLEUKIN_2_PRODUCTION	31	-0.855286403398281	-0.0178537587104063	0.000252739976893294	0.0054732364967144
cardiac muscle	c5.bp	GO_ACTIVATION_OF_INNATE_IMMUNE_RESPONSE	http://www.gsea-msigdb.org/gsea/msigdb/cards/GO_ACTIVATION_OF_INNATE_IMMUNE_RESPONSE	322	-0.271373532255755	-0.0156428178279769	0.000699841656272166	0.0127259646632117
cardiac muscle	c5.bp	GO_REGULATION_OF_CELL_PROJECTION_ASSEMBLY	http://www.gsea-msigdb.org/gsea/msigdb/cards/GO_REGULATION_OF_CELL_PROJECTION_ASSEMBLY	177	-0.463904946240342	-0.0155518254038764	0.000118288884749784	0.00287873302398197
cardiac muscle	c5.bp	GO_GLIAL_CELL_DIFFERENTIATION	http://www.gsea-msigdb.org/gsea/msigdb/cards/GO_GLIAL_CELL_DIFFERENTIATION	217	-0.469456396645068	-0.0151046070837714	3.1229586663938e-06	0.000118867563089708
cardiac muscle	c5.bp	GO_NEURAL_TUBE_FORMATION	http://www.gsea-msigdb.org/gsea/msigdb/cards/GO_NEURAL_TUBE_FORMATION	105	-0.427149675623719	-0.0170327246721583	0.00167903016851852	0.0256638177267331
cardiac muscle	c5.bp	GO_REGULATION_OF_PEPTIDE_SECRETION	http://www.gsea-msigdb.org/gsea/msigdb/cards/GO_REGULATION_OF_PEPTIDE_SECRETION	511	-0.390460435389127	-0.0116286768645276	6.2319197790263e-08	3.39074394752394e-06
cardiac muscle	c5.bp	GO_LYMPHOCYTE_MIGRATION	http://www.gsea-msigdb.org/gsea/msigdb/cards/GO_LYMPHOCYTE_MIGRATION	113	-0.782175900691024	-0.015771541240614	2.60630138938516e-10	2.12553498879958e-08
cardiac muscle	c5.bp	GO_POSITIVE_REGULATION_OF_DEVELOPMENTAL_PROCESS	http://www.gsea-msigdb.org/gsea/msigdb/cards/GO_POSITIVE_REGULATION_OF_DEVELOPMENTAL_PROCESS	1428	-0.462394927500017	0.00768981079347248	3.22044595429311e-31	2.08017270504147e-28
cardiac muscle	c5.bp	GO_RESPONSE_TO_BIOTIC_STIMULUS	http://www.gsea-msigdb.org/gsea/msigdb/cards/GO_RESPONSE_TO_BIOTIC_STIMULUS	1567	-0.49285011277904	0.010360455073399	3.45071988987292e-43	5.41050616023107e-40
cardiac muscle	c5.bp	GO_NUCLEAR_EXPORT	http://www.gsea-msigdb.org/gsea/msigdb/cards/GO_NUCLEAR_EXPORT	195	-0.303809055974407	-0.0163677878830725	0.00201853938921023	0.0296084351156155
cardiac muscle	c5.bp	GO_MEMBRANE_INVAGINATION	http://www.gsea-msigdb.org/gsea/msigdb/cards/GO_MEMBRANE_INVAGINATION	134	-0.515867376489509	-0.0163828258970817	4.81690060855397e-09	3.19959372708403e-07
cardiac muscle	c5.bp	GO_REGULATION_OF_ACTIN_CYTOSKELETON_REORGANIZATION	http://www.gsea-msigdb.org/gsea/msigdb/cards/GO_REGULATION_OF_ACTIN_CYTOSKELETON_REORGANIZATION	37	-0.953628216719241	-0.0173967397508303	2.65701482140193e-05	0.000789044523653961
cardiac muscle	c5.bp	GO_RESPONSE_TO_TOXIC_SUBSTANCE	http://www.gsea-msigdb.org/gsea/msigdb/cards/GO_RESPONSE_TO_TOXIC_SUBSTANCE	539	-0.3194201558395	-0.0123326659847458	3.96329798963896e-06	0.000147334655513875
cardiac muscle	c5.bp	GO_REGULATION_OF_PROTEIN_MODIFICATION_PROCESS	http://www.gsea-msigdb.org/gsea/msigdb/cards/GO_REGULATION_OF_PROTEIN_MODIFICATION_PROCESS	1880	-0.277853792041438	0.00260166251538213	2.08185429866496e-15	3.25371736465945e-13
cardiac muscle	c5.bp	GO_CELL_MORPHOGENESIS_INVOLVED_IN_NEURON_DIFFERENTIATION	http://www.gsea-msigdb.org/gsea/msigdb/cards/GO_CELL_MORPHOGENESIS_INVOLVED_IN_NEURON_DIFFERENTIATION	592	-0.282107392054689	-0.0123092208504502	5.20313233313244e-06	0.000187335889025359
cardiac muscle	c5.bp	GO_EPITHELIAL_CELL_PROLIFERATION	http://www.gsea-msigdb.org/gsea/msigdb/cards/GO_EPITHELIAL_CELL_PROLIFERATION	441	-0.518110765517638	-0.0105158609810025	3.51105302101946e-13	4.30411710314431e-11
cardiac muscle	c5.bp	GO_FIBRINOLYSIS	http://www.gsea-msigdb.org/gsea/msigdb/cards/GO_FIBRINOLYSIS	28	-1.20124037470724	-0.0177848894347008	8.51927186052367e-05	0.00217169386680274
cardiac muscle	c5.bp	GO_MONOCARBOXYLIC_ACID_CATABOLIC_PROCESS	http://www.gsea-msigdb.org/gsea/msigdb/cards/GO_MONOCARBOXYLIC_ACID_CATABOLIC_PROCESS	128	1.16677639578062	-0.0256107272266167	1.21753497207001e-14	1.75346681044251e-12
cardiac muscle	c5.bp	GO_THIOESTER_BIOSYNTHETIC_PROCESS	http://www.gsea-msigdb.org/gsea/msigdb/cards/GO_THIOESTER_BIOSYNTHETIC_PROCESS	54	0.832746255254065	-0.0211390165396979	0.000717136649741226	0.0129751080995028
cardiac muscle	c5.bp	GO_POSITIVE_REGULATION_OF_CELL_DEVELOPMENT	http://www.gsea-msigdb.org/gsea/msigdb/cards/GO_POSITIVE_REGULATION_OF_CELL_DEVELOPMENT	562	-0.404756504181232	-0.00992315875183592	2.55573119381143e-10	2.08955206739105e-08
cardiac muscle	c5.bp	GO_TRANSMEMBRANE_RECEPTOR_PROTEIN_TYROSINE_KINASE_SIGNALING_PATHWAY	http://www.gsea-msigdb.org/gsea/msigdb/cards/GO_TRANSMEMBRANE_RECEPTOR_PROTEIN_TYROSINE_KINASE_SIGNALING_PATHWAY	725	-0.525518955336896	-0.00317416440123261	5.35472250406293e-21	1.4145197936548e-18
cardiac muscle	c5.bp	GO_POSITIVE_REGULATION_OF_CELL_KILLING	http://www.gsea-msigdb.org/gsea/msigdb/cards/GO_POSITIVE_REGULATION_OF_CELL_KILLING	64	-0.660450424899854	-0.0178376473625114	0.000314870468307072	0.00657979105010041
cardiac muscle	c5.bp	GO_NEGATIVE_REGULATION_OF_OSSIFICATION	http://www.gsea-msigdb.org/gsea/msigdb/cards/GO_NEGATIVE_REGULATION_OF_OSSIFICATION	81	-0.494432593864861	-0.0175537354096186	0.00365543906873794	0.0470790332207409
cardiac muscle	c5.bp	GO_NUCLEAR_TRANSCRIBED_MRNA_CATABOLIC_PROCESS_NONSENSE_MEDIATED_DECAY	http://www.gsea-msigdb.org/gsea/msigdb/cards/GO_NUCLEAR_TRANSCRIBED_MRNA_CATABOLIC_PROCESS_NONSENSE_MEDIATED_DECAY	120	-0.932833909833842	-0.0136851005707612	4.72225726899594e-18	9.87225964803513e-16
cardiac muscle	c5.bp	GO_NEGATIVE_REGULATION_OF_CELL_ADHESION	http://www.gsea-msigdb.org/gsea/msigdb/cards/GO_NEGATIVE_REGULATION_OF_CELL_ADHESION	294	-0.698810337455124	-0.0111466769248776	7.63322424348306e-14	1.0034360989283e-11
cardiac muscle	c5.bp	GO_NEGATIVE_REGULATION_OF_ALPHA_BETA_T_CELL_DIFFERENTIATION	http://www.gsea-msigdb.org/gsea/msigdb/cards/GO_NEGATIVE_REGULATION_OF_ALPHA_BETA_T_CELL_DIFFERENTIATION	24	-1.11574621654923	-0.0179269077259899	0.000311843285102677	0.00653268170054981
cardiac muscle	c5.bp	GO_RESPONSE_TO_ANTIBIOTIC	http://www.gsea-msigdb.org/gsea/msigdb/cards/GO_RESPONSE_TO_ANTIBIOTIC	331	-0.393234973337144	-0.0137937663649469	8.46580878578361e-06	0.000289068564693922
cardiac muscle	c5.bp	GO_REGULATION_OF_SYSTEMIC_ARTERIAL_BLOOD_PRESSURE_BY_RENIN_ANGIOTENSIN	http://www.gsea-msigdb.org/gsea/msigdb/cards/GO_REGULATION_OF_SYSTEMIC_ARTERIAL_BLOOD_PRESSURE_BY_RENIN_ANGIOTENSIN	26	-0.81726496831615	-0.0181414749462285	0.00346355574678331	0.0451732986189441
cardiac muscle	c5.bp	GO_CELL_ADHESION_MEDIATED_BY_INTEGRIN	http://www.gsea-msigdb.org/gsea/msigdb/cards/GO_CELL_ADHESION_MEDIATED_BY_INTEGRIN	69	-0.921767079867304	-0.0162060250566127	2.30243802451554e-08	1.35692394810067e-06
cardiac muscle	c5.bp	GO_POSITIVE_REGULATION_OF_TRANSPORT	http://www.gsea-msigdb.org/gsea/msigdb/cards/GO_POSITIVE_REGULATION_OF_TRANSPORT	984	-0.249197501064679	-0.00916350690507261	7.34173398611278e-07	3.21126949047467e-05
cardiac muscle	c5.bp	GO_MONOCYTE_CHEMOTAXIS	http://www.gsea-msigdb.org/gsea/msigdb/cards/GO_MONOCYTE_CHEMOTAXIS	64	-0.994236219258715	-0.0167027022319075	9.32478102111067e-15	1.35802338969919e-12
cardiac muscle	c5.bp	GO_MYELOID_CELL_DIFFERENTIATION	http://www.gsea-msigdb.org/gsea/msigdb/cards/GO_MYELOID_CELL_DIFFERENTIATION	420	-0.456236809196667	-0.0111907680429334	6.13079743719782e-11	5.46526437840325e-09
cardiac muscle	c5.bp	GO_REGULATION_OF_CELLULAR_COMPONENT_MOVEMENT	http://www.gsea-msigdb.org/gsea/msigdb/cards/GO_REGULATION_OF_CELLULAR_COMPONENT_MOVEMENT	1107	-0.49081191986155	0.00247634808533607	1.44544912978445e-24	5.24309704494797e-22
cardiac muscle	c5.bp	GO_REGULATION_OF_RESPONSE_TO_INTERFERON_GAMMA	http://www.gsea-msigdb.org/gsea/msigdb/cards/GO_REGULATION_OF_RESPONSE_TO_INTERFERON_GAMMA	25	-0.783186318996962	-0.0181782787499211	0.00152496770040483	0.0237801026775352
cardiac muscle	c5.bp	GO_NEGATIVE_REGULATION_OF_IMMUNE_SYSTEM_PROCESS	http://www.gsea-msigdb.org/gsea/msigdb/cards/GO_NEGATIVE_REGULATION_OF_IMMUNE_SYSTEM_PROCESS	481	-0.551551003793905	-0.00881038385704703	1.55501094522005e-17	3.05694082925646e-15
cardiac muscle	c5.bp	GO_PLACENTA_DEVELOPMENT	http://www.gsea-msigdb.org/gsea/msigdb/cards/GO_PLACENTA_DEVELOPMENT	155	-0.486968229562112	-0.0159547904412604	4.79339730339433e-06	0.000174522748560887
cardiac muscle	c5.bp	GO_POSITIVE_REGULATION_OF_JUN_KINASE_ACTIVITY	http://www.gsea-msigdb.org/gsea/msigdb/cards/GO_POSITIVE_REGULATION_OF_JUN_KINASE_ACTIVITY	72	-0.580907911275326	-0.0173177470413526	0.000986773028722908	0.0167585918358161
cardiac muscle	c5.bp	GO_POSITIVE_REGULATION_OF_ALPHA_BETA_T_CELL_DIFFERENTIATION	http://www.gsea-msigdb.org/gsea/msigdb/cards/GO_POSITIVE_REGULATION_OF_ALPHA_BETA_T_CELL_DIFFERENTIATION	47	-1.11680363270498	-0.0169541280957891	1.08676018649072e-07	5.66011954187708e-06
cardiac muscle	c5.bp	GO_MEMBRANE_LIPID_METABOLIC_PROCESS	http://www.gsea-msigdb.org/gsea/msigdb/cards/GO_MEMBRANE_LIPID_METABOLIC_PROCESS	207	-0.34872689549122	-0.0160837885198203	0.00290194022378366	0.0393834165900402
cardiac muscle	c5.bp	GO_ACTIN_FILAMENT_ORGANIZATION	http://www.gsea-msigdb.org/gsea/msigdb/cards/GO_ACTIN_FILAMENT_ORGANIZATION	393	-0.484202536409454	-0.0105492082570041	4.86220280919371e-09	3.22527778565226e-07
cardiac muscle	c5.bp	GO_REGULATION_OF_LEUKOCYTE_DEGRANULATION	http://www.gsea-msigdb.org/gsea/msigdb/cards/GO_REGULATION_OF_LEUKOCYTE_DEGRANULATION	44	-0.838164407843085	-0.0172323250030705	1.90551291360984e-07	9.40775629039307e-06
cardiac muscle	c5.bp	GO_ENDOCHONDRAL_BONE_MORPHOGENESIS	http://www.gsea-msigdb.org/gsea/msigdb/cards/GO_ENDOCHONDRAL_BONE_MORPHOGENESIS	73	-0.836732459936617	-0.0165098816052583	4.1019764793542e-05	0.00115298926560931
cardiac muscle	c5.bp	GO_GENERATION_OF_PRECURSOR_METABOLITES_AND_ENERGY	http://www.gsea-msigdb.org/gsea/msigdb/cards/GO_GENERATION_OF_PRECURSOR_METABOLITES_AND_ENERGY	532	0.843664645432792	-0.0401087359468676	5.52371312326699e-31	3.52112262386249e-28
cardiac muscle	c5.bp	GO_POSITIVE_REGULATION_OF_ENDOTHELIAL_CELL_APOPTOTIC_PROCESS	http://www.gsea-msigdb.org/gsea/msigdb/cards/GO_POSITIVE_REGULATION_OF_ENDOTHELIAL_CELL_APOPTOTIC_PROCESS	24	-1.25819334524554	-0.0180914179631904	2.36787658244725e-05	0.00071309048113927
cardiac muscle	c5.bp	GO_KIDNEY_MORPHOGENESIS	http://www.gsea-msigdb.org/gsea/msigdb/cards/GO_KIDNEY_MORPHOGENESIS	94	-0.586570035816847	-0.0168524277748907	6.49731963058501e-05	0.00171541943489525
cardiac muscle	c5.bp	GO_REGULATION_OF_PROTEIN_EXIT_FROM_ENDOPLASMIC_RETICULUM	http://www.gsea-msigdb.org/gsea/msigdb/cards/GO_REGULATION_OF_PROTEIN_EXIT_FROM_ENDOPLASMIC_RETICULUM	27	-0.973966359278086	-0.0177844891290493	0.0011608163131243	0.0191117411180353
cardiac muscle	c5.bp	GO_HEME_BIOSYNTHETIC_PROCESS	http://www.gsea-msigdb.org/gsea/msigdb/cards/GO_HEME_BIOSYNTHETIC_PROCESS	22	1.02563816463415	-0.020131748812259	0.000169928908833844	0.00391600833060096
cardiac muscle	c5.bp	GO_NEURON_PROJECTION_GUIDANCE	http://www.gsea-msigdb.org/gsea/msigdb/cards/GO_NEURON_PROJECTION_GUIDANCE	282	-0.400940912993766	-0.0146084779335362	4.4301864748242e-06	0.000162761635521773
cardiac muscle	c5.bp	GO_CHONDROITIN_SULFATE_PROTEOGLYCAN_METABOLIC_PROCESS	http://www.gsea-msigdb.org/gsea/msigdb/cards/GO_CHONDROITIN_SULFATE_PROTEOGLYCAN_METABOLIC_PROCESS	44	-1.00554310307551	-0.0171618362817837	9.22704339876281e-07	3.95145084969397e-05
cardiac muscle	c5.bp	GO_REGULATION_OF_PROTEIN_SERINE_THREONINE_KINASE_ACTIVITY	http://www.gsea-msigdb.org/gsea/msigdb/cards/GO_REGULATION_OF_PROTEIN_SERINE_THREONINE_KINASE_ACTIVITY	518	-0.364980905294452	-0.0110726094358453	8.0789105888649e-09	5.14994790927695e-07
cardiac muscle	c5.bp	GO_REGULATION_OF_TRANSPORT	http://www.gsea-msigdb.org/gsea/msigdb/cards/GO_REGULATION_OF_TRANSPORT	1894	-0.20613354286312	-0.00401810807814942	4.76682041554356e-08	2.657638905146e-06
cardiac muscle	c5.bp	GO_CELLULAR_RESPONSE_TO_VITAMIN	http://www.gsea-msigdb.org/gsea/msigdb/cards/GO_CELLULAR_RESPONSE_TO_VITAMIN	32	-0.90759351040235	-0.0178692190387448	0.00178984522082086	0.0269633400908782
cardiac muscle	c5.bp	GO_NEGATIVE_REGULATION_OF_IMMUNE_RESPONSE	http://www.gsea-msigdb.org/gsea/msigdb/cards/GO_NEGATIVE_REGULATION_OF_IMMUNE_RESPONSE	157	-0.731412827346474	-0.0147513251442212	3.03670634483583e-10	2.44779682582239e-08
cardiac muscle	c5.bp	GO_T_CELL_MEDIATED_IMMUNITY	http://www.gsea-msigdb.org/gsea/msigdb/cards/GO_T_CELL_MEDIATED_IMMUNITY	100	-0.740520829232425	-0.0160906458291329	8.29418184152241e-09	5.27506709308523e-07
cardiac muscle	c5.bp	GO_BONE_RESORPTION	http://www.gsea-msigdb.org/gsea/msigdb/cards/GO_BONE_RESORPTION	63	-0.733124230576522	-0.0171427842287129	5.44020652330377e-05	0.0014704282743561
cardiac muscle	c5.bp	GO_REGULATION_OF_IMMUNE_EFFECTOR_PROCESS	http://www.gsea-msigdb.org/gsea/msigdb/cards/GO_REGULATION_OF_IMMUNE_EFFECTOR_PROCESS	455	-0.459266483388373	-0.0110695195152443	1.48574260737588e-14	2.11621993184211e-12
cardiac muscle	c5.bp	GO_DEVELOPMENTAL_GROWTH_INVOLVED_IN_MORPHOGENESIS	http://www.gsea-msigdb.org/gsea/msigdb/cards/GO_DEVELOPMENTAL_GROWTH_INVOLVED_IN_MORPHOGENESIS	233	-0.308189366471489	-0.0160814891610477	0.000858475732199879	0.0149841355379504
cardiac muscle	c5.bp	GO_POSITIVE_REGULATION_OF_T_CELL_MEDIATED_IMMUNITY	http://www.gsea-msigdb.org/gsea/msigdb/cards/GO_POSITIVE_REGULATION_OF_T_CELL_MEDIATED_IMMUNITY	50	-0.597992072465947	-0.0178941792574631	0.000887740739936848	0.0153899336265253
cardiac muscle	c5.bp	GO_EXOCYTOSIS	http://www.gsea-msigdb.org/gsea/msigdb/cards/GO_EXOCYTOSIS	900	-0.391858649076681	-0.00368049841361287	7.64889346878541e-16	1.24968778468499e-13
cardiac muscle	c5.bp	GO_REGULATION_OF_CARDIAC_MUSCLE_CONTRACTION	http://www.gsea-msigdb.org/gsea/msigdb/cards/GO_REGULATION_OF_CARDIAC_MUSCLE_CONTRACTION	82	0.756647392997627	-0.021790111964636	4.54661523649578e-05	0.0012590387704607
cardiac muscle	c5.bp	GO_POSITIVE_REGULATION_OF_I_KAPPAB_KINASE_NF_KAPPAB_SIGNALING	http://www.gsea-msigdb.org/gsea/msigdb/cards/GO_POSITIVE_REGULATION_OF_I_KAPPAB_KINASE_NF_KAPPAB_SIGNALING	184	-0.701077955482029	-0.0132698691094611	2.19593808005045e-10	1.81061520473168e-08
cardiac muscle	c5.bp	GO_GLYCOSYLATION	http://www.gsea-msigdb.org/gsea/msigdb/cards/GO_GLYCOSYLATION	267	-0.494070994034653	-0.0135367960327631	3.44598300076609e-07	1.61753210753488e-05
cardiac muscle	c5.bp	GO_POSITIVE_REGULATION_OF_EXTRINSIC_APOPTOTIC_SIGNALING_PATHWAY	http://www.gsea-msigdb.org/gsea/msigdb/cards/GO_POSITIVE_REGULATION_OF_EXTRINSIC_APOPTOTIC_SIGNALING_PATHWAY	49	-0.649835059427281	-0.0175774022066605	0.00178220463238767	0.0268648901726889
cardiac muscle	c5.bp	GO_IMPORT_INTO_CELL	http://www.gsea-msigdb.org/gsea/msigdb/cards/GO_IMPORT_INTO_CELL	810	-0.34594464589943	-0.00777720075870674	3.93204414762761e-12	4.18207741443299e-10
cardiac muscle	c5.bp	GO_REGULATION_OF_RESPONSE_TO_CYTOKINE_STIMULUS	http://www.gsea-msigdb.org/gsea/msigdb/cards/GO_REGULATION_OF_RESPONSE_TO_CYTOKINE_STIMULUS	189	-0.720732275658834	-0.0135592433363382	9.16503037324206e-13	1.0670071049624e-10
cardiac muscle	c5.bp	GO_ACTIN_CYTOSKELETON_REORGANIZATION	http://www.gsea-msigdb.org/gsea/msigdb/cards/GO_ACTIN_CYTOSKELETON_REORGANIZATION	100	-0.763954162760394	-0.0155538757639834	3.98756205265669e-08	2.25699494767314e-06
cardiac muscle	c5.bp	GO_PURINE_CONTAINING_COMPOUND_METABOLIC_PROCESS	http://www.gsea-msigdb.org/gsea/msigdb/cards/GO_PURINE_CONTAINING_COMPOUND_METABOLIC_PROCESS	463	0.424609833649674	-0.027856313847094	1.78842459919892e-08	1.07684318449876e-06
cardiac muscle	c5.bp	GO_NEGATIVE_REGULATION_OF_CD4_POSITIVE_ALPHA_BETA_T_CELL_ACTIVATION	http://www.gsea-msigdb.org/gsea/msigdb/cards/GO_NEGATIVE_REGULATION_OF_CD4_POSITIVE_ALPHA_BETA_T_CELL_ACTIVATION	29	-0.941519481226872	-0.0179619473423838	0.000845556833177343	0.0148064974992049
cardiac muscle	c5.bp	GO_LIPID_LOCALIZATION	http://www.gsea-msigdb.org/gsea/msigdb/cards/GO_LIPID_LOCALIZATION	417	-0.305561187522075	-0.0145513034672421	0.000139909903959076	0.00332662873515218
cardiac muscle	c5.bp	GO_GLAND_DEVELOPMENT	http://www.gsea-msigdb.org/gsea/msigdb/cards/GO_GLAND_DEVELOPMENT	437	-0.316979770213776	-0.0136488343311345	2.17621167507393e-05	0.000663074406385479
cardiac muscle	c5.bp	GO_ESTABLISHMENT_OR_MAINTENANCE_OF_CELL_POLARITY	http://www.gsea-msigdb.org/gsea/msigdb/cards/GO_ESTABLISHMENT_OR_MAINTENANCE_OF_CELL_POLARITY	219	-0.294997868290276	-0.0162009734710259	0.00307817736322471	0.0412312473763418
cardiac muscle	c5.bp	GO_IMMUNE_RESPONSE_REGULATING_CELL_SURFACE_RECEPTOR_SIGNALING_PATHWAY	http://www.gsea-msigdb.org/gsea/msigdb/cards/GO_IMMUNE_RESPONSE_REGULATING_CELL_SURFACE_RECEPTOR_SIGNALING_PATHWAY	500	-0.368568381736333	-0.0119741546683293	2.54355508384499e-09	1.77823859626565e-07
cardiac muscle	c5.bp	GO_OLIGODENDROCYTE_DIFFERENTIATION	http://www.gsea-msigdb.org/gsea/msigdb/cards/GO_OLIGODENDROCYTE_DIFFERENTIATION	96	-0.427076843862068	-0.0174972463895522	0.00385754017439347	0.0490631638560423
cardiac muscle	c5.bp	GO_CELL_KILLING	http://www.gsea-msigdb.org/gsea/msigdb/cards/GO_CELL_KILLING	168	-0.704656658056126	-0.0154210188632438	3.64731956814358e-11	3.36877178012707e-09
cardiac muscle	c5.bp	GO_RESPONSE_TO_CYTOKINE	http://www.gsea-msigdb.org/gsea/msigdb/cards/GO_RESPONSE_TO_CYTOKINE	1210	-0.565568133261274	0.00894303246031685	2.86439013861463e-41	3.84073233317249e-38
cardiac muscle	c5.bp	GO_REGULATION_OF_CARDIAC_CONDUCTION	http://www.gsea-msigdb.org/gsea/msigdb/cards/GO_REGULATION_OF_CARDIAC_CONDUCTION	73	0.636069863574845	-0.0210012368783738	0.00141413973874905	0.0224058923124884
cardiac muscle	c5.bp	GO_POSITIVE_REGULATION_OF_CELL_DIFFERENTIATION	http://www.gsea-msigdb.org/gsea/msigdb/cards/GO_POSITIVE_REGULATION_OF_CELL_DIFFERENTIATION	1000	-0.491419722757584	0.00106481822814515	1.35583703700905e-25	5.39074151499894e-23
cardiac muscle	c5.bp	GO_REGULATION_OF_T_HELPER_1_TYPE_IMMUNE_RESPONSE	http://www.gsea-msigdb.org/gsea/msigdb/cards/GO_REGULATION_OF_T_HELPER_1_TYPE_IMMUNE_RESPONSE	26	-1.24851103515758	-0.0178569797665938	1.37821347405655e-06	5.69638130272045e-05
cardiac muscle	c5.bp	GO_PYRUVATE_METABOLIC_PROCESS	http://www.gsea-msigdb.org/gsea/msigdb/cards/GO_PYRUVATE_METABOLIC_PROCESS	150	0.571781000374344	-0.0228818701126537	2.14804599650367e-05	0.000655725694495572
cardiac muscle	c5.bp	GO_NEGATIVE_REGULATION_OF_ENDOTHELIAL_CELL_APOPTOTIC_PROCESS	http://www.gsea-msigdb.org/gsea/msigdb/cards/GO_NEGATIVE_REGULATION_OF_ENDOTHELIAL_CELL_APOPTOTIC_PROCESS	33	-0.973313480020858	-0.0178791443817603	0.000730311651799288	0.0131594172928105
cardiac muscle	c5.bp	GO_RETINA_DEVELOPMENT_IN_CAMERA_TYPE_EYE	http://www.gsea-msigdb.org/gsea/msigdb/cards/GO_RETINA_DEVELOPMENT_IN_CAMERA_TYPE_EYE	149	-0.394993105306544	-0.0170576468540709	0.00259670210850197	0.0360821334150506
cardiac muscle	c5.bp	GO_POSITIVE_REGULATION_OF_ENDOTHELIAL_CELL_PROLIFERATION	http://www.gsea-msigdb.org/gsea/msigdb/cards/GO_POSITIVE_REGULATION_OF_ENDOTHELIAL_CELL_PROLIFERATION	112	-0.643497988881501	-0.0162661788032961	3.64863462288733e-06	0.00013676154577217
cardiac muscle	c5.bp	GO_REGULATION_OF_VIRAL_GENOME_REPLICATION	http://www.gsea-msigdb.org/gsea/msigdb/cards/GO_REGULATION_OF_VIRAL_GENOME_REPLICATION	98	-0.696051474441614	-0.0159688272711255	4.23200328068125e-06	0.000156366971844008
cardiac muscle	c5.bp	GO_REPRODUCTION	http://www.gsea-msigdb.org/gsea/msigdb/cards/GO_REPRODUCTION	1457	-0.235480962310186	-0.00745289159949149	6.60854562999603e-09	4.29001627901953e-07
cardiac muscle	c5.bp	GO_NEURON_DEATH	http://www.gsea-msigdb.org/gsea/msigdb/cards/GO_NEURON_DEATH	353	-0.241188503259525	-0.0156862222890917	0.00324636219923163	0.0429652221483411
cardiac muscle	c5.bp	GO_SIGNAL_TRANSDUCTION_BY_PROTEIN_PHOSPHORYLATION	http://www.gsea-msigdb.org/gsea/msigdb/cards/GO_SIGNAL_TRANSDUCTION_BY_PROTEIN_PHOSPHORYLATION	974	-0.320810701448319	-0.00666447752003234	5.81563420722667e-11	5.20340020757404e-09
cardiac muscle	c5.bp	GO_RECEPTOR_MEDIATED_ENDOCYTOSIS	http://www.gsea-msigdb.org/gsea/msigdb/cards/GO_RECEPTOR_MEDIATED_ENDOCYTOSIS	320	-0.484088095075071	-0.0125524130907145	5.86136937447028e-12	6.05843104339186e-10
cardiac muscle	c5.bp	GO_POSITIVE_REGULATION_OF_ACTIN_FILAMENT_BUNDLE_ASSEMBLY	http://www.gsea-msigdb.org/gsea/msigdb/cards/GO_POSITIVE_REGULATION_OF_ACTIN_FILAMENT_BUNDLE_ASSEMBLY	61	-0.913026634641496	-0.0164536154720123	2.65734727893446e-06	0.000102816335792946
cardiac muscle	c5.bp	GO_2_OXOGLUTARATE_METABOLIC_PROCESS	http://www.gsea-msigdb.org/gsea/msigdb/cards/GO_2_OXOGLUTARATE_METABOLIC_PROCESS	16	1.49444910281848	-0.0201176048667609	0.00122720280442601	0.0199931018977478
cardiac muscle	c5.bp	GO_REGULATION_OF_SPROUTING_ANGIOGENESIS	http://www.gsea-msigdb.org/gsea/msigdb/cards/GO_REGULATION_OF_SPROUTING_ANGIOGENESIS	137	-0.633655727906891	-0.0170988442978083	0.000767794508919599	0.0137051649910888
cardiac muscle	c5.bp	GO_CELLULAR_MACROMOLECULE_LOCALIZATION	http://www.gsea-msigdb.org/gsea/msigdb/cards/GO_CELLULAR_MACROMOLECULE_LOCALIZATION	1930	-0.173425100023166	-0.00423591776668677	6.65620646537208e-07	2.94052780237105e-05
cardiac muscle	c5.bp	GO_NEPHRON_DEVELOPMENT	http://www.gsea-msigdb.org/gsea/msigdb/cards/GO_NEPHRON_DEVELOPMENT	143	-0.595219948799491	-0.0156785895355611	5.14934684012121e-06	0.000185605600675515
cardiac muscle	c5.bp	GO_PLATELET_DEGRANULATION	http://www.gsea-msigdb.org/gsea/msigdb/cards/GO_PLATELET_DEGRANULATION	128	-0.501094172046982	-0.0162934602208798	0.000268570191080129	0.00575198180552577
cardiac muscle	c5.bp	GO_POSITIVE_REGULATION_OF_INFLAMMATORY_RESPONSE	http://www.gsea-msigdb.org/gsea/msigdb/cards/GO_POSITIVE_REGULATION_OF_INFLAMMATORY_RESPONSE	150	-0.693309747358094	-0.0152463419122836	7.39720992239363e-09	4.73869898501305e-07
cardiac muscle	c5.bp	GO_LIPID_OXIDATION	http://www.gsea-msigdb.org/gsea/msigdb/cards/GO_LIPID_OXIDATION	101	1.11694254751236	-0.0243200984060622	1.80553246487734e-12	2.0013617100987e-10
cardiac muscle	c5.bp	GO_INTEGRIN_MEDIATED_SIGNALING_PATHWAY	http://www.gsea-msigdb.org/gsea/msigdb/cards/GO_INTEGRIN_MEDIATED_SIGNALING_PATHWAY	104	-0.838039263424158	-0.015089180473021	2.8507568017168e-10	2.30957719054426e-08
cardiac muscle	c5.bp	GO_SKIN_DEVELOPMENT	http://www.gsea-msigdb.org/gsea/msigdb/cards/GO_SKIN_DEVELOPMENT	417	-0.498658586434808	-0.0142288747800703	2.55603457828675e-08	1.49325260471401e-06
cardiac muscle	c5.bp	GO_PATTERN_SPECIFICATION_PROCESS	http://www.gsea-msigdb.org/gsea/msigdb/cards/GO_PATTERN_SPECIFICATION_PROCESS	446	-0.320837303970418	-0.0141001073572642	5.68083577788928e-06	0.000202844961483994
cardiac muscle	c5.bp	GO_NEGATIVE_REGULATION_OF_VIRAL_GENOME_REPLICATION	http://www.gsea-msigdb.org/gsea/msigdb/cards/GO_NEGATIVE_REGULATION_OF_VIRAL_GENOME_REPLICATION	62	-0.779949897322636	-0.0169457454557888	2.97608597048378e-05	0.000871682040863722
cardiac muscle	c5.bp	GO_EPITHELIAL_CELL_DIFFERENTIATION	http://www.gsea-msigdb.org/gsea/msigdb/cards/GO_EPITHELIAL_CELL_DIFFERENTIATION	774	-0.405190842481166	-0.00987325211444371	5.89000918609579e-11	5.26752137073361e-09
cardiac muscle	c5.bp	GO_REGULATION_OF_NATURAL_KILLER_CELL_MEDIATED_IMMUNITY	http://www.gsea-msigdb.org/gsea/msigdb/cards/GO_REGULATION_OF_NATURAL_KILLER_CELL_MEDIATED_IMMUNITY	43	-1.08907324210267	-0.0176375465772037	1.13576960973294e-06	4.78692544120351e-05
cardiac muscle	c5.bp	GO_METHYLATION	http://www.gsea-msigdb.org/gsea/msigdb/cards/GO_METHYLATION	366	0.224866229957572	-0.0229159853260383	0.000261196081664943	0.00562559737681294
cardiac muscle	c5.bp	GO_PROTEIN_IMPORT_INTO_MITOCHONDRIAL_MATRIX	http://www.gsea-msigdb.org/gsea/msigdb/cards/GO_PROTEIN_IMPORT_INTO_MITOCHONDRIAL_MATRIX	19	1.09092367858677	-0.0199295994291594	7.73071894448791e-05	0.00199262534808845
cardiac muscle	c5.bp	GO_REGULATION_OF_CELL_SHAPE	http://www.gsea-msigdb.org/gsea/msigdb/cards/GO_REGULATION_OF_CELL_SHAPE	156	-0.651458547286436	-0.0144115088897299	3.45906467364817e-07	1.62288897227165e-05
cardiac muscle	c5.bp	GO_POSITIVE_REGULATION_OF_TRANSCRIPTION_FROM_RNA_POLYMERASE_II_PROMOTER_INVOLVED_IN_CELLULAR_RESPONSE_TO_CHEMICAL_STIMULUS	http://www.gsea-msigdb.org/gsea/msigdb/cards/GO_POSITIVE_REGULATION_OF_TRANSCRIPTION_FROM_RNA_POLYMERASE_II_PROMOTER_INVOLVED_IN_CELLULAR_RESPONSE_TO_CHEMICAL_STIMULUS	22	-0.903302505162918	-0.0180485572784347	0.00324779710955675	0.0429694240440234
cardiac muscle	c5.bp	GO_PRODUCTION_OF_MOLECULAR_MEDIATOR_OF_IMMUNE_RESPONSE	http://www.gsea-msigdb.org/gsea/msigdb/cards/GO_PRODUCTION_OF_MOLECULAR_MEDIATOR_OF_IMMUNE_RESPONSE	298	-0.349629894507074	-0.0154972505083534	5.27938316732286e-06	0.000189800072655987
cardiac muscle	c5.bp	GO_TELENCEPHALON_DEVELOPMENT	http://www.gsea-msigdb.org/gsea/msigdb/cards/GO_TELENCEPHALON_DEVELOPMENT	253	-0.37001799140168	-0.0155269755436161	0.000202321170886184	0.00453180775672529
cardiac muscle	c5.bp	GO_MEMBRANE_REPOLARIZATION	http://www.gsea-msigdb.org/gsea/msigdb/cards/GO_MEMBRANE_REPOLARIZATION	49	0.845380574570666	-0.0208300334220695	0.00067806334704583	0.0123937001209024
cardiac muscle	c5.bp	GO_CAMERA_TYPE_EYE_MORPHOGENESIS	http://www.gsea-msigdb.org/gsea/msigdb/cards/GO_CAMERA_TYPE_EYE_MORPHOGENESIS	119	-0.419676559557646	-0.017227450380357	0.00258342621675938	0.035925903638311
cardiac muscle	c5.bp	GO_STRESS_ACTIVATED_PROTEIN_KINASE_SIGNALING_CASCADE	http://www.gsea-msigdb.org/gsea/msigdb/cards/GO_STRESS_ACTIVATED_PROTEIN_KINASE_SIGNALING_CASCADE	297	-0.351013951215769	-0.014832834447616	0.000104152655562212	0.00258650860965992
cardiac muscle	c5.bp	GO_POSITIVE_REGULATION_OF_SMALL_GTPASE_MEDIATED_SIGNAL_TRANSDUCTION	http://www.gsea-msigdb.org/gsea/msigdb/cards/GO_POSITIVE_REGULATION_OF_SMALL_GTPASE_MEDIATED_SIGNAL_TRANSDUCTION	72	-0.657653645257796	-0.0169929648352638	0.000153008065416525	0.003582422942021
cardiac muscle	c5.bp	GO_GROWTH_PLATE_CARTILAGE_DEVELOPMENT	http://www.gsea-msigdb.org/gsea/msigdb/cards/GO_GROWTH_PLATE_CARTILAGE_DEVELOPMENT	36	-0.97309669834791	-0.0176448640336126	0.000436549453044233	0.00860895535639233
cardiac muscle	c5.bp	GO_POSITIVE_REGULATION_OF_MULTI_ORGANISM_PROCESS	http://www.gsea-msigdb.org/gsea/msigdb/cards/GO_POSITIVE_REGULATION_OF_MULTI_ORGANISM_PROCESS	540	-0.334979009362463	-0.0118413972820191	2.98403905078099e-08	1.72361499824434e-06
cardiac muscle	c5.bp	GO_MESENCHYME_MORPHOGENESIS	http://www.gsea-msigdb.org/gsea/msigdb/cards/GO_MESENCHYME_MORPHOGENESIS	52	-0.657677802472825	-0.017433806484242	0.000660066636231361	0.0121297538452406
cardiac muscle	c5.bp	GO_REGULATION_OF_BINDING	http://www.gsea-msigdb.org/gsea/msigdb/cards/GO_REGULATION_OF_BINDING	381	-0.338481271764418	-0.0134571380822429	7.59153236895924e-06	0.000262722693005079
cardiac muscle	c5.bp	GO_POSITIVE_REGULATION_OF_IMMUNE_RESPONSE	http://www.gsea-msigdb.org/gsea/msigdb/cards/GO_POSITIVE_REGULATION_OF_IMMUNE_RESPONSE	895	-0.430711767520935	-0.00423920899897377	5.7272218359146e-21	1.50474240300792e-18
cardiac muscle	c5.bp	GO_POSITIVE_REGULATION_OF_CHEMOTAXIS	http://www.gsea-msigdb.org/gsea/msigdb/cards/GO_POSITIVE_REGULATION_OF_CHEMOTAXIS	135	-0.774839839130609	-0.0146421165049465	4.24889888422029e-11	3.88016870204625e-09
cardiac muscle	c5.bp	GO_REGULATION_OF_RHO_PROTEIN_SIGNAL_TRANSDUCTION	http://www.gsea-msigdb.org/gsea/msigdb/cards/GO_REGULATION_OF_RHO_PROTEIN_SIGNAL_TRANSDUCTION	141	-0.547778385090576	-0.0156111447155309	8.67006870442034e-06	0.000295006901958037
cardiac muscle	c5.bp	GO_PROTEIN_AUTOPHOSPHORYLATION	http://www.gsea-msigdb.org/gsea/msigdb/cards/GO_PROTEIN_AUTOPHOSPHORYLATION	233	-0.316972295764231	-0.0158286634871279	0.00159065623475146	0.0246012049785473
cardiac muscle	c5.bp	GO_CELLULAR_COMPONENT_DISASSEMBLY	http://www.gsea-msigdb.org/gsea/msigdb/cards/GO_CELLULAR_COMPONENT_DISASSEMBLY	547	0.212608708896168	-0.0249444378096677	0.000378366670099063	0.0076411929720718
cardiac muscle	c5.bp	GO_REGULATION_OF_GLIOGENESIS	http://www.gsea-msigdb.org/gsea/msigdb/cards/GO_REGULATION_OF_GLIOGENESIS	124	-0.629019527001988	-0.0162994659903658	5.23882120368656e-06	0.000188585923663313
cardiac muscle	c5.bp	GO_AMINOGLYCAN_CATABOLIC_PROCESS	http://www.gsea-msigdb.org/gsea/msigdb/cards/GO_AMINOGLYCAN_CATABOLIC_PROCESS	65	-0.991878362062506	-0.0164205901903339	1.94345848435822e-09	1.3820591527537e-07
cardiac muscle	c5.bp	GO_RNA_LOCALIZATION	http://www.gsea-msigdb.org/gsea/msigdb/cards/GO_RNA_LOCALIZATION	229	-0.247919556163952	-0.0164956173666639	0.00300392098830388	0.0404315911547243
cardiac muscle	c5.bp	GO_POSITIVE_REGULATION_OF_TRANSMEMBRANE_RECEPTOR_PROTEIN_SERINE_THREONINE_KINASE_SIGNALING_PATHWAY	http://www.gsea-msigdb.org/gsea/msigdb/cards/GO_POSITIVE_REGULATION_OF_TRANSMEMBRANE_RECEPTOR_PROTEIN_SERINE_THREONINE_KINASE_SIGNALING_PATHWAY	105	-0.447694211046918	-0.0170184028569962	0.00140559969220674	0.0222996584706326
cardiac muscle	c5.bp	GO_MULTICELLULAR_ORGANISM_REPRODUCTION	http://www.gsea-msigdb.org/gsea/msigdb/cards/GO_MULTICELLULAR_ORGANISM_REPRODUCTION	853	-0.214307079343147	-0.0132761660778421	0.000108338516004187	0.00267338591643584
cardiac muscle	c5.bp	GO_POSITIVE_REGULATION_OF_INTERFERON_GAMMA_PRODUCTION	http://www.gsea-msigdb.org/gsea/msigdb/cards/GO_POSITIVE_REGULATION_OF_INTERFERON_GAMMA_PRODUCTION	63	-0.719051696206217	-0.0174554004866963	5.14808557578323e-07	2.33912453841103e-05
cardiac muscle	c5.bp	GO_REGULATION_OF_ORGANELLE_ORGANIZATION	http://www.gsea-msigdb.org/gsea/msigdb/cards/GO_REGULATION_OF_ORGANELLE_ORGANIZATION	1267	-0.182068741383369	-0.00917760965837852	3.11855829905098e-05	0.000907668531039953
cardiac muscle	c5.bp	GO_BRANCHING_MORPHOGENESIS_OF_AN_EPITHELIAL_TUBE	http://www.gsea-msigdb.org/gsea/msigdb/cards/GO_BRANCHING_MORPHOGENESIS_OF_AN_EPITHELIAL_TUBE	151	-0.566843496639475	-0.0154071880740141	3.80776083594485e-07	1.77279715701087e-05
cardiac muscle	c5.bp	GO_REGULATION_OF_RAS_PROTEIN_SIGNAL_TRANSDUCTION	http://www.gsea-msigdb.org/gsea/msigdb/cards/GO_REGULATION_OF_RAS_PROTEIN_SIGNAL_TRANSDUCTION	237	-0.500480777863721	-0.0137768675067127	1.15404856136646e-07	5.97535918761953e-06
cardiac muscle	c5.bp	GO_NEGATIVE_REGULATION_OF_CYTOKINE_PRODUCTION	http://www.gsea-msigdb.org/gsea/msigdb/cards/GO_NEGATIVE_REGULATION_OF_CYTOKINE_PRODUCTION	307	-0.695921910957048	-0.0115195453291599	7.47872537030303e-15	1.10071438409977e-12
cardiac muscle	c5.bp	GO_REGULATION_OF_PROTEOLYSIS	http://www.gsea-msigdb.org/gsea/msigdb/cards/GO_REGULATION_OF_PROTEOLYSIS	735	-0.314211270960388	-0.0101622490784377	1.07052845676626e-07	5.58455660526761e-06
cardiac muscle	c5.bp	GO_ENDOCYTOSIS	http://www.gsea-msigdb.org/gsea/msigdb/cards/GO_ENDOCYTOSIS	661	-0.447812207745169	-0.00671790574695189	1.30293681578709e-17	2.57703140867333e-15
cardiac muscle	c5.bp	GO_RAC_PROTEIN_SIGNAL_TRANSDUCTION	http://www.gsea-msigdb.org/gsea/msigdb/cards/GO_RAC_PROTEIN_SIGNAL_TRANSDUCTION	34	-0.824261674045397	-0.0176983880250039	0.00264899383352752	0.0366463623943186
cardiac muscle	c5.bp	GO_REGULATION_OF_VIRAL_ENTRY_INTO_HOST_CELL	http://www.gsea-msigdb.org/gsea/msigdb/cards/GO_REGULATION_OF_VIRAL_ENTRY_INTO_HOST_CELL	29	-1.36604645051205	-0.017482609085459	2.72795122490684e-06	0.000105317551420033
cardiac muscle	c5.bp	GO_POSITIVE_REGULATION_OF_SECRETION	http://www.gsea-msigdb.org/gsea/msigdb/cards/GO_POSITIVE_REGULATION_OF_SECRETION	431	-0.363850758308914	-0.0129641851744411	3.54991044960193e-07	1.66190028982178e-05
cardiac muscle	c5.bp	GO_POSITIVE_REGULATION_OF_CELL_CYCLE	http://www.gsea-msigdb.org/gsea/msigdb/cards/GO_POSITIVE_REGULATION_OF_CELL_CYCLE	391	-0.231751626068079	-0.0155042505522659	0.00142408266250416	0.0225267144719476
cardiac muscle	c5.bp	GO_REGULATION_OF_CELLULAR_PROTEIN_LOCALIZATION	http://www.gsea-msigdb.org/gsea/msigdb/cards/GO_REGULATION_OF_CELLULAR_PROTEIN_LOCALIZATION	537	-0.241407467954507	-0.0133791784339598	0.000176793847400683	0.00404292719207604
cardiac muscle	c5.bp	GO_POSITIVE_REGULATION_OF_B_CELL_ACTIVATION	http://www.gsea-msigdb.org/gsea/msigdb/cards/GO_POSITIVE_REGULATION_OF_B_CELL_ACTIVATION	141	-0.464239863276056	-0.0166551390151848	1.58033861023217e-06	6.43587052260196e-05
cardiac muscle	c5.bp	GO_POSITIVE_REGULATION_OF_INTERLEUKIN_10_PRODUCTION	http://www.gsea-msigdb.org/gsea/msigdb/cards/GO_POSITIVE_REGULATION_OF_INTERLEUKIN_10_PRODUCTION	36	-0.619715061814583	-0.0181776476160947	0.00353364482396527	0.0458414199809584
cardiac muscle	c5.bp	GO_NEGATIVE_REGULATION_OF_IMMUNE_EFFECTOR_PROCESS	http://www.gsea-msigdb.org/gsea/msigdb/cards/GO_NEGATIVE_REGULATION_OF_IMMUNE_EFFECTOR_PROCESS	121	-0.571547253387468	-0.0162533778257659	7.48313480840374e-06	0.000259543652832214
cardiac muscle	c5.bp	GO_POSITIVE_REGULATION_OF_PROTEIN_POLYMERIZATION	http://www.gsea-msigdb.org/gsea/msigdb/cards/GO_POSITIVE_REGULATION_OF_PROTEIN_POLYMERIZATION	131	-0.440529966277026	-0.0163829397385736	0.000607228212678829	0.0113311966620471
cardiac muscle	c5.bp	GO_NEGATIVE_REGULATION_OF_RESPONSE_TO_WOUNDING	http://www.gsea-msigdb.org/gsea/msigdb/cards/GO_NEGATIVE_REGULATION_OF_RESPONSE_TO_WOUNDING	90	-0.878104429318261	-0.0159596622470184	1.34217127338045e-07	6.84729225021573e-06
cardiac muscle	c5.bp	GO_NEGATIVE_REGULATION_OF_MULTICELLULAR_ORGANISMAL_PROCESS	http://www.gsea-msigdb.org/gsea/msigdb/cards/GO_NEGATIVE_REGULATION_OF_MULTICELLULAR_ORGANISMAL_PROCESS	1318	-0.453144823227045	0.00305358789453752	1.60625796422846e-25	6.30899188761928e-23
cardiac muscle	c5.bp	GO_NEUROBLAST_PROLIFERATION	http://www.gsea-msigdb.org/gsea/msigdb/cards/GO_NEUROBLAST_PROLIFERATION	60	-0.584389035189173	-0.0177253609777301	0.000802516626236255	0.0142006924479946
cardiac muscle	c5.bp	GO_IMMUNOLOGICAL_SYNAPSE_FORMATION	http://www.gsea-msigdb.org/gsea/msigdb/cards/GO_IMMUNOLOGICAL_SYNAPSE_FORMATION	14	-0.782974406342721	-0.0184787366280867	0.00167770265407224	0.0256515933324426
cardiac muscle	c5.bp	GO_MUSCLE_CELL_DEVELOPMENT	http://www.gsea-msigdb.org/gsea/msigdb/cards/GO_MUSCLE_CELL_DEVELOPMENT	183	0.535511261643011	-0.0233886036324548	4.87246885523709e-05	0.00133595386364493
cardiac muscle	c5.bp	GO_LEUKOCYTE_MIGRATION_INVOLVED_IN_INFLAMMATORY_RESPONSE	http://www.gsea-msigdb.org/gsea/msigdb/cards/GO_LEUKOCYTE_MIGRATION_INVOLVED_IN_INFLAMMATORY_RESPONSE	14	-0.810859122025102	-0.0185373389906421	3.75461696064977e-05	0.0010680141155192
cardiac muscle	c5.bp	GO_OSTEOCLAST_DIFFERENTIATION	http://www.gsea-msigdb.org/gsea/msigdb/cards/GO_OSTEOCLAST_DIFFERENTIATION	99	-0.583815291183852	-0.0167233007510955	8.45524528156708e-05	0.00215791888766526
cardiac muscle	c5.bp	GO_DEFINITIVE_HEMOPOIESIS	http://www.gsea-msigdb.org/gsea/msigdb/cards/GO_DEFINITIVE_HEMOPOIESIS	20	-0.922573474754717	-0.0182053248042695	0.00341047261198675	0.0446216505459564
cardiac muscle	c5.bp	GO_LYMPHOCYTE_ACTIVATION_INVOLVED_IN_IMMUNE_RESPONSE	http://www.gsea-msigdb.org/gsea/msigdb/cards/GO_LYMPHOCYTE_ACTIVATION_INVOLVED_IN_IMMUNE_RESPONSE	182	-0.677538890146687	-0.0146477913101792	2.53390315835726e-10	2.07257714623665e-08
cardiac muscle	c5.bp	GO_POSITIVE_REGULATION_OF_LEUKOCYTE_CHEMOTAXIS	http://www.gsea-msigdb.org/gsea/msigdb/cards/GO_POSITIVE_REGULATION_OF_LEUKOCYTE_CHEMOTAXIS	87	-0.705547592020003	-0.0165371476975943	1.2980220894621e-06	5.39706259028186e-05
cardiac muscle	c5.bp	GO_RESPONSE_TO_TUMOR_NECROSIS_FACTOR	http://www.gsea-msigdb.org/gsea/msigdb/cards/GO_RESPONSE_TO_TUMOR_NECROSIS_FACTOR	313	-0.44438451217629	-0.0135101496183749	3.90320991785997e-08	2.21505453902512e-06
cardiac muscle	c5.bp	GO_POSITIVE_REGULATION_OF_CELL_SUBSTRATE_ADHESION	http://www.gsea-msigdb.org/gsea/msigdb/cards/GO_POSITIVE_REGULATION_OF_CELL_SUBSTRATE_ADHESION	115	-0.635293130143904	-0.0158139805189012	5.6731294867518e-06	0.000202607003551108
cardiac muscle	c5.bp	GO_REGULATION_OF_INTRACELLULAR_TRANSPORT	http://www.gsea-msigdb.org/gsea/msigdb/cards/GO_REGULATION_OF_INTRACELLULAR_TRANSPORT	348	-0.246328158733951	-0.0152875245137224	0.00317142684451931	0.0421896334463786
cardiac muscle	c5.bp	GO_CARDIAC_CONDUCTION	http://www.gsea-msigdb.org/gsea/msigdb/cards/GO_CARDIAC_CONDUCTION	146	0.623852422184402	-0.0228406648834298	6.90913724134794e-06	0.000241601096944574
cardiac muscle	c5.bp	GO_RESPONSE_TO_ALCOHOL	http://www.gsea-msigdb.org/gsea/msigdb/cards/GO_RESPONSE_TO_ALCOHOL	240	-0.424897565218239	-0.0150848990105466	3.68344053727453e-05	0.00105038023323418
cardiac muscle	c5.bp	GO_MEMBRANE_LIPID_BIOSYNTHETIC_PROCESS	http://www.gsea-msigdb.org/gsea/msigdb/cards/GO_MEMBRANE_LIPID_BIOSYNTHETIC_PROCESS	145	-0.407345470218629	-0.0165313980346612	0.00248305248349654	0.034869266598146
cardiac muscle	c5.bp	GO_EMBRYONIC_ORGAN_DEVELOPMENT	http://www.gsea-msigdb.org/gsea/msigdb/cards/GO_EMBRYONIC_ORGAN_DEVELOPMENT	434	-0.402506768838077	-0.0123455954041869	1.89818292650215e-08	1.13589509788321e-06
cardiac muscle	c5.bp	GO_POSITIVE_REGULATION_OF_NATURAL_KILLER_CELL_MEDIATED_IMMUNITY	http://www.gsea-msigdb.org/gsea/msigdb/cards/GO_POSITIVE_REGULATION_OF_NATURAL_KILLER_CELL_MEDIATED_IMMUNITY	29	-0.930152788987841	-0.0183328846598174	0.00159699731547576	0.024667880040046
cardiac muscle	c5.bp	GO_LYMPHOCYTE_APOPTOTIC_PROCESS	http://www.gsea-msigdb.org/gsea/msigdb/cards/GO_LYMPHOCYTE_APOPTOTIC_PROCESS	72	-0.717346499059769	-0.0169428527757336	1.90203021016571e-05	0.000589699125468439
cardiac muscle	c5.bp	GO_PROTEIN_TETRAMERIZATION	http://www.gsea-msigdb.org/gsea/msigdb/cards/GO_PROTEIN_TETRAMERIZATION	158	0.419950142198996	-0.0216453915830918	0.00114566168432991	0.018911880396855
cardiac muscle	c5.bp	GO_REGULATION_OF_TISSUE_REMODELING	http://www.gsea-msigdb.org/gsea/msigdb/cards/GO_REGULATION_OF_TISSUE_REMODELING	89	-0.678594374892597	-0.016992128483067	4.85767494697633e-05	0.00133246133449623
cardiac muscle	c5.bp	GO_POSITIVE_REGULATION_OF_PEPTIDYL_SERINE_PHOSPHORYLATION	http://www.gsea-msigdb.org/gsea/msigdb/cards/GO_POSITIVE_REGULATION_OF_PEPTIDYL_SERINE_PHOSPHORYLATION	106	-0.541092241135295	-0.0170505884287195	0.000276458770578156	0.00589301831058955
cardiac muscle	c5.bp	GO_POSITIVE_REGULATION_OF_INTERLEUKIN_6_PRODUCTION	http://www.gsea-msigdb.org/gsea/msigdb/cards/GO_POSITIVE_REGULATION_OF_INTERLEUKIN_6_PRODUCTION	98	-0.740584557555946	-0.016339992795348	4.7694306245168e-08	2.6577580388107e-06
cardiac muscle	c5.bp	GO_RUFFLE_ORGANIZATION	http://www.gsea-msigdb.org/gsea/msigdb/cards/GO_RUFFLE_ORGANIZATION	52	-0.78329916096762	-0.0171627092285275	0.000170612567972034	0.00392808840805981
cardiac muscle	c5.bp	GO_MUSCLE_CELL_MIGRATION	http://www.gsea-msigdb.org/gsea/msigdb/cards/GO_MUSCLE_CELL_MIGRATION	105	-0.648637143518819	-0.0165549611644477	5.83256668787197e-05	0.00156283206411635
cardiac muscle	c5.bp	GO_REGULATION_OF_CELL_DEVELOPMENT	http://www.gsea-msigdb.org/gsea/msigdb/cards/GO_REGULATION_OF_CELL_DEVELOPMENT	955	-0.388032357180152	-0.00421004654913944	4.04339093227209e-15	6.12729726123203e-13
cardiac muscle	c5.bp	GO_REGULATION_OF_INTRINSIC_APOPTOTIC_SIGNALING_PATHWAY	http://www.gsea-msigdb.org/gsea/msigdb/cards/GO_REGULATION_OF_INTRINSIC_APOPTOTIC_SIGNALING_PATHWAY	166	-0.455769011801309	-0.0157019346159573	0.000124896640115849	0.0030161351829442
cardiac muscle	c5.bp	GO_NEGATIVE_REGULATION_OF_CELL_DIFFERENTIATION	http://www.gsea-msigdb.org/gsea/msigdb/cards/GO_NEGATIVE_REGULATION_OF_CELL_DIFFERENTIATION	750	-0.400921848879893	-0.00814059673530269	2.30816382206199e-12	2.52397324488515e-10
cardiac muscle	c5.bp	GO_PROTEIN_IMPORT_INTO_PEROXISOME_MATRIX	http://www.gsea-msigdb.org/gsea/msigdb/cards/GO_PROTEIN_IMPORT_INTO_PEROXISOME_MATRIX	13	1.2257662895141	-0.0197364707770348	0.000844616979570631	0.0147953700005442
cardiac muscle	c5.bp	GO_NEGATIVE_REGULATION_OF_CELL_KILLING	http://www.gsea-msigdb.org/gsea/msigdb/cards/GO_NEGATIVE_REGULATION_OF_CELL_KILLING	22	-1.11632168927957	-0.0181419575209355	0.000425519520652304	0.00843593425953946
cardiac muscle	c5.bp	GO_POSITIVE_REGULATION_OF_MONOCYTE_CHEMOTAXIS	http://www.gsea-msigdb.org/gsea/msigdb/cards/GO_POSITIVE_REGULATION_OF_MONOCYTE_CHEMOTAXIS	18	-0.962062317730134	-0.0183093964406038	4.91002900394673e-05	0.00134492459715883
cardiac muscle	c5.bp	GO_NEGATIVE_REGULATION_OF_LEUKOCYTE_DIFFERENTIATION	http://www.gsea-msigdb.org/gsea/msigdb/cards/GO_NEGATIVE_REGULATION_OF_LEUKOCYTE_DIFFERENTIATION	104	-0.611813165707528	-0.0166102671382285	4.40527239452337e-05	0.00122571494994002
cardiac muscle	c5.bp	GO_T_CELL_DIFFERENTIATION	http://www.gsea-msigdb.org/gsea/msigdb/cards/GO_T_CELL_DIFFERENTIATION	240	-0.736742287644431	-0.0120024551775908	3.01337870385845e-17	5.77214917358597e-15
cardiac muscle	c5.bp	GO_REGULATION_OF_GENE_EXPRESSION_EPIGENETIC	http://www.gsea-msigdb.org/gsea/msigdb/cards/GO_REGULATION_OF_GENE_EXPRESSION_EPIGENETIC	586	-0.277903447006074	-0.015321004107467	0.000238263191808806	0.00520905012979143
cardiac muscle	c5.bp	GO_POSITIVE_REGULATION_OF_CHONDROCYTE_DIFFERENTIATION	http://www.gsea-msigdb.org/gsea/msigdb/cards/GO_POSITIVE_REGULATION_OF_CHONDROCYTE_DIFFERENTIATION	22	-1.09854065990891	-0.0179437982739115	0.00158169117917433	0.024487874328698
cardiac muscle	c5.bp	GO_POSITIVE_REGULATION_OF_PHOSPHATIDYLINOSITOL_3_KINASE_SIGNALING	http://www.gsea-msigdb.org/gsea/msigdb/cards/GO_POSITIVE_REGULATION_OF_PHOSPHATIDYLINOSITOL_3_KINASE_SIGNALING	89	-0.580188612114891	-0.0167934193109529	0.000220142394120227	0.00487176103042971
cardiac muscle	c5.bp	GO_MYELOID_DENDRITIC_CELL_ACTIVATION	http://www.gsea-msigdb.org/gsea/msigdb/cards/GO_MYELOID_DENDRITIC_CELL_ACTIVATION	28	-0.881733813464392	-0.0180294520237062	0.000155745188113712	0.00363687274247182
cardiac muscle	c5.bp	GO_MESONEPHROS_DEVELOPMENT	http://www.gsea-msigdb.org/gsea/msigdb/cards/GO_MESONEPHROS_DEVELOPMENT	101	-0.53497620690419	-0.0168949675164712	0.000106871126199857	0.00263985666881985
cardiac muscle	c5.bp	GO_REGULATION_OF_AXONOGENESIS	http://www.gsea-msigdb.org/gsea/msigdb/cards/GO_REGULATION_OF_AXONOGENESIS	184	-0.379734171991016	-0.0160970412950095	0.000454626464696959	0.00891031207381467
cardiac muscle	c5.bp	GO_REGULATION_OF_NEUTROPHIL_MIGRATION	http://www.gsea-msigdb.org/gsea/msigdb/cards/GO_REGULATION_OF_NEUTROPHIL_MIGRATION	37	-0.727869181680014	-0.0178197486740732	0.00230039472145617	0.0328620090613074
cardiac muscle	c5.bp	GO_CELLULAR_RESPONSE_TO_MECHANICAL_STIMULUS	http://www.gsea-msigdb.org/gsea/msigdb/cards/GO_CELLULAR_RESPONSE_TO_MECHANICAL_STIMULUS	79	-0.674527957698306	-0.016680960704606	0.000451450063772292	0.00885787942263237
cardiac muscle	c5.bp	GO_POSITIVE_REGULATION_OF_DEFENSE_RESPONSE	http://www.gsea-msigdb.org/gsea/msigdb/cards/GO_POSITIVE_REGULATION_OF_DEFENSE_RESPONSE	514	-0.376584375308391	-0.0116669279665784	2.99257559913449e-09	2.0610291118885e-07
cardiac muscle	c5.bp	GO_PHAGOCYTOSIS	http://www.gsea-msigdb.org/gsea/msigdb/cards/GO_PHAGOCYTOSIS	364	-0.576371915298906	-0.0105127699184105	1.8812943502315e-18	4.09137329697326e-16
cardiac muscle	c5.bp	GO_POSITIVE_REGULATION_OF_MYELOID_LEUKOCYTE_MEDIATED_IMMUNITY	http://www.gsea-msigdb.org/gsea/msigdb/cards/GO_POSITIVE_REGULATION_OF_MYELOID_LEUKOCYTE_MEDIATED_IMMUNITY	30	-0.677515349178529	-0.0180334113321819	0.000967403481111604	0.0164915786419678
cardiac muscle	c5.bp	GO_NEGATIVE_REGULATION_OF_GLUCOSE_IMPORT	http://www.gsea-msigdb.org/gsea/msigdb/cards/GO_NEGATIVE_REGULATION_OF_GLUCOSE_IMPORT	16	-1.10975434521225	-0.0184684429171591	0.000282688917044758	0.00600540974732409
cardiac muscle	c5.bp	GO_GLUCOSE_CATABOLIC_PROCESS	http://www.gsea-msigdb.org/gsea/msigdb/cards/GO_GLUCOSE_CATABOLIC_PROCESS	36	1.0036458855511	-0.0206107992618345	0.00231707862843037	0.0330469260016098
cardiac muscle	c5.bp	GO_INTRINSIC_APOPTOTIC_SIGNALING_PATHWAY_IN_RESPONSE_TO_ENDOPLASMIC_RETICULUM_STRESS	http://www.gsea-msigdb.org/gsea/msigdb/cards/GO_INTRINSIC_APOPTOTIC_SIGNALING_PATHWAY_IN_RESPONSE_TO_ENDOPLASMIC_RETICULUM_STRESS	63	-0.812267748290647	-0.016741002509551	3.39722571426917e-05	0.000980119026964044
cardiac muscle	c5.bp	GO_POSITIVE_REGULATION_OF_PATHWAY_RESTRICTED_SMAD_PROTEIN_PHOSPHORYLATION	http://www.gsea-msigdb.org/gsea/msigdb/cards/GO_POSITIVE_REGULATION_OF_PATHWAY_RESTRICTED_SMAD_PROTEIN_PHOSPHORYLATION	48	-0.717653186998607	-0.017664898356079	0.000783173487091669	0.0139235298147687
cardiac muscle	c5.bp	GO_REGIONALIZATION	http://www.gsea-msigdb.org/gsea/msigdb/cards/GO_REGIONALIZATION	354	-0.410347296824155	-0.0140874850713041	2.01091530410945e-07	9.89297057404293e-06
cardiac muscle	c5.bp	GO_CENTRAL_NERVOUS_SYSTEM_DEVELOPMENT	http://www.gsea-msigdb.org/gsea/msigdb/cards/GO_CENTRAL_NERVOUS_SYSTEM_DEVELOPMENT	995	-0.298610987142932	-0.00791335546445965	1.12129929687614e-09	8.25473284724901e-08
cardiac muscle	c5.bp	GO_REGULATION_OF_CELL_KILLING	http://www.gsea-msigdb.org/gsea/msigdb/cards/GO_REGULATION_OF_CELL_KILLING	94	-0.782732540044358	-0.0167499071966712	5.94025531464712e-08	3.24509187776047e-06
cardiac muscle	c5.bp	GO_REGULATION_OF_JUN_KINASE_ACTIVITY	http://www.gsea-msigdb.org/gsea/msigdb/cards/GO_REGULATION_OF_JUN_KINASE_ACTIVITY	87	-0.538983621832659	-0.0171098492749131	0.000727640581804344	0.0131197989869914
cardiac muscle	c5.bp	GO_MUCOPOLYSACCHARIDE_METABOLIC_PROCESS	http://www.gsea-msigdb.org/gsea/msigdb/cards/GO_MUCOPOLYSACCHARIDE_METABOLIC_PROCESS	114	-0.82148996740163	-0.01500933021511	4.31397147698906e-10	3.40674082226694e-08
cardiac muscle	c5.bp	GO_REGULATION_OF_PHOSPHORUS_METABOLIC_PROCESS	http://www.gsea-msigdb.org/gsea/msigdb/cards/GO_REGULATION_OF_PHOSPHORUS_METABOLIC_PROCESS	1823	-0.27209097445145	0.00119142661578724	4.76151659387822e-14	6.43330856322571e-12
cardiac muscle	c5.bp	GO_TRNA_PROCESSING	http://www.gsea-msigdb.org/gsea/msigdb/cards/GO_TRNA_PROCESSING	128	0.350595134739041	-0.0213380702037589	0.00143395445618396	0.0226460207285445
cardiac muscle	c5.bp	GO_RESPONSE_TO_MECHANICAL_STIMULUS	http://www.gsea-msigdb.org/gsea/msigdb/cards/GO_RESPONSE_TO_MECHANICAL_STIMULUS	211	-0.534907602441488	-0.0144093626375654	3.77267399125101e-06	0.000140948956201957
cardiac muscle	c5.bp	GO_B_CELL_RECEPTOR_SIGNALING_PATHWAY	http://www.gsea-msigdb.org/gsea/msigdb/cards/GO_B_CELL_RECEPTOR_SIGNALING_PATHWAY	125	-0.448184246772817	-0.0170373734227933	1.66590729129604e-06	6.74775748339463e-05
cardiac muscle	c5.bp	GO_POSITIVE_REGULATION_OF_INTERLEUKIN_2_BIOSYNTHETIC_PROCESS	http://www.gsea-msigdb.org/gsea/msigdb/cards/GO_POSITIVE_REGULATION_OF_INTERLEUKIN_2_BIOSYNTHETIC_PROCESS	14	-0.649635563716501	-0.0186322647891653	0.000680726640872355	0.0124321914938488
cardiac muscle	c5.bp	GO_PROTEIN_EXIT_FROM_ENDOPLASMIC_RETICULUM	http://www.gsea-msigdb.org/gsea/msigdb/cards/GO_PROTEIN_EXIT_FROM_ENDOPLASMIC_RETICULUM	45	-0.947554519310856	-0.0169957942200058	9.16023422030991e-05	0.00231294724422017
cardiac muscle	c5.bp	GO_T_CELL_APOPTOTIC_PROCESS	http://www.gsea-msigdb.org/gsea/msigdb/cards/GO_T_CELL_APOPTOTIC_PROCESS	49	-0.768854820411517	-0.0175298787705064	0.00125217923414402	0.020313199450915
cardiac muscle	c5.bp	GO_POSITIVE_REGULATION_OF_ASTROCYTE_DIFFERENTIATION	http://www.gsea-msigdb.org/gsea/msigdb/cards/GO_POSITIVE_REGULATION_OF_ASTROCYTE_DIFFERENTIATION	13	-2.03326603606023	-0.0180153635417738	3.25239545851603e-05	0.000942475530863295
cardiac muscle	c5.bp	GO_SKELETAL_SYSTEM_MORPHOGENESIS	http://www.gsea-msigdb.org/gsea/msigdb/cards/GO_SKELETAL_SYSTEM_MORPHOGENESIS	239	-0.73615440966152	-0.0121515848696982	2.24422084343918e-13	2.82049381554505e-11
cardiac muscle	c5.bp	GO_GENE_SILENCING_BY_RNA	http://www.gsea-msigdb.org/gsea/msigdb/cards/GO_GENE_SILENCING_BY_RNA	441	-0.316088092248551	-0.0167578229900469	0.00279315072179852	0.0381976180583074
cardiac muscle	c5.bp	GO_CELL_CELL_ADHESION_VIA_PLASMA_MEMBRANE_ADHESION_MOLECULES	http://www.gsea-msigdb.org/gsea/msigdb/cards/GO_CELL_CELL_ADHESION_VIA_PLASMA_MEMBRANE_ADHESION_MOLECULES	274	-0.341587930928979	-0.0156471461099683	2.01887971029374e-05	0.000621136902569628
cardiac muscle	c5.bp	GO_CIRCULATORY_SYSTEM_DEVELOPMENT	http://www.gsea-msigdb.org/gsea/msigdb/cards/GO_CIRCULATORY_SYSTEM_DEVELOPMENT	1175	-0.331502948364554	-0.00354906762321121	3.3874480257064e-12	3.62665856249968e-10
cardiac muscle	c5.bp	GO_CELLULAR_RESPONSE_TO_VASCULAR_ENDOTHELIAL_GROWTH_FACTOR_STIMULUS	http://www.gsea-msigdb.org/gsea/msigdb/cards/GO_CELLULAR_RESPONSE_TO_VASCULAR_ENDOTHELIAL_GROWTH_FACTOR_STIMULUS	68	-0.829125006220723	-0.016972492385966	3.16152185588735e-05	0.000918797795678689
cardiac muscle	c5.bp	GO_RESPONSE_TO_VIRUS	http://www.gsea-msigdb.org/gsea/msigdb/cards/GO_RESPONSE_TO_VIRUS	328	-0.624733514578599	-0.010754154403203	1.83670814803371e-15	2.88216420478858e-13
cardiac muscle	c5.bp	GO_DEVELOPMENTAL_MATURATION	http://www.gsea-msigdb.org/gsea/msigdb/cards/GO_DEVELOPMENTAL_MATURATION	280	-0.404434439587352	-0.0147615571783345	1.71961652869639e-06	6.94072501505642e-05
cardiac muscle	c5.bp	GO_NEGATIVE_REGULATION_OF_PROTEIN_MODIFICATION_PROCESS	http://www.gsea-msigdb.org/gsea/msigdb/cards/GO_NEGATIVE_REGULATION_OF_PROTEIN_MODIFICATION_PROCESS	620	-0.251392088266106	-0.0127787737009722	8.38656164496993e-05	0.00214179543052888
cardiac muscle	c5.bp	GO_NEGATIVE_REGULATION_OF_B_CELL_APOPTOTIC_PROCESS	http://www.gsea-msigdb.org/gsea/msigdb/cards/GO_NEGATIVE_REGULATION_OF_B_CELL_APOPTOTIC_PROCESS	13	-1.0315151288377	-0.0184074203369081	0.000104677036897865	0.00259489075887166
cardiac muscle	c5.bp	GO_CELLULAR_RESPONSE_TO_DRUG	http://www.gsea-msigdb.org/gsea/msigdb/cards/GO_CELLULAR_RESPONSE_TO_DRUG	436	-0.371527254408663	-0.012829744992273	2.34566549086808e-06	9.17982422295763e-05
cardiac muscle	c5.bp	GO_POSITIVE_REGULATION_OF_BLOOD_VESSEL_ENDOTHELIAL_CELL_MIGRATION	http://www.gsea-msigdb.org/gsea/msigdb/cards/GO_POSITIVE_REGULATION_OF_BLOOD_VESSEL_ENDOTHELIAL_CELL_MIGRATION	79	-1.01370169287967	-0.016460711243441	4.13149665353883e-06	0.000152973168038018
cardiac muscle	c5.bp	GO_NEGATIVE_REGULATION_OF_TUMOR_NECROSIS_FACTOR_SUPERFAMILY_CYTOKINE_PRODUCTION	http://www.gsea-msigdb.org/gsea/msigdb/cards/GO_NEGATIVE_REGULATION_OF_TUMOR_NECROSIS_FACTOR_SUPERFAMILY_CYTOKINE_PRODUCTION	78	-0.750098127743652	-0.017098555293125	4.96510468382864e-06	0.000179965606459489
cardiac muscle	c5.bp	GO_REGULATION_OF_GTPASE_ACTIVITY	http://www.gsea-msigdb.org/gsea/msigdb/cards/GO_REGULATION_OF_GTPASE_ACTIVITY	477	-0.354441504041726	-0.0118126146607923	3.24837515257989e-08	1.86686991033164e-06
cardiac muscle	c5.bp	GO_CELLULAR_DEFENSE_RESPONSE	http://www.gsea-msigdb.org/gsea/msigdb/cards/GO_CELLULAR_DEFENSE_RESPONSE	53	-0.693255153371329	-0.0178775549004348	0.000782287846699771	0.0139124982137868
cardiac muscle	c5.bp	GO_BIOLOGICAL_ADHESION	http://www.gsea-msigdb.org/gsea/msigdb/cards/GO_BIOLOGICAL_ADHESION	1425	-0.543860573384527	0.012941635302883	3.86068508401057e-45	6.58429681380413e-42
cardiac muscle	c5.bp	GO_HORMONE_METABOLIC_PROCESS	http://www.gsea-msigdb.org/gsea/msigdb/cards/GO_HORMONE_METABOLIC_PROCESS	236	-0.279309166986773	-0.016802390855397	0.00350321821793371	0.0455500367019022
cardiac muscle	c5.bp	GO_G_PROTEIN_COUPLED_RECEPTOR_SIGNALING_PATHWAY_COUPLED_TO_CYCLIC_NUCLEOTIDE_SECOND_MESSENGER	http://www.gsea-msigdb.org/gsea/msigdb/cards/GO_G_PROTEIN_COUPLED_RECEPTOR_SIGNALING_PATHWAY_COUPLED_TO_CYCLIC_NUCLEOTIDE_SECOND_MESSENGER	256	-0.447801129127953	-0.0158048535191313	5.8364441106848e-05	0.00156317446621829
cardiac muscle	c5.bp	GO_NEURAL_TUBE_PATTERNING	http://www.gsea-msigdb.org/gsea/msigdb/cards/GO_NEURAL_TUBE_PATTERNING	40	-0.750871623080492	-0.0179613306994325	0.00155573041656738	0.0241648422553884
cardiac muscle	c5.bp	GO_UNSATURATED_FATTY_ACID_BIOSYNTHETIC_PROCESS	http://www.gsea-msigdb.org/gsea/msigdb/cards/GO_UNSATURATED_FATTY_ACID_BIOSYNTHETIC_PROCESS	54	-0.628360479062759	-0.0177159859868736	0.000776440405952968	0.0138341870864186
cardiac muscle	c5.bp	GO_ENDOCRINE_PROCESS	http://www.gsea-msigdb.org/gsea/msigdb/cards/GO_ENDOCRINE_PROCESS	84	-0.628602666586008	-0.0169038837165554	1.66707412445702e-05	0.000524549635173056
cardiac muscle	c5.bp	GO_PLATELET_AGGREGATION	http://www.gsea-msigdb.org/gsea/msigdb/cards/GO_PLATELET_AGGREGATION	60	-0.615063636208813	-0.0174210324537736	0.00252036891522859	0.0352583253687151
cardiac muscle	c5.bp	GO_POSITIVE_REGULATION_OF_ESTABLISHMENT_OF_PROTEIN_LOCALIZATION	http://www.gsea-msigdb.org/gsea/msigdb/cards/GO_POSITIVE_REGULATION_OF_ESTABLISHMENT_OF_PROTEIN_LOCALIZATION	459	-0.350313772524373	-0.0124426444723171	1.12617336563941e-06	4.75038581233967e-05
cardiac muscle	c5.bp	GO_REGULATION_OF_CELL_AGING	http://www.gsea-msigdb.org/gsea/msigdb/cards/GO_REGULATION_OF_CELL_AGING	60	-0.498396117570959	-0.0179906035566106	0.00339442775908876	0.0444386386528229
cardiac muscle	c5.bp	GO_CELL_GROWTH	http://www.gsea-msigdb.org/gsea/msigdb/cards/GO_CELL_GROWTH	483	-0.260703132472382	-0.013871585320461	0.000148119596206178	0.00348897557218197
cardiac muscle	c5.bp	GO_COFACTOR_BIOSYNTHETIC_PROCESS	http://www.gsea-msigdb.org/gsea/msigdb/cards/GO_COFACTOR_BIOSYNTHETIC_PROCESS	230	0.700985858692467	-0.0267112435401769	2.44792419939508e-11	2.32617406912605e-09
cardiac muscle	c5.bp	GO_NEGATIVE_REGULATION_OF_CHONDROCYTE_DIFFERENTIATION	http://www.gsea-msigdb.org/gsea/msigdb/cards/GO_NEGATIVE_REGULATION_OF_CHONDROCYTE_DIFFERENTIATION	22	-1.24233111976986	-0.0178627429153308	0.000958209811321787	0.0163664222398689
cardiac muscle	c5.bp	GO_POSITIVE_REGULATION_OF_AXONOGENESIS	http://www.gsea-msigdb.org/gsea/msigdb/cards/GO_POSITIVE_REGULATION_OF_AXONOGENESIS	88	-0.476598953742589	-0.0171561568226914	0.00239572861043505	0.0339494999530046
cardiac muscle	c5.bp	GO_TRANSMEMBRANE_RECEPTOR_PROTEIN_SERINE_THREONINE_KINASE_SIGNALING_PATHWAY	http://www.gsea-msigdb.org/gsea/msigdb/cards/GO_TRANSMEMBRANE_RECEPTOR_PROTEIN_SERINE_THREONINE_KINASE_SIGNALING_PATHWAY	348	-0.41415048795818	-0.0132235221639321	1.05477129841606e-07	5.51567657136215e-06
cardiac muscle	c5.bp	GO_REGULATION_OF_LYMPHOCYTE_MIGRATION	http://www.gsea-msigdb.org/gsea/msigdb/cards/GO_REGULATION_OF_LYMPHOCYTE_MIGRATION	64	-0.742618496186089	-0.0172250351778633	7.14062242007554e-05	0.0018592585689042
cardiac muscle	c5.bp	GO_ZYMOGEN_ACTIVATION	http://www.gsea-msigdb.org/gsea/msigdb/cards/GO_ZYMOGEN_ACTIVATION	55	-0.789296118568608	-0.0172241668072276	0.000542048153305812	0.0103098385989365
cardiac muscle	c5.bp	GO_LYMPHOCYTE_DIFFERENTIATION	http://www.gsea-msigdb.org/gsea/msigdb/cards/GO_LYMPHOCYTE_DIFFERENTIATION	354	-0.646742016382409	-0.010296251012324	1.08368081641158e-17	2.16986157621014e-15
cardiac muscle	c5.bp	GO_NEURAL_CREST_CELL_DIFFERENTIATION	http://www.gsea-msigdb.org/gsea/msigdb/cards/GO_NEURAL_CREST_CELL_DIFFERENTIATION	86	-0.528598529061296	-0.0171224985605364	0.00292605662199884	0.0396111706360885
cardiac muscle	c5.bp	GO_OLIGOSACCHARIDE_LIPID_INTERMEDIATE_BIOSYNTHETIC_PROCESS	http://www.gsea-msigdb.org/gsea/msigdb/cards/GO_OLIGOSACCHARIDE_LIPID_INTERMEDIATE_BIOSYNTHETIC_PROCESS	20	-0.867099908649946	-0.0181710016816167	0.000104192739460724	0.00258717358581249
cardiac muscle	c5.bp	GO_DEFENSE_RESPONSE_TO_BACTERIUM	http://www.gsea-msigdb.org/gsea/msigdb/cards/GO_DEFENSE_RESPONSE_TO_BACTERIUM	329	-0.559079084242623	-0.0141132282541404	3.18307291069991e-16	5.40966580061119e-14
cardiac muscle	c5.bp	GO_MYELOID_DENDRITIC_CELL_DIFFERENTIATION	http://www.gsea-msigdb.org/gsea/msigdb/cards/GO_MYELOID_DENDRITIC_CELL_DIFFERENTIATION	18	-1.11957113163196	-0.0181934561025664	2.76136306917218e-05	0.000816990928971689
cardiac muscle	c5.bp	GO_PROTEOLYSIS	http://www.gsea-msigdb.org/gsea/msigdb/cards/GO_PROTEOLYSIS	1779	-0.147623183699854	-0.00904859738547602	0.000141265040045244	0.00335269948068317
cardiac muscle	c5.bp	GO_PHOSPHATIDYLINOSITOL_3_KINASE_SIGNALING	http://www.gsea-msigdb.org/gsea/msigdb/cards/GO_PHOSPHATIDYLINOSITOL_3_KINASE_SIGNALING	150	-0.549341603094584	-0.0154693799493932	2.1081975162907e-06	8.31745523350858e-05
cardiac muscle	c5.bp	GO_RESPONSE_TO_TOPOLOGICALLY_INCORRECT_PROTEIN	http://www.gsea-msigdb.org/gsea/msigdb/cards/GO_RESPONSE_TO_TOPOLOGICALLY_INCORRECT_PROTEIN	201	-0.537886022646474	-0.0140459313396934	8.47100897796722e-07	3.66009801869887e-05
cardiac muscle	c5.bp	GO_ERK1_AND_ERK2_CASCADE	http://www.gsea-msigdb.org/gsea/msigdb/cards/GO_ERK1_AND_ERK2_CASCADE	316	-0.534563982649116	-0.0126048165501811	2.12521932303433e-09	1.50252233331501e-07
cardiac muscle	c5.bp	GO_SYNCYTIUM_FORMATION	http://www.gsea-msigdb.org/gsea/msigdb/cards/GO_SYNCYTIUM_FORMATION	59	-0.60205336353801	-0.0178002837287593	0.00230940222780188	0.0329660428745625
cardiac muscle	c5.bp	GO_TYROSINE_PHOSPHORYLATION_OF_STAT_PROTEIN	http://www.gsea-msigdb.org/gsea/msigdb/cards/GO_TYROSINE_PHOSPHORYLATION_OF_STAT_PROTEIN	87	-0.728912192831352	-0.0171187647878305	0.000104501239549756	0.00259251614115372
cardiac muscle	c5.bp	GO_POSITIVE_REGULATION_OF_MYELOID_LEUKOCYTE_DIFFERENTIATION	http://www.gsea-msigdb.org/gsea/msigdb/cards/GO_POSITIVE_REGULATION_OF_MYELOID_LEUKOCYTE_DIFFERENTIATION	56	-0.768615967732742	-0.0174565350492753	0.000267130883027643	0.0057289651994774
cardiac muscle	c5.bp	GO_CELLULAR_RESPONSE_TO_ABIOTIC_STIMULUS	http://www.gsea-msigdb.org/gsea/msigdb/cards/GO_CELLULAR_RESPONSE_TO_ABIOTIC_STIMULUS	328	-0.270508138883157	-0.0155276436899358	0.00250870804669734	0.0351432418236965
cardiac muscle	c5.bp	GO_RESPONSE_TO_HYDROGEN_PEROXIDE	http://www.gsea-msigdb.org/gsea/msigdb/cards/GO_RESPONSE_TO_HYDROGEN_PEROXIDE	145	-0.465427868233245	-0.0161394755249595	0.000699105554023774	0.0127137684253595
cardiac muscle	c5.bp	GO_REGULATION_OF_MONOCYTE_CHEMOTAXIS	http://www.gsea-msigdb.org/gsea/msigdb/cards/GO_REGULATION_OF_MONOCYTE_CHEMOTAXIS	25	-1.032023223516	-0.0179095431994121	1.93921613359898e-07	9.56201261878893e-06
cardiac muscle	c5.bp	GO_T_CELL_SELECTION	http://www.gsea-msigdb.org/gsea/msigdb/cards/GO_T_CELL_SELECTION	47	-0.550005965340649	-0.0180383962819303	0.0031013134354739	0.0414725247963633
cardiac muscle	c5.bp	GO_PHAGOCYTOSIS_RECOGNITION	http://www.gsea-msigdb.org/gsea/msigdb/cards/GO_PHAGOCYTOSIS_RECOGNITION	81	-0.272408809340924	-0.0182932982543344	0.000160560367027244	0.00372826809971394
cardiac muscle	c5.bp	GO_RESPONSE_TO_MOLECULE_OF_BACTERIAL_ORIGIN	http://www.gsea-msigdb.org/gsea/msigdb/cards/GO_RESPONSE_TO_MOLECULE_OF_BACTERIAL_ORIGIN	358	-0.752861597470956	-0.00886126230850864	1.3704897966387e-21	3.78488790087616e-19
cardiac muscle	c5.bp	GO_DEVELOPMENTAL_GROWTH	http://www.gsea-msigdb.org/gsea/msigdb/cards/GO_DEVELOPMENTAL_GROWTH	677	-0.265268749897211	-0.0120245463158864	7.16518403889474e-06	0.000249701333855184
cardiac muscle	c5.bp	GO_METANEPHROS_MORPHOGENESIS	http://www.gsea-msigdb.org/gsea/msigdb/cards/GO_METANEPHROS_MORPHOGENESIS	33	-0.937866993461102	-0.0179209095974034	0.000240858762976114	0.00525456958402917
cardiac muscle	c5.bp	GO_GLYCOPROTEIN_METABOLIC_PROCESS	http://www.gsea-msigdb.org/gsea/msigdb/cards/GO_GLYCOPROTEIN_METABOLIC_PROCESS	412	-0.567285563950815	-0.00926217271378382	7.56229211494095e-14	9.95457740118673e-12
cardiac muscle	c5.bp	GO_POSITIVE_REGULATION_OF_MACROPHAGE_DIFFERENTIATION	http://www.gsea-msigdb.org/gsea/msigdb/cards/GO_POSITIVE_REGULATION_OF_MACROPHAGE_DIFFERENTIATION	14	-1.28462832940797	-0.0181962535402489	0.00220650344870427	0.0317775723341391
cardiac muscle	c5.bp	GO_REGULATION_OF_EPITHELIAL_TO_MESENCHYMAL_TRANSITION	http://www.gsea-msigdb.org/gsea/msigdb/cards/GO_REGULATION_OF_EPITHELIAL_TO_MESENCHYMAL_TRANSITION	90	-0.602338146765746	-0.0167926648026981	0.000431812814824781	0.00854153776676093
cardiac muscle	c5.bp	GO_LEUKOCYTE_HOMEOSTASIS	http://www.gsea-msigdb.org/gsea/msigdb/cards/GO_LEUKOCYTE_HOMEOSTASIS	85	-0.71191433086077	-0.0165827132143225	3.44655766244856e-06	0.000130165797778535
cardiac muscle	c5.bp	GO_LUNG_ALVEOLUS_DEVELOPMENT	http://www.gsea-msigdb.org/gsea/msigdb/cards/GO_LUNG_ALVEOLUS_DEVELOPMENT	42	-0.775298833567846	-0.0175544443806343	0.000158495046835889	0.00369089004503783
cardiac muscle	c5.bp	GO_RHO_PROTEIN_SIGNAL_TRANSDUCTION	http://www.gsea-msigdb.org/gsea/msigdb/cards/GO_RHO_PROTEIN_SIGNAL_TRANSDUCTION	204	-0.562178700536792	-0.0138952562654351	2.11677966999165e-07	1.03639579591654e-05
cardiac muscle	c5.bp	GO_POSITIVE_REGULATION_OF_VASCULAR_ENDOTHELIAL_GROWTH_FACTOR_PRODUCTION	http://www.gsea-msigdb.org/gsea/msigdb/cards/GO_POSITIVE_REGULATION_OF_VASCULAR_ENDOTHELIAL_GROWTH_FACTOR_PRODUCTION	29	-1.11270869570927	-0.0176611399273294	0.000122377997254657	0.00296244691926054
cardiac muscle	c5.bp	GO_DEVELOPMENT_OF_PRIMARY_SEXUAL_CHARACTERISTICS	http://www.gsea-msigdb.org/gsea/msigdb/cards/GO_DEVELOPMENT_OF_PRIMARY_SEXUAL_CHARACTERISTICS	223	-0.381077274101505	-0.015869586134376	0.000109717254512636	0.00270069164046069
cardiac muscle	c5.bp	GO_REGULATION_OF_RNA_SPLICING	http://www.gsea-msigdb.org/gsea/msigdb/cards/GO_REGULATION_OF_RNA_SPLICING	138	-0.472885550390913	-0.016226849236968	6.6742940639221e-05	0.00175499452134702
cardiac muscle	c5.bp	GO_REGULATION_OF_BLOOD_CIRCULATION	http://www.gsea-msigdb.org/gsea/msigdb/cards/GO_REGULATION_OF_BLOOD_CIRCULATION	299	0.295411220009564	-0.0228742515758227	0.000983653127385008	0.0167143659883502
cardiac muscle	c5.bp	GO_EMBRYONIC_CRANIAL_SKELETON_MORPHOGENESIS	http://www.gsea-msigdb.org/gsea/msigdb/cards/GO_EMBRYONIC_CRANIAL_SKELETON_MORPHOGENESIS	46	-0.81502908685719	-0.0174391319195347	0.000524655346216136	0.0100432387154418
cardiac muscle	c5.bp	GO_CARDIAC_CELL_DEVELOPMENT	http://www.gsea-msigdb.org/gsea/msigdb/cards/GO_CARDIAC_CELL_DEVELOPMENT	92	0.655595271467761	-0.0216270474489775	0.000997096618208216	0.0168955475770014
cardiac muscle	c5.bp	GO_POSITIVE_REGULATION_OF_ALPHA_BETA_T_CELL_ACTIVATION	http://www.gsea-msigdb.org/gsea/msigdb/cards/GO_POSITIVE_REGULATION_OF_ALPHA_BETA_T_CELL_ACTIVATION	61	-1.00258129717507	-0.0165860861511981	4.44171454613292e-09	2.96455856133659e-07
cardiac muscle	c5.bp	GO_REGULATION_OF_CELL_MORPHOGENESIS	http://www.gsea-msigdb.org/gsea/msigdb/cards/GO_REGULATION_OF_CELL_MORPHOGENESIS	491	-0.414462577234935	-0.0101411332301495	1.27100778216325e-09	9.27955002025188e-08
cardiac muscle	c5.bp	GO_ACUTE_PHASE_RESPONSE	http://www.gsea-msigdb.org/gsea/msigdb/cards/GO_ACUTE_PHASE_RESPONSE	47	-0.682945313528612	-0.0179274371358611	1.58320590605389e-05	0.000500835055448457
cardiac muscle	c5.bp	GO_NEGATIVE_REGULATION_OF_PEPTIDASE_ACTIVITY	http://www.gsea-msigdb.org/gsea/msigdb/cards/GO_NEGATIVE_REGULATION_OF_PEPTIDASE_ACTIVITY	264	-0.466005445645276	-0.0151790738543988	6.71828263604446e-06	0.000235435361072514
cardiac muscle	c5.bp	GO_INOSITOL_LIPID_MEDIATED_SIGNALING	http://www.gsea-msigdb.org/gsea/msigdb/cards/GO_INOSITOL_LIPID_MEDIATED_SIGNALING	193	-0.509543650321899	-0.0147820970511186	9.36806274575066e-07	4.00390466317834e-05
cardiac muscle	c5.bp	GO_POSITIVE_REGULATION_OF_GLIOGENESIS	http://www.gsea-msigdb.org/gsea/msigdb/cards/GO_POSITIVE_REGULATION_OF_GLIOGENESIS	76	-0.814985434864439	-0.0166939940383385	3.59799808402377e-06	0.000135306997966777
cardiac muscle	c5.bp	GO_NEGATIVE_REGULATION_OF_RESPONSE_TO_EXTERNAL_STIMULUS	http://www.gsea-msigdb.org/gsea/msigdb/cards/GO_NEGATIVE_REGULATION_OF_RESPONSE_TO_EXTERNAL_STIMULUS	410	-0.603721594019366	-0.0101552317611971	5.82547911161403e-14	7.78963514990678e-12
cardiac muscle	c5.bp	GO_EMBRYO_IMPLANTATION	http://www.gsea-msigdb.org/gsea/msigdb/cards/GO_EMBRYO_IMPLANTATION	52	-0.857081865779959	-0.017273960840736	0.00014465254601628	0.00342181854321318
cardiac muscle	c5.bp	GO_QUINONE_METABOLIC_PROCESS	http://www.gsea-msigdb.org/gsea/msigdb/cards/GO_QUINONE_METABOLIC_PROCESS	32	1.072744694154	-0.0205583093480182	0.000120423131879891	0.00292331712867522
cardiac muscle	c5.bp	GO_IMMUNE_EFFECTOR_PROCESS	http://www.gsea-msigdb.org/gsea/msigdb/cards/GO_IMMUNE_EFFECTOR_PROCESS	1267	-0.540002223029483	0.00927790512063176	2.75704545137511e-42	3.97063559139373e-39
cardiac muscle	c5.bp	GO_ODONTOGENESIS	http://www.gsea-msigdb.org/gsea/msigdb/cards/GO_ODONTOGENESIS	133	-0.519480210538149	-0.0164629548421463	0.000314012829416023	0.00656680976082402
cardiac muscle	c5.bp	GO_POSITIVE_REGULATION_OF_CELL_MORPHOGENESIS_INVOLVED_IN_DIFFERENTIATION	http://www.gsea-msigdb.org/gsea/msigdb/cards/GO_POSITIVE_REGULATION_OF_CELL_MORPHOGENESIS_INVOLVED_IN_DIFFERENTIATION	157	-0.359360381737605	-0.0164984745383162	0.00232253262832909	0.0330931538094727
cardiac muscle	c5.bp	GO_NEGATIVE_REGULATION_OF_LYMPHOCYTE_DIFFERENTIATION	http://www.gsea-msigdb.org/gsea/msigdb/cards/GO_NEGATIVE_REGULATION_OF_LYMPHOCYTE_DIFFERENTIATION	55	-0.742654237259152	-0.0175813710972442	0.00223226088137514	0.0320748717463957
cardiac muscle	c5.bp	GO_POSITIVE_REGULATION_OF_CELL_PROJECTION_ORGANIZATION	http://www.gsea-msigdb.org/gsea/msigdb/cards/GO_POSITIVE_REGULATION_OF_CELL_PROJECTION_ORGANIZATION	390	-0.396201260124839	-0.0124359197589807	7.92676810522628e-08	4.24214425368175e-06
cardiac muscle	c5.bp	GO_REGULATION_OF_OSSIFICATION	http://www.gsea-msigdb.org/gsea/msigdb/cards/GO_REGULATION_OF_OSSIFICATION	200	-0.655743145860997	-0.0137779430078435	9.46245225738621e-10	7.06500698037656e-08
cardiac muscle	c5.bp	GO_EXTRACELLULAR_STRUCTURE_ORGANIZATION	http://www.gsea-msigdb.org/gsea/msigdb/cards/GO_EXTRACELLULAR_STRUCTURE_ORGANIZATION	373	-0.95636685726274	-0.00391795319066826	1.4706424438683e-33	1.11256103699085e-30
cardiac muscle	c5.bp	GO_REGULATION_OF_APOPTOTIC_SIGNALING_PATHWAY	http://www.gsea-msigdb.org/gsea/msigdb/cards/GO_REGULATION_OF_APOPTOTIC_SIGNALING_PATHWAY	408	-0.35824540040996	-0.0127693137618832	4.95766993452137e-06	0.000179729632546967
cardiac muscle	c5.bp	GO_POSITIVE_REGULATION_OF_LEUKOCYTE_MEDIATED_IMMUNITY	http://www.gsea-msigdb.org/gsea/msigdb/cards/GO_POSITIVE_REGULATION_OF_LEUKOCYTE_MEDIATED_IMMUNITY	131	-0.566825827675544	-0.0162768779241744	5.26780255173719e-07	2.38571451972735e-05
cardiac muscle	c5.bp	GO_REGULATION_OF_PRODUCTION_OF_MOLECULAR_MEDIATOR_OF_IMMUNE_RESPONSE	http://www.gsea-msigdb.org/gsea/msigdb/cards/GO_REGULATION_OF_PRODUCTION_OF_MOLECULAR_MEDIATOR_OF_IMMUNE_RESPONSE	142	-0.488766555999102	-0.0162928648836399	2.89445554409133e-05	0.000849949591760176
cardiac muscle	c5.bp	GO_PROTEIN_TARGETING_TO_MITOCHONDRION	http://www.gsea-msigdb.org/gsea/msigdb/cards/GO_PROTEIN_TARGETING_TO_MITOCHONDRION	101	0.642604385508293	-0.0221655715819315	5.14474525064269e-06	0.000185474123977555
cardiac muscle	c5.bp	GO_POSITIVE_REGULATION_OF_OSSIFICATION	http://www.gsea-msigdb.org/gsea/msigdb/cards/GO_POSITIVE_REGULATION_OF_OSSIFICATION	88	-0.769661136940061	-0.0161955785315318	1.49399996508749e-06	6.12159007823328e-05
cardiac muscle	c5.bp	GO_RESPONSE_TO_REACTIVE_OXYGEN_SPECIES	http://www.gsea-msigdb.org/gsea/msigdb/cards/GO_RESPONSE_TO_REACTIVE_OXYGEN_SPECIES	232	-0.335350583478387	-0.0157912099177485	0.00223148493206875	0.0320660921236167
cardiac muscle	c5.bp	GO_REGULATION_OF_VASCULATURE_DEVELOPMENT	http://www.gsea-msigdb.org/gsea/msigdb/cards/GO_REGULATION_OF_VASCULATURE_DEVELOPMENT	425	-0.637538571789706	-0.010111976133374	1.88445150682651e-15	2.95231748399063e-13
cardiac muscle	c5.bp	GO_EYE_MORPHOGENESIS	http://www.gsea-msigdb.org/gsea/msigdb/cards/GO_EYE_MORPHOGENESIS	149	-0.459568124452802	-0.01663611170712	0.000436320898539034	0.00860532099589705
cardiac muscle	c5.bp	GO_POSITIVE_CHEMOTAXIS	http://www.gsea-msigdb.org/gsea/msigdb/cards/GO_POSITIVE_CHEMOTAXIS	70	-0.642453047631376	-0.0173790464064953	0.000106478005549734	0.00263244560636547
cardiac muscle	c5.bp	GO_HEAD_MORPHOGENESIS	http://www.gsea-msigdb.org/gsea/msigdb/cards/GO_HEAD_MORPHOGENESIS	36	-0.998377886861651	-0.0174161760887103	9.76080882071496e-05	0.00244774344661252
cardiac muscle	c5.bp	GO_NEGATIVE_REGULATION_OF_TRANSCRIPTION_BY_RNA_POLYMERASE_II	http://www.gsea-msigdb.org/gsea/msigdb/cards/GO_NEGATIVE_REGULATION_OF_TRANSCRIPTION_BY_RNA_POLYMERASE_II	860	-0.219815145743055	-0.0115589185407796	1.80582066651255e-05	0.00056328393593139
cardiac muscle	c5.bp	GO_RE_ENTRY_INTO_MITOTIC_CELL_CYCLE	http://www.gsea-msigdb.org/gsea/msigdb/cards/GO_RE_ENTRY_INTO_MITOTIC_CELL_CYCLE	5	-0.5634233980033	-0.0189501725583135	0	0
cardiac muscle	c5.bp	GO_NUCLEAR_TRANSCRIBED_MRNA_CATABOLIC_PROCESS	http://www.gsea-msigdb.org/gsea/msigdb/cards/GO_NUCLEAR_TRANSCRIBED_MRNA_CATABOLIC_PROCESS	208	-0.582533088238424	-0.0133657635386269	5.46222451800048e-11	4.89620811289869e-09
cardiac muscle	c5.bp	GO_BRANCHING_INVOLVED_IN_BLOOD_VESSEL_MORPHOGENESIS	http://www.gsea-msigdb.org/gsea/msigdb/cards/GO_BRANCHING_INVOLVED_IN_BLOOD_VESSEL_MORPHOGENESIS	32	-0.751020561655855	-0.0179971146430745	0.00373424812003668	0.0478499608838075
cardiac muscle	c5.bp	GO_B_CELL_APOPTOTIC_PROCESS	http://www.gsea-msigdb.org/gsea/msigdb/cards/GO_B_CELL_APOPTOTIC_PROCESS	25	-0.709825679733208	-0.0181896018026894	0.000445271098661898	0.00875163874643415
cardiac muscle	c5.bp	GO_T_CELL_MEDIATED_CYTOTOXICITY	http://www.gsea-msigdb.org/gsea/msigdb/cards/GO_T_CELL_MEDIATED_CYTOTOXICITY	42	-0.850338122228863	-0.0177379105020863	0.000101000673428228	0.00251788112971019
cardiac muscle	c5.bp	GO_BLOOD_VESSEL_ENDOTHELIAL_CELL_PROLIFERATION_INVOLVED_IN_SPROUTING_ANGIOGENESIS	http://www.gsea-msigdb.org/gsea/msigdb/cards/GO_BLOOD_VESSEL_ENDOTHELIAL_CELL_PROLIFERATION_INVOLVED_IN_SPROUTING_ANGIOGENESIS	53	-0.76925880978966	-0.0183039117525559	0.0023143166209699	0.0330172215083249
cardiac muscle	c5.bp	GO_WOUND_HEALING_INVOLVED_IN_INFLAMMATORY_RESPONSE	http://www.gsea-msigdb.org/gsea/msigdb/cards/GO_WOUND_HEALING_INVOLVED_IN_INFLAMMATORY_RESPONSE	8	-1.90797423766826	-0.0184476367296104	0.0039122782277801	0.0496381632601064
cardiac muscle	c5.bp	GO_LEUKOCYTE_ACTIVATION_INVOLVED_IN_INFLAMMATORY_RESPONSE	http://www.gsea-msigdb.org/gsea/msigdb/cards/GO_LEUKOCYTE_ACTIVATION_INVOLVED_IN_INFLAMMATORY_RESPONSE	49	-0.686629174176457	-0.017790063666145	1.16569556412226e-05	0.000382965857314814
cardiac muscle	c5.bp	GO_T_CELL_ACTIVATION_VIA_T_CELL_RECEPTOR_CONTACT_WITH_ANTIGEN_BOUND_TO_MHC_MOLECULE_ON_ANTIGEN_PRESENTING_CELL	http://www.gsea-msigdb.org/gsea/msigdb/cards/GO_T_CELL_ACTIVATION_VIA_T_CELL_RECEPTOR_CONTACT_WITH_ANTIGEN_BOUND_TO_MHC_MOLECULE_ON_ANTIGEN_PRESENTING_CELL	10	-0.971962384702345	-0.0185360443303514	0.00014863585014282	0.0034988325108191
cardiac muscle	c5.bp	GO_MARGINAL_ZONE_B_CELL_DIFFERENTIATION	http://www.gsea-msigdb.org/gsea/msigdb/cards/GO_MARGINAL_ZONE_B_CELL_DIFFERENTIATION	9	-1.35300298511077	-0.0184800486412407	0.00118632349042304	0.0194513517631088
cardiac muscle	c5.bp	GO_T_CELL_CYTOKINE_PRODUCTION	http://www.gsea-msigdb.org/gsea/msigdb/cards/GO_T_CELL_CYTOKINE_PRODUCTION	41	-0.563762502389554	-0.0181206116332869	0.00121407761269881	0.0198207931624279
cardiac muscle	c5.bp	GO_FC_RECEPTOR_MEDIATED_STIMULATORY_SIGNALING_PATHWAY	http://www.gsea-msigdb.org/gsea/msigdb/cards/GO_FC_RECEPTOR_MEDIATED_STIMULATORY_SIGNALING_PATHWAY	143	-0.610983508453824	-0.0152938374547982	2.23343158433328e-09	1.57444779678178e-07
cardiac muscle	c5.bp	GO_ACUTE_INFLAMMATORY_RESPONSE_TO_ANTIGENIC_STIMULUS	http://www.gsea-msigdb.org/gsea/msigdb/cards/GO_ACUTE_INFLAMMATORY_RESPONSE_TO_ANTIGENIC_STIMULUS	22	-0.889465211447104	-0.0182345738221609	0.000753267471006791	0.0134843269296588
cardiac muscle	c5.bp	GO_DENDRITIC_CELL_ANTIGEN_PROCESSING_AND_PRESENTATION	http://www.gsea-msigdb.org/gsea/msigdb/cards/GO_DENDRITIC_CELL_ANTIGEN_PROCESSING_AND_PRESENTATION	12	-0.780552671651987	-0.0185551829337497	1.71422217326791e-05	0.000537275627061281
cardiac muscle	c5.bp	GO_HYPERSENSITIVITY	http://www.gsea-msigdb.org/gsea/msigdb/cards/GO_HYPERSENSITIVITY	9	-1.14584676908624	-0.0185060436867543	0.00117488270063424	0.0192877982089092
cardiac muscle	c5.bp	GO_NEGATIVE_REGULATION_OF_ANTIGEN_PROCESSING_AND_PRESENTATION	http://www.gsea-msigdb.org/gsea/msigdb/cards/GO_NEGATIVE_REGULATION_OF_ANTIGEN_PROCESSING_AND_PRESENTATION	9	-0.69384002509834	-0.0187056149532325	0.00197142717631006	0.0290769805285167
cardiac muscle	c5.bp	GO_REGULATION_OF_ANTIGEN_PROCESSING_AND_PRESENTATION_OF_PEPTIDE_OR_POLYSACCHARIDE_ANTIGEN_VIA_MHC_CLASS_II	http://www.gsea-msigdb.org/gsea/msigdb/cards/GO_REGULATION_OF_ANTIGEN_PROCESSING_AND_PRESENTATION_OF_PEPTIDE_OR_POLYSACCHARIDE_ANTIGEN_VIA_MHC_CLASS_II	5	-1.17342385939601	-0.0187204579230722	0.00103140077861048	0.0173598173983082
cardiac muscle	c5.bp	GO_POSITIVE_REGULATION_OF_DENDRITIC_CELL_ANTIGEN_PROCESSING_AND_PRESENTATION	http://www.gsea-msigdb.org/gsea/msigdb/cards/GO_POSITIVE_REGULATION_OF_DENDRITIC_CELL_ANTIGEN_PROCESSING_AND_PRESENTATION	7	-0.745324987093342	-0.0187541715158895	0.000803717033836592	0.0142132292926271
cardiac muscle	c5.bp	GO_IMMUNE_RESPONSE_REGULATING_SIGNALING_PATHWAY	http://www.gsea-msigdb.org/gsea/msigdb/cards/GO_IMMUNE_RESPONSE_REGULATING_SIGNALING_PATHWAY	674	-0.41305812322011	-0.00816295057965418	6.32541902519277e-15	9.38072668614858e-13
cardiac muscle	c5.bp	GO_NEGATIVE_REGULATION_OF_T_HELPER_1_TYPE_IMMUNE_RESPONSE	http://www.gsea-msigdb.org/gsea/msigdb/cards/GO_NEGATIVE_REGULATION_OF_T_HELPER_1_TYPE_IMMUNE_RESPONSE	7	-1.01686978912232	-0.0187098933976477	0.00325856991276542	0.0430777314693346
cardiac muscle	c5.bp	GO_REGULATION_OF_MYELOID_LEUKOCYTE_MEDIATED_IMMUNITY	http://www.gsea-msigdb.org/gsea/msigdb/cards/GO_REGULATION_OF_MYELOID_LEUKOCYTE_MEDIATED_IMMUNITY	53	-0.71211792165286	-0.0171975204319063	6.21088485875117e-06	0.000219953566079752
cardiac muscle	c5.bp	GO_RENAL_WATER_TRANSPORT	http://www.gsea-msigdb.org/gsea/msigdb/cards/GO_RENAL_WATER_TRANSPORT	6	-1.03531780039399	-0.0187543273705418	0.00388127805144759	0.0493243743953622
cardiac muscle	c5.bp	GO_AORTIC_VALVE_DEVELOPMENT	http://www.gsea-msigdb.org/gsea/msigdb/cards/GO_AORTIC_VALVE_DEVELOPMENT	32	-0.969294770547244	-0.0175100625104398	0.000452405834499214	0.00887305073808889
cardiac muscle	c5.bp	GO_CHONDROCYTE_DIFFERENTIATION_INVOLVED_IN_ENDOCHONDRAL_BONE_MORPHOGENESIS	http://www.gsea-msigdb.org/gsea/msigdb/cards/GO_CHONDROCYTE_DIFFERENTIATION_INVOLVED_IN_ENDOCHONDRAL_BONE_MORPHOGENESIS	29	-0.86151152216222	-0.018052285244126	0.00376205690261027	0.0480827078117998
cardiac muscle	c5.bp	GO_CHONDROCYTE_DEVELOPMENT_INVOLVED_IN_ENDOCHONDRAL_BONE_MORPHOGENESIS	http://www.gsea-msigdb.org/gsea/msigdb/cards/GO_CHONDROCYTE_DEVELOPMENT_INVOLVED_IN_ENDOCHONDRAL_BONE_MORPHOGENESIS	23	-1.21020231406796	-0.0179512232529744	0.000264358669342863	0.00568181184261738
cardiac muscle	c5.bp	GO_GLYCOGEN_BIOSYNTHETIC_PROCESS	http://www.gsea-msigdb.org/gsea/msigdb/cards/GO_GLYCOGEN_BIOSYNTHETIC_PROCESS	45	0.791514242969392	-0.020676301588978	0.00197857502765152	0.0291602843523437
cardiac muscle	c5.bp	GO_ACETYL_COA_BIOSYNTHETIC_PROCESS_FROM_PYRUVATE	http://www.gsea-msigdb.org/gsea/msigdb/cards/GO_ACETYL_COA_BIOSYNTHETIC_PROCESS_FROM_PYRUVATE	16	1.96267970942937	-0.0204622637684767	1.4129970501066e-06	5.82215220458473e-05
cardiac muscle	c5.bp	GO_TRICARBOXYLIC_ACID_CYCLE	http://www.gsea-msigdb.org/gsea/msigdb/cards/GO_TRICARBOXYLIC_ACID_CYCLE	34	2.30629081557588	-0.0227724662252741	5.99573773998749e-18	1.24144335927511e-15
cardiac muscle	c5.bp	GO_SUCCINYL_COA_METABOLIC_PROCESS	http://www.gsea-msigdb.org/gsea/msigdb/cards/GO_SUCCINYL_COA_METABOLIC_PROCESS	6	2.66885601498568	-0.0196627474743724	9.02286207947772e-05	0.00228501877456896
cardiac muscle	c5.bp	GO_SUCCINATE_METABOLIC_PROCESS	http://www.gsea-msigdb.org/gsea/msigdb/cards/GO_SUCCINATE_METABOLIC_PROCESS	7	2.57159595620425	-0.0198931122891203	1.83993196492897e-06	7.36518287727713e-05
cardiac muscle	c5.bp	GO_MALATE_METABOLIC_PROCESS	http://www.gsea-msigdb.org/gsea/msigdb/cards/GO_MALATE_METABOLIC_PROCESS	8	1.81612368115309	-0.0197237579044298	0.000475644288435098	0.00925229265980045
cardiac muscle	c5.bp	GO_MITOCHONDRIAL_ELECTRON_TRANSPORT_NADH_TO_UBIQUINONE	http://www.gsea-msigdb.org/gsea/msigdb/cards/GO_MITOCHONDRIAL_ELECTRON_TRANSPORT_NADH_TO_UBIQUINONE	55	1.89737208347334	-0.0240915437307703	1.64195500915179e-29	9.19986918441864e-27
cardiac muscle	c5.bp	GO_MITOCHONDRIAL_TRANSCRIPTION	http://www.gsea-msigdb.org/gsea/msigdb/cards/GO_MITOCHONDRIAL_TRANSCRIPTION	16	1.2796784528706	-0.0200232944338473	0.000159165143363899	0.00370250344979452
cardiac muscle	c5.bp	GO_RNA_EXPORT_FROM_NUCLEUS	http://www.gsea-msigdb.org/gsea/msigdb/cards/GO_RNA_EXPORT_FROM_NUCLEUS	136	-0.350204532406154	-0.0168787063228434	0.00126735592651077	0.020516603551701
cardiac muscle	c5.bp	GO_LEUCINE_CATABOLIC_PROCESS	http://www.gsea-msigdb.org/gsea/msigdb/cards/GO_LEUCINE_CATABOLIC_PROCESS	6	2.51794001569158	-0.0197502062847268	0.00168075233898484	0.0256820648188296
cardiac muscle	c5.bp	GO_COTRANSLATIONAL_PROTEIN_TARGETING_TO_MEMBRANE	http://www.gsea-msigdb.org/gsea/msigdb/cards/GO_COTRANSLATIONAL_PROTEIN_TARGETING_TO_MEMBRANE	99	-1.19155286817015	-0.013341593217635	1.02445180074751e-21	2.87829504203082e-19
cardiac muscle	c5.bp	GO_MITOCHONDRIAL_CALCIUM_ION_TRANSMEMBRANE_TRANSPORT	http://www.gsea-msigdb.org/gsea/msigdb/cards/GO_MITOCHONDRIAL_CALCIUM_ION_TRANSMEMBRANE_TRANSPORT	25	1.27854888287673	-0.0204686519263005	0.00105592135737014	0.0176979701711493
cardiac muscle	c5.bp	GO_CARNITINE_SHUTTLE	http://www.gsea-msigdb.org/gsea/msigdb/cards/GO_CARNITINE_SHUTTLE	11	1.48214337105126	-0.0198137274317604	0.00190877507456273	0.0283624644961267
cardiac muscle	c5.bp	GO_RETROGRADE_VESICLE_MEDIATED_TRANSPORT_GOLGI_TO_ENDOPLASMIC_RETICULUM	http://www.gsea-msigdb.org/gsea/msigdb/cards/GO_RETROGRADE_VESICLE_MEDIATED_TRANSPORT_GOLGI_TO_ENDOPLASMIC_RETICULUM	86	-0.674441367799565	-0.0163898220087048	1.53248186984735e-05	0.000486530462219466
cardiac muscle	c5.bp	GO_SIGNAL_COMPLEX_ASSEMBLY	http://www.gsea-msigdb.org/gsea/msigdb/cards/GO_SIGNAL_COMPLEX_ASSEMBLY	8	-1.38969264862841	-0.0185329131213665	0.0010886383664847	0.0181477686500405
cardiac muscle	c5.bp	GO_POSITIVE_REGULATION_OF_CELL_POPULATION_PROLIFERATION	http://www.gsea-msigdb.org/gsea/msigdb/cards/GO_POSITIVE_REGULATION_OF_CELL_POPULATION_PROLIFERATION	960	-0.509414979467552	-0.000356654065474651	6.17569612708705e-28	3.01684307490646e-25
cardiac muscle	c5.bp	GO_NEGATIVE_REGULATION_OF_CELL_POPULATION_PROLIFERATION	http://www.gsea-msigdb.org/gsea/msigdb/cards/GO_NEGATIVE_REGULATION_OF_CELL_POPULATION_PROLIFERATION	763	-0.361149536079034	-0.00909430252400277	1.32923925822971e-10	1.13051624471589e-08
cardiac muscle	c5.bp	GO_GLYCOPROTEIN_BIOSYNTHETIC_PROCESS	http://www.gsea-msigdb.org/gsea/msigdb/cards/GO_GLYCOPROTEIN_BIOSYNTHETIC_PROCESS	341	-0.565976384327821	-0.0109198262981297	6.02869734585712e-12	6.2181615531614e-10
cardiac muscle	c5.bp	GO_ANIMAL_ORGAN_MORPHOGENESIS	http://www.gsea-msigdb.org/gsea/msigdb/cards/GO_ANIMAL_ORGAN_MORPHOGENESIS	1071	-0.375027836153088	-0.00336656933776441	3.67930241201788e-15	5.61054660513071e-13
cardiac muscle	c5.bp	GO_NEGATIVE_REGULATION_OF_BIOSYNTHETIC_PROCESS	http://www.gsea-msigdb.org/gsea/msigdb/cards/GO_NEGATIVE_REGULATION_OF_BIOSYNTHETIC_PROCESS	1673	-0.183281048028552	-0.00750526771407147	1.41232601604609e-06	5.82128626974233e-05
cardiac muscle	c5.bp	GO_RESPONSE_TO_ALUMINUM_ION	http://www.gsea-msigdb.org/gsea/msigdb/cards/GO_RESPONSE_TO_ALUMINUM_ION	5	1.66162175052069	-0.0194157310273288	0.00383176489981183	0.048790821853495
cardiac muscle	c5.bp	GO_NADH_DEHYDROGENASE_COMPLEX_ASSEMBLY	http://www.gsea-msigdb.org/gsea/msigdb/cards/GO_NADH_DEHYDROGENASE_COMPLEX_ASSEMBLY	64	1.93389787898976	-0.0251517182196823	6.3201090523487e-37	6.30144042253253e-34
cardiac muscle	c5.bp	GO_REGULATION_OF_PHOSPHATIDYLINOSITOL_BIOSYNTHETIC_PROCESS	http://www.gsea-msigdb.org/gsea/msigdb/cards/GO_REGULATION_OF_PHOSPHATIDYLINOSITOL_BIOSYNTHETIC_PROCESS	8	-0.851689959575888	-0.0187176486665136	0.00012149744184906	0.00294465452930211
cardiac muscle	c5.bp	GO_POSITIVE_REGULATION_OF_PHOSPHATIDYLINOSITOL_BIOSYNTHETIC_PROCESS	http://www.gsea-msigdb.org/gsea/msigdb/cards/GO_POSITIVE_REGULATION_OF_PHOSPHATIDYLINOSITOL_BIOSYNTHETIC_PROCESS	6	-0.882296596623508	-0.0187918546424102	3.88387490701455e-05	0.00110027465382689
cardiac muscle	c5.bp	GO_NEGATIVE_REGULATION_OF_PHOSPHOLIPASE_ACTIVITY	http://www.gsea-msigdb.org/gsea/msigdb/cards/GO_NEGATIVE_REGULATION_OF_PHOSPHOLIPASE_ACTIVITY	8	-1.72782853487128	-0.018500654545708	0.00185920451542875	0.0277983526447517
cardiac muscle	c5.bp	GO_VASCULAR_ENDOTHELIAL_GROWTH_FACTOR_PRODUCTION	http://www.gsea-msigdb.org/gsea/msigdb/cards/GO_VASCULAR_ENDOTHELIAL_GROWTH_FACTOR_PRODUCTION	36	-0.970253555718626	-0.0175553459977065	0.00019987315576327	0.00448692041297423
cardiac muscle	c5.bp	GO_FIBROBLAST_MIGRATION	http://www.gsea-msigdb.org/gsea/msigdb/cards/GO_FIBROBLAST_MIGRATION	40	-0.772483223357921	-0.0175969271896328	0.000771075128254883	0.0137549785059021
cardiac muscle	c5.bp	GO_NEGATIVE_REGULATION_OF_GLUCOSE_TRANSMEMBRANE_TRANSPORT	http://www.gsea-msigdb.org/gsea/msigdb/cards/GO_NEGATIVE_REGULATION_OF_GLUCOSE_TRANSMEMBRANE_TRANSPORT	21	-0.979976088268283	-0.0182962103301871	1.11952983234471e-05	0.000369861458154269
cardiac muscle	c5.bp	GO_POSITIVE_REGULATION_OF_SEQUESTERING_OF_TRIGLYCERIDE	http://www.gsea-msigdb.org/gsea/msigdb/cards/GO_POSITIVE_REGULATION_OF_SEQUESTERING_OF_TRIGLYCERIDE	7	1.39335694000466	-0.0194192356439204	0.0026887032274073	0.0370866825647192
cardiac muscle	c5.bp	GO_NEGATIVE_REGULATION_OF_NEURON_PROJECTION_DEVELOPMENT	http://www.gsea-msigdb.org/gsea/msigdb/cards/GO_NEGATIVE_REGULATION_OF_NEURON_PROJECTION_DEVELOPMENT	152	-0.470024463272183	-0.0160427720541647	8.01038970403331e-05	0.00205680402511486
cardiac muscle	c5.bp	GO_SKELETAL_MYOFIBRIL_ASSEMBLY	http://www.gsea-msigdb.org/gsea/msigdb/cards/GO_SKELETAL_MYOFIBRIL_ASSEMBLY	11	1.54180075195575	-0.0198459240361147	8.18901379292161e-05	0.00209712963339699
cardiac muscle	c5.bp	GO_SMOOTH_MUSCLE_CELL_MIGRATION	http://www.gsea-msigdb.org/gsea/msigdb/cards/GO_SMOOTH_MUSCLE_CELL_MIGRATION	92	-0.689542940347911	-0.016793291273702	0.000159667167666172	0.00371196094778523
cardiac muscle	c5.bp	GO_PEROXISOMAL_MEMBRANE_TRANSPORT	http://www.gsea-msigdb.org/gsea/msigdb/cards/GO_PEROXISOMAL_MEMBRANE_TRANSPORT	18	1.21330195067969	-0.020031701442586	0.00104991073411094	0.017621533543576
cardiac muscle	c5.bp	GO_IRON_SULFUR_CLUSTER_ASSEMBLY	http://www.gsea-msigdb.org/gsea/msigdb/cards/GO_IRON_SULFUR_CLUSTER_ASSEMBLY	22	1.17002533351895	-0.020229253261166	0.00038857400137493	0.00781424406736858
cardiac muscle	c5.bp	GO_PROTEIN_PROCESSING	http://www.gsea-msigdb.org/gsea/msigdb/cards/GO_PROTEIN_PROCESSING	216	-0.447607994478304	-0.0151439889385743	5.87033459955451e-05	0.00157078713760499
cardiac muscle	c5.bp	GO_VIRAL_GENE_EXPRESSION	http://www.gsea-msigdb.org/gsea/msigdb/cards/GO_VIRAL_GENE_EXPRESSION	194	-0.738777412323584	-0.0122344259313516	1.05531416078369e-17	2.11961157434098e-15
cardiac muscle	c5.bp	GO_AEROBIC_ELECTRON_TRANSPORT_CHAIN	http://www.gsea-msigdb.org/gsea/msigdb/cards/GO_AEROBIC_ELECTRON_TRANSPORT_CHAIN	21	1.57174560723344	-0.0205651954831024	2.30834697620642e-07	1.12115426555573e-05
cardiac muscle	c5.bp	GO_RESPIRATORY_ELECTRON_TRANSPORT_CHAIN	http://www.gsea-msigdb.org/gsea/msigdb/cards/GO_RESPIRATORY_ELECTRON_TRANSPORT_CHAIN	115	1.64856967114517	-0.0282125939845588	1.73718761112258e-34	1.4072956837704e-31
cardiac muscle	c5.bp	GO_CD40_SIGNALING_PATHWAY	http://www.gsea-msigdb.org/gsea/msigdb/cards/GO_CD40_SIGNALING_PATHWAY	12	-1.29813200656244	-0.0183760239104623	0.000921967688679568	0.0158699910726396
cardiac muscle	c5.bp	GO_POSITIVE_REGULATION_OF_SIGNALING	http://www.gsea-msigdb.org/gsea/msigdb/cards/GO_POSITIVE_REGULATION_OF_SIGNALING	1869	-0.374496018654417	0.0106270950826713	5.75809884317627e-28	2.84140256214646e-25
cardiac muscle	c5.bp	GO_NEGATIVE_REGULATION_OF_SIGNALING	http://www.gsea-msigdb.org/gsea/msigdb/cards/GO_NEGATIVE_REGULATION_OF_SIGNALING	1427	-0.321769616798222	-0.000525705251210356	2.17406898313441e-15	3.3923851362514e-13
cardiac muscle	c5.bp	GO_MUSCLE_FILAMENT_SLIDING	http://www.gsea-msigdb.org/gsea/msigdb/cards/GO_MUSCLE_FILAMENT_SLIDING	39	0.76475069363669	-0.0202738992299896	0.00353093987128361	0.0458130001523588
cardiac muscle	c5.bp	GO_PROTEIN_REPAIR	http://www.gsea-msigdb.org/gsea/msigdb/cards/GO_PROTEIN_REPAIR	7	2.0119294084313	-0.0196012847345448	0.00219386199598836	0.0316376965367186
cardiac muscle	c5.bp	GO_DNA_DAMAGE_RESPONSE_SIGNAL_TRANSDUCTION_BY_P53_CLASS_MEDIATOR	http://www.gsea-msigdb.org/gsea/msigdb/cards/GO_DNA_DAMAGE_RESPONSE_SIGNAL_TRANSDUCTION_BY_P53_CLASS_MEDIATOR	107	-0.68187429388282	-0.0155400571933257	6.14410939323784e-07	2.7398218455754e-05
cardiac muscle	c5.bp	GO_REGULATION_OF_BONE_MINERALIZATION	http://www.gsea-msigdb.org/gsea/msigdb/cards/GO_REGULATION_OF_BONE_MINERALIZATION	74	-0.627085946625902	-0.0170891984282807	0.000171269331436617	0.00393959689043612
cardiac muscle	c5.bp	GO_NEGATIVE_REGULATION_OF_BONE_MINERALIZATION	http://www.gsea-msigdb.org/gsea/msigdb/cards/GO_NEGATIVE_REGULATION_OF_BONE_MINERALIZATION	20	-0.880652643640938	-0.0183693211197351	0.00131417631514609	0.0211355294810127
cardiac muscle	c5.bp	GO_COLLAGEN_CATABOLIC_PROCESS	http://www.gsea-msigdb.org/gsea/msigdb/cards/GO_COLLAGEN_CATABOLIC_PROCESS	47	-1.1123916067876	-0.0171237896254549	2.53831250816192e-07	1.22276727226678e-05
cardiac muscle	c5.bp	GO_ENDOPLASMIC_RETICULUM_UNFOLDED_PROTEIN_RESPONSE	http://www.gsea-msigdb.org/gsea/msigdb/cards/GO_ENDOPLASMIC_RETICULUM_UNFOLDED_PROTEIN_RESPONSE	122	-0.872667921372491	-0.0141622943325151	4.11895868290318e-10	3.26201394283001e-08
cardiac muscle	c5.bp	GO_PROTEIN_MODIFICATION_BY_SMALL_PROTEIN_CONJUGATION	http://www.gsea-msigdb.org/gsea/msigdb/cards/GO_PROTEIN_MODIFICATION_BY_SMALL_PROTEIN_CONJUGATION	912	0.123992189142252	-0.0251466912653848	0.00162313213875483	0.0249921472198676
cardiac muscle	c5.bp	GO_RESPONSE_TO_PEPTIDOGLYCAN	http://www.gsea-msigdb.org/gsea/msigdb/cards/GO_RESPONSE_TO_PEPTIDOGLYCAN	11	-1.02603057477447	-0.0184600863070384	2.1720795735316e-05	0.000662022886039047
cardiac muscle	c5.bp	GO_CHEMOKINE_PRODUCTION	http://www.gsea-msigdb.org/gsea/msigdb/cards/GO_CHEMOKINE_PRODUCTION	91	-0.743545623643299	-0.0162932690867592	9.96034361159703e-08	5.2197569982241e-06
cardiac muscle	c5.bp	GO_TYPE_I_INTERFERON_PRODUCTION	http://www.gsea-msigdb.org/gsea/msigdb/cards/GO_TYPE_I_INTERFERON_PRODUCTION	129	-0.448070949381437	-0.0164851224453086	0.000224822587322509	0.00495630174970055
cardiac muscle	c5.bp	GO_INTERFERON_ALPHA_PRODUCTION	http://www.gsea-msigdb.org/gsea/msigdb/cards/GO_INTERFERON_ALPHA_PRODUCTION	30	-0.712037857330173	-0.0181529295463139	0.000469864549832965	0.00916462131187042
cardiac muscle	c5.bp	GO_INTERLEUKIN_1_ALPHA_PRODUCTION	http://www.gsea-msigdb.org/gsea/msigdb/cards/GO_INTERLEUKIN_1_ALPHA_PRODUCTION	9	-0.666084343275878	-0.0188131313765106	0.00333832239148479	0.0438600839058308
cardiac muscle	c5.bp	GO_INTERLEUKIN_1_BETA_PRODUCTION	http://www.gsea-msigdb.org/gsea/msigdb/cards/GO_INTERLEUKIN_1_BETA_PRODUCTION	102	-0.787852809557813	-0.0160515528568579	1.34630752657979e-08	8.283370080625e-07
cardiac muscle	c5.bp	GO_INTERLEUKIN_10_PRODUCTION	http://www.gsea-msigdb.org/gsea/msigdb/cards/GO_INTERLEUKIN_10_PRODUCTION	55	-0.700440387524402	-0.0175301213023492	2.46129802242414e-05	0.000738252710138525
cardiac muscle	c5.bp	GO_INTERLEUKIN_12_PRODUCTION	http://www.gsea-msigdb.org/gsea/msigdb/cards/GO_INTERLEUKIN_12_PRODUCTION	57	-0.69111849514092	-0.0174178484967222	2.08445741822529e-06	8.23381855101654e-05
cardiac muscle	c5.bp	GO_INTERLEUKIN_2_PRODUCTION	http://www.gsea-msigdb.org/gsea/msigdb/cards/GO_INTERLEUKIN_2_PRODUCTION	64	-0.807419113934063	-0.0167937119363855	1.68086316301771e-05	0.000528375326768884
cardiac muscle	c5.bp	GO_INTERLEUKIN_4_PRODUCTION	http://www.gsea-msigdb.org/gsea/msigdb/cards/GO_INTERLEUKIN_4_PRODUCTION	35	-0.859246520525163	-0.0177656740076031	3.80020559602106e-05	0.00107908744384518
cardiac muscle	c5.bp	GO_INTERLEUKIN_6_PRODUCTION	http://www.gsea-msigdb.org/gsea/msigdb/cards/GO_INTERLEUKIN_6_PRODUCTION	171	-0.774962846373114	-0.0145288942863811	4.60432291202579e-12	4.8232267125415e-10
cardiac muscle	c5.bp	GO_INTERLEUKIN_8_PRODUCTION	http://www.gsea-msigdb.org/gsea/msigdb/cards/GO_INTERLEUKIN_8_PRODUCTION	83	-0.913930035080157	-0.0160978222618825	6.38050026269087e-09	4.15672649584475e-07
cardiac muscle	c5.bp	GO_COLLAGEN_METABOLIC_PROCESS	http://www.gsea-msigdb.org/gsea/msigdb/cards/GO_COLLAGEN_METABOLIC_PROCESS	115	-1.23073341585765	-0.0138719033667611	1.28738420439241e-15	2.05330915959631e-13
cardiac muscle	c5.bp	GO_COLLAGEN_BIOSYNTHETIC_PROCESS	http://www.gsea-msigdb.org/gsea/msigdb/cards/GO_COLLAGEN_BIOSYNTHETIC_PROCESS	53	-1.23354909485264	-0.0167959569130983	4.56885063119085e-07	2.09305894231539e-05
cardiac muscle	c5.bp	GO_PROTEIN_CONTAINING_COMPLEX_DISASSEMBLY	http://www.gsea-msigdb.org/gsea/msigdb/cards/GO_PROTEIN_CONTAINING_COMPLEX_DISASSEMBLY	326	0.512774558120756	-0.0271851799388513	2.612245667253e-10	2.12859703105615e-08
cardiac muscle	c5.bp	GO_T_CELL_DIFFERENTIATION_IN_THYMUS	http://www.gsea-msigdb.org/gsea/msigdb/cards/GO_T_CELL_DIFFERENTIATION_IN_THYMUS	70	-0.510764677285007	-0.017600957174824	0.0032644889411759	0.043141313070907
cardiac muscle	c5.bp	GO_MITOCHONDRIAL_RESPIRATORY_CHAIN_COMPLEX_IV_ASSEMBLY	http://www.gsea-msigdb.org/gsea/msigdb/cards/GO_MITOCHONDRIAL_RESPIRATORY_CHAIN_COMPLEX_IV_ASSEMBLY	21	1.5887536566431	-0.0205818921398635	1.12636704290035e-06	4.75038581233967e-05
cardiac muscle	c5.bp	GO_INTEGRIN_ACTIVATION	http://www.gsea-msigdb.org/gsea/msigdb/cards/GO_INTEGRIN_ACTIVATION	24	-1.14212434514949	-0.01779063766331	0.000195674674448661	0.0044078151900135
cardiac muscle	c5.bp	GO_CELL_CELL_ADHESION_MEDIATED_BY_INTEGRIN	http://www.gsea-msigdb.org/gsea/msigdb/cards/GO_CELL_CELL_ADHESION_MEDIATED_BY_INTEGRIN	16	-1.21152788696663	-0.0181257678441494	0.00213675425520543	0.0309541993379077
cardiac muscle	c5.bp	GO_OSTEOBLAST_PROLIFERATION	http://www.gsea-msigdb.org/gsea/msigdb/cards/GO_OSTEOBLAST_PROLIFERATION	31	-0.861492731677567	-0.0180523064606771	0.00205371280813809	0.0299993282501457
cardiac muscle	c5.bp	GO_REGULATION_OF_MYD88_INDEPENDENT_TOLL_LIKE_RECEPTOR_SIGNALING_PATHWAY	http://www.gsea-msigdb.org/gsea/msigdb/cards/GO_REGULATION_OF_MYD88_INDEPENDENT_TOLL_LIKE_RECEPTOR_SIGNALING_PATHWAY	8	-1.41278519634789	-0.0184565873859109	0.000446452088922101	0.00877220828060542
cardiac muscle	c5.bp	GO_TOLL_LIKE_RECEPTOR_3_SIGNALING_PATHWAY	http://www.gsea-msigdb.org/gsea/msigdb/cards/GO_TOLL_LIKE_RECEPTOR_3_SIGNALING_PATHWAY	20	-1.36581941270097	-0.0176814130063593	0.000361802242909419	0.00737271137987851
cardiac muscle	c5.bp	GO_NEGATIVE_REGULATION_OF_SMOOTH_MUSCLE_CELL_APOPTOTIC_PROCESS	http://www.gsea-msigdb.org/gsea/msigdb/cards/GO_NEGATIVE_REGULATION_OF_SMOOTH_MUSCLE_CELL_APOPTOTIC_PROCESS	14	-1.43325833141833	-0.0185873480867252	0.00281022121128916	0.0383905599201577
cardiac muscle	c5.bp	GO_MITOCHONDRIAL_RESPIRATORY_CHAIN_COMPLEX_III_ASSEMBLY	http://www.gsea-msigdb.org/gsea/msigdb/cards/GO_MITOCHONDRIAL_RESPIRATORY_CHAIN_COMPLEX_III_ASSEMBLY	9	1.75130899485805	-0.0197852039043514	8.27185402851084e-05	0.00211611440478841
cardiac muscle	c5.bp	GO_CELLULAR_PROTEIN_CONTAINING_COMPLEX_ASSEMBLY	http://www.gsea-msigdb.org/gsea/msigdb/cards/GO_CELLULAR_PROTEIN_CONTAINING_COMPLEX_ASSEMBLY	1036	0.118940184223867	-0.0256097871193269	0.00141635002746602	0.0224335998158903
cardiac muscle	c5.bp	GO_MITOCHONDRIAL_PROTEIN_PROCESSING	http://www.gsea-msigdb.org/gsea/msigdb/cards/GO_MITOCHONDRIAL_PROTEIN_PROCESSING	13	1.76099917887384	-0.0201389992521068	3.91538093836582e-05	0.00110710300110651
cardiac muscle	c5.bp	GO_INTERLEUKIN_18_MEDIATED_SIGNALING_PATHWAY	http://www.gsea-msigdb.org/gsea/msigdb/cards/GO_INTERLEUKIN_18_MEDIATED_SIGNALING_PATHWAY	8	-1.2318063275909	-0.0185276117150773	0.000226775763058622	0.00499384425834291
cardiac muscle	c5.bp	GO_T_HELPER_1_CELL_CYTOKINE_PRODUCTION	http://www.gsea-msigdb.org/gsea/msigdb/cards/GO_T_HELPER_1_CELL_CYTOKINE_PRODUCTION	8	-1.55774782139257	-0.0186262054309208	0.00168297544364918	0.0257018944038998
cardiac muscle	c5.bp	GO_NATURAL_KILLER_CELL_CHEMOTAXIS	http://www.gsea-msigdb.org/gsea/msigdb/cards/GO_NATURAL_KILLER_CELL_CHEMOTAXIS	11	-1.041470987358	-0.0186023079486737	0.000426040416337852	0.00844453888327766
cardiac muscle	c5.bp	GO_INTERLEUKIN_4_MEDIATED_SIGNALING_PATHWAY	http://www.gsea-msigdb.org/gsea/msigdb/cards/GO_INTERLEUKIN_4_MEDIATED_SIGNALING_PATHWAY	7	-1.44584482718548	-0.0185136319848071	2.1106362886455e-05	0.000645014696296154
cardiac muscle	c5.bp	GO_RNA_IMPORT_INTO_MITOCHONDRION	http://www.gsea-msigdb.org/gsea/msigdb/cards/GO_RNA_IMPORT_INTO_MITOCHONDRION	5	1.27677823090293	-0.0192577825472651	0.000812085748541588	0.0143248919955044
cardiac muscle	c5.bp	GO_CHONDROCYTE_PROLIFERATION	http://www.gsea-msigdb.org/gsea/msigdb/cards/GO_CHONDROCYTE_PROLIFERATION	17	-1.07088533775956	-0.0182292931281864	0.000614423442224175	0.0114434968225877
cardiac muscle	c5.bp	GO_RESPONSE_TO_MACROPHAGE_COLONY_STIMULATING_FACTOR	http://www.gsea-msigdb.org/gsea/msigdb/cards/GO_RESPONSE_TO_MACROPHAGE_COLONY_STIMULATING_FACTOR	12	-1.04608200303702	-0.0184996808812347	0.00355513526398202	0.0460706177186157
cardiac muscle	c5.bp	GO_OSTEOCLAST_DEVELOPMENT	http://www.gsea-msigdb.org/gsea/msigdb/cards/GO_OSTEOCLAST_DEVELOPMENT	20	-1.07390746386223	-0.0181234485937828	0.00173193585448508	0.0262864868518663
cardiac muscle	c5.bp	GO_REGULATION_OF_TRANSLATION_IN_RESPONSE_TO_ENDOPLASMIC_RETICULUM_STRESS	http://www.gsea-msigdb.org/gsea/msigdb/cards/GO_REGULATION_OF_TRANSLATION_IN_RESPONSE_TO_ENDOPLASMIC_RETICULUM_STRESS	8	-1.4592902158186	-0.0184383367037541	7.00429352566085e-07	3.07821601363717e-05
cardiac muscle	c5.bp	GO_EIF2ALPHA_PHOSPHORYLATION_IN_RESPONSE_TO_ENDOPLASMIC_RETICULUM_STRESS	http://www.gsea-msigdb.org/gsea/msigdb/cards/GO_EIF2ALPHA_PHOSPHORYLATION_IN_RESPONSE_TO_ENDOPLASMIC_RETICULUM_STRESS	6	-1.43023653055463	-0.0185882374184161	6.65667882419503e-05	0.00175131004562286
cardiac muscle	c5.bp	GO_CHEMOKINE_BIOSYNTHETIC_PROCESS	http://www.gsea-msigdb.org/gsea/msigdb/cards/GO_CHEMOKINE_BIOSYNTHETIC_PROCESS	16	-1.17028620788372	-0.0182126605094561	7.83573503237991e-05	0.00201621882998337
cardiac muscle	c5.bp	GO_TYPE_2_IMMUNE_RESPONSE	http://www.gsea-msigdb.org/gsea/msigdb/cards/GO_TYPE_2_IMMUNE_RESPONSE	38	-0.756174070208417	-0.0178450098318308	0.000227667344796615	0.00501060827062378
cardiac muscle	c5.bp	GO_INTERLEUKIN_2_BIOSYNTHETIC_PROCESS	http://www.gsea-msigdb.org/gsea/msigdb/cards/GO_INTERLEUKIN_2_BIOSYNTHETIC_PROCESS	23	-0.724699456433544	-0.0183107949886568	0.000198437584152188	0.00445971897598024
cardiac muscle	c5.bp	GO_T_CELL_ACTIVATION	http://www.gsea-msigdb.org/gsea/msigdb/cards/GO_T_CELL_ACTIVATION	468	-0.766136525685036	-0.00500742423322451	6.68277265311073e-33	4.84810220264328e-30
cardiac muscle	c5.bp	GO_REGULATION_OF_CELL_POPULATION_PROLIFERATION	http://www.gsea-msigdb.org/gsea/msigdb/cards/GO_REGULATION_OF_CELL_POPULATION_PROLIFERATION	1716	-0.437824850435625	0.0101230364632644	1.49633667134736e-35	1.33451266509192e-32
cardiac muscle	c5.bp	GO_INTERLEUKIN_6_BIOSYNTHETIC_PROCESS	http://www.gsea-msigdb.org/gsea/msigdb/cards/GO_INTERLEUKIN_6_BIOSYNTHETIC_PROCESS	29	-0.95049870081974	-0.0181348944790911	7.55525367261899e-05	0.00195465421163709
cardiac muscle	c5.bp	GO_POSITIVE_REGULATION_OF_TYROSINE_PHOSPHORYLATION_OF_STAT_PROTEIN	http://www.gsea-msigdb.org/gsea/msigdb/cards/GO_POSITIVE_REGULATION_OF_TYROSINE_PHOSPHORYLATION_OF_STAT_PROTEIN	72	-0.853268592854334	-0.0172818305996116	6.88148724807456e-05	0.00180163189923022
cardiac muscle	c5.bp	GO_TUMOR_NECROSIS_FACTOR_BIOSYNTHETIC_PROCESS	http://www.gsea-msigdb.org/gsea/msigdb/cards/GO_TUMOR_NECROSIS_FACTOR_BIOSYNTHETIC_PROCESS	34	-0.785744844234656	-0.0179870718176491	0.000601773310957553	0.0112553318142964
cardiac muscle	c5.bp	GO_ATP_SYNTHESIS_COUPLED_ELECTRON_TRANSPORT	http://www.gsea-msigdb.org/gsea/msigdb/cards/GO_ATP_SYNTHESIS_COUPLED_ELECTRON_TRANSPORT	97	1.73139564648444	-0.0271092667718663	2.3040125891973e-37	2.39548312108072e-34
cardiac muscle	c5.bp	GO_NEGATIVE_REGULATION_OF_MACROPHAGE_ACTIVATION	http://www.gsea-msigdb.org/gsea/msigdb/cards/GO_NEGATIVE_REGULATION_OF_MACROPHAGE_ACTIVATION	17	-0.868456293557288	-0.018378298705919	9.27180247128771e-05	0.00233656633010712
cardiac muscle	c5.bp	GO_PEPTIDE_BIOSYNTHETIC_PROCESS	http://www.gsea-msigdb.org/gsea/msigdb/cards/GO_PEPTIDE_BIOSYNTHETIC_PROCESS	736	0.218908982375774	-0.0264387138579421	4.73137030981987e-05	0.00130204096407136
cardiac muscle	c5.bp	GO_ANOIKIS	http://www.gsea-msigdb.org/gsea/msigdb/cards/GO_ANOIKIS	34	-0.75755962143898	-0.0178791605524	0.00227574126190086	0.0325648575184966
cardiac muscle	c5.bp	GO_REGULATION_OF_CD4_POSITIVE_ALPHA_BETA_T_CELL_DIFFERENTIATION	http://www.gsea-msigdb.org/gsea/msigdb/cards/GO_REGULATION_OF_CD4_POSITIVE_ALPHA_BETA_T_CELL_DIFFERENTIATION	47	-1.08747631967513	-0.017061465494429	1.52477133168493e-07	7.68608092796241e-06
cardiac muscle	c5.bp	GO_NEGATIVE_REGULATION_OF_DNA_BINDING_TRANSCRIPTION_FACTOR_ACTIVITY	http://www.gsea-msigdb.org/gsea/msigdb/cards/GO_NEGATIVE_REGULATION_OF_DNA_BINDING_TRANSCRIPTION_FACTOR_ACTIVITY	171	-0.384530470005154	-0.0164768453874416	0.00097623577906332	0.0166118466855384
cardiac muscle	c5.bp	GO_PROTON_TRANSPORTING_ATP_SYNTHASE_COMPLEX_ASSEMBLY	http://www.gsea-msigdb.org/gsea/msigdb/cards/GO_PROTON_TRANSPORTING_ATP_SYNTHASE_COMPLEX_ASSEMBLY	7	2.08423374392241	-0.0197257653114899	0.000146345202119743	0.0034563920768864
cardiac muscle	c5.bp	GO_POSITIVE_REGULATION_OF_GTPASE_ACTIVITY	http://www.gsea-msigdb.org/gsea/msigdb/cards/GO_POSITIVE_REGULATION_OF_GTPASE_ACTIVITY	402	-0.362890351560093	-0.0128762207988433	2.40930441376606e-07	1.16640089975611e-05
cardiac muscle	c5.bp	GO_PROTEIN_TRANSMEMBRANE_IMPORT_INTO_INTRACELLULAR_ORGANELLE	http://www.gsea-msigdb.org/gsea/msigdb/cards/GO_PROTEIN_TRANSMEMBRANE_IMPORT_INTO_INTRACELLULAR_ORGANELLE	34	1.17084173489705	-0.0208150431791762	2.46937465621916e-08	1.44653720446145e-06
cardiac muscle	c5.bp	GO_DOUBLE_STRAND_BREAK_REPAIR_VIA_SINGLE_STRAND_ANNEALING	http://www.gsea-msigdb.org/gsea/msigdb/cards/GO_DOUBLE_STRAND_BREAK_REPAIR_VIA_SINGLE_STRAND_ANNEALING	7	-0.907671794643426	-0.0186984260212927	0.00206179191328614	0.030087955486658
cardiac muscle	c5.bp	GO_PROTEIN_INSERTION_INTO_MITOCHONDRIAL_INNER_MEMBRANE	http://www.gsea-msigdb.org/gsea/msigdb/cards/GO_PROTEIN_INSERTION_INTO_MITOCHONDRIAL_INNER_MEMBRANE	11	1.642183508766	-0.0199000997953588	1.399118629148e-05	0.000449623537774331
cardiac muscle	c5.bp	GO_T_HELPER_1_CELL_DIFFERENTIATION	http://www.gsea-msigdb.org/gsea/msigdb/cards/GO_T_HELPER_1_CELL_DIFFERENTIATION	19	-1.09017786372778	-0.0181098739570674	0.00245513577690615	0.0345746282985079
cardiac muscle	c5.bp	GO_T_HELPER_2_CELL_DIFFERENTIATION	http://www.gsea-msigdb.org/gsea/msigdb/cards/GO_T_HELPER_2_CELL_DIFFERENTIATION	14	-1.14448746844637	-0.0182303837712512	0.00184229967986661	0.0275953214914011
cardiac muscle	c5.bp	GO_REGULATORY_T_CELL_DIFFERENTIATION	http://www.gsea-msigdb.org/gsea/msigdb/cards/GO_REGULATORY_T_CELL_DIFFERENTIATION	33	-0.891078945375118	-0.0179331717300765	2.05048802497972e-05	0.000629204677665177
cardiac muscle	c5.bp	GO_POSITIVE_REGULATION_OF_CHEMOKINE_BIOSYNTHETIC_PROCESS	http://www.gsea-msigdb.org/gsea/msigdb/cards/GO_POSITIVE_REGULATION_OF_CHEMOKINE_BIOSYNTHETIC_PROCESS	12	-1.26427791764112	-0.0183926328929091	0.00112836766129414	0.018686671941912
cardiac muscle	c5.bp	GO_CELL_CELL_JUNCTION_ORGANIZATION	http://www.gsea-msigdb.org/gsea/msigdb/cards/GO_CELL_CELL_JUNCTION_ORGANIZATION	188	-0.375123615606942	-0.0160986958106304	0.000608309543191552	0.011348107333091
cardiac muscle	c5.bp	GO_TYPE_I_INTERFERON_BIOSYNTHETIC_PROCESS	http://www.gsea-msigdb.org/gsea/msigdb/cards/GO_TYPE_I_INTERFERON_BIOSYNTHETIC_PROCESS	11	-1.29041100865374	-0.0184422152842765	0.00111994100947114	0.0185718432054159
cardiac muscle	c5.bp	GO_POSITIVE_REGULATION_OF_INTERLEUKIN_6_BIOSYNTHETIC_PROCESS	http://www.gsea-msigdb.org/gsea/msigdb/cards/GO_POSITIVE_REGULATION_OF_INTERLEUKIN_6_BIOSYNTHETIC_PROCESS	15	-0.877265593938772	-0.0184139603080344	0.00211726354102003	0.0307382651358481
cardiac muscle	c5.bp	GO_REGULATION_OF_T_HELPER_1_CELL_DIFFERENTIATION	http://www.gsea-msigdb.org/gsea/msigdb/cards/GO_REGULATION_OF_T_HELPER_1_CELL_DIFFERENTIATION	10	-1.47600221176025	-0.0184317781573949	0.00360605778311168	0.0465576370212095
cardiac muscle	c5.bp	GO_NEGATIVE_REGULATION_OF_NUCLEOBASE_CONTAINING_COMPOUND_METABOLIC_PROCESS	http://www.gsea-msigdb.org/gsea/msigdb/cards/GO_NEGATIVE_REGULATION_OF_NUCLEOBASE_CONTAINING_COMPOUND_METABOLIC_PROCESS	1470	-0.166568284079604	-0.00959748434026922	3.71395055324297e-05	0.00105799431848163
cardiac muscle	c5.bp	GO_POSITIVE_REGULATION_OF_NUCLEOBASE_CONTAINING_COMPOUND_METABOLIC_PROCESS	http://www.gsea-msigdb.org/gsea/msigdb/cards/GO_POSITIVE_REGULATION_OF_NUCLEOBASE_CONTAINING_COMPOUND_METABOLIC_PROCESS	1870	-0.223233700825218	-0.00216867717892849	6.70167220241169e-11	5.94690057636554e-09
cardiac muscle	c5.bp	GO_POSITIVE_REGULATION_OF_TRANSCRIPTION_BY_RNA_POLYMERASE_II	http://www.gsea-msigdb.org/gsea/msigdb/cards/GO_POSITIVE_REGULATION_OF_TRANSCRIPTION_BY_RNA_POLYMERASE_II	1198	-0.2739665409508	-0.00654588291566717	5.36160251422004e-10	4.15971351645936e-08
cardiac muscle	c5.bp	GO_ATP_METABOLIC_PROCESS	http://www.gsea-msigdb.org/gsea/msigdb/cards/GO_ATP_METABOLIC_PROCESS	303	0.92399552787508	-0.0320838504379897	3.89607178567196e-23	1.23772853081289e-20
cardiac muscle	c5.bp	GO_POSITIVE_REGULATION_OF_JNK_CASCADE	http://www.gsea-msigdb.org/gsea/msigdb/cards/GO_POSITIVE_REGULATION_OF_JNK_CASCADE	141	-0.548107027390044	-0.0159766928172477	6.0844003015315e-06	0.000216037493818081
cardiac muscle	c5.bp	GO_RIBOSE_PHOSPHATE_BIOSYNTHETIC_PROCESS	http://www.gsea-msigdb.org/gsea/msigdb/cards/GO_RIBOSE_PHOSPHATE_BIOSYNTHETIC_PROCESS	192	0.525895676974188	-0.0236928464922145	2.47736747127759e-05	0.00074238547046189
cardiac muscle	c5.bp	GO_DEVELOPMENT_OF_PRIMARY_FEMALE_SEXUAL_CHARACTERISTICS	http://www.gsea-msigdb.org/gsea/msigdb/cards/GO_DEVELOPMENT_OF_PRIMARY_FEMALE_SEXUAL_CHARACTERISTICS	102	-0.477242020474089	-0.0170855940364526	0.000315717034897937	0.00659535497936999
cardiac muscle	c5.bp	GO_POSITIVE_REGULATION_OF_VIRAL_ENTRY_INTO_HOST_CELL	http://www.gsea-msigdb.org/gsea/msigdb/cards/GO_POSITIVE_REGULATION_OF_VIRAL_ENTRY_INTO_HOST_CELL	9	-1.81811234228515	-0.0182975186016333	0.00051491611009372	0.00989054038617482
cardiac muscle	c5.bp	GO_GAMMA_DELTA_T_CELL_ACTIVATION	http://www.gsea-msigdb.org/gsea/msigdb/cards/GO_GAMMA_DELTA_T_CELL_ACTIVATION	15	-0.701634849031113	-0.0185681335817062	0.00263034880506139	0.0364558694094138
cardiac muscle	c5.bp	GO_ALPHA_BETA_T_CELL_PROLIFERATION	http://www.gsea-msigdb.org/gsea/msigdb/cards/GO_ALPHA_BETA_T_CELL_PROLIFERATION	33	-1.02856819414172	-0.0176155122021414	1.45235389336015e-05	0.000464199331518418
cardiac muscle	c5.bp	GO_REGULATION_OF_GAMMA_DELTA_T_CELL_ACTIVATION	http://www.gsea-msigdb.org/gsea/msigdb/cards/GO_REGULATION_OF_GAMMA_DELTA_T_CELL_ACTIVATION	8	-0.827653012797767	-0.0186862198346919	0.000330750813712538	0.00685710132280299
cardiac muscle	c5.bp	GO_POSITIVE_REGULATION_OF_GAMMA_DELTA_T_CELL_ACTIVATION	http://www.gsea-msigdb.org/gsea/msigdb/cards/GO_POSITIVE_REGULATION_OF_GAMMA_DELTA_T_CELL_ACTIVATION	6	-0.805369103336943	-0.0187721391481118	0.00128627242098632	0.0207740251476162
cardiac muscle	c5.bp	GO_INTRACELLULAR_TRANSPORT	http://www.gsea-msigdb.org/gsea/msigdb/cards/GO_INTRACELLULAR_TRANSPORT	1741	-0.120792197477714	-0.0102256976518674	0.00215363416896383	0.0311546257192428
cardiac muscle	c5.bp	GO_KETONE_BODY_BIOSYNTHETIC_PROCESS	http://www.gsea-msigdb.org/gsea/msigdb/cards/GO_KETONE_BODY_BIOSYNTHETIC_PROCESS	9	1.38497620044912	-0.0196234596368043	0.00256161266181584	0.0357017190079486
cardiac muscle	c5.bp	GO_ASTROCYTE_ACTIVATION	http://www.gsea-msigdb.org/gsea/msigdb/cards/GO_ASTROCYTE_ACTIVATION	27	-0.942939347889458	-0.0181419440376302	0.000203262168191821	0.00454869288541973
cardiac muscle	c5.bp	GO_FIBROBLAST_PROLIFERATION	http://www.gsea-msigdb.org/gsea/msigdb/cards/GO_FIBROBLAST_PROLIFERATION	85	-0.717543185278699	-0.0163905366614852	1.58776903556491e-06	6.46087080306976e-05
cardiac muscle	c5.bp	GO_EOSINOPHIL_CHEMOTAXIS	http://www.gsea-msigdb.org/gsea/msigdb/cards/GO_EOSINOPHIL_CHEMOTAXIS	21	-0.768903560850924	-0.0184884030413987	0.000335450836807664	0.00693162859979734
cardiac muscle	c5.bp	GO_DETERMINATION_OF_DORSAL_VENTRAL_ASYMMETRY	http://www.gsea-msigdb.org/gsea/msigdb/cards/GO_DETERMINATION_OF_DORSAL_VENTRAL_ASYMMETRY	10	-1.20440244299198	-0.0185383662442306	0.00156733396068987	0.0242984879972225
cardiac muscle	c5.bp	GO_MYOBLAST_FATE_COMMITMENT	http://www.gsea-msigdb.org/gsea/msigdb/cards/GO_MYOBLAST_FATE_COMMITMENT	5	-1.47699635441382	-0.018717535436506	0.00220643651045535	0.0317775723341391
cardiac muscle	c5.bp	GO_SMOOTH_MUSCLE_CELL_PROLIFERATION	http://www.gsea-msigdb.org/gsea/msigdb/cards/GO_SMOOTH_MUSCLE_CELL_PROLIFERATION	173	-0.51923367773348	-0.0158936385275649	4.98292812500075e-05	0.00136239743745626
cardiac muscle	c5.bp	GO_PIGMENT_GRANULE_MATURATION	http://www.gsea-msigdb.org/gsea/msigdb/cards/GO_PIGMENT_GRANULE_MATURATION	10	-1.12326947417136	-0.0184618123284533	0.00156137361195086	0.0242273346472414
cardiac muscle	c5.bp	GO_SENSORY_SYSTEM_DEVELOPMENT	http://www.gsea-msigdb.org/gsea/msigdb/cards/GO_SENSORY_SYSTEM_DEVELOPMENT	369	-0.435813323767695	-0.0133060518638265	1.53825179655234e-07	7.73798362982906e-06
cardiac muscle	c5.bp	GO_INTERLEUKIN_1_SECRETION	http://www.gsea-msigdb.org/gsea/msigdb/cards/GO_INTERLEUKIN_1_SECRETION	63	-0.595439131058462	-0.0176151837402041	0.000730799410687146	0.0131645459671489
cardiac muscle	c5.bp	GO_COAGULATION	http://www.gsea-msigdb.org/gsea/msigdb/cards/GO_COAGULATION	343	-0.576676120328387	-0.0114648332937357	1.82188463288562e-10	1.51764394971789e-08
cardiac muscle	c5.bp	GO_POSITIVE_REGULATION_OF_T_CELL_RECEPTOR_SIGNALING_PATHWAY	http://www.gsea-msigdb.org/gsea/msigdb/cards/GO_POSITIVE_REGULATION_OF_T_CELL_RECEPTOR_SIGNALING_PATHWAY	14	-1.25456065739179	-0.0182760947717911	0.00181356874436477	0.0272426245502878
cardiac muscle	c5.bp	GO_REGULATION_OF_T_CELL_ACTIVATION	http://www.gsea-msigdb.org/gsea/msigdb/cards/GO_REGULATION_OF_T_CELL_ACTIVATION	318	-0.742105210972752	-0.00970172672050432	2.62212867508604e-22	7.74779248518129e-20
cardiac muscle	c5.bp	GO_LEUKOCYTE_TETHERING_OR_ROLLING	http://www.gsea-msigdb.org/gsea/msigdb/cards/GO_LEUKOCYTE_TETHERING_OR_ROLLING	26	-0.770133226343701	-0.0181554615231552	0.000116884101349726	0.00285061145519558
cardiac muscle	c5.bp	GO_DETECTION_OF_STIMULUS_INVOLVED_IN_SENSORY_PERCEPTION	http://www.gsea-msigdb.org/gsea/msigdb/cards/GO_DETECTION_OF_STIMULUS_INVOLVED_IN_SENSORY_PERCEPTION	532	-0.542854739126683	-0.0178450635036306	0.00237654505387081	0.0337243555619136
cardiac muscle	c5.bp	GO_MRNA_TRANSPORT	http://www.gsea-msigdb.org/gsea/msigdb/cards/GO_MRNA_TRANSPORT	151	-0.32040945253399	-0.0168601340445297	0.00220704739677828	0.0317830518532865
cardiac muscle	c5.bp	GO_REGULATION_OF_DNA_BINDING_TRANSCRIPTION_FACTOR_ACTIVITY	http://www.gsea-msigdb.org/gsea/msigdb/cards/GO_REGULATION_OF_DNA_BINDING_TRANSCRIPTION_FACTOR_ACTIVITY	433	-0.415305283786987	-0.0117610266922924	3.23707347241392e-09	2.2160731436641e-07
cardiac muscle	c5.bp	GO_POSITIVE_REGULATION_OF_DNA_BINDING_TRANSCRIPTION_FACTOR_ACTIVITY	http://www.gsea-msigdb.org/gsea/msigdb/cards/GO_POSITIVE_REGULATION_OF_DNA_BINDING_TRANSCRIPTION_FACTOR_ACTIVITY	261	-0.450249396302166	-0.0141924683292637	4.05934208455244e-07	1.88181574975447e-05
cardiac muscle	c5.bp	GO_REGULATION_OF_COENZYME_METABOLIC_PROCESS	http://www.gsea-msigdb.org/gsea/msigdb/cards/GO_REGULATION_OF_COENZYME_METABOLIC_PROCESS	12	1.44891410931729	-0.0197957938688582	0.000197139889991693	0.00443414229196493
cardiac muscle	c5.bp	GO_REGULATION_OF_LYMPHOCYTE_ACTIVATION	http://www.gsea-msigdb.org/gsea/msigdb/cards/GO_REGULATION_OF_LYMPHOCYTE_ACTIVATION	491	-0.645062374565954	-0.00666959547245318	1.82334296128859e-28	9.4533768508153e-26
cardiac muscle	c5.bp	GO_NEGATIVE_REGULATION_OF_LYMPHOCYTE_ACTIVATION	http://www.gsea-msigdb.org/gsea/msigdb/cards/GO_NEGATIVE_REGULATION_OF_LYMPHOCYTE_ACTIVATION	151	-0.630873988437166	-0.0154121441653622	1.24959518933248e-07	6.43238800875767e-06
cardiac muscle	c5.bp	GO_POSITIVE_REGULATION_OF_RNA_METABOLIC_PROCESS	http://www.gsea-msigdb.org/gsea/msigdb/cards/GO_POSITIVE_REGULATION_OF_RNA_METABOLIC_PROCESS	1710	-0.249142918088063	-0.0019485794629028	4.26615694370763e-12	4.50050622693115e-10
cardiac muscle	c5.bp	GO_POSITIVE_REGULATION_OF_STRESS_FIBER_ASSEMBLY	http://www.gsea-msigdb.org/gsea/msigdb/cards/GO_POSITIVE_REGULATION_OF_STRESS_FIBER_ASSEMBLY	51	-0.88805091143439	-0.0169104070375684	4.997899004915e-05	0.00136610644753493
cardiac muscle	c5.bp	GO_HISTAMINE_TRANSPORT	http://www.gsea-msigdb.org/gsea/msigdb/cards/GO_HISTAMINE_TRANSPORT	12	-0.913794163768871	-0.0184767325188828	0.00121826367449624	0.0198774502056275
cardiac muscle	c5.bp	GO_ESTABLISHMENT_OF_ORGANELLE_LOCALIZATION	http://www.gsea-msigdb.org/gsea/msigdb/cards/GO_ESTABLISHMENT_OF_ORGANELLE_LOCALIZATION	406	-0.218501242851403	-0.0151850994213138	0.00222919565225694	0.0320433562634997
cardiac muscle	c5.bp	GO_ESTABLISHMENT_OF_GOLGI_LOCALIZATION	http://www.gsea-msigdb.org/gsea/msigdb/cards/GO_ESTABLISHMENT_OF_GOLGI_LOCALIZATION	8	-1.34803940782839	-0.0184819965744395	0.00260514414426591	0.0361735855666873
cardiac muscle	c5.bp	GO_PROTEIN_DE_ADP_RIBOSYLATION	http://www.gsea-msigdb.org/gsea/msigdb/cards/GO_PROTEIN_DE_ADP_RIBOSYLATION	5	1.8186055937184	-0.019454230106002	0.00102600141665853	0.0172903960676448
cardiac muscle	c5.bp	GO_ACTIN_CROSSLINK_FORMATION	http://www.gsea-msigdb.org/gsea/msigdb/cards/GO_ACTIN_CROSSLINK_FORMATION	9	-1.4164532544324	-0.0183865647636718	0.00015425234676085	0.00360591057672617
cardiac muscle	c5.bp	GO_NEGATIVE_REGULATION_OF_FIBRINOLYSIS	http://www.gsea-msigdb.org/gsea/msigdb/cards/GO_NEGATIVE_REGULATION_OF_FIBRINOLYSIS	10	-1.25066721872613	-0.0186410855996576	0.00305078460187372	0.0409150683199762
cardiac muscle	c5.bp	GO_NEGATIVE_REGULATION_OF_CARDIAC_MUSCLE_CONTRACTION	http://www.gsea-msigdb.org/gsea/msigdb/cards/GO_NEGATIVE_REGULATION_OF_CARDIAC_MUSCLE_CONTRACTION	8	-1.50690374033603	-0.0185656738603306	0.0029747690244257	0.0401413830937694
cardiac muscle	c5.bp	GO_CARDIAC_MUSCLE_CONTRACTION	http://www.gsea-msigdb.org/gsea/msigdb/cards/GO_CARDIAC_MUSCLE_CONTRACTION	141	0.834487453655446	-0.0244368681876298	9.33524169633733e-11	8.1207831390098e-09
cardiac muscle	c5.bp	GO_LUNG_VASCULATURE_DEVELOPMENT	http://www.gsea-msigdb.org/gsea/msigdb/cards/GO_LUNG_VASCULATURE_DEVELOPMENT	6	-1.42183435315967	-0.0185907102228684	0.0019518461215636	0.0288626201961424
cardiac muscle	c5.bp	GO_EPITHELIAL_TUBE_MORPHOGENESIS	http://www.gsea-msigdb.org/gsea/msigdb/cards/GO_EPITHELIAL_TUBE_MORPHOGENESIS	327	-0.387307030914974	-0.0136905325805718	1.43421133749531e-06	5.90023497844243e-05
cardiac muscle	c5.bp	GO_ENDOCRINE_HORMONE_SECRETION	http://www.gsea-msigdb.org/gsea/msigdb/cards/GO_ENDOCRINE_HORMONE_SECRETION	47	-0.550398050634077	-0.0180115298210996	0.00243844393084981	0.0343996121550035
[truncated: 13,129 more rows]
