# Supplementary material for: In heart failure reactivation of RNA-binding proteins is associated with the expression of 1,523 fetal-specific isoforms
Source: PLoS Comput Biol. 2022 Feb 28;18(2):e1009918. doi: 10.1371/journal.pcbi.1009918 (PMC8912908; doi:10.1371/journal.pcbi.1009918)
Supplement: S15 Table — Shown is the differential expression analysis for both genes and isoforms performed using ridge regression and cell type proportions as covariates between: iPSC-CVPC and adult heart; iPSC-CVPC and adult arteria; adult heart and adult arteria. For each gene and isoform, we report: isoform ID, gene ID and gene name; the tested tissues (tissue 1 and tissue 2); the covariate, including “tissue”, which represents the differential expression between tissue 1 and tissue 2, and each of the cell types; effect size, standard error, p-value and FDR correction (Bonferroni). Only significant associations (FDR < 0.05) are reported. All tests can be found at https://doi.org/10.6084/m9.figshare.13537343. The associations between fibroblast and immune cell type proportion and developmental stage (iPSC-CVPC vs. adult heart) are likely noisy, because these two cell types were not present in iPSC-CVPCs. Therefore the genes and isoforms associated with these two cell types were not considered in the count of genes and isoforms associated with both developmental stage and cell types in the ridge regression analysis. (CSV) [file pcbi.1009918.s031.csv]

Type (isoform or gene)	Isoform ID	Gene ID	Gene name	Tissue 1	Tissue 2	Covariate	Effect size (ridge)	Standard error of beta (ridge)	P-value (ridge)	FDR (Bonferroni, ridge)
Gene		ENSG00000000003.15_5	TSPAN6	heart	arteria	fibroblast	4.42748103964984	0.544253218879726	2.35746926989047e-15	4.80758708208764e-11
Gene		ENSG00000000003.15_5	TSPAN6	ipsc_cvpc	heart	fibroblast	6.18083644035329	0.784951738981438	5.37947229058749e-14	1.09703578421951e-09
Gene		ENSG00000000003.15_5	TSPAN6	ipsc_cvpc	heart	tissue	2.29123211179753	0.149437836454033	4.64912548593613e-53	9.48096160346955e-49
Gene		ENSG00000000005.6_4	TNMD	heart	arteria	endothelial	4.94688695451707	0.61667980615493	4.81437712561335e-15	9.81795927226331e-11
Gene		ENSG00000000005.6_4	TNMD	heart	arteria	endocardial	-4.9082771394141	0.832394244224977	8.5725187490457e-09	0.000174819374849289
Gene		ENSG00000000005.6_4	TNMD	ipsc_cvpc	arteria	endothelial	4.81174199665683	0.896352456587405	2.28356250903076e-07	0.00465686902466643
Gene		ENSG00000000005.6_4	TNMD	ipsc_cvpc	heart	tissue	1.69859661332268	0.150224552353281	1.21091829744942e-29	2.4694256839886e-25
Gene		ENSG00000000419.12_6	DPM1	heart	arteria	fibroblast	-4.11172712977471	0.75558357200786	1.23920643468786e-07	0.00252711368225895
Gene		ENSG00000000419.12_6	DPM1	ipsc_cvpc	heart	fibroblast	-7.35750594925928	1.06856819947158	3.42663504499304e-11	6.98793684725431e-07
Gene		ENSG00000000457.14_7	SCYL3	heart	arteria	fibroblast	-3.25348022228024	0.633751708178852	7.42627933630318e-07	0.0151444114505231
Gene		ENSG00000000457.14_7	SCYL3	ipsc_cvpc	heart	fibroblast	-5.17058764983155	0.861983216024464	1.36183657291415e-08	0.000277719332314383
Gene		ENSG00000000457.14_7	SCYL3	ipsc_cvpc	heart	tissue	1.92674836230617	0.16410296387079	7.84646200847188e-32	1.60012899738767e-27
Gene		ENSG00000000460.17_7	C1orf112	ipsc_cvpc	arteria	tissue	1.87976703401648	0.230007090122275	3.01692718975984e-16	6.15241961807724e-12
Gene		ENSG00000000460.17_7	C1orf112	ipsc_cvpc	heart	tissue	1.55419295678447	0.162906400886137	1.4227630653137e-21	2.90144071909423e-17
Gene		ENSG00000000938.13_6	FGR	heart	arteria	immune	6.46973422622278	0.324629510180784	3.08058204720448e-85	6.2822309688641e-81
Gene		ENSG00000000938.13_6	FGR	heart	arteria	endothelial	4.31494712986356	0.464819103060388	1.704092208748e-19	3.4751552412998e-15
Gene		ENSG00000000938.13_6	FGR	ipsc_cvpc	arteria	tissue	-1.23446045047519	0.210413467583199	4.44200523093281e-09	9.05858126744128e-05
Gene		ENSG00000000938.13_6	FGR	ipsc_cvpc	arteria	immune	6.91128642729554	0.350934445954408	5.64175963774789e-82	1.15052404292593e-77
Gene		ENSG00000000938.13_6	FGR	ipsc_cvpc	heart	tissue	-1.58302699329785	0.139310995359856	6.37218709214095e-30	1.2994801137003e-25
Gene		ENSG00000000938.13_6	FGR	ipsc_cvpc	heart	immune	5.69727669253069	0.766444839677409	1.49072238488419e-12	3.04003015949433e-08
Gene		ENSG00000000971.16_4	CFH	heart	arteria	endocardial	3.45773307670075	0.613833709338737	5.22550410915008e-08	0.00106563705297898
Gene		ENSG00000000971.16_4	CFH	heart	arteria	myofibroblast	-3.75498749713511	0.714625996202582	3.53635076505585e-07	0.00721168011517839
Gene		ENSG00000000971.16_4	CFH	heart	arteria	endothelial	-3.88725115462858	0.454759094638891	1.13158281309336e-16	2.30763683074129e-12
Gene		ENSG00000000971.16_4	CFH	heart	arteria	fibroblast	9.03001371553407	0.46293496834434	1.29735858804305e-82	2.64570336859619e-78
Gene		ENSG00000000971.16_4	CFH	heart	arteria	tissue	0.827369904649466	0.162560019461124	3.58768042858378e-07	0.0073163566980109
Gene		ENSG00000000971.16_4	CFH	ipsc_cvpc	arteria	cardiac muscle	-1.97249370560137	0.299264870137214	1.85185751335755e-08	0.000377649302699005
Gene		ENSG00000000971.16_4	CFH	ipsc_cvpc	arteria	fibroblast	5.01220074882961	0.647484635225843	7.84054644234811e-14	1.59892263598805e-09
Gene		ENSG00000000971.16_4	CFH	ipsc_cvpc	heart	fibroblast	11.2713235750256	0.59471873958742	2.57788698576507e-76	5.25708493007071e-72
Gene		ENSG00000000971.16_4	CFH	ipsc_cvpc	heart	endothelial	-3.0032995267536	0.544411845087717	6.08106397404138e-07	0.0124011137622626
Gene		ENSG00000000971.16_4	CFH	ipsc_cvpc	heart	cardiac neuron	9.77026202538492	1.34736530649828	1.79980180870771e-12	3.67033582849763e-08
Gene		ENSG00000000971.16_4	CFH	ipsc_cvpc	heart	myofibroblast	-6.99738061559236	1.15983467701293	6.65919747361506e-09	0.000135801014079432
Gene		ENSG00000000971.16_4	CFH	ipsc_cvpc	heart	tissue	-1.77506104803482	0.113221587174183	2.14687591840114e-55	4.37812406039545e-51
Gene		ENSG00000001036.14_5	FUCA2	heart	arteria	immune	3.60949146687091	0.464210391729101	5.4563421745129e-14	1.11271185964842e-09
Gene		ENSG00000001036.14_5	FUCA2	heart	arteria	endocardial	-5.66158596476358	0.897181214131279	6.38066788585569e-10	1.30120960196255e-05
Gene		ENSG00000001036.14_5	FUCA2	ipsc_cvpc	arteria	immune	5.19998553419968	0.652241802792053	1.41579085805643e-14	2.88722229683448e-10
Gene		ENSG00000001036.14_5	FUCA2	ipsc_cvpc	heart	fibroblast	-6.00201731520639	1.12281742811802	3.40446455853735e-07	0.00694272457422522
Gene		ENSG00000001084.13_10	GCLC	heart	arteria	fibroblast	-4.50787094405545	0.647996550913375	1.2281862136412e-11	2.5046401454785e-07
Gene		ENSG00000001084.13_10	GCLC	heart	arteria	cardiac muscle	1.6469693821481	0.28568153369798	5.24070692618338e-07	0.0106873736345658
Gene		ENSG00000001084.13_10	GCLC	heart	arteria	tissue	-1.1912195088367	0.227544556212627	1.64891628776915e-07	0.00336263498564763
Gene		ENSG00000001084.13_10	GCLC	heart	arteria	endocardial	-8.71508499607983	0.859218148735745	1.4110071242449e-23	2.87746682847263e-19
Gene		ENSG00000001084.13_10	GCLC	heart	arteria	smooth muscle	-3.06956861004505	0.301392133249363	8.35202016330694e-22	1.70322747190318e-17
Gene		ENSG00000001084.13_10	GCLC	heart	arteria	endothelial	3.49428742262779	0.636552312901322	1.12554446152074e-07	0.00229532282037925
Gene		ENSG00000001084.13_10	GCLC	ipsc_cvpc	heart	fibroblast	-8.59020085495698	0.863121484084534	5.82679455830588e-22	1.18825821427532e-17
Gene		ENSG00000001167.14_3	NFYA	ipsc_cvpc	arteria	tissue	1.75286088222828	0.258464432032178	1.18666100817883e-11	2.41995779397909e-07
Gene		ENSG00000001167.14_3	NFYA	ipsc_cvpc	heart	tissue	0.877290786357534	0.157458011429056	2.52431307954328e-08	0.000514783166311261
Gene		ENSG00000001460.18_7	STPG1	ipsc_cvpc	arteria	endocardial	4.18093570784308	0.842001560182938	1.94327677095387e-06	0.0396292431900623
Gene		ENSG00000001460.18_7	STPG1	ipsc_cvpc	arteria	tissue	1.54939302141789	0.273393209644794	1.45090970986625e-08	0.000295884017133024
Gene		ENSG00000001460.18_7	STPG1	ipsc_cvpc	heart	tissue	1.59115197358018	0.156868263381984	3.55132676329667e-24	7.2422206683909e-20
Gene		ENSG00000001461.17_4	NIPAL3	heart	arteria	cardiac muscle	1.57802787892048	0.227009103865171	1.85124642703178e-09	3.77524683864591e-05
Gene		ENSG00000001461.17_4	NIPAL3	heart	arteria	fibroblast	-4.96456092630707	0.514912932685671	4.71646175483809e-21	9.61828045664132e-17
Gene		ENSG00000001461.17_4	NIPAL3	heart	arteria	smooth muscle	-1.89122040305446	0.239493106870821	8.34605792071539e-13	1.70201159177149e-08
Gene		ENSG00000001461.17_4	NIPAL3	ipsc_cvpc	arteria	tissue	1.89273315695827	0.22900183431033	1.39526114702159e-16	2.84535605712113e-12
Gene		ENSG00000001461.17_4	NIPAL3	ipsc_cvpc	arteria	immune	1.99360071206966	0.381936730425593	2.07763165795837e-06	0.0423691424007451
Gene		ENSG00000001461.17_4	NIPAL3	ipsc_cvpc	heart	fibroblast	-8.3663721186749	0.716650649270633	1.48816087104938e-29	3.034806464331e-25
Gene		ENSG00000001461.17_4	NIPAL3	ipsc_cvpc	heart	cardiac neuron	8.27515053912382	1.62360819902293	8.26674426935438e-07	0.0168583715884944
Gene		ENSG00000001497.16_4	LAS1L	heart	arteria	immune	-2.43596421776052	0.452567682647503	3.04019211271308e-07	0.00619986377545578
Gene		ENSG00000001497.16_4	LAS1L	heart	arteria	smooth muscle	1.93150659562124	0.306815518445052	1.0867390580831e-08	0.000221618696114887
Gene		ENSG00000001561.7_4	ENPP4	heart	arteria	fibroblast	-5.5703759959915	0.68142750580701	1.20816734896192e-15	2.46381567473804e-11
Gene		ENSG00000001561.7_4	ENPP4	ipsc_cvpc	arteria	tissue	-1.94652260134607	0.332858783591289	4.9783814785122e-09	0.000101524133491299
Gene		ENSG00000001561.7_4	ENPP4	ipsc_cvpc	heart	tissue	-1.00287854941592	0.151801909367235	3.93525656039392e-11	8.02516870361132e-07
Gene		ENSG00000001561.7_4	ENPP4	ipsc_cvpc	heart	fibroblast	-4.62858263997636	0.797369498688951	4.80183391292471e-08	0.000979237989862736
Gene		ENSG00000001617.12_6	SEMA3F	heart	arteria	endocardial	4.45054244109063	0.711060055617677	1.09169851556756e-09	2.22630078279693e-05
Gene		ENSG00000001617.12_6	SEMA3F	heart	arteria	fibroblast	-2.89490126586382	0.53626016188147	2.20597632539861e-07	0.00449864752038539
Gene		ENSG00000001617.12_6	SEMA3F	heart	arteria	endothelial	5.43865240518737	0.526789295222839	5.43665554242971e-24	1.10869716476769e-19
Gene		ENSG00000001617.12_6	SEMA3F	ipsc_cvpc	heart	endocardial	5.76985692700392	1.01849973444392	6.93642150751165e-08	0.00141454443802685
Gene		ENSG00000001617.12_6	SEMA3F	ipsc_cvpc	heart	fibroblast	-4.23081027081475	0.798709474324788	7.37117630134577e-07	0.0150320398313344
Gene		ENSG00000001617.12_6	SEMA3F	ipsc_cvpc	heart	tissue	-1.61254524324969	0.152057011751211	2.82849104746404e-26	5.76814179309342e-22
Gene		ENSG00000001617.12_6	SEMA3F	ipsc_cvpc	heart	endothelial	4.79631328141095	0.731147128317926	6.96604785784925e-10	1.4205861396512e-05
Gene		ENSG00000001626.16_9	CFTR	ipsc_cvpc	arteria	tissue	2.07442904218232	0.3117664119559	2.85635126679836e-11	5.8249571383819e-07
Gene		ENSG00000001626.16_9	CFTR	ipsc_cvpc	heart	tissue	1.31312158965822	0.171095373487627	1.65685877306693e-14	3.37883209591539e-10
Gene		ENSG00000001626.16_9	CFTR	ipsc_cvpc	heart	cardiac neuron	10.0123701562157	2.03607789020784	1.72123687644337e-06	0.0351011836213096
Gene		ENSG00000001629.10_5	ANKIB1	ipsc_cvpc	arteria	tissue	1.70955793642281	0.271785519413773	3.17262727464666e-10	6.46993880118693e-06
Gene		ENSG00000001629.10_5	ANKIB1	ipsc_cvpc	arteria	smooth muscle	2.72488638822132	0.37418081497821	4.65560428533066e-11	9.49417381907482e-07
Gene		ENSG00000001629.10_5	ANKIB1	ipsc_cvpc	heart	cardiac neuron	9.35967398558204	1.81871157959468	5.83743607348295e-07	0.0119042833846538
Gene		ENSG00000001630.17_9	CYP51A1	heart	arteria	cardiac neuron	15.6501945884085	2.04697410071389	3.21998496516234e-14	6.56651533945556e-10
Gene		ENSG00000001630.17_9	CYP51A1	ipsc_cvpc	heart	tissue	1.09407441989182	0.142144480670641	1.39387219873485e-14	2.84252357487998e-10
Gene		ENSG00000001631.15_9	KRIT1	heart	arteria	endocardial	-5.59343858406932	1.05529944999481	2.10206869740656e-07	0.0042867486946212
Gene		ENSG00000002016.18_7	RAD52	ipsc_cvpc	arteria	immune	-3.21604238268006	0.591896921550484	2.93467449618024e-07	0.00598468170006036
Gene		ENSG00000002016.18_7	RAD52	ipsc_cvpc	heart	fibroblast	5.36771091679979	1.04249106889072	1.03934585177173e-06	0.0211953799551809
Gene		ENSG00000002330.13_9	BAD	heart	arteria	endothelial	-7.06872040932687	0.766454875911059	1.1941740715362e-19	2.43527918408377e-15
Gene		ENSG00000002330.13_9	BAD	heart	arteria	fibroblast	5.5494666296614	0.780234563530832	3.32489464166055e-12	6.78045764273836e-08
Gene		ENSG00000002330.13_9	BAD	ipsc_cvpc	heart	fibroblast	8.77033660319159	1.11360140162425	2.39020241347971e-14	4.87433978180917e-10
Gene		ENSG00000002330.13_9	BAD	ipsc_cvpc	heart	endothelial	-7.33617786337863	1.01940254004962	4.69237507968586e-12	9.56916050000338e-08
Gene		ENSG00000002549.12_4	LAP3	heart	arteria	endothelial	6.04172201963381	0.733042091772664	6.36983736460137e-16	1.29900093376316e-11
Gene		ENSG00000002549.12_4	LAP3	heart	arteria	immune	4.51450009560528	0.51195635813432	8.93640734748144e-18	1.82240155037189e-13
Gene		ENSG00000002549.12_4	LAP3	heart	arteria	smooth muscle	-1.99504077886534	0.347077711168709	1.63638498374096e-07	0.00333707989734294
Gene		ENSG00000002549.12_4	LAP3	ipsc_cvpc	arteria	immune	3.9082095868092	0.503762326437494	1.37548057944361e-13	2.80501754565935e-09
Gene		ENSG00000002549.12_4	LAP3	ipsc_cvpc	arteria	smooth muscle	-2.5665422051826	0.415842069525095	3.00065691797029e-08	0.000611923965281681
Gene		ENSG00000002549.12_4	LAP3	ipsc_cvpc	heart	cardiac neuron	-16.0760766464961	2.19798200689233	6.47612351014305e-13	1.32067586742347e-08
Gene		ENSG00000002586.20_7_PAR_Y	CD99	heart	arteria	cardiac muscle	-1.50880063455803	0.247585399136247	1.68384100792239e-07	0.00343385696745613
Gene		ENSG00000002587.10_7	HS3ST1	heart	arteria	immune	4.18786934979722	0.575281221340269	1.50649332481352e-12	3.07219183729221e-08
Gene		ENSG00000002587.10_7	HS3ST1	ipsc_cvpc	arteria	immune	4.56054010529513	0.57927447289672	4.02053178362504e-14	8.19907046634654e-10
Gene		ENSG00000002822.15_7	MAD1L1	heart	arteria	immune	2.89149095609172	0.441261424106925	3.28956255154888e-10	6.70840491137363e-06
Gene		ENSG00000002822.15_7	MAD1L1	heart	arteria	tissue	1.11109444918139	0.225852178258208	8.67368047819798e-07	0.0176882365991891
Gene		ENSG00000002822.15_7	MAD1L1	ipsc_cvpc	arteria	immune	3.54980931441964	0.418606539951243	8.44392587153764e-16	1.72196980298267e-11
Gene		ENSG00000002822.15_7	MAD1L1	ipsc_cvpc	arteria	tissue	2.00873777783961	0.250988338818097	1.21117348176242e-15	2.4699460813581e-11
Gene		ENSG00000002834.18_5	LASP1	heart	arteria	immune	1.53863761674398	0.28891753123569	8.84460218384636e-07	0.0180367972335179
Gene		ENSG00000002834.18_5	LASP1	heart	arteria	cardiac muscle	-2.75011570233859	0.185659824376613	1.71124787309886e-42	3.48974778761051e-38
Gene		ENSG00000002834.18_5	LASP1	ipsc_cvpc	arteria	endothelial	5.97746690242452	0.695786608079791	7.3248683922222e-17	1.49376041122587e-12
Gene		ENSG00000002834.18_5	LASP1	ipsc_cvpc	arteria	tissue	2.27447520197171	0.210306012063283	2.92055083105429e-27	5.95587930976901e-23
Gene		ENSG00000002834.18_5	LASP1	ipsc_cvpc	arteria	immune	3.78970920271142	0.350755228132566	7.95703979213378e-25	1.62267912480984e-20
Gene		ENSG00000002834.18_5	LASP1	ipsc_cvpc	arteria	cardiac muscle	-3.14816365133081	0.315491172103606	1.2754655204289e-19	2.60105683581066e-15
Gene		ENSG00000002834.18_5	LASP1	ipsc_cvpc	arteria	smooth muscle	3.45692110104498	0.289538880358277	2.62417965002038e-28	5.35148956028656e-24
Gene		ENSG00000002834.18_5	LASP1	ipsc_cvpc	heart	cardiac muscle	-2.13048228156985	0.182945674324879	1.32824873035369e-21	2.70869763581028e-17
Gene		ENSG00000002834.18_5	LASP1	ipsc_cvpc	heart	smooth muscle	3.02472774230673	0.497765702960939	5.12293111377012e-08	0.00104471934203114
Gene		ENSG00000002834.18_5	LASP1	ipsc_cvpc	heart	cardiac neuron	13.8349439683103	1.44237723999248	5.30905844862582e-21	1.08267628942826e-16
Gene		ENSG00000002834.18_5	LASP1	ipsc_cvpc	heart	endocardial	-4.66519415114684	0.811852640840651	6.48754795020142e-08	0.00132300565348458
Gene		ENSG00000002919.14_3	SNX11	heart	arteria	fibroblast	-5.62678503566446	0.649832983830313	2.26058926273056e-17	4.61001968348643e-13
Gene		ENSG00000002919.14_3	SNX11	heart	arteria	immune	3.12276020753508	0.445827840841452	1.5964461944003e-11	3.25563272424053e-07
Gene		ENSG00000002919.14_3	SNX11	heart	arteria	endothelial	4.353697001077	0.63835631265891	3.21252498439287e-11	6.55130220067238e-07
Gene		ENSG00000002919.14_3	SNX11	ipsc_cvpc	arteria	tissue	2.02287253460838	0.319723729081803	2.50072133832212e-10	5.0997210252403e-06
Gene		ENSG00000002919.14_3	SNX11	ipsc_cvpc	arteria	immune	3.05680065227182	0.533245666318549	6.93112990561477e-08	0.00141346532165202
Gene		ENSG00000002919.14_3	SNX11	ipsc_cvpc	heart	endothelial	3.80895331341277	0.742769481324197	2.12595169167852e-06	0.0433545328484001
Gene		ENSG00000002919.14_3	SNX11	ipsc_cvpc	heart	tissue	1.24924337277924	0.154474117965821	6.11159510758365e-16	1.24633759028953e-11
Gene		ENSG00000002919.14_3	SNX11	ipsc_cvpc	heart	fibroblast	-6.73909530862398	0.811405801918129	1.65052516482559e-15	3.36591596862883e-11
Gene		ENSG00000002933.9_8	TMEM176A	heart	arteria	smooth muscle	-2.02062792558716	0.248123524610435	1.1024309372009e-13	2.2481874102338e-09
Gene		ENSG00000002933.9_8	TMEM176A	heart	arteria	immune	2.56655500573261	0.365994161939322	2.2458753882439e-11	4.58001367924579e-07
Gene		ENSG00000002933.9_8	TMEM176A	heart	arteria	myofibroblast	-6.22402557431247	0.823507477986605	1.19566594085237e-13	2.43832155318024e-09
Gene		ENSG00000002933.9_8	TMEM176A	heart	arteria	fibroblast	7.35514757433236	0.533468430030336	6.111426638979e-42	1.24630323448699e-37
Gene		ENSG00000002933.9_8	TMEM176A	ipsc_cvpc	arteria	immune	3.50957785130268	0.445159732471643	7.59298252304773e-14	1.54843692592512e-09
Gene		ENSG00000002933.9_8	TMEM176A	ipsc_cvpc	arteria	fibroblast	7.16443765654625	0.866308666574421	7.0458906926824e-16	1.43686848895872e-11
Gene		ENSG00000002933.9_8	TMEM176A	ipsc_cvpc	heart	tissue	-1.49078652538386	0.151129584482582	5.94516995127802e-23	1.21239850816413e-18
Gene		ENSG00000002933.9_8	TMEM176A	ipsc_cvpc	heart	fibroblast	7.89072118055085	0.793837979497486	8.63060471834214e-22	1.76003922021151e-17
Gene		ENSG00000003056.3	M6PR	heart	arteria	immune	6.03665903199253	0.475300678997166	1.37025967241746e-35	2.79437054996093e-31
Gene		ENSG00000003056.3	M6PR	ipsc_cvpc	arteria	immune	7.00238075638848	0.538544985993844	9.09588849463444e-37	1.8549245407108e-32
Gene		ENSG00000003056.3	M6PR	ipsc_cvpc	heart	tissue	-1.27060967172132	0.180523828750795	1.94376670253695e-12	3.9639234364836e-08
Gene		ENSG00000003096.14_6	KLHL13	heart	arteria	immune	-3.62965336867332	0.40896161064795	9.02108813287375e-18	1.83967050293694e-13
Gene		ENSG00000003096.14_6	KLHL13	ipsc_cvpc	arteria	cardiac muscle	2.32563497851879	0.400387516031235	3.6461231794299e-07	0.0074355389998114
Gene		ENSG00000003096.14_6	KLHL13	ipsc_cvpc	arteria	immune	-3.17517356685884	0.445140869047353	1.74064755015202e-11	3.54970254902501e-07
Gene		ENSG00000003096.14_6	KLHL13	ipsc_cvpc	heart	endocardial	-6.45262477432617	0.924259091871341	2.36672186080523e-11	4.82645589074011e-07
Gene		ENSG00000003096.14_6	KLHL13	ipsc_cvpc	heart	tissue	1.85074402993303	0.137987346330115	5.11434037368269e-41	1.04296743240511e-36
Gene		ENSG00000003096.14_6	KLHL13	ipsc_cvpc	heart	immune	-4.29553754394352	0.759162543217115	1.17854713790424e-07	0.00240341117832812
Gene		ENSG00000003137.8_7	CYP26B1	heart	arteria	fibroblast	5.27014789625812	0.747765893895947	5.49853635297876e-12	1.12131651846296e-07
Gene		ENSG00000003137.8_7	CYP26B1	ipsc_cvpc	heart	fibroblast	9.87768762358913	1.12586150778795	1.48674950235143e-17	3.03192826014527e-13
Gene		ENSG00000003147.19_8	ICA1	heart	arteria	smooth muscle	-2.13424161714441	0.216307539625552	1.48553537819415e-19	3.02945229675133e-15
Gene		ENSG00000003147.19_8	ICA1	heart	arteria	endothelial	2.40738136536029	0.456850227516449	5.36269360244494e-07	0.010936141063466
Gene		ENSG00000003147.19_8	ICA1	ipsc_cvpc	arteria	myofibroblast	-3.41001672789996	0.567748067207161	1.18474738434938e-08	0.000241605534090369
Gene		ENSG00000003147.19_8	ICA1	ipsc_cvpc	heart	fibroblast	-3.48389060223635	0.628275967006927	3.29688863285948e-07	0.00672334498899034
Gene		ENSG00000003147.19_8	ICA1	ipsc_cvpc	heart	tissue	-0.766878753636409	0.119610157596964	1.44108763684659e-10	2.93881001782125e-06
Gene		ENSG00000003249.14_4	DBNDD1	heart	arteria	tissue	-1.04107958744886	0.206600047626812	4.677108407366e-07	0.00953802717514148
Gene		ENSG00000003249.14_4	DBNDD1	heart	arteria	immune	-2.9633401953632	0.403647341103528	1.81376293247978e-12	3.69880674820602e-08
Gene		ENSG00000003249.14_4	DBNDD1	heart	arteria	fibroblast	-6.68818265632247	0.588351224520676	5.73910331753679e-29	1.17037533954528e-24
Gene		ENSG00000003249.14_4	DBNDD1	ipsc_cvpc	arteria	immune	-2.83076649871877	0.503591423485592	1.42753245926096e-07	0.00291116694417088
Gene		ENSG00000003249.14_4	DBNDD1	ipsc_cvpc	arteria	fibroblast	-5.55201105685265	0.98002038988535	4.06296806963726e-08	0.000828561078441127
Gene		ENSG00000003249.14_4	DBNDD1	ipsc_cvpc	heart	fibroblast	-8.16750607602649	0.684697763543255	9.83441130878246e-31	2.00553149820001e-26
Gene		ENSG00000003249.14_4	DBNDD1	ipsc_cvpc	heart	tissue	1.65757599246284	0.130351647531338	4.80750127122188e-37	9.80393734240278e-33
Gene		ENSG00000003393.15_8	ALS2	heart	arteria	fibroblast	-3.24082324102816	0.41053493773876	2.73264602044895e-14	5.57268502950154e-10
Gene		ENSG00000003393.15_8	ALS2	heart	arteria	cardiac muscle	1.3431969971132	0.180992090906194	4.34761293662148e-10	8.86608706165218e-06
Gene		ENSG00000003393.15_8	ALS2	ipsc_cvpc	arteria	tissue	1.12414434521346	0.231685395866731	1.22204520365877e-06	0.0249211678382133
Gene		ENSG00000003393.15_8	ALS2	ipsc_cvpc	heart	fibroblast	-4.75494353772932	0.517159413306959	4.7017458356681e-18	9.58827028267796e-14
Gene		ENSG00000003393.15_8	ALS2	ipsc_cvpc	heart	endocardial	-3.51431129248908	0.659472238718086	9.17680917631339e-07	0.0187142669532559
Gene		ENSG00000003393.15_8	ALS2	ipsc_cvpc	heart	tissue	1.17637598285128	0.0984559686774023	6.63111749283659e-33	1.35228379031417e-28
Gene		ENSG00000003400.15_6	CASP10	heart	arteria	endothelial	5.34730828329895	0.472699866756639	1.87093129976e-28	3.81539019960057e-24
Gene		ENSG00000003400.15_6	CASP10	heart	arteria	immune	3.03455401781447	0.330133432979396	1.01650421444263e-18	2.07295704451286e-14
Gene		ENSG00000003400.15_6	CASP10	ipsc_cvpc	arteria	fibroblast	4.83710514085806	0.779216515809859	2.16516154818917e-09	4.41541394522217e-05
Gene		ENSG00000003400.15_6	CASP10	ipsc_cvpc	arteria	immune	4.27189988771362	0.400406724645879	1.66799811542309e-24	3.40154855678231e-20
Gene		ENSG00000003400.15_6	CASP10	ipsc_cvpc	heart	endothelial	4.11428499837666	0.600565466204429	1.86480192654217e-10	3.80289056879745e-06
Gene		ENSG00000003400.15_6	CASP10	ipsc_cvpc	heart	tissue	-1.30294316640938	0.124899882137415	1.7730558222914e-25	3.61579273839885e-21
Gene		ENSG00000003402.20_5	CFLAR	heart	arteria	endothelial	2.22920112118464	0.416258096776323	3.9026613241608e-07	0.00795869723836112
Gene		ENSG00000003402.20_5	CFLAR	heart	arteria	cardiac muscle	1.11312754860428	0.186814577672733	1.47233971576226e-06	0.0300254238235398
Gene		ENSG00000003402.20_5	CFLAR	ipsc_cvpc	arteria	tissue	-1.35028423245418	0.155977493087497	4.84694799533236e-18	9.88438104688128e-14
Gene		ENSG00000003402.20_5	CFLAR	ipsc_cvpc	heart	tissue	-2.4808287571318	0.12383785307544	2.84711177257536e-89	5.80611503781293e-85
Gene		ENSG00000003436.16_7	TFPI	heart	arteria	fibroblast	6.51840166150714	0.527091968485364	6.04495094709317e-34	1.23274684664071e-29
Gene		ENSG00000003436.16_7	TFPI	heart	arteria	immune	2.62602219015563	0.36161949313435	4.07829887345408e-12	8.31687489263491e-08
Gene		ENSG00000003436.16_7	TFPI	ipsc_cvpc	arteria	endothelial	5.12485994834542	0.944236839709723	1.57279116366109e-07	0.00320739302005406
Gene		ENSG00000003436.16_7	TFPI	ipsc_cvpc	arteria	cardiac muscle	-2.58137329408418	0.428146192875939	8.59868997766231e-08	0.00175353084714467
Gene		ENSG00000003436.16_7	TFPI	ipsc_cvpc	heart	tissue	-1.6819864350438	0.12570477410917	7.8669715573652e-41	1.60431150969349e-36
Gene		ENSG00000003436.16_7	TFPI	ipsc_cvpc	heart	fibroblast	5.38657977405341	0.660289143476818	9.96565935848314e-15	2.03229691297547e-10
Gene		ENSG00000003436.16_7	TFPI	ipsc_cvpc	heart	immune	3.75184181920498	0.691587732826944	4.95146262778246e-07	0.0100975177368368
Gene		ENSG00000003436.16_7	TFPI	ipsc_cvpc	heart	cardiac muscle	-1.33950452337019	0.189736628057389	4.72908060830678e-07	0.00964401408452002
Gene		ENSG00000003436.16_7	TFPI	ipsc_cvpc	heart	myofibroblast	-6.58175964273493	1.287711643307	9.55256927980061e-07	0.0194805545322974
Gene		ENSG00000003436.16_7	TFPI	ipsc_cvpc	heart	cardiac neuron	13.1246016683618	1.49591836436046	8.5854990272665e-18	1.75084081663046e-13
Gene		ENSG00000003509.16_5	NDUFAF7	heart	arteria	fibroblast	-4.42710779821581	0.6159056971827	2.58116791636485e-12	5.26377573184284e-08
Gene		ENSG00000003509.16_5	NDUFAF7	ipsc_cvpc	arteria	tissue	-1.39214419682577	0.25560364146842	5.13717737328663e-08	0.00104762458173434
Gene		ENSG00000003509.16_5	NDUFAF7	ipsc_cvpc	heart	fibroblast	-8.69420940641561	0.857375812005098	9.38135066418993e-23	1.91313884094825e-18
Gene		ENSG00000003509.16_5	NDUFAF7	ipsc_cvpc	heart	tissue	-0.879712642764659	0.163225813781006	7.06368352750832e-08	0.00144049698176477
Gene		ENSG00000003509.16_5	NDUFAF7	ipsc_cvpc	heart	cardiac neuron	-10.4219710925282	1.94242815440433	1.73991716487778e-07	0.00354821307433526
Gene		ENSG00000003756.17_8	RBM5	heart	arteria	fibroblast	8.09608240923615	0.678817853247055	6.64594302395805e-32	1.35530716087577e-27
Gene		ENSG00000003756.17_8	RBM5	ipsc_cvpc	arteria	tissue	-1.61325059954506	0.327836983597705	8.61503814424951e-07	0.017568647287568
Gene		ENSG00000003756.17_8	RBM5	ipsc_cvpc	heart	fibroblast	11.436927928967	0.865708504613513	4.98796540408657e-38	1.01719578485537e-33
Gene		ENSG00000003987.14_5	MTMR7	heart	arteria	fibroblast	-4.60263978986548	0.77908065218122	8.49856214197886e-09	0.000173311177761375
Gene		ENSG00000003987.14_5	MTMR7	ipsc_cvpc	heart	fibroblast	-7.85414825805937	1.08554178081817	2.93399682425012e-12	5.98329972369327e-08
Gene		ENSG00000003987.14_5	MTMR7	ipsc_cvpc	heart	tissue	-1.44972604871405	0.206663680134558	2.30105523734712e-12	4.69254194552198e-08
Gene		ENSG00000003989.18_7	SLC7A2	heart	arteria	smooth muscle	-2.47379733366585	0.383406684332509	2.11098075391446e-09	4.30492305145776e-05
Gene		ENSG00000003989.18_7	SLC7A2	heart	arteria	endothelial	5.43026816978884	0.809770344907306	5.3399548580237e-11	1.08897699419677e-06
Gene		ENSG00000003989.18_7	SLC7A2	heart	arteria	cardiac muscle	2.02367708581162	0.363420930829487	6.33885151876793e-07	0.0129268199022234
Gene		ENSG00000003989.18_7	SLC7A2	ipsc_cvpc	heart	tissue	-1.27501626822917	0.187727677283647	1.10712623261412e-11	2.25776252616997e-07
Gene		ENSG00000003989.18_7	SLC7A2	ipsc_cvpc	heart	fibroblast	-6.76635712545364	0.986076687372758	4.64616783569475e-11	9.4749300673323e-07
Gene		ENSG00000004059.11_6	ARF5	heart	arteria	immune	2.09454340415039	0.385384278160059	2.93241193602488e-07	0.00598006766113554
Gene		ENSG00000004059.11_6	ARF5	heart	arteria	smooth muscle	1.74256341157264	0.26126893642193	2.09847273094203e-09	4.27941544021008e-05
Gene		ENSG00000004059.11_6	ARF5	ipsc_cvpc	arteria	tissue	2.84039486600011	0.2742613355098	3.90899440672878e-25	7.971612293642e-21
Gene		ENSG00000004059.11_6	ARF5	ipsc_cvpc	arteria	cardiac muscle	-3.38710542801078	0.411433935500856	5.07697139133362e-14	1.03534677583467e-09
Gene		ENSG00000004059.11_6	ARF5	ipsc_cvpc	arteria	immune	3.19931953179502	0.457422003112943	4.15426971801628e-11	8.4718022359506e-07
Gene		ENSG00000004059.11_6	ARF5	ipsc_cvpc	arteria	smooth muscle	3.16415366313489	0.377589395709609	1.52417231484839e-14	3.10824460167032e-10
Gene		ENSG00000004059.11_6	ARF5	ipsc_cvpc	heart	myofibroblast	7.67355985757957	1.55847427420591	2.03638374697796e-06	0.0415279737521215
Gene		ENSG00000004059.11_6	ARF5	ipsc_cvpc	heart	tissue	1.33169925909857	0.152136278034182	2.07145263945567e-18	4.22431336764195e-14
Gene		ENSG00000004139.14_6	SARM1	heart	arteria	endothelial	-2.41063687116311	0.451282992127054	3.73649067571527e-07	0.00761982543498615
Gene		ENSG00000004139.14_6	SARM1	heart	arteria	smooth muscle	1.68407517260029	0.213671588241347	1.78156754057643e-12	3.63315068549751e-08
Gene		ENSG00000004139.14_6	SARM1	heart	arteria	cardiac muscle	-1.28544577317702	0.20253357769616	1.20939877188294e-07	0.00246632691550088
Gene		ENSG00000004139.14_6	SARM1	ipsc_cvpc	arteria	cardiac muscle	-2.98572792346429	0.363749678336769	1.22930799914449e-13	2.50692780265536e-09
Gene		ENSG00000004139.14_6	SARM1	ipsc_cvpc	heart	myofibroblast	6.04064679005963	1.2173601436127	2.14404370952236e-06	0.0437234833682895
Gene		ENSG00000004139.14_6	SARM1	ipsc_cvpc	heart	tissue	-1.36162737020742	0.118837150116425	2.14589965335998e-30	4.37613316309701e-26
Gene		ENSG00000004142.12_5	POLDIP2	heart	arteria	endothelial	3.61875354603239	0.426865094690737	2.34808794407271e-16	4.78845574434748e-12
Gene		ENSG00000004142.12_5	POLDIP2	heart	arteria	cardiac muscle	2.15894833791456	0.19157494594209	3.16825151272328e-24	6.46101530989659e-20
Gene		ENSG00000004142.12_5	POLDIP2	heart	arteria	fibroblast	-5.5155222430723	0.434539476895732	1.91898686446083e-35	3.91338991269497e-31
Gene		ENSG00000004142.12_5	POLDIP2	ipsc_cvpc	heart	fibroblast	-9.31156723551715	0.482527701376578	3.08564929863134e-78	6.29256461469889e-74
Gene		ENSG00000004142.12_5	POLDIP2	ipsc_cvpc	heart	tissue	-0.703802813494359	0.09186283963957	1.83841389256264e-14	3.74907745110299e-10
Gene		ENSG00000004142.12_5	POLDIP2	ipsc_cvpc	heart	cardiac neuron	-5.63722120433057	1.09319084969509	9.22702574814345e-07	0.0188166736081889
Gene		ENSG00000004142.12_5	POLDIP2	ipsc_cvpc	heart	myofibroblast	5.05081599877027	0.941037037212163	3.79132953662582e-07	0.00773165832404103
Gene		ENSG00000004399.12_7	PLXND1	heart	arteria	fibroblast	4.39612996893627	0.455281147671203	5.45676454485781e-21	1.11279799363285e-16
Gene		ENSG00000004399.12_7	PLXND1	heart	arteria	immune	4.68989850196353	0.312352583037048	1.66203008903846e-48	3.38937796057613e-44
Gene		ENSG00000004399.12_7	PLXND1	heart	arteria	endothelial	2.78798946238396	0.447240447749258	2.34959763894983e-09	4.79153446511039e-05
Gene		ENSG00000004399.12_7	PLXND1	ipsc_cvpc	arteria	immune	4.31815594805797	0.345325100217302	4.50331696960641e-33	9.18361429611835e-29
Gene		ENSG00000004399.12_7	PLXND1	ipsc_cvpc	arteria	cardiac muscle	-1.79585461843324	0.31060697570893	1.2271860550057e-06	0.0250260052197312
Gene		ENSG00000004399.12_7	PLXND1	ipsc_cvpc	heart	fibroblast	5.35247843054041	0.53765877204082	3.67290722048729e-21	7.49015969473973e-17
Gene		ENSG00000004399.12_7	PLXND1	ipsc_cvpc	heart	tissue	-1.33984987415113	0.102358603279955	3.76780850509272e-39	7.68369188443558e-35
Gene		ENSG00000004399.12_7	PLXND1	ipsc_cvpc	heart	immune	3.4366135189311	0.56314451761584	1.96268329259914e-08	0.000400250003859743
Gene		ENSG00000004455.17_5	AK2	heart	arteria	smooth muscle	-2.44775126867212	0.260589476037318	2.99247837130551e-18	6.10256114260333e-14
Gene		ENSG00000004455.17_5	AK2	heart	arteria	immune	-2.25686589951749	0.384382041332948	2.64561454632434e-08	0.000539520174431923
Gene		ENSG00000004455.17_5	AK2	ipsc_cvpc	arteria	smooth muscle	-3.38597481128145	0.361181636966466	5.20545950529197e-18	1.06154935691419e-13
Gene		ENSG00000004455.17_5	AK2	ipsc_cvpc	arteria	cardiac muscle	2.59418124349831	0.393555497098863	4.70671439084141e-09	9.59840265724289e-05
Gene		ENSG00000004455.17_5	AK2	ipsc_cvpc	arteria	immune	-3.08385791227613	0.437545200543375	3.25960772954284e-11	6.64731804285671e-07
Gene		ENSG00000004455.17_5	AK2	ipsc_cvpc	heart	cardiac muscle	1.437617167285	0.214273732350926	8.73995019692191e-07	0.0178233804365829
Gene		ENSG00000004468.13_6	CD38	heart	arteria	smooth muscle	-2.1862469211991	0.285773550241748	2.08118677269209e-12	4.24416418555098e-08
Gene		ENSG00000004468.13_6	CD38	heart	arteria	endothelial	3.31370069044283	0.603565237125483	1.18405455778703e-07	0.00241464245969509
Gene		ENSG00000004468.13_6	CD38	heart	arteria	immune	2.3164161528141	0.421529765020735	1.84417209310011e-07	0.00376082014945905
Gene		ENSG00000004468.13_6	CD38	ipsc_cvpc	arteria	immune	3.3310862087846	0.475649287704794	3.52853086219129e-11	7.1957329872667e-07
Gene		ENSG00000004468.13_6	CD38	ipsc_cvpc	arteria	endothelial	6.75226687818985	0.943536626067358	3.11327011690274e-12	6.34889174939976e-08
Gene		ENSG00000004468.13_6	CD38	ipsc_cvpc	heart	tissue	-1.5009858386673	0.145885305574302	7.9150451882936e-25	1.61411516524871e-20
Gene		ENSG00000004478.8_4	FKBP4	heart	arteria	immune	-3.75983661162881	0.531430150056829	7.27439608914147e-12	1.48346759445862e-07
Gene		ENSG00000004478.8_4	FKBP4	heart	arteria	endocardial	6.88873505544041	1.02709710025663	4.2896446274344e-11	8.74787228872697e-07
Gene		ENSG00000004478.8_4	FKBP4	ipsc_cvpc	arteria	immune	-4.88536181313264	0.553698036554353	1.95905467232465e-17	3.99510019327166e-13
Gene		ENSG00000004478.8_4	FKBP4	ipsc_cvpc	heart	cardiac neuron	-9.69445988186531	1.97879998823717	1.92179941963599e-06	0.0391912555646368
Gene		ENSG00000004487.17_6	KDM1A	ipsc_cvpc	arteria	tissue	1.33462350151368	0.278834779940229	1.69773066245562e-06	0.0346218213994575
Gene		ENSG00000004487.17_6	KDM1A	ipsc_cvpc	heart	tissue	1.64961582689893	0.147640420587412	5.51577702693216e-29	1.12483240910228e-24
Gene		ENSG00000004534.15_5	RBM6	heart	arteria	cardiac muscle	-1.34351608145503	0.236980865446553	1.86191147139702e-06	0.0379699606361994
Gene		ENSG00000004534.15_5	RBM6	heart	arteria	endocardial	4.02569201028218	0.712745615227779	4.13701229060921e-08	0.000843660916423936
Gene		ENSG00000004534.15_5	RBM6	heart	arteria	fibroblast	4.64190537966796	0.537531360371995	3.80087426461363e-17	7.75112288782658e-13
Gene		ENSG00000004534.15_5	RBM6	ipsc_cvpc	arteria	tissue	-2.21581454133774	0.242232780588822	5.82881529104782e-20	1.18867030230338e-15
Gene		ENSG00000004534.15_5	RBM6	ipsc_cvpc	heart	tissue	-0.840456696994345	0.132974633728761	2.6083858974127e-10	5.31928136059372e-06
Gene		ENSG00000004534.15_5	RBM6	ipsc_cvpc	heart	fibroblast	7.35555469436981	0.698475516392516	3.84334025418748e-24	7.83772378036453e-20
Gene		ENSG00000004660.15_6	CAMKK1	ipsc_cvpc	heart	cardiac neuron	-12.3325229875153	2.36385454936166	3.36315435298411e-07	0.0068584806720405
Gene		ENSG00000004660.15_6	CAMKK1	ipsc_cvpc	heart	fibroblast	6.17402970094188	1.04339082458492	1.58025851650687e-08	0.000322262119271246
Gene		ENSG00000004700.16_8	RECQL	heart	arteria	cardiac muscle	-1.39831781769876	0.246284136281892	1.50724618204558e-06	0.0307372713904555
Gene		ENSG00000004700.16_8	RECQL	ipsc_cvpc	arteria	cardiac muscle	-2.88388758953094	0.430119872585527	1.61093138081846e-09	3.28517236490309e-05
Gene		ENSG00000004700.16_8	RECQL	ipsc_cvpc	heart	cardiac neuron	13.7810674024959	1.6687528759252	5.72456807594872e-16	1.16741116772822e-11
Gene		ENSG00000004700.16_8	RECQL	ipsc_cvpc	heart	tissue	-1.16167270779511	0.140228376300392	1.18956998562878e-16	2.42589007169277e-12
Gene		ENSG00000004766.17_5	VPS50	heart	arteria	fibroblast	-3.40821687037082	0.635247547301359	2.1975490542184e-07	0.00448146178626758
Gene		ENSG00000004766.17_5	VPS50	heart	arteria	endocardial	-4.68109935463099	0.842313467273627	5.98340148930678e-08	0.00122019506571433
Gene		ENSG00000004766.17_5	VPS50	ipsc_cvpc	arteria	tissue	1.88277477086623	0.255545966219829	1.73654178694422e-13	3.54132966611535e-09
Gene		ENSG00000004766.17_5	VPS50	ipsc_cvpc	heart	tissue	2.01042071034381	0.171406895397327	9.058895538607e-32	1.84738056718813e-27
Gene		ENSG00000004766.17_5	VPS50	ipsc_cvpc	heart	fibroblast	-5.08181533706763	0.900348558358095	9.42017841143934e-08	0.00192105698344482
Gene		ENSG00000004776.13_5	HSPB6	heart	arteria	fibroblast	-3.41696808381413	0.553621339035768	2.49758130816689e-09	5.09331756174474e-05
Gene		ENSG00000004776.13_5	HSPB6	heart	arteria	endothelial	3.14554757872547	0.543843857406358	2.57218585560501e-08	0.00052454586153353
Gene		ENSG00000004776.13_5	HSPB6	heart	arteria	endocardial	-5.60666691596608	0.73408029928003	7.47914310811547e-14	1.52522165403799e-09
Gene		ENSG00000004776.13_5	HSPB6	heart	arteria	immune	-2.81663900523551	0.379820372876796	1.21192210173622e-12	2.47147274207067e-08
Gene		ENSG00000004776.13_5	HSPB6	heart	arteria	tissue	-1.31550311782369	0.194404617930713	1.31634043772052e-11	2.68441305464346e-07
Gene		ENSG00000004776.13_5	HSPB6	ipsc_cvpc	arteria	tissue	-1.54499829657303	0.172196381621711	2.90375491281987e-19	5.92162739371356e-15
Gene		ENSG00000004776.13_5	HSPB6	ipsc_cvpc	arteria	endothelial	3.3911037965516	0.569702858785278	1.62362695976847e-08	0.000331106245905584
Gene		ENSG00000004776.13_5	HSPB6	ipsc_cvpc	heart	fibroblast	-7.99810931689188	0.798347818676452	3.94879243226897e-22	8.05277240712611e-18
Gene		ENSG00000004776.13_5	HSPB6	ipsc_cvpc	heart	myofibroblast	9.53400236910909	1.55695696601212	2.69241072415909e-09	5.49063318977763e-05
Gene		ENSG00000004776.13_5	HSPB6	ipsc_cvpc	heart	tissue	-2.09126672615688	0.151988160336602	4.47189124332131e-43	9.11952781250515e-39
Gene		ENSG00000004777.18_4	ARHGAP33	heart	arteria	smooth muscle	2.18024788308427	0.312969819021861	1.56429699174328e-10	3.19007085526207e-06
Gene		ENSG00000004777.18_4	ARHGAP33	heart	arteria	cardiac muscle	-1.94412982640184	0.296655712063225	5.43153064263829e-09	0.000110765204395323
Gene		ENSG00000004777.18_4	ARHGAP33	ipsc_cvpc	heart	fibroblast	6.95267533515746	0.914592560101813	2.87754619017578e-13	5.86817994562547e-09
Gene		ENSG00000004779.10_5	NDUFAB1	heart	arteria	fibroblast	-2.34891695505453	0.422000176479889	1.22245343958532e-07	0.00249294929934634
Gene		ENSG00000004779.10_5	NDUFAB1	heart	arteria	cardiac muscle	3.06056040634058	0.186046758223732	7.38437606444674e-53	1.50589581082262e-48
Gene		ENSG00000004779.10_5	NDUFAB1	ipsc_cvpc	heart	cardiac muscle	1.46174976854222	0.134471230088158	1.09076249746932e-15	2.22439196108918e-11
Gene		ENSG00000004779.10_5	NDUFAB1	ipsc_cvpc	heart	fibroblast	-4.70619862504037	0.467963904736033	2.8893821526223e-21	5.89231702384266e-17
Gene		ENSG00000004779.10_5	NDUFAB1	ipsc_cvpc	heart	tissue	-0.672569088977387	0.0890902077025496	4.37589344136456e-14	8.92375949497475e-10
Gene		ENSG00000004799.8_5	PDK4	heart	arteria	endothelial	4.00508772562932	0.586497810233178	3.38208429470996e-11	6.89708450220202e-07
Gene		ENSG00000004799.8_5	PDK4	ipsc_cvpc	arteria	tissue	-1.23843994215132	0.222875905672486	2.7502584553613e-08	0.00056086020680183
Gene		ENSG00000004799.8_5	PDK4	ipsc_cvpc	heart	tissue	-2.19579152477522	0.157528258446022	3.66879440676898e-44	7.48177243372398e-40
Gene		ENSG00000004799.8_5	PDK4	ipsc_cvpc	heart	fibroblast	-4.35963674844957	0.827448277759012	8.01331642767622e-07	0.0163415561909601
Gene		ENSG00000004838.14_6	ZMYND10	ipsc_cvpc	heart	tissue	1.97490560821278	0.183570663228898	5.41685509596694e-27	1.10465925972054e-22
Gene		ENSG00000004864.14_4	SLC25A13	heart	arteria	endothelial	3.87966220255561	0.602475698914004	4.24041874957851e-10	8.64748595601546e-06
Gene		ENSG00000004864.14_4	SLC25A13	ipsc_cvpc	arteria	myofibroblast	-4.75037022600602	0.834766017309226	4.16539106773031e-08	0.000849448200442242
Gene		ENSG00000004864.14_4	SLC25A13	ipsc_cvpc	arteria	tissue	2.28377042287184	0.249991184878612	6.51631267313548e-20	1.32887164343252e-15
Gene		ENSG00000004864.14_4	SLC25A13	ipsc_cvpc	arteria	endothelial	4.33784148259915	0.827082958161922	4.77746002177173e-07	0.00974267422239909
Gene		ENSG00000004864.14_4	SLC25A13	ipsc_cvpc	heart	tissue	1.52811073813787	0.14224072490529	6.38418410696778e-27	1.30192666493394e-22
Gene		ENSG00000004866.20_7	ST7	heart	arteria	endothelial	-4.36250967382505	0.583272080276526	3.379441681184e-13	6.89169542043853e-09
Gene		ENSG00000004866.20_7	ST7	heart	arteria	immune	-4.1121788444848	0.407357030887124	1.08062471270125e-22	2.20371797661166e-18
Gene		ENSG00000004866.20_7	ST7	ipsc_cvpc	arteria	immune	-4.30451573827755	0.493764709341247	6.76273703910754e-17	1.3791249643852e-12
Gene		ENSG00000004866.20_7	ST7	ipsc_cvpc	heart	endothelial	-3.94532862313807	0.651565563416746	1.97690943252302e-08	0.00040315114057442
Gene		ENSG00000004866.20_7	ST7	ipsc_cvpc	heart	immune	-4.2240197067185	0.745513144381	1.17181429980628e-07	0.00238968090159495
Gene		ENSG00000004866.20_7	ST7	ipsc_cvpc	heart	tissue	1.2229382455419	0.135506396313251	1.79779944171676e-19	3.66625240149299e-15
Gene		ENSG00000004897.12_7	CDC27	heart	arteria	endothelial	3.36682659322587	0.60467826578654	7.69873586643007e-08	0.00157000320524108
Gene		ENSG00000004897.12_7	CDC27	heart	arteria	fibroblast	-4.01505114221933	0.615549457131106	2.39718222150101e-10	4.88857370430701e-06
Gene		ENSG00000004897.12_7	CDC27	ipsc_cvpc	arteria	tissue	1.82211133546003	0.236184649221661	1.21196216366235e-14	2.47155444035663e-10
Gene		ENSG00000004897.12_7	CDC27	ipsc_cvpc	heart	fibroblast	-6.13982552545851	0.8066816200259	3.62448321734354e-13	7.39140862512868e-09
Gene		ENSG00000004897.12_7	CDC27	ipsc_cvpc	heart	tissue	1.28715104956041	0.153574735894375	5.23604386109425e-17	1.06778642459295e-12
Gene		ENSG00000004961.15_4	HCCS	heart	arteria	smooth muscle	-1.5100777030294	0.226951165914682	4.32211993380841e-09	8.81409918101549e-05
Gene		ENSG00000004961.15_4	HCCS	heart	arteria	fibroblast	-6.27545889780033	0.487947615463494	1.59327139910864e-36	3.24915836420225e-32
Gene		ENSG00000004961.15_4	HCCS	heart	arteria	cardiac muscle	2.53324444561378	0.215120933828115	4.14752790341032e-27	8.45805365342467e-23
Gene		ENSG00000004961.15_4	HCCS	ipsc_cvpc	arteria	fibroblast	-4.10087660055329	0.695386958558434	1.62647534267421e-08	0.000331687116631552
Gene		ENSG00000004961.15_4	HCCS	ipsc_cvpc	heart	cardiac muscle	1.6170630066693	0.189655358741248	7.89237069301671e-11	1.6094911554269e-06
Gene		ENSG00000004961.15_4	HCCS	ipsc_cvpc	heart	fibroblast	-8.64390205503055	0.660006323824679	7.80056015412608e-37	1.59076823223093e-32
Gene		ENSG00000004975.12_6	DVL2	heart	arteria	fibroblast	4.58796085260224	0.5627485263344	1.92990152206106e-15	3.93564817393912e-11
Gene		ENSG00000004975.12_6	DVL2	heart	arteria	smooth muscle	1.52724044067115	0.261742101243891	2.51590264646823e-07	0.00513068026694266
Gene		ENSG00000004975.12_6	DVL2	ipsc_cvpc	arteria	tissue	1.35388636425199	0.234139036743524	7.36408535170033e-09	0.000150175792577225
Gene		ENSG00000004975.12_6	DVL2	ipsc_cvpc	arteria	immune	-2.04896058893409	0.390504724244409	1.72386739284926e-06	0.035154827742375
Gene		ENSG00000004975.12_6	DVL2	ipsc_cvpc	heart	fibroblast	5.65763879346963	0.81041065993256	3.12718304841668e-11	6.37726439063614e-07
Gene		ENSG00000004975.12_6	DVL2	ipsc_cvpc	heart	tissue	1.89338177653553	0.154284664451798	1.28046891072321e-34	2.61126024963784e-30
Gene		ENSG00000005007.13_4	UPF1	heart	arteria	cardiac muscle	-1.68865962887398	0.29291562834527	4.76102281603934e-07	0.00970915382874903
Gene		ENSG00000005007.13_4	UPF1	heart	arteria	endocardial	8.4057845301219	0.880975471759624	4.99079487552775e-21	1.01777279896637e-16
Gene		ENSG00000005007.13_4	UPF1	ipsc_cvpc	arteria	endothelial	5.98624374029196	1.02985461499439	1.65863409697826e-08	0.000338245251396777
Gene		ENSG00000005007.13_4	UPF1	ipsc_cvpc	arteria	cardiac neuron	-10.6281609719331	1.96644012356323	1.0517962432579e-07	0.00214492807887584
Gene		ENSG00000005007.13_4	UPF1	ipsc_cvpc	heart	endocardial	6.31374002068384	1.21209514351134	6.35233070474665e-07	0.0129543080061898
Gene		ENSG00000005007.13_4	UPF1	ipsc_cvpc	heart	cardiac neuron	-11.2861799091292	2.15346771046511	3.14710336042101e-07	0.00641788788290657
Gene		ENSG00000005007.13_4	UPF1	ipsc_cvpc	heart	fibroblast	6.26198234625764	0.950527370961107	3.02705704383134e-10	6.17307742948525e-06
Gene		ENSG00000005020.13_7	SKAP2	heart	arteria	immune	4.88956204026986	0.511507318589681	1.08228748811961e-20	2.20710887452232e-16
Gene		ENSG00000005020.13_7	SKAP2	heart	arteria	fibroblast	4.30292029090378	0.745566554261879	1.96451136229157e-08	0.00040062280211212
Gene		ENSG00000005020.13_7	SKAP2	ipsc_cvpc	arteria	immune	5.49596957522409	0.626781480054889	2.25726532741568e-17	4.6032411821988e-13
Gene		ENSG00000005020.13_7	SKAP2	ipsc_cvpc	heart	immune	4.236608481408	0.824734219680139	1.55362993452496e-06	0.0316831752547675
Gene		ENSG00000005020.13_7	SKAP2	ipsc_cvpc	heart	cardiac neuron	12.376975332565	1.78391692966123	1.15792841366689e-11	2.36136341399089e-07
Gene		ENSG00000005020.13_7	SKAP2	ipsc_cvpc	heart	fibroblast	5.06991781941984	0.787409934647998	1.14309839154965e-09	2.3311205498872e-05
Gene		ENSG00000005022.6_4	SLC25A5	heart	arteria	fibroblast	-4.37286037412768	0.560315442037935	3.04528754884002e-14	6.21025489834945e-10
Gene		ENSG00000005022.6_4	SLC25A5	heart	arteria	smooth muscle	-1.81598749809423	0.260610440179563	3.23932048331278e-10	6.60594626161975e-06
Gene		ENSG00000005022.6_4	SLC25A5	ipsc_cvpc	arteria	tissue	1.21472129896287	0.246244135968519	8.09778794514138e-07	0.0165138189565268
Gene		ENSG00000005022.6_4	SLC25A5	ipsc_cvpc	heart	tissue	1.2110114907048	0.127057143222674	1.55423086191712e-21	3.16954299670758e-17
Gene		ENSG00000005022.6_4	SLC25A5	ipsc_cvpc	heart	fibroblast	-5.37032077633178	0.667392729239155	2.29438144451365e-14	4.67893207979669e-10
Gene		ENSG00000005022.6_4	SLC25A5	ipsc_cvpc	heart	cardiac neuron	-7.46432641592661	1.51201189626186	1.96981332960437e-06	0.0401704032306219
Gene		ENSG00000005059.16_7	MCUB	heart	arteria	tissue	1.41845507824125	0.209459891614903	1.27044781022066e-11	2.59082421938299e-07
Gene		ENSG00000005059.16_7	MCUB	heart	arteria	immune	4.00062199593269	0.409234795874346	2.38792775760433e-21	4.86970107608251e-17
Gene		ENSG00000005059.16_7	MCUB	heart	arteria	fibroblast	7.15313449666382	0.596495427446372	4.06197187357354e-32	8.28357924177852e-28
Gene		ENSG00000005059.16_7	MCUB	heart	arteria	endocardial	3.87690946209156	0.790929668032019	1.98836803410589e-06	0.0405487893195214
Gene		ENSG00000005059.16_7	MCUB	ipsc_cvpc	arteria	immune	3.40807519139964	0.344897574722746	8.24078941077054e-21	1.68054418453844e-16
Gene		ENSG00000005059.16_7	MCUB	ipsc_cvpc	arteria	fibroblast	4.90038765186061	0.671192240151341	1.8892587569363e-12	3.8527653830202e-08
Gene		ENSG00000005059.16_7	MCUB	ipsc_cvpc	heart	immune	4.76429639410972	0.90963536670611	7.97748604502625e-07	0.016268487291622
Gene		ENSG00000005059.16_7	MCUB	ipsc_cvpc	heart	cardiac neuron	11.4871501976299	1.96755984141774	1.19945925891988e-08	0.000244605726671531
Gene		ENSG00000005059.16_7	MCUB	ipsc_cvpc	heart	tissue	-1.83509636406667	0.165337675707612	1.26739418179702e-28	2.58459695493866e-24
Gene		ENSG00000005059.16_7	MCUB	ipsc_cvpc	heart	fibroblast	7.9062898561771	0.868468783712352	1.55330743972823e-18	3.16765986183778e-14
Gene		ENSG00000005075.15_3	POLR2J	ipsc_cvpc	heart	tissue	-0.939407578118721	0.13753169730181	8.46306764934203e-12	1.72587338573032e-07
Gene		ENSG00000005100.13_8	DHX33	heart	arteria	endothelial	4.16946492553627	0.635333620315768	1.79319812705463e-10	3.65686894050251e-06
Gene		ENSG00000005100.13_8	DHX33	heart	arteria	fibroblast	-3.89700441082455	0.646755948097145	5.05512096633378e-09	0.000103089081866445
Gene		ENSG00000005100.13_8	DHX33	ipsc_cvpc	arteria	tissue	1.76077173700905	0.267967833128779	5.00347321778439e-11	1.02035829330277e-06
Gene		ENSG00000005100.13_8	DHX33	ipsc_cvpc	heart	fibroblast	-5.19441440316554	0.796155219646554	6.51134444488294e-10	1.32785847264498e-05
Gene		ENSG00000005100.13_8	DHX33	ipsc_cvpc	heart	tissue	1.4508341049504	0.15157073689645	1.04863903949122e-21	2.13848959323444e-17
Gene		ENSG00000005102.14_5	MEOX1	heart	arteria	endocardial	-3.41306811689918	0.616696597753593	9.00358841750911e-08	0.00183610178598263
Gene		ENSG00000005102.14_5	MEOX1	heart	arteria	fibroblast	2.79636874526813	0.46509407289911	8.31171722780491e-09	0.000169500849426626
Gene		ENSG00000005102.14_5	MEOX1	heart	arteria	endothelial	4.83263080058725	0.456880067344991	5.67381952721529e-25	1.15706201618501e-20
Gene		ENSG00000005102.14_5	MEOX1	ipsc_cvpc	arteria	endothelial	4.63800789406644	0.670132582319915	2.69742375609185e-11	5.50085626579811e-07
Gene		ENSG00000005102.14_5	MEOX1	ipsc_cvpc	arteria	fibroblast	4.07731833628922	0.657424081129024	2.88611455168355e-09	5.88565340524826e-05
Gene		ENSG00000005102.14_5	MEOX1	ipsc_cvpc	heart	cardiac neuron	8.72576214082162	1.35324708434013	4.19241002518012e-10	8.54958176434982e-06
Gene		ENSG00000005102.14_5	MEOX1	ipsc_cvpc	heart	endothelial	3.73880400168692	0.546788416246137	2.75314233195249e-10	5.61448315755071e-06
Gene		ENSG00000005102.14_5	MEOX1	ipsc_cvpc	heart	tissue	-2.09864961870426	0.113715843794454	4.73533269667814e-76	9.65676396833573e-72
Gene		ENSG00000005108.16_7	THSD7A	heart	arteria	fibroblast	3.52047188239321	0.627107778050187	5.69688514996082e-08	0.00116176578863151
Gene		ENSG00000005108.16_7	THSD7A	heart	arteria	endothelial	4.87738252471347	0.616032455718456	1.10048104736354e-14	2.24421099988847e-10
Gene		ENSG00000005108.16_7	THSD7A	ipsc_cvpc	heart	tissue	1.50338742565399	0.148685273806286	4.92739669587599e-24	1.00484400818999e-19
Gene		ENSG00000005156.12_9	LIG3	heart	arteria	immune	-2.45228593420204	0.407482621160634	1.0186815954834e-08	0.00020773973776693
Gene		ENSG00000005156.12_9	LIG3	heart	arteria	fibroblast	-4.86038150066116	0.593941479895106	1.38111724809129e-15	2.81651240403257e-11
Gene		ENSG00000005156.12_9	LIG3	ipsc_cvpc	arteria	immune	-3.42486619202632	0.407382356865784	1.68432807116727e-15	3.43485023553141e-11
Gene		ENSG00000005156.12_9	LIG3	ipsc_cvpc	heart	fibroblast	-5.06741726302275	0.81945292967314	5.00767364584372e-09	0.000102121488659691
Gene		ENSG00000005175.10_6	RPAP3	heart	arteria	fibroblast	-3.08530053206932	0.497429641520521	2.39738254205362e-09	4.88898221800995e-05
Gene		ENSG00000005175.10_6	RPAP3	heart	arteria	endocardial	-3.47312570490377	0.659572300363498	3.59354733753689e-07	0.00732832108543898
Gene		ENSG00000005175.10_6	RPAP3	heart	arteria	cardiac muscle	1.5806733608237	0.219301264329439	4.55663511799388e-10	9.29234599612492e-06
Gene		ENSG00000005175.10_6	RPAP3	ipsc_cvpc	arteria	tissue	1.64444298899304	0.220078214870306	7.89343699776334e-14	1.60970860695388e-09
Gene		ENSG00000005175.10_6	RPAP3	ipsc_cvpc	heart	tissue	1.43204251217751	0.116657130374952	1.22399476727111e-34	2.49609252889598e-30
Gene		ENSG00000005175.10_6	RPAP3	ipsc_cvpc	heart	fibroblast	-4.86547290124612	0.612764608517134	6.91121406011505e-14	1.40940388327926e-09
Gene		ENSG00000005187.12_5	ACSM3	heart	arteria	fibroblast	2.97091365939853	0.571743443748416	5.96063204988089e-07	0.0121555169393221
Gene		ENSG00000005187.12_5	ACSM3	ipsc_cvpc	heart	tissue	-1.4153868999832	0.154307378246886	4.62105093664549e-20	9.42370917510115e-16
Gene		ENSG00000005189.19_6	REXO5	heart	arteria	fibroblast	-4.55628262490206	0.552540442701952	9.3400923905541e-16	1.9047250412057e-11
Gene		ENSG00000005189.19_6	REXO5	heart	arteria	endocardial	-5.07325421697292	0.732647072906204	1.32627439104182e-11	2.70467136565158e-07
Gene		ENSG00000005189.19_6	REXO5	ipsc_cvpc	arteria	tissue	1.79713819191009	0.242393223216808	1.22413123112496e-13	2.49637081963313e-09
Gene		ENSG00000005189.19_6	REXO5	ipsc_cvpc	heart	fibroblast	-6.50515538783195	0.613120735411924	3.00557611890186e-24	6.12927137927656e-20
Gene		ENSG00000005189.19_6	REXO5	ipsc_cvpc	heart	cardiac neuron	-7.09718660512311	1.38905595636995	8.95918349319195e-07	0.0182704628976663
Gene		ENSG00000005189.19_6	REXO5	ipsc_cvpc	heart	tissue	1.81087357791209	0.116724929234446	2.78834014074742e-54	5.68626204902621e-50
Gene		ENSG00000005194.15_7	CIAPIN1	heart	arteria	fibroblast	-2.94680804590486	0.375285715870561	4.63651091849071e-14	9.4552367160781e-10
Gene		ENSG00000005194.15_7	CIAPIN1	heart	arteria	smooth muscle	-1.69976266651384	0.174550562537429	2.76545441259071e-18	5.63959118359623e-14
Gene		ENSG00000005194.15_7	CIAPIN1	heart	arteria	endothelial	1.92732839893311	0.368657811680497	9.11225435305657e-07	0.0185826203021883
Gene		ENSG00000005194.15_7	CIAPIN1	ipsc_cvpc	arteria	tissue	2.07991548467968	0.195820673979222	2.36645973203147e-26	4.82592133153178e-22
Gene		ENSG00000005194.15_7	CIAPIN1	ipsc_cvpc	heart	cardiac neuron	-6.60178369619765	0.905019361534082	2.67934115860086e-12	5.46398042473473e-08
Gene		ENSG00000005194.15_7	CIAPIN1	ipsc_cvpc	heart	tissue	1.20218227124267	0.0760504430699362	2.75354932227239e-56	5.61531313291009e-52
Gene		ENSG00000005194.15_7	CIAPIN1	ipsc_cvpc	heart	fibroblast	-3.90946729092379	0.399469966606602	9.42734235670053e-20	1.92251792680194e-15
Gene		ENSG00000005206.17_5	SPPL2B	heart	arteria	fibroblast	4.93514342974207	0.750473871661472	1.3554864381808e-10	2.76424349338211e-06
Gene		ENSG00000005238.19_4	FAM214B	heart	arteria	fibroblast	-4.26502807294257	0.683841127571373	1.30710267339512e-09	2.66557448185467e-05
Gene		ENSG00000005238.19_4	FAM214B	ipsc_cvpc	arteria	cardiac muscle	-2.56093269036859	0.466625625573157	1.12293992026088e-06	0.0229001137938801
Gene		ENSG00000005238.19_4	FAM214B	ipsc_cvpc	arteria	fibroblast	-5.96700182262975	1.00958366019619	9.55535704393592e-09	0.000194862396196985
Gene		ENSG00000005238.19_4	FAM214B	ipsc_cvpc	heart	fibroblast	-5.06386625711192	1.00018455755306	1.69428836489691e-06	0.0345516226253427
Gene		ENSG00000005243.10_6	COPZ2	heart	arteria	endothelial	-3.80819650665357	0.45496031009294	4.95207826562296e-16	1.00987732070849e-11
Gene		ENSG00000005243.10_6	COPZ2	heart	arteria	fibroblast	4.41066029898314	0.46313980134482	1.82921346943536e-20	3.73031502821953e-16
Gene		ENSG00000005243.10_6	COPZ2	heart	arteria	smooth muscle	1.97703879203362	0.2154127094091	6.62043560931182e-17	1.35010543380696e-12
Gene		ENSG00000005243.10_6	COPZ2	ipsc_cvpc	heart	cardiac neuron	11.9758027483557	1.22073520327259	9.05627547646399e-22	1.8468462579153e-17
Gene		ENSG00000005243.10_6	COPZ2	ipsc_cvpc	heart	tissue	-1.3863473612443	0.102580626476965	1.28060303123934e-41	2.61153376160639e-37
Gene		ENSG00000005243.10_6	COPZ2	ipsc_cvpc	heart	fibroblast	4.20081109548023	0.538824992716402	3.24664122745179e-13	6.62087545514244e-09
Gene		ENSG00000005249.13_4	PRKAR2B	heart	arteria	endocardial	-8.93807446913631	0.735789413463039	4.03502028909926e-33	8.22861687556012e-29
Gene		ENSG00000005249.13_4	PRKAR2B	heart	arteria	tissue	-1.09001240362663	0.194857238291283	2.22021592494888e-08	0.000452768633574825
Gene		ENSG00000005249.13_4	PRKAR2B	heart	arteria	cardiac muscle	1.41026156484456	0.244642700373763	1.00137341652777e-06	0.0204210080832508
Gene		ENSG00000005249.13_4	PRKAR2B	heart	arteria	endothelial	4.04323969739128	0.545110055737722	5.92543709799011e-13	1.20837438739312e-08
Gene		ENSG00000005249.13_4	PRKAR2B	heart	arteria	smooth muscle	-3.38154134760798	0.258096434848615	2.19746366123743e-35	4.48128764436149e-31
Gene		ENSG00000005249.13_4	PRKAR2B	heart	arteria	fibroblast	2.81179069439492	0.554910301678534	1.19069043628538e-06	0.0242817500671678
Gene		ENSG00000005249.13_4	PRKAR2B	ipsc_cvpc	arteria	endocardial	-4.8901533396717	0.829770153502644	1.31498916556309e-08	0.000268165740533281
Gene		ENSG00000005249.13_4	PRKAR2B	ipsc_cvpc	arteria	endothelial	6.78892542596827	0.891367949333849	1.15611568599218e-13	2.35766671844385e-09
Gene		ENSG00000005249.13_4	PRKAR2B	ipsc_cvpc	heart	endocardial	-4.01028574416159	0.779811300676076	1.69241087144381e-06	0.0345133349013536
Gene		ENSG00000005249.13_4	PRKAR2B	ipsc_cvpc	heart	tissue	1.09598092419665	0.116422000026705	4.78223608799303e-21	9.75241405424419e-17
Gene		ENSG00000005302.19_7	MSL3	heart	arteria	immune	3.36338255106215	0.420361689511896	1.16770741765898e-14	2.38130573683196e-10
Gene		ENSG00000005302.19_7	MSL3	heart	arteria	cardiac muscle	-1.77989131280717	0.270126485975575	6.70010081339242e-09	0.000136635155887512
Gene		ENSG00000005302.19_7	MSL3	ipsc_cvpc	heart	endothelial	4.78672701798097	0.883880797164613	3.57336511627579e-07	0.00728716348162122
Gene		ENSG00000005302.19_7	MSL3	ipsc_cvpc	heart	tissue	0.959748888779997	0.183821104611776	1.77860743954335e-07	0.00362711415146075
Gene		ENSG00000005339.15_9	CREBBP	heart	arteria	smooth muscle	2.21556638564099	0.323483278768157	2.97301627373109e-10	6.06287208701981e-06
Gene		ENSG00000005339.15_9	CREBBP	ipsc_cvpc	heart	tissue	1.17718823064273	0.172059683748998	7.82350559926403e-12	1.59544749685791e-07
Gene		ENSG00000005379.17_8	TSPOAP1	heart	arteria	tissue	-1.35090216372712	0.258651894618998	1.76182323388605e-07	0.00359288612086382
Gene		ENSG00000005379.17_8	TSPOAP1	heart	arteria	immune	-3.629431036107	0.505344266536361	3.70989668979506e-12	7.56559231949907e-08
Gene		ENSG00000005379.17_8	TSPOAP1	heart	arteria	endothelial	-5.96048899664126	0.723574602251441	6.71952814984399e-16	1.37031337559769e-11
Gene		ENSG00000005379.17_8	TSPOAP1	ipsc_cvpc	arteria	endothelial	-6.58326958013762	1.05780052771788	1.36479066710229e-09	2.7832176074217e-05
Gene		ENSG00000005379.17_8	TSPOAP1	ipsc_cvpc	arteria	immune	-3.45466924689383	0.533251231210654	8.30376231465436e-10	1.69338624882746e-05
Gene		ENSG00000005379.17_8	TSPOAP1	ipsc_cvpc	heart	endothelial	-4.62539319096324	0.900935253108029	1.4723522309241e-06	0.0300256790452352
Gene		ENSG00000005448.17_6	WDR54	heart	arteria	cardiac muscle	-1.27496405883916	0.224543550994199	2.2824773937992e-06	0.0465465614917471
Gene		ENSG00000005448.17_6	WDR54	heart	arteria	fibroblast	2.75210358598964	0.509320447459889	2.28200980140112e-07	0.0046537025879973
Gene		ENSG00000005448.17_6	WDR54	heart	arteria	endocardial	4.1565561289083	0.675339045189222	2.19763772245041e-09	4.48164260739312e-05
Gene		ENSG00000005448.17_6	WDR54	ipsc_cvpc	heart	tissue	2.59306904006699	0.136441662478041	1.55149031036643e-80	3.16395418993026e-76
Gene		ENSG00000005448.17_6	WDR54	ipsc_cvpc	heart	fibroblast	6.75881728308759	0.716686769381868	1.49204431593865e-19	3.04272597349369e-15
Gene		ENSG00000005469.12_3	CROT	heart	arteria	myofibroblast	5.45021720351193	0.964795557096792	3.22047209924731e-08	0.000656750875199504
Gene		ENSG00000005469.12_3	CROT	heart	arteria	fibroblast	-4.30118977865678	0.62499489671063	2.14829047509334e-11	4.38100876585785e-07
Gene		ENSG00000005469.12_3	CROT	ipsc_cvpc	heart	tissue	1.01080799850631	0.163344854059188	6.08612971193412e-10	1.24114443215473e-05
Gene		ENSG00000005469.12_3	CROT	ipsc_cvpc	heart	fibroblast	-4.57355418298248	0.858001094567968	5.4818802846707e-07	0.011179198464529
Gene		ENSG00000005471.18_9	ABCB4	heart	arteria	endothelial	-3.49214241952883	0.693808410996336	1.14866770707154e-06	0.0234247805503099
Gene		ENSG00000005471.18_9	ABCB4	ipsc_cvpc	arteria	fibroblast	-5.07695299497712	0.976590210055328	5.14236481612177e-07	0.0104868245695171
Gene		ENSG00000005471.18_9	ABCB4	ipsc_cvpc	arteria	cardiac muscle	2.97679551016491	0.45137618174915	2.60737303852539e-09	5.31721583746483e-05
Gene		ENSG00000005471.18_9	ABCB4	ipsc_cvpc	heart	cardiac muscle	1.75705701952188	0.253784961100575	6.26411220709631e-08	0.00127744040239315
Gene		ENSG00000005483.21_8	KMT2E	heart	arteria	fibroblast	3.82931970146726	0.5874261011394	2.60713066793498e-10	5.31672157111981e-06
Gene		ENSG00000005483.21_8	KMT2E	heart	arteria	cardiac muscle	-1.62800519488559	0.258977905470615	4.72401835135196e-08	0.000963369062391205
Gene		ENSG00000005483.21_8	KMT2E	ipsc_cvpc	heart	fibroblast	8.17432296227483	0.795392503684236	3.08522438080022e-23	6.29169807976589e-19
Gene		ENSG00000005483.21_8	KMT2E	ipsc_cvpc	heart	tissue	1.73859947830928	0.151425532271022	1.63330232795116e-30	3.3307934373908e-26
Gene		ENSG00000005486.17_4	RHBDD2	heart	arteria	immune	2.35329602001091	0.438227612593818	3.39890529847014e-07	0.00693138757517016
Gene		ENSG00000005486.17_4	RHBDD2	heart	arteria	fibroblast	5.103330630497	0.638754987914603	5.85076732323419e-15	1.19314698022715e-10
Gene		ENSG00000005486.17_4	RHBDD2	ipsc_cvpc	arteria	tissue	1.82632310696357	0.316629822752898	8.02143654154213e-09	0.000163581155391669
Gene		ENSG00000005486.17_4	RHBDD2	ipsc_cvpc	heart	tissue	1.611987376997	0.159869899301797	6.56090712373276e-24	1.33796578974282e-19
Gene		ENSG00000005486.17_4	RHBDD2	ipsc_cvpc	heart	fibroblast	6.94905003716099	0.839748208656206	1.92137393061397e-15	3.91825785670107e-11
Gene		ENSG00000005513.10_4	SOX8	heart	arteria	fibroblast	5.48145254372612	0.74009528459572	4.19815376253088e-13	8.56129496792922e-09
Gene		ENSG00000005513.10_4	SOX8	heart	arteria	endocardial	6.41058873958704	0.981337476907955	1.4180972564374e-10	2.89192573505279e-06
Gene		ENSG00000005513.10_4	SOX8	heart	arteria	cardiac neuron	22.0151646795854	2.68980430234277	3.89533813494399e-16	7.94376305859128e-12
Gene		ENSG00000005513.10_4	SOX8	ipsc_cvpc	arteria	cardiac neuron	11.5917324896282	2.08270027745436	4.17322621630121e-08	0.000851046022290306
Gene		ENSG00000005513.10_4	SOX8	ipsc_cvpc	arteria	cardiac muscle	3.07179399737026	0.494576086056119	1.83854000425185e-08	0.00037493346306708
Gene		ENSG00000005513.10_4	SOX8	ipsc_cvpc	arteria	immune	-4.44376262455298	0.549857375522877	9.01544966137678e-15	1.83852064944457e-10
Gene		ENSG00000005513.10_4	SOX8	ipsc_cvpc	arteria	tissue	-3.01063081066066	0.329683786797598	6.73236249744011e-20	1.37293068410296e-15
Gene		ENSG00000005513.10_4	SOX8	ipsc_cvpc	arteria	smooth muscle	-2.70678372229153	0.453892276141537	7.21098159549044e-08	0.00147053547676837
Gene		ENSG00000005513.10_4	SOX8	ipsc_cvpc	heart	fibroblast	12.9096123102097	0.85712083835483	3.59835658434445e-49	7.33812858245364e-45
Gene		ENSG00000005801.18_8	ZNF195	heart	arteria	immune	2.0374754853091	0.40392409520476	2.02316384198486e-06	0.0412583802295973
Gene		ENSG00000005801.18_8	ZNF195	heart	arteria	endothelial	3.17108619688283	0.578356648885672	1.29052385586019e-07	0.00263176529925569
Gene		ENSG00000005801.18_8	ZNF195	ipsc_cvpc	arteria	tissue	1.74345138201488	0.268091338994171	7.8629561215883e-11	1.6034926418755e-06
Gene		ENSG00000005801.18_8	ZNF195	ipsc_cvpc	heart	tissue	1.76190032365405	0.133510964007817	9.16981822549649e-40	1.8700010307255e-35
Gene		ENSG00000005810.18_5	MYCBP2	heart	arteria	fibroblast	4.181472710977	0.529964974436385	1.71616821815744e-14	3.49978184728847e-10
Gene		ENSG00000005810.18_5	MYCBP2	ipsc_cvpc	arteria	immune	1.97724595690313	0.361158196354257	6.57634441986387e-07	0.0134111391754284
Gene		ENSG00000005810.18_5	MYCBP2	ipsc_cvpc	arteria	endothelial	3.69411100100383	0.716422782233115	8.91320766305176e-07	0.0181767043872615
Gene		ENSG00000005810.18_5	MYCBP2	ipsc_cvpc	heart	tissue	-1.54433872324106	0.127803557158785	1.28804812013618e-33	2.62671653139371e-29
Gene		ENSG00000005810.18_5	MYCBP2	ipsc_cvpc	heart	fibroblast	5.54725554230296	0.671313415800556	4.09656123962693e-15	8.3541173359712e-11
Gene		ENSG00000005812.11_8	FBXL3	heart	arteria	smooth muscle	1.56015618781292	0.208439450080233	3.28786699690715e-11	6.70494716679275e-07
Gene		ENSG00000005812.11_8	FBXL3	heart	arteria	endocardial	-3.69676190146937	0.59422572344732	1.68759846240336e-09	3.44151954437917e-05
Gene		ENSG00000005812.11_8	FBXL3	ipsc_cvpc	heart	tissue	-1.1923488300797	0.109158789765356	8.94236372187657e-28	1.82361623380229e-23
Gene		ENSG00000005844.18_7	ITGAL	heart	arteria	immune	6.33501328904508	0.394595260315314	6.40422783157198e-56	1.30601418169247e-51
Gene		ENSG00000005844.18_7	ITGAL	ipsc_cvpc	arteria	immune	6.82138706289521	0.457610682861093	1.03324867722359e-47	2.10710402746207e-43
Gene		ENSG00000005844.18_7	ITGAL	ipsc_cvpc	heart	immune	4.55341460705061	0.865954382268065	7.75744957732747e-07	0.0158197669230439
Gene		ENSG00000005844.18_7	ITGAL	ipsc_cvpc	heart	tissue	-1.24069605158831	0.157398107058518	3.2080570591121e-15	6.54219076064731e-11
Gene		ENSG00000005882.12_7	PDK2	heart	arteria	cardiac muscle	2.39760889542793	0.190512608782826	2.00684394908802e-30	4.0925568653752e-26
Gene		ENSG00000005882.12_7	PDK2	heart	arteria	endocardial	-4.01084656005582	0.572987301315214	1.0695089528503e-11	2.18104960754762e-07
Gene		ENSG00000005882.12_7	PDK2	heart	arteria	fibroblast	-3.9231977969168	0.432129832820388	1.26072113354879e-18	2.57098860764605e-14
Gene		ENSG00000005882.12_7	PDK2	heart	arteria	immune	-2.25950332164083	0.296469269986761	5.1216795686127e-13	1.04446411442719e-08
Gene		ENSG00000005882.12_7	PDK2	heart	arteria	tissue	-0.7265927635619	0.151742769150166	1.68184272962552e-06	0.0342978187852532
Gene		ENSG00000005882.12_7	PDK2	ipsc_cvpc	arteria	endocardial	-4.10965155572411	0.625127148239353	3.04798209387466e-10	6.21574988403859e-06
Gene		ENSG00000005882.12_7	PDK2	ipsc_cvpc	heart	fibroblast	-5.3652596169738	0.545819636477152	1.12241773351227e-20	2.28894648395157e-16
Gene		ENSG00000005882.12_7	PDK2	ipsc_cvpc	heart	cardiac muscle	2.22906905904067	0.156843374415288	5.91091848942762e-32	1.20541360754897e-27
Gene		ENSG00000005882.12_7	PDK2	ipsc_cvpc	heart	tissue	-0.869668823470249	0.103912255389246	5.79805232706326e-17	1.18239681105801e-12
Gene		ENSG00000005884.18_4	ITGA3	heart	arteria	smooth muscle	2.27417140371045	0.228705021831326	4.85012329782352e-20	9.89085644125151e-16
Gene		ENSG00000005884.18_4	ITGA3	ipsc_cvpc	arteria	smooth muscle	2.13187366348747	0.286413947481075	6.6703764706395e-11	1.36028987365751e-06
Gene		ENSG00000005889.15_4	ZFX	ipsc_cvpc	arteria	tissue	1.35472008117195	0.210618186445531	1.25841709010696e-10	2.56628997185512e-06
Gene		ENSG00000005889.15_4	ZFX	ipsc_cvpc	heart	tissue	1.41140537571342	0.1357517872158	2.55979800865984e-25	5.22019607906001e-21
Gene		ENSG00000005893.16_5	LAMP2	heart	arteria	cardiac neuron	11.6124255021583	2.25482139126442	3.41692376096406e-07	0.00696813262573401
Gene		ENSG00000005893.16_5	LAMP2	heart	arteria	immune	5.29432545422155	0.425642057575302	5.05765876077696e-34	1.03140835108525e-29
Gene		ENSG00000005893.16_5	LAMP2	ipsc_cvpc	arteria	tissue	1.74352211233092	0.298906159191128	5.44368537828166e-09	0.000111013075919298
Gene		ENSG00000005893.16_5	LAMP2	ipsc_cvpc	arteria	immune	5.32470588974891	0.498525444083665	5.85674696604007e-25	1.19436640878455e-20
Gene		ENSG00000005893.16_5	LAMP2	ipsc_cvpc	heart	fibroblast	4.58181027827516	0.913738855310278	2.45127783217979e-06	0.0499889088316425
Gene		ENSG00000005893.16_5	LAMP2	ipsc_cvpc	heart	immune	5.15859812937861	0.957051300302211	3.3365794417332e-07	0.00680428645552652
Gene		ENSG00000005893.16_5	LAMP2	ipsc_cvpc	heart	cardiac neuron	10.7199038030139	2.07012147237635	4.49307401194898e-07	0.00916272583256755
Gene		ENSG00000005893.16_5	LAMP2	ipsc_cvpc	heart	tissue	1.27417188758966	0.173956118370713	2.39479844672043e-13	4.88371247239697e-09
Gene		ENSG00000005961.19_7	ITGA2B	heart	arteria	fibroblast	4.07803910612736	0.757134147958254	1.67419843789315e-07	0.0034141928743955
Gene		ENSG00000006007.12_5	GDE1	heart	arteria	smooth muscle	-1.53227770132935	0.238127670828961	1.27767758324814e-08	0.000260556789551793
Gene		ENSG00000006007.12_5	GDE1	heart	arteria	endocardial	-4.3559982756585	0.67886183453611	4.23188713380759e-10	8.63008743197382e-06
Gene		ENSG00000006007.12_5	GDE1	heart	arteria	fibroblast	-4.85104322484173	0.511977229500325	2.29625801707342e-20	4.68275897421783e-16
Gene		ENSG00000006007.12_5	GDE1	heart	arteria	tissue	-1.31703600715902	0.179781252405455	2.37531841560181e-13	4.84398684493677e-09
Gene		ENSG00000006007.12_5	GDE1	heart	arteria	cardiac muscle	2.90694458257845	0.225714843598987	8.0223253580592e-33	1.63599281026901e-28
Gene		ENSG00000006007.12_5	GDE1	ipsc_cvpc	arteria	tissue	1.50265133822394	0.223104964708087	1.63730944880265e-11	3.33896515894324e-07
Gene		ENSG00000006007.12_5	GDE1	ipsc_cvpc	heart	fibroblast	-9.28233849844624	0.74564142802178	1.37279282455969e-33	2.79953640712458e-29
Gene		ENSG00000006015.17_5	REX1BD	heart	arteria	fibroblast	3.92194255916274	0.614894267960711	6.06278709148521e-10	1.23638417156658e-05
Gene		ENSG00000006015.17_5	REX1BD	ipsc_cvpc	heart	tissue	-1.20585778065847	0.163973399265642	1.92384543924611e-13	3.92329800425459e-09
Gene		ENSG00000006016.11_6	CRLF1	ipsc_cvpc	arteria	tissue	-1.29291853216381	0.261846906846477	7.90538706601972e-07	0.016121455843734
Gene		ENSG00000006016.11_6	CRLF1	ipsc_cvpc	heart	fibroblast	4.83218779772277	0.699857569328843	7.51715520215267e-11	1.53297346037499e-06
Gene		ENSG00000006016.11_6	CRLF1	ipsc_cvpc	heart	tissue	-1.51963631044332	0.133237746720826	3.92746087652514e-30	8.00927096549772e-26
Gene		ENSG00000006025.12_7	OSBPL7	heart	arteria	fibroblast	3.50203528528327	0.650816741933117	1.97162730499922e-07	0.00402073956308491
Gene		ENSG00000006025.12_7	OSBPL7	heart	arteria	endocardial	4.70476031875299	0.862957612014753	1.05450597583591e-07	0.00215045403652217
Gene		ENSG00000006025.12_7	OSBPL7	ipsc_cvpc	arteria	tissue	-1.80070955648144	0.266231493484549	1.3451285087207e-11	2.74312056783412e-07
Gene		ENSG00000006025.12_7	OSBPL7	ipsc_cvpc	heart	fibroblast	6.22973606764163	0.856367393238245	3.59768152300245e-12	7.3367519298589e-08
Gene		ENSG00000006042.12_6	TMEM98	heart	arteria	cardiac neuron	7.62521586978496	1.47543217274732	3.58223307104903e-07	0.00730524790179029
Gene		ENSG00000006042.12_6	TMEM98	heart	arteria	tissue	0.736863685507248	0.142554180622671	2.35339953775092e-07	0.00479928767733545
Gene		ENSG00000006042.12_6	TMEM98	heart	arteria	endothelial	-3.98424161401492	0.39879307551669	3.11334157386964e-22	6.34903747159236e-18
Gene		ENSG00000006042.12_6	TMEM98	heart	arteria	smooth muscle	1.85415342240379	0.188818881526367	6.72498126136463e-19	1.37142542863009e-14
Gene		ENSG00000006042.12_6	TMEM98	heart	arteria	fibroblast	5.79796239146653	0.40596276570754	1.67100584642502e-44	3.40768222261454e-40
Gene		ENSG00000006042.12_6	TMEM98	ipsc_cvpc	arteria	tissue	2.03029352509164	0.167425457819549	7.63989594221745e-34	1.5580039794964e-29
Gene		ENSG00000006042.12_6	TMEM98	ipsc_cvpc	heart	cardiac neuron	8.55430395955623	1.26360363190368	5.59568518399207e-11	1.1411280795715e-06
Gene		ENSG00000006042.12_6	TMEM98	ipsc_cvpc	heart	tissue	1.91837583394015	0.106182939454645	5.82929424149982e-73	1.18876797466906e-68
Gene		ENSG00000006042.12_6	TMEM98	ipsc_cvpc	heart	fibroblast	8.41792820510023	0.557746852824135	2.90764135049827e-48	5.92955300607112e-44
Gene		ENSG00000006047.13_5	YBX2	heart	arteria	endocardial	-3.15952409118299	0.568161558556769	8.50034888119555e-08	0.00173347614734221
Gene		ENSG00000006047.13_5	YBX2	heart	arteria	smooth muscle	-2.05188949191048	0.199296796064736	5.21809119381129e-21	1.06412533715394e-16
Gene		ENSG00000006047.13_5	YBX2	heart	arteria	myofibroblast	-3.41676497261969	0.661454419349237	6.02601891948804e-07	0.012288860382512
Gene		ENSG00000006047.13_5	YBX2	heart	arteria	immune	-2.07727961875893	0.29397238318062	2.67372275805592e-11	5.45252282050344e-07
Gene		ENSG00000006047.13_5	YBX2	heart	arteria	endothelial	2.3723936044969	0.420922852634206	8.43322956796021e-08	0.00171978850579413
Gene		ENSG00000006047.13_5	YBX2	ipsc_cvpc	arteria	endothelial	4.79523660209337	0.71227105002777	8.65166671175191e-11	1.76433439252757e-06
Gene		ENSG00000006047.13_5	YBX2	ipsc_cvpc	arteria	tissue	1.41682282146987	0.215288541486687	4.67164221323689e-11	9.52687996545399e-07
Gene		ENSG00000006047.13_5	YBX2	ipsc_cvpc	heart	tissue	1.5923727424772	0.0963390375467933	2.27471327438258e-61	4.6388227804484e-57
Gene		ENSG00000006062.17_7	MAP3K14	heart	arteria	smooth muscle	-1.28395421801399	0.203298399071878	5.26266495927942e-08	0.00107321526514585
Gene		ENSG00000006062.17_7	MAP3K14	ipsc_cvpc	arteria	tissue	-1.0438887427514	0.170961295522043	1.02162478747757e-09	2.08339942910301e-05
Gene		ENSG00000006062.17_7	MAP3K14	ipsc_cvpc	heart	tissue	-2.31875717250872	0.127790031049516	1.40493772031789e-73	2.86508949304427e-69
Gene		ENSG00000006071.15_8	ABCC8	heart	arteria	cardiac muscle	1.40936105476166	0.242814086215501	8.45779431069106e-07	0.0172479799377923
Gene		ENSG00000006071.15_8	ABCC8	ipsc_cvpc	heart	tissue	-0.990991109829855	0.13118151718006	4.20956404520715e-14	8.58456395739094e-10
Gene		ENSG00000006118.14_8	TMEM132A	heart	arteria	endocardial	4.00069715245062	0.654723767453967	2.9781416782661e-09	6.07332432448806e-05
Gene		ENSG00000006118.14_8	TMEM132A	ipsc_cvpc	arteria	tissue	1.26013293053234	0.251402370727873	5.3751214464241e-07	0.0109614851656927
Gene		ENSG00000006118.14_8	TMEM132A	ipsc_cvpc	heart	tissue	1.458461479772	0.105865752077946	3.52884783045923e-43	7.19637938065551e-39
Gene		ENSG00000006125.18_8	AP2B1	heart	arteria	immune	-2.71277024711063	0.350018743076651	1.24306235956102e-13	2.53497706985279e-09
Gene		ENSG00000006125.18_8	AP2B1	ipsc_cvpc	arteria	immune	-2.61474718544637	0.414129584446687	4.18544219324104e-09	8.53537226467645e-05
Gene		ENSG00000006125.18_8	AP2B1	ipsc_cvpc	arteria	tissue	1.74511310691029	0.248304043381189	2.09319769856989e-12	4.26865806669358e-08
Gene		ENSG00000006125.18_8	AP2B1	ipsc_cvpc	heart	tissue	1.05350436728646	0.118262863895061	5.1887059701969e-19	1.05813280850225e-14
Gene		ENSG00000006128.12_6	TAC1	heart	arteria	fibroblast	5.97891537915941	0.774074481710385	3.63405200386064e-14	7.410922251473e-10
Gene		ENSG00000006128.12_6	TAC1	ipsc_cvpc	arteria	fibroblast	5.64258405803098	1.12769492616264	1.23629725445213e-06	0.0252118099100423
Gene		ENSG00000006128.12_6	TAC1	ipsc_cvpc	heart	fibroblast	6.62593719575349	0.899367402154378	1.66157495225943e-12	3.38844980014266e-08
Gene		ENSG00000006194.10_5	ZNF263	heart	arteria	cardiac muscle	-2.03957856395845	0.26469803791587	5.26451763294651e-12	1.07359308088678e-07
Gene		ENSG00000006194.10_5	ZNF263	ipsc_cvpc	arteria	cardiac muscle	-3.2149815740953	0.403625691565938	4.19399910621518e-13	8.55282237730462e-09
Gene		ENSG00000006194.10_5	ZNF263	ipsc_cvpc	heart	endocardial	4.9244067142748	0.934097720331342	6.52514725595595e-07	0.013306732799071
Gene		ENSG00000006194.10_5	ZNF263	ipsc_cvpc	heart	cardiac muscle	-1.80209800380134	0.210492802184395	1.60609988391734e-11	3.27531949327263e-07
Gene		ENSG00000006194.10_5	ZNF263	ipsc_cvpc	heart	tissue	-1.72634480551543	0.139456205273093	3.39048713219197e-35	6.91422040867909e-31
Gene		ENSG00000006210.7_5	CX3CL1	heart	arteria	smooth muscle	1.89698777611287	0.205865340010332	6.7015380418677e-17	1.36664465287808e-12
Gene		ENSG00000006210.7_5	CX3CL1	heart	arteria	endocardial	3.27227710962462	0.586887369705115	7.5571994239373e-08	0.00154113967852353
Gene		ENSG00000006210.7_5	CX3CL1	ipsc_cvpc	arteria	tissue	-2.24571633582896	0.215466384871707	1.95567897926422e-25	3.98821614241352e-21
Gene		ENSG00000006210.7_5	CX3CL1	ipsc_cvpc	heart	cardiac neuron	-8.7884151589177	1.22799107974739	4.06571389516434e-12	8.29121034640864e-08
Gene		ENSG00000006210.7_5	CX3CL1	ipsc_cvpc	heart	endothelial	3.41202453834399	0.49617790086492	3.02834149406039e-10	6.17569680883735e-06
Gene		ENSG00000006210.7_5	CX3CL1	ipsc_cvpc	heart	tissue	-1.08864230469923	0.103190351135047	5.08804657081692e-26	1.03760533718669e-21
Gene		ENSG00000006282.21_8	SPATA20	heart	arteria	endothelial	-4.831258458804	0.746625503523008	2.7236199408865e-10	5.55427814544984e-06
Gene		ENSG00000006283.18_6	CACNA1G	heart	arteria	fibroblast	4.33424744119887	0.570343712805081	1.41287996078035e-13	2.88128610401937e-09
Gene		ENSG00000006283.18_6	CACNA1G	heart	arteria	endothelial	-3.86691800276739	0.560270898082813	2.19256350369519e-11	4.4712947530856e-07
Gene		ENSG00000006283.18_6	CACNA1G	ipsc_cvpc	arteria	tissue	1.27015536972507	0.252214774167602	4.75343168634388e-07	0.00969367323796107
Gene		ENSG00000006283.18_6	CACNA1G	ipsc_cvpc	heart	fibroblast	7.67964179499403	0.729769372150305	3.48839740279097e-24	7.11388882351163e-20
Gene		ENSG00000006283.18_6	CACNA1G	ipsc_cvpc	heart	tissue	1.57859766806802	0.138932307132755	6.43880115691998e-30	1.31306471993069e-25
Gene		ENSG00000006327.14_3	TNFRSF12A	heart	arteria	smooth muscle	2.0004970338327	0.363335238078932	5.2424174951177e-07	0.0106908619977935
Gene		ENSG00000006327.14_3	TNFRSF12A	heart	arteria	tissue	1.36712186622675	0.274310263555144	6.23306328229966e-07	0.0127110859515937
Gene		ENSG00000006327.14_3	TNFRSF12A	heart	arteria	fibroblast	-5.44565624694947	0.781174938317455	8.97899725593402e-12	1.83108691040262e-07
Gene		ENSG00000006327.14_3	TNFRSF12A	ipsc_cvpc	arteria	fibroblast	-5.83115572816901	1.08414620089155	1.8040448979863e-07	0.00367898876046346
Gene		ENSG00000006327.14_3	TNFRSF12A	ipsc_cvpc	heart	endothelial	5.19951048674106	0.922822855264659	1.02135884358683e-07	0.00208285708972662
Gene		ENSG00000006432.15_5	MAP3K9	heart	arteria	fibroblast	-3.78068093885259	0.418133707673404	1.89782763549248e-18	3.87023989705981e-14
Gene		ENSG00000006432.15_5	MAP3K9	ipsc_cvpc	arteria	tissue	1.86310927885946	0.220008475912524	2.48888610724568e-17	5.07558543850611e-13
Gene		ENSG00000006432.15_5	MAP3K9	ipsc_cvpc	heart	fibroblast	-5.17261024445642	0.469549718791679	1.84728500652371e-25	3.7671683138038e-21
Gene		ENSG00000006432.15_5	MAP3K9	ipsc_cvpc	heart	tissue	0.792382231887253	0.0893921124053809	7.71120603847098e-19	1.57254624742539e-14
Gene		ENSG00000006451.8_5	RALA	heart	arteria	endocardial	-3.3392441536648	0.610602794672073	1.30450231184829e-07	0.00266027156455222
Gene		ENSG00000006451.8_5	RALA	heart	arteria	endothelial	3.60667155137474	0.452365469449667	1.2221128261055e-14	2.49225468627695e-10
Gene		ENSG00000006451.8_5	RALA	heart	arteria	smooth muscle	-1.7705256942932	0.214184115087679	1.02726134924901e-13	2.09489406952351e-09
Gene		ENSG00000006451.8_5	RALA	ipsc_cvpc	arteria	tissue	1.81473420767903	0.225424082678344	8.25832095551551e-16	1.68411939245828e-11
Gene		ENSG00000006451.8_5	RALA	ipsc_cvpc	arteria	immune	2.00548061401458	0.375969639529963	1.21828055531977e-06	0.0248443953646361
Gene		ENSG00000006451.8_5	RALA	ipsc_cvpc	heart	tissue	1.34623527432033	0.114806553066524	9.36554506593477e-32	1.90991560529608e-27
Gene		ENSG00000006453.14_6	BAIAP2L1	heart	arteria	endothelial	6.06551036741167	0.543904935645559	7.73722442577235e-28	1.57785217714776e-23
Gene		ENSG00000006453.14_6	BAIAP2L1	ipsc_cvpc	arteria	tissue	2.06480392597295	0.264455469872088	5.82148957392992e-15	1.18717636881153e-10
Gene		ENSG00000006453.14_6	BAIAP2L1	ipsc_cvpc	heart	endothelial	5.56737219187083	0.613713263441063	7.7478452721679e-18	1.5800180863532e-13
Gene		ENSG00000006453.14_6	BAIAP2L1	ipsc_cvpc	heart	tissue	1.46590736057762	0.127634235705229	1.56535286805516e-30	3.19222410382489e-26
Gene		ENSG00000006459.11_5	KDM7A	ipsc_cvpc	heart	myofibroblast	-10.7284298868983	1.93806946639952	6.82494457542796e-08	0.00139181094726702
Gene		ENSG00000006468.14_7	ETV1	heart	arteria	endocardial	-3.02441070463049	0.57770825721276	4.80895020646281e-07	0.00980689215603961
Gene		ENSG00000006468.14_7	ETV1	ipsc_cvpc	arteria	tissue	1.49673847440244	0.225685765651063	3.31263294021471e-11	6.75545235497986e-07
Gene		ENSG00000006468.14_7	ETV1	ipsc_cvpc	heart	tissue	1.37297267096851	0.0978484229095713	9.98331863199477e-45	2.03589816862269e-40
Gene		ENSG00000006468.14_7	ETV1	ipsc_cvpc	heart	cardiac muscle	1.25961638681047	0.14769072976872	3.02841719356174e-09	6.17585118283046e-05
Gene		ENSG00000006530.18_8	AGK	heart	arteria	cardiac muscle	1.74065542091981	0.261723836552878	5.39475303811767e-09	0.000110015198706334
Gene		ENSG00000006530.18_8	AGK	heart	arteria	fibroblast	-3.28594285866939	0.59365455366596	9.35214402950878e-08	0.00190718273193773
Gene		ENSG00000006530.18_8	AGK	heart	arteria	immune	-2.48116448448602	0.407285771040058	6.58177121103873e-09	0.000134222060306713
Gene		ENSG00000006530.18_8	AGK	ipsc_cvpc	arteria	immune	-2.81982974326777	0.397057254049525	3.01410830769247e-11	6.14667107187725e-07
Gene		ENSG00000006530.18_8	AGK	ipsc_cvpc	heart	fibroblast	-6.65757686414929	0.778660335384202	2.49761429577212e-16	5.09338483336808e-12
Gene		ENSG00000006534.16_6	ALDH3B1	heart	arteria	immune	4.5862549681328	0.292038678187927	7.77950979040205e-53	1.58647543155669e-48
Gene		ENSG00000006534.16_6	ALDH3B1	ipsc_cvpc	arteria	cardiac muscle	-1.98607203716413	0.321393485296523	1.29018511993507e-07	0.00263107451508359
Gene		ENSG00000006534.16_6	ALDH3B1	ipsc_cvpc	arteria	immune	4.36531263558499	0.357317272948867	1.12934371219787e-31	2.30307063228512e-27
Gene		ENSG00000006534.16_6	ALDH3B1	ipsc_cvpc	heart	fibroblast	-3.22689618222294	0.578939123748764	3.45395008605358e-07	0.00704364041048907
Gene		ENSG00000006534.16_6	ALDH3B1	ipsc_cvpc	heart	immune	4.89419601687323	0.606381613258014	2.56423063827736e-14	5.22923554063902e-10
Gene		ENSG00000006534.16_6	ALDH3B1	ipsc_cvpc	heart	tissue	-1.54665173358547	0.110217489554036	9.83004302309799e-45	2.00464067370037e-40
Gene		ENSG00000006576.16_3	PHTF2	heart	arteria	fibroblast	-4.93933796955532	0.529958842437174	8.99851687972749e-20	1.83506754728283e-15
Gene		ENSG00000006576.16_3	PHTF2	ipsc_cvpc	heart	tissue	1.80565281426762	0.138981525407314	1.35768697849544e-38	2.76873105524575e-34
Gene		ENSG00000006576.16_3	PHTF2	ipsc_cvpc	heart	fibroblast	-6.48101889231574	0.730027900854423	1.90402972937913e-17	3.88288782712286e-13
Gene		ENSG00000006606.8_4	CCL26	heart	arteria	fibroblast	6.08932504442791	0.807210856333867	1.36855011734548e-13	2.79088425430264e-09
Gene		ENSG00000006606.8_4	CCL26	ipsc_cvpc	heart	fibroblast	7.77641547205948	1.03826939235665	5.05470728817807e-13	1.03080645727815e-08
Gene		ENSG00000006607.14_7	FARP2	heart	arteria	endocardial	5.59739317006885	0.897752813222003	1.02614933321817e-09	2.09262633523181e-05
Gene		ENSG00000006607.14_7	FARP2	heart	arteria	smooth muscle	2.19933395633085	0.314909125122325	1.36121981471725e-10	2.77593556815289e-06
Gene		ENSG00000006607.14_7	FARP2	ipsc_cvpc	arteria	immune	-2.63352305552854	0.48453444340274	4.15893841719209e-07	0.00848132311417983
Gene		ENSG00000006607.14_7	FARP2	ipsc_cvpc	heart	tissue	0.909897634338584	0.168644435064514	6.8385856805913e-08	0.00139459277784298
Gene		ENSG00000006625.18_6	GGCT	heart	arteria	smooth muscle	-3.26204012239958	0.302448243376795	2.01646528677666e-24	4.11217765932364e-20
Gene		ENSG00000006625.18_6	GGCT	heart	arteria	endothelial	4.42960957402112	0.638782859986433	1.46938461960622e-11	2.99651605476296e-07
Gene		ENSG00000006625.18_6	GGCT	ipsc_cvpc	arteria	smooth muscle	-3.34513417139058	0.421109353148146	2.46143074327628e-13	5.01959571476332e-09
Gene		ENSG00000006625.18_6	GGCT	ipsc_cvpc	arteria	endothelial	5.68307659373888	1.01196166848149	5.19492009736441e-08	0.00105940005545552
Gene		ENSG00000006625.18_6	GGCT	ipsc_cvpc	heart	tissue	1.16278895442159	0.15196282647288	1.98187355062936e-14	4.04163473179845e-10
Gene		ENSG00000006634.8_4	DBF4	ipsc_cvpc	arteria	tissue	1.52543252845452	0.237748236147876	1.39747599154143e-10	2.84987278955044e-06
Gene		ENSG00000006634.8_4	DBF4	ipsc_cvpc	heart	tissue	1.98319233084581	0.161895626721172	1.68368626804996e-34	3.43354140643428e-30
Gene		ENSG00000006638.13_4	TBXA2R	heart	arteria	endocardial	2.65069898684016	0.459539268522085	3.48836112659509e-08	0.000711381484546537
Gene		ENSG00000006638.13_4	TBXA2R	heart	arteria	smooth muscle	1.75572311033967	0.161194826547268	1.2382385127479e-22	2.52513979904679e-18
Gene		ENSG00000006638.13_4	TBXA2R	ipsc_cvpc	arteria	tissue	-2.1814221319076	0.197576687901886	2.42622735067981e-28	4.94780543624134e-24
Gene		ENSG00000006638.13_4	TBXA2R	ipsc_cvpc	heart	tissue	-1.19081636197182	0.0911759883425179	5.52644159137016e-39	1.12700723372812e-34
Gene		ENSG00000006652.14_8	IFRD1	heart	arteria	endocardial	4.12718772098694	0.726379325797512	3.35772032199867e-08	0.000684739905265189
Gene		ENSG00000006652.14_8	IFRD1	heart	arteria	smooth muscle	1.53296158606529	0.254795612583921	1.04024582028452e-07	0.00212137330130622
Gene		ENSG00000006652.14_8	IFRD1	heart	arteria	fibroblast	3.48131955858683	0.547813495867314	8.1341108326099e-10	1.65878922209414e-05
Gene		ENSG00000006652.14_8	IFRD1	ipsc_cvpc	arteria	tissue	-2.1250754341234	0.23159465638531	4.48068692391818e-20	9.13746484394635e-16
Gene		ENSG00000006652.14_8	IFRD1	ipsc_cvpc	heart	tissue	-1.87169751991803	0.137842149307252	5.36732560171167e-42	1.09455870995706e-37
Gene		ENSG00000006652.14_8	IFRD1	ipsc_cvpc	heart	fibroblast	5.1451707004064	0.724043102945678	1.7586447791233e-11	3.58640429806615e-07
Gene		ENSG00000006695.12_5	COX10	heart	arteria	endothelial	2.5899073298956	0.42119511751178	4.34319626191165e-09	8.85708013691643e-05
Gene		ENSG00000006695.12_5	COX10	heart	arteria	endocardial	-2.80770061730839	0.568529061618706	2.20269262701992e-06	0.0449195107428172
Gene		ENSG00000006695.12_5	COX10	heart	arteria	cardiac muscle	2.54276699300975	0.189030288191756	6.93627465237214e-35	1.41451448985825e-30
Gene		ENSG00000006695.12_5	COX10	heart	arteria	fibroblast	-4.42286594652746	0.428767562190127	9.80184723621537e-24	1.9988907068814e-19
Gene		ENSG00000006695.12_5	COX10	ipsc_cvpc	heart	fibroblast	-7.41095498528495	0.518007442053555	3.6759782213252e-43	7.49642238674848e-39
Gene		ENSG00000006695.12_5	COX10	ipsc_cvpc	heart	cardiac muscle	1.58475866553766	0.148851433246873	7.1371102269458e-16	1.45547088858106e-11
Gene		ENSG00000006704.10_6	GTF2IRD1	heart	arteria	endocardial	3.73896348060405	0.74219402600865	1.05577007229335e-06	0.0215303190842783
Gene		ENSG00000006704.10_6	GTF2IRD1	heart	arteria	smooth muscle	-1.88925871022063	0.260343011972944	4.87290098812254e-11	9.9373069850783e-07
Gene		ENSG00000006704.10_6	GTF2IRD1	heart	arteria	fibroblast	-3.79582503003696	0.559740468319683	4.92169986545389e-11	1.00368225356201e-06
Gene		ENSG00000006704.10_6	GTF2IRD1	ipsc_cvpc	arteria	tissue	1.18164843317018	0.243874028442828	1.26405876463778e-06	0.0257779503872583
Gene		ENSG00000006704.10_6	GTF2IRD1	ipsc_cvpc	heart	endocardial	5.46900508638888	0.982963271479647	1.27985830761789e-07	0.00261001504672516
Gene		ENSG00000006704.10_6	GTF2IRD1	ipsc_cvpc	heart	fibroblast	-4.80227736712958	0.77084171089424	4.3140939397262e-09	8.79773177128364e-05
Gene		ENSG00000006712.15_6	PAF1	heart	arteria	cardiac muscle	1.71380004247824	0.281196325662403	9.55564458590437e-08	0.00194868260040348
Gene		ENSG00000006712.15_6	PAF1	ipsc_cvpc	heart	tissue	0.952150953010304	0.169223034125743	1.83792295404785e-08	0.000374807628018978
Gene		ENSG00000006715.16_6	VPS41	ipsc_cvpc	heart	tissue	1.44705511473813	0.158730049469957	7.76228923682846e-20	1.58296364406643e-15
Gene		ENSG00000006740.17_4	ARHGAP44	heart	arteria	immune	-4.73287426548413	0.538670496397395	1.06746004787768e-17	2.17687127563695e-13
Gene		ENSG00000006740.17_4	ARHGAP44	heart	arteria	endocardial	5.41242397680425	1.04109054554846	3.6369184169472e-07	0.00741676772768043
Gene		ENSG00000006740.17_4	ARHGAP44	heart	arteria	endothelial	-5.10881643726063	0.771292593951468	9.69172007113404e-11	1.97643247410636e-06
Gene		ENSG00000006740.17_4	ARHGAP44	ipsc_cvpc	arteria	endocardial	7.51380477820642	1.14969453623202	1.72028813643574e-10	3.5081835966334e-06
Gene		ENSG00000006740.17_4	ARHGAP44	ipsc_cvpc	arteria	immune	-4.97741027015228	0.62260092244802	1.32107765962144e-14	2.694073671266e-10
Gene		ENSG00000006744.19_7	ELAC2	heart	arteria	fibroblast	-7.78579942673998	0.674345514652983	5.70169597235472e-30	1.1627468596423e-25
Gene		ENSG00000006744.19_7	ELAC2	heart	arteria	cardiac muscle	1.93635194775467	0.297297972646418	6.84771784889358e-09	0.000139645510092487
Gene		ENSG00000006744.19_7	ELAC2	heart	arteria	endocardial	-4.44462841823658	0.89415584680457	1.29429706601679e-06	0.0263946000672804
Gene		ENSG00000006744.19_7	ELAC2	ipsc_cvpc	heart	cardiac neuron	-10.368458853611	1.8907169887603	9.30595855472191e-08	0.00189776412806444
Gene		ENSG00000006744.19_7	ELAC2	ipsc_cvpc	heart	fibroblast	-12.7711012772374	0.834550822296597	1.11779058346727e-50	2.2795103368648e-46
Gene		ENSG00000006747.15_5	SCIN	heart	arteria	immune	3.04395731677372	0.434938384545626	1.73926623850374e-11	3.54688564018068e-07
Gene		ENSG00000006747.15_5	SCIN	ipsc_cvpc	arteria	immune	3.18936770751793	0.478865209084779	3.33789013209827e-10	6.806959346388e-06
Gene		ENSG00000006747.15_5	SCIN	ipsc_cvpc	heart	tissue	1.4039707591475	0.146420312854946	8.92590636477739e-22	1.82026008496905e-17
Gene		ENSG00000006756.16_5	ARSD	heart	arteria	endocardial	-4.44960573279314	0.679963698673076	1.85643228236581e-10	3.7858223534286e-06
Gene		ENSG00000006756.16_5	ARSD	ipsc_cvpc	heart	tissue	1.87094829353434	0.14518831863584	5.37231942467997e-38	1.09557710027499e-33
Gene		ENSG00000006757.12_6	PNPLA4	heart	arteria	cardiac muscle	3.0401122083036	0.191189185778278	1.86558515889338e-49	3.80448781453127e-45
Gene		ENSG00000006757.12_6	PNPLA4	heart	arteria	endocardial	-3.65350421754008	0.575022179894814	7.68357722521963e-10	1.56691190353904e-05
Gene		ENSG00000006757.12_6	PNPLA4	heart	arteria	tissue	-0.945609809036538	0.15228166086704	5.31160695614606e-10	1.08319600656687e-05
Gene		ENSG00000006757.12_6	PNPLA4	heart	arteria	smooth muscle	-1.29378118669215	0.201703329613325	3.13086744420137e-08	0.000638477797895985
Gene		ENSG00000006757.12_6	PNPLA4	ipsc_cvpc	arteria	tissue	1.14117680209926	0.21756424587445	1.5607856485581e-07	0.00318291017310453
Gene		ENSG00000006757.12_6	PNPLA4	ipsc_cvpc	heart	fibroblast	-5.26802260440478	0.624148964059643	1.26563098917481e-15	2.58100127622419e-11
Gene		ENSG00000006757.12_6	PNPLA4	ipsc_cvpc	heart	cardiac muscle	1.52723030657821	0.179351608331187	1.82558105315557e-10	3.72290744170015e-06
Gene		ENSG00000006831.10_4	ADIPOR2	heart	arteria	smooth muscle	-2.19755397045829	0.237558424534507	1.84545650269329e-17	3.76343944594243e-13
Gene		ENSG00000006831.10_4	ADIPOR2	heart	arteria	endothelial	7.30454885886888	0.501732951541642	1.52863278483572e-46	3.11734083811548e-42
Gene		ENSG00000006831.10_4	ADIPOR2	heart	arteria	endocardial	-3.91547225604428	0.677239009341498	2.02657497175155e-08	0.000413279433989294
Gene		ENSG00000006831.10_4	ADIPOR2	heart	arteria	myofibroblast	-3.90927591345661	0.788442528252945	1.49963885395207e-06	0.0305821351486446
Gene		ENSG00000006831.10_4	ADIPOR2	ipsc_cvpc	arteria	endothelial	6.62677974229788	0.829042745355655	7.02223157979503e-15	1.4320436860676e-10
Gene		ENSG00000006831.10_4	ADIPOR2	ipsc_cvpc	arteria	cardiac muscle	2.25530665300813	0.375913626992735	1.68927117094085e-07	0.00344493069889968
Gene		ENSG00000006831.10_4	ADIPOR2	ipsc_cvpc	heart	endothelial	3.77651139616676	0.557565021116773	3.90680114718766e-10	7.9671395794598e-06
Gene		ENSG00000006831.10_4	ADIPOR2	ipsc_cvpc	heart	tissue	1.41800275709881	0.115957059371984	2.1843693588919e-34	4.45458443358825e-30
Gene		ENSG00000006831.10_4	ADIPOR2	ipsc_cvpc	heart	cardiac neuron	-6.84270373873	1.37991811226789	1.92313250276521e-06	0.0392184411288909
Gene		ENSG00000007047.15_6	MARK4	heart	arteria	immune	-2.23365481558621	0.391887150670462	6.75270305881185e-08	0.0013770787347835
Gene		ENSG00000007047.15_6	MARK4	ipsc_cvpc	arteria	immune	-2.75962146299949	0.370558161333846	3.43535541552133e-12	7.00572029887265e-08
Gene		ENSG00000007047.15_6	MARK4	ipsc_cvpc	heart	tissue	1.35728637228293	0.147927381899078	4.50085321973848e-20	9.17858997101268e-16
Gene		ENSG00000007062.11_7	PROM1	heart	arteria	endothelial	-3.95834438898052	0.759080387006434	4.18844002182889e-07	0.00854148573651566
Gene		ENSG00000007062.11_7	PROM1	ipsc_cvpc	heart	cardiac neuron	13.5400942482502	2.04779961555898	9.23462757953648e-11	1.88321760229487e-06
Gene		ENSG00000007080.11_4	CCDC124	heart	arteria	endocardial	7.32164719045274	1.02727206425861	2.31586497356799e-12	4.7227434405972e-08
Gene		ENSG00000007080.11_4	CCDC124	heart	arteria	fibroblast	-4.37001535184789	0.774737772320927	4.01306269838369e-08	0.000818383876081386
Gene		ENSG00000007080.11_4	CCDC124	ipsc_cvpc	arteria	tissue	-1.80752302358421	0.373956890347561	1.34148962859595e-06	0.0273569979959572
Gene		ENSG00000007080.11_4	CCDC124	ipsc_cvpc	heart	endocardial	6.88787533540775	1.31238747700126	4.72699598559711e-07	0.00963976291342819
Gene		ENSG00000007080.11_4	CCDC124	ipsc_cvpc	heart	tissue	-1.88230424783258	0.195933009370372	7.47830412141707e-22	1.52505055948058e-17
Gene		ENSG00000007129.18_7	CEACAM21	heart	arteria	immune	6.47492021229353	0.477920581610586	2.30283300415976e-40	4.696167345383e-36
Gene		ENSG00000007129.18_7	CEACAM21	ipsc_cvpc	arteria	immune	7.27312253582212	0.596237159497125	1.26040762580855e-32	2.57034927131138e-28
Gene		ENSG00000007129.18_7	CEACAM21	ipsc_cvpc	heart	cardiac neuron	-14.8679370243742	2.26735794765387	1.21678513177559e-10	2.48138991922996e-06
Gene		ENSG00000007129.18_7	CEACAM21	ipsc_cvpc	heart	tissue	1.55868744486504	0.190530262496184	2.81996600247179e-16	5.75075666884072e-12
Gene		ENSG00000007168.13_5	PAFAH1B1	heart	arteria	immune	-2.46016329287924	0.43197793095588	5.92528498665466e-08	0.00120834336732849
Gene		ENSG00000007168.13_5	PAFAH1B1	ipsc_cvpc	arteria	immune	-3.14828378106181	0.465022293820785	1.76079589558377e-10	3.59079106986398e-06
Gene		ENSG00000007168.13_5	PAFAH1B1	ipsc_cvpc	heart	tissue	1.33423573144628	0.150700998588904	8.47942854255496e-19	1.72920986268323e-14
Gene		ENSG00000007202.15_7	KIAA0100	heart	arteria	fibroblast	-4.87428627079204	0.773375062183507	7.65170621021202e-10	1.56041244744854e-05
Gene		ENSG00000007202.15_7	KIAA0100	ipsc_cvpc	heart	fibroblast	-7.09073564887968	0.949696827101345	7.20200973037135e-13	1.46870584431463e-08
Gene		ENSG00000007237.18_8	GAS7	heart	arteria	tissue	1.0206363226895	0.182447807563219	2.2173379481431e-08	0.000452181727764822
Gene		ENSG00000007237.18_8	GAS7	heart	arteria	endocardial	-3.91101700826257	0.68893086288067	3.62835037919891e-08	0.000739929492830034
Gene		ENSG00000007237.18_8	GAS7	heart	arteria	myofibroblast	-4.38452520316943	0.802054199224692	1.02535789694648e-07	0.00209101235924296
Gene		ENSG00000007237.18_8	GAS7	heart	arteria	cardiac neuron	12.3706318985476	1.8883302050503	8.58430337618762e-11	1.75059698750594e-06
Gene		ENSG00000007237.18_8	GAS7	heart	arteria	fibroblast	7.80498353401197	0.519570988603208	1.5141851975812e-49	3.08787787342734e-45
Gene		ENSG00000007237.18_8	GAS7	ipsc_cvpc	arteria	fibroblast	6.9529668607638	0.772897379471407	1.7644521596177e-18	3.59824728910838e-14
Gene		ENSG00000007237.18_8	GAS7	ipsc_cvpc	arteria	endothelial	4.5992991612489	0.787838066235695	1.93492573723553e-08	0.000394589405594442
Gene		ENSG00000007237.18_8	GAS7	ipsc_cvpc	heart	fibroblast	8.2134515312814	0.607939020812641	5.86631622723816e-39	1.19631786822068e-34
Gene		ENSG00000007237.18_8	GAS7	ipsc_cvpc	heart	cardiac neuron	10.7033816865972	1.37731652054169	3.63649483055128e-14	7.41590390794323e-10
Gene		ENSG00000007237.18_8	GAS7	ipsc_cvpc	heart	tissue	-1.04893546105567	0.11573844282976	1.26931612910316e-19	2.58851638208007e-15
Gene		ENSG00000007255.10_3	TRAPPC6A	heart	arteria	endocardial	-4.12673158705057	0.762432560121891	1.44072471073599e-07	0.0029380699026039
Gene		ENSG00000007255.10_3	TRAPPC6A	ipsc_cvpc	arteria	tissue	2.29639184616276	0.264711155476929	4.13240714259818e-18	8.42721788590047e-14
Gene		ENSG00000007255.10_3	TRAPPC6A	ipsc_cvpc	heart	tissue	2.3248159292092	0.143777085317266	8.26520385516451e-59	1.6855230221837e-54
Gene		ENSG00000007264.15_7	MATK	heart	arteria	immune	6.57573055637981	0.494397098457071	5.49757010225617e-39	1.1211194709531e-34
Gene		ENSG00000007264.15_7	MATK	ipsc_cvpc	arteria	immune	6.97695625720621	0.589786660218695	1.01410191229945e-30	2.06805802975227e-26
Gene		ENSG00000007264.15_7	MATK	ipsc_cvpc	heart	tissue	1.12721834128308	0.193757218581059	5.96684347341275e-09	0.000121681838953306
Gene		ENSG00000007312.13_6	CD79B	heart	arteria	tissue	-1.02774153974862	0.171493834860936	2.061601829898e-09	4.20422461171099e-05
Gene		ENSG00000007312.13_6	CD79B	heart	arteria	smooth muscle	-1.33970045593721	0.227150645078729	3.11835555392221e-07	0.00635926248111356
Gene		ENSG00000007312.13_6	CD79B	heart	arteria	endothelial	8.26093854430519	0.479751302540667	1.26179080357777e-64	2.57316998573615e-60
Gene		ENSG00000007312.13_6	CD79B	ipsc_cvpc	arteria	endothelial	6.43918376805886	0.72684784313275	6.67046529345061e-18	1.36030798729338e-13
Gene		ENSG00000007312.13_6	CD79B	ipsc_cvpc	arteria	tissue	-1.49891377972935	0.219694471682786	8.93329145188724e-12	1.82176612578336e-07
Gene		ENSG00000007312.13_6	CD79B	ipsc_cvpc	heart	cardiac neuron	-6.91404608863207	1.40777512791367	2.38410386683645e-06	0.0486190301563957
Gene		ENSG00000007312.13_6	CD79B	ipsc_cvpc	heart	endothelial	5.09660305270502	0.568820832152738	2.79972640485503e-17	5.70948205742086e-13
Gene		ENSG00000007312.13_6	CD79B	ipsc_cvpc	heart	tissue	-1.6420399550131	0.118297935680837	8.31082807941564e-44	1.69482717023523e-39
Gene		ENSG00000007312.13_6	CD79B	ipsc_cvpc	heart	fibroblast	-4.23388350634814	0.621383262324936	1.89966482811823e-10	3.87398648398151e-06
Gene		ENSG00000007314.12_5	SCN4A	heart	arteria	tissue	-1.24153963840484	0.262890598027379	2.32794082296324e-06	0.0474736972026894
Gene		ENSG00000007314.12_5	SCN4A	heart	arteria	smooth muscle	-2.29736059541537	0.34820942091286	1.14539399178617e-09	2.33580196744954e-05
Gene		ENSG00000007314.12_5	SCN4A	heart	arteria	endothelial	8.57750158046149	0.73543230829028	1.26272196841001e-30	2.57506891017853e-26
Gene		ENSG00000007314.12_5	SCN4A	ipsc_cvpc	arteria	endothelial	10.6200240758012	1.06825649854412	1.38445942059549e-22	2.82332809642038e-18
Gene		ENSG00000007341.19_6	ST7L	heart	arteria	endocardial	5.60871017670207	0.959005858621234	1.02140116675126e-08	0.000208294339935584
Gene		ENSG00000007341.19_6	ST7L	heart	arteria	immune	-3.32721615699388	0.496199071368346	1.00096073182264e-10	2.04125922040591e-06
Gene		ENSG00000007341.19_6	ST7L	ipsc_cvpc	arteria	immune	-4.21856053934573	0.52077559647619	8.98112028327816e-15	1.83151985936892e-10
Gene		ENSG00000007350.17_8	TKTL1	heart	arteria	cardiac muscle	2.54049737065912	0.21369291445449	1.30252886839063e-27	2.65624712130901e-23
Gene		ENSG00000007350.17_8	TKTL1	ipsc_cvpc	heart	fibroblast	-6.16269577369088	0.521756549157404	1.60711739076989e-29	3.27739449499704e-25
Gene		ENSG00000007350.17_8	TKTL1	ipsc_cvpc	heart	tissue	-1.03236022931801	0.0993311639298736	2.66503690858962e-25	5.43480976768681e-21
Gene		ENSG00000007350.17_8	TKTL1	ipsc_cvpc	heart	cardiac muscle	1.20691340433693	0.149928753610441	4.01908994054884e-08	0.000819613011576125
Gene		ENSG00000007376.8_6	RPUSD1	heart	arteria	fibroblast	-4.23193975124465	0.714890480614483	8.57467803177357e-09	0.000174863409101958
Gene		ENSG00000007376.8_6	RPUSD1	ipsc_cvpc	arteria	tissue	2.14598304984626	0.333809711661252	1.28647719945908e-10	2.6235129528569e-06
Gene		ENSG00000007376.8_6	RPUSD1	ipsc_cvpc	heart	fibroblast	-6.64282490560628	0.952967143056048	2.37474686222516e-11	4.84282127613577e-07
Gene		ENSG00000007376.8_6	RPUSD1	ipsc_cvpc	heart	tissue	0.909343014911571	0.181424336042453	5.37989622721922e-07	0.0109712223761682
Gene		ENSG00000007384.15_6	RHBDF1	heart	arteria	endocardial	3.90650359402339	0.536368785332066	1.59102316867716e-12	3.24457354788333e-08
Gene		ENSG00000007384.15_6	RHBDF1	heart	arteria	smooth muscle	1.59702825337425	0.188144690213381	4.53898422460183e-14	9.25635052923051e-10
Gene		ENSG00000007384.15_6	RHBDF1	heart	arteria	fibroblast	2.9892511325002	0.404513246634959	1.23169321484214e-12	2.51179197302758e-08
Gene		ENSG00000007384.15_6	RHBDF1	heart	arteria	immune	-1.77890750096705	0.277522489357237	2.18593141084166e-09	4.4577699261294e-05
Gene		ENSG00000007384.15_6	RHBDF1	ipsc_cvpc	arteria	immune	-2.26232519872635	0.342430023077791	1.2168937234459e-09	2.48161137022322e-05
Gene		ENSG00000007384.15_6	RHBDF1	ipsc_cvpc	arteria	tissue	-2.17450130130678	0.205314381050396	3.27783382699604e-26	6.68448652339303e-22
Gene		ENSG00000007384.15_6	RHBDF1	ipsc_cvpc	heart	fibroblast	3.57799984917603	0.433167829439544	2.48657695801358e-14	5.07087639047709e-10
Gene		ENSG00000007384.15_6	RHBDF1	ipsc_cvpc	heart	immune	-2.76852167835372	0.453700564450035	3.85735983620338e-08	0.000786631391396955
Gene		ENSG00000007384.15_6	RHBDF1	ipsc_cvpc	heart	cardiac muscle	-1.30269601926029	0.124472443856988	1.55576442585352e-13	3.17267039364308e-09
Gene		ENSG00000007384.15_6	RHBDF1	ipsc_cvpc	heart	tissue	-1.52747869801058	0.0824657874341821	1.35785624891155e-76	2.76907624840532e-72
Gene		ENSG00000007392.16_7	LUC7L	heart	arteria	fibroblast	5.78046748878567	0.531232529940929	1.5334295442352e-26	3.12712286955884e-22
Gene		ENSG00000007392.16_7	LUC7L	heart	arteria	cardiac muscle	-1.47411004169012	0.234203906934175	7.36616794299273e-08	0.00150218262861451
Gene		ENSG00000007392.16_7	LUC7L	ipsc_cvpc	arteria	tissue	-1.36882226242134	0.237182236835338	7.87165963949818e-09	0.000160526755028286
Gene		ENSG00000007392.16_7	LUC7L	ipsc_cvpc	heart	tissue	-0.969728785279053	0.135625026950888	8.67320349846665e-13	1.7687263894423e-08
Gene		ENSG00000007392.16_7	LUC7L	ipsc_cvpc	heart	fibroblast	7.6278395227023	0.712397230049905	5.74275912787908e-25	1.17112086894838e-20
Gene		ENSG00000007402.11_5	CACNA2D2	heart	arteria	endothelial	-7.81849404056788	0.7166171864915	6.14487099055447e-27	1.25312354110377e-22
Gene		ENSG00000007402.11_5	CACNA2D2	heart	arteria	fibroblast	4.81084819637303	0.729500868601391	1.23452259378737e-10	2.51756192551058e-06
Gene		ENSG00000007402.11_5	CACNA2D2	ipsc_cvpc	arteria	immune	-2.39055247933015	0.402216516072749	3.94371833708493e-08	0.00080424248048173
Gene		ENSG00000007402.11_5	CACNA2D2	ipsc_cvpc	heart	fibroblast	9.97114164843119	0.943859114365283	9.45656998599884e-25	1.92847831724474e-20
Gene		ENSG00000007402.11_5	CACNA2D2	ipsc_cvpc	heart	endothelial	-5.59447522071093	0.864018649069205	8.1346707284002e-10	1.65890340164265e-05
Gene		ENSG00000007402.11_5	CACNA2D2	ipsc_cvpc	heart	myofibroblast	-12.2296347773844	1.84073656702835	8.21688019389812e-11	1.67566837794164e-06
Gene		ENSG00000007402.11_5	CACNA2D2	ipsc_cvpc	heart	cardiac neuron	14.8722398097683	2.13836043875163	8.63684793234257e-12	1.76131239884262e-07
Gene		ENSG00000007516.14_6	BAIAP3	heart	arteria	immune	-2.77260815330876	0.517992879985519	2.99061015535763e-07	0.00609875128982082
Gene		ENSG00000007516.14_6	BAIAP3	ipsc_cvpc	arteria	immune	-3.42667457867048	0.555489800637567	5.13173830255389e-09	0.000104651539203981
Gene		ENSG00000007520.4_5	TSR3	heart	arteria	fibroblast	-5.59116041265101	0.758393214976856	5.24583547552382e-13	1.06978322852357e-08
Gene		ENSG00000007520.4_5	TSR3	ipsc_cvpc	heart	fibroblast	-7.5482907235086	1.03458654604628	2.07964449564333e-12	4.24101901996544e-08
Gene		ENSG00000007520.4_5	TSR3	ipsc_cvpc	heart	tissue	-1.47140356446789	0.19696290534527	7.99147804687524e-14	1.62970211809927e-09
Gene		ENSG00000007541.17_5	PIGQ	heart	arteria	endocardial	5.31899146950782	0.93590657876903	2.71434554604516e-08	0.000553536487204989
Gene		ENSG00000007866.21_11	TEAD3	heart	arteria	immune	-2.06756337647879	0.354961927195539	3.99190466021203e-08	0.000814069117357039
Gene		ENSG00000007866.21_11	TEAD3	heart	arteria	smooth muscle	2.05722086624377	0.240644287907717	5.67648550551824e-15	1.15760568914033e-10
Gene		ENSG00000007866.21_11	TEAD3	ipsc_cvpc	arteria	immune	-2.98074172296063	0.37217177702999	5.36893276848474e-14	1.09488645947709e-09
Gene		ENSG00000007866.21_11	TEAD3	ipsc_cvpc	arteria	cardiac neuron	-8.53700337998119	1.40967875995835	2.95089610625067e-09	6.01776242947699e-05
Gene		ENSG00000007866.21_11	TEAD3	ipsc_cvpc	heart	cardiac neuron	-11.5869574356306	1.68210975465049	1.73934972669646e-11	3.54705589765209e-07
Gene		ENSG00000007866.21_11	TEAD3	ipsc_cvpc	heart	tissue	1.18915307351167	0.141350779409391	4.00404006716583e-17	8.16543890897128e-13
Gene		ENSG00000007923.16_6	DNAJC11	heart	arteria	tissue	-1.01969452609959	0.161951757101076	3.04862329581663e-10	6.21705748715885e-06
Gene		ENSG00000007923.16_6	DNAJC11	heart	arteria	smooth muscle	-1.49915287730663	0.214511770215962	7.23250637387696e-10	1.47492502482473e-05
Gene		ENSG00000007923.16_6	DNAJC11	heart	arteria	fibroblast	-3.16583949372485	0.461202771723502	3.79853827379743e-11	7.7463591017551e-07
Gene		ENSG00000007923.16_6	DNAJC11	heart	arteria	cardiac muscle	2.3167556956941	0.203329963695043	4.48145724731701e-25	9.13903576445358e-21
Gene		ENSG00000007923.16_6	DNAJC11	ipsc_cvpc	arteria	tissue	1.04165781621459	0.202889318276762	2.83469356200592e-07	0.00578079058099867
Gene		ENSG00000007923.16_6	DNAJC11	ipsc_cvpc	heart	fibroblast	-6.6498165467792	0.645563472957609	5.44889776501505e-23	1.11119372121952e-18
Gene		ENSG00000007933.13_5	FMO3	heart	arteria	cardiac muscle	-1.54460720542526	0.271221136965858	9.23045126086692e-07	0.0188236592562859
Gene		ENSG00000007933.13_5	FMO3	heart	arteria	immune	2.13066858026171	0.422065148312094	1.86350821228211e-06	0.0380025229730691
Gene		ENSG00000007933.13_5	FMO3	ipsc_cvpc	arteria	tissue	-1.5832621066593	0.274713175540265	8.2471349380193e-09	0.000168183822791028
Gene		ENSG00000007933.13_5	FMO3	ipsc_cvpc	arteria	immune	2.65945666893198	0.458175596656991	6.32619129004546e-08	0.00129010018977897
Gene		ENSG00000007933.13_5	FMO3	ipsc_cvpc	heart	tissue	-1.08594854004123	0.134831179414955	8.00427448000696e-16	1.63231169470782e-11
Gene		ENSG00000007933.13_5	FMO3	ipsc_cvpc	heart	fibroblast	6.19755285015166	0.708227389140787	6.22487177171854e-17	1.26943810040656e-12
Gene		ENSG00000007944.15_4	MYLIP	heart	arteria	smooth muscle	2.0298088734478	0.244147537462034	3.28456434926628e-14	6.69821207745873e-10
Gene		ENSG00000007944.15_4	MYLIP	ipsc_cvpc	heart	tissue	1.0745483848527	0.123994719005376	4.47245453555656e-18	9.12067653436049e-14
Gene		ENSG00000008018.9_5	PSMB1	heart	arteria	fibroblast	-5.666758248502	0.734015135059019	3.98398967119546e-14	8.1245501364689e-10
Gene		ENSG00000008018.9_5	PSMB1	ipsc_cvpc	heart	fibroblast	-10.6422035569435	0.949044730691537	8.98606863312929e-28	1.83252897635406e-23
Gene		ENSG00000008056.14_7	SYN1	heart	arteria	fibroblast	-3.08419377849068	0.503394850288695	3.73826167569299e-09	7.62343703524071e-05
Gene		ENSG00000008056.14_7	SYN1	heart	arteria	cardiac muscle	2.51114000419635	0.22193113942263	4.08199803704684e-25	8.32441859694962e-21
Gene		ENSG00000008056.14_7	SYN1	ipsc_cvpc	heart	cardiac muscle	1.63943850777292	0.177509521511734	1.50939045843431e-12	3.07809996188509e-08
Gene		ENSG00000008056.14_7	SYN1	ipsc_cvpc	heart	fibroblast	-5.36505029721782	0.617738446803805	1.75167836747318e-16	3.57219769478806e-12
Gene		ENSG00000008083.14_4	JARID2	heart	arteria	fibroblast	-3.28167466502032	0.559941706907517	1.57945233948211e-08	0.000322097715590587
Gene		ENSG00000008083.14_4	JARID2	heart	arteria	endothelial	2.99411249880696	0.550052601544699	1.69373025471361e-07	0.00345402410843747
Gene		ENSG00000008083.14_4	JARID2	ipsc_cvpc	arteria	tissue	1.81001987591505	0.242120936550793	7.68026736801827e-14	1.56623692435997e-09
Gene		ENSG00000008083.14_4	JARID2	ipsc_cvpc	heart	tissue	1.74692293019814	0.141133945810409	3.44808152164513e-35	7.03167264709091e-31
Gene		ENSG00000008083.14_4	JARID2	ipsc_cvpc	heart	fibroblast	-4.13395403900732	0.74133391396676	1.95173929565642e-07	0.00398018194563214
Gene		ENSG00000008086.13_6	CDKL5	heart	arteria	fibroblast	-6.26579593758226	0.642362388801035	1.03895277307615e-21	2.11873639013419e-17
Gene		ENSG00000008086.13_6	CDKL5	heart	arteria	immune	-3.53712150553822	0.440702525053275	8.66530363774122e-15	1.76711537084457e-10
Gene		ENSG00000008086.13_6	CDKL5	ipsc_cvpc	arteria	immune	-2.6238058706167	0.514133265158469	2.02172138155045e-06	0.0412289641339583
Gene		ENSG00000008086.13_6	CDKL5	ipsc_cvpc	arteria	fibroblast	-5.71765933516033	1.00053547275721	3.00536439283318e-08	0.00061288396063047
Gene		ENSG00000008086.13_6	CDKL5	ipsc_cvpc	heart	immune	-4.59966377713781	0.917099362663679	2.40253664345343e-06	0.0489949297699458
Gene		ENSG00000008086.13_6	CDKL5	ipsc_cvpc	heart	fibroblast	-7.35071591862635	0.875594988044508	6.49098501780122e-16	1.3237065746802e-11
Gene		ENSG00000008118.10_5	CAMK1G	ipsc_cvpc	arteria	tissue	1.86293361663175	0.282588790759747	4.32821467129988e-11	8.82652817918185e-07
Gene		ENSG00000008118.10_5	CAMK1G	ipsc_cvpc	heart	fibroblast	4.63294758489104	0.799964989319701	5.14449087517e-08	0.00104911602417342
Gene		ENSG00000008118.10_5	CAMK1G	ipsc_cvpc	heart	tissue	1.92575471785863	0.152296034655624	1.19510147953364e-36	2.43717044721295e-32
Gene		ENSG00000008128.23_7	CDK11A	heart	arteria	fibroblast	3.2461953092263	0.593077231245712	1.31272940211172e-07	0.00267704906972643
Gene		ENSG00000008128.23_7	CDK11A	heart	arteria	endocardial	6.07062511386593	0.786397273210771	3.68703532534095e-14	7.5189711389678e-10
Gene		ENSG00000008128.23_7	CDK11A	ipsc_cvpc	arteria	tissue	-1.75103130792337	0.270705636153304	9.90485199184397e-11	2.01989646669674e-06
Gene		ENSG00000008128.23_7	CDK11A	ipsc_cvpc	heart	fibroblast	5.54896181308516	0.710337447134597	1.14517594580343e-13	2.33535730627693e-09
Gene		ENSG00000008128.23_7	CDK11A	ipsc_cvpc	heart	endocardial	4.92002481107143	0.905809339351803	2.96718113870139e-07	0.00605097249615375
Gene		ENSG00000008128.23_7	CDK11A	ipsc_cvpc	heart	tissue	-1.45258022162275	0.135232888826793	6.51042222671106e-27	1.32767040469319e-22
Gene		ENSG00000008130.15_5	NADK	heart	arteria	cardiac muscle	-1.45230567815867	0.217690819936153	1.26967898086736e-08	0.000258925634568281
Gene		ENSG00000008130.15_5	NADK	heart	arteria	fibroblast	2.95037691363179	0.493776754339545	9.51223620200832e-09	0.000193983032867556
Gene		ENSG00000008130.15_5	NADK	ipsc_cvpc	arteria	cardiac muscle	-2.32775728923145	0.355202989910419	9.49079972467329e-09	0.000193545878785262
Gene		ENSG00000008130.15_5	NADK	ipsc_cvpc	heart	endocardial	5.53414008748747	0.760670288638061	4.81844709079948e-12	9.82625915226738e-08
Gene		ENSG00000008130.15_5	NADK	ipsc_cvpc	heart	fibroblast	3.98777709244333	0.59651912104258	4.90379449978646e-10	1.00003081234145e-05
Gene		ENSG00000008130.15_5	NADK	ipsc_cvpc	heart	tissue	-1.47691303822079	0.113564340869843	1.14483003723787e-38	2.33465189493919e-34
Gene		ENSG00000008130.15_5	NADK	ipsc_cvpc	heart	cardiac muscle	-1.26524277137403	0.171412066541648	2.71499963939094e-07	0.00553669876460994
Gene		ENSG00000008226.20_5	DLEC1	heart	arteria	cardiac muscle	1.27211472931865	0.182921097801132	7.18264776135008e-09	0.000146475735797212
Gene		ENSG00000008226.20_5	DLEC1	ipsc_cvpc	arteria	tissue	-1.30308431686052	0.158523042725393	2.03236756756672e-16	4.14460718053881e-12
Gene		ENSG00000008226.20_5	DLEC1	ipsc_cvpc	heart	fibroblast	-3.51522106932037	0.638293654680647	3.8833741756336e-07	0.0079193649563696
Gene		ENSG00000008226.20_5	DLEC1	ipsc_cvpc	heart	tissue	-1.87055944579475	0.121517308696693	1.81370075304035e-53	3.69867994567519e-49
Gene		ENSG00000008256.16_6	CYTH3	heart	arteria	smooth muscle	2.16009636546685	0.22162071114857	3.69898477666292e-19	7.54333965504869e-15
Gene		ENSG00000008256.16_6	CYTH3	heart	arteria	cardiac muscle	-2.31883126338146	0.210068338471785	1.22583712716803e-23	2.49984965343376e-19
Gene		ENSG00000008256.16_6	CYTH3	heart	arteria	tissue	0.830917201009135	0.167318854086032	6.83231771781971e-07	0.0139331455219497
Gene		ENSG00000008256.16_6	CYTH3	ipsc_cvpc	arteria	tissue	-2.31762442942236	0.244458501200029	2.52714485315877e-21	5.15360649904668e-17
Gene		ENSG00000008256.16_6	CYTH3	ipsc_cvpc	heart	fibroblast	6.92110607358418	0.541404375260517	1.2559823560585e-34	2.5613248187101e-30
Gene		ENSG00000008256.16_6	CYTH3	ipsc_cvpc	heart	tissue	-0.991608287220579	0.103071685133998	6.54678236318456e-22	1.33508532732423e-17
Gene		ENSG00000008277.14_3	ADAM22	ipsc_cvpc	heart	tissue	2.09512724724276	0.151475953790664	1.64740486121591e-43	3.35955273347761e-39
Gene		ENSG00000008282.8_6	SYPL1	heart	arteria	endothelial	4.05854203684492	0.759145743224648	2.08338471494927e-07	0.00424864644919605
Gene		ENSG00000008282.8_6	SYPL1	heart	arteria	endocardial	-6.88107210815834	1.02469472955197	4.06490887328746e-11	8.28956866529512e-07
Gene		ENSG00000008283.16_6	CYB561	heart	arteria	immune	2.3534975478297	0.46621410005966	1.63358747142014e-06	0.0333137493046709
Gene		ENSG00000008283.16_6	CYB561	heart	arteria	fibroblast	3.88777963136251	0.679547735676906	2.86154518310963e-08	0.000583554909191547
Gene		ENSG00000008283.16_6	CYB561	ipsc_cvpc	heart	tissue	-1.51817914338769	0.188437262047688	7.8393083336856e-16	1.5986701484885e-11
Gene		ENSG00000008283.16_6	CYB561	ipsc_cvpc	heart	fibroblast	6.6187737606918	0.989803921436804	1.47473935831926e-10	3.00743597342047e-06
Gene		ENSG00000008294.21_7	SPAG9	heart	arteria	fibroblast	5.35172183588003	0.670095915788387	5.59941032312768e-15	1.14188774719543e-10
Gene		ENSG00000008294.21_7	SPAG9	heart	arteria	tissue	1.24379067772095	0.235304767537792	1.25107947911163e-07	0.00255132638175235
Gene		ENSG00000008294.21_7	SPAG9	ipsc_cvpc	arteria	tissue	-1.49218156397831	0.27746178830013	7.53297760038874e-08	0.00153620012204728
Gene		ENSG00000008294.21_7	SPAG9	ipsc_cvpc	heart	tissue	-0.831563962154345	0.16825644841147	7.72295611834551e-07	0.015749424412142
Gene		ENSG00000008294.21_7	SPAG9	ipsc_cvpc	heart	fibroblast	9.14798346044955	0.883800213582791	1.03456010702416e-23	2.10977842625437e-19
Gene		ENSG00000008300.17_6	CELSR3	heart	arteria	cardiac muscle	-1.28945202591257	0.212159935807837	3.96074015342713e-07	0.00807713739488395
Gene		ENSG00000008300.17_6	CELSR3	ipsc_cvpc	arteria	tissue	1.4808736176596	0.169043677265255	1.94728435239332e-18	3.9710969798357e-14
Gene		ENSG00000008300.17_6	CELSR3	ipsc_cvpc	heart	tissue	1.71149792723247	0.127656878821436	5.50072902393527e-41	1.12176366985112e-36
Gene		ENSG00000008311.15_5	AASS	heart	arteria	tissue	-2.28822441355882	0.272227457384475	4.25822292610404e-17	8.68379401320397e-13
Gene		ENSG00000008311.15_5	AASS	heart	arteria	endocardial	-4.99652958482742	1.02794272850175	2.05928022562185e-06	0.0419949016411064
Gene		ENSG00000008311.15_5	AASS	ipsc_cvpc	heart	fibroblast	-6.78352670565634	1.08902703202479	2.29512676160249e-09	4.68045200493596e-05
Gene		ENSG00000008323.15_3	PLEKHG6	heart	arteria	tissue	-1.53879324744579	0.246279278539009	4.15306292661673e-10	8.4693412262495e-06
Gene		ENSG00000008323.15_3	PLEKHG6	heart	arteria	endothelial	5.47836208574495	0.688962403597047	7.17140763248563e-15	1.46246515849279e-10
Gene		ENSG00000008323.15_3	PLEKHG6	ipsc_cvpc	arteria	endothelial	8.20611497268801	0.905227668788364	7.07890514914108e-19	1.44360112706434e-14
Gene		ENSG00000008323.15_3	PLEKHG6	ipsc_cvpc	heart	tissue	1.16201767815521	0.173153732498806	1.9342538193085e-11	3.94452381371582e-07
Gene		ENSG00000008324.11_3	SS18L2	ipsc_cvpc	heart	endocardial	6.81406808580006	1.29814344313843	4.7663074355039e-07	0.0097199307532231
Gene		ENSG00000008382.15_6	MPND	ipsc_cvpc	heart	tissue	1.04322466405435	0.162206964494113	1.26399116808565e-10	2.57765718907707e-06
Gene		ENSG00000008394.13_8	MGST1	heart	arteria	smooth muscle	-1.88184217097223	0.33242373506999	2.94668658133954e-07	0.00600917794532572
Gene		ENSG00000008394.13_8	MGST1	heart	arteria	endothelial	4.4099907788446	0.702092304602463	9.70400758250394e-10	1.97893826630003e-05
Gene		ENSG00000008394.13_8	MGST1	heart	arteria	fibroblast	7.35481081969945	0.714714851528227	4.1691082642439e-24	8.50206248327259e-20
Gene		ENSG00000008394.13_8	MGST1	heart	arteria	myofibroblast	-6.10695155387658	1.10329495004627	5.62954554448836e-08	0.00114803322288751
Gene		ENSG00000008394.13_8	MGST1	ipsc_cvpc	arteria	smooth muscle	-2.20509739732676	0.40772223146649	1.88611835966532e-06	0.0384636117086549
Gene		ENSG00000008394.13_8	MGST1	ipsc_cvpc	arteria	endothelial	9.26286861213523	0.979791274041525	1.74484019391992e-20	3.55825260746089e-16
Gene		ENSG00000008394.13_8	MGST1	ipsc_cvpc	arteria	fibroblast	4.75398126394983	0.961210356023966	1.88614456396018e-06	0.03846414609284
Gene		ENSG00000008394.13_8	MGST1	ipsc_cvpc	heart	fibroblast	7.90168638583847	0.959451669989172	1.89833089939651e-15	3.8712662031393e-11
Gene		ENSG00000008394.13_8	MGST1	ipsc_cvpc	heart	myofibroblast	-11.7508461745423	1.87114554107276	8.50968418063566e-10	1.73537989495703e-05
Gene		ENSG00000008405.12_6	CRY1	heart	arteria	immune	-2.95556718555019	0.582161243175612	1.09627489570909e-06	0.0223563339481955
Gene		ENSG00000008405.12_6	CRY1	ipsc_cvpc	arteria	immune	-3.51618388506531	0.585981803203196	1.2588591932632e-08	0.000256719155282164
Gene		ENSG00000008441.16_6	NFIX	heart	arteria	smooth muscle	1.80548295873378	0.199840394073415	3.75858996849575e-16	7.66489252275338e-12
Gene		ENSG00000008441.16_6	NFIX	heart	arteria	myofibroblast	5.44390701714666	0.663258589372489	9.50059080427292e-16	1.93745548271538e-11
Gene		ENSG00000008441.16_6	NFIX	heart	arteria	fibroblast	3.27495122997365	0.429659144373225	1.96607275978189e-13	4.00941217902321e-09
Gene		ENSG00000008441.16_6	NFIX	heart	arteria	endothelial	-3.06230898378815	0.422070953501945	3.00206722273751e-12	6.1221156873286e-08
Gene		ENSG00000008441.16_6	NFIX	ipsc_cvpc	arteria	tissue	-1.30894514515823	0.223648547679256	4.83691336887832e-09	9.86391743315356e-05
Gene		ENSG00000008441.16_6	NFIX	ipsc_cvpc	arteria	myofibroblast	5.51704466204456	0.746803162334936	8.29428137517134e-13	1.69145280083869e-08
Gene		ENSG00000008441.16_6	NFIX	ipsc_cvpc	arteria	smooth muscle	2.17709118420838	0.307908221232025	5.0018503480406e-10	1.02002734147592e-05
Gene		ENSG00000008441.16_6	NFIX	ipsc_cvpc	heart	tissue	-1.59300811259133	0.0839485779961917	2.69343799647324e-80	5.49272810620788e-76
Gene		ENSG00000008441.16_6	NFIX	ipsc_cvpc	heart	cardiac neuron	8.44401114056542	0.999009149623766	2.84623819216141e-16	5.80433354527476e-12
Gene		ENSG00000008441.16_6	NFIX	ipsc_cvpc	heart	fibroblast	3.65772459677996	0.440956479608825	1.73694228883729e-14	3.54214640962589e-10
Gene		ENSG00000008441.16_6	NFIX	ipsc_cvpc	heart	endocardial	-3.88209488470119	0.562299649397032	1.44718976974591e-10	2.95125409744283e-06
Gene		ENSG00000008513.16_9	ST3GAL1	heart	arteria	cardiac muscle	1.73060451224809	0.25053638447886	1.40477873535283e-09	2.86476527500503e-05
Gene		ENSG00000008513.16_9	ST3GAL1	heart	arteria	cardiac neuron	-10.5649508720815	2.06535341953905	4.20459425210688e-07	0.00857442905832156
Gene		ENSG00000008513.16_9	ST3GAL1	heart	arteria	fibroblast	-4.30940611176891	0.568278638521453	1.60355946366154e-13	3.27013881424498e-09
Gene		ENSG00000008513.16_9	ST3GAL1	heart	arteria	smooth muscle	-2.58580673416885	0.26431423269554	8.14099661863272e-20	1.66019344043777e-15
Gene		ENSG00000008513.16_9	ST3GAL1	ipsc_cvpc	heart	fibroblast	-9.51299934493237	0.717009978848718	5.65023545553801e-38	1.15225251644787e-33
Gene		ENSG00000008513.16_9	ST3GAL1	ipsc_cvpc	heart	tissue	-1.67212437420218	0.136503194571097	1.68600361110786e-34	3.43826716413226e-30
Gene		ENSG00000008516.17_4	MMP25	heart	arteria	endothelial	3.5228343063904	0.59671156611543	1.14819411187272e-08	0.000234151225234204
Gene		ENSG00000008516.17_4	MMP25	heart	arteria	immune	2.17781157481863	0.416743163419629	7.74454434690525e-07	0.0157934492866439
Gene		ENSG00000008516.17_4	MMP25	ipsc_cvpc	heart	tissue	-1.74289196582516	0.148185408969079	6.15838531053441e-32	1.25587951637728e-27
Gene		ENSG00000008517.17_6	IL32	heart	arteria	tissue	1.4138102070133	0.169585597914176	7.62937883319959e-17	1.55585922545439e-12
Gene		ENSG00000008517.17_6	IL32	heart	arteria	endocardial	4.40969968053463	0.640362599384289	2.02020015540211e-11	4.11979417691152e-07
Gene		ENSG00000008517.17_6	IL32	heart	arteria	fibroblast	3.98865697935276	0.482942261340155	1.07599098063799e-15	2.19426840681505e-11
Gene		ENSG00000008517.17_6	IL32	heart	arteria	immune	1.84849773805802	0.331329912426532	1.77290128216087e-07	0.00361547758471066
Gene		ENSG00000008517.17_6	IL32	ipsc_cvpc	heart	tissue	-2.09256415329397	0.145476424814283	6.50116762253472e-47	1.32578311326351e-42
Gene		ENSG00000008710.20_7	PKD1	heart	arteria	myofibroblast	3.04986652092383	0.609490145900873	1.48028982573106e-06	0.0301875504161335
Gene		ENSG00000008710.20_7	PKD1	heart	arteria	smooth muscle	2.01640642606043	0.183639914947698	1.3322446336628e-23	2.71684648142855e-19
Gene		ENSG00000008710.20_7	PKD1	ipsc_cvpc	arteria	tissue	-2.4139365673142	0.209495156115525	1.01458038656625e-30	2.06903378232455e-26
Gene		ENSG00000008710.20_7	PKD1	ipsc_cvpc	heart	tissue	-1.29043695357709	0.0928288594735656	6.22468726203694e-44	1.26940047334719e-39
Gene		ENSG00000008838.20_7	MED24	heart	arteria	endocardial	5.232334418097	1.00884853656501	3.95502932339428e-07	0.00806549129919796
Gene		ENSG00000008838.20_7	MED24	ipsc_cvpc	arteria	immune	-3.50600966103477	0.619964190636918	8.17729413153016e-08	0.00166759559224295
Gene		ENSG00000008838.20_7	MED24	ipsc_cvpc	heart	cardiac neuron	-11.0907879088298	2.10662516376366	2.81559895331125e-07	0.00574185094548763
Gene		ENSG00000008853.17_3	RHOBTB2	heart	arteria	immune	-2.36734896386725	0.443298764406018	3.91122494366847e-07	0.00797616102762311
Gene		ENSG00000008853.17_3	RHOBTB2	heart	arteria	fibroblast	-7.38828022534529	0.646146634222197	2.21109350941309e-29	4.50908299374612e-25
Gene		ENSG00000008853.17_3	RHOBTB2	ipsc_cvpc	arteria	fibroblast	-4.68320734228826	0.87337301563177	2.4240798502809e-07	0.00494342603867784
Gene		ENSG00000008853.17_3	RHOBTB2	ipsc_cvpc	heart	cardiac neuron	-19.0547166710455	1.94720675662474	5.12351615873298e-22	1.04483865025042e-17
Gene		ENSG00000008853.17_3	RHOBTB2	ipsc_cvpc	heart	fibroblast	-7.94906960520579	0.859485057564418	4.3632769461594e-19	8.89803067630287e-15
Gene		ENSG00000008869.12_6	HEATR5B	heart	arteria	fibroblast	-3.87190293460709	0.683117735186729	3.85302869668612e-08	0.0007857481421152
Gene		ENSG00000008869.12_6	HEATR5B	heart	arteria	tissue	-1.48846575414103	0.239877390820895	5.4658429245834e-10	1.11464934761029e-05
Gene		ENSG00000008869.12_6	HEATR5B	heart	arteria	endocardial	-8.65175356983067	0.905787469035712	4.37618530923331e-21	8.92435470111949e-17
Gene		ENSG00000008869.12_6	HEATR5B	ipsc_cvpc	arteria	endocardial	-3.94784206099547	0.784311852877563	1.49349792157553e-06	0.0304569031146898
Gene		ENSG00000008869.12_6	HEATR5B	ipsc_cvpc	heart	fibroblast	-5.16678741101942	0.981693145642353	6.29807816627603e-07	0.0128436708044867
Gene		ENSG00000008869.12_6	HEATR5B	ipsc_cvpc	heart	endocardial	-7.53763918148076	1.25183717018934	6.64089950177801e-09	0.000135427863539759
Gene		ENSG00000008869.12_6	HEATR5B	ipsc_cvpc	heart	tissue	2.03266916963708	0.18689314573264	1.49831901683444e-27	3.05552197103047e-23
Gene		ENSG00000008952.17_4	SEC62	heart	arteria	cardiac muscle	-1.86791035571122	0.318197247993063	2.0043510984465e-07	0.00408747319506195
Gene		ENSG00000008988.9_3	RPS20	heart	arteria	fibroblast	5.13689050569197	0.647893446438084	9.27620907231076e-15	1.89169731611633e-10
Gene		ENSG00000008988.9_3	RPS20	ipsc_cvpc	heart	fibroblast	8.64384486135871	0.95243581786672	1.55560159209199e-18	3.1723383267532e-14
Gene		ENSG00000008988.9_3	RPS20	ipsc_cvpc	heart	tissue	1.96613638961136	0.181323183216358	2.14656422975434e-27	4.37748843373803e-23
Gene		ENSG00000009307.16_9	CSDE1	heart	arteria	fibroblast	-4.18324076483443	0.662465362870604	8.31414824151055e-10	1.69550425089125e-05
Gene		ENSG00000009307.16_9	CSDE1	heart	arteria	immune	-2.88484328267877	0.454494477365545	1.1513714133027e-09	2.3479917231482e-05
Gene		ENSG00000009307.16_9	CSDE1	heart	arteria	endocardial	-6.68562939008307	0.878403228975405	7.50859614639542e-14	1.53122801213442e-09
Gene		ENSG00000009307.16_9	CSDE1	ipsc_cvpc	arteria	immune	-2.32320761215232	0.454436524088839	2.43008442553331e-06	0.0495567116899008
Gene		ENSG00000009307.16_9	CSDE1	ipsc_cvpc	heart	cardiac muscle	1.66876039380067	0.270543662287617	2.03881614415583e-06	0.0415775776277698
Gene		ENSG00000009307.16_9	CSDE1	ipsc_cvpc	heart	fibroblast	-5.83705224148646	0.941500040735101	3.49591471418909e-09	7.12921887664581e-05
Gene		ENSG00000009307.16_9	CSDE1	ipsc_cvpc	heart	tissue	1.1325056006973	0.179241247737607	2.64402571753493e-10	5.39196164576898e-06
Gene		ENSG00000009335.18_5	UBE3C	heart	arteria	fibroblast	-5.8913928577911	0.630132990098867	4.97421429676914e-20	1.01439152154013e-15
Gene		ENSG00000009335.18_5	UBE3C	ipsc_cvpc	arteria	tissue	1.69894616074467	0.279787292748063	1.2610854310055e-09	2.57173151944952e-05
Gene		ENSG00000009335.18_5	UBE3C	ipsc_cvpc	heart	fibroblast	-8.6054760748452	0.843907425872799	5.61873459064031e-23	1.14582854506928e-18
Gene		ENSG00000009413.16_6	REV3L	heart	arteria	fibroblast	5.93377045118848	0.778254092267734	7.73322649265149e-14	1.57703687864642e-09
Gene		ENSG00000009413.16_6	REV3L	ipsc_cvpc	heart	cardiac neuron	-12.795103799933	2.41228827266041	2.08949414328181e-07	0.0042611054063946
Gene		ENSG00000009413.16_6	REV3L	ipsc_cvpc	heart	fibroblast	6.89746978351798	1.06476917144812	5.01753810451277e-10	1.02322654565329e-05
Gene		ENSG00000009724.17_5	MASP2	heart	arteria	fibroblast	-4.11487109764726	0.677909699321877	3.67708798062897e-09	7.49868551889666e-05
Gene		ENSG00000009724.17_5	MASP2	heart	arteria	tissue	-1.36465882845209	0.238048584467008	9.88499865104814e-09	0.000201584777490825
Gene		ENSG00000009724.17_5	MASP2	heart	arteria	endocardial	-4.98668077406828	0.898881816639815	6.01996601588758e-08	0.00122765166961995
Gene		ENSG00000009724.17_5	MASP2	ipsc_cvpc	heart	tissue	-1.29465578913889	0.162867504463902	1.87818209051715e-15	3.83017673719162e-11
Gene		ENSG00000009724.17_5	MASP2	ipsc_cvpc	heart	fibroblast	-7.52958660262546	0.855493721577213	2.27797360358403e-17	4.64547156978891e-13
Gene		ENSG00000009780.15_5	FAM76A	heart	arteria	endocardial	-5.88771860702826	1.02236661671216	1.65081616763728e-08	0.000336650941066271
Gene		ENSG00000009780.15_5	FAM76A	ipsc_cvpc	heart	tissue	1.18599042407655	0.194372312385041	1.04983773126901e-09	2.14093408537689e-05
Gene		ENSG00000009790.15_7	TRAF3IP3	heart	arteria	immune	6.60258941131683	0.378769012431471	1.0685859610373e-65	2.17916735034337e-61
Gene		ENSG00000009790.15_7	TRAF3IP3	ipsc_cvpc	arteria	immune	7.63173986640206	0.424609205854841	6.24795342724049e-69	1.27414514241715e-64
Gene		ENSG00000009790.15_7	TRAF3IP3	ipsc_cvpc	heart	immune	4.44811436476584	0.755076245721762	3.24779478119234e-08	0.000662322789728554
Gene		ENSG00000009790.15_7	TRAF3IP3	ipsc_cvpc	heart	tissue	-1.25758273056255	0.137244610334067	5.04388835759392e-20	1.02860015276413e-15
Gene		ENSG00000009830.11_9	POMT2	heart	arteria	endocardial	5.79164714006912	0.943515130448793	1.79827040616411e-09	3.66721283929047e-05
Gene		ENSG00000009844.16_5	VTA1	heart	arteria	endocardial	-4.43042302851666	0.693977380944868	5.08554429364695e-10	1.03709504780342e-05
Gene		ENSG00000009844.16_5	VTA1	heart	arteria	fibroblast	-4.17514834844874	0.523376921129812	8.85177176813805e-15	1.80514181667639e-10
Gene		ENSG00000009844.16_5	VTA1	heart	arteria	cardiac muscle	1.37527036215247	0.2307406132328	4.79284658364176e-07	0.00977405203802064
Gene		ENSG00000009844.16_5	VTA1	ipsc_cvpc	arteria	tissue	1.57828854463413	0.223695633062839	1.71959036221824e-12	3.50676062567166e-08
Gene		ENSG00000009844.16_5	VTA1	ipsc_cvpc	heart	fibroblast	-6.24384671111259	0.692018127927545	6.48690645665808e-18	1.32287483370628e-13
Gene		ENSG00000009844.16_5	VTA1	ipsc_cvpc	heart	tissue	1.37786579289911	0.131745286606605	1.33876788176849e-25	2.73014934129048e-21
Gene		ENSG00000009950.16_7	MLXIPL	heart	arteria	tissue	-1.61861184891263	0.239528950459379	1.40413400751185e-11	2.86345048151892e-07
Gene		ENSG00000009950.16_7	MLXIPL	heart	arteria	endocardial	-6.62318152310268	0.904471743063845	6.28901906347788e-13	1.28251965761504e-08
Gene		ENSG00000009950.16_7	MLXIPL	heart	arteria	fibroblast	4.27488039583884	0.682125454131015	1.08603568896425e-09	2.21475258050479e-05
Gene		ENSG00000009950.16_7	MLXIPL	heart	arteria	endothelial	4.38519059399801	0.670078467090495	1.89884275193969e-10	3.87231002403061e-06
Gene		ENSG00000009950.16_7	MLXIPL	heart	arteria	smooth muscle	-2.37901072742635	0.317265956854947	3.95427196394458e-12	8.06394681607218e-08
Gene		ENSG00000009950.16_7	MLXIPL	ipsc_cvpc	arteria	endothelial	7.16601894638123	1.07225011964993	6.96531462979389e-11	1.42043661245387e-06
Gene		ENSG00000009950.16_7	MLXIPL	ipsc_cvpc	arteria	fibroblast	7.50090414193317	1.05191579733519	3.26761634572009e-12	6.66365001382698e-08
Gene		ENSG00000009950.16_7	MLXIPL	ipsc_cvpc	heart	tissue	-1.09515401373209	0.162384248733352	1.5385834787699e-11	3.13763328825546e-07
Gene		ENSG00000009954.11_5	BAZ1B	ipsc_cvpc	arteria	tissue	2.2349858820759	0.267175967823667	6.00026084378999e-17	1.22363319387409e-12
Gene		ENSG00000009954.11_5	BAZ1B	ipsc_cvpc	heart	tissue	1.71839739405891	0.144635306579117	1.48759728849581e-32	3.03365715042951e-28
Gene		ENSG00000010017.13_5	RANBP9	heart	arteria	fibroblast	-4.01240389268062	0.547531151492051	1.11574630739126e-12	2.275341444663e-08
Gene		ENSG00000010017.13_5	RANBP9	ipsc_cvpc	arteria	fibroblast	-5.46674938501199	0.870834371478356	1.21473328858529e-09	2.47720559541198e-05
Gene		ENSG00000010017.13_5	RANBP9	ipsc_cvpc	heart	tissue	1.4184730122665	0.11629321217981	3.20969211254957e-34	6.54552512512234e-30
Gene		ENSG00000010030.14_6	ETV7	heart	arteria	endocardial	5.93616331702024	0.742066868644452	4.40948516012787e-15	8.99226308704877e-11
Gene		ENSG00000010030.14_6	ETV7	heart	arteria	smooth muscle	1.66922896041631	0.260298408365222	1.00077920158793e-08	0.000204088902579827
Gene		ENSG00000010030.14_6	ETV7	ipsc_cvpc	arteria	tissue	-1.07287658034151	0.218774138824394	9.3886554664315e-07	0.0191462850926938
Gene		ENSG00000010072.16_5	SPRTN	heart	arteria	fibroblast	-5.15006978872584	0.591724850663694	1.79076874637981e-17	3.65191470449235e-13
Gene		ENSG00000010072.16_5	SPRTN	heart	arteria	endocardial	-4.06207358421826	0.784604069314191	4.93218788534215e-07	0.0100582107545782
Gene		ENSG00000010072.16_5	SPRTN	ipsc_cvpc	arteria	tissue	2.56761177013556	0.258356912296111	2.83810371653885e-23	5.78774490913768e-19
Gene		ENSG00000010072.16_5	SPRTN	ipsc_cvpc	heart	fibroblast	-8.17370716229832	0.700484123703463	1.75500517362576e-29	3.57898205057501e-25
Gene		ENSG00000010072.16_5	SPRTN	ipsc_cvpc	heart	tissue	1.71504334564136	0.133357029124462	7.50509783849928e-38	1.53051460220516e-33
Gene		ENSG00000010165.20_5	EEF1AKNMT	heart	arteria	fibroblast	-5.55502255864191	0.6882365422518	2.74187678386819e-15	5.5915093253424e-11
Gene		ENSG00000010165.20_5	EEF1AKNMT	ipsc_cvpc	arteria	tissue	1.54935373018956	0.29331692547408	1.27653465386749e-07	0.00260323711963197
Gene		ENSG00000010165.20_5	EEF1AKNMT	ipsc_cvpc	heart	tissue	1.11767083957042	0.171385788272858	6.96661877671227e-11	1.42070256713493e-06
Gene		ENSG00000010165.20_5	EEF1AKNMT	ipsc_cvpc	heart	fibroblast	-8.95898080797117	0.900237689019712	5.15864710641194e-22	1.05200290441059e-17
Gene		ENSG00000010219.13_6	DYRK4	heart	arteria	endothelial	-6.06908209421655	0.553209790618421	5.3916242220488e-27	1.09951392760241e-22
Gene		ENSG00000010219.13_6	DYRK4	heart	arteria	smooth muscle	1.71837702258335	0.261931463525711	4.04101879638018e-09	8.2408496314581e-05
Gene		ENSG00000010219.13_6	DYRK4	ipsc_cvpc	arteria	endothelial	-7.20349035403137	0.910124847607095	1.12500427734856e-14	2.29422122279692e-10
Gene		ENSG00000010219.13_6	DYRK4	ipsc_cvpc	heart	tissue	2.05176881772191	0.159558206983163	7.64996923014908e-38	1.5600582251043e-33
Gene		ENSG00000010219.13_6	DYRK4	ipsc_cvpc	heart	endothelial	-4.46878142653885	0.767215687667018	5.03614032037749e-08	0.00102702009553458
Gene		ENSG00000010244.18_7	ZNF207	heart	arteria	endocardial	4.37724814286389	0.819284726303222	1.98485714775221e-07	0.00404771918141108
Gene		ENSG00000010244.18_7	ZNF207	heart	arteria	smooth muscle	1.60347854144209	0.287384492241553	6.98799171386821e-07	0.0142506115020914
Gene		ENSG00000010244.18_7	ZNF207	heart	arteria	fibroblast	5.54211549903286	0.61787996173225	1.61980083408234e-18	3.30325984094412e-14
Gene		ENSG00000010244.18_7	ZNF207	heart	arteria	tissue	1.0457819433511	0.216969089552816	1.43588300150629e-06	0.0292819620497178
Gene		ENSG00000010244.18_7	ZNF207	ipsc_cvpc	arteria	immune	-2.39327269797387	0.455523511002596	1.19494839006882e-06	0.0243685825186734
Gene		ENSG00000010244.18_7	ZNF207	ipsc_cvpc	heart	tissue	0.785049903867579	0.140682261346974	2.40097413037054e-08	0.000489630654406464
Gene		ENSG00000010244.18_7	ZNF207	ipsc_cvpc	heart	fibroblast	7.16282516235767	0.738961352148031	1.16993038199346e-20	2.38583902799926e-16
Gene		ENSG00000010256.11_5	UQCRC1	heart	arteria	cardiac muscle	1.90366044131763	0.17113539501257	5.32016896333255e-23	1.08494205669241e-18
Gene		ENSG00000010256.11_5	UQCRC1	heart	arteria	endocardial	-3.59027526464551	0.514708232564003	1.4855603976216e-11	3.02950331886973e-07
Gene		ENSG00000010256.11_5	UQCRC1	heart	arteria	fibroblast	-5.40515540464281	0.388177507561902	2.86974179862826e-42	5.85226444994261e-38
Gene		ENSG00000010256.11_5	UQCRC1	ipsc_cvpc	arteria	fibroblast	-3.65506115495165	0.554566974750158	3.43268636640992e-10	7.00027730701975e-06
Gene		ENSG00000010256.11_5	UQCRC1	ipsc_cvpc	heart	cardiac muscle	1.84158964855133	0.140295958496512	2.73063597904481e-25	5.56858595206608e-21
Gene		ENSG00000010256.11_5	UQCRC1	ipsc_cvpc	heart	fibroblast	-7.16652197355641	0.488234133901135	3.16496782665439e-45	6.4543188888963e-41
Gene		ENSG00000010270.13_4	STARD3NL	heart	arteria	cardiac neuron	11.4815719266281	2.18611947799144	2.00094600615441e-07	0.00408052919035069
Gene		ENSG00000010270.13_4	STARD3NL	heart	arteria	immune	2.66634544519741	0.412673214970669	6.64734044597167e-10	1.355592137147e-05
Gene		ENSG00000010270.13_4	STARD3NL	ipsc_cvpc	arteria	tissue	1.46696979806012	0.254922746414187	8.68646057226975e-09	0.000177142990450297
Gene		ENSG00000010270.13_4	STARD3NL	ipsc_cvpc	heart	tissue	1.68106092935791	0.150823119456278	7.4973844713194e-29	1.52894161523617e-24
Gene		ENSG00000010278.14_6	CD9	heart	arteria	fibroblast	3.37884461622142	0.399745693138283	3.32063894209971e-16	6.77177899462394e-12
Gene		ENSG00000010278.14_6	CD9	heart	arteria	endocardial	4.0206219631394	0.530047195373541	1.75969638384447e-13	3.58854883557403e-09
Gene		ENSG00000010278.14_6	CD9	heart	arteria	tissue	0.726805980617259	0.140371050146561	2.24579815838551e-07	0.00457985618439557
Gene		ENSG00000010278.14_6	CD9	heart	arteria	endothelial	-1.98950781422394	0.392685802387137	1.86236113883849e-06	0.0379791307043333
Gene		ENSG00000010278.14_6	CD9	heart	arteria	smooth muscle	2.53187522826411	0.185927235326131	9.5360340081791e-37	1.94468341528796e-32
Gene		ENSG00000010278.14_6	CD9	ipsc_cvpc	arteria	tissue	-2.16180533000647	0.206087400348089	9.62826991224411e-26	1.96349308320394e-21
Gene		ENSG00000010278.14_6	CD9	ipsc_cvpc	heart	myofibroblast	-6.71386944790465	0.786109551414958	2.49136379173981e-16	5.08063818049499e-12
Gene		ENSG00000010278.14_6	CD9	ipsc_cvpc	heart	fibroblast	6.26429565648585	0.403086828546274	6.38624404535353e-50	1.30234674816895e-45
Gene		ENSG00000010278.14_6	CD9	ipsc_cvpc	heart	cardiac neuron	6.4960138159066	0.91321354471938	9.42516457166413e-12	1.92207381109947e-07
Gene		ENSG00000010278.14_6	CD9	ipsc_cvpc	heart	tissue	-1.3639974998319	0.0767390153683031	1.11389686334799e-70	2.27156987342556e-66
Gene		ENSG00000010282.15_9	HHATL	heart	arteria	cardiac muscle	2.00543013655884	0.202390418180057	8.50326680710764e-19	1.73407119997346e-14
Gene		ENSG00000010282.15_9	HHATL	ipsc_cvpc	heart	tissue	-0.581612537583458	0.107614859845159	6.49623844976075e-08	0.00132477790705971
Gene		ENSG00000010292.13_5	NCAPD2	heart	arteria	fibroblast	-2.71261579484748	0.467464931333714	2.79806544089553e-08	0.000570609485361826
Gene		ENSG00000010292.13_5	NCAPD2	heart	arteria	smooth muscle	1.25647376979194	0.217424387020803	6.96880583756792e-07	0.0142114857445523
Gene		ENSG00000010292.13_5	NCAPD2	ipsc_cvpc	arteria	tissue	1.89307718416284	0.184851665273116	1.29804944328497e-24	2.64711222969104e-20
Gene		ENSG00000010292.13_5	NCAPD2	ipsc_cvpc	heart	tissue	1.98805848017552	0.131911175947654	2.50556587800212e-51	5.10960049500972e-47
Gene		ENSG00000010295.19_6	IFFO1	heart	arteria	endothelial	-2.25676213080427	0.447891429636067	1.78068844584785e-06	0.0363135794761752
Gene		ENSG00000010295.19_6	IFFO1	heart	arteria	immune	3.04198283388892	0.312807228574764	9.07686617338338e-21	1.85104531873807e-16
Gene		ENSG00000010295.19_6	IFFO1	heart	arteria	fibroblast	2.81856892296884	0.455943833217716	3.09762766290444e-09	6.31699209296103e-05
Gene		ENSG00000010295.19_6	IFFO1	ipsc_cvpc	arteria	immune	3.67329765473074	0.389301608411308	2.94946540718696e-19	6.01484480487637e-15
Gene		ENSG00000010295.19_6	IFFO1	ipsc_cvpc	arteria	smooth muscle	2.1155036622676	0.321357866627395	8.06396505286197e-09	0.000164448439323014
Gene		ENSG00000010295.19_6	IFFO1	ipsc_cvpc	heart	fibroblast	3.75405886033545	0.565941054287757	7.97794228201619e-10	1.62694176957156e-05
Gene		ENSG00000010295.19_6	IFFO1	ipsc_cvpc	heart	tissue	-0.669056858515024	0.107742938213016	5.30684962463392e-10	1.0822258439516e-05
Gene		ENSG00000010310.9_6	GIPR	heart	arteria	smooth muscle	-1.77021463702959	0.229453298343609	3.89147282360223e-12	7.93588052917203e-08
Gene		ENSG00000010310.9_6	GIPR	ipsc_cvpc	heart	tissue	-0.643041501704185	0.122785239870893	1.63098298546503e-07	0.00332606360225884
Gene		ENSG00000010318.21_5	PHF7	heart	arteria	endocardial	-5.9840741802989	0.954877109886136	7.9962771886042e-10	1.63068080707205e-05
Gene		ENSG00000010318.21_5	PHF7	heart	arteria	tissue	-1.41516295178142	0.252877675508064	2.19056465797572e-08	0.000446721850700989
Gene		ENSG00000010318.21_5	PHF7	ipsc_cvpc	heart	cardiac muscle	1.95142956382104	0.287362795011072	4.89128423047661e-08	0.000997479593121095
Gene		ENSG00000010318.21_5	PHF7	ipsc_cvpc	heart	tissue	1.79696377421325	0.190384300617595	3.77745611507883e-21	7.70336625548026e-17
Gene		ENSG00000010319.7_6	SEMA3G	heart	arteria	endothelial	8.18224201176346	0.466812665946003	7.04544592953801e-67	1.43677778841069e-62
Gene		ENSG00000010319.7_6	SEMA3G	heart	arteria	smooth muscle	-2.28464738683952	0.221024513407272	1.52423445957412e-21	3.1083713334095e-17
Gene		ENSG00000010319.7_6	SEMA3G	heart	arteria	myofibroblast	-4.38448478833985	0.733567443453865	5.92003982972505e-09	0.000120727372247583
Gene		ENSG00000010319.7_6	SEMA3G	heart	arteria	endocardial	-4.1107942884754	0.63010361679842	2.30750808517184e-10	4.70570123809093e-06
Gene		ENSG00000010319.7_6	SEMA3G	heart	arteria	tissue	-1.00875312165876	0.166868737657989	1.492345985631e-09	3.0433411684973e-05
Gene		ENSG00000010319.7_6	SEMA3G	ipsc_cvpc	arteria	endothelial	5.91873637198839	0.826021867252158	3.51625931881597e-12	7.17070762886141e-08
Gene		ENSG00000010319.7_6	SEMA3G	ipsc_cvpc	arteria	tissue	-1.39210893877184	0.249670463273629	2.46415465312285e-08	0.000502515058411343
Gene		ENSG00000010319.7_6	SEMA3G	ipsc_cvpc	heart	endothelial	4.22948867986668	0.466009798386884	2.69289976455404e-17	5.49163048985505e-13
Gene		ENSG00000010319.7_6	SEMA3G	ipsc_cvpc	heart	immune	-2.98072243864106	0.533202565657313	3.86320282646799e-07	0.00787822952401617
Gene		ENSG00000010319.7_6	SEMA3G	ipsc_cvpc	heart	cardiac neuron	-9.44343749219578	1.15332801903599	1.83876031329694e-15	3.74978390690645e-11
Gene		ENSG00000010319.7_6	SEMA3G	ipsc_cvpc	heart	tissue	-0.595255151333249	0.0969162766904579	8.15133236633717e-10	1.66230120946714e-05
Gene		ENSG00000010322.16_6	NISCH	heart	arteria	fibroblast	5.73628421149108	0.675322048933836	8.67479193324003e-17	1.76905031894564e-12
Gene		ENSG00000010322.16_6	NISCH	ipsc_cvpc	heart	fibroblast	6.88499918041608	0.868063298892816	2.67115970674901e-14	5.44729598997326e-10
Gene		ENSG00000010327.10_4	STAB1	heart	arteria	immune	6.02399630966199	0.301945817192643	3.4929069730436e-85	7.12308519012781e-81
Gene		ENSG00000010327.10_4	STAB1	heart	arteria	fibroblast	2.22280048253903	0.440112378291683	1.70270080869916e-06	0.034723177591802
Gene		ENSG00000010327.10_4	STAB1	ipsc_cvpc	arteria	fibroblast	3.68123174628991	0.698915733451475	5.2016481450162e-07	0.0106077210621315
Gene		ENSG00000010327.10_4	STAB1	ipsc_cvpc	arteria	immune	6.09116672399717	0.359143516540998	7.57263482024536e-61	1.54428741889264e-56
Gene		ENSG00000010327.10_4	STAB1	ipsc_cvpc	arteria	tissue	-1.07391252317925	0.215335466627956	6.12731763151067e-07	0.0124954388459397
Gene		ENSG00000010327.10_4	STAB1	ipsc_cvpc	heart	tissue	-1.18990030864255	0.122681496013363	3.04164649292912e-22	6.20282969303035e-18
Gene		ENSG00000010327.10_4	STAB1	ipsc_cvpc	heart	immune	6.34174327385174	0.674954617189118	2.48936188488249e-19	5.07655569184086e-15
Gene		ENSG00000010379.16_6	SLC6A13	heart	arteria	cardiac muscle	1.82138292479339	0.231018765469042	3.41652177245287e-12	6.96731285056314e-08
Gene		ENSG00000010404.18_6	IDS	heart	arteria	endothelial	-4.34715149652183	0.415561740056952	2.46726707946e-24	5.03149775514278e-20
Gene		ENSG00000010404.18_6	IDS	heart	arteria	smooth muscle	1.77040901174389	0.196758438849625	5.7059803687542e-16	1.16362057660004e-11
Gene		ENSG00000010404.18_6	IDS	ipsc_cvpc	heart	cardiac neuron	13.6416638573619	1.32330152922478	5.3618134868513e-24	1.09343462437359e-19
Gene		ENSG00000010404.18_6	IDS	ipsc_cvpc	heart	tissue	-1.53356463685652	0.111199463669019	2.88268046760494e-43	5.87865027758675e-39
Gene		ENSG00000010539.11_7	ZNF200	heart	arteria	immune	2.46301875406999	0.40472516769719	6.90864074490209e-09	0.000140887910710788
Gene		ENSG00000010539.11_7	ZNF200	heart	arteria	endothelial	3.24312425966678	0.579503660434962	6.88887744368694e-08	0.00140484877709108
Gene		ENSG00000010539.11_7	ZNF200	heart	arteria	fibroblast	-4.39306031656392	0.589922250839017	4.18691292724305e-13	8.53837153252675e-09
Gene		ENSG00000010539.11_7	ZNF200	ipsc_cvpc	arteria	tissue	2.53841888202274	0.254059892015842	1.66185169644399e-23	3.38901416455823e-19
Gene		ENSG00000010539.11_7	ZNF200	ipsc_cvpc	arteria	immune	3.01516569416536	0.423729376583569	2.25408346306285e-11	4.59675240622407e-07
Gene		ENSG00000010539.11_7	ZNF200	ipsc_cvpc	heart	tissue	2.06274652810898	0.132017013068575	4.93051209391243e-55	1.00547933131156e-50
Gene		ENSG00000010539.11_7	ZNF200	ipsc_cvpc	heart	fibroblast	-5.84693607898544	0.693445424815082	9.47326408253752e-16	1.93188274435188e-11
Gene		ENSG00000010610.10_5	CD4	heart	arteria	immune	7.35101783781016	0.305065535202902	2.95158003778438e-124	6.01915717105369e-120
Gene		ENSG00000010610.10_5	CD4	heart	arteria	fibroblast	2.57926849642265	0.444659639538288	3.04956211914269e-08	0.000621897202956769
Gene		ENSG00000010610.10_5	CD4	heart	arteria	endothelial	-2.3334814871767	0.436806525594924	3.90149058536145e-07	0.00795630975072761
Gene		ENSG00000010610.10_5	CD4	ipsc_cvpc	arteria	immune	7.94058114359392	0.359995238965989	4.79599021721686e-103	9.78046284997034e-99
Gene		ENSG00000010610.10_5	CD4	ipsc_cvpc	heart	immune	5.89024735722099	0.753290949845292	8.98208061012106e-14	1.83171569882199e-09
Gene		ENSG00000010610.10_5	CD4	ipsc_cvpc	heart	fibroblast	4.8006888950238	0.719199911237651	3.15262886339047e-10	6.42915604111219e-06
Gene		ENSG00000010610.10_5	CD4	ipsc_cvpc	heart	tissue	-0.988052602119821	0.136920110340476	5.34325794764374e-13	1.08965059326299e-08
Gene		ENSG00000010626.15_6	LRRC23	heart	arteria	immune	-2.55627066747053	0.500278335423952	1.098925573847e-06	0.0224103892274619
Gene		ENSG00000010671.16_4	BTK	heart	arteria	immune	7.8415844292862	0.440248230351345	6.75044815372788e-69	1.37661889198973e-64
Gene		ENSG00000010671.16_4	BTK	ipsc_cvpc	arteria	immune	8.3495986683691	0.482959169576953	3.57385841506496e-64	7.28816946584197e-60
Gene		ENSG00000010671.16_4	BTK	ipsc_cvpc	heart	immune	6.66264657311698	1.03618850715138	7.04259547368602e-10	1.43619649494879e-05
Gene		ENSG00000010704.18_5	HFE	heart	arteria	endothelial	-3.95570350932859	0.697207926262521	3.6821157801418e-08	0.000750893871044317
Gene		ENSG00000010704.18_5	HFE	ipsc_cvpc	heart	cardiac neuron	13.5518912826194	2.15129779042544	6.71081000091842e-10	1.36853548348729e-05
Gene		ENSG00000010803.16_7	SCMH1	heart	arteria	immune	-3.91927609698639	0.429666683040286	9.06148285682212e-19	1.84790819899174e-14
Gene		ENSG00000010803.16_7	SCMH1	heart	arteria	endothelial	-4.02107248070682	0.615216041556101	2.2178867187161e-10	4.52293638547774e-06
Gene		ENSG00000010803.16_7	SCMH1	heart	arteria	smooth muscle	2.6572294016416	0.291289924513346	1.69919669617159e-17	3.46517182250272e-13
Gene		ENSG00000010803.16_7	SCMH1	ipsc_cvpc	arteria	fibroblast	-5.50929894781288	1.03650774922811	2.63564617726163e-07	0.00537487324928964
Gene		ENSG00000010803.16_7	SCMH1	ipsc_cvpc	arteria	immune	-6.52989915356934	0.532617911091315	9.29853307159246e-33	1.89624984928985e-28
Gene		ENSG00000010803.16_7	SCMH1	ipsc_cvpc	arteria	endothelial	-5.51178327214775	1.05654422240204	4.3574261713429e-07	0.00888609919121958
Gene		ENSG00000010803.16_7	SCMH1	ipsc_cvpc	arteria	cardiac neuron	-10.2853283972169	2.01740218570714	5.35114286724696e-07	0.0109125856491767
Gene		ENSG00000010803.16_7	SCMH1	ipsc_cvpc	heart	cardiac neuron	-15.6262315128138	1.82116930282138	3.43518394360131e-17	7.00537061618615e-13
Gene		ENSG00000010810.17_9	FYN	heart	arteria	immune	2.09642479189952	0.389114939843204	3.70713509468225e-07	0.00755996059858551
Gene		ENSG00000010810.17_9	FYN	heart	arteria	endothelial	2.81957554358667	0.557152235557977	1.23314054528647e-06	0.025147435140027
Gene		ENSG00000010810.17_9	FYN	heart	arteria	fibroblast	9.56212418381437	0.567168981492982	2.83029164982746e-62	5.77181376149314e-58
Gene		ENSG00000010810.17_9	FYN	ipsc_cvpc	arteria	fibroblast	7.182318932446	0.866820345869168	6.18658966156997e-16	1.26163122968396e-11
Gene		ENSG00000010810.17_9	FYN	ipsc_cvpc	arteria	endothelial	5.71214862496059	0.883576634106813	3.64532547221575e-10	7.43391223548958e-06
Gene		ENSG00000010810.17_9	FYN	ipsc_cvpc	arteria	immune	2.52429371280521	0.445422663026016	1.43466285817073e-07	0.00292570796666757
Gene		ENSG00000010810.17_9	FYN	ipsc_cvpc	arteria	tissue	1.28833955078633	0.267066764599173	1.40682367819968e-06	0.0286893552695261
Gene		ENSG00000010810.17_9	FYN	ipsc_cvpc	heart	fibroblast	11.0382564280378	0.77365336516891	5.44912667302405e-44	1.11124040242979e-39
Gene		ENSG00000010818.10_6	HIVEP2	heart	arteria	smooth muscle	1.90943456140176	0.351572156914298	8.38978015192803e-07	0.0171092786638268
Gene		ENSG00000010818.10_6	HIVEP2	heart	arteria	endocardial	6.66964362943856	1.00227293444652	6.21682707446072e-11	1.26779754529477e-06
Gene		ENSG00000010818.10_6	HIVEP2	ipsc_cvpc	arteria	immune	-3.64926265285788	0.475119225571165	2.88410296736594e-13	5.88155118134936e-09
Gene		ENSG00000010818.10_6	HIVEP2	ipsc_cvpc	arteria	tissue	-1.37014565006407	0.284872245857738	1.51168642636639e-06	0.0308278212928898
Gene		ENSG00000010818.10_6	HIVEP2	ipsc_cvpc	arteria	fibroblast	-4.94916302797809	0.924611712930811	2.40473353695514e-07	0.00490397310191262
Gene		ENSG00000010932.17_4	FMO1	heart	arteria	fibroblast	4.53483761646654	0.802101707539373	3.61983271366344e-08	0.000738192485297385
Gene		ENSG00000010932.17_4	FMO1	heart	arteria	endocardial	-6.14826973163948	1.06355557491523	1.41582632136385e-08	0.00028872946171573
Gene		ENSG00000010932.17_4	FMO1	ipsc_cvpc	arteria	fibroblast	8.41011606417164	1.22191310530094	1.57627052898777e-11	3.21448848976476e-07
Gene		ENSG00000011007.12_4	ELOA	heart	arteria	fibroblast	-5.81885523928522	0.597295652452517	1.33544154415941e-21	2.72336594100429e-17
Gene		ENSG00000011007.12_4	ELOA	heart	arteria	endothelial	4.9100633041161	0.586746840733387	3.12394876044014e-16	6.37066870716558e-12
Gene		ENSG00000011007.12_4	ELOA	ipsc_cvpc	arteria	tissue	1.94693331949639	0.236166237290913	1.66671867895225e-16	3.39893940198732e-12
Gene		ENSG00000011007.12_4	ELOA	ipsc_cvpc	heart	fibroblast	-9.67303097434592	0.739974685222191	5.99434490832107e-37	1.22242675715392e-32
Gene		ENSG00000011007.12_4	ELOA	ipsc_cvpc	heart	tissue	1.35981143996326	0.14087517805088	4.79259525539544e-22	9.77353950432792e-18
Gene		ENSG00000011009.11_4	LYPLA2	heart	arteria	fibroblast	-3.20779014553166	0.543296774887073	1.27121149067237e-08	0.000259238159292816
Gene		ENSG00000011009.11_4	LYPLA2	heart	arteria	endothelial	3.13676689313178	0.533701634921862	1.53435109959855e-08	0.000312900219741132
Gene		ENSG00000011009.11_4	LYPLA2	ipsc_cvpc	arteria	tissue	1.89845276199638	0.260468824467358	3.13195171492919e-13	6.3869891322551e-09
Gene		ENSG00000011009.11_4	LYPLA2	ipsc_cvpc	arteria	endothelial	5.11236354968537	0.861747689039622	9.96745023276906e-09	0.000203266212596859
Gene		ENSG00000011009.11_4	LYPLA2	ipsc_cvpc	arteria	immune	2.29656773448339	0.434418403217012	1.11708526837427e-06	0.0227807198779565
Gene		ENSG00000011009.11_4	LYPLA2	ipsc_cvpc	heart	fibroblast	-3.84466851047447	0.723855719893155	8.2278609749246e-07	0.0167790768861637
Gene		ENSG00000011009.11_4	LYPLA2	ipsc_cvpc	heart	tissue	0.984112388575828	0.137806475626226	9.24767125379547e-13	1.88587759878651e-08
Gene		ENSG00000011021.23_6	CLCN6	heart	arteria	fibroblast	3.3313571386123	0.572458065477443	1.95544315924499e-08	0.000398773523464831
Gene		ENSG00000011021.23_6	CLCN6	heart	arteria	tissue	1.05176987560157	0.201019150913378	1.67515759198137e-07	0.00341614887732761
Gene		ENSG00000011021.23_6	CLCN6	heart	arteria	endothelial	-3.04733867644459	0.562347909267493	1.88387036889342e-07	0.00384177684328435
Gene		ENSG00000011021.23_6	CLCN6	ipsc_cvpc	heart	tissue	-1.03998181114271	0.142165069679843	2.56784446855127e-13	5.23660522471661e-09
Gene		ENSG00000011021.23_6	CLCN6	ipsc_cvpc	heart	fibroblast	5.2188182340172	0.746750095662259	3.61848811883975e-11	7.3791828207499e-07
Gene		ENSG00000011021.23_6	CLCN6	ipsc_cvpc	heart	endothelial	-3.65550862589865	0.683582961722297	8.34628637447441e-07	0.0170205818034657
Gene		ENSG00000011028.14_5	MRC2	heart	arteria	tissue	1.9719077959748	0.206906566450416	1.56638568310841e-21	3.19433032356298e-17
Gene		ENSG00000011028.14_5	MRC2	heart	arteria	fibroblast	10.0356115969465	0.589224122311736	1.37013397386286e-63	2.79411421289853e-59
Gene		ENSG00000011028.14_5	MRC2	heart	arteria	smooth muscle	2.58723452620592	0.27405626609463	1.46120661750672e-18	2.97983865508145e-14
Gene		ENSG00000011028.14_5	MRC2	heart	arteria	endothelial	-5.85460529950495	0.578817861524278	3.68495038865433e-23	7.51471932758278e-19
Gene		ENSG00000011028.14_5	MRC2	heart	arteria	cardiac muscle	-2.20532320073586	0.259770597106721	1.75864963815145e-14	3.58641420708225e-10
Gene		ENSG00000011028.14_5	MRC2	ipsc_cvpc	arteria	cardiac muscle	-2.03960704560001	0.337856352542513	2.20229663401218e-07	0.00449114352574104
Gene		ENSG00000011028.14_5	MRC2	ipsc_cvpc	heart	fibroblast	17.0615844835844	0.782950014618791	5.82013896536786e-102	1.18690093920747e-97
Gene		ENSG00000011028.14_5	MRC2	ipsc_cvpc	heart	cardiac neuron	15.2846597490202	1.77381275584408	2.60037135947461e-17	5.30293731337657e-13
Gene		ENSG00000011052.21_4	NME1-NME2	heart	arteria	fibroblast	-4.2693465781788	0.791065636629091	1.52349090508777e-07	0.00310685500274549
Gene		ENSG00000011052.21_4	NME1-NME2	heart	arteria	endocardial	6.20493279937374	1.04892217539561	6.45175657468528e-09	0.000131570671827557
Gene		ENSG00000011105.14_6	TSPAN9	heart	arteria	cardiac muscle	1.45559890744423	0.213660397823041	6.14196888579853e-09	0.000125253171488089
Gene		ENSG00000011105.14_6	TSPAN9	heart	arteria	immune	-2.92949683948525	0.332491075380141	2.79867268659782e-17	5.70733320977894e-13
Gene		ENSG00000011105.14_6	TSPAN9	ipsc_cvpc	arteria	cardiac muscle	2.46690004810071	0.328636865561277	3.42686805472793e-11	6.98841202400667e-07
Gene		ENSG00000011105.14_6	TSPAN9	ipsc_cvpc	heart	cardiac muscle	1.90783586861882	0.20514230734571	1.09297828110061e-13	2.22891060864847e-09
Gene		ENSG00000011105.14_6	TSPAN9	ipsc_cvpc	heart	immune	-4.02676221140872	0.747741248996981	5.21448934330558e-07	0.0106339081178031
Gene		ENSG00000011114.15_8	BTBD7	heart	arteria	smooth muscle	1.84969643938582	0.265534965142053	3.03026632664811e-10	6.17962211993349e-06
Gene		ENSG00000011114.15_8	BTBD7	ipsc_cvpc	arteria	tissue	1.82590119304468	0.216821128500272	3.72543247930333e-17	7.59727445504328e-13
Gene		ENSG00000011114.15_8	BTBD7	ipsc_cvpc	heart	tissue	2.09462681511982	0.152607036394339	7.13124228370273e-43	1.4542742389155e-38
Gene		ENSG00000011132.12_8	APBA3	heart	arteria	endocardial	5.67741184326743	1.05062515618826	1.20263310463493e-07	0.00245252969028201
Gene		ENSG00000011132.12_8	APBA3	ipsc_cvpc	heart	tissue	-1.04962023432952	0.211821325252151	7.22503073415324e-07	0.0147340051761587
Gene		ENSG00000011143.17_7	MKS1	ipsc_cvpc	heart	tissue	1.46136353489848	0.217749802445905	1.93023871862375e-11	3.93633581888941e-07
Gene		ENSG00000011198.10_9	ABHD5	heart	arteria	fibroblast	-5.23935702424785	0.773664460237581	3.55427123414736e-11	7.24822532779671e-07
Gene		ENSG00000011198.10_9	ABHD5	heart	arteria	endothelial	6.13626170956617	0.760000806917289	2.38013402946539e-15	4.85380732628877e-11
Gene		ENSG00000011198.10_9	ABHD5	heart	arteria	smooth muscle	-2.80301711196396	0.359842011136558	2.96167200526432e-13	6.03973772033553e-09
Gene		ENSG00000011198.10_9	ABHD5	ipsc_cvpc	arteria	endothelial	7.23011897154309	1.08859241761564	9.02843790930097e-11	1.84116934284375e-06
Gene		ENSG00000011198.10_9	ABHD5	ipsc_cvpc	heart	fibroblast	-7.42153561206572	0.956272671090729	7.89083381970588e-14	1.60917774085262e-09
Gene		ENSG00000011198.10_9	ABHD5	ipsc_cvpc	heart	tissue	-1.74702724785135	0.182053637097932	8.2927930025429e-22	1.69114927700857e-17
Gene		ENSG00000011201.12_6	ANOS1	heart	arteria	endothelial	-3.52619894990022	0.510684779843969	2.46826863321462e-11	5.03354022371457e-07
Gene		ENSG00000011201.12_6	ANOS1	heart	arteria	smooth muscle	1.75102545290874	0.241796898849718	7.64782579700565e-11	1.55962111478336e-06
Gene		ENSG00000011201.12_6	ANOS1	ipsc_cvpc	arteria	tissue	1.93770429023722	0.208782975944067	1.67974646610305e-20	3.42550696832395e-16
Gene		ENSG00000011201.12_6	ANOS1	ipsc_cvpc	heart	tissue	1.9058880503748	0.133240198407539	2.06135148009624e-46	4.20371407336026e-42
Gene		ENSG00000011201.12_6	ANOS1	ipsc_cvpc	heart	cardiac neuron	8.75102761152026	1.5855918049363	8.92927917462304e-08	0.00182094790208088
Gene		ENSG00000011201.12_6	ANOS1	ipsc_cvpc	heart	fibroblast	6.03174058024517	0.699870447297333	1.97150164056595e-16	4.02048329560614e-12
Gene		ENSG00000011243.18_7	AKAP8L	heart	arteria	fibroblast	5.13218936470283	0.840549471006359	2.41409875767806e-09	4.92307159653287e-05
Gene		ENSG00000011243.18_7	AKAP8L	heart	arteria	endocardial	6.09791404951835	1.11453580945902	8.0117817234807e-08	0.00163384264686942
Gene		ENSG00000011243.18_7	AKAP8L	ipsc_cvpc	arteria	immune	-3.80329024622987	0.648755778243643	2.35877440989594e-08	0.000481024865410079
Gene		ENSG00000011243.18_7	AKAP8L	ipsc_cvpc	heart	fibroblast	7.08968149510482	0.935159067492719	3.19372801116823e-13	6.51296953317537e-09
Gene		ENSG00000011243.18_7	AKAP8L	ipsc_cvpc	heart	cardiac neuron	-10.4696341706485	2.11865004366784	1.48637424846157e-06	0.0303116300488768
Gene		ENSG00000011243.18_7	AKAP8L	ipsc_cvpc	heart	tissue	0.861980749148395	0.178034063556342	1.28757682916582e-06	0.0262575542771786
Gene		ENSG00000011258.16_6	MBTD1	heart	arteria	fibroblast	4.25236238392932	0.639400888236931	9.90762865502469e-11	2.02046271161919e-06
Gene		ENSG00000011258.16_6	MBTD1	ipsc_cvpc	arteria	tissue	1.78401861471892	0.253550205977394	1.97616737380263e-12	4.0299981253957e-08
Gene		ENSG00000011258.16_6	MBTD1	ipsc_cvpc	arteria	fibroblast	4.42574217210446	0.822949563081667	2.37891335390574e-07	0.00485131800261998
Gene		ENSG00000011258.16_6	MBTD1	ipsc_cvpc	heart	fibroblast	4.87030312396484	0.85312257080452	7.24002645015458e-08	0.00147645859398002
Gene		ENSG00000011258.16_6	MBTD1	ipsc_cvpc	heart	tissue	2.73320441899152	0.162416088633119	1.51107373054075e-63	3.08153265869175e-59
Gene		ENSG00000011260.14_4	UTP18	heart	arteria	immune	4.23440408905608	0.499086112566765	1.62290200524302e-16	3.30958405929209e-12
Gene		ENSG00000011260.14_4	UTP18	heart	arteria	endothelial	3.87068588772822	0.714613896512331	1.50138318587182e-07	0.0030617707309484
Gene		ENSG00000011260.14_4	UTP18	heart	arteria	fibroblast	3.8417077112888	0.727461562529178	3.04172669608145e-07	0.0062029932513189
Gene		ENSG00000011260.14_4	UTP18	ipsc_cvpc	arteria	immune	4.03484639240499	0.447463834143877	7.1443568222049e-18	1.45694868675225e-13
Gene		ENSG00000011260.14_4	UTP18	ipsc_cvpc	heart	cardiac muscle	-2.00576409207232	0.304658269160927	1.01582230212057e-07	0.00207156642071448
Gene		ENSG00000011275.18_5	RNF216	ipsc_cvpc	arteria	tissue	1.48811665244213	0.241298062817135	6.95403474228801e-10	1.41813630499479e-05
Gene		ENSG00000011295.16_8	TTC19	heart	arteria	smooth muscle	-1.74628480893643	0.276823359333347	1.4543243340126e-08	0.00029658036143519
Gene		ENSG00000011295.16_8	TTC19	heart	arteria	immune	-3.17198994988176	0.408327801902323	7.52914569196407e-14	1.53541868096223e-09
Gene		ENSG00000011295.16_8	TTC19	ipsc_cvpc	arteria	cardiac muscle	4.3570170406744	0.423921194529515	8.30497410015586e-22	1.69363336824478e-17
Gene		ENSG00000011295.16_8	TTC19	ipsc_cvpc	heart	cardiac neuron	-11.1128971930222	1.86774674140991	6.4741248238055e-09	0.000132026827531866
Gene		ENSG00000011295.16_8	TTC19	ipsc_cvpc	heart	tissue	0.768270375101949	0.156950197160289	9.83084038988344e-07	0.0200480328070893
Gene		ENSG00000011304.20_8	PTBP1	heart	arteria	endocardial	4.30138344531186	0.539309709967462	8.49453254034325e-15	1.7322900209522e-10
Gene		ENSG00000011304.20_8	PTBP1	heart	arteria	tissue	0.983436155807469	0.142824018319763	5.75243942975564e-12	1.17309497291007e-07
Gene		ENSG00000011304.20_8	PTBP1	heart	arteria	cardiac muscle	-2.4206093547288	0.179315142852158	8.21749744204407e-35	1.67579425335605e-30
Gene		ENSG00000011304.20_8	PTBP1	heart	arteria	fibroblast	3.68204810995688	0.406731203766145	1.8451615921215e-18	3.76283803481338e-14
Gene		ENSG00000011304.20_8	PTBP1	ipsc_cvpc	arteria	cardiac muscle	-3.94490548860576	0.289782083038005	1.72539225933799e-36	3.51859243446796e-32
Gene		ENSG00000011304.20_8	PTBP1	ipsc_cvpc	arteria	endothelial	4.3324319267828	0.639087589344961	7.63125577462955e-11	1.5562419901202e-06
Gene		ENSG00000011304.20_8	PTBP1	ipsc_cvpc	heart	tissue	-1.03003135701485	0.118607091239421	3.80748607748161e-18	7.76460635780825e-14
Gene		ENSG00000011304.20_8	PTBP1	ipsc_cvpc	heart	cardiac muscle	-3.46396813154024	0.179023507380227	2.42036879910514e-66	4.93585809201511e-62
Gene		ENSG00000011304.20_8	PTBP1	ipsc_cvpc	heart	cardiac neuron	10.4389100148371	1.41145415666025	5.89757781785187e-13	1.20269304439453e-08
Gene		ENSG00000011332.19_7	DPF1	heart	arteria	smooth muscle	2.0446794246943	0.285063816061193	5.76078341031139e-11	1.1747965608648e-06
Gene		ENSG00000011332.19_7	DPF1	ipsc_cvpc	arteria	tissue	1.17408958165535	0.239425296540778	9.40085743913054e-07	0.0191711685756189
Gene		ENSG00000011332.19_7	DPF1	ipsc_cvpc	heart	tissue	1.8199717041563	0.152815159810217	1.05446654026701e-32	2.15037361556651e-28
Gene		ENSG00000011347.10_8	SYT7	heart	arteria	cardiac muscle	1.84575730686615	0.199881175545182	3.20059117783945e-16	6.52696558896799e-12
Gene		ENSG00000011347.10_8	SYT7	heart	arteria	smooth muscle	-1.58813878620603	0.210873321471456	2.24385021854409e-11	4.57588375067696e-07
Gene		ENSG00000011347.10_8	SYT7	ipsc_cvpc	heart	cardiac muscle	1.56406338434058	0.165305760659623	9.34240527047135e-13	1.90519670680722e-08
Gene		ENSG00000011347.10_8	SYT7	ipsc_cvpc	heart	tissue	-0.718136583086082	0.109518776186838	5.48272457740268e-11	1.11809202306973e-06
Gene		ENSG00000011376.12_9	LARS2	heart	arteria	cardiac muscle	1.67833541539163	0.175749077948149	7.80860323077497e-17	1.59240845685194e-12
Gene		ENSG00000011376.12_9	LARS2	heart	arteria	fibroblast	-2.70039124531123	0.398642484386143	9.06661007690222e-11	1.84895379298267e-06
Gene		ENSG00000011376.12_9	LARS2	ipsc_cvpc	arteria	tissue	1.25557107408436	0.218547043791348	9.18754907536614e-09	0.000187361688293942
Gene		ENSG00000011376.12_9	LARS2	ipsc_cvpc	heart	fibroblast	-4.52564744991543	0.427536847737213	2.80224153351018e-23	5.71461115928731e-19
Gene		ENSG00000011376.12_9	LARS2	ipsc_cvpc	heart	tissue	1.34150532046625	0.081393770288516	4.96924337276553e-61	1.01337780100807e-56
Gene		ENSG00000011405.13_5	PIK3C2A	ipsc_cvpc	heart	tissue	1.22344395934941	0.179826443050662	1.02128178670741e-11	2.08269994763242e-07
Gene		ENSG00000011422.12_7	PLAUR	heart	arteria	endocardial	7.94077898229794	0.771396247618421	3.5526899934833e-24	7.24500070371049e-20
Gene		ENSG00000011422.12_7	PLAUR	heart	arteria	immune	5.2600337756609	0.399128011872203	5.67074047959766e-38	1.15643410600435e-33
Gene		ENSG00000011422.12_7	PLAUR	heart	arteria	tissue	1.72843499554857	0.20428690558584	2.65501054420588e-17	5.41436300279905e-13
Gene		ENSG00000011422.12_7	PLAUR	heart	arteria	cardiac muscle	-1.59089791119482	0.25648162045082	7.87917875622062e-08	0.00160680092375607
Gene		ENSG00000011422.12_7	PLAUR	ipsc_cvpc	arteria	immune	4.0896571700407	0.362752390208052	4.52252351313387e-27	9.2227822003339e-23
Gene		ENSG00000011422.12_7	PLAUR	ipsc_cvpc	heart	fibroblast	4.81890850035839	0.831599671258446	4.68994600563248e-08	0.000956420688928632
Gene		ENSG00000011422.12_7	PLAUR	ipsc_cvpc	heart	tissue	-1.44976186396813	0.158318593994077	5.32400037350685e-20	1.08572339616925e-15
Gene		ENSG00000011422.12_7	PLAUR	ipsc_cvpc	heart	immune	5.09259965002361	0.871018608964077	3.17194580666439e-08	0.000646854908353069
Gene		ENSG00000011426.11_8	ANLN	ipsc_cvpc	arteria	tissue	1.95619477530323	0.231377054380903	2.80104505226465e-17	5.7121711750833e-13
Gene		ENSG00000011426.11_8	ANLN	ipsc_cvpc	heart	tissue	2.23794363084292	0.161269481025813	8.72697831391119e-44	1.77969268755591e-39
Gene		ENSG00000011451.21_9	WIZ	heart	arteria	fibroblast	-3.58225773491227	0.675115741485378	2.84268970750249e-07	0.00579709712050983
Gene		ENSG00000011451.21_9	WIZ	heart	arteria	smooth muscle	1.7176326279201	0.314005642822788	9.36227679539078e-07	0.0190924910688404
Gene		ENSG00000011454.17_5	RABGAP1	heart	arteria	endocardial	-5.03365182289465	0.677776682703059	4.0153463149778e-13	8.18849574013423e-09
Gene		ENSG00000011454.17_5	RABGAP1	heart	arteria	smooth muscle	1.53451271196324	0.237747026837276	1.14625499555252e-08	0.000233755781243025
Gene		ENSG00000011454.17_5	RABGAP1	heart	arteria	tissue	-1.0122860722285	0.179493874406471	1.70377177102498e-08	0.000347450177265124
Gene		ENSG00000011454.17_5	RABGAP1	ipsc_cvpc	arteria	endocardial	-3.73806300810481	0.71139557738627	5.43033128262192e-07	0.0110740745846509
Gene		ENSG00000011454.17_5	RABGAP1	ipsc_cvpc	heart	tissue	1.10244307927065	0.12327749658421	3.79513335425441e-19	7.73941544933102e-15
Gene		ENSG00000011454.17_5	RABGAP1	ipsc_cvpc	heart	endocardial	-4.23563988363922	0.825730402616104	1.63678816409161e-06	0.0333790210303202
Gene		ENSG00000011465.17_7	DCN	heart	arteria	endocardial	-3.29246740771868	0.53990440628031	4.03542091618736e-09	8.22943387438088e-05
Gene		ENSG00000011465.17_7	DCN	heart	arteria	fibroblast	13.2251820901786	0.407179705884184	2.15033498908748e-227	4.3851781432461e-223
Gene		ENSG00000011465.17_7	DCN	ipsc_cvpc	arteria	fibroblast	12.6847267859415	0.670392489656202	1.00059515200833e-77	2.04051369349059e-73
Gene		ENSG00000011465.17_7	DCN	ipsc_cvpc	arteria	cardiac muscle	-3.15696939911398	0.309852791005533	2.12664618269641e-20	4.33686956037279e-16
Gene		ENSG00000011465.17_7	DCN	ipsc_cvpc	arteria	tissue	1.03407152777058	0.20654747443029	5.54403726943603e-07	0.0113059552035609
Gene		ENSG00000011465.17_7	DCN	ipsc_cvpc	heart	fibroblast	11.381798967801	0.592262227467686	1.89106817667715e-78	3.85645533269771e-74
Gene		ENSG00000011465.17_7	DCN	ipsc_cvpc	heart	tissue	-1.94721690670626	0.112753920388869	7.96707648453222e-67	1.62472590749066e-62
Gene		ENSG00000011465.17_7	DCN	ipsc_cvpc	heart	cardiac neuron	16.5200540738709	1.34179995436658	9.48545744157002e-34	1.93436933605937e-29
Gene		ENSG00000011478.12_4	QPCTL	heart	arteria	endocardial	6.46168009051377	0.753627977456646	3.7742531965158e-17	7.69683454365467e-13
Gene		ENSG00000011478.12_4	QPCTL	ipsc_cvpc	arteria	endocardial	4.76025913049723	0.781684651090647	4.42168093778706e-09	9.01713393642915e-05
Gene		ENSG00000011485.15_4	PPP5C	heart	arteria	cardiac muscle	1.968209496244	0.268828901287973	6.72012939162524e-11	1.37043598683414e-06
Gene		ENSG00000011485.15_4	PPP5C	heart	arteria	fibroblast	-4.96086702855371	0.609770602129998	1.94838238994552e-15	3.9733362078159e-11
Gene		ENSG00000011485.15_4	PPP5C	ipsc_cvpc	heart	myofibroblast	7.97200780433268	1.41723878909289	5.519582484146e-08	0.00112560845599189
Gene		ENSG00000011485.15_4	PPP5C	ipsc_cvpc	heart	fibroblast	-6.51151763081369	0.726705696120798	9.46025860209315e-18	1.92923053672486e-13
Gene		ENSG00000011523.14_5	CEP68	heart	arteria	endocardial	-5.58523685059728	0.877077524988927	4.50773787336875e-10	9.19262984516089e-06
Gene		ENSG00000011523.14_5	CEP68	heart	arteria	tissue	-1.42648138541651	0.232274209385973	8.18138221981769e-10	1.66842927608742e-05
Gene		ENSG00000011523.14_5	CEP68	heart	arteria	endothelial	4.48930144193049	0.649783443176754	1.71460198049976e-11	3.49658781883316e-07
Gene		ENSG00000011523.14_5	CEP68	ipsc_cvpc	arteria	cardiac muscle	2.36855243478675	0.397611736216775	1.695006980312e-07	0.00345662773495026
Gene		ENSG00000011523.14_5	CEP68	ipsc_cvpc	arteria	fibroblast	4.51877120979861	0.860266324837232	4.39509201607867e-07	0.00896291114838923
Gene		ENSG00000011523.14_5	CEP68	ipsc_cvpc	heart	endocardial	-5.76680319161624	1.1322738827975	1.24569145743263e-06	0.0254033858914236
Gene		ENSG00000011523.14_5	CEP68	ipsc_cvpc	heart	myofibroblast	8.93450626320964	1.73166497065028	5.6472686407798e-07	0.0115164749391422
Gene		ENSG00000011523.14_5	CEP68	ipsc_cvpc	heart	cardiac neuron	-18.937451267154	2.01165334178616	1.71978138156804e-20	3.5071501714317e-16
Gene		ENSG00000011523.14_5	CEP68	ipsc_cvpc	heart	tissue	2.62007952500215	0.16904293371871	3.49648066510165e-54	7.1303730203418e-50
Gene		ENSG00000011566.15_7	MAP4K3	heart	arteria	fibroblast	-4.42700809854058	0.69822193783813	6.67680596316211e-10	1.36160104006765e-05
Gene		ENSG00000011566.15_7	MAP4K3	heart	arteria	immune	-3.22026437298829	0.479025821588325	9.45774382037383e-11	1.92871769728884e-06
Gene		ENSG00000011566.15_7	MAP4K3	ipsc_cvpc	heart	fibroblast	-6.80384605081285	1.0758838132771	1.30084353961785e-09	2.65281023034268e-05
Gene		ENSG00000011600.12_4	TYROBP	heart	arteria	immune	7.13860046294343	0.215428478863042	6.23020125687212e-233	1.27052494231393e-228
Gene		ENSG00000011600.12_4	TYROBP	ipsc_cvpc	arteria	tissue	-1.09367766589803	0.154202824010724	1.31746846756414e-12	2.68671344590355e-08
Gene		ENSG00000011600.12_4	TYROBP	ipsc_cvpc	arteria	immune	7.48606240679602	0.257184500737391	1.81291364458956e-177	3.69707479541149e-173
Gene		ENSG00000011600.12_4	TYROBP	ipsc_cvpc	heart	immune	7.0350779332501	0.615728841547816	4.77233360137392e-28	9.73221991328183e-24
Gene		ENSG00000011600.12_4	TYROBP	ipsc_cvpc	heart	tissue	-1.21421514985801	0.111916465931065	2.00961675492012e-27	4.0982114483086e-23
Gene		ENSG00000011638.10_4	TMEM159	heart	arteria	immune	-4.06524179068262	0.420566621466664	6.31568286159152e-21	1.28795720596436e-16
Gene		ENSG00000011638.10_4	TMEM159	heart	arteria	fibroblast	-3.74219381875589	0.613012552135136	3.32753692174276e-09	6.78584604451001e-05
Gene		ENSG00000011638.10_4	TMEM159	heart	arteria	cardiac neuron	-11.722819368523	2.22793447606401	1.88890978446018e-07	0.00385205372344965
Gene		ENSG00000011638.10_4	TMEM159	heart	arteria	tissue	-1.71319499815631	0.215259894411084	1.73816545757088e-15	3.5446408176243e-11
Gene		ENSG00000011638.10_4	TMEM159	ipsc_cvpc	heart	tissue	-1.60354415684668	0.171106298728523	7.14239249436606e-21	1.45654810137607e-16
Gene		ENSG00000011638.10_4	TMEM159	ipsc_cvpc	heart	fibroblast	-8.07008126083858	0.898769615009421	4.25396850333984e-18	8.67511796886094e-14
Gene		ENSG00000011638.10_4	TMEM159	ipsc_cvpc	heart	immune	-5.17330513541061	0.941372497971312	1.95053697280191e-07	0.00397773004863493
Gene		ENSG00000012048.23_8	BRCA1	ipsc_cvpc	arteria	tissue	1.9556164237443	0.241569837289402	5.70532689784947e-16	1.16348731427844e-11
Gene		ENSG00000012048.23_8	BRCA1	ipsc_cvpc	heart	tissue	1.3320529610413	0.14086585968428	3.19398057458117e-21	6.51348458574338e-17
Gene		ENSG00000012061.16_8	ERCC1	heart	arteria	cardiac muscle	1.77686438108782	0.261346948883797	2.21125239610846e-09	4.50940701138398e-05
Gene		ENSG00000012061.16_8	ERCC1	heart	arteria	endocardial	5.74503892116763	0.786029249741665	8.01423066370386e-13	1.63434205924913e-08
Gene		ENSG00000012061.16_8	ERCC1	ipsc_cvpc	arteria	cardiac muscle	2.58887007225406	0.465965436430374	7.98941281352912e-07	0.0162928095506299
Gene		ENSG00000012124.17_5	CD22	heart	arteria	immune	4.55114379624006	0.528211481163402	4.77941053876184e-17	9.74665191169702e-13
Gene		ENSG00000012124.17_5	CD22	ipsc_cvpc	arteria	immune	4.64499581786274	0.614785245267321	3.84214650931236e-13	7.8352893764407e-09
Gene		ENSG00000012124.17_5	CD22	ipsc_cvpc	heart	endocardial	-6.93219700013515	1.40238480395342	2.08066134649102e-06	0.0424309268389914
Gene		ENSG00000012171.20_7	SEMA3B	heart	arteria	fibroblast	6.66063981716093	0.531450352581817	7.63862937688152e-35	1.55774568882745e-30
Gene		ENSG00000012171.20_7	SEMA3B	heart	arteria	immune	-2.49967531565674	0.364609629091787	6.5311944962143e-11	1.33190649361298e-06
Gene		ENSG00000012171.20_7	SEMA3B	heart	arteria	cardiac neuron	21.088439636992	1.93150459759654	1.81909277216985e-27	3.70967589028598e-23
Gene		ENSG00000012171.20_7	SEMA3B	heart	arteria	endothelial	-2.86662685819202	0.522064431749425	1.39166233517669e-07	0.00283801700012582
Gene		ENSG00000012171.20_7	SEMA3B	ipsc_cvpc	arteria	tissue	-2.58230693207135	0.233185743495597	1.6767801567645e-28	3.41945777368984e-24
Gene		ENSG00000012171.20_7	SEMA3B	ipsc_cvpc	arteria	cardiac neuron	11.6620852068995	1.4730964400589	6.17754965130618e-15	1.25978770039087e-10
Gene		ENSG00000012171.20_7	SEMA3B	ipsc_cvpc	arteria	immune	-2.86152234056035	0.388914790664416	5.4927195905623e-12	1.12013030610337e-07
Gene		ENSG00000012171.20_7	SEMA3B	ipsc_cvpc	heart	tissue	-1.73839181074868	0.127406104787186	2.17719960365944e-42	4.4399631517427e-38
Gene		ENSG00000012171.20_7	SEMA3B	ipsc_cvpc	heart	fibroblast	9.60952304488912	0.669225718751057	3.30271410736242e-44	6.73522487914418e-40
Gene		ENSG00000012171.20_7	SEMA3B	ipsc_cvpc	heart	cardiac neuron	9.78775343466332	1.51616462647047	3.47603960949387e-10	7.08868757564085e-06
Gene		ENSG00000012174.12_5	MBTPS2	heart	arteria	fibroblast	-3.73120850988725	0.516549114660422	2.59977267041399e-12	5.30171640677525e-08
Gene		ENSG00000012174.12_5	MBTPS2	heart	arteria	endocardial	-3.89674374447416	0.68492397591318	3.40098572907063e-08	0.000693563019729374
Gene		ENSG00000012174.12_5	MBTPS2	ipsc_cvpc	arteria	tissue	1.54524655233497	0.18654747612462	1.19711871978697e-16	2.44128420526157e-12
Gene		ENSG00000012174.12_5	MBTPS2	ipsc_cvpc	heart	fibroblast	-4.43151876486958	0.736474038617938	1.6783674435604e-08	0.000342269472765272
Gene		ENSG00000012174.12_5	MBTPS2	ipsc_cvpc	heart	tissue	1.74865889293358	0.140208730639211	1.06360493017381e-35	2.16900953410345e-31
Gene		ENSG00000012211.13_6	PRICKLE3	heart	arteria	smooth muscle	1.78525535582055	0.249701956369824	1.20705916902989e-10	2.46155576340266e-06
Gene		ENSG00000012211.13_6	PRICKLE3	heart	arteria	endocardial	4.54220210502964	0.711858170864275	5.0572169712172e-10	1.03131825694032e-05
Gene		ENSG00000012211.13_6	PRICKLE3	ipsc_cvpc	arteria	tissue	-2.4091381527595	0.2595183912816	1.64600180459822e-20	3.35669148011715e-16
Gene		ENSG00000012211.13_6	PRICKLE3	ipsc_cvpc	heart	tissue	-1.89816557836811	0.13378203551776	1.07952541634089e-45	2.20147618154398e-41
Gene		ENSG00000012223.13_6	LTF	heart	arteria	endothelial	4.85225594466676	0.570408772590934	1.03181488370161e-16	2.10418009233269e-12
Gene		ENSG00000012223.13_6	LTF	ipsc_cvpc	arteria	tissue	-1.35047520512921	0.270664940384971	6.05444751164944e-07	0.0123468348105067
Gene		ENSG00000012223.13_6	LTF	ipsc_cvpc	heart	tissue	-1.16151651663088	0.14145124003688	2.18575276350714e-16	4.45740561062011e-12
Gene		ENSG00000012232.9_4	EXTL3	heart	arteria	fibroblast	-5.91130079888577	0.457666124414237	9.64470507151045e-37	1.96684470523313e-32
Gene		ENSG00000012232.9_4	EXTL3	ipsc_cvpc	arteria	tissue	1.3123061266901	0.220918012945027	2.84604245848104e-09	5.80393438558038e-05
Gene		ENSG00000012232.9_4	EXTL3	ipsc_cvpc	heart	tissue	1.18650370982708	0.103588302552755	2.24457324910801e-30	4.57735822690597e-26
Gene		ENSG00000012232.9_4	EXTL3	ipsc_cvpc	heart	cardiac muscle	1.41263839302772	0.15635440556521	4.69973188224291e-11	9.58416322745797e-07
Gene		ENSG00000012232.9_4	EXTL3	ipsc_cvpc	heart	cardiac neuron	-7.71609511700208	1.2327268015057	1.55688200373704e-09	3.17494947022095e-05
Gene		ENSG00000012232.9_4	EXTL3	ipsc_cvpc	heart	fibroblast	-5.62098498006611	0.544118010246567	8.96850426061163e-23	1.82894707386653e-18
Gene		ENSG00000012660.14_6	ELOVL5	heart	arteria	endothelial	5.43706287254631	0.699007419697554	2.73002093936081e-14	5.5673317016385e-10
Gene		ENSG00000012660.14_6	ELOVL5	ipsc_cvpc	arteria	endothelial	7.03577037755748	0.940044471877884	2.87765355837045e-13	5.86839890158486e-09
Gene		ENSG00000012779.11_4	ALOX5	heart	arteria	immune	7.0274113017546	0.30756166496804	9.37123703477668e-112	1.91107636850201e-107
Gene		ENSG00000012779.11_4	ALOX5	ipsc_cvpc	arteria	immune	7.76444986757937	0.335852620223939	6.87814745070205e-113	1.40266060962167e-108
Gene		ENSG00000012779.11_4	ALOX5	ipsc_cvpc	heart	tissue	-1.56224413162841	0.12429228975989	3.12197531640826e-36	6.36664426275137e-32
Gene		ENSG00000012779.11_4	ALOX5	ipsc_cvpc	heart	immune	6.32420503012799	0.68381669266005	8.98240467736757e-19	1.83178178585557e-14
Gene		ENSG00000012822.16_7	CALCOCO1	ipsc_cvpc	arteria	tissue	-2.05119387483003	0.263007314102415	6.23999801664265e-15	1.27252279553394e-10
Gene		ENSG00000012822.16_7	CALCOCO1	ipsc_cvpc	heart	tissue	-0.741939781212061	0.111963540873229	3.43461485680505e-11	7.00421007748254e-07
Gene		ENSG00000012963.15_5	UBR7	heart	arteria	fibroblast	-4.07874541322398	0.616961485105797	1.34312822269738e-10	2.73904138454677e-06
Gene		ENSG00000012963.15_5	UBR7	heart	arteria	endocardial	-4.83796332280454	0.818066862125512	7.84906142620907e-09	0.000160065909664682
Gene		ENSG00000012963.15_5	UBR7	ipsc_cvpc	heart	cardiac muscle	1.51964155524088	0.23489711895787	1.32829511084696e-06	0.0270879221955021
Gene		ENSG00000012963.15_5	UBR7	ipsc_cvpc	heart	tissue	1.23627867459615	0.15562461281099	1.95796568116229e-15	3.99287941359426e-11
Gene		ENSG00000012983.11_6	MAP4K5	heart	arteria	fibroblast	3.10809920045515	0.428363816438163	2.87297248309418e-12	5.85885278477396e-08
Gene		ENSG00000012983.11_6	MAP4K5	heart	arteria	smooth muscle	1.24450616992454	0.199237919185153	8.55009383701615e-08	0.0017436206361827
Gene		ENSG00000012983.11_6	MAP4K5	heart	arteria	cardiac muscle	-1.77811594557699	0.188852289241789	1.18896028832176e-16	2.42464671597457e-12
Gene		ENSG00000012983.11_6	MAP4K5	heart	arteria	cardiac neuron	9.76271675315702	1.55684661205853	5.76558604085595e-10	1.17577596131175e-05
Gene		ENSG00000012983.11_6	MAP4K5	ipsc_cvpc	heart	tissue	1.48203465502264	0.124428149284593	1.04016420069457e-32	2.12120685447644e-28
Gene		ENSG00000012983.11_6	MAP4K5	ipsc_cvpc	heart	fibroblast	6.09343342534655	0.653583419546003	5.55419194935296e-19	1.13266636423155e-14
Gene		ENSG00000012983.11_6	MAP4K5	ipsc_cvpc	heart	cardiac muscle	-1.30855147103551	0.187809712463082	8.48539606229981e-07	0.017304268189848
Gene		ENSG00000013016.16_5	EHD3	heart	arteria	fibroblast	-6.34355260639772	0.538937476699875	7.01928404127838e-31	1.4314425945379e-26
Gene		ENSG00000013016.16_5	EHD3	ipsc_cvpc	arteria	fibroblast	-5.57650467343524	0.892565459455636	1.41937971258486e-09	2.89454104787431e-05
Gene		ENSG00000013016.16_5	EHD3	ipsc_cvpc	arteria	immune	-2.38812695534118	0.458651998387421	1.49331759081514e-06	0.0304532256294932
Gene		ENSG00000013016.16_5	EHD3	ipsc_cvpc	heart	cardiac neuron	-9.31211807742365	1.67411092614335	6.67580562477072e-08	0.00136139704105949
Gene		ENSG00000013016.16_5	EHD3	ipsc_cvpc	heart	tissue	1.5334607087092	0.140678623124273	1.1468498053609e-27	2.33877080807248e-23
Gene		ENSG00000013016.16_5	EHD3	ipsc_cvpc	heart	fibroblast	-7.91762128934635	0.73894224166501	4.59224962753039e-25	9.36497466542273e-21
Gene		ENSG00000013275.8_4	PSMC4	heart	arteria	fibroblast	-7.39915232360058	0.683237402906617	1.58206428387497e-26	3.22630369410623e-22
Gene		ENSG00000013275.8_4	PSMC4	ipsc_cvpc	arteria	fibroblast	-5.48345121172171	1.03568748338322	2.94526560485199e-07	0.00600628014797466
Gene		ENSG00000013275.8_4	PSMC4	ipsc_cvpc	heart	fibroblast	-8.68547046005768	0.875784978345291	7.83740522482268e-22	1.59828204749809e-17
Gene		ENSG00000013288.9_5	MAN2B2	heart	arteria	fibroblast	1.8690023177636	0.36122057482798	1.22446556512882e-06	0.024970526269672
Gene		ENSG00000013288.9_5	MAN2B2	heart	arteria	cardiac muscle	-1.19743841009266	0.15925092143572	6.50163001985004e-10	1.32587740994802e-05
Gene		ENSG00000013288.9_5	MAN2B2	heart	arteria	endothelial	-4.65826474146602	0.354841074462808	1.69739549359842e-37	3.46149863009526e-33
Gene		ENSG00000013288.9_5	MAN2B2	heart	arteria	smooth muscle	1.60086374834852	0.168008671446648	2.42072994148253e-17	4.93659456966532e-13
Gene		ENSG00000013288.9_5	MAN2B2	ipsc_cvpc	arteria	tissue	-1.00996983226369	0.192595702744206	1.57141193508216e-07	0.00320458035921305
Gene		ENSG00000013288.9_5	MAN2B2	ipsc_cvpc	arteria	cardiac muscle	-1.68352872226683	0.288923000368641	1.38946496543585e-06	0.0283353590401333
Gene		ENSG00000013288.9_5	MAN2B2	ipsc_cvpc	heart	cardiac neuron	12.5594294744387	0.960189358542085	1.7169325561237e-37	3.50134056170306e-33
Gene		ENSG00000013288.9_5	MAN2B2	ipsc_cvpc	heart	tissue	-1.57522816585353	0.0806864794852385	7.02423909434197e-85	1.43245307850916e-80
Gene		ENSG00000013288.9_5	MAN2B2	ipsc_cvpc	heart	fibroblast	3.64207861330609	0.423821663154967	1.99163113279533e-15	4.06153336910952e-11
Gene		ENSG00000013297.12_5	CLDN11	heart	arteria	fibroblast	8.57426571598264	0.605956230932976	2.82275313866616e-44	5.7564404756819e-40
Gene		ENSG00000013297.12_5	CLDN11	heart	arteria	myofibroblast	-5.93790710688459	0.935405844873532	4.84353041189601e-10	9.87741156897953e-06
Gene		ENSG00000013297.12_5	CLDN11	ipsc_cvpc	arteria	fibroblast	9.42871538381791	0.988387170704986	7.68550527722363e-21	1.56730509118422e-16
Gene		ENSG00000013297.12_5	CLDN11	ipsc_cvpc	arteria	cardiac muscle	-2.4706830456846	0.456828690897267	1.7914699394179e-06	0.0365334464745492
Gene		ENSG00000013297.12_5	CLDN11	ipsc_cvpc	heart	tissue	-1.67970034016562	0.129649856271428	2.18231474861923e-38	4.4503944668592e-34
Gene		ENSG00000013297.12_5	CLDN11	ipsc_cvpc	heart	fibroblast	6.04048383559265	0.681011466398303	2.57519044316782e-17	5.25158587075214e-13
Gene		ENSG00000013297.12_5	CLDN11	ipsc_cvpc	heart	myofibroblast	-10.1691574174625	1.32812481194075	9.15058792437139e-14	1.86607939541706e-09
Gene		ENSG00000013297.12_5	CLDN11	ipsc_cvpc	heart	cardiac neuron	14.9101542391604	1.54286583232462	2.36982855899834e-21	4.83279138036532e-17
Gene		ENSG00000013306.16_8	SLC25A39	heart	arteria	endocardial	4.42311597250496	0.874152946986908	8.35939358399723e-07	0.0170473113358456
Gene		ENSG00000013306.16_8	SLC25A39	heart	arteria	tissue	1.42908654196345	0.231499700834731	6.69350266488802e-10	1.36500599845061e-05
Gene		ENSG00000013306.16_8	SLC25A39	ipsc_cvpc	heart	cardiac neuron	-13.0575836282186	2.20401673878312	6.59855838305397e-09	0.00013456440110562
Gene		ENSG00000013306.16_8	SLC25A39	ipsc_cvpc	heart	fibroblast	4.92300228017284	0.972839400418647	1.78289779867501e-06	0.0363586348083795
Gene		ENSG00000013306.16_8	SLC25A39	ipsc_cvpc	heart	tissue	0.986181635207852	0.185207584105039	1.01099329999616e-07	0.00206171863668217
Gene		ENSG00000013364.19_5	MVP	heart	arteria	endocardial	5.10702647309857	0.525924532421642	2.32515053382129e-21	4.74167948362176e-17
Gene		ENSG00000013364.19_5	MVP	heart	arteria	immune	2.21040404402898	0.272118530091817	1.4960859222609e-14	3.05096802126665e-10
Gene		ENSG00000013364.19_5	MVP	ipsc_cvpc	arteria	tissue	-2.58820545168986	0.219018616381734	3.1778876669113e-32	6.48066631913221e-28
Gene		ENSG00000013364.19_5	MVP	ipsc_cvpc	heart	immune	3.33003186607938	0.496574441838637	7.58398281312881e-10	1.54660161508136e-05
Gene		ENSG00000013364.19_5	MVP	ipsc_cvpc	heart	fibroblast	3.66421763910582	0.474101400749048	8.9144342054976e-13	1.81792056752713e-08
Gene		ENSG00000013364.19_5	MVP	ipsc_cvpc	heart	tissue	-1.54804091079559	0.0902586542195551	6.16068377588112e-66	1.25634824241544e-61
Gene		ENSG00000013374.16_7	NUB1	ipsc_cvpc	heart	tissue	0.976601446425821	0.196472229518672	6.67169735196952e-07	0.0136055924098714
Gene		ENSG00000013375.16_9	PGM3	heart	arteria	cardiac muscle	-1.57899673351692	0.274253327295181	6.40758657014e-07	0.0130669912924865
Gene		ENSG00000013375.16_9	PGM3	heart	arteria	tissue	1.3800947949489	0.218442021230509	2.65141883478553e-10	5.40703842977813e-06
Gene		ENSG00000013375.16_9	PGM3	ipsc_cvpc	arteria	tissue	1.3351019607423	0.229199463349236	5.70900938349642e-09	0.000116423828357643
Gene		ENSG00000013375.16_9	PGM3	ipsc_cvpc	heart	cardiac muscle	-1.54813230868208	0.245549091174616	2.11892812744263e-06	0.0432113013029376
Gene		ENSG00000013392.8_4	RWDD2A	heart	arteria	fibroblast	-2.94261602624903	0.564502886971298	5.54586882319439e-07	0.0113096902911403
Gene		ENSG00000013392.8_4	RWDD2A	ipsc_cvpc	arteria	tissue	1.71587262409058	0.205730188703329	7.40379537014376e-17	1.50985598983342e-12
Gene		ENSG00000013392.8_4	RWDD2A	ipsc_cvpc	arteria	endothelial	-3.79833752131124	0.680647732193368	1.00591658203212e-07	0.0020513656857381
Gene		ENSG00000013392.8_4	RWDD2A	ipsc_cvpc	heart	tissue	2.14340636681213	0.14415757072117	5.27853175392908e-50	1.07645098057876e-45
Gene		ENSG00000013441.16_6	CLK1	heart	arteria	fibroblast	6.82603642160426	0.535418753525545	5.02690007988188e-36	1.02513573329031e-31
Gene		ENSG00000013441.16_6	CLK1	ipsc_cvpc	arteria	tissue	-2.16308949779613	0.227570748524486	1.99798730129661e-21	4.07449550353418e-17
Gene		ENSG00000013441.16_6	CLK1	ipsc_cvpc	heart	tissue	-0.918052449848085	0.131161207365544	2.57023286220554e-12	5.24147587589576e-08
Gene		ENSG00000013441.16_6	CLK1	ipsc_cvpc	heart	fibroblast	9.72004119910587	0.688950136401085	9.13515270806663e-43	1.86293169175603e-38
Gene		ENSG00000013503.10_4	POLR3B	heart	arteria	fibroblast	-5.12510246276029	0.542653720103926	2.7101661955442e-20	5.52684192257329e-16
Gene		ENSG00000013503.10_4	POLR3B	heart	arteria	cardiac muscle	1.46922486196872	0.239239154603044	1.53502161325579e-07	0.00313036957591253
Gene		ENSG00000013503.10_4	POLR3B	ipsc_cvpc	arteria	tissue	1.94314312571512	0.247800012235678	4.44919399940428e-15	9.07324132298515e-11
Gene		ENSG00000013503.10_4	POLR3B	ipsc_cvpc	heart	tissue	1.34756677165378	0.122773001456833	4.98048900431515e-28	1.01567112264999e-23
Gene		ENSG00000013503.10_4	POLR3B	ipsc_cvpc	heart	fibroblast	-7.90137661974581	0.644889428810455	2.93050800855662e-32	5.97618498184952e-28
Gene		ENSG00000013561.18_8	RNF14	heart	arteria	endocardial	-5.87699025188212	0.866752543958904	3.00693946263121e-11	6.13205164614383e-07
Gene		ENSG00000013561.18_8	RNF14	heart	arteria	cardiac muscle	1.77864727828225	0.288186645567423	5.61682958550483e-08	0.001145440057372
Gene		ENSG00000013561.18_8	RNF14	heart	arteria	fibroblast	-6.13387753494658	0.65367876575603	3.40343667810926e-20	6.94062841766821e-16
Gene		ENSG00000013561.18_8	RNF14	ipsc_cvpc	heart	fibroblast	-8.58647904178352	0.988526205162607	4.21374465565491e-17	8.59308947627706e-13
Gene		ENSG00000013563.14_7	DNASE1L1	heart	arteria	cardiac muscle	2.34469310575893	0.235112022737538	1.25685038940956e-19	2.56309499912292e-15
Gene		ENSG00000013563.14_7	DNASE1L1	heart	arteria	fibroblast	-5.69868881847476	0.533292361743116	1.21914643392329e-25	2.48620532269977e-21
Gene		ENSG00000013563.14_7	DNASE1L1	heart	arteria	tissue	-1.37223648767917	0.187266079755173	2.34072367754284e-13	4.77343779561311e-09
Gene		ENSG00000013563.14_7	DNASE1L1	ipsc_cvpc	arteria	immune	2.78812593309824	0.428933060556509	1.21627277252318e-09	2.48034506500652e-05
Gene		ENSG00000013563.14_7	DNASE1L1	ipsc_cvpc	heart	fibroblast	-10.0624941805228	0.862371434461156	7.57185574660933e-30	1.54412854240604e-25
Gene		ENSG00000013563.14_7	DNASE1L1	ipsc_cvpc	heart	tissue	-1.98124438453268	0.16417687226588	1.56363201367628e-33	3.18871476549004e-29
Gene		ENSG00000013573.17_6	DDX11	ipsc_cvpc	heart	fibroblast	5.42326716893992	1.06951022291664	1.48980518858541e-06	0.0303815972108223
Gene		ENSG00000013583.10_8	HEBP1	heart	arteria	immune	-2.19787243990111	0.406963464108094	3.22594550929576e-07	0.00657867067710684
Gene		ENSG00000013583.10_8	HEBP1	heart	arteria	endothelial	-3.99352635197965	0.582708553697808	2.88820268394736e-11	5.88991173337385e-07
Gene		ENSG00000013583.10_8	HEBP1	heart	arteria	tissue	-1.06517610449692	0.208297348961206	3.15861138075641e-07	0.00644135618877655
Gene		ENSG00000013583.10_8	HEBP1	ipsc_cvpc	arteria	immune	-3.64980377708079	0.539666905391474	1.29625024293683e-10	2.64344312042108e-06
Gene		ENSG00000013583.10_8	HEBP1	ipsc_cvpc	heart	tissue	1.2264408831566	0.155169045941536	2.70306259785684e-15	5.51235555580945e-11
Gene		ENSG00000013583.10_8	HEBP1	ipsc_cvpc	heart	endothelial	-4.51728666518638	0.746110955604012	1.43464348674312e-08	0.000292566846251524
Gene		ENSG00000013588.9_7	GPRC5A	heart	arteria	smooth muscle	2.31912267950452	0.285155503108428	5.90622896959199e-14	1.20445727376889e-09
Gene		ENSG00000013588.9_7	GPRC5A	heart	arteria	endocardial	4.74828945708949	0.812930254154703	1.21343586332783e-08	0.000247455975608444
Gene		ENSG00000013588.9_7	GPRC5A	heart	arteria	fibroblast	6.28019749832402	0.613087609474357	8.86172612679576e-24	1.80717180903746e-19
Gene		ENSG00000013588.9_7	GPRC5A	heart	arteria	tissue	1.23132530291791	0.215286250861468	1.06850851457949e-08	0.000217900941378195
Gene		ENSG00000013588.9_7	GPRC5A	ipsc_cvpc	arteria	immune	-2.03796890031011	0.387047328488255	1.60504051986458e-06	0.0327315913215984
Gene		ENSG00000013588.9_7	GPRC5A	ipsc_cvpc	heart	myofibroblast	-12.3457213165016	1.64703261840319	2.28260816706394e-13	4.65492283509349e-09
Gene		ENSG00000013588.9_7	GPRC5A	ipsc_cvpc	heart	cardiac neuron	14.2717158275196	1.91333700629019	2.54186353814675e-13	5.18362231334267e-09
Gene		ENSG00000013588.9_7	GPRC5A	ipsc_cvpc	heart	fibroblast	9.28773421406104	0.844535158578631	1.39911321029419e-26	2.85321156975294e-22
Gene		ENSG00000013619.14_8	MAMLD1	heart	arteria	cardiac muscle	-1.70974541943221	0.266934729020144	2.08470065434318e-08	0.000425133004440205
Gene		ENSG00000013619.14_8	MAMLD1	ipsc_cvpc	arteria	endothelial	4.60730203357475	0.910896177670815	1.12974782052129e-06	0.0230389473038907
Gene		ENSG00000013619.14_8	MAMLD1	ipsc_cvpc	heart	endothelial	4.68608989022169	0.79062212518717	2.64358253733729e-08	0.000539105786839194
Gene		ENSG00000013619.14_8	MAMLD1	ipsc_cvpc	heart	cardiac muscle	-1.96530730943414	0.248181864385991	1.86140299546244e-10	3.79595912864655e-06
Gene		ENSG00000013619.14_8	MAMLD1	ipsc_cvpc	heart	fibroblast	4.50186258210629	0.863680314864349	9.94678907261507e-07	0.0202844869557839
Gene		ENSG00000013725.14_6	CD6	heart	arteria	immune	6.02277642901872	0.515596754220375	2.3097100526315e-30	4.71019171033142e-26
Gene		ENSG00000013725.14_6	CD6	ipsc_cvpc	arteria	immune	6.21410634790383	0.542654722887738	1.02892341970646e-28	2.09828352980738e-24
Gene		ENSG00000013725.14_6	CD6	ipsc_cvpc	heart	tissue	1.07295219591497	0.176851240407714	1.30341186674455e-09	2.65804781985216e-05
Gene		ENSG00000013810.19_5	TACC3	heart	arteria	immune	4.63491186353703	0.349065172874731	2.71494567399901e-38	5.53658871298618e-34
Gene		ENSG00000013810.19_5	TACC3	ipsc_cvpc	arteria	tissue	3.10432392022818	0.239056005702053	1.47367978166717e-38	3.00527517875386e-34
Gene		ENSG00000013810.19_5	TACC3	ipsc_cvpc	arteria	immune	5.74083010809872	0.398705405489084	3.39251959550698e-44	6.91836521111739e-40
Gene		ENSG00000013810.19_5	TACC3	ipsc_cvpc	heart	tissue	1.75233552087421	0.126770301839134	1.85398646267433e-43	3.78083459333176e-39
Gene		ENSG00000014123.10_4	UFL1	heart	arteria	endocardial	-7.76986044705346	0.883185805516756	4.4837142874024e-18	9.14363854629971e-14
Gene		ENSG00000014123.10_4	UFL1	ipsc_cvpc	arteria	tissue	1.52826097218231	0.287595745583944	1.07291351478225e-07	0.00218799253069544
Gene		ENSG00000014123.10_4	UFL1	ipsc_cvpc	heart	tissue	1.55377992395133	0.185314485640065	5.09170125053355e-17	1.03835063602131e-12
Gene		ENSG00000014138.9_6	POLA2	ipsc_cvpc	heart	tissue	1.10117285000401	0.197806851205124	2.59296893875431e-08	0.000528784155680167
Gene		ENSG00000014164.7_5	ZC3H3	heart	arteria	fibroblast	-4.72455022235508	0.652807324549564	1.6790460235522e-12	3.42407855583e-08
Gene		ENSG00000014164.7_5	ZC3H3	heart	arteria	endothelial	5.33749964116345	0.641278123680168	3.94055135925445e-16	8.0359663869276e-12
Gene		ENSG00000014164.7_5	ZC3H3	ipsc_cvpc	heart	cardiac neuron	-15.9872723124281	1.96301986591717	1.19046211030902e-15	2.42770938155318e-11
Gene		ENSG00000014164.7_5	ZC3H3	ipsc_cvpc	heart	endothelial	4.15288789649186	0.79317113331742	1.09683601647887e-06	0.0223677768840536
Gene		ENSG00000014164.7_5	ZC3H3	ipsc_cvpc	heart	tissue	1.47143961617098	0.164956173208307	4.65509069621104e-19	9.49312645678317e-15
Gene		ENSG00000014164.7_5	ZC3H3	ipsc_cvpc	heart	fibroblast	-4.59523503646772	0.866464866516005	6.20492926786175e-07	0.0126537122559505
Gene		ENSG00000014216.16_7	CAPN1	ipsc_cvpc	arteria	immune	3.17718626126167	0.590679777787365	3.92874108711167e-07	0.00801188169894683
Gene		ENSG00000014216.16_7	CAPN1	ipsc_cvpc	arteria	cardiac muscle	-3.12481096432789	0.531294305787517	9.42480484425436e-08	0.00192200045188879
Gene		ENSG00000014216.16_7	CAPN1	ipsc_cvpc	arteria	tissue	2.15077218729902	0.3541601051373	1.25635528048087e-09	2.56208532348464e-05
Gene		ENSG00000014216.16_7	CAPN1	ipsc_cvpc	heart	tissue	1.00599880299834	0.202359070189425	6.64865333712622e-07	0.0135585987504015
Gene		ENSG00000014257.16_4	ACP3	heart	arteria	immune	3.32050827386279	0.471215335831794	1.07982981019047e-11	2.20209693192143e-07
Gene		ENSG00000014257.16_4	ACP3	ipsc_cvpc	arteria	tissue	1.95565914935009	0.301040490211559	8.23016004976419e-11	1.67837653894841e-06
Gene		ENSG00000014257.16_4	ACP3	ipsc_cvpc	arteria	immune	2.79666598094698	0.502085150991884	1.89312625545577e-07	0.00386065237275095
Gene		ENSG00000014257.16_4	ACP3	ipsc_cvpc	heart	tissue	2.02314856915345	0.165273356471415	1.87182752374846e-34	3.81721786918023e-30
Gene		ENSG00000014641.20_7	MDH1	heart	arteria	tissue	-0.760267636408665	0.150178366728795	4.1394365423507e-07	0.00844155294081578
Gene		ENSG00000014641.20_7	MDH1	heart	arteria	fibroblast	-3.21920734123411	0.427674760854871	4.02107854302418e-13	8.20018547278921e-09
Gene		ENSG00000014641.20_7	MDH1	heart	arteria	cardiac muscle	2.39349311156625	0.188548506057202	6.47083808739423e-31	1.31959801116231e-26
Gene		ENSG00000014641.20_7	MDH1	heart	arteria	endocardial	-4.9082337392658	0.567080049677375	2.91063621303029e-17	5.93566042923267e-13
Gene		ENSG00000014641.20_7	MDH1	ipsc_cvpc	arteria	tissue	0.972429778662165	0.180055608124006	6.63742546506324e-08	0.00135357017509035
Gene		ENSG00000014641.20_7	MDH1	ipsc_cvpc	heart	fibroblast	-5.4636311034058	0.52642333732878	6.57303852598238e-23	1.34043974660359e-18
Gene		ENSG00000014641.20_7	MDH1	ipsc_cvpc	heart	cardiac muscle	1.90361203838927	0.151269773162622	9.46958454697863e-24	1.93113237666535e-19
Gene		ENSG00000014641.20_7	MDH1	ipsc_cvpc	heart	tissue	0.47433321721157	0.100219619478013	2.21293406485412e-06	0.0451283643845701
Gene		ENSG00000014824.14_5	SLC30A9	heart	arteria	endocardial	-6.02087154017993	0.675203329815761	2.23409469132907e-18	4.55598930402737e-14
Gene		ENSG00000014824.14_5	SLC30A9	heart	arteria	fibroblast	-3.11594440989067	0.509218094996737	3.85468274347671e-09	7.86085451877205e-05
Gene		ENSG00000014824.14_5	SLC30A9	heart	arteria	cardiac muscle	2.06531182314753	0.224498426975236	1.60918560064552e-16	3.28161219539641e-12
Gene		ENSG00000014824.14_5	SLC30A9	ipsc_cvpc	arteria	tissue	1.75682936189819	0.198453390813511	8.55002878614461e-19	1.74360737035847e-14
Gene		ENSG00000014824.14_5	SLC30A9	ipsc_cvpc	heart	fibroblast	-5.81908781349111	0.73599836316485	5.02798256890104e-14	1.02535648527599e-09
Gene		ENSG00000014824.14_5	SLC30A9	ipsc_cvpc	heart	tissue	1.02449556106097	0.140118172319465	2.63874344889367e-13	5.38118951532886e-09
Gene		ENSG00000014914.21_5	MTMR11	heart	arteria	endocardial	2.95452365101286	0.484504478699258	4.68803738527139e-09	9.56031463978394e-05
Gene		ENSG00000014914.21_5	MTMR11	heart	arteria	smooth muscle	2.42174836368136	0.169951994867546	8.23018704287959e-40	1.67838204365443e-35
Gene		ENSG00000014914.21_5	MTMR11	heart	arteria	fibroblast	3.109119239723	0.365398742520929	2.61152876616495e-16	5.32569061284018e-12
Gene		ENSG00000014914.21_5	MTMR11	ipsc_cvpc	arteria	tissue	-1.51974546834153	0.179316400149361	2.34641013265689e-17	4.7850341835272e-13
Gene		ENSG00000014914.21_5	MTMR11	ipsc_cvpc	heart	tissue	-1.54188417765536	0.080549159354181	1.12527080821864e-81	2.29476475920027e-77
Gene		ENSG00000014914.21_5	MTMR11	ipsc_cvpc	heart	cardiac neuron	5.23074183601341	0.958555214514533	2.30765406422693e-07	0.00470599893317798
Gene		ENSG00000014914.21_5	MTMR11	ipsc_cvpc	heart	fibroblast	3.49276630060627	0.423100362055938	2.90454652510736e-14	5.92324172865144e-10
Gene		ENSG00000014914.21_5	MTMR11	ipsc_cvpc	heart	cardiac muscle	-1.12346390260717	0.121579518335928	1.17394031592919e-09	2.3940164862744e-05
Gene		ENSG00000014919.13_5	COX15	heart	arteria	endocardial	-4.19719085779317	0.827447611438792	8.14592856300342e-07	0.0166119921185329
Gene		ENSG00000014919.13_5	COX15	heart	arteria	cardiac muscle	2.22823667015799	0.275118144371582	2.42997519417588e-13	4.95544841348287e-09
Gene		ENSG00000014919.13_5	COX15	ipsc_cvpc	arteria	tissue	1.76770838707563	0.271764052856358	7.79157728009699e-11	1.58893635473018e-06
Gene		ENSG00000014919.13_5	COX15	ipsc_cvpc	heart	tissue	1.24500779252202	0.144770044209622	7.97861198606075e-18	1.62707834231737e-13
Gene		ENSG00000014919.13_5	COX15	ipsc_cvpc	heart	fibroblast	-6.68108750982016	0.760433238671232	3.67730437357811e-17	7.49912680903784e-13
Gene		ENSG00000015133.19_5	CCDC88C	heart	arteria	smooth muscle	-1.51672034268807	0.261990692353304	3.19667837284378e-07	0.00651898620574032
Gene		ENSG00000015133.19_5	CCDC88C	heart	arteria	immune	3.6941575702809	0.3864489029579	2.18528045541859e-20	4.45644243273513e-16
Gene		ENSG00000015133.19_5	CCDC88C	heart	arteria	endothelial	6.28850342655729	0.55333488428556	6.93668397754493e-29	1.41459796354074e-24
Gene		ENSG00000015133.19_5	CCDC88C	ipsc_cvpc	arteria	endothelial	5.96185825930198	0.959857742933235	1.6346218100811e-09	3.33348425729839e-05
Gene		ENSG00000015133.19_5	CCDC88C	ipsc_cvpc	arteria	immune	6.03730008311858	0.483876978498481	1.02072139501198e-33	2.08155714084793e-29
Gene		ENSG00000015133.19_5	CCDC88C	ipsc_cvpc	heart	endothelial	4.24108673569905	0.652257547894036	1.34864981930615e-09	2.75030157651103e-05
Gene		ENSG00000015133.19_5	CCDC88C	ipsc_cvpc	heart	tissue	-0.848913983669492	0.135650308650071	3.89681428449551e-10	7.9467733703717e-06
Gene		ENSG00000015153.14_5	YAF2	heart	arteria	cardiac muscle	2.57831435768903	0.230620074392975	1.13993838475719e-24	2.32467634803534e-20
Gene		ENSG00000015153.14_5	YAF2	ipsc_cvpc	arteria	cardiac muscle	2.55187949166593	0.339423341326612	2.61582882566862e-11	5.33445972418602e-07
Gene		ENSG00000015153.14_5	YAF2	ipsc_cvpc	heart	cardiac muscle	1.82327997555937	0.202500531636751	1.17302379818782e-12	2.39214743164442e-08
Gene		ENSG00000015171.19_4	ZMYND11	heart	arteria	endocardial	-7.05464899849873	0.828537631883395	5.56252098992267e-17	1.13436490547493e-12
Gene		ENSG00000015171.19_4	ZMYND11	ipsc_cvpc	arteria	immune	-3.03133691262014	0.457494617644519	4.65716266128289e-10	9.4973518151542e-06
Gene		ENSG00000015171.19_4	ZMYND11	ipsc_cvpc	arteria	endocardial	-5.65224129197178	0.844809320540916	8.87312378345608e-11	1.8094961331602e-06
Gene		ENSG00000015171.19_4	ZMYND11	ipsc_cvpc	heart	tissue	1.54515147260398	0.168780339278838	5.4454938347057e-20	1.11049955771153e-15
Gene		ENSG00000015285.11_4	WAS	heart	arteria	immune	8.14219764366668	0.400410779087962	2.521166959465e-89	5.14141578043698e-85
Gene		ENSG00000015285.11_4	WAS	ipsc_cvpc	arteria	immune	8.30119038640773	0.391655329741386	1.74881210513623e-95	3.56635252600431e-91
Gene		ENSG00000015285.11_4	WAS	ipsc_cvpc	heart	immune	7.91589046738937	0.94670761648456	6.93624957795125e-16	1.4145093764316e-11
Gene		ENSG00000015475.18_6	BID	heart	arteria	immune	2.459316128294	0.360474616970741	8.35853609874623e-11	1.70455626661732e-06
Gene		ENSG00000015475.18_6	BID	heart	arteria	cardiac neuron	-9.53489233780213	1.9095995400071	8.10963732816344e-07	0.0165379834033237
Gene		ENSG00000015475.18_6	BID	heart	arteria	smooth muscle	-2.96422958290829	0.244381582540668	4.04284222784714e-30	8.24456815524867e-26
Gene		ENSG00000015475.18_6	BID	heart	arteria	endothelial	5.38392865329469	0.516143735802288	1.90488312052419e-24	3.88462814768498e-20
Gene		ENSG00000015475.18_6	BID	heart	arteria	fibroblast	-4.91219025311736	0.525423211567647	7.02242347286727e-20	1.43208281882182e-15
Gene		ENSG00000015475.18_6	BID	ipsc_cvpc	arteria	tissue	1.78174601833127	0.213497673917902	7.09099018387769e-17	1.44606562819818e-12
Gene		ENSG00000015475.18_6	BID	ipsc_cvpc	arteria	immune	5.01400633406231	0.35607838590136	5.80816003165643e-42	1.1844580752557e-37
Gene		ENSG00000015475.18_6	BID	ipsc_cvpc	arteria	endocardial	3.75812848898493	0.657534160295576	4.99770843159925e-08	0.00101918268045603
Gene		ENSG00000015475.18_6	BID	ipsc_cvpc	arteria	endothelial	4.83245621569651	0.706346056923768	4.2258870411288e-11	8.61785144297396e-07
Gene		ENSG00000015475.18_6	BID	ipsc_cvpc	heart	endocardial	5.17989238345604	0.917051796053407	8.98908966919381e-08	0.00183314505623869
Gene		ENSG00000015475.18_6	BID	ipsc_cvpc	heart	endothelial	3.55922867466483	0.658321023097096	6.69843472203503e-07	0.013660117928646
Gene		ENSG00000015475.18_6	BID	ipsc_cvpc	heart	fibroblast	-9.68957324466996	0.719153803564145	3.77635452499312e-39	7.70111978281847e-35
Gene		ENSG00000015479.19_8	MATR3	heart	arteria	fibroblast	2.84436340923288	0.545104977918266	5.60635861250295e-07	0.0114330471184773
Gene		ENSG00000015479.19_8	MATR3	heart	arteria	endothelial	-2.93754358871294	0.535477903360449	1.38775163704288e-07	0.00283004191342155
Gene		ENSG00000015479.19_8	MATR3	ipsc_cvpc	arteria	tissue	1.66689783758629	0.217035041871339	1.58695876841988e-14	3.23628501643866e-10
Gene		ENSG00000015479.19_8	MATR3	ipsc_cvpc	heart	fibroblast	3.9043137555664	0.74740692412695	1.2078640019521e-06	0.0246319705918092
Gene		ENSG00000015479.19_8	MATR3	ipsc_cvpc	heart	tissue	2.13744983944796	0.142290115615549	5.28741661481534e-51	1.07826287025929e-46
Gene		ENSG00000015520.14_7	NPC1L1	heart	arteria	endocardial	5.11673579795055	0.734035905217417	9.61323994242971e-12	1.96042802145969e-07
Gene		ENSG00000015520.14_7	NPC1L1	heart	arteria	tissue	-1.010018232105	0.194392861164063	2.03887527111809e-07	0.00415787834039112
Gene		ENSG00000015520.14_7	NPC1L1	heart	arteria	immune	-2.20714606124228	0.3797974029518	3.80544672416589e-08	0.00077604475045915
Gene		ENSG00000015520.14_7	NPC1L1	ipsc_cvpc	arteria	immune	-3.06460882528742	0.425110518175447	1.17611177228108e-11	2.39844473721281e-07
Gene		ENSG00000015520.14_7	NPC1L1	ipsc_cvpc	heart	tissue	0.766546362042664	0.14169118047175	6.30320127301979e-08	0.00128541183560693
Gene		ENSG00000015520.14_7	NPC1L1	ipsc_cvpc	heart	endocardial	5.95735271272432	0.949067905659237	2.16529828019584e-09	4.41569278280338e-05
Gene		ENSG00000015532.10_4	XYLT2	ipsc_cvpc	heart	tissue	1.82081436498386	0.188269894909703	3.99279126951506e-22	8.14249923592206e-18
Gene		ENSG00000015676.18_5	NUDCD3	heart	arteria	fibroblast	-3.53285413592943	0.640927968928595	9.80299504455062e-08	0.00199912477943521
Gene		ENSG00000015676.18_5	NUDCD3	heart	arteria	myofibroblast	5.76871748960636	0.989391209585635	1.10691872680328e-08	0.000225733935956993
Gene		ENSG00000015676.18_5	NUDCD3	heart	arteria	immune	-3.72204058862789	0.439718419397664	2.49859488778055e-16	5.09538455465088e-12
Gene		ENSG00000015676.18_5	NUDCD3	ipsc_cvpc	arteria	immune	-2.99459622635101	0.464075265755572	1.33833281921651e-09	2.72926211822823e-05
Gene		ENSG00000015676.18_5	NUDCD3	ipsc_cvpc	arteria	myofibroblast	6.36764086752495	0.929129016265056	2.60382785134513e-11	5.30998613724812e-07
Gene		ENSG00000015676.18_5	NUDCD3	ipsc_cvpc	heart	fibroblast	-5.1439490736163	0.901353794802409	6.64373848487107e-08	0.00135485758921976
Gene		ENSG00000015676.18_5	NUDCD3	ipsc_cvpc	heart	tissue	-1.0848795489697	0.171598270678001	2.57855962626361e-10	5.25845664583938e-06
Gene		ENSG00000016082.15_4	ISL1	ipsc_cvpc	arteria	tissue	1.50626118494077	0.280154549725472	7.5932277471133e-08	0.00154848693446882
Gene		ENSG00000016082.15_4	ISL1	ipsc_cvpc	heart	tissue	1.6868592354004	0.123329888616424	1.38142329029585e-42	2.81713651590033e-38
Gene		ENSG00000016391.11_7	CHDH	heart	arteria	fibroblast	-2.97063037005219	0.59044424390544	1.33894409309374e-06	0.0273050868904606
Gene		ENSG00000016391.11_7	CHDH	heart	arteria	cardiac muscle	2.42665850734958	0.260308510784959	1.87021940858654e-17	3.81393843993053e-13
Gene		ENSG00000016391.11_7	CHDH	ipsc_cvpc	arteria	cardiac muscle	2.92398749543589	0.33621419106296	4.61024402652276e-15	9.40167064328786e-11
Gene		ENSG00000016391.11_7	CHDH	ipsc_cvpc	heart	tissue	0.775966437691332	0.139797824082906	2.84636810279642e-08	0.000580459847203274
Gene		ENSG00000016391.11_7	CHDH	ipsc_cvpc	heart	cardiac muscle	1.61920906070105	0.211008435751333	4.77666723047021e-09	9.7410574830979e-05
Gene		ENSG00000016391.11_7	CHDH	ipsc_cvpc	heart	fibroblast	-5.05983078691491	0.734315670807057	7.29405792057958e-11	1.48747723174379e-06
Gene		ENSG00000016402.13_5	IL20RA	heart	arteria	cardiac muscle	1.8610401311834	0.252241572907159	6.52863110888366e-11	1.33138374203464e-06
Gene		ENSG00000016402.13_5	IL20RA	ipsc_cvpc	arteria	fibroblast	4.45968366828226	0.680379996110444	2.98432978525285e-10	6.08594373106614e-06
Gene		ENSG00000016864.18_7	GLT8D1	heart	arteria	fibroblast	7.24493979947012	0.622713948218478	2.42336061125295e-30	4.94195929452814e-26
Gene		ENSG00000016864.18_7	GLT8D1	ipsc_cvpc	arteria	tissue	2.05251181548342	0.272155284168512	4.63906048640611e-14	9.46043604992798e-10
Gene		ENSG00000016864.18_7	GLT8D1	ipsc_cvpc	arteria	fibroblast	6.55504290368607	0.88333618714083	5.03735731050861e-13	1.02726827633202e-08
Gene		ENSG00000016864.18_7	GLT8D1	ipsc_cvpc	arteria	cardiac muscle	-3.06703322057487	0.408274536491505	1.01590488797745e-11	2.07173483805241e-07
Gene		ENSG00000016864.18_7	GLT8D1	ipsc_cvpc	heart	cardiac neuron	17.7702618445855	1.80366659588478	2.97835852839141e-22	6.0737665469486e-18
Gene		ENSG00000016864.18_7	GLT8D1	ipsc_cvpc	heart	fibroblast	7.93043323286326	0.796127315559536	6.95111154907041e-22	1.41754017820193e-17
Gene		ENSG00000017260.19_8	ATP2C1	ipsc_cvpc	heart	fibroblast	-6.57741202700783	1.05660221336073	2.4657591251836e-09	5.02842258398692e-05
Gene		ENSG00000017427.17_6	IGF1	heart	arteria	endothelial	4.92334897706278	0.652463144953984	1.75722260666356e-13	3.583504061769e-09
Gene		ENSG00000017427.17_6	IGF1	heart	arteria	fibroblast	7.01128979485405	0.664193435416542	3.03513515216449e-25	6.18955111580904e-21
Gene		ENSG00000017427.17_6	IGF1	ipsc_cvpc	arteria	endothelial	7.554696811769	1.04098495679771	1.33490831854542e-12	2.72227853400968e-08
Gene		ENSG00000017427.17_6	IGF1	ipsc_cvpc	arteria	fibroblast	5.97663568918636	1.02124355201873	1.32853305003695e-08	0.000270927744894035
Gene		ENSG00000017427.17_6	IGF1	ipsc_cvpc	heart	tissue	-1.39379145412265	0.145960113333322	1.30795537393854e-21	2.66731339407286e-17
Gene		ENSG00000017427.17_6	IGF1	ipsc_cvpc	heart	fibroblast	6.39482497256651	0.766684311694791	1.45500426900568e-15	2.96719020578328e-11
Gene		ENSG00000017483.15_9	SLC38A5	heart	arteria	cardiac neuron	11.1580012302315	2.17865323449893	4.00860162636747e-07	0.00817474129665118
Gene		ENSG00000017483.15_9	SLC38A5	heart	arteria	tissue	1.63643563760452	0.210498410188941	7.59858472727123e-15	1.54957938343242e-10
Gene		ENSG00000017483.15_9	SLC38A5	heart	arteria	endocardial	6.77911506496016	0.794851159371849	5.18582642247511e-17	1.05754558233535e-12
Gene		ENSG00000017483.15_9	SLC38A5	ipsc_cvpc	arteria	tissue	-1.92469645716838	0.28522470036899	1.49896299352344e-11	3.05683523269235e-07
Gene		ENSG00000017483.15_9	SLC38A5	ipsc_cvpc	arteria	endocardial	5.85158129169537	0.878440408324068	1.0220874974649e-10	2.08434303358017e-06
Gene		ENSG00000017483.15_9	SLC38A5	ipsc_cvpc	heart	tissue	-1.94335965675418	0.159303881497131	3.14383137454229e-34	6.41121532210409e-30
Gene		ENSG00000017797.13_5	RALBP1	ipsc_cvpc	heart	fibroblast	-5.14131558767937	1.02372375863961	2.00990204997713e-06	0.0409879325051836
Gene		ENSG00000018189.13_5	RUFY3	heart	arteria	fibroblast	6.92594268646047	0.550080700944705	3.39527890229728e-35	6.92399226545484e-31
Gene		ENSG00000018189.13_5	RUFY3	ipsc_cvpc	arteria	fibroblast	4.88386853353365	0.85477738610546	3.57698213165927e-08	0.000729453966109275
Gene		ENSG00000018189.13_5	RUFY3	ipsc_cvpc	arteria	tissue	-2.24933045070871	0.263356336809126	1.33047819429322e-17	2.71324418162216e-13
Gene		ENSG00000018189.13_5	RUFY3	ipsc_cvpc	heart	fibroblast	8.75406285171611	0.660073945537488	9.30743567015388e-38	1.89806535621448e-33
Gene		ENSG00000018189.13_5	RUFY3	ipsc_cvpc	heart	tissue	-1.05282616674912	0.125663805075196	5.37807872954228e-17	1.09675159531556e-12
Gene		ENSG00000018236.15_7	CNTN1	heart	arteria	smooth muscle	2.08605004408287	0.262686722639361	3.72332329995544e-13	7.59297320559913e-09
Gene		ENSG00000018236.15_7	CNTN1	heart	arteria	cardiac neuron	11.365624669823	2.05263604361274	4.23236577444465e-08	0.000863106352382498
Gene		ENSG00000018236.15_7	CNTN1	ipsc_cvpc	arteria	immune	-2.90130536958133	0.427192892449116	1.91783383204399e-10	3.91103853368731e-06
Gene		ENSG00000018236.15_7	CNTN1	ipsc_cvpc	arteria	fibroblast	-4.22165319598267	0.831344072773335	1.11979814582935e-06	0.0228360435878979
Gene		ENSG00000018236.15_7	CNTN1	ipsc_cvpc	heart	fibroblast	4.01158568480995	0.620357149215956	1.72875048352149e-09	3.52544086104537e-05
Gene		ENSG00000018236.15_7	CNTN1	ipsc_cvpc	heart	tissue	1.38849805589743	0.11810258593467	6.52253900804359e-32	1.33014137991033e-27
Gene		ENSG00000018280.17_4	SLC11A1	heart	arteria	immune	5.91481547858574	0.368060819138224	7.02796509980708e-56	1.43321292280366e-51
Gene		ENSG00000018280.17_4	SLC11A1	ipsc_cvpc	arteria	immune	6.29880224624823	0.402970505229489	4.67682656225369e-52	9.53745240840395e-48
Gene		ENSG00000018280.17_4	SLC11A1	ipsc_cvpc	heart	tissue	-1.685357952417	0.146102897124375	8.74615579197425e-31	1.78360355065731e-26
Gene		ENSG00000018280.17_4	SLC11A1	ipsc_cvpc	heart	immune	6.10082781125013	0.803811725511253	4.21462067397363e-13	8.59487594043442e-09
Gene		ENSG00000018408.14_5	WWTR1	heart	arteria	smooth muscle	2.21988964471843	0.236014999070768	4.99991294044977e-18	1.01963224594592e-13
Gene		ENSG00000018408.14_5	WWTR1	heart	arteria	fibroblast	4.63305760708561	0.507434960935578	5.54561136083021e-19	1.1309165248141e-14
Gene		ENSG00000018408.14_5	WWTR1	heart	arteria	endocardial	4.26321282815409	0.672838963609155	7.12767919754725e-10	1.45354761875581e-05
Gene		ENSG00000018408.14_5	WWTR1	heart	arteria	myofibroblast	5.37400070407694	0.783319989335687	1.91133479746155e-11	3.89778505246334e-07
Gene		ENSG00000018408.14_5	WWTR1	ipsc_cvpc	arteria	immune	-3.44870822920677	0.400575909237539	3.42204274196768e-16	6.97857176369469e-12
Gene		ENSG00000018408.14_5	WWTR1	ipsc_cvpc	arteria	smooth muscle	-1.85996791719861	0.330664494658083	1.35165289659057e-06	0.0275642575201715
Gene		ENSG00000018408.14_5	WWTR1	ipsc_cvpc	arteria	cardiac muscle	2.09999278273144	0.360303006158058	5.00302745216032e-07	0.0102026738831905
Gene		ENSG00000018408.14_5	WWTR1	ipsc_cvpc	arteria	tissue	-1.19687530263622	0.240177523365471	6.25107362254635e-07	0.0127478144384588
Gene		ENSG00000018408.14_5	WWTR1	ipsc_cvpc	heart	fibroblast	8.92803850490654	0.652496237728494	3.96558864922678e-40	8.08702493236817e-36
Gene		ENSG00000018408.14_5	WWTR1	ipsc_cvpc	heart	tissue	1.42442243171857	0.124221173376938	1.93634477132179e-30	3.94878789215653e-26
Gene		ENSG00000018510.16_8	AGPS	heart	arteria	fibroblast	-4.23848782933073	0.593979307491577	3.93128158087363e-12	8.01706252787559e-08
Gene		ENSG00000018510.16_8	AGPS	heart	arteria	endothelial	2.92310081790485	0.583489065592008	1.51886629490792e-06	0.0309742403520572
Gene		ENSG00000018510.16_8	AGPS	heart	arteria	endocardial	-4.492305837956	0.787593391123587	2.75858304302682e-08	0.00056255783996446
Gene		ENSG00000018510.16_8	AGPS	ipsc_cvpc	arteria	tissue	1.91061861241239	0.209405340622794	7.23878924010186e-20	1.47620628973397e-15
Gene		ENSG00000018510.16_8	AGPS	ipsc_cvpc	heart	fibroblast	-5.99018938308678	0.835209850855427	7.83962832750238e-12	1.59873540482756e-07
Gene		ENSG00000018510.16_8	AGPS	ipsc_cvpc	heart	tissue	1.75400831377017	0.159005894118902	2.70565969947633e-28	5.51765182514208e-24
Gene		ENSG00000018610.15_5	CXorf56	heart	arteria	fibroblast	-3.92115682591481	0.709379029761924	8.16812627108258e-08	0.00166572599046187
Gene		ENSG00000018610.15_5	CXorf56	heart	arteria	endocardial	-6.07725898780798	0.940608921212421	2.33850403735695e-10	4.76891128338203e-06
Gene		ENSG00000018610.15_5	CXorf56	ipsc_cvpc	heart	tissue	1.37359611429133	0.187874535405437	2.64685175887923e-13	5.39772479188241e-09
Gene		ENSG00000018625.15_4	ATP1A2	heart	arteria	immune	-3.15264017599455	0.352400336105997	7.29156446717655e-18	1.48696874179131e-13
Gene		ENSG00000018625.15_4	ATP1A2	heart	arteria	endocardial	-6.19452032941023	0.681085488479014	4.48787477147942e-19	9.15212302147798e-15
Gene		ENSG00000018625.15_4	ATP1A2	heart	arteria	tissue	-1.65176703730435	0.18037013702149	5.30384925011867e-20	1.0816139775767e-15
Gene		ENSG00000018625.15_4	ATP1A2	heart	arteria	cardiac muscle	2.09538854305837	0.226454186535071	9.59507634462054e-17	1.95672391895847e-12
Gene		ENSG00000018625.15_4	ATP1A2	ipsc_cvpc	arteria	endocardial	-5.35713635370381	0.657451364941159	3.16532879441694e-15	6.45505501045447e-11
Gene		ENSG00000018625.15_4	ATP1A2	ipsc_cvpc	arteria	immune	-2.7413977866454	0.356033549240482	6.41524328755086e-13	1.30826056363025e-08
Gene		ENSG00000018625.15_4	ATP1A2	ipsc_cvpc	arteria	tissue	-1.81583410473605	0.213470790728181	1.79662495770466e-17	3.66385727624711e-13
Gene		ENSG00000018625.15_4	ATP1A2	ipsc_cvpc	heart	fibroblast	-3.51555933929102	0.660680772557032	9.43130960990397e-07	0.0192332696874772
Gene		ENSG00000018625.15_4	ATP1A2	ipsc_cvpc	heart	tissue	-1.40317913066943	0.125779331817031	6.70263489161957e-29	1.36686833344798e-24
Gene		ENSG00000018625.15_4	ATP1A2	ipsc_cvpc	heart	cardiac muscle	1.96360210188312	0.189849164181696	8.6975364797421e-17	1.77368861431381e-12
Gene		ENSG00000018625.15_4	ATP1A2	ipsc_cvpc	heart	immune	-3.64812038501567	0.691997925649846	1.08634030076733e-06	0.0221537377535482
Gene		ENSG00000018699.13_6	TTC27	ipsc_cvpc	arteria	tissue	1.43975492545286	0.272255848092145	1.23497237611673e-07	0.00251847916661485
Gene		ENSG00000018699.13_6	TTC27	ipsc_cvpc	heart	tissue	1.46223199917901	0.171661658133869	1.62185370628412e-17	3.30744626322521e-13
Gene		ENSG00000018869.16_7	ZNF582	ipsc_cvpc	heart	fibroblast	-5.4887828245154	1.03152527494766	4.34170200616597e-07	0.00885403290117426
Gene		ENSG00000019102.12_5	VSIG2	ipsc_cvpc	heart	tissue	-1.46627474780941	0.157029124601445	9.85448224330207e-21	2.00962456387659e-16
Gene		ENSG00000019102.12_5	VSIG2	ipsc_cvpc	heart	endocardial	6.71763821945279	1.05180366143332	9.17402680051097e-10	1.8708592854282e-05
Gene		ENSG00000019144.19_9	PHLDB1	heart	arteria	fibroblast	6.53096677227912	0.554048728516319	5.36126476175352e-31	1.0933227228644e-26
Gene		ENSG00000019144.19_9	PHLDB1	heart	arteria	endothelial	2.76305037419545	0.544263698780469	1.166540815165e-06	0.0237892668436598
Gene		ENSG00000019144.19_9	PHLDB1	ipsc_cvpc	arteria	endothelial	4.73398762490055	0.882613562731445	2.3776791147766e-07	0.00484880101876392
Gene		ENSG00000019144.19_9	PHLDB1	ipsc_cvpc	arteria	tissue	-1.70212681549708	0.266775670033779	1.76663517716541e-10	3.60269911679342e-06
Gene		ENSG00000019144.19_9	PHLDB1	ipsc_cvpc	heart	fibroblast	10.2707431420663	0.687413958059465	6.81694323763989e-48	1.3901792344519e-43
Gene		ENSG00000019144.19_9	PHLDB1	ipsc_cvpc	heart	tissue	-1.21851286446423	0.130868752229287	1.26689863452552e-20	2.58358638538789e-16
Gene		ENSG00000019169.10_4	MARCO	heart	arteria	immune	5.09928084726912	0.43970291768484	9.55229415044902e-30	1.94799934610107e-25
Gene		ENSG00000019169.10_4	MARCO	ipsc_cvpc	arteria	immune	5.22001159188165	0.411732715721624	1.93658992895049e-34	3.94928784210873e-30
Gene		ENSG00000019169.10_4	MARCO	ipsc_cvpc	heart	immune	7.2475290145313	1.03412222713722	1.55116679660679e-11	3.16329444832023e-07
Gene		ENSG00000019169.10_4	MARCO	ipsc_cvpc	heart	tissue	-1.52965092275957	0.187964729264631	4.01967559530529e-16	8.19732444150608e-12
Gene		ENSG00000019485.13_6	PRDM11	heart	arteria	fibroblast	-3.92918030579973	0.649101739615091	4.25935750201525e-09	8.6861077538597e-05
Gene		ENSG00000019485.13_6	PRDM11	heart	arteria	endothelial	-3.68185818018563	0.637637982914964	2.26646115755162e-08	0.000462199423859502
Gene		ENSG00000019485.13_6	PRDM11	heart	arteria	smooth muscle	1.94041287392324	0.301906171757723	5.24952472500401e-09	0.000107053557717007
Gene		ENSG00000019485.13_6	PRDM11	heart	arteria	immune	-3.37984039761599	0.445326159582248	2.41176623631646e-13	4.91831488572016e-09
Gene		ENSG00000019485.13_6	PRDM11	ipsc_cvpc	arteria	fibroblast	-5.49114808694507	1.01573111489652	1.64784997651693e-07	0.00336046045711098
Gene		ENSG00000019485.13_6	PRDM11	ipsc_cvpc	arteria	immune	-3.72170284890752	0.521941669080159	1.17179573075806e-11	2.38964303373491e-07
Gene		ENSG00000019485.13_6	PRDM11	ipsc_cvpc	heart	immune	-4.58461268008193	0.910977585090069	2.22974254497692e-06	0.0454711397197143
Gene		ENSG00000019505.8_6	SYT13	heart	arteria	cardiac muscle	1.30887228416879	0.179790353024703	1.11642615151658e-09	2.27672785078776e-05
Gene		ENSG00000019505.8_6	SYT13	ipsc_cvpc	arteria	tissue	1.36056346710695	0.222078236227528	8.98302771337948e-10	1.83190884158948e-05
Gene		ENSG00000019505.8_6	SYT13	ipsc_cvpc	heart	tissue	1.01649130994437	0.1128001509985	2.0337628085704e-19	4.14745249551762e-15
Gene		ENSG00000019549.13_8	SNAI2	heart	arteria	immune	3.21190989024415	0.453472403615208	8.98808559375096e-12	1.83294029513363e-07
Gene		ENSG00000019549.13_8	SNAI2	heart	arteria	fibroblast	4.15607337168898	0.660975601186761	9.86711283606505e-10	2.01220032065875e-05
Gene		ENSG00000019549.13_8	SNAI2	ipsc_cvpc	arteria	immune	3.2039442722048	0.489609878398871	6.65336525434933e-10	1.35682077631946e-05
Gene		ENSG00000019549.13_8	SNAI2	ipsc_cvpc	arteria	endothelial	7.7973839808642	0.971229989606193	4.16776113796894e-15	8.49931528866006e-11
Gene		ENSG00000019549.13_8	SNAI2	ipsc_cvpc	arteria	cardiac muscle	-3.85206306183469	0.440385722065942	5.93280059595741e-16	1.20987602553359e-11
Gene		ENSG00000019549.13_8	SNAI2	ipsc_cvpc	arteria	tissue	1.97835615490853	0.293560559427898	1.59287818338249e-11	3.24835647937191e-07
Gene		ENSG00000019549.13_8	SNAI2	ipsc_cvpc	heart	tissue	-0.96145071561493	0.173409741510967	2.94985769586128e-08	0.000601564479916991
Gene		ENSG00000019549.13_8	SNAI2	ipsc_cvpc	heart	cardiac muscle	-2.43716358681563	0.261741686899018	4.32991232486071e-15	8.82999020408845e-11
Gene		ENSG00000019549.13_8	SNAI2	ipsc_cvpc	heart	cardiac neuron	20.459764612626	2.06361945060233	1.33887661520262e-22	2.7303710813827e-18
Gene		ENSG00000019582.15_7	CD74	heart	arteria	immune	5.22028587699333	0.285231936121944	1.49389605864277e-71	3.0465022323902e-67
Gene		ENSG00000019582.15_7	CD74	heart	arteria	fibroblast	2.1576825162221	0.415750438070412	9.12366466726085e-07	0.0186058893559451
Gene		ENSG00000019582.15_7	CD74	ipsc_cvpc	arteria	tissue	-1.31312957712487	0.202594249475767	9.07707559896364e-11	1.85108802689666e-06
Gene		ENSG00000019582.15_7	CD74	ipsc_cvpc	arteria	immune	6.03947910805222	0.337893298893592	2.42420490940539e-67	4.94368107175041e-63
Gene		ENSG00000019582.15_7	CD74	ipsc_cvpc	heart	fibroblast	3.6913108585479	0.56428473853103	1.42876638675171e-09	2.91368329250276e-05
Gene		ENSG00000019582.15_7	CD74	ipsc_cvpc	heart	tissue	-1.0339573460091	0.107427611510904	6.28969260915548e-22	1.28265701378508e-17
Gene		ENSG00000019991.18_8	HGF	heart	arteria	fibroblast	3.03588277098955	0.502934811396063	6.44768559395375e-09	0.000131487652317499
Gene		ENSG00000019991.18_8	HGF	heart	arteria	cardiac muscle	-1.54293606658993	0.221728322577042	2.0319887291468e-09	4.14383461534907e-05
Gene		ENSG00000019991.18_8	HGF	heart	arteria	immune	2.34259736145394	0.345046106658168	1.14759278547829e-10	2.34028596742588e-06
Gene		ENSG00000019991.18_8	HGF	ipsc_cvpc	heart	tissue	-1.33163205377645	0.139242444899679	1.13943561653154e-21	2.32365105279277e-17
Gene		ENSG00000019995.6_4	ZRANB1	heart	arteria	fibroblast	-4.47934388385198	0.748426369747714	5.56377057252091e-09	0.000113461973285419
Gene		ENSG00000019995.6_4	ZRANB1	heart	arteria	immune	-4.73085708952363	0.513469338670194	2.63627408654221e-19	5.37615374468553e-15
Gene		ENSG00000019995.6_4	ZRANB1	ipsc_cvpc	arteria	immune	-4.77352732333869	0.540978494260417	2.08005505201641e-17	4.24185626757707e-13
Gene		ENSG00000019995.6_4	ZRANB1	ipsc_cvpc	heart	cardiac muscle	1.92262835134012	0.281723030874412	4.70289620441246e-08	0.000959061622965833
Gene		ENSG00000020129.16_5	NCDN	heart	arteria	immune	-3.06000956853954	0.40207368213756	2.5525669062953e-13	5.205449692008e-09
Gene		ENSG00000020129.16_5	NCDN	heart	arteria	fibroblast	-3.30894259808172	0.586057479250179	5.11301172099052e-08	0.0010426964802616
Gene		ENSG00000020129.16_5	NCDN	ipsc_cvpc	arteria	immune	-3.15962931151638	0.513466995348121	6.59417551515939e-09	0.000134475021280645
Gene		ENSG00000020181.18_5	ADGRA2	heart	arteria	fibroblast	8.16234270468931	0.56462673833578	4.4918612672062e-46	9.1602526822136e-42
Gene		ENSG00000020181.18_5	ADGRA2	heart	arteria	endocardial	-4.73184153355384	0.7486730294409	7.05311244376999e-10	1.43834122065801e-05
Gene		ENSG00000020181.18_5	ADGRA2	ipsc_cvpc	arteria	cardiac muscle	-4.1174258321079	0.403628962787118	2.42578249772497e-21	4.94689824761053e-17
Gene		ENSG00000020181.18_5	ADGRA2	ipsc_cvpc	arteria	fibroblast	7.15534446361264	0.873285098972611	1.29740400751388e-15	2.64579599252306e-11
Gene		ENSG00000020181.18_5	ADGRA2	ipsc_cvpc	arteria	tissue	3.55447850203809	0.269058550675142	7.60129953975415e-40	1.55013301514206e-35
Gene		ENSG00000020181.18_5	ADGRA2	ipsc_cvpc	heart	endocardial	-5.80105419290078	0.952705279423043	6.71155760185497e-09	0.000136868794174628
Gene		ENSG00000020181.18_5	ADGRA2	ipsc_cvpc	heart	fibroblast	6.63096186286391	0.747113334624363	1.80303477159532e-17	3.67692880971434e-13
Gene		ENSG00000020181.18_5	ADGRA2	ipsc_cvpc	heart	cardiac neuron	13.817930712814	1.69262294945246	1.2176090599615e-15	2.48307015597949e-11
Gene		ENSG00000020256.20_6	ZFP64	ipsc_cvpc	arteria	tissue	1.94715263309695	0.231360394502317	3.89219106847838e-17	7.93734524594796e-13
Gene		ENSG00000020256.20_6	ZFP64	ipsc_cvpc	heart	tissue	1.53483764879279	0.141818489281901	2.69182806394588e-27	5.48944497080483e-23
Gene		ENSG00000020256.20_6	ZFP64	ipsc_cvpc	heart	fibroblast	-4.67122475664202	0.744929613697873	3.63513417367568e-09	7.41312912037681e-05
Gene		ENSG00000020426.11_5	MNAT1	heart	arteria	fibroblast	-4.27865306797144	0.592374784839473	2.12187590302669e-12	4.32714152904233e-08
Gene		ENSG00000020426.11_5	MNAT1	heart	arteria	immune	-2.86730868416345	0.406407766095887	1.34293567971585e-11	2.73864873164453e-07
Gene		ENSG00000020426.11_5	MNAT1	ipsc_cvpc	arteria	cardiac muscle	3.39144305310595	0.450403856734438	5.656254075438e-12	1.15347989360407e-07
Gene		ENSG00000020426.11_5	MNAT1	ipsc_cvpc	arteria	immune	-3.67728398562408	0.500747791031042	2.90891237595907e-12	5.93214500829333e-08
Gene		ENSG00000020426.11_5	MNAT1	ipsc_cvpc	heart	tissue	1.421885526091	0.149699587369524	2.13427617031407e-21	4.35242939412148e-17
Gene		ENSG00000020577.14_5	SAMD4A	heart	arteria	immune	-3.77466811544218	0.47622333582909	1.62036238488698e-14	3.30440501150002e-10
Gene		ENSG00000020577.14_5	SAMD4A	heart	arteria	endothelial	-3.80217785840144	0.681877946626698	6.51420184572293e-08	0.00132844118239828
Gene		ENSG00000020577.14_5	SAMD4A	ipsc_cvpc	arteria	immune	-3.47504527677679	0.603362507723771	4.77687877569003e-08	0.000974148888726468
Gene		ENSG00000020577.14_5	SAMD4A	ipsc_cvpc	heart	myofibroblast	-6.61995049896492	1.19517255297296	1.08406947111131e-07	0.00221074287243729
Gene		ENSG00000020577.14_5	SAMD4A	ipsc_cvpc	heart	cardiac muscle	1.29825874494542	0.176101545191798	2.07181710388273e-07	0.00422505661994805
Gene		ENSG00000020577.14_5	SAMD4A	ipsc_cvpc	heart	immune	-4.70861873418334	0.641888019374307	4.91291454450224e-12	1.00189066306034e-07
Gene		ENSG00000020577.14_5	SAMD4A	ipsc_cvpc	heart	tissue	-1.45538465690504	0.116671225715654	1.0318837889882e-35	2.10432061088364e-31
Gene		ENSG00000020633.18_3	RUNX3	heart	arteria	cardiac muscle	-1.68205643451616	0.254282567473798	7.70418979095407e-09	0.000157111542406926
Gene		ENSG00000020633.18_3	RUNX3	heart	arteria	immune	4.9151022928347	0.395705920101348	8.0858406120824e-34	1.64894547602196e-29
Gene		ENSG00000020633.18_3	RUNX3	ipsc_cvpc	arteria	immune	5.33952496138315	0.487439111659414	3.57941562090404e-26	7.29950227570961e-22
Gene		ENSG00000020633.18_3	RUNX3	ipsc_cvpc	heart	immune	5.86944273170909	0.933681039153521	2.06710564964392e-09	4.21544855131885e-05
Gene		ENSG00000020922.13_9	MRE11	ipsc_cvpc	arteria	tissue	1.74407602400648	0.248260059039577	2.13763178303938e-12	4.35927249515221e-08
Gene		ENSG00000020922.13_9	MRE11	ipsc_cvpc	heart	tissue	1.95922247343851	0.159199882572373	8.33801635735217e-35	1.70037167575483e-30
Gene		ENSG00000021300.14_7	PLEKHB1	heart	arteria	endothelial	-3.7550233798895	0.703396692002482	2.31953433155154e-07	0.00473022636233306
Gene		ENSG00000021300.14_7	PLEKHB1	heart	arteria	immune	-3.13527321415017	0.49125202059065	8.18969847679398e-10	1.6701252103726e-05
Gene		ENSG00000021300.14_7	PLEKHB1	heart	arteria	cardiac neuron	12.5125236979369	2.60238748689373	1.90024525285637e-06	0.0387517014415
Gene		ENSG00000021300.14_7	PLEKHB1	ipsc_cvpc	arteria	tissue	-2.19550228706326	0.318601493406567	5.53778313388076e-12	1.1293201144923e-07
Gene		ENSG00000021300.14_7	PLEKHB1	ipsc_cvpc	arteria	cardiac muscle	3.72556169051273	0.477950951580743	6.4736394569262e-13	1.32016929445096e-08
Gene		ENSG00000021300.14_7	PLEKHB1	ipsc_cvpc	arteria	cardiac neuron	9.82505000734434	2.01269047883936	1.61604935398797e-06	0.0329560944758767
Gene		ENSG00000021300.14_7	PLEKHB1	ipsc_cvpc	arteria	immune	-3.84813831661553	0.53137396504656	5.15750391859879e-12	1.05176977411985e-07
Gene		ENSG00000021300.14_7	PLEKHB1	ipsc_cvpc	heart	myofibroblast	-8.91398896039296	1.60967322027278	7.90373573510266e-08	0.00161180882845949
Gene		ENSG00000021300.14_7	PLEKHB1	ipsc_cvpc	heart	endothelial	-5.17549213646185	0.75556041322536	9.83613942026085e-11	2.0058839119738e-06
Gene		ENSG00000021355.13_5	SERPINB1	heart	arteria	immune	3.18521443285159	0.386551789993509	2.12554556065624e-15	4.33462506184627e-11
Gene		ENSG00000021355.13_5	SERPINB1	ipsc_cvpc	arteria	immune	2.54622509342731	0.371189084883267	1.86666272484053e-10	3.80668529476729e-06
Gene		ENSG00000021355.13_5	SERPINB1	ipsc_cvpc	arteria	tissue	-1.66561111183616	0.222557755101275	7.21214023031662e-14	1.47077175716847e-09
Gene		ENSG00000021355.13_5	SERPINB1	ipsc_cvpc	heart	tissue	-1.63708082302695	0.158276242539404	4.49339090093298e-25	9.16337206427263e-21
Gene		ENSG00000021355.13_5	SERPINB1	ipsc_cvpc	heart	immune	4.58118956461112	0.870785604714819	7.5810874439958e-07	0.0154601116245406
Gene		ENSG00000021574.12_7	SPAST	heart	arteria	fibroblast	-2.77093377313772	0.545231320473209	1.12465330886553e-06	0.0229350549276948
Gene		ENSG00000021574.12_7	SPAST	heart	arteria	endocardial	-3.61319074186066	0.722955461953319	1.31903094442612e-06	0.0268989980496819
Gene		ENSG00000021574.12_7	SPAST	ipsc_cvpc	arteria	tissue	1.83671420143288	0.211495882358549	3.80756864510946e-18	7.76477473797172e-14
Gene		ENSG00000021574.12_7	SPAST	ipsc_cvpc	heart	tissue	2.37805341941727	0.148792844993855	1.69736634707104e-57	3.46143919158197e-53
Gene		ENSG00000021645.19_7	NRXN3	heart	arteria	smooth muscle	2.88506098036105	0.278566284678836	2.49245037117454e-22	5.08285404193624e-18
Gene		ENSG00000021645.19_7	NRXN3	heart	arteria	cardiac neuron	20.9558692129337	2.17671906186167	1.0258747895749e-21	2.09206645838009e-17
Gene		ENSG00000021645.19_7	NRXN3	heart	arteria	fibroblast	3.62134764970104	0.598920714109316	4.85831088772577e-09	9.90755339333916e-05
Gene		ENSG00000021645.19_7	NRXN3	heart	arteria	endothelial	-3.99464592432923	0.588343202249177	4.3877517637265e-11	8.94794217176745e-07
Gene		ENSG00000021645.19_7	NRXN3	ipsc_cvpc	arteria	cardiac neuron	11.0735806566695	1.66377769354086	5.65497959918232e-11	1.15321998966125e-06
Gene		ENSG00000021645.19_7	NRXN3	ipsc_cvpc	heart	cardiac neuron	13.7604227437949	1.49085379896761	1.46750020402861e-19	2.99267316607554e-15
Gene		ENSG00000021645.19_7	NRXN3	ipsc_cvpc	heart	fibroblast	10.0896308551329	0.658053675536187	2.71702733944417e-50	5.5408338533285e-46
Gene		ENSG00000021762.20_6	OSBPL5	heart	arteria	cardiac muscle	-1.48710206850518	0.203822544041161	4.15809311889099e-10	8.4795992973544e-06
Gene		ENSG00000021762.20_6	OSBPL5	heart	arteria	myofibroblast	4.02678562828632	0.71367678049556	4.25387372592046e-08	0.00086749246892696
Gene		ENSG00000021762.20_6	OSBPL5	ipsc_cvpc	arteria	tissue	-1.84976029894815	0.242166389557558	2.1996201505828e-14	4.4856853730835e-10
Gene		ENSG00000021762.20_6	OSBPL5	ipsc_cvpc	arteria	myofibroblast	4.23987291697711	0.808637603102988	4.91570824343372e-07	0.0100246038208344
Gene		ENSG00000021762.20_6	OSBPL5	ipsc_cvpc	heart	cardiac neuron	-7.65398974570816	1.45653021087837	4.02237803386305e-07	0.00820283552445692
Gene		ENSG00000021762.20_6	OSBPL5	ipsc_cvpc	heart	tissue	-0.789537669944315	0.122394915059369	1.1130593991032e-10	2.26986203259116e-06
Gene		ENSG00000021776.11_6	AQR	heart	arteria	cardiac muscle	-2.34110865165938	0.315409449070477	1.52866965796818e-11	3.11741603349451e-07
Gene		ENSG00000021776.11_6	AQR	ipsc_cvpc	heart	tissue	1.47260260533069	0.199442767443774	1.54083339208834e-13	3.14222153648575e-09
Gene		ENSG00000021826.17_7	CPS1	ipsc_cvpc	arteria	tissue	1.24918438366386	0.2604562400432	1.61752894668971e-06	0.0329862678098433
Gene		ENSG00000021826.17_7	CPS1	ipsc_cvpc	heart	tissue	1.91067706386614	0.160644807232181	1.27473418891774e-32	2.59956543145995e-28
Gene		ENSG00000022267.19_9	FHL1	heart	arteria	fibroblast	-3.61763490470013	0.53116128878471	4.35437555689675e-11	8.87987807317954e-07
Gene		ENSG00000022267.19_9	FHL1	heart	arteria	endocardial	-4.73118087867015	0.704299148793928	5.66313721874464e-11	1.15488357301859e-06
Gene		ENSG00000022267.19_9	FHL1	ipsc_cvpc	arteria	tissue	-1.35087049366708	0.1724481295017	4.74515078255344e-15	9.67678599086123e-11
Gene		ENSG00000022267.19_9	FHL1	ipsc_cvpc	arteria	smooth muscle	1.9537029846184	0.237418026455547	1.04386962438875e-12	2.12876332501598e-08
Gene		ENSG00000022267.19_9	FHL1	ipsc_cvpc	arteria	endocardial	-2.88469769192839	0.531108999670159	3.31671131318094e-07	0.00676376938096989
Gene		ENSG00000022267.19_9	FHL1	ipsc_cvpc	heart	endocardial	-5.45643436538126	0.946139739517236	4.40030425796529e-08	0.000897354047326862
Gene		ENSG00000022267.19_9	FHL1	ipsc_cvpc	heart	tissue	-2.29271238294206	0.141254019637627	3.03813556960076e-59	6.19566986708683e-55
Gene		ENSG00000022267.19_9	FHL1	ipsc_cvpc	heart	immune	-5.28323909732231	0.77713474198712	1.15409961988896e-10	2.35355535483956e-06
Gene		ENSG00000022277.12_5	RTF2	heart	arteria	fibroblast	-5.42043660062079	0.607777202963158	2.61997654706951e-18	5.34291817243885e-14
Gene		ENSG00000022277.12_5	RTF2	heart	arteria	endocardial	-4.04458219818163	0.80588886227514	1.09136499764569e-06	0.0222562063969886
Gene		ENSG00000022277.12_5	RTF2	ipsc_cvpc	heart	fibroblast	-5.66837626596406	0.73168130902428	1.71081724330626e-13	3.48886960427446e-09
Gene		ENSG00000022277.12_5	RTF2	ipsc_cvpc	heart	tissue	-1.22893414678568	0.139296298567763	1.11985668539408e-18	2.28372373852415e-14
Gene		ENSG00000022556.16_8	NLRP2	heart	arteria	immune	2.7664858352348	0.435825682608478	1.23189355003086e-09	2.51220051657793e-05
Gene		ENSG00000022556.16_8	NLRP2	ipsc_cvpc	arteria	tissue	1.61811930300905	0.26524573767478	1.05767913473084e-09	2.1569250594566e-05
Gene		ENSG00000022556.16_8	NLRP2	ipsc_cvpc	arteria	immune	2.9177859675179	0.442385494910685	6.15736002407251e-10	1.25567042970911e-05
Gene		ENSG00000022556.16_8	NLRP2	ipsc_cvpc	heart	tissue	1.83751232376597	0.16737781630295	4.86354550857876e-28	9.91822835564466e-24
Gene		ENSG00000022567.9_5	SLC45A4	heart	arteria	fibroblast	-4.74188495570898	0.833123394554719	2.8262785041849e-08	0.000576362975358427
Gene		ENSG00000022567.9_5	SLC45A4	ipsc_cvpc	arteria	smooth muscle	3.1074152073029	0.430205572721133	3.75013728055924e-11	7.64765495624446e-07
Gene		ENSG00000022567.9_5	SLC45A4	ipsc_cvpc	heart	fibroblast	-7.03224776581639	1.02720213236743	4.79421588458572e-11	9.77684445343566e-07
Gene		ENSG00000022567.9_5	SLC45A4	ipsc_cvpc	heart	tissue	-1.32107625156962	0.195557072669391	1.42391478061062e-11	2.90378941209924e-07
Gene		ENSG00000022840.16_7	RNF10	heart	arteria	immune	-2.64970344460895	0.323801570885111	5.38938327039544e-15	1.09905693033174e-10
Gene		ENSG00000022840.16_7	RNF10	heart	arteria	smooth muscle	-1.37780518272054	0.219519313140655	4.56197508782336e-08	0.000930323579659818
Gene		ENSG00000022840.16_7	RNF10	ipsc_cvpc	arteria	tissue	-1.42936885686988	0.207920187855496	6.21625004879025e-12	1.2676798724498e-07
Gene		ENSG00000022840.16_7	RNF10	ipsc_cvpc	arteria	smooth muscle	-2.79463882793667	0.286254195992494	9.00376229446807e-19	1.83613724471087e-14
Gene		ENSG00000022840.16_7	RNF10	ipsc_cvpc	arteria	immune	-3.7622652592987	0.346776072681533	5.30804330963646e-25	1.08246927213416e-20
Gene		ENSG00000022840.16_7	RNF10	ipsc_cvpc	heart	tissue	-0.807290852881389	0.122216890682147	3.96458510450944e-11	8.0849784036261e-07
Gene		ENSG00000022840.16_7	RNF10	ipsc_cvpc	heart	cardiac neuron	-11.6560765500216	1.45441167610452	4.99786409521725e-15	1.01921442493765e-10
Gene		ENSG00000023041.11_6	ZDHHC6	heart	arteria	immune	3.08152014238322	0.418960017631756	1.52082302024103e-12	3.10141438517753e-08
Gene		ENSG00000023041.11_6	ZDHHC6	ipsc_cvpc	arteria	immune	3.20296520443296	0.470303569804751	1.31446462580599e-10	2.68058771140616e-06
Gene		ENSG00000023171.18_7	GRAMD1B	heart	arteria	fibroblast	-4.87747877010662	0.624615158559872	2.49246215717377e-14	5.08287807712447e-10
Gene		ENSG00000023171.18_7	GRAMD1B	heart	arteria	smooth muscle	-2.21429172295555	0.290517125180525	2.37131221278673e-12	4.83581699553598e-08
Gene		ENSG00000023171.18_7	GRAMD1B	heart	arteria	endothelial	3.11524920592438	0.613583858269123	1.02885356847885e-06	0.0209814108219892
Gene		ENSG00000023171.18_7	GRAMD1B	ipsc_cvpc	arteria	smooth muscle	-1.86818732331597	0.304673466505916	1.35542167175777e-07	0.00276411141521562
Gene		ENSG00000023171.18_7	GRAMD1B	ipsc_cvpc	heart	fibroblast	-8.3886628108102	0.792106680528524	1.28950743419406e-24	2.62969251055195e-20
Gene		ENSG00000023171.18_7	GRAMD1B	ipsc_cvpc	heart	myofibroblast	7.56708303019318	1.54478534947114	2.32456405483646e-06	0.0474048347702799
Gene		ENSG00000023171.18_7	GRAMD1B	ipsc_cvpc	heart	cardiac neuron	-10.4180979129626	1.79455764439178	1.57152113976624e-08	0.000320480306032529
Gene		ENSG00000023191.17_5	RNH1	ipsc_cvpc	arteria	tissue	-1.25857380730775	0.252224152712289	6.04099281728783e-07	0.0123193966522951
Gene		ENSG00000023191.17_5	RNH1	ipsc_cvpc	heart	tissue	-1.77507998385028	0.148765923414589	8.05806647578415e-33	1.64328149640666e-28
Gene		ENSG00000023191.17_5	RNH1	ipsc_cvpc	heart	fibroblast	4.50516481053939	0.78142238308824	6.23412501171141e-08	0.00127132511363831
Gene		ENSG00000023228.14_7	NDUFS1	heart	arteria	fibroblast	-4.85396702002884	0.426239318853296	1.06537338243042e-28	2.17261593879036e-24
Gene		ENSG00000023228.14_7	NDUFS1	heart	arteria	endocardial	-5.30742975323097	0.565176709578617	4.12009675149669e-20	8.4021133053272e-16
Gene		ENSG00000023228.14_7	NDUFS1	heart	arteria	smooth muscle	-1.25561996153689	0.198249786056537	5.39218232298483e-08	0.0010996277411263
Gene		ENSG00000023228.14_7	NDUFS1	heart	arteria	cardiac muscle	2.83600467076099	0.187915664305241	2.92917077749016e-44	5.97345796653568e-40
Gene		ENSG00000023228.14_7	NDUFS1	heart	arteria	tissue	-0.906818487929697	0.149674310013127	1.37301604377505e-09	2.79999161807046e-05
Gene		ENSG00000023228.14_7	NDUFS1	ipsc_cvpc	arteria	tissue	1.04715316375222	0.163737452829299	1.60213030443263e-10	3.26722432982946e-06
Gene		ENSG00000023228.14_7	NDUFS1	ipsc_cvpc	heart	fibroblast	-8.19003915824755	0.516983502440088	6.77890079832686e-53	1.3824212398028e-48
Gene		ENSG00000023228.14_7	NDUFS1	ipsc_cvpc	heart	cardiac muscle	1.82906943922563	0.148557200255898	2.27510238774933e-22	4.63961629933721e-18
Gene		ENSG00000023287.13_8	RB1CC1	heart	arteria	cardiac muscle	1.84688681538784	0.297917691060339	4.19921836224181e-08	0.000856346600611972
Gene		ENSG00000023287.13_8	RB1CC1	heart	arteria	tissue	-1.14532536748368	0.237290621912867	1.38829479738856e-06	0.0283114958031449
Gene		ENSG00000023287.13_8	RB1CC1	heart	arteria	endocardial	-5.33174511796571	0.896019717043061	5.86289868192409e-09	0.000119562092820478
Gene		ENSG00000023287.13_8	RB1CC1	heart	arteria	fibroblast	-5.57720480572988	0.675751189670055	6.42625716499518e-16	1.31050662365747e-11
Gene		ENSG00000023287.13_8	RB1CC1	ipsc_cvpc	heart	tissue	0.896084291386009	0.171360553577463	1.70214573070996e-07	0.00347118578863682
Gene		ENSG00000023287.13_8	RB1CC1	ipsc_cvpc	heart	fibroblast	-8.80454687275705	0.90010513880015	2.67025852055773e-21	5.44545820097338e-17
Gene		ENSG00000023318.8_6	ERP44	heart	arteria	tissue	1.6309070319007	0.254919872219684	1.57709830363419e-10	3.2161765706012e-06
Gene		ENSG00000023330.15_4	ALAS1	heart	arteria	cardiac muscle	2.07938078424979	0.194355411892977	8.01648671607678e-22	1.63480213600954e-17
Gene		ENSG00000023330.15_4	ALAS1	heart	arteria	smooth muscle	-2.69579749716578	0.205043677274956	1.13937113854659e-34	2.32351956283806e-30
Gene		ENSG00000023330.15_4	ALAS1	heart	arteria	tissue	-1.03074601699795	0.154803551263008	2.7679958489579e-11	5.64477393477985e-07
Gene		ENSG00000023330.15_4	ALAS1	heart	arteria	fibroblast	-5.44623650595808	0.440846263066978	1.19570333114083e-33	2.43839780319549e-29
Gene		ENSG00000023330.15_4	ALAS1	heart	arteria	endocardial	-4.16200292596784	0.584544947801916	4.48388442971777e-12	9.14398551752345e-08
Gene		ENSG00000023330.15_4	ALAS1	heart	arteria	endothelial	2.49138447940439	0.43306049699438	4.20041223459351e-08	0.000856590067000655
Gene		ENSG00000023330.15_4	ALAS1	ipsc_cvpc	heart	fibroblast	-7.80859299000105	0.516402975900844	3.42927542972458e-48	6.99332138383734e-44
Gene		ENSG00000023445.16_5	BIRC3	heart	arteria	endocardial	4.57964869947654	0.824111646107942	6.09855197831486e-08	0.00124367770493775
Gene		ENSG00000023445.16_5	BIRC3	ipsc_cvpc	arteria	smooth muscle	-2.04487940356434	0.373667901860332	1.83522630894353e-06	0.0374257701182854
Gene		ENSG00000023445.16_5	BIRC3	ipsc_cvpc	arteria	tissue	-2.87992629534306	0.271412965951446	2.65282125146464e-26	5.40989837811184e-22
Gene		ENSG00000023445.16_5	BIRC3	ipsc_cvpc	heart	tissue	-1.80372042788293	0.148939918047873	9.30511799781288e-34	1.89759271329398e-29
Gene		ENSG00000023516.9_4	AKAP11	ipsc_cvpc	arteria	tissue	1.20178133773423	0.227201557152751	1.2265501550902e-07	0.00250130373127545
Gene		ENSG00000023516.9_4	AKAP11	ipsc_cvpc	arteria	immune	-2.40174754834633	0.378934169448314	4.61703290483853e-09	9.41551520283721e-05
Gene		ENSG00000023516.9_4	AKAP11	ipsc_cvpc	heart	tissue	1.83221520094314	0.167276951564048	6.41522939629693e-28	1.30825773078683e-23
Gene		ENSG00000023572.9_5	GLRX2	heart	arteria	fibroblast	-5.88404511188208	0.614579593777999	6.31847085593604e-21	1.28852576165104e-16
Gene		ENSG00000023572.9_5	GLRX2	heart	arteria	cardiac muscle	1.92115564872216	0.270949036198576	2.93753389592738e-10	5.99051287396471e-06
Gene		ENSG00000023572.9_5	GLRX2	heart	arteria	smooth muscle	-1.6387231755081	0.285849445586077	3.19374182532433e-07	0.00651299770438391
Gene		ENSG00000023572.9_5	GLRX2	ipsc_cvpc	arteria	fibroblast	-5.13138031703008	0.969061998759413	3.11928087502337e-07	0.00636114948843516
Gene		ENSG00000023572.9_5	GLRX2	ipsc_cvpc	heart	tissue	-1.88143262729727	0.157566259064118	7.27137784710277e-33	1.48285208435967e-28
Gene		ENSG00000023572.9_5	GLRX2	ipsc_cvpc	heart	fibroblast	-8.50287438894737	0.827647883507897	2.79130370008979e-23	5.69230563559311e-19
Gene		ENSG00000023608.5_5	SNAPC1	ipsc_cvpc	heart	tissue	0.826148264015403	0.173585939743509	1.94261625746933e-06	0.0396157733385721
Gene		ENSG00000023697.13_6	DERA	heart	arteria	smooth muscle	-2.12347437469008	0.325681189247957	2.30239638314702e-09	4.69527694415172e-05
Gene		ENSG00000023697.13_6	DERA	heart	arteria	immune	2.56844650945917	0.480395456679704	3.39516734812625e-07	0.00692376477303386
Gene		ENSG00000023697.13_6	DERA	heart	arteria	fibroblast	-4.40391534509138	0.700218300506979	9.18399922912022e-10	1.87289296279449e-05
Gene		ENSG00000023697.13_6	DERA	heart	arteria	endothelial	4.49497316529619	0.687851776518385	1.96139752808549e-10	3.99987797902474e-06
Gene		ENSG00000023697.13_6	DERA	heart	arteria	endocardial	-5.98700259160657	0.928462151572354	2.56562862084203e-10	5.23208644648315e-06
Gene		ENSG00000023697.13_6	DERA	ipsc_cvpc	arteria	cardiac neuron	11.7403661649685	1.73550549841227	2.62921495730392e-11	5.36175806242988e-07
Gene		ENSG00000023697.13_6	DERA	ipsc_cvpc	arteria	tissue	2.23142520385496	0.274724131416527	4.56972902846098e-16	9.31904840774048e-12
Gene		ENSG00000023697.13_6	DERA	ipsc_cvpc	arteria	immune	4.87591995969032	0.458193869224855	1.22702184269918e-24	2.50226564381644e-20
Gene		ENSG00000023697.13_6	DERA	ipsc_cvpc	heart	fibroblast	-9.19366775683031	0.929194060816603	8.226362141886e-22	1.67760203159481e-17
Gene		ENSG00000023734.11_5	STRAP	heart	arteria	fibroblast	-2.94141873156481	0.511606678978967	3.35776702176258e-08	0.000684749428748043
Gene		ENSG00000023734.11_5	STRAP	ipsc_cvpc	arteria	tissue	1.84288802056167	0.261020928016222	1.66134526356212e-12	3.38798139598223e-08
Gene		ENSG00000023734.11_5	STRAP	ipsc_cvpc	heart	fibroblast	-5.35878564529179	0.591815124314923	8.8322970735695e-18	1.80117034221303e-13
Gene		ENSG00000023734.11_5	STRAP	ipsc_cvpc	heart	tissue	0.869069371214894	0.112668801617226	1.22425536046847e-14	2.49662395660335e-10
Gene		ENSG00000023839.12_6	ABCC2	heart	arteria	endothelial	3.89678556939843	0.713537276767565	1.17789853797058e-07	0.0024020884884834
Gene		ENSG00000023839.12_6	ABCC2	ipsc_cvpc	heart	tissue	1.09576390893508	0.183754261562883	2.47341272907506e-09	5.04403057840277e-05
Gene		ENSG00000023892.11_4	DEF6	heart	arteria	immune	7.37739410483498	0.449438368467385	1.11245020337439e-58	2.26861969974139e-54
Gene		ENSG00000023892.11_4	DEF6	ipsc_cvpc	arteria	immune	7.70070725212335	0.452368433132011	4.75796448401083e-62	9.70291697224329e-58
Gene		ENSG00000023892.11_4	DEF6	ipsc_cvpc	heart	immune	5.23591192914825	0.911149298545529	5.17119872132419e-08	0.00105456255523964
Gene		ENSG00000023892.11_4	DEF6	ipsc_cvpc	heart	tissue	-0.911003402130671	0.165612851872338	3.78068939729453e-08	0.000770995988790274
Gene		ENSG00000023902.14_5	PLEKHO1	heart	arteria	smooth muscle	2.28091974839627	0.321655726850509	6.18682185121406e-11	1.26167858011808e-06
Gene		ENSG00000023902.14_5	PLEKHO1	ipsc_cvpc	heart	cardiac neuron	-14.1269239864308	2.13119919433284	7.98995650243249e-11	1.62939182954106e-06
Gene		ENSG00000023909.10_5	GCLM	heart	arteria	endothelial	4.27531372422595	0.790212033214401	1.42533228260383e-07	0.00290668012391399
Gene		ENSG00000023909.10_5	GCLM	heart	arteria	fibroblast	-7.9451460931221	0.804418838224464	2.20083230278913e-22	4.48815731507787e-18
Gene		ENSG00000023909.10_5	GCLM	ipsc_cvpc	heart	fibroblast	-11.231882768046	1.03277174667123	2.73269498238901e-26	5.57278487758591e-22
Gene		ENSG00000024048.10_4	UBR2	heart	arteria	fibroblast	-6.28757818660854	0.740058766944461	7.51469405465587e-17	1.53247155856597e-12
Gene		ENSG00000024048.10_4	UBR2	heart	arteria	tissue	-1.38101005971221	0.259872283977871	1.07134225411524e-07	0.00218478825881721
Gene		ENSG00000024048.10_4	UBR2	ipsc_cvpc	heart	cardiac muscle	1.92094312327332	0.32385867560799	2.07140477029996e-06	0.0422421574807271
Gene		ENSG00000024048.10_4	UBR2	ipsc_cvpc	heart	fibroblast	-10.2414040472867	1.12703788253292	9.40269078060139e-19	1.91749073088804e-14
Gene		ENSG00000024422.12_5	EHD2	heart	arteria	smooth muscle	1.44917245711738	0.177477651430112	7.78462775944422e-13	1.58751913898346e-08
Gene		ENSG00000024422.12_5	EHD2	heart	arteria	endothelial	2.70841546827414	0.374839941202649	4.75476960387053e-12	9.69640165317317e-08
Gene		ENSG00000024422.12_5	EHD2	heart	arteria	cardiac muscle	-1.22600766175969	0.168226314041582	1.7660003802782e-09	3.60140457550133e-05
Gene		ENSG00000024422.12_5	EHD2	heart	arteria	myofibroblast	4.05390067608694	0.589037953405125	2.30051357830117e-11	4.69143734022958e-07
Gene		ENSG00000024422.12_5	EHD2	ipsc_cvpc	arteria	endothelial	3.97139020730576	0.642815372802452	3.45657919813465e-09	7.04900195875599e-05
Gene		ENSG00000024422.12_5	EHD2	ipsc_cvpc	arteria	smooth muscle	1.72303684240767	0.267495868930214	4.72998930698533e-08	0.000964586719373518
Gene		ENSG00000024422.12_5	EHD2	ipsc_cvpc	arteria	cardiac muscle	-2.94618324545414	0.291472375375764	7.774608784996e-20	1.58547596952423e-15
Gene		ENSG00000024422.12_5	EHD2	ipsc_cvpc	heart	cardiac muscle	-1.49241683608907	0.121689178999677	8.22230100820051e-20	1.67677384460233e-15
Gene		ENSG00000024422.12_5	EHD2	ipsc_cvpc	heart	tissue	-1.40858720997765	0.0806218120048916	2.36036883482494e-68	4.8135001648585e-64
Gene		ENSG00000024422.12_5	EHD2	ipsc_cvpc	heart	cardiac neuron	6.48866300073563	0.95941979929413	9.22461334459258e-11	1.88117539936276e-06
Gene		ENSG00000024422.12_5	EHD2	ipsc_cvpc	heart	endothelial	2.77141096780862	0.387659902350375	1.47807498123848e-10	3.01423830923963e-06
Gene		ENSG00000024526.17_6	DEPDC1	ipsc_cvpc	arteria	tissue	2.11396969247323	0.260110422666441	4.39316498578145e-16	8.95898135550411e-12
Gene		ENSG00000024526.17_6	DEPDC1	ipsc_cvpc	heart	tissue	2.11961639202775	0.150817447186315	7.26124369389684e-45	1.48078542649638e-40
Gene		ENSG00000024862.17_5	CCDC28A	heart	arteria	fibroblast	6.84295348761923	0.592224076343592	6.77007978471775e-30	1.38062237049749e-25
Gene		ENSG00000024862.17_5	CCDC28A	ipsc_cvpc	arteria	fibroblast	5.19385821723644	0.745658665731452	1.66552711092384e-11	3.39650943730699e-07
Gene		ENSG00000024862.17_5	CCDC28A	ipsc_cvpc	heart	tissue	-1.11524956821542	0.153961274496565	4.36600669235188e-13	8.90359744771319e-09
Gene		ENSG00000024862.17_5	CCDC28A	ipsc_cvpc	heart	fibroblast	6.0476203833793	0.808711990346915	9.56484891050844e-13	1.95055963831999e-08
Gene		ENSG00000025039.15_5	RRAGD	heart	arteria	fibroblast	-3.41173035228264	0.42122210205159	5.1560957913199e-15	1.05148261472387e-10
Gene		ENSG00000025039.15_5	RRAGD	heart	arteria	cardiac muscle	2.64491484053421	0.185703729397893	3.64354311503913e-39	7.4302774744993e-35
Gene		ENSG00000025039.15_5	RRAGD	ipsc_cvpc	arteria	fibroblast	-3.44939423894505	0.685570715634134	1.76830426314784e-06	0.0360610288383739
Gene		ENSG00000025039.15_5	RRAGD	ipsc_cvpc	arteria	cardiac muscle	3.96548133032069	0.316868107785389	4.00507095300373e-31	8.16754119446051e-27
Gene		ENSG00000025039.15_5	RRAGD	ipsc_cvpc	heart	tissue	0.635877002073458	0.106799477967956	2.6177301847865e-09	5.33833716583511e-05
Gene		ENSG00000025039.15_5	RRAGD	ipsc_cvpc	heart	fibroblast	-3.08846204467603	0.560985343086411	5.35390097317769e-07	0.0109182102546013
Gene		ENSG00000025039.15_5	RRAGD	ipsc_cvpc	heart	cardiac muscle	2.81323425818886	0.161201298610432	2.52070671835709e-51	5.14047721074561e-47
Gene		ENSG00000025156.13_7	HSF2	heart	arteria	cardiac muscle	1.94191387064667	0.201247449403936	8.85851562294982e-18	1.80651709098816e-13
Gene		ENSG00000025156.13_7	HSF2	heart	arteria	fibroblast	-2.4030243285566	0.456479112968255	5.4695358936772e-07	0.0111540245479759
Gene		ENSG00000025156.13_7	HSF2	ipsc_cvpc	arteria	cardiac muscle	2.31085229323279	0.317601250380716	1.94165863709941e-10	3.95962445863683e-06
Gene		ENSG00000025156.13_7	HSF2	ipsc_cvpc	heart	cardiac muscle	1.62488990341371	0.174434650278576	1.11985192085141e-12	2.28371402219228e-08
Gene		ENSG00000025156.13_7	HSF2	ipsc_cvpc	heart	tissue	1.05209647867235	0.115566870427613	8.72336406969036e-20	1.77895563473195e-15
Gene		ENSG00000025293.17_5	PHF20	ipsc_cvpc	arteria	cardiac muscle	2.52198966616233	0.374059090015912	2.37962558982855e-09	4.85277046533736e-05
Gene		ENSG00000025293.17_5	PHF20	ipsc_cvpc	heart	tissue	1.3028759909038	0.135500078407126	6.8897870741022e-22	1.40503427802166e-17
Gene		ENSG00000025293.17_5	PHF20	ipsc_cvpc	heart	endocardial	-5.08619524105256	0.907599013589646	1.167573956112e-07	0.0023810335686992
Gene		ENSG00000025423.11_5	HSD17B6	ipsc_cvpc	arteria	tissue	1.69153377866277	0.300888026287514	1.88972619493864e-08	0.000385371862933837
Gene		ENSG00000025423.11_5	HSD17B6	ipsc_cvpc	heart	tissue	0.913918615783042	0.177340556620541	2.55714787356693e-07	0.00521479165856504
Gene		ENSG00000025434.19_6	NR1H3	heart	arteria	fibroblast	5.82539493524114	0.526543265184534	2.17110730477205e-27	4.42753912662164e-23
Gene		ENSG00000025434.19_6	NR1H3	heart	arteria	immune	3.77981516589071	0.361243046856678	3.83931836967501e-24	7.82952195127825e-20
Gene		ENSG00000025434.19_6	NR1H3	ipsc_cvpc	arteria	tissue	-1.31806499065531	0.228593820843683	8.11897599956503e-09	0.00016557027755913
Gene		ENSG00000025434.19_6	NR1H3	ipsc_cvpc	arteria	fibroblast	4.03288427828113	0.74194846050825	1.97584596580496e-07	0.00402934267806605
Gene		ENSG00000025434.19_6	NR1H3	ipsc_cvpc	arteria	endothelial	4.05487702961685	0.756290881427417	2.86382447581931e-07	0.00584019725353832
Gene		ENSG00000025434.19_6	NR1H3	ipsc_cvpc	arteria	immune	4.02449482310903	0.381256232254519	6.70119488405827e-24	1.366574672706e-19
Gene		ENSG00000025434.19_6	NR1H3	ipsc_cvpc	heart	tissue	-1.05270156431539	0.129362334931673	4.03122725875703e-16	8.22088174878321e-12
Gene		ENSG00000025434.19_6	NR1H3	ipsc_cvpc	heart	fibroblast	6.26518811157759	0.679501203796878	1.20884275629049e-18	2.4651930329032e-14
Gene		ENSG00000025434.19_6	NR1H3	ipsc_cvpc	heart	immune	4.06856365872052	0.711710470525949	9.76554351129166e-08	0.00199148728825771
Gene		ENSG00000025708.14_7	TYMP	heart	arteria	tissue	0.874848864954176	0.15600584369216	2.04919973711927e-08	0.000417893302390733
Gene		ENSG00000025708.14_7	TYMP	heart	arteria	endocardial	4.91420903449696	0.589084856347346	3.80561346769178e-16	7.76078754466385e-12
Gene		ENSG00000025708.14_7	TYMP	heart	arteria	immune	6.39009005775003	0.304798303419078	4.45282476993529e-94	9.08064555332904e-90
Gene		ENSG00000025708.14_7	TYMP	heart	arteria	fibroblast	2.86316225202512	0.444270125893001	6.31204122670175e-10	1.28721456736129e-05
Gene		ENSG00000025708.14_7	TYMP	ipsc_cvpc	arteria	immune	6.24237779140981	0.347443333021721	3.72065525612963e-68	7.58753226382515e-64
Gene		ENSG00000025708.14_7	TYMP	ipsc_cvpc	heart	immune	5.38609272613245	0.640362404823896	1.43419705230659e-15	2.92475804876883e-11
Gene		ENSG00000025708.14_7	TYMP	ipsc_cvpc	heart	tissue	-1.7733205536874	0.116393926071178	2.05524501219592e-52	4.19126115337114e-48
Gene		ENSG00000025708.14_7	TYMP	ipsc_cvpc	heart	fibroblast	3.39123375122818	0.611382075948026	3.48446206670233e-07	0.00710586349262606
Gene		ENSG00000025708.14_7	TYMP	ipsc_cvpc	heart	endocardial	4.21936841352349	0.779623257284196	4.27244186412058e-07	0.0087127906935011
Gene		ENSG00000025770.19_6	NCAPH2	heart	arteria	smooth muscle	1.9365106651473	0.338246674331272	1.99085076352258e-07	0.0040599419620516
Gene		ENSG00000025770.19_6	NCAPH2	ipsc_cvpc	heart	cardiac neuron	-16.1490024195946	2.62294620291637	1.42219184631772e-09	2.90027583219573e-05
Gene		ENSG00000025772.8_5	TOMM34	heart	arteria	fibroblast	-3.55819343936349	0.586537757659362	4.41542908284072e-09	9.00438452863708e-05
Gene		ENSG00000025772.8_5	TOMM34	heart	arteria	tissue	1.15779473260769	0.205963247150664	1.89453750172612e-08	0.000386353032727008
Gene		ENSG00000025772.8_5	TOMM34	heart	arteria	endocardial	6.86497755191271	0.777726186334381	4.04994903320376e-18	8.25906106341243e-14
Gene		ENSG00000025772.8_5	TOMM34	ipsc_cvpc	arteria	cardiac muscle	2.36172652311145	0.392820933615867	1.31733281466137e-07	0.00268643680893893
Gene		ENSG00000025772.8_5	TOMM34	ipsc_cvpc	arteria	fibroblast	-4.75237221695231	0.849901021776215	7.14621669233349e-08	0.00145732797006757
Gene		ENSG00000025772.8_5	TOMM34	ipsc_cvpc	heart	tissue	1.43736423874426	0.144186510174274	2.08768173603097e-23	4.25740936428796e-19
Gene		ENSG00000025796.14_5	SEC63	heart	arteria	fibroblast	3.43761386120978	0.60160771761807	3.38205092782144e-08	0.000689701645710626
Gene		ENSG00000025796.14_5	SEC63	ipsc_cvpc	heart	tissue	-0.985119672641565	0.155605391952032	2.43760696529862e-10	4.97101188433348e-06
Gene		ENSG00000025796.14_5	SEC63	ipsc_cvpc	heart	fibroblast	4.82956821414084	0.8173480418743	2.53320053316653e-08	0.00051659558472865
Gene		ENSG00000025796.14_5	SEC63	ipsc_cvpc	heart	cardiac neuron	13.8592024425908	1.85174322187952	2.17980650548237e-13	4.4452794066302e-09
Gene		ENSG00000025800.14_5	KPNA6	heart	arteria	fibroblast	-6.80561646685935	0.487492001935198	7.54793118896812e-43	1.53924960736627e-38
Gene		ENSG00000025800.14_5	KPNA6	heart	arteria	immune	-3.84423597803514	0.334451331431645	7.99713284910555e-29	1.6308553019181e-24
Gene		ENSG00000025800.14_5	KPNA6	heart	arteria	cardiac muscle	1.60366032193512	0.214920067988083	9.95125204086192e-11	2.02935882869297e-06
Gene		ENSG00000025800.14_5	KPNA6	ipsc_cvpc	arteria	immune	-3.78611011548001	0.370272743890764	2.11164329364934e-22	4.3062741687391e-18
Gene		ENSG00000025800.14_5	KPNA6	ipsc_cvpc	arteria	fibroblast	-3.83979537435634	0.720573905568365	3.61999578865798e-07	0.00738225741181022
Gene		ENSG00000025800.14_5	KPNA6	ipsc_cvpc	heart	tissue	0.72193572148398	0.133522074663865	6.41377452484915e-08	0.00130796103885249
Gene		ENSG00000025800.14_5	KPNA6	ipsc_cvpc	heart	fibroblast	-9.56124096070188	0.701351057983561	5.23288125921532e-40	1.06714147519178e-35
Gene		ENSG00000026025.16_7	VIM	heart	arteria	tissue	0.913929555296522	0.150740514442293	1.33661819401688e-09	2.72576548305862e-05
Gene		ENSG00000026025.16_7	VIM	heart	arteria	endothelial	-2.6240749310025	0.421694215468346	2.77067239642496e-09	5.65023221802942e-05
Gene		ENSG00000026025.16_7	VIM	heart	arteria	fibroblast	5.47364458755438	0.429275633165392	9.65683272586559e-36	1.96931789778577e-31
Gene		ENSG00000026025.16_7	VIM	heart	arteria	smooth muscle	2.84922465394261	0.199662017721117	7.81767643101935e-41	1.59425875457778e-36
Gene		ENSG00000026025.16_7	VIM	heart	arteria	cardiac muscle	-1.51961658742583	0.189254280889305	5.17361747837794e-12	1.05505581236561e-07
Gene		ENSG00000026025.16_7	VIM	ipsc_cvpc	arteria	tissue	-1.01083703603324	0.158867434716661	1.98146577452712e-10	4.04080315399316e-06
Gene		ENSG00000026025.16_7	VIM	ipsc_cvpc	heart	immune	2.83548790434671	0.508187810882292	4.66442190659094e-07	0.0095121555941109
Gene		ENSG00000026025.16_7	VIM	ipsc_cvpc	heart	fibroblast	8.94972286426943	0.485189193569448	1.79149468913128e-71	3.65339511954542e-67
Gene		ENSG00000026025.16_7	VIM	ipsc_cvpc	heart	cardiac neuron	6.02543015015104	1.09922059452317	1.66156018742324e-07	0.00338841969021221
Gene		ENSG00000026036.22_5	RTEL1-TNFRSF6B	heart	arteria	endocardial	3.38268702986136	0.620818276791969	1.43011728361931e-07	0.00291643817648486
Gene		ENSG00000026036.22_5	RTEL1-TNFRSF6B	ipsc_cvpc	arteria	tissue	-1.74303662930649	0.238069607238891	2.45137565650469e-13	4.99909037631001e-09
Gene		ENSG00000026036.22_5	RTEL1-TNFRSF6B	ipsc_cvpc	heart	tissue	-1.28547295768429	0.113183239134487	6.81037251339314e-30	1.38883926665626e-25
Gene		ENSG00000026103.22_5	FAS	heart	arteria	cardiac muscle	-1.46118788391129	0.231592179576124	7.1683327612805e-08	0.00146183810000793
Gene		ENSG00000026103.22_5	FAS	heart	arteria	fibroblast	7.81834274207717	0.525308484735639	1.13601068439878e-48	2.31666658869443e-44
Gene		ENSG00000026103.22_5	FAS	ipsc_cvpc	heart	cardiac neuron	8.88479381835939	1.69666141207322	3.85351138065236e-07	0.00785846575856436
Gene		ENSG00000026103.22_5	FAS	ipsc_cvpc	heart	myofibroblast	-7.70015065646544	1.46051462909236	3.64609876483878e-07	0.00743548921113572
Gene		ENSG00000026103.22_5	FAS	ipsc_cvpc	heart	fibroblast	8.86924869978639	0.748895887127465	1.77476011706822e-30	3.61926830673722e-26
Gene		ENSG00000026103.22_5	FAS	ipsc_cvpc	heart	tissue	-1.26737035368844	0.142573581971895	6.15299861046261e-19	1.25478100663164e-14
Gene		ENSG00000026297.16_8	RNASET2	heart	arteria	endothelial	-3.1126149160553	0.517332086115879	7.03807784097646e-09	0.000143527521411033
Gene		ENSG00000026297.16_8	RNASET2	heart	arteria	immune	6.56480626333856	0.361304560442695	3.3325655790224e-71	6.79610098530038e-67
Gene		ENSG00000026297.16_8	RNASET2	heart	arteria	fibroblast	5.65567090744936	0.526632926604223	7.12940278189998e-26	1.45389910931286e-21
Gene		ENSG00000026297.16_8	RNASET2	ipsc_cvpc	arteria	cardiac muscle	-2.14672457431335	0.36960455999611	5.00441374399655e-07	0.0102055009481322
Gene		ENSG00000026297.16_8	RNASET2	ipsc_cvpc	arteria	immune	6.56075273985389	0.410917145148196	2.32969825213978e-54	4.75095364558865e-50
Gene		ENSG00000026297.16_8	RNASET2	ipsc_cvpc	heart	fibroblast	6.1622003663762	0.758165648512378	8.25850547099782e-15	1.68415702070059e-10
Gene		ENSG00000026297.16_8	RNASET2	ipsc_cvpc	heart	immune	6.22070924218164	0.794103715231468	6.98979793204067e-14	1.42542949228105e-09
Gene		ENSG00000026297.16_8	RNASET2	ipsc_cvpc	heart	cardiac neuron	10.5880807226795	1.7176625241253	1.9059824055465e-09	3.88686991963098e-05
Gene		ENSG00000026508.19_9	CD44	heart	arteria	endothelial	-2.24485679046153	0.444441612255087	1.69179748379126e-06	0.0345008260869552
Gene		ENSG00000026508.19_9	CD44	heart	arteria	cardiac neuron	8.09421318844691	1.64432005941738	1.2200488341362e-06	0.0248804558745395
Gene		ENSG00000026508.19_9	CD44	heart	arteria	cardiac muscle	-2.48913688808903	0.199463200203498	3.80591977206623e-30	7.76141219117467e-26
Gene		ENSG00000026508.19_9	CD44	heart	arteria	tissue	1.15654904905676	0.158871890610325	3.34417462032352e-13	6.81977530322575e-09
Gene		ENSG00000026508.19_9	CD44	ipsc_cvpc	arteria	tissue	-1.6460908422592	0.256829166119274	1.46205455844325e-10	2.98156786103332e-06
Gene		ENSG00000026508.19_9	CD44	ipsc_cvpc	heart	fibroblast	5.30352085694357	0.670912421251055	6.71411957172921e-14	1.36921040426274e-09
Gene		ENSG00000026508.19_9	CD44	ipsc_cvpc	heart	tissue	-1.03660636901169	0.127727216468101	4.8266259519821e-16	9.8429383038771e-12
Gene		ENSG00000026559.14_7	KCNG1	heart	arteria	fibroblast	3.52859304915406	0.542945814899304	3.29070908927227e-10	6.71074304575294e-06
Gene		ENSG00000026559.14_7	KCNG1	heart	arteria	tissue	1.20099830215206	0.190655898283139	2.98996838656006e-10	6.09744253071193e-06
Gene		ENSG00000026559.14_7	KCNG1	ipsc_cvpc	arteria	tissue	2.02581881858477	0.252470747345424	1.02377629975657e-15	2.08778700809357e-11
Gene		ENSG00000026559.14_7	KCNG1	ipsc_cvpc	heart	cardiac neuron	6.76856718239328	1.35603499584349	1.66344879771177e-06	0.0339227113317361
Gene		ENSG00000026559.14_7	KCNG1	ipsc_cvpc	heart	tissue	0.935949096547768	0.113950117130563	2.14521776027568e-16	4.3747425785302e-12
Gene		ENSG00000026652.15_7	AGPAT4	heart	arteria	cardiac muscle	-1.86965229832693	0.193424633851391	1.11292042580013e-17	2.26957862433421e-13
Gene		ENSG00000026652.15_7	AGPAT4	heart	arteria	endocardial	3.05923923947734	0.581745532048916	4.22085613872902e-07	0.00860759192371009
Gene		ENSG00000026652.15_7	AGPAT4	ipsc_cvpc	arteria	tissue	0.893001288138576	0.186477421749188	1.67789614773088e-06	0.0342173361406758
Gene		ENSG00000026652.15_7	AGPAT4	ipsc_cvpc	arteria	endocardial	3.23487303987759	0.574316678368525	9.8106342934127e-08	0.00200068265145565
Gene		ENSG00000026652.15_7	AGPAT4	ipsc_cvpc	heart	tissue	2.07650347311913	0.118572104538728	1.14867709399133e-68	2.34249719777652e-64
Gene		ENSG00000026652.15_7	AGPAT4	ipsc_cvpc	heart	fibroblast	3.93367396560471	0.622823388379241	4.29273468329228e-09	8.75417383963795e-05
Gene		ENSG00000026751.17_5	SLAMF7	heart	arteria	immune	6.38543178265527	0.533095978219624	6.58323161717658e-32	1.34251842369082e-27
Gene		ENSG00000026751.17_5	SLAMF7	ipsc_cvpc	arteria	immune	7.75731143006125	0.544572409511029	5.3306459520232e-44	1.08707862899609e-39
Gene		ENSG00000026950.17_6	BTN3A1	heart	arteria	immune	2.74301641802347	0.418889204251907	3.71215334147821e-10	7.57019430927651e-06
Gene		ENSG00000026950.17_6	BTN3A1	heart	arteria	fibroblast	5.05887896634583	0.610567570162418	5.73852195383477e-16	1.17025678204552e-11
Gene		ENSG00000026950.17_6	BTN3A1	ipsc_cvpc	arteria	immune	2.62589401681525	0.427022244085522	1.03210294111954e-08	0.000210476752782508
Gene		ENSG00000026950.17_6	BTN3A1	ipsc_cvpc	heart	tissue	-1.1626034356769	0.154656148362319	5.59002883612149e-14	1.13997458055026e-09
Gene		ENSG00000026950.17_6	BTN3A1	ipsc_cvpc	heart	fibroblast	5.01848489054989	0.812361952513384	5.29202932521604e-09	0.000107920354029131
Gene		ENSG00000027001.10_6	MIPEP	heart	arteria	cardiac muscle	1.90495886090973	0.202202947249876	6.03493366811958e-17	1.23070402293963e-12
Gene		ENSG00000027001.10_6	MIPEP	ipsc_cvpc	heart	myofibroblast	-5.65588026499916	0.968723725708938	2.71975822481728e-08	0.000554640294786988
Gene		ENSG00000027001.10_6	MIPEP	ipsc_cvpc	heart	tissue	-0.748924969372862	0.0945655789845216	2.38206775977248e-15	4.85775078250402e-11
Gene		ENSG00000027001.10_6	MIPEP	ipsc_cvpc	heart	endothelial	-2.96874514191747	0.454706762391076	3.70632551272064e-09	7.5583096180912e-05
Gene		ENSG00000027075.15_6	PRKCH	heart	arteria	myofibroblast	-5.0483747919176	0.739637575976545	2.57845022595526e-11	5.25823354579056e-07
Gene		ENSG00000027075.15_6	PRKCH	heart	arteria	smooth muscle	-1.50535046821918	0.222853449654533	2.55162246828504e-09	5.20352369957368e-05
Gene		ENSG00000027075.15_6	PRKCH	heart	arteria	endothelial	6.76524449257761	0.47067545289333	2.68832776614403e-45	5.48230681349752e-41
Gene		ENSG00000027075.15_6	PRKCH	ipsc_cvpc	arteria	myofibroblast	-7.36968988316914	0.818472017321696	1.45467799571085e-18	2.96652483665314e-14
Gene		ENSG00000027075.15_6	PRKCH	ipsc_cvpc	arteria	smooth muscle	-4.01587311551174	0.337457412732117	9.65102192185173e-29	1.96813290052322e-24
Gene		ENSG00000027075.15_6	PRKCH	ipsc_cvpc	heart	cardiac neuron	-13.1523237299834	1.73381732534575	1.09733131605218e-13	2.23778775282521e-09
Gene		ENSG00000027075.15_6	PRKCH	ipsc_cvpc	heart	smooth muscle	-3.21287196386446	0.598341942612104	1.26077346807377e-06	0.0257109533344284
Gene		ENSG00000027075.15_6	PRKCH	ipsc_cvpc	heart	tissue	1.28443255309227	0.145695861767384	1.18782678788068e-18	2.42233516852507e-14
Gene		ENSG00000027075.15_6	PRKCH	ipsc_cvpc	heart	endothelial	6.61257553831301	0.700560333997094	1.73738337438982e-19	3.54304591539316e-15
Gene		ENSG00000027697.15_8	IFNGR1	heart	arteria	immune	3.24598946388551	0.345616341379926	1.43847959638572e-19	2.9334914409094e-15
Gene		ENSG00000027697.15_8	IFNGR1	heart	arteria	smooth muscle	-1.83087690475619	0.234308504626825	1.7119373060338e-12	3.49115374819473e-08
Gene		ENSG00000027697.15_8	IFNGR1	ipsc_cvpc	arteria	tissue	-0.946753778234727	0.177654309680084	9.8651115808436e-08	0.00201179220468144
Gene		ENSG00000027697.15_8	IFNGR1	ipsc_cvpc	arteria	immune	3.9555445217541	0.296297653639216	3.59373126814509e-37	7.32869617512828e-33
Gene		ENSG00000027697.15_8	IFNGR1	ipsc_cvpc	heart	smooth muscle	-3.28729394287944	0.628485212444033	2.22494471603227e-06	0.0453732975940461
Gene		ENSG00000027697.15_8	IFNGR1	ipsc_cvpc	heart	tissue	-1.69764064633963	0.15303572775685	1.35508689678742e-28	2.76342870861859e-24
Gene		ENSG00000027697.15_8	IFNGR1	ipsc_cvpc	heart	immune	4.82861589268361	0.841953957205835	6.33458686610802e-08	0.00129181229960541
Gene		ENSG00000027847.14_5	B4GALT7	heart	arteria	tissue	1.40319842022866	0.284721322997385	8.29387575362234e-07	0.016913700824362
Gene		ENSG00000027847.14_5	B4GALT7	ipsc_cvpc	arteria	cardiac muscle	-3.24187860086768	0.50465375901375	4.87983558114174e-09	9.95144870062235e-05
Gene		ENSG00000027847.14_5	B4GALT7	ipsc_cvpc	heart	tissue	-1.20072596427329	0.216692574952884	3.00492447323118e-08	0.000612794247826035
Gene		ENSG00000027869.11_5	SH2D2A	heart	arteria	immune	3.90408794047523	0.512903899022084	1.57217340734327e-13	3.20613322959513e-09
Gene		ENSG00000027869.11_5	SH2D2A	heart	arteria	tissue	1.68718585112952	0.262521164331817	1.30269689701147e-10	2.65658978207549e-06
Gene		ENSG00000027869.11_5	SH2D2A	ipsc_cvpc	arteria	immune	4.08367529537791	0.57504713308408	1.14771632928281e-11	2.34053791030643e-07
Gene		ENSG00000027869.11_5	SH2D2A	ipsc_cvpc	heart	tissue	-1.413990724531	0.183483685896422	1.29460498974405e-14	2.64008795558504e-10
Gene		ENSG00000028116.17_5	VRK2	ipsc_cvpc	heart	fibroblast	-8.41483088713745	1.11039835165403	2.30978633669133e-13	4.71034727641463e-09
Gene		ENSG00000028137.19_5	TNFRSF1B	heart	arteria	myofibroblast	-3.78533420403405	0.67445508764789	5.30843136709432e-08	0.00108254840869154
Gene		ENSG00000028137.19_5	TNFRSF1B	heart	arteria	endothelial	4.42568040764295	0.429195952376747	1.03374273328726e-23	2.10811155599271e-19
Gene		ENSG00000028137.19_5	TNFRSF1B	heart	arteria	immune	5.73051803990537	0.299750313346173	3.23545272909548e-78	6.59805875044441e-74
Gene		ENSG00000028137.19_5	TNFRSF1B	heart	arteria	endocardial	3.12694378932332	0.579328586467944	2.02868648022608e-07	0.00413710033912505
Gene		ENSG00000028137.19_5	TNFRSF1B	ipsc_cvpc	arteria	tissue	-1.1691554404611	0.20886451928831	2.17247063006852e-08	0.000443031935589873
Gene		ENSG00000028137.19_5	TNFRSF1B	ipsc_cvpc	arteria	immune	6.12902191820607	0.348351059453901	2.29031413679746e-65	4.67063761917106e-61
Gene		ENSG00000028137.19_5	TNFRSF1B	ipsc_cvpc	arteria	endothelial	4.32298512271124	0.69101750348487	1.9136548544785e-09	3.902516344738e-05
Gene		ENSG00000028137.19_5	TNFRSF1B	ipsc_cvpc	heart	endothelial	3.82368591724728	0.568075551962064	4.81650747290311e-10	9.82230368949131e-06
Gene		ENSG00000028137.19_5	TNFRSF1B	ipsc_cvpc	heart	tissue	-1.44608363263372	0.118142939409468	1.89754312948153e-34	3.86965970395168e-30
Gene		ENSG00000028137.19_5	TNFRSF1B	ipsc_cvpc	heart	immune	5.27864027806011	0.64998492057864	1.37143374530905e-14	2.79676483680875e-10
Gene		ENSG00000028203.18_5	VEZT	heart	arteria	fibroblast	-2.72990842043433	0.471670176103946	3.01139928963042e-08	0.000614114657134332
Gene		ENSG00000028203.18_5	VEZT	heart	arteria	endocardial	-3.9167642440889	0.625416254075205	1.22749018154701e-09	2.50322072722882e-05
Gene		ENSG00000028203.18_5	VEZT	ipsc_cvpc	arteria	tissue	1.49204884313727	0.206589932981812	5.11257979926971e-13	1.04260839846507e-08
Gene		ENSG00000028203.18_5	VEZT	ipsc_cvpc	arteria	immune	-1.86531385383389	0.344557430203765	1.01742131344485e-06	0.0207482728450808
Gene		ENSG00000028203.18_5	VEZT	ipsc_cvpc	arteria	endocardial	-3.51155238942479	0.636259569558357	1.5532743897645e-07	0.00316759246304674
Gene		ENSG00000028203.18_5	VEZT	ipsc_cvpc	heart	tissue	1.56645736021476	0.127661243449341	1.30570656749991e-34	2.66272740310257e-30
Gene		ENSG00000028203.18_5	VEZT	ipsc_cvpc	heart	cardiac neuron	7.49395925974097	1.51920084059106	1.99930681264792e-06	0.040771863830329
Gene		ENSG00000028277.21_7	POU2F2	heart	arteria	smooth muscle	1.59433178834844	0.295920633066849	1.68735310488599e-06	0.03441019186794
Gene		ENSG00000028277.21_7	POU2F2	heart	arteria	immune	6.13457498891238	0.436497201423762	3.23187866058094e-43	6.59077015252271e-39
Gene		ENSG00000028277.21_7	POU2F2	ipsc_cvpc	arteria	immune	6.30321070222024	0.463943595832349	9.25821510337271e-40	1.8880278060308e-35
Gene		ENSG00000028277.21_7	POU2F2	ipsc_cvpc	arteria	smooth muscle	2.27836774846093	0.382972792741729	1.40547736140511e-07	0.00286618998311344
Gene		ENSG00000028277.21_7	POU2F2	ipsc_cvpc	arteria	tissue	1.58420417610287	0.278171555649414	1.23327304635656e-08	0.000251501372343493
Gene		ENSG00000028277.21_7	POU2F2	ipsc_cvpc	heart	tissue	0.961636203499022	0.173592365170836	3.03124033959048e-08	0.000618160842452687
Gene		ENSG00000028277.21_7	POU2F2	ipsc_cvpc	heart	immune	5.8798044366783	0.955050045754844	4.37865985094911e-09	8.92940103404052e-05
Gene		ENSG00000028310.18_6	BRD9	ipsc_cvpc	heart	tissue	-1.86814179437508	0.172268903176737	2.12171874201594e-27	4.32682103059311e-23
Gene		ENSG00000028528.15_7	SNX1	heart	arteria	immune	2.28861906538226	0.40941608884143	1.15306835371618e-07	0.00235145229373341
Gene		ENSG00000028528.15_7	SNX1	ipsc_cvpc	arteria	tissue	-1.43612327345783	0.231826996254733	5.83568528784542e-10	1.19007130075032e-05
Gene		ENSG00000028528.15_7	SNX1	ipsc_cvpc	arteria	immune	2.16778514930014	0.386648627687105	2.77106848990506e-07	0.00565103997146339
Gene		ENSG00000028528.15_7	SNX1	ipsc_cvpc	heart	fibroblast	-5.32317066006912	0.803741834869673	3.39854540152075e-10	6.93065363732127e-06
Gene		ENSG00000028528.15_7	SNX1	ipsc_cvpc	heart	tissue	-2.380814306513	0.153015064373733	1.37496978638121e-54	2.8039758853672e-50
Gene		ENSG00000028839.10_6	TBPL1	heart	arteria	fibroblast	4.74361710057222	0.817058799290017	1.48619807708197e-08	0.000303080373859326
Gene		ENSG00000028839.10_6	TBPL1	ipsc_cvpc	heart	fibroblast	6.18520024555907	1.13010612858649	1.70648691357176e-07	0.00348003876284689
Gene		ENSG00000029153.14_7	ARNTL2	heart	arteria	fibroblast	-4.2113371120935	0.556047532763422	1.78210721780806e-13	3.63425124927598e-09
Gene		ENSG00000029153.14_7	ARNTL2	ipsc_cvpc	heart	tissue	1.42207872596598	0.134358003865122	3.52592422691416e-26	7.19041727594605e-22
Gene		ENSG00000029363.17_9	BCLAF1	ipsc_cvpc	arteria	fibroblast	3.40730471779633	0.665099587290466	1.16185998555855e-06	0.0236938106854955
Gene		ENSG00000029363.17_9	BCLAF1	ipsc_cvpc	arteria	tissue	2.00013677879072	0.20491673477715	1.6595743037813e-22	3.3843698777012e-18
Gene		ENSG00000029363.17_9	BCLAF1	ipsc_cvpc	heart	tissue	1.67838703763464	0.155917867227325	5.06033940740049e-27	1.03195501535118e-22
Gene		ENSG00000029364.12_4	SLC39A9	heart	arteria	cardiac muscle	-2.15299973862147	0.23203781558784	6.37818678454192e-17	1.30070363097163e-12
Gene		ENSG00000029364.12_4	SLC39A9	heart	arteria	immune	1.85643023840511	0.361089390545635	1.48446624010046e-06	0.0302727200343687
Gene		ENSG00000029364.12_4	SLC39A9	heart	arteria	endocardial	-3.44697312860018	0.697878857500266	1.81961721137757e-06	0.0371074537916228
Gene		ENSG00000029364.12_4	SLC39A9	ipsc_cvpc	arteria	tissue	2.52738206235088	0.205571373130045	9.70434870911785e-35	1.9790078322504e-30
Gene		ENSG00000029364.12_4	SLC39A9	ipsc_cvpc	arteria	cardiac muscle	-2.57053644839906	0.308388489817542	1.38117944278554e-13	2.81663923767255e-09
Gene		ENSG00000029364.12_4	SLC39A9	ipsc_cvpc	heart	cardiac muscle	-1.58822538947543	0.199522812020522	1.57477994988178e-09	3.21144875179391e-05
Gene		ENSG00000029364.12_4	SLC39A9	ipsc_cvpc	heart	tissue	1.96864457386234	0.132188340603798	3.67482686900687e-50	7.49407443396571e-46
Gene		ENSG00000029534.21_9	ANK1	heart	arteria	cardiac muscle	1.40217038819353	0.198777710187252	2.24134278463897e-09	4.57077034071425e-05
Gene		ENSG00000029534.21_9	ANK1	heart	arteria	immune	-2.03053624721244	0.309331140890696	6.34788011443368e-10	1.29452319173646e-05
Gene		ENSG00000029534.21_9	ANK1	ipsc_cvpc	arteria	fibroblast	-3.7136163472906	0.704561750047588	5.04829643598618e-07	0.0102949909219066
Gene		ENSG00000029534.21_9	ANK1	ipsc_cvpc	arteria	immune	-2.36829618285081	0.362044767947607	1.52772152053729e-09	3.1154824968317e-05
Gene		ENSG00000029534.21_9	ANK1	ipsc_cvpc	heart	cardiac muscle	1.57619260014415	0.151212479052978	3.1321753510956e-15	6.38744519348926e-11
Gene		ENSG00000029534.21_9	ANK1	ipsc_cvpc	heart	tissue	-0.824450176658707	0.100181660844594	1.87915076691765e-16	3.83215215897516e-12
Gene		ENSG00000029639.11_5	TFB1M	heart	arteria	fibroblast	-3.78945389606007	0.75625514191688	1.19311737593151e-06	0.0243312426473713
Gene		ENSG00000029639.11_5	TFB1M	ipsc_cvpc	heart	fibroblast	-6.79952708295944	1.01035567765892	1.07137046432116e-10	2.18484578789014e-06
Gene		ENSG00000029725.17_7	RABEP1	heart	arteria	fibroblast	-4.75613408256401	0.650915033554235	1.01928126331864e-12	2.0786202802857e-08
Gene		ENSG00000029725.17_7	RABEP1	heart	arteria	immune	-2.32194329822498	0.44657019757634	8.04028273018612e-07	0.0163965485716686
Gene		ENSG00000029725.17_7	RABEP1	heart	arteria	cardiac muscle	1.75669765880878	0.286968201961471	7.56703222939988e-08	0.00154314488254152
Gene		ENSG00000029725.17_7	RABEP1	ipsc_cvpc	heart	fibroblast	-7.13012481402946	0.878762293564982	6.21113331837742e-15	1.26663641761671e-10
Gene		ENSG00000029993.15_8	HMGB3	heart	arteria	endocardial	-4.68311492249591	0.664812685829455	6.45420511414039e-12	1.31620604892665e-07
Gene		ENSG00000029993.15_8	HMGB3	heart	arteria	fibroblast	-4.07515008579995	0.501381783025438	2.89158199166246e-15	5.89680315559725e-11
Gene		ENSG00000029993.15_8	HMGB3	heart	arteria	smooth muscle	-1.91446366057593	0.233199582536987	9.46752529564714e-14	1.93071243354132e-09
Gene		ENSG00000029993.15_8	HMGB3	ipsc_cvpc	arteria	immune	2.17925899943374	0.353366006535272	1.56002114419707e-08	0.000318135111936109
Gene		ENSG00000029993.15_8	HMGB3	ipsc_cvpc	arteria	tissue	2.51487402682818	0.211871384009918	1.69843798646124e-32	3.46362458579041e-28
Gene		ENSG00000029993.15_8	HMGB3	ipsc_cvpc	heart	tissue	1.65600982748763	0.11705073931101	1.92706238606809e-45	3.92985832390866e-41
Gene		ENSG00000029993.15_8	HMGB3	ipsc_cvpc	heart	fibroblast	-5.50210233155728	0.61483211716266	1.89895641933219e-17	3.87254182594414e-13
Gene		ENSG00000030066.13_6	NUP160	ipsc_cvpc	arteria	tissue	1.62173244159744	0.227026273471589	9.10707214266686e-13	1.85720522205405e-08
Gene		ENSG00000030066.13_6	NUP160	ipsc_cvpc	heart	tissue	1.89398163374657	0.16155335899394	9.65205223030517e-32	1.96834301132613e-27
Gene		ENSG00000030110.13_5	BAK1	heart	arteria	fibroblast	-5.46078485254526	0.432654601939454	4.731908290638e-35	9.64978057709807e-31
Gene		ENSG00000030110.13_5	BAK1	ipsc_cvpc	arteria	immune	2.22158230178297	0.378111782203442	6.78861898971392e-08	0.00138440307057236
Gene		ENSG00000030110.13_5	BAK1	ipsc_cvpc	arteria	tissue	2.28736534372085	0.226708469757414	6.15088542722552e-24	1.2543500651741e-19
Gene		ENSG00000030110.13_5	BAK1	ipsc_cvpc	heart	tissue	1.28152452900128	0.0962152843968965	1.78669056635211e-40	3.64359807196186e-36
Gene		ENSG00000030110.13_5	BAK1	ipsc_cvpc	heart	cardiac neuron	-8.37980530393967	1.1449860347904	1.4337742986698e-12	2.92389592727732e-08
Gene		ENSG00000030110.13_5	BAK1	ipsc_cvpc	heart	fibroblast	-5.78282526541998	0.505389776752884	1.20556106257325e-27	2.45850067490563e-23
Gene		ENSG00000030304.14_5	MUSK	heart	arteria	fibroblast	6.28678055558717	0.749476998513229	1.82897332872707e-16	3.72982530927311e-12
Gene		ENSG00000030304.14_5	MUSK	ipsc_cvpc	heart	cardiac neuron	12.3920520920288	2.09572079796878	7.33692175471837e-09	0.000149621845343972
Gene		ENSG00000030304.14_5	MUSK	ipsc_cvpc	heart	fibroblast	5.75858620991049	0.925038239803252	3.0904621260189e-09	6.30237941359034e-05
Gene		ENSG00000030304.14_5	MUSK	ipsc_cvpc	heart	tissue	-1.05846240390523	0.176107276828026	1.85148952104818e-09	3.77574258027355e-05
Gene		ENSG00000030419.16_6	IKZF2	ipsc_cvpc	heart	tissue	1.60513291079805	0.148314941215221	2.69438676443854e-27	5.49466292871952e-23
Gene		ENSG00000030582.18_5	GRN	heart	arteria	immune	7.98888530640395	0.422313455898265	1.6219203430515e-77	3.30758215558492e-73
Gene		ENSG00000030582.18_5	GRN	ipsc_cvpc	arteria	tissue	3.59433079155489	0.299156653223105	2.96806158319544e-33	6.05276798661046e-29
Gene		ENSG00000030582.18_5	GRN	ipsc_cvpc	arteria	immune	9.45672859704272	0.49894322620254	3.82302490521586e-77	7.7962946892067e-73
Gene		ENSG00000030582.18_5	GRN	ipsc_cvpc	arteria	cardiac muscle	-3.69913349563074	0.448780718354115	2.99406505397386e-14	6.10579686456889e-10
Gene		ENSG00000030582.18_5	GRN	ipsc_cvpc	heart	tissue	1.40933085040102	0.155926514238925	1.58938367515999e-19	3.24123012875377e-15
Gene		ENSG00000030582.18_5	GRN	ipsc_cvpc	heart	immune	4.82850302070626	0.857858146075295	1.10423912927916e-07	0.00225187485633899
Gene		ENSG00000030582.18_5	GRN	ipsc_cvpc	heart	cardiac neuron	10.4340228638246	1.85556465769668	4.34380547902256e-08	0.000885832251337071
Gene		ENSG00000031003.10_5	FAM13B	heart	arteria	smooth muscle	1.75979279940567	0.270510974516905	4.9442320331671e-09	0.000100827723852377
Gene		ENSG00000031003.10_5	FAM13B	heart	arteria	endocardial	-4.80026981808158	0.771181172618109	1.25002412007481e-09	2.54917418806856e-05
Gene		ENSG00000031003.10_5	FAM13B	ipsc_cvpc	arteria	endocardial	-4.12499044667938	0.809129880518791	1.04250123708076e-06	0.0212597277277879
Gene		ENSG00000031081.11_6	ARHGAP31	heart	arteria	smooth muscle	-2.22771691972161	0.192671772479576	1.92776763764324e-26	3.93129654344586e-22
Gene		ENSG00000031081.11_6	ARHGAP31	heart	arteria	endothelial	4.24552119946637	0.406930536243286	3.4916713909703e-24	7.12056546760573e-20
Gene		ENSG00000031081.11_6	ARHGAP31	heart	arteria	fibroblast	-3.50158605851835	0.414246525544957	3.04095021725613e-16	6.20140977805043e-12
Gene		ENSG00000031081.11_6	ARHGAP31	ipsc_cvpc	arteria	cardiac muscle	1.83311064512475	0.30529672083202	4.24544325369701e-07	0.00865773242726431
Gene		ENSG00000031081.11_6	ARHGAP31	ipsc_cvpc	heart	endothelial	2.60138688737595	0.482710702730349	1.63761040242614e-06	0.0333957889366763
Gene		ENSG00000031081.11_6	ARHGAP31	ipsc_cvpc	heart	tissue	1.62757713664211	0.100389571612442	4.10736933164955e-59	8.37615827803293e-55
Gene		ENSG00000031081.11_6	ARHGAP31	ipsc_cvpc	heart	cardiac neuron	-9.34611047254016	1.19466110042018	3.07369357690965e-14	6.26818331139185e-10
Gene		ENSG00000031081.11_6	ARHGAP31	ipsc_cvpc	heart	smooth muscle	-2.47087821735239	0.412278636935401	1.66734268973122e-07	0.00340021194716888
Gene		ENSG00000031081.11_6	ARHGAP31	ipsc_cvpc	heart	fibroblast	-3.95375039632481	0.527316044467945	3.07621195101461e-12	6.27331903170409e-08
Gene		ENSG00000031691.7_4	CENPQ	ipsc_cvpc	heart	fibroblast	-5.07095764352579	0.996179713236161	1.48531456511802e-06	0.0302900199264518
Gene		ENSG00000031691.7_4	CENPQ	ipsc_cvpc	heart	tissue	1.15701422077002	0.189651074929246	1.05570437757313e-09	2.15289793718488e-05
Gene		ENSG00000031698.13_5	SARS1	ipsc_cvpc	arteria	smooth muscle	2.83971160698948	0.369236149707415	2.93774170644975e-12	5.99093666196298e-08
Gene		ENSG00000031698.13_5	SARS1	ipsc_cvpc	heart	fibroblast	-4.98864109974899	0.948657364557343	6.78062282501648e-07	0.0138277241270561
Gene		ENSG00000031698.13_5	SARS1	ipsc_cvpc	heart	tissue	-1.11101807041476	0.180603847415626	7.6663785344885e-10	1.56340457453824e-05
Gene		ENSG00000031698.13_5	SARS1	ipsc_cvpc	heart	cardiac neuron	12.4179695507258	2.14923111662058	1.59423028587284e-08	0.000325111382198048
Gene		ENSG00000031823.14_6	RANBP3	ipsc_cvpc	heart	tissue	1.11688993018188	0.159853422828618	2.80900539158418e-12	5.72840469505762e-08
Gene		ENSG00000032389.12_10	EIPR1	heart	arteria	fibroblast	-6.88725108019584	0.679159825012192	2.076509436763e-23	4.23462569439079e-19
Gene		ENSG00000032389.12_10	EIPR1	ipsc_cvpc	arteria	tissue	1.46930801933638	0.287646172373689	3.25518559106524e-07	0.00663829997585934
Gene		ENSG00000032389.12_10	EIPR1	ipsc_cvpc	arteria	fibroblast	-4.90516678684264	0.93361506437958	4.01932950798497e-07	0.00819661866563375
Gene		ENSG00000032389.12_10	EIPR1	ipsc_cvpc	heart	fibroblast	-8.06418159620791	0.844269142787166	2.8464505956722e-20	5.80476669975432e-16
Gene		ENSG00000032444.16_7	PNPLA6	heart	arteria	immune	3.22268503082487	0.414506624762024	6.9334233970903e-14	1.41393303336862e-09
Gene		ENSG00000032444.16_7	PNPLA6	heart	arteria	endocardial	4.42619035707079	0.801118552051876	7.45790588982191e-08	0.00152089074811138
[truncated: 114,060 more rows]
