# Supplementary material for: In heart failure reactivation of RNA-binding proteins is associated with the expression of 1,523 fetal-specific isoforms
Source: PLoS Comput Biol. 2022 Feb 28;18(2):e1009918. doi: 10.1371/journal.pcbi.1009918 (PMC8912908; doi:10.1371/journal.pcbi.1009918)
Supplement: S16 Table — The table shows sample information for each of the 30-heart failure bulk RNA-seq samples (15 pairs of matched pre- and post-LVAD samples from GSE46224) and the principal components coordinates of these samples, as well as the 966 iPSCORE and GTEx CVS samples. Columns A-C show the sample ID, tissue and study for all the 996 analyzed samples. Columns D-F show subject ID, age, sex and LVAD status (pre- or post-LVAD) for each of the 30 heart failure samples. The subsequent columns show the PCA coordinates of all the samples based on gene expression. (CSV) [file pcbi.1009918.s032.csv]

Sample ID	Tissue	Study	Subject ID	Age	Sex	LVAD status	PC 1	PC 2	PC 3	PC 4	PC 5	PC 6	PC 7	PC 8	PC 9	PC 10
SRR830973	Heart failure	GSE46224	ICM1	54	male	pre-LVAD	6.653428779	-0.336830695	0.340058086	-0.040768767	0.870939214	1.172813353	-1.167359537	-2.259947256	0.215532686	0.05368236
SRR830974	Heart failure	GSE46224	ICM2	55	male	pre-LVAD	5.769019071	0.732623619	1.040710826	-0.097284997	-0.904858001	0.945840585	0.855991734	-0.071262304	-0.343784186	0.36670952
SRR830975	Heart failure	GSE46224	ICM3	63	male	pre-LVAD	8.066779441	0.367990232	-0.037241185	0.158727837	-0.703835177	-0.970189052	-0.670708437	-0.541986416	0.658138539	-0.168183451
SRR830977	Heart failure	GSE46224	ICM5	65	male	pre-LVAD	2.347908502	-0.039770809	0.593166251	-0.780413267	-0.378117005	0.163005215	0.50980972	1.868049991	1.044481088	-1.161182407
SRR830978	Heart failure	GSE46224	ICM6	67	male	pre-LVAD	5.519087385	1.035921217	1.08209821	-1.039181489	-1.045231776	0.227010633	0.30226426	-1.810791201	-1.094395822	-0.902249846
SRR830979	Heart failure	GSE46224	ICM7	62	male	pre-LVAD	-3.978406335	-5.392872816	0.622685639	-0.690021211	-2.138916958	-0.792686148	-0.807273579	0.390755034	0.255134237	0.924952642
SRR830980	Heart failure	GSE46224	ICM8	66	male	pre-LVAD	5.867314681	-0.031743032	-0.887287137	-0.292761616	-1.394566788	-0.585490207	0.365390921	-0.362788521	0.103032962	-0.153567575
SRR830981	Heart failure	GSE46224	NICM1	65	female	pre-LVAD	6.918753305	1.422528291	-0.681021201	1.929037342	1.505351021	0.197685522	-0.124010779	0.136368914	-1.268998055	0.141067073
SRR830982	Heart failure	GSE46224	NICM2	48	male	pre-LVAD	3.5009493	1.066120882	0.168024189	1.423320147	2.640695293	0.936807318	0.295119315	-0.892261259	0.294971393	-0.05589532
SRR830983	Heart failure	GSE46224	NICM3	35	female	pre-LVAD	5.898111883	0.559929824	1.572604777	-0.300776607	0.978721343	0.226674401	0.997525065	-1.317255662	-0.256323805	0.83811038
SRR830984	Heart failure	GSE46224	NICM4	53	male	pre-LVAD	6.615341604	-1.310021613	1.747803045	0.756483571	1.391427021	0.627671656	-1.66527317	-0.886158147	0.381381567	0.391926386
SRR830985	Heart failure	GSE46224	NICM5	58	male	pre-LVAD	2.334441066	-1.642838351	0.15963384	-0.602661433	-1.060188289	-0.024961292	-1.007335733	-0.979088308	0.828867903	-0.282618296
SRR830986	Heart failure	GSE46224	NICM6	60	male	pre-LVAD	7.641626862	0.37618256	0.775808736	-0.674083895	-0.349809765	-0.486781719	-0.373600986	0.491506566	0.011573783	-0.089401586
SRR830987	Heart failure	GSE46224	NICM7	55	female	pre-LVAD	6.680688495	-0.336734485	-0.400885109	0.37205109	0.527069361	-0.6260813	0.361407787	0.930200197	1.312598306	0.045673123
SRR830988	Heart failure	GSE46224	NICM8	64	male	pre-LVAD	4.977777109	0.83658841	0.714526603	-1.342182873	0.050912504	-0.112892483	0.282391826	0.206169567	0.799465596	-0.325946082
SRR830989	Heart failure	GSE46224	ICM1	54	male	Post-LVAD	-5.071036846	-2.089241124	-0.268237501	0.287606903	0.046621699	-1.229335385	0.243155289	1.108076394	-0.438044344	-0.017991001
SRR830990	Heart failure	GSE46224	ICM2	55	male	Post-LVAD	-4.538948316	-3.355165471	1.308587871	1.392088916	-1.827596263	2.851714389	1.446752094	-1.030126515	-0.562212413	-0.218347039
SRR830991	Heart failure	GSE46224	ICM3	63	male	Post-LVAD	-0.220923151	-0.150847782	-0.697555273	0.809914306	-1.043251499	-0.510400316	-0.952389278	1.177681126	0.55433581	0.904830395
SRR830993	Heart failure	GSE46224	ICM5	65	male	Post-LVAD	-4.423246445	-3.567112251	0.081721482	-2.041051354	-1.067107316	-0.749116157	0.265480664	0.483458435	-0.759829587	-0.218210602
SRR830994	Heart failure	GSE46224	ICM6	67	male	Post-LVAD	-5.578821983	-2.009233454	-0.381971866	-0.494054967	-1.301201495	-1.477296728	1.823909241	1.225282207	-0.250191048	-0.818093009
SRR830995	Heart failure	GSE46224	ICM7	62	male	Post-LVAD	-2.500238613	1.019802453	0.358372515	-1.656601321	0.012786612	-1.190022742	-0.250015793	-0.13029685	-0.36559975	-0.465701698
SRR830996	Heart failure	GSE46224	ICM8	66	male	Post-LVAD	-0.544564552	-1.337419711	0.010432368	0.713491791	-2.967506278	0.231445212	-0.053343426	-0.803075521	0.763552172	-0.736820701
SRR830997	Heart failure	GSE46224	NICM1	65	female	Post-LVAD	-6.613576877	-5.855112239	0.077260784	1.443867214	-1.304955507	0.908683809	1.591699896	-0.073739888	-1.173232467	0.220076792
SRR830998	Heart failure	GSE46224	NICM2	48	male	Post-LVAD	-4.619838438	-1.424368684	-1.302200915	-0.105021026	-0.869756721	3.12094075	0.370295979	-1.847562378	0.181435881	0.066561981
SRR830999	Heart failure	GSE46224	NICM3	35	female	Post-LVAD	0.8922693	1.493452689	0.508151448	0.496028083	-0.177853855	0.645164715	0.826868097	0.585308613	1.495657253	0.433287843
SRR831000	Heart failure	GSE46224	NICM4	53	male	Post-LVAD	-1.44628766	0.650581286	-0.49857145	1.614544998	1.299765815	0.939346499	0.015386227	-0.087641101	-0.7432069	-0.063242853
SRR831001	Heart failure	GSE46224	NICM5	58	male	Post-LVAD	-5.144049962	-0.409387936	0.202141961	0.767389723	0.349467815	0.775023761	0.178714543	-0.554529079	-0.744927832	0.467392618
SRR831002	Heart failure	GSE46224	NICM6	60	male	Post-LVAD	-0.184473484	-0.616565768	-2.693994313	-0.724928839	-1.741315939	1.808468266	-0.532730071	-0.465326019	-1.033094898	-0.362538215
SRR831003	Heart failure	GSE46224	NICM7	55	female	Post-LVAD	-5.24964654	-3.390329653	-1.071116806	-0.538436309	-0.903525575	1.023094912	1.604090626	-1.060792433	-0.164324781	0.799940792
SRR831004	Heart failure	GSE46224	NICM8	64	male	Post-LVAD	1.753438538	0.355661211	1.234557482	0.759687755	1.153013775	0.995109499	0.967298626	0.51986482	0.081994147	-0.85700656
013eb23c-4ff0-493b-b106-9c8c9c2176d6	ipsc_cvpc	iPSCORE					18.2761736	2.59555495	3.417626264	2.814604796	0.127909659	-2.00187645	1.176473474	0.926504528	0.779907506	0.755073303
028df3e3-a041-4f91-9da7-517a7a33e271	ipsc_cvpc	iPSCORE					13.76916639	-12.44035724	-4.606153128	1.589870415	4.471239066	-3.203509829	2.700778377	3.069886528	4.862246085	2.005048087
030ec865-77e5-4e82-9b18-77a51e787655	ipsc_cvpc	iPSCORE					19.07558819	3.726483573	3.711357936	1.127289124	-1.928813351	-2.21966121	2.349948344	2.175303859	-2.27846156	0.333089095
03df2c1b-bcc6-4fa3-9f47-d6f9e43be283	ipsc_cvpc	iPSCORE					15.18279806	0.459650356	3.595428222	1.432601137	4.195780168	-0.39988313	0.146244996	-3.347905305	1.915100054	0.346500991
067afe59-e81d-4176-800d-f1b111c1ec82	ipsc_cvpc	iPSCORE					16.70653308	2.235200717	1.381428747	8.015963528	6.739613059	0.518407903	1.520354985	-0.375675092	0.43017455	-2.971711118
0716c9fa-8153-477d-8e24-6abee17c9456	ipsc_cvpc	iPSCORE					15.13757904	1.948274931	3.184311397	1.146769095	1.824298315	-1.599346234	0.900028728	-2.404447243	0.468269091	0.836990106
0726b84c-c9ed-45a8-b50b-e1e8f484be8e	ipsc_cvpc	iPSCORE					13.83281095	-7.359894586	-5.13261554	-1.238379215	-3.235203159	-5.474734946	0.100953104	1.691378355	3.868968089	0.179462683
08f6fa0b-14ea-4ac6-85ec-67045c15d5ac	ipsc_cvpc	iPSCORE					13.67948689	-8.579361414	-4.211183915	-2.579659255	1.898115567	4.84020235	-5.809549545	1.203854693	-0.735170007	-1.587362398
0b111711-0130-44aa-b513-a308d13d1652	ipsc_cvpc	iPSCORE					13.43513278	0.853759946	3.163378235	-0.017749728	1.514221135	-3.178482928	-1.949519242	-3.56453226	1.131162924	2.468151674
0c025698-b29b-4f3f-adab-c41cffc53911	ipsc_cvpc	iPSCORE					17.78675228	2.705126052	2.960510006	-2.921824057	-2.911869314	0.784886331	0.093856076	-0.986063592	-1.416941533	-0.006406568
0d9f7f72-66ea-411a-906b-868c1c5bffbe	ipsc_cvpc	iPSCORE					15.37891574	-10.96529397	-7.069452827	-3.212869195	0.839316142	2.445266099	-2.934046022	5.610662753	-0.722701353	-1.679140224
0e4a2a0e-ef6b-41ce-bc63-d71f6c9fe2c1	ipsc_cvpc	iPSCORE					15.12916127	-2.3573577	-0.741051113	0.545296749	2.609503608	2.267775558	-3.209276326	-2.45735811	1.280471946	-0.94050597
0e55634f-9393-4a55-90df-3ba2d13edbb0	ipsc_cvpc	iPSCORE					17.12443447	2.088071541	0.811720258	0.791797429	1.150539482	1.382100543	0.452291942	-0.228818266	-1.125708555	0.024358672
0f8dc931-9339-4545-a3c6-3d2710174da7	ipsc_cvpc	iPSCORE					18.66598752	2.72893556	1.808786911	-1.661580415	-3.99948323	-2.964604352	2.269397289	2.305800903	-2.34731809	0.538708351
10945496-f15f-46c1-b7c7-a94379658d42	ipsc_cvpc	iPSCORE					16.67435107	-1.240217644	-0.850665431	-0.052708466	-1.819507372	-0.316281241	-1.199407425	-1.858931136	1.72075365	-1.254174485
13756c7c-77dc-46d3-9c14-7debadb42dc0	ipsc_cvpc	iPSCORE					15.49335856	-1.207614898	1.106615813	0.706658557	0.333901929	-2.09057919	-0.429045285	-2.969942442	2.574326586	-0.435288315
13b129fd-2c4a-4d12-a21c-3534efa9babc	ipsc_cvpc	iPSCORE					17.96291013	3.315423517	2.438103195	5.184452649	3.81725805	1.946885151	1.92070949	0.590503397	-2.987383156	-1.250608625
1418f45b-e731-4180-9c3b-990391b1ff49	ipsc_cvpc	iPSCORE					16.40838869	-7.6672034	-3.391406665	-2.251074052	1.925959407	4.047302346	-4.29807383	3.047068174	-1.52187665	-1.516840817
17891495-09c9-470f-a50d-244c4ae63ccd	ipsc_cvpc	iPSCORE					16.23282959	2.933335901	5.102890216	-1.861406611	-1.946579462	-2.187443225	0.726561884	-1.42880438	-1.583470006	2.143133075
1957bd34-8e9d-4190-b4e2-b3e548ec6b86	ipsc_cvpc	iPSCORE					18.3910198	0.57281527	2.933708787	1.432165181	-0.388307294	-2.326432867	1.809060317	-1.161221964	2.046883608	1.327465898
1bb91c1e-4b24-4d08-9701-bf9f1dcf51c6	ipsc_cvpc	iPSCORE					13.16046707	-11.61835793	-4.568537197	-4.033908002	2.444799411	4.587646972	-3.819253644	4.436697101	-1.05488108	-0.385511152
1e030be8-3362-4f86-b15b-2aaaff1ef35b	ipsc_cvpc	iPSCORE					17.96576556	3.068120534	2.454285776	-1.37402819	-3.447751956	0.579663878	0.89675078	0.522375693	-1.607106134	-0.614738721
1eb2f150-f6a6-48ea-937f-38495099ec35	ipsc_cvpc	iPSCORE					16.93453624	-2.298401313	-1.645347641	-3.38370417	0.122497911	5.183550127	-1.54700173	0.667597164	-0.638247609	-1.919888494
1f05f617-aedf-4970-9ab2-10b32737ffd7	ipsc_cvpc	iPSCORE					16.09979273	1.238322319	0.794572446	-0.94497176	-0.522359888	-0.670919552	0.163588767	-1.59718609	-0.068464429	-1.250330666
1f59047b-9ba1-45d2-93f5-4f669be31732	ipsc_cvpc	iPSCORE					16.12058952	-3.67949767	-0.304538072	-5.570288788	-1.97651279	4.402241024	-4.017209764	0.434504621	-0.683869271	-2.023356611
21f31a89-cbae-4252-8b47-a983fd2eaae5	ipsc_cvpc	iPSCORE					12.10611597	-12.49410147	-7.823683259	1.43571945	4.189599643	-3.883503105	5.609097948	2.76071987	5.532247815	0.917558098
252626cb-fdee-49bc-b39b-f7e2d330f56a	ipsc_cvpc	iPSCORE					16.86950612	1.604147856	2.768341388	0.546836771	0.002626824	-2.004520719	3.163381421	-1.430490923	0.936009277	1.163823441
26e04bc3-24e8-4565-b087-cae1acf0bbf7	ipsc_cvpc	iPSCORE					17.03725432	2.039103016	1.087155174	0.924137048	-0.507581896	-4.54237423	0.888443581	0.356463371	-0.376507609	1.022402894
28e21163-cd01-4302-a75b-440b772d54fb	ipsc_cvpc	iPSCORE					17.24581989	-1.033646254	-0.82818929	-1.895838382	-3.157289406	-1.780648809	-1.29487548	-1.765140019	2.481514689	-0.604294857
28fbc85b-148d-4935-bbfe-0572e1399eee	ipsc_cvpc	iPSCORE					19.46437591	4.110086495	4.873361275	-1.053131561	-3.089096905	-1.157836274	1.199359026	2.474496738	-5.182197329	1.109748801
2987ee0d-423c-4381-bb96-a58dcc1fc479	ipsc_cvpc	iPSCORE					16.92746929	-2.584751258	-3.328509802	-1.971561813	-2.388835357	-1.455074688	-2.359217928	-0.532944939	0.273028799	0.095858205
29b9ec5e-12a3-4490-b44b-57f976f079d4	ipsc_cvpc	iPSCORE					15.68380968	-3.205753547	0.589656203	-0.857863246	0.101352981	0.499654465	-2.667129654	-2.704086561	2.016130589	-0.639148165
29e23dc1-6e9d-475a-801e-a9b52a9f63f9	ipsc_cvpc	iPSCORE					17.24270157	1.577806718	1.87991416	-1.309630537	-2.059827072	1.527319081	-1.126113939	-0.268147248	-0.95397383	-0.284431075
2abf7677-ca02-4134-b6f9-36681cc3dbf6	ipsc_cvpc	iPSCORE					16.99634306	1.691809089	1.961482958	2.742903942	1.223741256	-0.580411866	0.65187672	-2.144073059	1.396784633	-0.386224484
2ae3db36-fbda-40fd-802a-1f06c14bf14b	ipsc_cvpc	iPSCORE					12.80430219	-9.65118736	-2.245130742	-2.841449191	0.469753968	-0.966136738	1.234278299	-0.243987514	4.183013439	1.848589177
2dc84b32-b750-4675-9341-0016959e7f61	ipsc_cvpc	iPSCORE					18.07383612	3.644309589	4.763758705	1.290760137	-0.053427505	-1.393284948	1.80405391	-0.10627823	-1.881943696	1.530852041
2dfa58c7-ab29-4889-94b9-bd02bff13025	ipsc_cvpc	iPSCORE					15.98779043	-0.32520256	3.235620702	0.50331758	1.617536122	0.024140713	-0.776292919	-1.570113973	0.911168596	1.167648835
2f33bdf1-da0c-4dc1-9d96-0bc6f78759c7	ipsc_cvpc	iPSCORE					17.10103235	0.833566208	2.051387526	1.332780001	0.233449857	-0.458531355	-0.28635106	-1.460465551	1.157254147	-0.066201619
2f5df117-c23c-4d65-973a-7ecf51dc7d3c	ipsc_cvpc	iPSCORE					15.48490316	-10.89820497	-4.785090599	0.232230996	1.65923399	-2.564964978	2.004893304	1.383052556	4.753941674	0.365343245
3137b456-3681-45e6-be82-bd0264faa57c	ipsc_cvpc	iPSCORE					17.62937459	-0.38774226	1.397064773	0.113067281	-0.03825757	-0.187791076	-1.488673966	-1.399088033	0.932669575	-0.594649278
3252846a-f9ad-43bf-8b07-4969e0d59777	ipsc_cvpc	iPSCORE					17.95891434	-0.0940101	0.082127115	0.6856438	0.578925298	1.217888006	0.821968333	-0.553554405	2.377976953	-1.019770755
327cd617-8e63-4295-bbcb-121bbe8228fc	ipsc_cvpc	iPSCORE					16.80398416	-1.440459712	-1.950366623	-1.089979048	-1.819494044	-2.471012571	-0.677961724	0.802678637	1.436289035	0.374321486
3297dcde-ffa1-437d-a0d0-be90f20b1a53	ipsc_cvpc	iPSCORE					14.2120723	-10.46614789	-5.077461804	-4.168417673	2.084694508	6.247972569	-3.549955532	3.938948076	-1.334538872	-1.453561972
3355cfa1-1f7b-4ac3-b58e-b02b70311f25	ipsc_cvpc	iPSCORE					17.10177632	0.243109328	0.103112994	-2.851190865	-3.157344083	-0.403973029	-1.435474364	-1.757935233	1.251045032	-0.880687995
34dc9f1a-5203-4354-8c9a-d2df18f0c645	ipsc_cvpc	iPSCORE					16.35478327	0.707840976	-0.223479716	-4.769667395	-1.428325194	0.892761873	-2.465771421	-3.212049129	-0.125963528	0.906579562
35ea7c61-e799-47f4-b537-91debbb78769	ipsc_cvpc	iPSCORE					16.9752261	2.060517702	-0.032473511	-3.566695992	-3.961089205	-0.865011096	-1.654434311	-2.070027314	0.228266835	-0.41531743
368586d8-77e9-4c67-afea-835abe7ad3f0	ipsc_cvpc	iPSCORE					18.24613586	1.458183987	5.318977737	0.166718756	-1.365145459	-1.839705442	-0.62591779	-1.503172004	0.436935427	1.005789066
36e4613e-b28d-4185-83ee-b949af273bfe	ipsc_cvpc	iPSCORE					18.05120129	3.262014391	2.121734407	2.059487635	-0.148418164	-1.317610328	2.064366822	0.9717909	-0.48072316	-0.438199719
39e49afa-4934-43d2-9c75-dcee95373569	ipsc_cvpc	iPSCORE					15.72882057	-0.630298412	1.531582828	0.415062844	1.517518494	0.765951141	-1.753368732	-3.371288909	1.424619841	0.142433454
3a08df95-67b6-450d-b6f0-eea222445327	ipsc_cvpc	iPSCORE					16.63954732	3.312632728	2.322458886	1.002417318	0.509915195	0.206112534	0.574105108	0.619059934	-0.734167634	0.237850213
3bf24410-4d99-40c4-a0a6-e1af10d336f5	ipsc_cvpc	iPSCORE					17.97182283	3.767854556	3.905591028	5.104367526	4.763543043	1.690573565	1.155450419	0.814291237	-2.084357326	-0.703130609
3ca8db47-fc42-4aac-9269-bf98e9a924e8	ipsc_cvpc	iPSCORE					19.09607611	2.779983854	3.346767918	0.527948687	-2.013988688	-2.503115975	1.604413821	1.092932048	-0.307903808	0.45431901
40b55c39-6d49-493a-8e98-2c6359ff1ee6	ipsc_cvpc	iPSCORE					18.54524511	3.159502112	3.234557242	0.955788678	-0.46151986	0.088941234	0.419210966	1.265451118	-0.825647987	-0.052485638
4175c93b-c008-450e-ba15-bd3f682a0442	ipsc_cvpc	iPSCORE					15.07954695	-6.290135552	-2.709269323	-0.248501291	1.703261423	2.142027345	-4.396124261	0.786191432	0.905482816	-1.736203788
42483bfd-fce7-409a-8f47-7a280a1d79a6	ipsc_cvpc	iPSCORE					17.11479998	0.824273406	1.859869268	-1.152759323	-0.720714579	-0.625396281	-0.083715649	-2.692720213	0.044528163	0.378096282
46c816d2-b3c7-40df-a1f2-3030a0fc525d	ipsc_cvpc	iPSCORE					16.43870223	-1.465004375	-0.051156678	-4.256976368	-2.074288666	4.888575079	-3.116968268	0.503710762	0.405658839	-3.063285902
4911c9a4-ad7d-4bdd-9ea0-758918b28a46	ipsc_cvpc	iPSCORE					15.74581055	-2.999346743	-2.095647143	1.842707106	1.109293648	-1.481089453	-1.172121899	-1.295721289	1.446894011	-1.196818006
4a6bc279-2606-4baf-bff0-5457c81c7fad	ipsc_cvpc	iPSCORE					19.10567641	5.234854268	3.973859393	5.95755191	3.965918434	1.824616183	2.231555945	1.858860277	-3.427273297	-0.320881595
4b1c5d5c-b4e1-4204-a2f3-6f790e8f2ed7	ipsc_cvpc	iPSCORE					17.01154212	1.712340881	1.900363061	4.514691257	3.179554504	2.654582547	-1.608829592	-1.76487786	0.696270574	-4.17162406
4d3cfa6b-5977-4836-b0d1-7cd97da17fa2	ipsc_cvpc	iPSCORE					17.93659319	2.033583701	1.859793393	-0.070056365	-0.949953448	0.4977503	1.444739011	-1.504551216	0.940604705	-0.941651654
4f7327ef-84bf-4b64-ae5f-50812d0dbf6d	ipsc_cvpc	iPSCORE					17.5932546	-0.13134442	0.988823934	-2.84904349	-3.469620513	-3.81639883	-0.494942543	-2.405895648	1.732963772	1.761523963
5009e877-7534-412a-8e31-c687974b0b3c	ipsc_cvpc	iPSCORE					17.98114556	3.777231338	4.252106105	-3.604968888	-2.233630572	0.801871511	0.65938128	-1.488849541	-2.970538484	0.344838569
55cfd7de-2916-4a7e-9eaa-2b16be316476	ipsc_cvpc	iPSCORE					18.74122497	2.883151948	3.397986872	5.714979589	2.002127038	-1.084743483	1.78261305	0.262404397	-0.142573411	-0.768375866
5932426e-33ca-4b67-811d-4fcaa8eb44fe	ipsc_cvpc	iPSCORE					16.66793151	-1.007802721	1.158349433	0.375657879	0.203782567	0.703738425	-1.76521899	0.298364856	0.653824713	0.131431541
59caf2da-672b-4606-9331-1463e50d6110	ipsc_cvpc	iPSCORE					19.20928041	1.236655547	1.665547083	0.507704015	-2.511929366	-1.033042677	0.542214073	-0.028307396	0.474100628	-0.91776425
5a416597-964d-4e83-8010-5d99bab309af	ipsc_cvpc	iPSCORE					15.79618424	-5.559502566	-1.338787089	-1.179979653	-1.784052736	-2.504072991	-0.780389742	-1.096186248	3.477461585	0.756808439
5bb6a14e-6f4b-41b7-b645-f6955dc0e347	ipsc_cvpc	iPSCORE					16.86465624	0.114698385	1.14106283	-2.505250266	0.068395996	5.019793831	-1.848072366	-0.660664385	-1.28470455	-1.270190611
5ceba145-feb6-4f4c-9dc9-2b573d8d8ffd	ipsc_cvpc	iPSCORE					17.78332126	6.525200208	3.143457305	3.755434732	2.972180316	1.307197209	3.314748941	1.558503765	-4.261450998	0.22670732
5de2cde7-9c2b-4e17-b8c6-efe956549571	ipsc_cvpc	iPSCORE					17.87985449	3.343168802	4.373722125	0.469201531	-1.522200909	-2.208687881	0.454289824	-1.498687371	-0.256140755	0.428493961
5eb340fe-ef67-4da2-bed2-592187da85a9	ipsc_cvpc	iPSCORE					17.61416739	1.649262242	3.054053803	0.785354477	0.259595489	-0.848523136	-0.084418901	-4.272542113	2.809190019	0.295523041
614b916c-62e4-4565-8039-04c47b6daf6b	ipsc_cvpc	iPSCORE					15.54136022	-7.722585305	-3.578994732	-0.384698446	1.641316943	-0.555798632	0.27930288	0.44357593	2.885729947	-0.318146585
6322966b-f8bf-455c-8a73-2128bed286de	ipsc_cvpc	iPSCORE					16.49219665	0.139919986	2.182955147	5.147576509	5.537340658	1.627481509	-0.726647336	-1.872710411	0.332899587	-1.975757228
649bc9a3-4394-4cd7-8bea-b20c3a70febf	ipsc_cvpc	iPSCORE					16.11157792	-1.397407063	0.92618235	-0.410194664	6.042916251	7.706490602	-4.92696563	2.091266922	-4.706784077	-1.976434247
67520ca8-a895-48ef-b30f-1ecf3d2ef1b8	ipsc_cvpc	iPSCORE					15.89260964	-9.616276682	-2.828720691	-1.103588478	1.089450396	0.616305974	0.631538031	2.363623964	3.737064056	0.946857779
68e51562-48dc-4c84-a206-42c8f658ed08	ipsc_cvpc	iPSCORE					17.19035136	0.201392052	1.138165081	-1.467338276	-0.887485833	0.395497716	0.060147123	-1.246507211	1.346223961	-0.300325907
693a95c0-adfe-4d90-a2b8-9b5f0b9e0e9f	ipsc_cvpc	iPSCORE					19.55383434	3.212782661	3.109697354	-1.012143751	-4.56758517	-3.758430826	2.433179139	2.442914781	-3.124145188	0.169254486
6aaf5dd4-ba88-47ee-98fe-e7ff4094adc0	ipsc_cvpc	iPSCORE					17.15061645	2.31521059	3.62252448	-1.935438859	-2.421859677	-2.688638522	0.124357556	-0.33827478	-1.295146971	2.767460189
6b9f26bf-f68b-4ca3-9476-76b118d70de6	ipsc_cvpc	iPSCORE					18.06173302	0.345174132	2.435612674	-2.543275566	-3.2794128	-3.270747803	0.223744413	-1.442825157	0.413270276	2.098283339
6d187743-3d2d-4d1f-9315-9342cf568925	ipsc_cvpc	iPSCORE					17.4731515	1.635787245	1.956469715	-0.283954382	-2.391298497	-0.899156834	0.668052615	-1.389835005	0.389109621	-0.785048979
6dbd628f-f8a6-4510-aa38-726732341e24	ipsc_cvpc	iPSCORE					16.8378907	-2.43657228	-2.622425816	-0.632765771	-0.487712944	2.366210464	-4.020977508	0.903730864	-0.600878641	-2.742884219
70d8ecf9-191b-463b-8d7f-d76905e27d90	ipsc_cvpc	iPSCORE					17.02341491	3.848502093	4.498316746	0.480639515	0.399927672	-0.585388297	1.655841684	-1.595297623	-1.997475429	1.871181805
72950eae-ea7a-4c47-950a-153b167c4da5	ipsc_cvpc	iPSCORE					17.98955653	2.276814722	1.708947689	0.366122635	-0.454233983	0.101029986	-0.461112916	-1.793857096	1.319156116	-0.929507933
73fd62fe-8155-49c3-9738-2fa773807246	ipsc_cvpc	iPSCORE					13.62704841	-6.063774268	-1.708735201	-6.332822277	-0.193585383	4.220576733	-4.581965162	-0.377269475	-0.99857964	-0.090906871
742e5c02-d95d-4de0-8e09-6c23c48f17de	ipsc_cvpc	iPSCORE					18.68822937	-1.246553546	1.24027066	-0.407599803	-2.139906614	-3.238263363	0.824555855	-1.775953327	3.357328119	-0.229680418
78630dfe-722a-4b57-a261-723206dde649	ipsc_cvpc	iPSCORE					14.62920099	-6.289563741	-1.846349663	-3.832132017	2.087453986	6.498143593	-5.701829991	1.098347282	-1.540724902	-0.633431137
78f3ce72-4772-4653-9cbe-d12f7150c085	ipsc_cvpc	iPSCORE					16.10148533	-1.486629376	-0.793472461	-0.159590201	-0.227584761	-3.792210717	1.27769657	-1.703697248	1.205182584	0.436275072
7a6350cf-6d20-4757-b249-411e65ac8ca3	ipsc_cvpc	iPSCORE					19.82922905	3.836907902	3.433406254	0.325025144	-3.013660616	-2.767626724	2.136102484	1.388811897	-2.433502411	-0.134391841
7b1fc16d-3f5c-4f3c-8d3d-71ca479a03c6	ipsc_cvpc	iPSCORE					18.2009122	2.799926153	2.957702389	-2.469810742	-5.155994551	-4.124990808	1.39453849	1.994122732	-3.479332512	1.646441183
7b8a8028-4b78-4aa2-8d0b-a85ea435e30c	ipsc_cvpc	iPSCORE					17.46315294	-3.869736766	-0.725199341	0.013498196	-1.502039375	0.889959331	1.596679771	1.405029146	2.222028427	-0.177784898
7bb2ef93-de5f-4235-a8c7-b80aa23863f9	ipsc_cvpc	iPSCORE					17.17139958	0.730997798	1.124710472	-1.09285404	-1.588127848	-1.975152121	0.002981161	-0.29914585	-0.841660769	1.625018099
7c21ef92-6593-40a2-bd7d-249884939aea	ipsc_cvpc	iPSCORE					16.54335712	1.77279052	1.819426052	-2.480121774	-3.536563373	-2.604007885	0.298756822	0.705296435	-2.287947126	1.797240943
7dece089-d77c-429a-b43d-028132d797c7	ipsc_cvpc	iPSCORE					17.0662025	0.435219025	2.11367195	-0.438811768	-0.689937986	-3.026450165	0.067335854	-2.637969358	0.682231048	2.328819569
7eed502e-12cb-4d0d-92f3-d0ee62fdd151	ipsc_cvpc	iPSCORE					15.2333734	1.019323484	3.696045826	-4.647834704	1.975916152	6.297395781	-3.318280423	-5.498774602	-0.30202109	0.647368701
7f30ad11-d413-4c68-9f3e-7bd0bfe3fd4f	ipsc_cvpc	iPSCORE					14.75559571	-6.509286108	-3.09754463	-0.68112256	-0.673615119	-2.899262964	-0.666779045	-1.751699027	3.489513383	0.925207926
7f8f590b-beb3-423f-9467-ae7552d2004d	ipsc_cvpc	iPSCORE					17.87312836	-5.44901461	-0.540628249	1.245768332	0.218683663	-1.616105096	0.456103032	0.03607273	3.575143155	-0.799602248
7fdfdb6b-fca8-44fc-a804-e57c80da80ca	ipsc_cvpc	iPSCORE					16.79689468	-0.33732602	0.482749359	3.170692533	4.147339159	-2.13725095	2.602494831	-1.657880267	2.143202335	-0.199937899
8034d299-b3de-4de9-998e-c1602be382de	ipsc_cvpc	iPSCORE					17.24253692	2.421599095	1.610552831	1.877602841	1.569529153	-1.360695573	1.371342521	1.114070024	-1.279107658	-0.629737536
80f74c27-6f3e-45a7-9f2f-2943581bb363	ipsc_cvpc	iPSCORE					15.05950324	-12.32329625	-5.711673061	0.499675836	2.05497456	-2.351360796	2.164620898	2.90925708	4.520266651	-0.291871916
816af377-f3c4-4d24-af6c-d0eabe4d9570	ipsc_cvpc	iPSCORE					16.24932206	-1.490581948	-0.648256255	0.908523649	0.66403171	-0.821106792	0.558478906	-0.428891182	0.419468138	0.417534425
816bf5d1-86f9-49a2-b525-072c13db57f2	ipsc_cvpc	iPSCORE					16.18798827	-0.871124851	1.711727869	-0.471266179	-0.376146284	-0.184338588	0.208999097	-2.829326791	2.069861745	-1.330634969
82d8d9be-82ee-4e8b-ba86-6a1a7f8dcf9b	ipsc_cvpc	iPSCORE					14.34622057	2.292620152	5.547060481	0.750602929	2.686432287	-0.061923682	0.260044952	-3.839747025	0.863364577	2.990744823
87353403-57d4-45e6-87cc-379770e2d35c	ipsc_cvpc	iPSCORE					17.5026167	3.668281023	3.575912664	1.547902352	-0.129366605	-0.543963234	0.917699271	0.390520323	-0.794775078	0.329552492
8a9bb977-f26d-406f-a78e-d7613c812c4f	ipsc_cvpc	iPSCORE					16.7961022	-7.309877567	-2.95474687	-0.317234084	1.29107365	0.167625947	-0.491811896	2.347192879	2.148382333	0.681370672
8c43477f-b31c-4a03-8ec7-941cc32b045f	ipsc_cvpc	iPSCORE					18.12803979	3.17443122	3.702854947	2.308071174	0.855312475	-1.453755325	2.089272017	0.853323489	-0.769405318	1.128572181
8c8b7697-458d-4aad-b069-2ff352ce6609	ipsc_cvpc	iPSCORE					17.77820653	3.978438476	2.382399014	0.911275735	-0.019215944	-0.227803999	1.268727333	1.113080133	-3.214495567	0.786714384
8d7f0252-aa3a-4c37-8894-dcbcd61bb1a8	ipsc_cvpc	iPSCORE					15.67073779	1.533608039	2.469137618	-1.748471407	-1.362947415	-2.186175924	-0.105029605	-0.560897848	-2.480847819	2.366637037
8ebe6a40-3c57-411d-83cd-4b554610c163	ipsc_cvpc	iPSCORE					18.46023055	1.320812302	3.865990753	1.470645192	-1.988927658	-3.187382924	0.377826527	0.679644524	-0.174885928	0.316084456
8ef40bc2-f690-403a-97f4-482b28d81b9f	ipsc_cvpc	iPSCORE					17.60460974	0.516951163	1.676863056	0.872310323	-1.320604286	-0.469604534	0.510092114	-1.350121272	2.164180065	-0.492984092
8f8e6375-660e-4f24-8e22-b24a17c5842e	ipsc_cvpc	iPSCORE					20.41265007	4.525157752	4.262546879	1.776422875	-1.63177359	0.193234364	1.290159511	2.425560529	-2.62605599	0.936985147
936f69d3-5ca1-4464-b090-325880a42c11	ipsc_cvpc	iPSCORE					15.92351485	2.099031327	3.876304754	-1.424972236	-4.340481205	-3.572194309	1.018097288	0.996507974	-2.396743033	1.687473046
95e5fb7b-ee36-4e8a-a154-2a0bb84a55e6	ipsc_cvpc	iPSCORE					17.32166828	1.382492121	1.093670597	1.220288623	-1.181043139	-1.167108488	-1.454524266	-1.9730175	1.094628489	-2.427442814
9a109d5e-863d-49ee-95ed-2b4b01ffa98d	ipsc_cvpc	iPSCORE					15.0686677	-9.034749769	-5.423443182	4.012408848	5.723084481	-1.142797935	3.614950952	1.350873726	3.290572623	0.333046273
9acb00bc-e803-4378-9b05-17dc7695493e	ipsc_cvpc	iPSCORE					18.26717245	3.961043779	2.892455527	-2.406703254	-3.520296392	-2.105414111	0.802795907	1.358130013	-3.472409061	1.955164915
9b693c80-60c4-44c5-803b-f732217be875	ipsc_cvpc	iPSCORE					14.63657838	2.162891113	4.64329623	0.716161618	2.482340352	-1.271420499	-1.590813282	-2.501754989	-2.033664622	2.271339147
9d77cfd9-f107-4ede-ad68-77721058e7dd	ipsc_cvpc	iPSCORE					17.30862653	3.878431423	2.167406451	6.267428636	6.377987608	1.412704766	1.961729329	-0.088470046	-1.028942851	-2.011070359
9e2d05d4-5b73-444b-9ea4-acd33f69d818	ipsc_cvpc	iPSCORE					15.12819265	-8.123821427	-2.56067695	-2.300750014	2.695014443	4.002114255	-3.504946486	0.210019129	0.646867731	-0.514262232
9e3dacfa-7837-4292-9ebb-90af9e38c215	ipsc_cvpc	iPSCORE					14.39894897	-12.30375599	-5.315798578	-1.349219631	2.052648162	1.732189264	0.657202305	3.969203106	2.438569285	0.87736324
9e832763-ba93-4b80-9238-bd31ac210153	ipsc_cvpc	iPSCORE					15.63449416	-6.550332628	-3.061978111	-4.987541447	-1.675110929	5.736093428	-4.981467113	1.692609305	-1.755060645	-1.475477593
9f376ce7-d59a-4855-8022-801ff74f5d52	ipsc_cvpc	iPSCORE					16.58396065	0.292080283	3.86797336	-3.095504653	-2.35293807	-0.779004294	-0.27444772	-2.627226877	0.415063873	1.758315785
a5e7b56f-dd4b-42bd-9c13-afe3436ac9c0	ipsc_cvpc	iPSCORE					16.44974495	0.205272338	-1.035218253	-4.314721061	-2.333675645	-0.068067885	-1.953550716	-2.033783523	0.830528615	-0.797324206
a6db380d-f640-47db-850a-c54ee8b270c0	ipsc_cvpc	iPSCORE					16.37886747	3.272052519	2.544872868	0.840806595	0.410613091	-3.3395297	2.914526895	-0.005746316	-2.313075672	-0.034160396
a82b44f8-ed92-4213-968b-8662a41c0b2a	ipsc_cvpc	iPSCORE					17.08189665	2.730241165	1.604320283	-3.323456462	-0.139892706	3.337489362	-1.656499526	-3.069660786	-1.410851415	0.28152382
aa37223f-e929-49da-b377-6008bb0ae6cd	ipsc_cvpc	iPSCORE					12.45789191	-11.95042393	-7.329528467	1.688903012	3.715853415	-1.530236701	5.843204768	3.357034365	3.04063833	0.59205909
aa8e0893-5b1e-4aaf-a002-1e9a432ed926	ipsc_cvpc	iPSCORE					10.12544856	-12.84678004	-7.943283806	0.689205952	1.225581426	-7.167702444	6.540297744	3.842168139	4.433663632	2.054574804
aac5e98c-11a7-4e8d-9b63-bcad11be78eb	ipsc_cvpc	iPSCORE					16.5437771	1.649639943	1.06404581	-1.747741837	-1.00797508	-0.960380167	-0.635432675	-3.102258041	0.353850175	0.914393967
ae162297-73ed-4036-934f-82828c2125ae	ipsc_cvpc	iPSCORE					16.55197399	-7.115364681	-4.358166584	-1.583684529	-0.854644019	1.731705277	-2.072414477	2.861464349	1.168810391	-1.599107823
af9a9404-08a9-45c8-8e7e-a5b279d46b59	ipsc_cvpc	iPSCORE					16.40673563	-2.723429661	-1.756834064	-1.166450847	-0.226664852	4.302456037	-3.60870976	0.987168251	-0.419431393	-2.844097984
b0197723-0f29-4e66-953b-000b156a1a4f	ipsc_cvpc	iPSCORE					17.8978972	4.434865069	3.490268605	0.009863324	-2.277278664	-1.448144391	3.099595579	0.288394532	-3.396208657	0.291197319
b0810938-c713-4d73-b7a8-90c382a08022	ipsc_cvpc	iPSCORE					8.345348106	-12.25999225	-5.064368153	1.706725446	5.091725266	-6.366544714	5.643604589	1.942593754	3.840986178	4.006610977
b0e17437-900f-423f-a6e8-30f725eefe2f	ipsc_cvpc	iPSCORE					14.0738414	-10.07585263	-5.935029255	-1.642807029	3.159197391	4.140648825	-3.345409648	5.111238073	-0.288463687	-1.865480309
b2d5b1f2-f506-4a38-b54a-946589579ddd	ipsc_cvpc	iPSCORE					16.08321561	0.916587961	0.5548768	-1.467961086	-4.135229771	-4.126994306	2.237783562	3.472197588	-1.610468357	-0.839251682
b373cd16-a1d2-465b-a688-9764210b59ea	ipsc_cvpc	iPSCORE					18.22502198	4.882584448	2.145011986	-0.017429738	-1.449553496	-0.92281169	2.525225244	0.654140653	-3.693157621	-0.319901042
b37fa297-2a4d-4bda-9b98-479ac1d6c8a6	ipsc_cvpc	iPSCORE					15.71984732	-0.792065126	0.3632559	-1.023793759	-1.695787042	-2.83968176	-2.152623154	-1.926711483	1.268943591	1.557779739
b5f0c53a-97ce-4d99-b771-987c47072bee	ipsc_cvpc	iPSCORE					15.03630541	0.756845532	4.294627144	0.082481708	1.985638014	-0.26329844	-2.303204167	-4.255538318	1.274232921	1.518843663
b6b2a903-5d54-48a5-8ab8-de603322ed74	ipsc_cvpc	iPSCORE					16.02776685	-9.243202754	-2.465674569	1.600760162	2.065744506	-2.022660065	1.566699921	0.810391961	5.067995545	-0.086025169
b958f299-3ced-4ab9-9901-fe7008745909	ipsc_cvpc	iPSCORE					17.96686183	3.008180224	1.851327244	-0.225109981	-2.660006224	-2.231516367	1.708265063	0.819922849	-1.900505157	0.612481769
ba028778-120d-4162-a6e7-d77b670e1820	ipsc_cvpc	iPSCORE					17.80970746	4.430354577	2.927523478	0.469025712	-2.846092712	-2.859473836	1.956032941	1.941593974	-1.648049503	-0.434786464
ba084bcb-6349-4c8d-bfe1-037a534b0856	ipsc_cvpc	iPSCORE					14.28725532	-10.04308002	-4.494647241	-4.186817522	2.702842961	6.648765669	-5.516500087	3.057399818	-1.545579217	-0.208584988
bac66556-4719-46bb-9ce4-4a7e747de834	ipsc_cvpc	iPSCORE					15.75466872	-10.18027554	-6.747297732	-6.08483072	0.410988336	6.588282621	-1.263598489	5.089613753	-0.459690885	-1.672653657
bda22bbd-331e-454a-90f9-527d8ea6126f	ipsc_cvpc	iPSCORE					17.98199485	-1.983753128	-0.674884629	3.142524589	4.046034489	2.700781039	0.759009566	4.216870252	-1.855191991	-2.278506807
bf8fa272-f2a7-4ffb-8b59-a1ce19cb954e	ipsc_cvpc	iPSCORE					17.9562457	1.372597569	2.187942967	1.086964504	-1.786799765	-2.339907227	0.669645006	-0.181932477	1.277767897	-0.690887932
bfcd28bf-17e5-4e44-9780-bb0d1b376772	ipsc_cvpc	iPSCORE					16.99746921	-1.357342753	-1.458195449	-0.856740755	-0.943805062	1.482737495	-3.170116638	0.875183476	-1.073540439	-1.27563346
c20abef2-dd3b-4235-9853-bf297b6bf3a6	ipsc_cvpc	iPSCORE					14.73897267	-8.316050005	-4.793361646	0.446646634	-0.374142771	-2.494797947	-0.914414544	1.055978594	3.748264845	0.596418025
c5d634b7-af0c-4693-bff5-3e77ac00f2bf	ipsc_cvpc	iPSCORE					15.91766003	3.549656589	5.218374228	1.554868587	1.002069287	-0.294240363	1.6125464	-1.922498036	-3.400087825	3.264787539
c5ed2760-caa4-4b1f-a221-8b79de270349	ipsc_cvpc	iPSCORE					18.9545992	4.838346202	4.053533003	5.820770164	2.456777135	0.372503442	0.973087191	1.037913327	-0.747488962	-1.082937339
c6c8076e-ce71-4074-9557-4e371a80dc3d	ipsc_cvpc	iPSCORE					16.68492857	-7.642767753	-2.987873303	0.373953003	-0.006394009	-2.158737774	0.681584229	0.899617803	4.289678403	-0.850020042
c6e37323-0e85-4d3c-8942-2bac6c563359	ipsc_cvpc	iPSCORE					14.87182341	-5.761346085	-3.143182087	-6.019071819	-0.16292712	5.906275703	-4.396554309	1.431142328	-2.448108468	-1.275228614
c8591209-4b35-4395-b48b-9ab31cf74c90	ipsc_cvpc	iPSCORE					17.76945994	1.752241427	1.686799302	-1.666369199	-2.259867016	1.655342955	-2.108087481	-2.329126645	-0.778335824	-0.172568655
c8616b2f-2110-42b2-b017-c0c0621a12c7	ipsc_cvpc	iPSCORE					16.68777938	1.053565901	2.359615177	-2.050870988	-2.321595309	-0.650204455	0.218227911	-2.792755043	1.586086607	-0.932842904
c96bd32b-b1f0-4ac6-9486-69b992698538	ipsc_cvpc	iPSCORE					16.84890913	2.518680322	1.670877808	7.017229536	4.934649866	1.567373818	0.31351056	-2.355078119	-0.090619738	-3.585489403
cbab32a9-f80d-4093-a2dc-7bdcaa4f8357	ipsc_cvpc	iPSCORE					18.05710473	2.1144139	2.197864713	1.177332699	-0.232655252	-0.50300139	0.126880855	0.754803688	-0.423577195	-0.095587465
cd42f18b-2a3c-4c18-b310-ed1b9afc87bd	ipsc_cvpc	iPSCORE					18.09950747	1.600033279	2.760573203	0.241752161	0.745198741	0.08788856	0.770781421	-1.824877524	1.599520368	1.192093277
cd6d709b-2970-4bd2-b64d-03d685d44792	ipsc_cvpc	iPSCORE					16.48761795	0.530568364	0.459121763	-2.980589979	-2.688922826	-2.944863694	-0.103778618	1.601148725	-2.758349062	1.036979798
cdccb7cb-5770-4585-a1e1-4f0ac6d5b676	ipsc_cvpc	iPSCORE					15.64623986	-0.774943527	-0.611291534	-4.348691594	-2.517742625	0.353712483	-2.986978084	-3.138642648	0.599794764	-1.037174318
cf416c5f-406c-4cee-b477-5d65bdadfd6d	ipsc_cvpc	iPSCORE					16.38763059	3.04734383	1.891248558	5.632413191	5.706788344	2.376825284	0.62602622	-1.894909191	-0.423696579	-3.078744823
d0af51aa-8ade-4318-b2aa-29dac9c0ffec	ipsc_cvpc	iPSCORE					18.62854276	1.680019695	0.999050011	-0.755627129	-1.883258789	-1.368645754	1.065327647	-0.77461563	1.761505106	-0.751639193
d1a50b39-a4af-45aa-8957-50616e53fe7b	ipsc_cvpc	iPSCORE					16.17335002	0.185282063	0.214633474	-2.889629354	-2.730001605	-0.166789261	-2.966730866	-0.349493117	-1.950531528	0.966442806
d526816c-c29d-44b9-9d4d-842a210675e2	ipsc_cvpc	iPSCORE					18.01217914	3.973774015	3.062395236	-1.725592893	-3.562103726	-1.015166377	0.839026516	1.533875154	-4.635217811	1.428072325
d666e508-443c-4400-9248-04b701b3c862	ipsc_cvpc	iPSCORE					17.95843999	2.708591479	2.720319158	-1.310386328	-1.282835811	2.006488394	0.783387967	-2.449453655	-0.754949395	0.622815351
d894392c-720d-4caf-93c9-2d75f6fc83a8	ipsc_cvpc	iPSCORE					16.53609185	-6.915242232	-3.951629552	0.136126373	-1.387616949	-1.969849384	-0.446146111	1.677854146	3.298463287	-0.321668489
dbf875b5-cfa9-403e-8887-0de72c8d20f8	ipsc_cvpc	iPSCORE					16.00181698	-9.828952748	-4.429332903	-1.532188232	1.699366913	3.437310771	-2.096086493	3.211579296	1.065129184	-1.617503274
de379b99-06c6-4238-b037-635bf2b9e88a	ipsc_cvpc	iPSCORE					16.53730913	3.107237086	4.753104842	0.422109981	-1.643163184	-3.067034459	1.229132373	0.01644405	-3.894544954	2.084017964
e0f6dcc4-472a-46bb-8461-d48fdf3a8b37	ipsc_cvpc	iPSCORE					11.98080306	-12.8840689	-8.159716502	2.316974767	3.724630238	-5.160209446	5.171527425	2.535083016	5.013552275	1.363806461
e279b91a-6fc0-4145-8436-a6cfecfbe7a6	ipsc_cvpc	iPSCORE					16.75500894	-3.182437595	-0.230853988	5.3108883	7.880681592	4.368121034	-2.573333347	1.370001716	-1.185932634	-2.182695539
e39a660a-19b7-44c0-9ca7-08bc0e1aab55	ipsc_cvpc	iPSCORE					18.2611677	3.780905864	3.93425399	1.014839856	-1.620999021	-2.362196303	1.766856739	-0.819367291	-1.808849749	0.809886678
e45ff871-b499-4c9a-8714-7d0b65eaa7b0	ipsc_cvpc	iPSCORE					16.89968407	1.608919487	2.500825891	0.060320938	-1.404525482	-0.37409488	0.260063862	-1.958392838	1.267768621	-0.026035212
e467ed60-660d-4d5f-89a5-056758f534bd	ipsc_cvpc	iPSCORE					14.30715944	-7.200484802	-4.724580567	-3.41346211	3.066234778	4.420525381	-4.564395695	2.729579824	-2.261035198	-0.62168915
ea0d8889-7fd9-41f2-8db4-a96887ad719b	ipsc_cvpc	iPSCORE					18.36576131	3.782892475	1.33712635	3.59576481	3.132122224	2.647351933	-0.984686315	1.412248288	-1.995941308	-2.554823473
eb48ec7a-c8e8-4cfa-9c76-5523ab3f7e17	ipsc_cvpc	iPSCORE					16.56800145	-3.756818009	-1.924678646	-0.944103097	1.13703606	3.993274125	-3.858225951	1.215252653	-0.052703834	-3.008789503
eb4ed764-04bc-4309-9288-1558e7070dbd	ipsc_cvpc	iPSCORE					18.24168597	3.909579352	3.596476071	-1.74678961	-1.065453027	0.508799963	1.109218046	-0.874617818	-2.342459659	0.28628039
eee96072-e740-4967-ba17-c9178796fde1	ipsc_cvpc	iPSCORE					16.88930754	3.286681738	2.959066544	4.789350762	3.377212646	1.894989546	-0.245508747	-1.513290829	1.309450732	-2.754755468
f05f747b-da51-4000-894a-3b64503c67fb	ipsc_cvpc	iPSCORE					16.18992945	-1.801377521	0.787493958	-1.432820822	-1.273690144	-2.915355544	-0.914257219	-2.005198173	1.786141329	1.133571359
f0990beb-2f84-4bbf-a941-cc1fdd76ecd8	ipsc_cvpc	iPSCORE					17.00678784	3.964284224	3.176128609	5.950138752	5.534789545	2.923324812	1.066254573	0.562181998	-3.427060657	-1.316651649
f25c5fd9-e44f-496f-beb9-d49d0c5f3e9a	ipsc_cvpc	iPSCORE					13.94918721	-9.837701848	-5.53548577	0.532457316	3.140834931	0.42777001	0.078910351	0.133972247	3.392931218	-0.872723647
f3232855-fcd7-4f44-b924-9851beebc4f3	ipsc_cvpc	iPSCORE					17.29963508	3.081107745	3.150810049	3.146823645	1.48195305	-1.885616762	3.863116477	2.021404571	-3.188480281	0.161818679
f345e560-b4e4-41e1-b0cf-850b764b3f36	ipsc_cvpc	iPSCORE					13.53725208	-11.17127248	-6.263826633	-3.825303149	1.214735456	3.535303124	-3.889970663	4.590756982	-0.630805506	-0.857115185
f7b48d9d-678d-4121-a4eb-b6b3f3ebf983	ipsc_cvpc	iPSCORE					18.36116217	3.949272592	3.193561473	0.413697307	-2.832733489	-0.879476596	1.302156328	1.314409082	-1.098039958	-0.883534528
f9db200c-03aa-4116-b498-f7dc8bfaa49a	ipsc_cvpc	iPSCORE					16.60164764	2.629440348	4.707606256	-0.423361683	-0.9128993	-0.789835071	0.00282306	-0.042852962	-2.884583614	2.470208344
fb3d9eff-8c62-4146-9280-e2023080704e	ipsc_cvpc	iPSCORE					15.97235488	0.398657525	1.642869178	-0.208673581	-0.708008272	-0.145914928	1.274462072	-4.003439856	3.745697107	-0.633549579
fc4d4354-e6b6-4c4c-8ca0-882da9dc92c9	ipsc_cvpc	iPSCORE					17.99567735	1.796937011	1.099496864	0.029839812	-1.422580899	-3.784396315	2.656972345	1.830865977	0.326096979	0.686448217
SRR1069690	Atrial appendage	GTEx					-4.571296825	-4.735089662	-3.511363726	1.950483788	-1.573683201	2.47794741	1.048972348	0.097076511	-0.416327789	2.743309954
SRR1069802	Left ventricle	GTEx					-5.300248263	2.881420799	-2.734659094	-0.008111362	-0.842906737	2.122445904	2.486992516	1.000643749	0.063106795	-1.514272889
SRR1071692	Left ventricle	GTEx					-5.214823512	4.784778558	-3.946954113	-2.181826851	0.09300817	-1.780277264	-1.092842476	-0.227362666	-0.517702805	-0.534953359
SRR1075631	Atrial appendage	GTEx					-8.284318661	1.11035836	1.99474234	-1.873465969	-3.304714955	1.664075302	0.26719045	2.420108947	3.099111479	0.805356538
SRR1075997	Atrial appendage	GTEx					-11.03327156	2.16785082	7.661789361	-0.053558086	-3.269903503	0.623694761	-1.66051731	0.609684943	2.817824494	-0.539730401
SRR1076779	Left ventricle	GTEx					-4.434410113	6.534981662	-5.442171894	-1.148136342	1.210339593	1.975181693	-0.077665194	-0.205074568	1.087689476	1.629257757
SRR1077115	Atrial appendage	GTEx					-5.829080691	2.752061321	-2.54622899	2.187242697	0.702349686	0.465177186	-2.734192294	-0.014181169	1.080566225	2.882412823
SRR1077528	Atrial appendage	GTEx					-7.41942442	2.463540901	0.409874118	0.347265895	-1.563355848	-2.569153353	-2.182857117	0.449000794	0.231676519	0.494014907
SRR1077643	Left ventricle	GTEx					-4.19389703	-5.528629718	-6.098951676	-2.624263271	-4.571699133	3.781149756	4.637019089	-5.688939481	1.701539659	-1.45498778
SRR1080415	Left ventricle	GTEx					-5.113330117	6.690633239	-3.048058144	-5.111641703	-1.79659073	0.013737391	0.896116094	-0.726884721	-0.98371389	2.280034904
SRR1080977	Left ventricle	GTEx					-10.63289492	-4.632090913	3.492231389	-4.635579165	3.450538654	-1.494230031	0.544250344	0.730208023	-2.182630099	-0.8423605
SRR1084965	Left ventricle	GTEx					-9.039251829	3.580855429	1.960573186	-4.880467985	0.067877319	0.570611539	1.777283672	0.911585979	1.972857928	-1.232043181
SRR1085925	Left ventricle	GTEx					-4.434863296	8.393190384	-2.059685016	-1.848109682	-0.866761817	1.958462288	0.887689996	1.094938547	0.399192316	2.288323855
SRR1086140	Left ventricle	GTEx					-5.807598328	-11.45525215	-6.876301559	2.57509404	-1.95515985	3.557691211	0.124934347	-2.978149605	-1.058839087	4.745286373
SRR1086304	Left ventricle	GTEx					-11.24608759	-3.906628906	2.396599736	-3.59269106	-2.175271504	-2.136068654	-1.942866107	-2.949961286	-3.611881015	-3.759333843
SRR1086844	Left ventricle	GTEx					-7.168460675	5.679682411	-2.588009515	-1.441822609	1.397660285	-2.096661749	-1.582120997	-1.550860465	-2.023395357	0.762262988
SRR1086889	Atrial appendage	GTEx					-11.20895887	1.073584916	3.612184876	-0.166613276	-2.32712854	-0.215045049	-1.872001417	-0.411303916	2.67607416	-1.325063792
SRR1087197	Left ventricle	GTEx					-13.72966316	-4.28977857	0.206907594	0.159549658	2.268125669	-4.850518871	-0.683501272	-1.606588245	-1.572036223	0.282267906
SRR1087992	Left ventricle	GTEx					-11.17597078	1.862405149	2.982953341	-2.416852217	1.470290614	-0.064030681	0.378710419	-0.468999164	0.977556975	-1.852370852
SRR1088142	Left ventricle	GTEx					-7.115227641	4.554777864	0.267143069	-2.976128815	1.433144279	-1.091122949	2.419880941	2.314511501	1.954760184	-1.356487792
SRR1088340	Atrial appendage	GTEx					-6.697908761	0.067899024	-0.831849506	2.633953173	-1.714347932	-2.210126829	-2.378486747	2.357739135	-0.236839716	-0.351716051
SRR1088734	Atrial appendage	GTEx					-5.881519586	-0.327373542	1.647025792	-0.868967769	-1.132649545	3.064150685	0.977080597	1.63068823	1.570468092	0.112433203
SRR1090483	Atrial appendage	GTEx					-7.95405094	1.111246069	-1.135357335	0.01797474	-1.869025281	-2.138796769	-3.299857133	0.80365241	-1.683966435	1.574851617
SRR1092889	Atrial appendage	GTEx					-10.40927728	-6.52034684	0.211601861	5.25969174	-0.554272866	1.659604976	0.466039024	-5.99087507	-2.9033888	-1.482806794
SRR1093243	Atrial appendage	GTEx					-5.435538617	2.880938058	-0.788183188	-0.910350072	-3.861633705	0.432074796	-0.458444443	1.537902418	-0.248182157	1.814283878
SRR1093269	Atrial appendage	GTEx					-10.06086251	-1.217394798	1.97542883	1.502695181	-4.32446966	1.731952812	-0.801200488	-0.884511276	1.53030968	-2.554029174
SRR1093649	Left ventricle	GTEx					-6.683748499	-13.1290571	-4.343624839	1.94465277	2.065607354	-0.985190483	0.244127502	-3.097792363	-2.446793099	3.869988425
SRR1094192	Atrial appendage	GTEx					-4.529917478	0.015704547	-2.511958194	2.29887425	-3.512276612	0.203035855	-1.634182023	0.231505178	0.098405052	-1.097165949
SRR1098288	Atrial appendage	GTEx					-8.61989525	-1.486575878	3.962481178	-2.603014279	-4.513474733	5.071840486	-1.849988536	-3.939695307	2.556103458	0.555117263
SRR1102756	Atrial appendage	GTEx					-12.26405636	-3.049784189	5.882395941	-0.105666944	1.564100105	-1.119933505	-2.810425189	-1.521674246	0.771818947	-1.520066522
SRR1307699	Left ventricle	GTEx					-7.411917736	3.933601155	-1.492482483	-0.639812378	1.365750156	-1.241773815	-0.273542131	-0.031062486	1.246432966	-0.112993807
SRR1308200	Atrial appendage	GTEx					-10.76814078	3.954170044	5.987369916	2.056514525	-3.077382384	0.792828084	-2.820413666	0.116411364	2.695268068	-1.653801566
SRR1308674	Atrial appendage	GTEx					-10.45855021	-0.910758623	6.334290868	1.901706957	-0.71660471	0.614927295	-1.15977649	-0.114354387	1.116146158	-1.885961273
SRR1308696	Left ventricle	GTEx					-8.943895393	-3.582616185	2.827397686	-4.83411228	3.948841163	-3.012584554	-0.368570902	-0.847732827	-1.160604559	-1.058685498
SRR1309856	Atrial appendage	GTEx					-8.243122286	-3.160633863	1.296979287	2.095558673	0.220534915	0.629394595	-1.841359098	0.017116246	0.06578373	1.79710699
SRR1310373	Left ventricle	GTEx					-8.493743806	-4.854095195	2.703608894	-2.970850963	1.368464861	-0.828774275	0.806491419	0.18690026	-1.411519524	-1.152088727
SRR1311109	Atrial appendage	GTEx					-5.586384454	4.844194324	-2.323099067	4.981003833	-0.177861527	0.92662298	-2.601679318	-0.266710451	-1.466890593	-0.188295193
SRR1311243	Left ventricle	GTEx					-5.665454974	4.386301779	-2.538368935	-1.036445723	1.347146373	-1.285518765	-0.251481972	0.453586147	0.857425248	1.86641793
SRR1311509	Left ventricle	GTEx					-1.402273625	-0.416765495	-10.08814412	2.77532778	-2.69849246	-0.593779375	1.385042621	-4.319536334	-0.351994929	-1.991721158
SRR1312540	Left ventricle	GTEx					-8.914628905	4.957881312	1.948418613	-1.248594575	1.184735672	-2.012961257	0.708607594	1.193399246	2.112584936	-0.745786194
SRR1313560	Left ventricle	GTEx					-3.322728942	4.895846873	-7.050963985	0.957484674	-1.18540415	2.940971222	-0.488889605	-6.178948915	-0.179736292	0.159308672
SRR1313853	Atrial appendage	GTEx					-9.252867242	-0.606119655	4.414624542	2.29660194	-3.185010978	1.636326035	-3.112835947	-1.479618013	2.006524421	-0.471791588
SRR1314851	Atrial appendage	GTEx					-6.74848771	1.095499937	2.854780077	0.198079296	-0.347919624	-1.156728284	-1.98497411	1.27513934	0.800851526	1.261175508
SRR1315393	Atrial appendage	GTEx					-8.009876182	-9.690104022	2.980100314	5.08323244	2.356112398	1.03478787	0.413584971	0.758197999	-0.8182468	3.885470208
SRR1316483	Left ventricle	GTEx					-9.601638397	3.405394922	1.525259533	-0.187724038	-1.032631141	-1.681889149	1.220358053	-0.290235384	-0.666144054	-2.240848105
SRR1316725	Atrial appendage	GTEx					-5.533039986	-10.41975702	-0.295739583	-0.986769299	-5.29694532	2.86939176	4.400063711	0.798726946	-0.027591826	2.582419195
SRR1317305	Left ventricle	GTEx					-10.29176264	2.648688287	3.448382747	-4.594025323	-0.738043861	0.041996043	1.736311603	2.171811108	0.836647575	-1.055308532
SRR1317707	Atrial appendage	GTEx					-7.425826788	-3.265503355	3.027413459	3.190525809	-1.126772285	1.227154019	-1.328958063	0.593936355	2.131865517	2.394851118
SRR1318484	Atrial appendage	GTEx					-6.846607079	-1.321101411	-2.018424717	3.391918055	-1.942765808	-2.207644816	-1.250137798	1.848065592	-1.856747875	3.054916053
SRR1318662	Atrial appendage	GTEx					-8.806433473	0.287341261	4.614290161	1.470555367	-3.446744936	0.500418915	-1.67639312	0.32704222	3.836824515	0.172962028
SRR1319344	Left ventricle	GTEx					-6.630406086	-11.29287875	-6.799467212	1.277936349	-2.810526908	-2.364999827	1.283931519	-3.282124249	-3.889600046	-4.014193366
SRR1320939	Left ventricle	GTEx					-5.185063859	5.228401749	-0.753741246	-5.998586775	-0.940131907	-0.423664	1.840593014	-0.718703319	2.698398962	-0.842316035
SRR1321225	Left ventricle	GTEx					-9.94461819	-2.531041518	4.020605808	-4.39419193	4.180107128	-1.736626913	-0.394332349	-2.720442089	1.806439664	-0.661795225
SRR1321283	Left ventricle	GTEx					-7.677142334	-3.891096689	2.068755253	-3.266714861	2.498347462	-0.335958987	-0.189506177	0.263914738	-4.764374226	-1.239424546
SRR1321420	Atrial appendage	GTEx					-5.819697815	3.960124412	-4.513820927	-1.323394106	0.905144388	-0.58395951	-1.192866704	-0.678845802	-0.378980614	0.88861654
SRR1321505	Left ventricle	GTEx					-6.998490268	3.203107283	1.089610107	-3.386370859	2.74306252	-1.508278693	0.761535159	-0.124203931	2.507376514	1.041496499
SRR1321608	Atrial appendage	GTEx					-9.259320885	-0.715448048	2.633677357	5.093113327	-2.457567855	0.656041357	-1.689420657	-0.351399938	0.772197327	-1.249757987
SRR1323512	Atrial appendage	GTEx					-7.648114212	0.084490251	4.901581965	2.311073327	-0.321659451	1.782847431	-0.124775441	-0.285341267	0.126397117	0.653992662
SRR1323628	Left ventricle	GTEx					-2.809460451	5.686514271	-5.175400764	-0.10006457	0.453787038	0.851039294	-0.593938314	-3.612845276	0.206448249	2.144007097
SRR1324545	Atrial appendage	GTEx					-9.024381357	-0.652504229	2.26718137	1.387980803	-5.118221322	2.975652449	0.808556408	-0.256207392	0.686131559	-0.372159998
SRR1325247	Atrial appendage	GTEx					-5.829771336	3.940583641	0.193437126	1.09791037	0.260625821	0.603822145	-2.571732739	1.302473951	1.127394989	1.168514234
SRR1325464	Left ventricle	GTEx					-8.119309427	3.987800501	1.846604123	-2.770123903	0.807442439	-2.16109944	-0.978712631	-1.417673978	-0.448439354	0.738501896
SRR1325504	Left ventricle	GTEx					-5.544060529	8.299740909	-4.440779424	-0.155787377	1.402443087	-0.121725058	-1.256075354	-0.674424602	-1.734553845	2.068570868
SRR1326040	Left ventricle	GTEx					-8.324583015	1.318856989	1.878476257	0.229568498	-0.797663838	-0.922048017	2.218449755	1.209358028	0.213839243	0.252020166
SRR1326343	Left ventricle	GTEx					-3.108281002	5.262545004	-8.86963557	-0.232218605	-2.183408899	-0.269376035	-0.062394327	-5.200448636	-0.770544782	-2.685949723
SRR1326687	Left ventricle	GTEx					-5.721551523	4.186794568	-3.36304348	0.219959985	1.69839775	-3.38670494	-1.340871953	-1.528123382	0.403076066	0.182345685
SRR1329177	Left ventricle	GTEx					-6.787451966	3.708812944	0.370141345	-2.103937901	2.28005335	-2.75304357	0.542628909	1.646906343	-0.095784085	-3.280976904
SRR1330153	Left ventricle	GTEx					-4.256685756	1.002295798	-8.039024807	0.140327222	-4.483654153	-1.375501339	0.434725514	-4.042205438	-0.173834682	-3.212043349
SRR1330633	Atrial appendage	GTEx					-10.4017621	-1.94943703	7.382648395	4.135046065	-0.29285889	3.67306109	-2.259114072	-2.190298601	-0.550687462	0.350667319
SRR1330944	Atrial appendage	GTEx					-6.441806292	1.518886602	-0.321001847	3.581164171	-1.286288925	-0.562630389	-1.610932577	1.49389868	-0.377894911	1.507450612
SRR1330965	Left ventricle	GTEx					-9.260811739	-5.473606197	1.033737298	-2.123854087	1.421298171	-2.987779055	0.118379581	1.383602971	-2.156509005	-2.606053619
SRR1331013	Atrial appendage	GTEx					-8.061695305	5.705084342	1.975088884	6.369042621	-1.066667659	0.746792342	1.201813225	1.96356325	-0.334449871	-1.783291841
SRR1331444	Left ventricle	GTEx					-3.608416227	7.943968333	-2.905423744	-0.781783553	1.328649153	1.192469804	1.180093851	0.009905644	-0.664163133	0.920009655
SRR1332607	Left ventricle	GTEx					-10.09091248	-1.650626494	5.781757068	-2.377248195	2.202526156	-1.49482348	0.823041544	1.43599687	0.164944295	-2.712832683
SRR1332835	Atrial appendage	GTEx					-10.61439241	-4.195616986	4.03241671	-0.483368607	1.556683308	-0.4439787	-2.29940164	-0.064942801	1.125558451	1.533944016
SRR1333414	Atrial appendage	GTEx					-7.720569427	-4.843667585	2.956961218	2.870983264	-0.9773965	1.601273051	-1.161081272	0.465116256	0.26907358	-0.102602655
SRR1334154	Atrial appendage	GTEx					-7.036053965	-0.82632109	-2.194490946	2.487598686	-0.495436645	-1.473672856	-2.073869519	1.148003311	-1.643363983	2.579842392
SRR1334338	Left ventricle	GTEx					-6.109699345	3.367327274	0.186961364	-2.719234677	3.687248501	-1.874459869	2.088302061	0.977768654	2.389348034	-1.997756436
SRR1334919	Left ventricle	GTEx					-10.87791228	-2.115720679	0.922410887	-3.809954573	3.06964063	-7.108783445	-1.502306568	-0.922507804	-1.503005056	-0.920732838
SRR1335164	Atrial appendage	GTEx					-8.947951937	3.135536894	5.619671883	2.609389822	-1.702119824	2.689359037	-1.217574733	1.462159333	3.228788799	-1.991733533
SRR1335627	Atrial appendage	GTEx					-4.566012898	-8.160454551	-3.976910583	5.088633634	-3.926789878	0.127694802	3.535473611	0.01708631	-0.539092379	-1.324486265
SRR1336134	Atrial appendage	GTEx					-11.26402328	-3.383939548	3.167953117	0.711107624	-0.779383164	-0.920909778	-1.062254305	-0.340554665	0.618247335	1.247126631
SRR1337238	Left ventricle	GTEx					-3.807280108	5.624318684	-4.397579101	-0.634282447	0.554983279	-0.160376497	0.445257389	0.34290493	-1.019409503	1.062829278
SRR1337388	Atrial appendage	GTEx					-6.009430257	1.154033806	-3.103954935	1.2317027	-3.125800114	-2.181035683	-1.43452128	1.916504438	-0.563642439	-0.716145761
SRR1338171	Atrial appendage	GTEx					-12.34871685	-7.198583464	3.595470236	1.877913845	1.294278997	-1.205231424	-1.29092514	-2.143419637	-3.057362669	0.515690058
SRR1338363	Left ventricle	GTEx					-9.321725602	-0.877171992	3.558223411	-5.929631135	4.215778797	-2.959489928	1.041074265	0.16017365	0.658833229	-1.801868344
SRR1339199	Atrial appendage	GTEx					-6.74596644	-1.694316321	1.719974114	5.48883889	-1.552472967	0.842409899	0.354141389	3.187548862	-0.136378571	0.86021376
SRR1339321	Atrial appendage	GTEx					-5.562568797	0.654384056	1.631056365	1.498947688	-4.114433406	-0.760277525	-1.286074431	-2.483298914	2.282957318	-0.530239234
SRR1339921	Left ventricle	GTEx					-7.778293094	4.479005116	0.349745786	0.440932782	-1.242529848	-1.802203802	0.700489894	2.689479733	0.694641941	-3.953302306
SRR1340280	Left ventricle	GTEx					-7.66924409	-2.166828345	-1.246045129	0.992426202	-4.227804245	-1.273223916	0.89756091	0.161624924	-1.544466969	-5.413762622
SRR1340441	Left ventricle	GTEx					-9.415477168	-5.809270506	3.18880041	-4.244131345	1.285156893	0.275097021	0.407248013	0.431424504	-3.776826559	-0.850020449
SRR1340617	Atrial appendage	GTEx					-9.129888822	1.874261322	5.537381569	3.027227409	-1.82643039	2.689636237	-0.97977812	0.951123487	2.584070384	-0.382193117
SRR1340641	Atrial appendage	GTEx					-5.122160409	4.079450906	-3.590273876	2.074961145	-2.352898948	-0.664343389	-1.402840819	-0.849426558	-1.071180009	-1.243005511
SRR1341408	Atrial appendage	GTEx					-5.114676265	0.415065577	2.72206337	2.420944142	-1.081307314	1.33868874	-1.432599491	1.995113776	0.282235885	2.238407171
SRR1341456	Left ventricle	GTEx					-8.462930844	-7.57526205	1.781288481	-5.121746134	4.013178681	-1.171391648	0.367954197	-0.440294876	-2.383446102	1.252295145
SRR1342701	Atrial appendage	GTEx					-7.822531419	-8.332978691	-0.791460734	0.56935567	-0.006332119	-1.082755859	0.59568157	-0.640159801	-2.577747186	0.663513944
SRR1342916	Left ventricle	GTEx					-4.695822145	5.844483455	-3.829369318	-0.322309192	2.040185083	-1.500775265	-2.008628771	-0.814106379	-1.331759779	2.553220384
SRR1343653	Atrial appendage	GTEx					-5.219126058	2.587755034	2.727653235	1.106473227	-0.853312684	1.505777885	-1.774140572	2.717626786	0.958951315	2.884308165
SRR1343795	Atrial appendage	GTEx					-7.219152602	-2.03341975	2.122871826	1.027276244	-1.158789248	1.480924625	-1.454902274	-0.308629023	-0.389668325	0.747911902
SRR1343859	Left ventricle	GTEx					-7.924880751	-5.468616148	-2.664260187	-1.4554253	-2.596340053	-1.065417546	2.274874181	0.224900607	-2.65163242	-1.580227082
SRR1344271	Atrial appendage	GTEx					-8.916235239	-2.673692842	3.33125286	-0.674193276	-4.079134487	-1.063834586	-0.943657774	1.893832091	1.807710216	0.022567703
SRR1345221	Left ventricle	GTEx					-3.559042241	6.212367379	-5.768324369	-0.818410881	1.108578132	-1.08038881	-1.383760134	-1.437952603	-0.130302038	0.261722097
SRR1345436	Atrial appendage	GTEx					-4.721009286	1.421528109	-1.135555652	-1.921400923	-6.838559343	-1.185893437	-3.351016429	1.445932242	-1.086611009	1.342621233
SRR1345736	Left ventricle	GTEx					-6.822176292	5.872483043	-1.585848283	-4.199354639	0.090116116	-1.093035713	-0.498713677	-0.301873201	0.982363684	-1.984652944
SRR1345827	Atrial appendage	GTEx					-12.27106264	-5.464311076	5.688244639	0.944700713	1.396136341	-0.948007865	-2.616342863	0.09927788	2.757788492	0.405993856
SRR1347500	Left ventricle	GTEx					-4.931335828	4.350442361	-7.823987786	0.569414892	-0.498140314	-1.941930139	-0.928560567	-1.227245488	0.406391369	0.669829513
SRR1348226	Left ventricle	GTEx					-6.731507548	5.112936407	1.108467737	-1.52205485	-1.424149787	-1.573674924	1.257532283	2.821049721	1.916218598	-0.969863511
SRR1349433	Atrial appendage	GTEx					-12.29114116	-0.267966731	6.926874533	0.731084756	-0.248111672	2.161809271	-0.468065276	-1.746180364	1.545430568	-1.718997667
SRR1349772	Left ventricle	GTEx					-4.557475881	6.8065812	-4.521590546	1.883472907	0.863765348	-2.947548563	-0.995402874	-1.483233001	-0.940190494	0.01257888
SRR1349893	Left ventricle	GTEx					-5.796793038	2.353642759	-4.700170983	0.141498843	0.442416834	-2.687014818	-0.995011143	0.570070358	0.433234498	1.085568695
SRR1349956	Left ventricle	GTEx					-3.505739832	7.595964479	-4.054857463	-0.921205553	2.3641174	0.078832348	0.119569226	1.195090344	-0.46496571	1.683524149
SRR1351583	Atrial appendage	GTEx					-9.673572158	-5.520556523	4.234145524	-1.908615557	3.02546837	-1.173492833	0.326946484	0.45435987	-2.639058125	0.314730904
SRR1351931	Left ventricle	GTEx					-5.816990004	-7.565751518	1.788127916	-3.811673934	5.62349383	-2.153628118	-1.185906955	-0.422417746	-1.753786718	0.342447036
SRR1352111	Left ventricle	GTEx					-8.008686324	3.350321802	-1.50064611	-0.36055706	1.862441196	-1.122872445	-0.69788699	-0.02665825	-0.434166218	1.767034171
SRR1352234	Atrial appendage	GTEx					-5.680321046	3.269688883	-0.739424221	2.628570256	-0.529387009	0.394865112	-2.024523865	1.665186625	-0.57773191	0.392107831
SRR1352619	Left ventricle	GTEx					-5.199527333	-5.335013138	1.282664447	-5.108546525	4.385094108	-1.939970252	-0.354887653	-0.264680851	-2.02178392	0.10282501
SRR1352936	Left ventricle	GTEx					-9.622463734	-2.383322651	3.744008134	-5.30655377	3.419065406	-2.372994121	-0.555200901	-1.706164042	1.306804735	-0.313270277
SRR1353970	Left ventricle	GTEx					-5.217438957	5.767825246	-5.068239745	1.018723495	1.611450818	-3.818719932	-0.966675597	-1.231118701	-0.600168096	-1.586527629
SRR1354599	Left ventricle	GTEx					-2.91307011	6.551463331	-3.272453367	0.042910621	3.269613618	-0.54759622	-0.497309468	0.798068766	0.025282	1.034969138
SRR1354710	Left ventricle	GTEx					-6.025836476	6.646700352	-0.506078434	0.867772082	0.454780731	0.674737298	0.162281311	2.564143966	-1.87486979	0.994263301
SRR1355194	Left ventricle	GTEx					-9.568905917	-10.5964085	5.007552722	-1.854012152	1.322398401	0.790465933	0.641055667	-1.834594343	-3.012969647	4.31341328
SRR1355660	Left ventricle	GTEx					-7.122510177	6.138523608	-1.684447827	-4.870253307	1.065206372	-1.303556255	-0.152705727	-0.20222849	0.585481217	-1.062599684
SRR1356487	Atrial appendage	GTEx					-10.70134822	-9.109670631	4.60864093	5.435615678	1.884769464	1.359313298	1.985256873	-1.049362189	-0.30213692	0.565727515
SRR1357558	Left ventricle	GTEx					-4.627359005	5.185156146	-4.619222202	0.560830989	1.979549208	-1.325790309	-0.855585662	0.918501712	-1.148214418	1.018633047
SRR1357650	Atrial appendage	GTEx					-5.101660657	-0.02108559	2.328079118	2.390300302	-3.629607112	2.353531692	1.358322108	0.797791259	-0.749791734	1.166566767
SRR1358017	Left ventricle	GTEx					-7.664034729	-10.21467468	-2.805552863	0.782295812	1.074399492	-3.225017155	0.285373106	-1.274053078	-4.370270516	-2.064172499
SRR1358482	Atrial appendage	GTEx					-6.413645281	-11.48736908	-4.298174064	1.07021801	-2.840833636	2.269976004	2.315914782	-2.990280744	-2.148812923	0.357461835
SRR1358779	Left ventricle	GTEx					-8.87588684	-0.992924551	1.591913182	-2.457622391	-2.144324631	-0.55823065	0.873414264	0.872603897	-1.244006927	-3.247374879
SRR1360442	Left ventricle	GTEx					-5.710762086	2.047677183	-6.410865398	1.515383821	-0.439045845	-1.533574541	-0.131543592	-1.620190103	-1.870286681	0.438083341
SRR1360587	Atrial appendage	GTEx					-7.090838698	0.054368612	-2.446272293	2.438144046	-2.20671478	-2.715194746	-1.301112925	2.758803291	-1.290163805	0.991729421
SRR1361156	Atrial appendage	GTEx					-5.867112547	2.095698436	-0.80943002	2.700617437	-0.724428426	1.043349581	-1.795605598	2.235794327	0.089775231	1.811717382
SRR1362488	Atrial appendage	GTEx					-8.69818271	-2.622024078	3.70934252	3.357897706	-2.918188033	0.4650807	0.770876843	1.435772175	-0.420762812	-0.77923853
SRR1362824	Atrial appendage	GTEx					-5.502519989	-1.546335652	2.060404772	-4.668389343	1.914790233	7.055304615	5.373441946	2.87183305	1.243516023	5.593492682
SRR1364695	Left ventricle	GTEx					-7.892754434	-1.812033035	0.210798279	-4.680403594	-0.150088513	-1.372052327	0.358958632	0.325261674	-1.385230716	-1.49729639
SRR1364780	Left ventricle	GTEx					-6.291521933	-4.511227167	1.718253127	-1.876054838	2.910202932	-1.186992896	-1.044810431	2.144053819	-2.731195973	0.474255213
SRR1365700	Atrial appendage	GTEx					-8.65688161	-0.38318043	2.669139954	2.68767885	0.496508408	0.463843418	-2.935325689	-0.346360095	2.250503621	-0.075269908
SRR1366367	Atrial appendage	GTEx					-4.435251225	1.172374809	-2.094167419	0.713990753	0.490845812	1.710749775	-2.437358959	0.205884939	0.732443993	2.527313024
SRR1366519	Atrial appendage	GTEx					-9.823556211	-0.491379791	2.828210325	3.740350517	-1.526443421	-1.801794407	-4.210712639	1.300693602	1.971605979	-0.898553577
SRR1366855	Atrial appendage	GTEx					-4.309034539	3.21737758	-2.150171496	4.26693002	0.477157078	-1.859843307	-2.072580982	1.308727504	-3.684565458	1.759224203
SRR1367456	Left ventricle	GTEx					-8.159819503	-4.149836096	1.752074861	-4.240364462	0.306406934	2.492118656	4.22746928	-1.577543454	1.059712392	0.266774055
SRR1367849	Atrial appendage	GTEx					-5.747097418	2.948733967	-2.942399499	0.154375339	-3.086102881	-0.977872286	-1.694440695	1.079920308	0.524042001	1.364675047
SRR1368794	Atrial appendage	GTEx					-8.766858313	-7.069397677	1.755792867	4.194414964	0.611730891	-0.649998208	0.607095713	-0.644842709	-2.249819982	3.018812163
SRR1369030	Atrial appendage	GTEx					-7.325264726	-2.483985708	0.332483374	3.715388897	-3.538547585	0.749491056	-1.232964556	0.186608698	-1.05017282	0.613972339
SRR1369536	Left ventricle	GTEx					-3.938165781	6.263352508	-2.775310841	-2.781983162	2.054677825	0.18828901	1.118258383	0.714752602	2.091946394	0.222982452
SRR1370659	Left ventricle	GTEx					-3.118242126	6.785040141	-5.228521385	0.295393815	2.837836635	-1.038297672	-1.083057319	-1.023998378	1.017220533	-0.473809522
SRR1374028	Atrial appendage	GTEx					-7.058052022	-5.385204508	-3.800744783	-0.134205927	-2.373089813	-3.301636343	-0.730201543	-1.36821251	-1.150573338	-0.267154442
SRR1375677	Left ventricle	GTEx					-1.622217514	5.821799546	-2.147834884	-2.927366809	0.42747605	1.370011044	0.522277182	0.10945598	2.014331487	-0.065651023
SRR1376539	Left ventricle	GTEx					-7.25271215	-7.056210635	2.189452611	-2.858859705	3.328079907	-1.536395191	0.049278424	1.016816097	-3.162776406	0.024488449
SRR1378243	Atrial appendage	GTEx					-3.226390192	-1.563856714	-7.125366415	2.414106507	-4.431015347	2.101571845	2.244738592	-0.991136789	0.6062289	0.979853185
SRR1379365	Atrial appendage	GTEx					-7.178676867	-1.42087291	0.3280814	4.752559717	-0.567440398	-2.483551445	-0.367645141	3.829552388	-1.933181984	1.078364116
SRR1380501	Atrial appendage	GTEx					-8.999658274	-2.347483928	3.457420392	0.308510417	-0.513512552	-0.102859089	-0.750628731	0.922113538	0.069411683	-0.540994939
SRR1380785	Atrial appendage	GTEx					-10.71923195	-10.57626455	5.301930973	-0.495950943	4.830632765	-0.129811574	-1.196312025	-1.096870799	-1.88669122	2.548023741
SRR1381211	Atrial appendage	GTEx					-10.94670571	-4.78182181	3.783357548	3.009575118	0.619479167	2.428283797	-0.469261082	-1.649274111	-1.633128283	-0.925123416
SRR1381269	Atrial appendage	GTEx					-7.024156996	0.904285868	1.72255075	1.357348167	-4.98422279	1.371358514	-2.908061284	-0.671660927	1.843514427	-0.876549194
SRR1381524	Left ventricle	GTEx					-10.01637319	-0.065603431	3.139904536	-4.188287863	3.351401866	-1.5799896	-0.502963674	-1.930461379	-0.043870473	-1.838986783
SRR1381693	Left ventricle	GTEx					-4.311577937	5.357342041	-3.182747725	-1.204595428	1.496885762	-1.481371221	-1.336963995	-0.010501446	0.159115287	-0.393343341
SRR1382508	Left ventricle	GTEx					-10.94558821	0.935328743	3.626198278	-2.828864314	1.131544838	-1.09762026	1.040912424	1.03560596	0.489473437	-2.073276623
SRR1383125	Left ventricle	GTEx					-4.925137213	6.368037948	0.091817851	0.384761027	-0.436039902	1.676376812	0.233378317	0.835655013	1.901806028	0.006768053
SRR1383937	Atrial appendage	GTEx					-4.041783855	2.331890019	1.367733615	6.604303047	-3.714791128	1.026695823	1.140445427	2.064327438	-2.227596055	-1.310496359
SRR1384805	Atrial appendage	GTEx					-7.358954218	-0.685017271	-1.177864076	1.927328943	-2.190086189	-2.002235629	-1.513436071	1.911120637	0.779210283	1.779209287
SRR1384827	Atrial appendage	GTEx					-12.54301861	-5.960577019	4.617758523	-2.554704965	0.336482678	-2.742573269	-2.723979072	-2.347328905	-0.162947063	-0.932179411
SRR1384852	Atrial appendage	GTEx					-10.63870086	-3.091784071	4.913803597	-0.834583859	0.183747351	-1.422264334	-3.587737992	-0.739154372	1.854928738	0.400934008
SRR1384917	Atrial appendage	GTEx					-8.74166062	-9.254429974	-1.940736928	4.562522575	1.766357484	-3.246401773	-0.647129167	-2.298834288	-2.918566714	-0.037555314
SRR1385235	Left ventricle	GTEx					-3.621281959	7.743010352	0.139628313	-4.179548703	0.792620762	3.015863784	2.48010118	1.222180343	2.425911495	1.35446741
SRR1385364	Atrial appendage	GTEx					-7.200821203	-3.691046511	1.120713552	-0.953475683	-2.796868557	-2.089952087	-0.769664559	2.918459339	-2.048716338	-2.73246234
SRR1385716	Left ventricle	GTEx					-10.79854949	1.235928294	5.07874797	-2.363428978	2.711737967	-1.313480398	1.732524393	-0.07477553	0.77033494	-3.200363722
SRR1387091	Atrial appendage	GTEx					-4.515226653	0.936880494	-2.404950186	0.591566088	-0.84210499	-0.201613611	-2.248520325	-1.381916758	1.52233269	1.389065016
SRR1387475	Atrial appendage	GTEx					-6.800779397	-1.05468087	-2.406828114	1.687957107	-0.98945324	0.205004139	-3.865945444	0.220750016	-0.298431754	3.904532914
SRR1387702	Left ventricle	GTEx					-3.133297217	6.539342439	-5.650376937	-0.112664503	1.796101163	-0.663759747	-1.193734292	-1.810888105	-0.517713542	0.14947335
SRR1388105	Atrial appendage	GTEx					-9.046164719	-0.492154718	-0.8420874	3.978510207	-2.31122177	-2.537355371	-2.098300543	-0.549505912	0.341603551	-1.683287517
SRR1388698	Left ventricle	GTEx					-7.860752354	5.102387976	1.871495216	-2.370801898	1.062714149	-2.055053532	1.719855423	0.634668171	3.163812022	-1.054618166
SRR1389777	Left ventricle	GTEx					-2.564627845	2.029234993	-7.880128472	0.726337162	-3.010139234	1.304633563	1.764783681	-2.499744929	-1.085216765	-2.64615389
SRR1390072	Atrial appendage	GTEx					-7.959490538	1.950761843	1.579483522	4.239746155	-2.41619164	-0.019166154	-0.572209572	0.770480611	1.311819561	-0.81787003
SRR1391789	Left ventricle	GTEx					-8.12932258	-0.770304068	1.902730523	-2.922285566	2.677176115	-0.455370241	0.060034827	-0.167216944	0.17358414	0.578353626
SRR1392208	Atrial appendage	GTEx					-6.065361701	-2.482867696	1.875257774	-2.819649004	-3.826088105	2.481489251	-0.218363595	1.174543815	1.392901553	-0.542710162
SRR1392434	Atrial appendage	GTEx					-10.635244	-1.01822755	2.91598604	-1.425456235	-1.286806215	1.643058033	1.059152	2.119125341	1.448623556	2.289677573
SRR1392749	Atrial appendage	GTEx					-5.106267879	-0.04002329	-2.591672363	4.287710118	-2.781071626	0.396383984	-2.431994647	0.893512429	-0.680758887	1.471981637
SRR1392795	Atrial appendage	GTEx					-8.133222065	-1.390807434	3.089785928	3.436488794	-2.627026041	1.599754613	-0.849865619	0.603169147	-1.349332198	0.737908245
SRR1392813	Atrial appendage	GTEx					-6.549252892	-3.46751749	4.141739693	5.642517649	-0.89372168	1.525655446	1.661471507	2.300768767	0.557118541	0.408524679
SRR1394520	Left ventricle	GTEx					-5.826234791	5.154225886	0.142374059	-4.302338069	1.897125778	-0.787928728	0.500375776	0.23055891	1.406760223	0.348514379
SRR1395659	Atrial appendage	GTEx					-5.694844102	-6.910217749	-1.208990828	3.080548921	-5.355024578	4.026588182	6.314079144	-0.134705335	0.216008787	0.916498617
SRR1397052	Left ventricle	GTEx					-2.72408732	3.82596032	-7.390239932	-1.291869634	-1.64004782	0.209864167	-1.466783452	-0.460989904	-0.979056737	0.157167838
SRR1397180	Atrial appendage	GTEx					-6.601595003	2.999227693	1.254158431	2.202308248	-1.689330971	-0.41041166	-1.528660649	3.479377799	0.161262626	1.175311121
SRR1397329	Left ventricle	GTEx					-8.471027195	-2.973891985	0.470689672	-0.51477558	-0.183496036	-1.710516839	0.223680376	0.769045273	-3.118270949	-3.354333456
SRR1398311	Atrial appendage	GTEx					-1.811156764	-1.803183906	-1.584059004	-1.499972431	-4.885710535	7.829529518	4.519619768	-0.008469876	2.356462155	1.493943941
SRR1399990	Left ventricle	GTEx					-11.80709206	0.640246497	4.987216244	-2.084616378	4.00301394	-2.708692716	0.908147831	0.300002673	1.612776372	-3.055752862
SRR1400290	Left ventricle	GTEx					-9.297530114	-1.415961338	1.771931009	-0.721878439	1.08624616	-0.613896881	1.925930086	2.052560209	0.997437095	0.501081824
SRR1400397	Atrial appendage	GTEx					-6.33955495	0.497879785	-1.363647265	2.82288893	-0.356471003	-1.904874714	-2.34981853	1.510207187	-0.824262676	3.021363636
SRR1400889	Left ventricle	GTEx					-3.297169646	7.14484589	-3.933051608	-2.041105243	0.781383742	2.168019477	2.405309245	-1.178089791	-0.630139061	0.373704552
SRR1401446	Left ventricle	GTEx					-9.188410572	-4.627140294	0.659347826	-0.658502168	0.872629094	-3.03339316	-0.555910773	0.601727587	-2.683537305	-1.21621281
SRR1402068	Left ventricle	GTEx					-7.392447603	-12.24288427	-3.977224185	3.543037167	0.267433344	4.400186071	1.841343775	-3.745190113	0.668951394	4.607631979
SRR1402195	Left ventricle	GTEx					-5.03340416	-0.411654195	-7.034273101	0.795072268	-1.3439994	-1.210794715	0.146204312	-5.329769949	0.805339086	-0.956629505
SRR1402414	Atrial appendage	GTEx					-7.328122591	-5.919612674	-2.350412378	4.465981718	-1.977377607	-0.999666809	1.342394956	-0.448855321	-1.450200392	-2.871566968
SRR1403390	Left ventricle	GTEx					-9.422517307	-3.965862236	2.861954017	-0.588806437	0.353390632	-0.78017377	1.300460183	-1.381281948	0.071859611	-1.991630672
SRR1403458	Left ventricle	GTEx					-5.000324528	4.435288874	-5.003110938	0.626515316	2.160640518	-1.659328195	-1.679434618	-1.43133194	-0.928236241	1.166613267
SRR1405028	Left ventricle	GTEx					-7.953756907	-1.707033792	-0.873985568	-4.729013344	-1.92652137	-2.142961744	0.710181541	-3.169105279	1.678032975	-0.348517748
SRR1405593	Left ventricle	GTEx					-6.489018896	4.758909472	1.041401585	-2.419268017	-3.648057277	0.026404496	2.117327371	2.582719312	2.151627596	-0.916084242
SRR1405886	Left ventricle	GTEx					-10.00972552	-0.685354795	4.12932759	-5.125951594	0.50173782	-2.312308311	0.998567071	1.971938151	-1.26721193	-3.699237885
SRR1406069	Atrial appendage	GTEx					-6.692801736	1.407279316	-1.033948894	3.367656029	-3.73529655	-0.522046869	-1.782967478	-2.091793152	-0.15520096	-0.082142085
SRR1406265	Left ventricle	GTEx					-5.120093838	5.273555068	-3.639328613	0.704607832	1.954580515	-3.589731435	0.086662697	0.607197478	-0.619332519	1.054463926
SRR1406599	Left ventricle	GTEx					-10.38283185	0.714329636	3.037012128	-0.387890588	2.204152447	0.269121611	0.864638898	0.628978318	2.185291629	-0.485639998
SRR1406662	Atrial appendage	GTEx					-7.844295071	-4.153808477	-2.40904453	-2.187095593	-5.508920676	-0.121893676	0.934013442	1.96616313	-0.379373399	-1.380249015
SRR1407202	Left ventricle	GTEx					-4.509987058	0.841861378	-2.198314397	0.027094988	-1.586700932	2.417442246	4.748268672	-0.20378378	0.465443435	0.789065938
SRR1407470	Atrial appendage	GTEx					-7.918181914	-0.903727729	3.066347552	0.978831224	-2.573079827	-0.373167994	-1.466550864	3.628857252	0.130905848	1.127075213
SRR1408227	Atrial appendage	GTEx					-10.72685492	1.628316257	4.7049456	3.341250595	-1.451963018	-0.369623335	-0.96871025	0.027141244	2.325530642	-2.058493551
SRR1408657	Left ventricle	GTEx					-2.281897096	5.940539108	-5.004419201	-1.667576217	-1.158267258	-0.140129468	0.905885404	1.896009061	-1.620496013	-0.52777722
SRR1409487	Left ventricle	GTEx					-4.495035624	2.423591434	-2.994954123	1.239911105	1.986666329	1.741527397	-0.45037158	-0.968421154	0.062420474	2.856119083
SRR1409641	Left ventricle	GTEx					-4.713489513	7.274788101	-4.298133648	1.303708656	1.665776954	-1.551209921	-1.389737438	0.514404593	-1.591110846	0.856850934
SRR1409748	Atrial appendage	GTEx					-7.064693063	1.807516487	-2.808648154	4.11345708	-1.65234982	-3.531537621	-1.916264864	0.727443544	-1.483484605	-2.265727362
SRR1410334	Atrial appendage	GTEx					-8.073465767	-11.46969256	-3.781270468	2.128127961	-1.463219422	-3.658720004	1.226698354	-3.342791575	-2.156653043	-0.167468892
SRR1414857	Atrial appendage	GTEx					-7.514764261	1.857877488	-0.218155063	5.652847056	-0.702740632	-0.908120903	-1.957155193	1.110282836	-0.661445288	-0.122509254
SRR1414982	Atrial appendage	GTEx					-4.36811823	0.132061138	-4.028885379	4.535306884	-1.340342015	-1.911888277	-1.87440597	1.032885536	-0.383852914	0.529038945
SRR1416166	Left ventricle	GTEx					-6.403786085	1.038791011	-0.140446418	-4.425831428	-3.821827225	2.178102966	2.842513838	2.385238928	0.516531048	-1.196925621
SRR1417766	Atrial appendage	GTEx					-8.012884473	-4.198345189	3.062135585	2.328865581	-1.695252991	-1.843214245	-0.073777239	3.599743851	0.910436031	2.215572506
SRR1417960	Atrial appendage	GTEx					-5.548306405	-0.30067637	-3.329755801	0.878662122	-0.271141664	-3.650490309	-2.299657023	-1.053588541	0.806388308	0.195123568
SRR1418946	Left ventricle	GTEx					-9.171928509	-1.082481849	2.040758877	-2.563550385	1.27762315	-1.224478907	-0.893903242	-0.850566202	-0.169852346	-0.476431576
SRR1419453	Left ventricle	GTEx					-7.728962317	-4.288260274	0.731745692	0.541035744	1.250102475	-0.601078089	0.347376001	1.276750139	-1.197427663	0.631829306
SRR1419615	Atrial appendage	GTEx					-7.422525063	-1.32299833	-2.86256218	4.550997987	-0.535068525	-1.646050371	-1.132376141	0.813665382	-0.5388054	1.50634961
SRR1419638	Left ventricle	GTEx					-10.88554777	-1.426868319	4.256032322	-3.252527335	-0.302469909	0.394196776	1.89355975	-0.21124018	0.609154463	-1.211401512
SRR1419829	Atrial appendage	GTEx					-6.41823787	-6.043717959	0.09565291	1.781066625	-5.623576729	4.225090998	5.869674932	-0.041436712	-1.158957793	-0.650413267
SRR1420606	Atrial appendage	GTEx					-7.970237995	-3.10413256	0.654775066	0.16468852	-2.858600655	-0.507727719	1.054570369	-0.281289588	-0.731128094	-2.352978387
SRR1420811	Atrial appendage	GTEx					-6.588626164	0.955874643	1.82688332	-0.611749507	-0.107734917	-2.260842306	-3.558394589	1.613574453	3.855722514	1.653451815
SRR1429516	Atrial appendage	GTEx					-5.2101039	3.747574517	-1.184814526	-0.068504707	0.515566002	0.62298541	-0.841654413	1.624716309	-0.724426632	3.432116066
SRR1429802	Atrial appendage	GTEx					-5.865896582	2.502964719	-1.255052504	2.707994138	-1.64900761	1.286023874	-0.282198305	2.043027272	-0.800616384	1.112144269
SRR1430133	Atrial appendage	GTEx					-9.688314529	-6.165026548	4.193299639	1.888233823	3.381758405	-0.50480727	-2.719806504	-0.122785632	0.706712413	0.90998993
SRR1430357	Atrial appendage	GTEx					-5.474078258	-1.230317616	-5.533518915	3.211118033	-3.646675883	-2.343969996	-1.367989459	-0.042750554	-0.780213381	0.817491798
SRR1430420	Left ventricle	GTEx					-7.74408536	-5.524591418	2.375093245	-3.15855951	2.181966234	-1.191790408	0.966601505	1.851321495	-4.530490773	-0.748880041
SRR1430639	Left ventricle	GTEx					-3.720000977	8.299733971	-4.753150586	1.783458478	-2.129005416	-0.715313338	-0.814056559	-1.13568612	-1.748496352	-1.813263414
SRR1430679	Atrial appendage	GTEx					-8.82396408	1.083010469	3.927230616	1.599968657	-2.094850265	-0.266308625	-3.447430235	2.435820812	1.476035501	-2.487006137
SRR1430951	Left ventricle	GTEx					-8.487095555	-8.740861601	1.335500749	-1.198884635	2.47733838	-1.874683153	2.01474099	0.715834467	-3.388454904	-1.159321723
SRR1431602	Atrial appendage	GTEx					-5.233759446	0.7859769	0.759854375	4.006911181	-2.274230375	2.205037442	-1.211134769	0.361569571	-2.709363965	0.537602974
SRR1432366	Atrial appendage	GTEx					-7.151216332	1.315360145	0.371277128	0.895552803	-0.727934805	1.206000429	-0.495222697	3.042378951	0.014851682	2.9843492
SRR1433684	Left ventricle	GTEx					-9.021864443	2.718217738	1.833793069	-2.240755082	-0.20937965	-0.44958025	1.70786051	1.809702915	1.808483118	-0.621784534
SRR1434093	Left ventricle	GTEx					-10.00985427	1.476789502	4.693831962	-0.393916834	1.762434791	0.99851103	1.103265737	1.150483756	0.612042225	-1.464876358
SRR1434315	Left ventricle	GTEx					-3.825634828	6.799749723	-3.466687374	0.268105336	0.259197414	0.984747478	0.632361426	1.158529951	-1.230102487	-0.068771885
SRR1434399	Left ventricle	GTEx					-4.461817472	6.602747318	-4.821579329	-0.547199022	0.097611891	1.650977267	-1.686420783	-1.127248427	-0.251825774	2.0273816
SRR1434568	Atrial appendage	GTEx					-5.523335473	-0.323180733	-2.875649887	-0.610714434	-1.502559173	-2.667864211	-1.942941999	-0.900934098	0.748993411	0.18044057
SRR1434975	Left ventricle	GTEx					-12.27488614	-4.086319419	2.576626291	-1.666128286	1.906771169	0.273812384	0.571614625	-0.916580157	0.054164285	0.372485539
SRR1435501	Left ventricle	GTEx					-3.641295531	8.168744342	-1.327948427	3.240065203	0.906579284	3.028161335	2.883747507	4.146029147	-1.06542761	-2.403559942
SRR1435584	Atrial appendage	GTEx					-5.118689839	2.46816803	2.894267671	2.9695652	-3.475382611	4.770885627	-0.848581158	-0.177331434	-0.476078989	2.073581278
SRR1437208	Atrial appendage	GTEx					-8.098775067	1.162721054	2.740207557	1.745826743	-0.076231614	0.354762985	-2.591251537	1.131445669	1.72396713	1.252918118
SRR1437454	Atrial appendage	GTEx					-6.298282715	2.041972807	0.328596405	0.524996419	-1.560941573	0.6669986	-0.580755651	2.762729838	0.250057465	1.145995395
SRR1439958	Atrial appendage	GTEx					-7.959651145	-2.2459537	2.937632098	0.05613789	-3.660850637	0.723100755	-2.644879097	3.544219128	1.352416542	0.012160378
SRR1440445	Left ventricle	GTEx					-9.649063907	-3.8585909	4.149693234	-0.61734775	2.064403984	-1.200472872	2.108879157	0.714382566	-1.798101337	-1.590359698
SRR1441464	Atrial appendage	GTEx					-10.68891502	-0.235642291	5.20033723	-0.01745897	-1.630042864	-0.522020648	-3.084360799	1.159454496	4.029511869	0.621637237
SRR1441725	Left ventricle	GTEx					-5.936709188	3.43707741	-0.439688961	-5.564629883	-0.832087168	2.471239189	1.898766957	0.340929689	2.665949698	0.827754037
SRR1441850	Atrial appendage	GTEx					-5.327062677	2.752168939	-2.39368191	4.744352214	-2.877538806	-1.524523005	-1.48118351	0.067593387	-1.169133149	-2.692927008
SRR1442149	Atrial appendage	GTEx					-3.804965905	2.508466487	-3.12271	-0.975105296	-3.229595207	0.031083765	-0.643527052	3.020177861	-1.8255341	-0.594711066
SRR1442250	Left ventricle	GTEx					-8.28720648	-10.43167938	-4.07069887	-0.348245205	-2.157909897	-2.696754293	-0.022452845	-3.995013742	-2.320808035	-1.405852276
SRR1442273	Atrial appendage	GTEx					-9.726759349	0.33913847	1.767653374	1.762634673	-2.277948072	-0.579306362	0.129777127	0.300025462	1.079617224	-2.160634136
SRR1442487	Atrial appendage	GTEx					-10.11900507	-2.891942963	5.211858203	2.076462363	0.170871106	0.810337799	-2.254727413	0.636942344	0.655049561	-0.711518657
SRR1442686	Left ventricle	GTEx					-5.642725894	5.382889732	-2.965816673	0.500651933	3.526230537	-1.355183268	-2.184010909	-1.955189549	1.67005619	1.761539036
SRR1443182	Atrial appendage	GTEx					-6.853349844	0.653413072	2.262531264	0.333670557	-1.000995775	2.69116249	2.031987235	1.909143504	0.890575586	1.644845904
SRR1444390	Atrial appendage	GTEx					-5.646146621	-0.620852173	-0.053880406	0.708821721	-2.140009732	2.444670394	-0.506848487	1.898168528	-0.272893122	3.669278536
SRR1444722	Left ventricle	GTEx					-7.501529265	-9.07355508	0.512741317	-2.534744838	0.38348331	2.009267836	3.164244012	-0.428841552	-4.434530538	-0.736553206
SRR1444954	Atrial appendage	GTEx					-9.176893774	-13.32682021	-1.433217517	6.702305765	3.230410795	-1.370193183	1.631522257	-2.838810546	-4.469416639	4.811548747
SRR1445741	Atrial appendage	GTEx					-5.9638012	-1.361086228	1.669969745	-0.24292385	-6.390226056	1.426133528	0.208913874	0.639553566	0.992661047	-2.427082535
SRR1446156	Atrial appendage	GTEx					-3.621408476	-2.64623553	-2.50323325	1.461890623	-4.003703897	1.05007082	1.758088728	2.904106817	-0.829916579	-2.375954151
SRR1446226	Left ventricle	GTEx					-5.117652659	7.664583986	-1.077055444	-1.295908851	0.926059392	-0.358598867	-0.022091396	1.625811212	-1.529002095	1.01042786
SRR1446393	Atrial appendage	GTEx					-6.54352786	-12.25935526	-6.041910778	5.902899345	-2.454579776	-2.042899377	2.17925883	-1.499459711	-2.052989976	2.924343988
SRR1447652	Left ventricle	GTEx					-3.017147684	5.57671787	-2.314328938	-2.687532092	-2.865142185	4.394108111	3.68486354	2.319561607	0.005461377	-0.370963094
SRR1448183	Left ventricle	GTEx					-3.854024437	6.732640789	-1.444527694	-1.485050793	-0.803054359	8.99836883	6.352915723	-0.107447666	2.194577104	0.485129209
SRR1452491	Atrial appendage	GTEx					-7.352195724	5.071810378	2.480176208	1.54359222	-4.944798375	0.95048442	-1.621621122	3.081495388	1.936887758	-1.469512942
SRR1452741	Left ventricle	GTEx					-10.79865505	3.105045708	3.509521611	-2.266432296	0.531353459	-1.812621375	1.312197298	1.414090046	0.782823218	-3.245365611
SRR1453026	Atrial appendage	GTEx					-11.94251228	-5.186123131	4.185037129	-0.855887337	-0.991296829	1.98864891	-0.158681721	-2.894163381	-0.084711907	0.709852109
SRR1454136	Atrial appendage	GTEx					-10.9024462	-3.795709759	2.932209982	-1.072162276	-0.400856939	-0.935370034	-1.389369026	-0.46283861	1.200317174	0.928599442
SRR1454374	Left ventricle	GTEx					-4.314878685	6.441551097	-2.786416496	-0.805675882	1.890894681	-0.957286382	-0.196889878	0.247718864	-0.493694755	0.901319873
SRR1454522	Left ventricle	GTEx					-8.040090526	-6.28990735	2.603445115	-3.756743005	4.129162261	-2.761426345	-0.295073663	0.203246968	-1.948790362	1.40936466
SRR1455326	Left ventricle	GTEx					-4.694442416	6.842823406	-2.581228775	-1.795298996	1.112140661	1.10124487	0.630148424	0.369386719	0.18239582	2.096454116
SRR1455503	Atrial appendage	GTEx					-7.16934633	-0.020183598	-0.691907701	2.291688677	-1.226388315	-2.568347477	-3.860759993	1.096960338	0.744499243	2.607095995
SRR1455607	Atrial appendage	GTEx					-6.173485951	4.260353264	-2.291616868	3.805074541	-0.337761086	-1.635891884	-2.991691255	-0.272803927	-0.446767693	-0.18275091
SRR1455842	Atrial appendage	GTEx					-7.081435049	-3.414694687	-3.445163513	2.812406877	-2.378215024	-3.733008223	-0.234456105	2.471240039	-0.455357988	0.22122417
SRR1456567	Atrial appendage	GTEx					-4.173754832	0.77898495	0.897654275	1.435348908	-3.433572446	1.04536044	-1.915932119	1.265241774	0.340797744	2.336422056
SRR1456693	Atrial appendage	GTEx					-6.428561557	-2.731908778	1.673198204	-1.011162122	-3.381576653	7.36708766	1.367571885	-2.628253436	-1.755762945	0.42921549
SRR1457039	Atrial appendage	GTEx					-5.423459019	1.334009061	0.879490497	-0.276787712	0.326492948	-1.262651925	-3.739495126	-0.149180988	0.096110874	2.351637155
SRR1457872	Atrial appendage	GTEx					-4.089176847	4.390743317	2.764066014	-0.53968399	1.081422458	6.166892716	-1.283665971	1.051904086	2.10459179	4.166613729
SRR1458358	Left ventricle	GTEx					-3.300884171	6.601884179	-3.340210921	-2.480643602	-1.621379537	0.666630386	0.831723857	-0.771850017	1.07847947	-0.947362391
SRR1458484	Atrial appendage	GTEx					-7.930500936	1.363729782	-0.955718773	-2.712043377	1.132921687	-3.651019029	-1.881629365	0.14892096	-0.322143167	1.388630418
SRR1458973	Left ventricle	GTEx					-10.14027749	-6.065942784	4.449718783	-1.84002159	4.229220978	-0.193417417	1.067102347	-0.382470249	-1.53940449	1.193428701
SRR1459956	Atrial appendage	GTEx					-10.71485844	-1.216610734	8.007359812	3.477700026	0.017603575	1.81661432	-1.935057819	0.150152324	1.644082809	-0.713541527
SRR1460073	Left ventricle	GTEx					-4.249039786	2.832446568	-7.096920845	1.745317654	0.517398076	-2.134809792	-0.348970469	-1.201571332	-0.748933324	-0.029117611
SRR1460124	Left ventricle	GTEx					-2.901133373	8.123553981	-5.304520009	-1.031843322	1.034899341	-0.976826945	-0.936631606	0.653585977	-1.404769614	-0.078891477
SRR1464281	Atrial appendage	GTEx					-8.110999893	-1.023634871	4.359501545	3.622359677	-3.267372449	1.158237885	-0.127732954	0.686547924	0.506573977	-0.73042317
SRR1464535	Atrial appendage	GTEx					-5.929504322	3.723930256	1.355270597	0.949726665	-1.696983926	-0.209180495	0.265419615	3.337600261	0.443368777	-1.022412361
SRR1466109	Left ventricle	GTEx					-3.623781402	8.2341816	-1.380983858	1.792956987	2.159654189	0.914639422	0.859523503	0.183509108	1.902625703	0.729384038
SRR1467612	Atrial appendage	GTEx					-9.136748039	-3.850259542	1.794160667	4.737807908	-2.093053082	0.203456953	-0.315026489	-1.530411232	-0.127279204	-2.103535469
SRR1467904	Left ventricle	GTEx					-10.2807571	-3.868737734	1.926278702	-3.692057574	0.825589113	0.460863884	1.833628331	-0.211943548	-0.908535926	-1.940829965
SRR1468595	Left ventricle	GTEx					-5.161384902	6.966608268	-3.009328775	-1.130163625	0.271993752	0.555912492	0.154665529	0.031679146	0.189293266	0.962265016
SRR1468613	Left ventricle	GTEx					-4.616521195	6.119175863	-2.030782572	-2.119490077	2.209677074	1.273170897	0.954872361	1.478577933	-0.56479282	1.33666907
SRR1468682	Atrial appendage	GTEx					-6.45857854	6.979313129	4.062679217	1.876104371	-4.479339778	3.633228154	0.962845799	2.851122562	1.738468454	-0.395025866
SRR1468995	Left ventricle	GTEx					-9.552268367	-5.183846521	1.669139872	1.147946995	3.301656795	-1.581756904	1.572911803	-0.925097257	-2.258011687	-2.500905727
SRR1469591	Left ventricle	GTEx					-9.007056549	0.406346629	2.787996853	-2.150623386	3.0547881	-3.604743473	0.605765573	1.635932969	2.326789171	-1.852123394
SRR1469638	Left ventricle	GTEx					-8.326642016	4.12631994	3.065359618	-1.669701166	-0.039862854	3.002643339	1.626804975	0.313460499	2.469099234	-1.230116776
SRR1469859	Left ventricle	GTEx					-6.731636063	5.614441545	-2.510443957	-1.523046302	0.996369633	-0.296809475	-0.664499797	-1.495487951	1.759996936	0.813768586
SRR1470816	Atrial appendage	GTEx					-7.27865488	-1.268359696	0.356418348	5.231301803	-3.986139381	1.404366144	0.994031995	-1.240824741	-0.155373664	-2.885738856
SRR1472237	Atrial appendage	GTEx					-6.073401947	2.198961328	2.236654395	2.423961285	-7.109648015	-2.358933909	-2.327241925	3.109611474	2.869374515	-2.968420828
SRR1472281	Atrial appendage	GTEx					-7.430254501	-0.991909522	-0.540322667	0.035867783	-0.53474584	-0.66195346	-2.78564266	0.695750712	2.041073773	2.321471962
SRR1473142	Atrial appendage	GTEx					-4.992104954	2.168513763	-2.173565625	1.651086468	-0.209757955	-2.241663095	-3.277657981	-1.1266158	1.767757146	0.422001959
SRR1473505	Atrial appendage	GTEx					-3.352301923	-2.526554202	-3.238120624	5.842431696	-2.49946279	4.056891665	2.987629214	-2.323629204	1.962317508	-0.448279521
SRR1474730	Left ventricle	GTEx					-8.013306466	-0.607121016	3.245462619	-5.941065994	4.303942843	-0.980106504	0.572306264	0.709340176	0.296818452	0.154215334
SRR1477015	Left ventricle	GTEx					-9.113666632	1.212446879	0.042713631	-5.784497016	1.544161348	-5.006495138	0.500181627	0.512275106	-0.23982522	-3.51941502
SRR1477033	Left ventricle	GTEx					-4.020761458	6.952611256	-3.503770621	0.784736563	2.177932392	-3.571779157	0.416690318	2.215323855	-0.312278193	-0.551087679
SRR1477569	Left ventricle	GTEx					-6.469155262	6.008039072	-0.265435676	-2.520823387	0.351149215	-0.630364726	-0.341531883	-0.087112768	1.265152596	2.309130381
SRR1477837	Atrial appendage	GTEx					-11.60880111	-3.696963049	3.477086431	0.166839001	1.305219042	-3.545448046	-2.087794164	-1.201872056	1.345675151	-1.039043259
SRR1478189	Left ventricle	GTEx					-4.433465122	8.03055846	-3.328694542	-1.607205406	0.575249467	-0.486308467	-0.134841642	0.189987177	0.250076243	-1.169092775
SRR1478434	Atrial appendage	GTEx					-5.846353459	2.473125983	-1.712005147	0.695230951	0.335585634	-2.605400025	-2.877156645	-1.341335964	1.613707636	1.058084522
SRR1478812	Atrial appendage	GTEx					-9.7013451	-9.940771549	5.088743014	-1.892475157	2.491164364	2.592560217	-2.465957545	0.089327028	-0.85235333	2.372353421
SRR1478900	Left ventricle	GTEx					-10.34308789	-1.637692193	1.880271757	-4.57411782	0.908643025	-3.288787953	1.705720242	1.932991755	-1.067082265	-1.428685376
SRR1478990	Atrial appendage	GTEx					-3.740739212	1.347100444	-3.498544006	2.577971627	-1.87689208	0.555154862	-1.138302553	1.75559476	-0.967737312	-0.236704736
SRR1479286	Atrial appendage	GTEx					-6.409132341	1.595671594	-2.453301681	1.138300092	-0.864125708	-3.451141622	-3.255795793	1.497400659	0.305055559	0.750136301
SRR1479933	Atrial appendage	GTEx					-10.43690714	-12.85478514	-0.22600907	3.873228273	-0.13636003	1.443491941	2.890841402	-2.724861607	-1.646801581	1.760495117
SRR1481012	Left ventricle	GTEx					-2.623194366	5.345326097	-7.093556344	-0.915520183	-0.871917258	-0.898977602	-0.558220414	0.689431212	-1.268445667	-0.600775953
SRR1485078	Atrial appendage	GTEx					-8.814328043	-7.024208664	2.269736053	-1.481779972	0.125481954	3.950762377	2.63595485	-2.374800336	0.667651822	0.871808428
SRR1486174	Atrial appendage	GTEx					-10.07675413	-4.251383773	6.740605604	2.93316854	0.834519652	4.074599787	-1.852249867	-3.268258996	0.845364842	-0.066028943
SRR1487233	Atrial appendage	GTEx					-9.056358576	-9.559553218	-1.957933091	1.826404115	-2.506836031	-0.024511919	1.971903756	-3.839199807	-0.275981228	-2.064406548
SRR1487425	Atrial appendage	GTEx					-7.916723904	-1.233066467	3.596990905	-1.645401277	-3.052485323	4.624295005	2.705947432	2.952679327	0.23347892	2.561295301
SRR1488632	Atrial appendage	GTEx					-6.822837949	-3.583812938	-4.147758521	4.370385015	-3.271082657	-2.790650997	0.022857175	0.657228248	-2.453599822	-2.031944567
SRR1489693	Left ventricle	GTEx					-13.32928677	-8.717542505	1.753955888	-1.264791751	3.006900693	-3.892074785	0.513675064	-2.539086453	-1.049604441	0.095050821
SRR1489715	Atrial appendage	GTEx					-10.88157567	-6.589030875	3.19024105	-1.156661614	0.768377843	-1.338908709	-2.308142658	-0.077526748	-0.035668043	1.115444353
SRR1490076	Atrial appendage	GTEx					-9.203276146	2.729912636	3.392664855	3.800676945	-3.811395547	0.298440945	-0.956324355	2.286008085	3.397685305	-1.668358766
SRR1490289	Atrial appendage	GTEx					-4.680573251	-3.672256012	-4.542501055	2.344845997	-4.366223339	-2.355224592	2.017362986	2.466555905	-1.431100246	-2.530572931
SRR1490505	Atrial appendage	GTEx					-11.08862762	-6.34002481	1.205484242	4.710804959	-1.627006323	-1.925823762	-1.709725008	-2.277506687	-0.278503479	-1.511171496
SRR1507229	Left ventricle	GTEx					-6.4278681	-7.136012093	2.006614085	-3.71761234	5.207929798	-2.235297539	-0.212603746	-0.19528554	-2.100573995	0.795891749
SRR2164847	Left ventricle	GTEx					-7.965083833	1.315781472	4.014160831	6.751823658	6.384045703	1.835273944	2.274480645	-0.80323004	3.303585775	-2.248570913
SRR2170537	Left ventricle	GTEx					-2.411026756	8.733490427	-3.231386357	4.174862008	7.850727327	-0.550049685	0.490949745	-0.19271379	0.11674613	-2.593577758
SRR2185195	Left ventricle	GTEx					-2.203722635	4.939981327	-2.751333447	5.027523063	5.937679654	3.942750135	3.462294758	-0.443987367	1.312578521	-2.462787009
SRR2185233	Left ventricle	GTEx					-3.077803336	5.212203198	-2.017904737	4.64315907	8.135988052	1.395977794	2.306945543	-0.200626908	2.560454067	-0.941232317
SRR5125335	Left ventricle	GTEx					-7.141344576	5.273494324	-0.837701829	-2.326624371	1.955610484	-1.077597597	-0.484680698	-0.507909808	0.955634725	1.674197552
SRR5125336	Left ventricle	GTEx					-7.141344576	5.273494324	-0.837701829	-2.326624371	1.955610484	-1.077597597	-0.484680698	-0.507909808	0.955634725	1.674197552
SRR5125337	Atrial appendage	GTEx					-6.251875618	2.849642705	-2.058329461	0.01267737	-0.249549767	-2.226410475	-3.066878618	0.665689824	1.527391505	1.456211617
SRR5125338	Atrial appendage	GTEx					-6.251875618	2.849642705	-2.058329461	0.01267737	-0.249549767	-2.226410475	-3.066878618	0.665689824	1.527391505	1.456211617
SRR598148	Left ventricle	GTEx					-7.171526551	-3.707976002	-0.230847124	-7.779154193	-4.368712106	1.160863108	5.555010273	-0.290993862	-0.396855063	-1.859432725
SRR598509	Left ventricle	GTEx					-9.206554097	-8.382692456	3.325986851	-1.216042976	4.498398647	0.058672826	1.809364687	-0.036360145	-4.877329519	1.202200614
SRR599025	Left ventricle	GTEx					-5.159891893	6.387401964	-2.642980948	-0.75412559	3.121765156	4.99827332	0.764463375	1.103266434	-1.66783984	2.196495889
SRR599086	Left ventricle	GTEx					-8.479536283	1.507414946	0.726699847	-5.066452221	1.5665781	0.385067575	0.882252073	0.446239796	0.143355484	-0.701908497
SRR599380	Left ventricle	GTEx					-5.489971321	6.513701718	-3.81337822	-0.642414341	2.564621056	1.310633122	0.598470435	-0.089804583	-2.89732416	1.743726092
SRR600474	Left ventricle	GTEx					-4.044782809	6.931712431	-2.252840106	-0.413621958	1.421618372	-1.366035956	-1.394158143	0.038640612	0.068865702	0.819025765
SRR600852	Left ventricle	GTEx					-6.422682479	6.287489469	-2.275243206	-5.905804748	-0.530547442	-1.392832214	0.393378919	0.473686186	0.055074229	-0.611460292
SRR600924	Left ventricle	GTEx					-5.683544295	7.176293012	-0.542030264	-5.031454554	1.451828673	3.576748893	1.938934058	0.654950537	2.619456445	1.597636476
SRR601239	Left ventricle	GTEx					-3.807083046	8.521500842	-3.288628023	-1.848679985	-0.908986167	2.581006633	1.398649424	0.63532714	-1.540242128	2.422603354
SRR601645	Left ventricle	GTEx					-2.598200227	7.368541907	-6.315081226	-1.200294578	0.222326627	-0.808906076	1.148385689	1.087655369	-0.99498623	0.443548937
SRR601868	Left ventricle	GTEx					-8.491519595	4.44903935	-0.857510053	-2.057233151	-0.085148312	-1.180076605	0.57313859	1.848701653	0.393903174	-1.764503814
SRR601986	Left ventricle	GTEx					-8.836701474	-0.413825351	1.677167182	-6.793882583	2.516392477	-2.372010071	-0.455385905	-1.330228622	-0.303651523	-0.2731844
SRR602106	Left ventricle	GTEx					-7.732798943	3.526437853	0.540169995	-5.094012762	0.786409771	-1.205108433	-0.479455669	-0.997430843	0.101760457	0.631399928
SRR602437	Left ventricle	GTEx					-4.185482401	7.123912456	-1.52138353	-4.437180228	0.596596595	2.800153063	2.663404331	-0.144283963	-0.105288857	1.780102392
SRR603449	Left ventricle	GTEx					-4.140533338	5.093011669	-3.491483582	-1.474484434	1.860264682	-2.333353794	-1.273089578	1.539085668	-1.591635121	0.685129932
SRR603918	Left ventricle	GTEx					-0.897460089	-7.277745674	-7.333400247	-0.443821765	-4.322624925	2.724480706	4.635554788	-2.372727606	-0.133323712	0.876373524
SRR604122	Left ventricle	GTEx					-2.6995895	4.725054614	-7.102143623	-1.064194233	-2.841719925	1.280646796	2.42962052	-1.311664721	0.08161453	0.451456989
SRR607252	Left ventricle	GTEx					-2.507745538	7.712934763	-6.329487426	-1.479124518	0.685349462	-0.10221287	-1.135411211	-1.668198978	-2.920119497	0.798046426
SRR607313	Left ventricle	GTEx					-2.771040828	8.52783696	-2.232937944	-2.066526401	-0.877559142	5.637198665	3.160685361	-0.594328747	0.164457819	0.958669888
SRR607970	Left ventricle	GTEx					-4.050824733	7.37125526	-3.88766037	-1.096438875	0.655192487	-2.684085372	0.477049214	1.501891521	-0.432544117	0.185422033
SRR608096	Left ventricle	GTEx					-8.676754604	-3.695389498	0.774201643	-1.534906771	-0.786616621	-1.129998081	0.651114281	-0.413825382	-0.302025392	-1.213052048
SRR612335	Left ventricle	GTEx					-3.22776102	1.239495213	-5.014500007	-0.062080147	0.161497274	-0.010534263	-0.831687407	-2.662435863	-0.19817543	2.683171378
SRR612719	Left ventricle	GTEx					-9.279626558	-1.210148084	-0.663026836	-0.751340559	-1.731874827	-4.272974067	0.401914785	-0.270409117	-2.987742876	-3.141735291
SRR612875	Left ventricle	GTEx					-7.282278876	3.442994929	2.274560037	-0.166232959	0.380824023	2.646315357	1.303934501	0.157988819	2.810267157	-0.127571352
SRR613186	Left ventricle	GTEx					-7.701154036	-3.614767482	1.510418187	-8.393872443	-0.594323246	2.424105372	3.346062841	1.284381116	-3.863446028	0.665793411
SRR613462	Left ventricle	GTEx					-11.26714286	-3.16382755	0.936584984	-3.180050188	1.511717544	-3.529542266	-0.35131713	-0.801242722	-0.604644645	0.915236012
SRR613510	Left ventricle	GTEx					-10.98456087	-4.737511969	1.016468607	-0.677420993	2.242745137	-1.117025802	-0.000454965	-1.774522208	-2.183490149	-0.123472389
SRR613759	Left ventricle	GTEx					-5.533563041	1.635683816	-3.514902363	-1.32598927	-2.101708408	5.121793049	5.77531961	-0.080573966	-0.072081503	-0.985655419
SRR614215	Left ventricle	GTEx					-4.820459359	3.068835212	-5.285236399	-1.854108625	-0.684340523	1.934998668	2.361194985	-3.73867902	-0.804228517	-0.751281771
SRR614683	Left ventricle	GTEx					-4.457453121	9.156025164	1.581253372	-1.730469767	3.543597995	2.357587539	3.267097065	-0.437746793	1.810913129	1.56046068
SRR614996	Left ventricle	GTEx					-8.749107248	3.512052612	1.646551303	-2.755521735	1.652694985	-1.758413589	2.337714696	2.31870259	1.183883193	0.785403798
SRR615335	Left ventricle	GTEx					-7.654100672	2.32925385	0.653309475	-2.864544143	-1.688632082	-1.094635664	3.202276626	3.847325666	1.373204987	-0.676263535
SRR615359	Left ventricle	GTEx					-8.901930989	-4.318610022	-2.80144403	-4.04013	-4.339696624	-0.247082145	1.886676046	-3.599109585	-1.940061236	-2.305165111
SRR615898	Left ventricle	GTEx					-11.38566798	-3.91831341	3.836647725	-4.610096878	4.813911976	-1.353546224	-1.453998779	-0.049419826	-2.253038817	0.776482446
SRR615970	Left ventricle	GTEx					-10.44181796	-5.607048865	3.861716	-4.133644724	3.094865326	-1.860673141	0.178704167	0.420997134	-2.182338571	-0.251561335
SRR654940	Atrial appendage	GTEx					-4.283442133	-5.9545002	1.203635262	6.71006342	1.572002932	3.4248004	3.945244786	3.746306987	-3.797823214	3.522168483
SRR655423	Left ventricle	GTEx					-4.215799334	5.96516955	-2.83277002	0.23396981	2.849715526	2.129123425	1.654361648	-0.007508997	0.9564478	-0.362490055
SRR655792	Left ventricle	GTEx					-8.322748133	3.73972959	-0.885770082	-0.537865582	3.192759424	-0.520819111	0.483300225	-0.768700401	-0.831763354	-0.394700776
SRR656288	Left ventricle	GTEx					-4.170866365	7.616582342	-1.34320794	-1.86494672	3.155409237	-0.490581177	-0.337638958	0.169215734	0.840619682	0.745017023
SRR656300	Atrial appendage	GTEx					-5.89226355	2.069288649	0.083506803	1.462502625	-0.112490281	-4.896276619	-1.096896358	3.957141972	-0.264792244	-3.306852108
SRR656433	Left ventricle	GTEx					-5.68131321	7.411480236	-2.109039757	2.137539518	5.666335271	-1.075310435	-0.245086708	-0.407195642	-0.358650902	-0.262014455
SRR656588	Left ventricle	GTEx					-2.518292777	8.295326857	-3.210725411	3.065549082	5.273710337	-0.556338975	0.925811667	1.938328886	-0.463385844	-2.29642282
SRR656899	Left ventricle	GTEx					-2.100714066	3.613929673	-5.728156342	-0.449097752	-1.514339618	1.001523655	1.410908271	-2.371187586	-0.841599205	0.104967831
SRR657456	Left ventricle	GTEx					-8.085426086	-4.288416392	2.545511849	-2.048183202	4.755596007	-1.475603357	0.721151714	-0.189566243	-1.581897241	-0.564342935
SRR657492	Left ventricle	GTEx					-4.136275948	6.359734007	-2.02422129	1.479206996	3.060970089	1.179636437	-0.628999085	-1.940626784	0.529011625	-1.190661639
SRR657695	Atrial appendage	GTEx					-7.303541742	-4.955789067	-1.943927596	2.541555324	-3.871213099	0.260621625	2.341689746	-0.630591397	-0.28061872	-2.08554279
SRR657903	Left ventricle	GTEx					-5.504088146	6.439478426	-5.556856875	-3.044686621	-2.56580776	1.571750491	0.081368672	-2.43661561	-0.836296988	0.686474414
SRR658283	Left ventricle	GTEx					-9.177590095	-2.261166585	3.580270755	-0.587009365	8.21787614	-0.11557458	0.286636772	-2.430033462	1.438011508	-0.649901389
SRR658331	Left ventricle	GTEx					-8.251323767	-1.823728646	3.086913418	-4.821909299	4.727736002	0.164490392	1.306255754	1.091398707	-0.589904258	0.446871969
SRR658421	Left ventricle	GTEx					-5.911610591	6.647277189	-4.774592245	1.423520892	0.804400107	-0.411565428	-0.629248288	0.63516162	-1.531822511	1.063476542
SRR658457	Left ventricle	GTEx					-4.489954249	5.128891676	-5.006471225	-0.905894716	-1.122047099	2.260802409	1.46137153	-3.33578049	-0.623760711	-0.566865458
SRR658481	Atrial appendage	GTEx					-3.318226951	5.556315801	-2.379116413	5.551918323	3.615681875	0.363473474	-2.11179201	-0.206022639	-1.062685131	-1.931410052
SRR659283	Left ventricle	GTEx					-2.849556513	6.90432446	-4.319648673	1.08493237	1.101354706	1.465571967	-0.247089636	-1.652385027	-0.090749757	-0.099170158
SRR659637	Left ventricle	GTEx					-9.821656597	0.385431831	3.567523178	-0.823554179	-0.927246017	-0.086169941	0.066600485	-0.538853442	2.282702292	-0.450916701
SRR659983	Left ventricle	GTEx					-2.947978198	4.731449647	-6.120191427	2.648886303	3.726818524	-1.869044777	-0.400116747	-0.974714912	0.305144328	-2.17851701
SRR660366	Left ventricle	GTEx					-3.528491846	7.815321604	-3.057618165	-2.171593013	0.848994748	2.371233237	1.013067302	-1.311489896	-0.766965182	1.197162481
SRR661192	Left ventricle	GTEx					-6.149080626	4.979244343	0.520666096	-0.155534188	5.789517665	1.75874853	0.740590833	-0.248204504	1.181697768	-0.07941459
SRR661229	Left ventricle	GTEx					-6.981624811	5.470056717	-2.412613498	4.237895041	6.87840685	3.757718342	0.103410214	-0.417343428	-2.200428695	1.723584209
SRR661337	Left ventricle	GTEx					-1.854194153	8.636370883	1.369045484	-1.369120238	2.803806547	5.332890949	1.744200317	-0.506271352	2.520245521	0.087967912
SRR661806	Left ventricle	GTEx					-8.536503224	1.570361642	3.265971087	-0.025014378	3.417850314	2.95505122	1.733002912	0.192767715	1.697150579	-0.59144609
SRR662043	Left ventricle	GTEx					-5.822004674	4.996268443	-1.178677852	-3.939116661	1.903670646	-0.734612054	2.307548794	0.436072564	1.188052394	0.151956099
SRR662150	Left ventricle	GTEx					-2.933018512	5.889754431	-6.128891344	1.265611936	2.572063379	2.75521546	1.515882115	-1.796449628	-0.273195622	-1.831825009
SRR662390	Left ventricle	GTEx					-8.01909765	3.555372087	1.658403341	1.12885546	3.120642219	2.452504951	1.550469584	1.665473431	0.031236227	-1.224564265
SRR662641	Atrial appendage	GTEx					-6.794165276	0.555641962	4.39112623	3.086525198	1.147902063	4.254506977	0.37339351	1.066249842	2.573454304	0.228701413
SRR662665	Left ventricle	GTEx					-10.74322409	-3.945442258	-1.185775273	3.201089933	2.104984562	-1.613134312	1.538031252	-1.934438337	0.680100196	-2.535199388
SRR662749	Left ventricle	GTEx					-5.293923479	3.897834558	-2.847640079	0.6080025	1.429402746	-2.308942019	-0.781000155	1.23104771	-0.949909345	0.172844898
SRR662763	Left ventricle	GTEx					-9.892595291	-6.764725544	0.497369157	-2.003621636	0.460961362	0.025154805	0.602525153	-4.129290755	0.164608504	-3.190656369
SRR663014	Atrial appendage	GTEx					-3.65921375	-1.555311541	-3.328181528	8.506806392	1.036558208	0.246081213	-1.856362988	0.884415825	-1.721747088	-0.751151312
SRR663100	Atrial appendage	GTEx					-4.939272639	1.02410033	-1.668548715	4.785581041	1.755586123	1.351491508	-0.40237797	2.26723739	0.525305063	0.499094419
SRR663404	Left ventricle	GTEx					-3.695397933	9.394459749	-4.318846708	2.735230957	4.421810433	-0.180722347	-1.356115986	-0.188518861	-0.618410575	-2.302646279
SRR663705	Left ventricle	GTEx					-7.364159715	-3.521157092	-3.889312017	2.559538273	-2.832491885	1.706623684	3.940537244	-1.623311038	0.570136237	-0.96610206
SRR664743	Atrial appendage	GTEx					-5.550480575	3.25725741	-3.140903301	5.48616694	0.108904768	-0.822458399	-2.472610205	2.040683519	0.770102426	-0.017231352
SRR807727	Atrial appendage	GTEx					-10.51023115	-5.347632207	1.883593871	2.19325298	0.886786378	-1.386366148	-1.102897179	-1.101823412	0.414711038	1.893846998
SRR807877	Atrial appendage	GTEx					-9.264211485	3.570153215	5.719290072	1.106447532	-2.910345565	1.507597748	-1.424281205	-0.269222055	1.014491268	-0.773492242
SRR807901	Left ventricle	GTEx					-2.304554424	6.20517556	-7.87806186	-1.197540416	-1.617404113	2.136454305	0.4319723	-1.792887278	-0.849032741	-1.5705902
SRR808327	Atrial appendage	GTEx					-9.531254129	-1.627450338	4.185136045	1.205213082	-0.951916872	0.323324176	-3.595465999	0.957166662	2.130570984	1.171369228
SRR808808	Left ventricle	GTEx					-10.03229683	0.654974062	3.366002531	-2.325850139	3.121761227	-1.761175866	0.570940465	-0.105105919	1.998892206	-1.249458852
SRR809137	Left ventricle	GTEx					-7.141344576	5.273494324	-0.837701829	-2.326624371	1.955610484	-1.077597597	-0.484680698	-0.507909808	0.955634725	1.674197552
SRR810051	Atrial appendage	GTEx					-9.934653164	-3.334083781	2.910270796	-0.436094606	-0.028803336	1.393342719	-0.535365811	-0.707584622	1.034656481	2.468840454
SRR810507	Left ventricle	GTEx					-4.272422137	6.257254889	-3.212550169	-3.688667374	-0.38671145	0.205467358	0.705303125	-0.89949553	-0.08573731	2.114811347
SRR810619	Atrial appendage	GTEx					-9.439357372	-1.595431544	4.476559347	2.905099143	3.775383933	2.571793459	0.155749856	-0.884043331	2.034936795	-0.870691962
SRR810737	Atrial appendage	GTEx					-4.568759461	3.426811224	-1.319328088	1.433702176	0.223229733	-0.660242703	-4.166978197	0.086124581	1.028516487	1.278027448
SRR811145	Left ventricle	GTEx					-3.47353931	6.134194925	-5.193886193	-1.187701896	1.764791757	-0.098002429	-0.215481731	0.218070242	-0.186037611	-0.290508262
SRR811535	Left ventricle	GTEx					-5.213159139	7.234538574	0.196717777	-1.698343906	6.067940386	4.364125779	2.851234968	1.647272472	1.695088047	0.53020452
SRR811891	Left ventricle	GTEx					-7.949438323	-2.270384772	-2.785222864	1.818243226	-3.590807035	1.378893809	4.073889617	-0.407873169	-0.401880162	-3.732039195
SRR812222	Atrial appendage	GTEx					-9.148735771	2.273906639	4.751590087	3.520579453	-2.784399951	1.00833566	-3.576105539	0.354975925	2.884159967	-0.558117532
SRR812649	Atrial appendage	GTEx					-11.74995694	-2.728808544	5.756738665	1.921421694	0.148116104	0.84122088	0.483209147	-1.582265698	-0.673041714	-1.89982902
SRR813728	Atrial appendage	GTEx					-10.26059206	-7.193161982	3.277466313	1.110422625	0.226015206	2.029075565	-1.390147973	-2.093624604	0.569549995	3.170286553
SRR813915	Atrial appendage	GTEx					-4.902778348	2.032078	1.131298036	0.075535015	-2.107478714	3.863962111	-2.13021552	-0.605534928	1.403674182	3.448291515
SRR814587	Atrial appendage	GTEx					-5.039140785	2.809833132	-0.206108172	2.464698191	0.392472605	2.806060281	-2.959006216	0.893705608	0.579330704	1.817403303
SRR814611	Left ventricle	GTEx					-11.27716743	1.536940451	2.345031095	-5.528417744	0.3078392	1.359726701	0.830944471	0.406161252	1.258458664	-0.688152295
SRR815184	Atrial appendage	GTEx					-6.887520677	-5.686485963	3.309090468	0.172027974	-1.704038622	5.309439422	1.420347099	0.382324184	0.433160842	4.384383898
SRR815517	Left ventricle	GTEx					-11.17339376	-7.807464064	2.832114265	-2.36559933	2.123261803	2.663729394	4.308214061	-0.59182782	-0.552625904	0.17766054
SRR815661	Left ventricle	GTEx					-4.246053879	5.511262808	-5.886387973	-1.72145553	-0.276450953	-0.513142	-2.331247803	-2.039429406	-1.267919494	-1.088443476
SRR815735	Left ventricle	GTEx					-7.792737744	4.225367299	1.674319586	-3.066412227	1.796064198	-0.196581552	2.061824153	1.622469423	3.029174941	-1.103817552
SRR815893	Atrial appendage	GTEx					-6.251875618	2.849642705	-2.058329461	0.01267737	-0.249549767	-2.226410475	-3.066878618	0.665689824	1.527391505	1.456211617
SRR816064	Left ventricle	GTEx					-1.473897606	10.24016008	-3.299747355	-1.192186555	1.66304409	4.313601834	2.26330369	-1.195499687	-0.136812437	1.647492554
SRR816358	Left ventricle	GTEx					-8.844213012	3.968383987	-0.200898689	-3.241191783	1.462481033	-1.024366538	1.0598191	-1.519968559	0.969262815	0.465178009
SRR817563	Atrial appendage	GTEx					-6.396597979	-2.881530033	-1.136543001	3.243236775	0.333753949	-0.114060432	-2.206682135	1.403200001	0.252424923	0.307882927
SRR817825	Left ventricle	GTEx					-10.05670029	-5.320277194	1.098548756	-2.531275297	-2.255976524	0.444007287	2.410702504	-0.874081383	-1.05842415	-1.390558756
SRR818530	Atrial appendage	GTEx					-9.913012738	-7.46152211	1.380738538	1.242466085	-3.07791219	0.732661031	1.068663455	-2.068745228	0.06557103	1.226465199
SRR820316	Left ventricle	GTEx					-1.899974191	8.326457745	-3.724265738	2.485432151	3.303580234	3.847558652	1.559680896	-1.829564812	-1.181963933	-1.249421019
SRR821183	Atrial appendage	GTEx					-9.111435103	-6.125858116	2.232455649	3.095462293	-2.968149963	7.295137639	5.285718122	-3.544413532	-1.07305071	-0.329462027
