# Supplementary material for: In heart failure reactivation of RNA-binding proteins is associated with the expression of 1,523 fetal-specific isoforms
Source: PLoS Comput Biol. 2022 Feb 28;18(2):e1009918. doi: 10.1371/journal.pcbi.1009918 (PMC8912908; doi:10.1371/journal.pcbi.1009918)
Supplement: S19 Table — The table shows the genes and isoforms that had significant expression level differences between 50 iPSCORE RNA-seq samples with two different read lengths (150 bp vs. 75 bp trimmed). For each gene or isoform, shown are the gene or isoform ID, p-value (paired t-test), FDR (Bonferroni-corrected p-value), source (gene or isoform), gene ID if the source is isoform, and whether the gene or isoform is blacklisted. We blacklisted genes whose expression was significantly different between the 50 samples at the two read lengths or that had isoforms whose expression was significantly different. This resulted in the removal of 1,059 genes and their 8,999 isoforms. (CSV) [file pcbi.1009918.s035.csv]

ID (gene or isoform)	p-value (paired t-test)	FDR (Bonferroni)	Source (gene or isoform)	Gene ID	Blacklisted
ENSG00000004142.12_5	0.496666976529968	1	gene	ENSG00000004142.12_5	TRUE
ENSG00000004455.17_5	0.00456152490863219	1	gene	ENSG00000004455.17_5	TRUE
ENSG00000004534.15_5	0.42109734470277	1	gene	ENSG00000004534.15_5	TRUE
ENSG00000004766.17_5	0.714120864639048	1	gene	ENSG00000004766.17_5	TRUE
ENSG00000005175.10_6	0.95402522956627	1	gene	ENSG00000005175.10_6	TRUE
ENSG00000006468.14_7	0.843437806631684	1	gene	ENSG00000006468.14_7	TRUE
ENSG00000006712.15_6	0.678511839992141	1	gene	ENSG00000006712.15_6	TRUE
ENSG00000010244.18_7	0.907243208756145	1	gene	ENSG00000010244.18_7	TRUE
ENSG00000010810.17_9	0.819527203505123	1	gene	ENSG00000010810.17_9	TRUE
ENSG00000011405.13_5	0.0393430405365154	1	gene	ENSG00000011405.13_5	TRUE
ENSG00000013306.16_8	0.599262859318824	1	gene	ENSG00000013306.16_8	TRUE
ENSG00000014138.9_6	0.791371489952613	1	gene	ENSG00000014138.9_6	TRUE
ENSG00000015479.19_8	0.0798673832401802	1	gene	ENSG00000015479.19_8	TRUE
ENSG00000015676.18_5	0.0296175835021932	1	gene	ENSG00000015676.18_5	TRUE
ENSG00000022277.12_5	0.000202526865221288	1	gene	ENSG00000022277.12_5	TRUE
ENSG00000023228.14_7	0.480321120620376	1	gene	ENSG00000023228.14_7	TRUE
ENSG00000023330.15_4	0.136159229298742	1	gene	ENSG00000023330.15_4	TRUE
ENSG00000025770.19_6	0.301491611378091	1	gene	ENSG00000025770.19_6	TRUE
ENSG00000030582.18_5	0.983607658454477	1	gene	ENSG00000030582.18_5	TRUE
ENSG00000031823.14_6	0.654984406910383	1	gene	ENSG00000031823.14_6	TRUE
ENSG00000033627.16_5	0.0484408689127801	1	gene	ENSG00000033627.16_5	TRUE
ENSG00000038358.15_5	0.888789445861813	1	gene	ENSG00000038358.15_5	TRUE
ENSG00000040933.16_4	0.993212309648129	1	gene	ENSG00000040933.16_4	TRUE
ENSG00000043093.15_9	0.262945490368604	1	gene	ENSG00000043093.15_9	TRUE
ENSG00000049167.14_8	0.467015970389245	1	gene	ENSG00000049167.14_8	TRUE
ENSG00000050748.17_9	0.554073540331569	1	gene	ENSG00000050748.17_9	TRUE
ENSG00000051108.15_8	0.685361397625148	1	gene	ENSG00000051108.15_8	TRUE
ENSG00000051620.11_6	2.82584024782653e-05	1	gene	ENSG00000051620.11_6	TRUE
ENSG00000058262.10_4	0.953758232450932	1	gene	ENSG00000058262.10_4	TRUE
ENSG00000059691.12_6	0.832446738567181	1	gene	ENSG00000059691.12_6	TRUE
ENSG00000059804.16_6	0.801224523971598	1	gene	ENSG00000059804.16_6	TRUE
ENSG00000060762.19_5	0.542790667570182	1	gene	ENSG00000060762.19_5	TRUE
ENSG00000061676.15_6	0.690675719298806	1	gene	ENSG00000061676.15_6	TRUE
ENSG00000062038.14_5	0.660162686135529	1	gene	ENSG00000062038.14_5	TRUE
ENSG00000062194.16_4	0.593739850268288	1	gene	ENSG00000062194.16_4	TRUE
ENSG00000062716.13_5	0.0199919161536925	1	gene	ENSG00000062716.13_5	TRUE
ENSG00000063245.15_7	0.646707914658917	1	gene	ENSG00000063245.15_7	TRUE
ENSG00000063322.15_6	0.00168221635268549	1	gene	ENSG00000063322.15_6	TRUE
ENSG00000064545.15_9	0.579315189406482	1	gene	ENSG00000064545.15_9	TRUE
ENSG00000065268.11_4	0.655699116490661	1	gene	ENSG00000065268.11_4	TRUE
ENSG00000065518.8_4	0.357722594834256	1	gene	ENSG00000065518.8_4	TRUE
ENSG00000065911.12_4	0.867750993181653	1	gene	ENSG00000065911.12_4	TRUE
ENSG00000065978.19_5	1.5916509427557e-05	0.58135050684152	gene	ENSG00000065978.19_5	TRUE
ENSG00000068308.13_6	0.7455914651733	1	gene	ENSG00000068308.13_6	TRUE
ENSG00000069329.18_7	0.979734482249286	1	gene	ENSG00000069329.18_7	TRUE
ENSG00000070669.17_6	0.979773999580233	1	gene	ENSG00000070669.17_6	TRUE
ENSG00000071051.14_5	0.0861513497668432	1	gene	ENSG00000071051.14_5	TRUE
ENSG00000071054.16_8	0.67962907196656	1	gene	ENSG00000071054.16_8	TRUE
ENSG00000071894.17_8	0.598432471597985	1	gene	ENSG00000071894.17_8	TRUE
ENSG00000072163.19_6	0.507726712231341	1	gene	ENSG00000072163.19_6	TRUE
ENSG00000072501.18_4	0.180013705415294	1	gene	ENSG00000072501.18_4	TRUE
ENSG00000072849.11_6	0.00406513179977284	1	gene	ENSG00000072849.11_6	TRUE
ENSG00000073578.17_6	0.541006471742563	1	gene	ENSG00000073578.17_6	TRUE
ENSG00000073792.16_5	0.532432447756556	1	gene	ENSG00000073792.16_5	TRUE
ENSG00000073905.8_5	3.00225702842252e-08	0.00109657437963133	gene	ENSG00000073905.8_5	TRUE
ENSG00000074054.18_8	0.320726101702408	1	gene	ENSG00000074054.18_8	TRUE
ENSG00000074071.15_5	0.468751083408556	1	gene	ENSG00000074071.15_5	TRUE
ENSG00000074201.9_7	0.171800934115186	1	gene	ENSG00000074201.9_7	TRUE
ENSG00000077232.18_7	0.212282757166722	1	gene	ENSG00000077232.18_7	TRUE
ENSG00000078618.21_5	0.359561921570404	1	gene	ENSG00000078618.21_5	TRUE
ENSG00000079332.15_8	0.849625942475925	1	gene	ENSG00000079332.15_8	TRUE
ENSG00000079459.13_5	0.272669702319439	1	gene	ENSG00000079459.13_5	TRUE
ENSG00000079616.13_3	0.973742766681415	1	gene	ENSG00000079616.13_3	TRUE
ENSG00000081189.16_9	0.957556628995813	1	gene	ENSG00000081189.16_9	TRUE
ENSG00000082014.16_6	0.0468056033124398	1	gene	ENSG00000082014.16_6	TRUE
ENSG00000082146.13_6	0.359413175787208	1	gene	ENSG00000082146.13_6	TRUE
ENSG00000084072.17_5	0.960724040377151	1	gene	ENSG00000084072.17_5	TRUE
ENSG00000084234.17_6	0.677108030867741	1	gene	ENSG00000084234.17_6	TRUE
ENSG00000084754.12_7	0.450278502673799	1	gene	ENSG00000084754.12_7	TRUE
ENSG00000085063.17_7	0.746225290887856	1	gene	ENSG00000085063.17_7	TRUE
ENSG00000085231.14_6	0.372923809132444	1	gene	ENSG00000085231.14_6	TRUE
ENSG00000085365.18_5	0.072527511023006	1	gene	ENSG00000085365.18_5	TRUE
ENSG00000085491.17_6	0.984371191866923	1	gene	ENSG00000085491.17_6	TRUE
ENSG00000085998.14_5	0.588411917861047	1	gene	ENSG00000085998.14_5	TRUE
ENSG00000086758.16_8	0.404201144354361	1	gene	ENSG00000086758.16_8	TRUE
ENSG00000087088.20_6	0.726666813697601	1	gene	ENSG00000087088.20_6	TRUE
ENSG00000087303.18_6	0.472555960225691	1	gene	ENSG00000087303.18_6	TRUE
ENSG00000087365.16_7	0.180033949087142	1	gene	ENSG00000087365.16_7	TRUE
ENSG00000087502.18_6	0.000246135061929736	1	gene	ENSG00000087502.18_6	TRUE
ENSG00000088247.17_6	0.827774048317085	1	gene	ENSG00000088247.17_6	TRUE
ENSG00000088808.18_9	0.805214429356562	1	gene	ENSG00000088808.18_9	TRUE
ENSG00000088832.17_7	0.0474294064441223	1	gene	ENSG00000088832.17_7	TRUE
ENSG00000088986.11_6	0.422335007846524	1	gene	ENSG00000088986.11_6	TRUE
ENSG00000089157.16_7	0.182184347782689	1	gene	ENSG00000089157.16_7	TRUE
ENSG00000089472.16_7	0.479042979788521	1	gene	ENSG00000089472.16_7	TRUE
ENSG00000089693.10_5	0.355699179090287	1	gene	ENSG00000089693.10_5	TRUE
ENSG00000089737.17_6	0.82514653042678	1	gene	ENSG00000089737.17_6	TRUE
ENSG00000090013.11_6	0.998914320637227	1	gene	ENSG00000090013.11_6	TRUE
ENSG00000090273.14_5	0.685539327288661	1	gene	ENSG00000090273.14_5	TRUE
ENSG00000091136.14_6	0.761639850537023	1	gene	ENSG00000091136.14_6	TRUE
ENSG00000091140.14_4	0.900349977986482	1	gene	ENSG00000091140.14_4	TRUE
ENSG00000091164.13_6	0.960803595477359	1	gene	ENSG00000091164.13_6	TRUE
ENSG00000092010.15_5	0.912699080555481	1	gene	ENSG00000092010.15_5	TRUE
ENSG00000092621.12_5	0.625611784998913	1	gene	ENSG00000092621.12_5	TRUE
ENSG00000092841.19_6	0.116467325063916	1	gene	ENSG00000092841.19_6	TRUE
ENSG00000093010.14_6	0.964808494167604	1	gene	ENSG00000093010.14_6	TRUE
ENSG00000094804.12_7	0.257539550743179	1	gene	ENSG00000094804.12_7	TRUE
ENSG00000095787.23_8	0.750786569964909	1	gene	ENSG00000095787.23_8	TRUE
ENSG00000096063.16_8	0.71062745968515	1	gene	ENSG00000096063.16_8	TRUE
ENSG00000096384.20_4	0.0843658911338403	1	gene	ENSG00000096384.20_4	TRUE
ENSG00000099246.17_3	0.0012809123053337	1	gene	ENSG00000099246.17_3	TRUE
ENSG00000099622.14_8	0.280364986195644	1	gene	ENSG00000099622.14_8	TRUE
ENSG00000099797.15_6	0.914495251057671	1	gene	ENSG00000099797.15_6	TRUE
ENSG00000099814.16_5	0.964878131660106	1	gene	ENSG00000099814.16_5	TRUE
ENSG00000099817.12_5	0.401695861748827	1	gene	ENSG00000099817.12_5	TRUE
ENSG00000099917.17_6	0.765966949384373	1	gene	ENSG00000099917.17_6	TRUE
ENSG00000100109.17_6	0.884394363991208	1	gene	ENSG00000100109.17_6	TRUE
ENSG00000100142.16_6	0.00656061553904713	1	gene	ENSG00000100142.16_6	TRUE
ENSG00000100219.16_8	0.507514641528563	1	gene	ENSG00000100219.16_8	TRUE
ENSG00000100297.16_5	0.504058186785797	1	gene	ENSG00000100297.16_5	TRUE
ENSG00000100412.16_4	0.593821348690127	1	gene	ENSG00000100412.16_4	TRUE
ENSG00000100554.12_8	0.596336958589286	1	gene	ENSG00000100554.12_8	TRUE
ENSG00000100568.11_8	0.000277514396254573	1	gene	ENSG00000100568.11_8	TRUE
ENSG00000100575.14_5	1.82438718328624e-05	0.6663574186953	gene	ENSG00000100575.14_5	TRUE
ENSG00000100605.17_7	0.135921397321456	1	gene	ENSG00000100605.17_7	TRUE
ENSG00000100836.10_6	0.769372808731173	1	gene	ENSG00000100836.10_6	TRUE
ENSG00000100911.16_6	0.31854275322851	1	gene	ENSG00000100911.16_6	TRUE
ENSG00000101166.16_5	0.0445449226255753	1	gene	ENSG00000101166.16_5	TRUE
ENSG00000101247.18_6	0.884031287822457	1	gene	ENSG00000101247.18_6	TRUE
ENSG00000101266.19_8	0.436867231566491	1	gene	ENSG00000101266.19_8	TRUE
ENSG00000101294.18_6	0.690052593313523	1	gene	ENSG00000101294.18_6	TRUE
ENSG00000101365.21_6	0.689431764083945	1	gene	ENSG00000101365.21_6	TRUE
ENSG00000101557.15_5	0.923944088491436	1	gene	ENSG00000101557.15_5	TRUE
ENSG00000101605.13_6	0.64128976210168	1	gene	ENSG00000101605.13_6	TRUE
ENSG00000102030.16_8	0.0322947798464576	1	gene	ENSG00000102030.16_8	TRUE
ENSG00000102038.15_6	0.757670775882624	1	gene	ENSG00000102038.15_6	TRUE
ENSG00000102054.18_5	0.866649882887064	1	gene	ENSG00000102054.18_5	TRUE
ENSG00000102144.15_6	0.903771445730122	1	gene	ENSG00000102144.15_6	TRUE
ENSG00000102225.16_10	0.20366006104858	1	gene	ENSG00000102225.16_10	TRUE
ENSG00000102316.17_4	0.365024135341311	1	gene	ENSG00000102316.17_4	TRUE
ENSG00000102317.18_4	0.066408079636283	1	gene	ENSG00000102317.18_4	TRUE
ENSG00000102893.16_7	0.935033024941499	1	gene	ENSG00000102893.16_7	TRUE
ENSG00000102898.12_5	0.226004231784769	1	gene	ENSG00000102898.12_5	TRUE
ENSG00000103018.17_7	0.225001557072061	1	gene	ENSG00000103018.17_7	TRUE
ENSG00000103266.11_4	0.224531870852804	1	gene	ENSG00000103266.11_4	TRUE
ENSG00000103363.15_4	0.0044399480441975	1	gene	ENSG00000103363.15_4	TRUE
ENSG00000103507.14_7	0.643325069547061	1	gene	ENSG00000103507.14_7	TRUE
ENSG00000103549.21_7	0.596398758399007	1	gene	ENSG00000103549.21_7	TRUE
ENSG00000103653.16_4	0.854158141715253	1	gene	ENSG00000103653.16_4	TRUE
ENSG00000103769.10_5	0.0379699628150266	1	gene	ENSG00000103769.10_5	TRUE
ENSG00000104047.15_5	0.694429623745556	1	gene	ENSG00000104047.15_5	TRUE
ENSG00000104325.7_7	0.392233570800916	1	gene	ENSG00000104325.7_7	TRUE
ENSG00000104408.10_6	0.450218826108454	1	gene	ENSG00000104408.10_6	TRUE
ENSG00000104529.17_10	0.418710649061836	1	gene	ENSG00000104529.17_10	TRUE
ENSG00000104763.19_10	0.750638858743078	1	gene	ENSG00000104763.19_10	TRUE
ENSG00000104805.16_8	0.703651300120285	1	gene	ENSG00000104805.16_8	TRUE
ENSG00000104904.12_7	0.00603319831161767	1	gene	ENSG00000104904.12_7	TRUE
ENSG00000104915.15_7	0.702690344978624	1	gene	ENSG00000104915.15_7	TRUE
ENSG00000104960.15_3	0.501454946238587	1	gene	ENSG00000104960.15_3	TRUE
ENSG00000104979.9_5	0.511779043418542	1	gene	ENSG00000104979.9_5	TRUE
ENSG00000105058.12_5	0.597356554290683	1	gene	ENSG00000105058.12_5	TRUE
ENSG00000105171.10_6	0.0212604572171187	1	gene	ENSG00000105171.10_6	TRUE
ENSG00000105193.9_5	0.705989569595179	1	gene	ENSG00000105193.9_5	TRUE
ENSG00000105197.11_6	0.046979251752405	1	gene	ENSG00000105197.11_6	TRUE
ENSG00000105220.17_8	0.599175655031579	1	gene	ENSG00000105220.17_8	TRUE
ENSG00000105372.8_7	6.11528071180072e-05	1	gene	ENSG00000105372.8_7	TRUE
ENSG00000105443.15_6	0.659002410679499	1	gene	ENSG00000105443.15_6	TRUE
ENSG00000105568.18_6	0.0680438030074419	1	gene	ENSG00000105568.18_6	TRUE
ENSG00000105583.11_7	0.0491534168778552	1	gene	ENSG00000105583.11_7	TRUE
ENSG00000105640.13_4	0.8826544395548	1	gene	ENSG00000105640.13_4	TRUE
ENSG00000105677.12_4	0.949245246770868	1	gene	ENSG00000105677.12_4	TRUE
ENSG00000105700.11_5	0.855498582335964	1	gene	ENSG00000105700.11_5	TRUE
ENSG00000105819.14_4	0.455830783779891	1	gene	ENSG00000105819.14_4	TRUE
ENSG00000105825.14_7	0.173774671475785	1	gene	ENSG00000105825.14_7	TRUE
ENSG00000105968.19_5	0.880393558834443	1	gene	ENSG00000105968.19_5	TRUE
ENSG00000106244.13_5	0.00164780566530536	1	gene	ENSG00000106244.13_5	TRUE
ENSG00000106355.10_6	0.00039399251620043	1	gene	ENSG00000106355.10_6	TRUE
ENSG00000106367.15_6	0.9749053840534	1	gene	ENSG00000106367.15_6	TRUE
ENSG00000106484.16_6	0.960822131585854	1	gene	ENSG00000106484.16_6	TRUE
ENSG00000106638.17_7	0.778560454871709	1	gene	ENSG00000106638.17_7	TRUE
ENSG00000106992.19_7	0.802390776385203	1	gene	ENSG00000106992.19_7	TRUE
ENSG00000107874.11_5	0.808075560987843	1	gene	ENSG00000107874.11_5	TRUE
ENSG00000108100.18_4	0.292807458791405	1	gene	ENSG00000108100.18_4	TRUE
ENSG00000108106.14_5	4.31564698800703e-05	1	gene	ENSG00000108106.14_5	TRUE
ENSG00000108107.15_5	0.000192616273170072	1	gene	ENSG00000108107.15_5	TRUE
ENSG00000108406.10_4	0.913937913847823	1	gene	ENSG00000108406.10_4	TRUE
ENSG00000108424.10_6	0.004393990586089	1	gene	ENSG00000108424.10_6	TRUE
ENSG00000108639.7_6	0.228825362170979	1	gene	ENSG00000108639.7_6	TRUE
ENSG00000108654.15_7	0.722030275566079	1	gene	ENSG00000108654.15_7	TRUE
ENSG00000108669.16_9	0.753452149206141	1	gene	ENSG00000108669.16_9	TRUE
ENSG00000108821.14_5	0.861595274784927	1	gene	ENSG00000108821.14_5	TRUE
ENSG00000108883.13_5	0.00655753618086739	1	gene	ENSG00000108883.13_5	TRUE
ENSG00000108958.4_5	1.81733633231166e-13	6.63782095376834e-09	gene	ENSG00000108958.4_5	TRUE
ENSG00000109113.20_9	0.609302371668337	1	gene	ENSG00000109113.20_9	TRUE
ENSG00000109118.14_6	0.346106884918827	1	gene	ENSG00000109118.14_6	TRUE
ENSG00000109756.9_8	0.275174013932582	1	gene	ENSG00000109756.9_8	TRUE
ENSG00000109775.11_6	0.0115564712662913	1	gene	ENSG00000109775.11_6	TRUE
ENSG00000109911.19_6	0.746432615786463	1	gene	ENSG00000109911.19_6	TRUE
ENSG00000109917.11_6	0.116226748758816	1	gene	ENSG00000109917.11_6	TRUE
ENSG00000109919.10_6	0.000752064294226309	1	gene	ENSG00000109919.10_6	TRUE
ENSG00000109971.14_9	0.350223776858327	1	gene	ENSG00000109971.14_9	TRUE
ENSG00000110442.12_5	0.0719112208612698	1	gene	ENSG00000110442.12_5	TRUE
ENSG00000110696.10_6	3.50618992104203e-07	0.012806358686606	gene	ENSG00000110696.10_6	TRUE
ENSG00000110801.14_6	0.349754594813147	1	gene	ENSG00000110801.14_6	TRUE
ENSG00000111011.18_5	0.0356791475924418	1	gene	ENSG00000111011.18_5	TRUE
ENSG00000111057.11_7	0.769117915370706	1	gene	ENSG00000111057.11_7	TRUE
ENSG00000111275.13_5	0.0631990003998627	1	gene	ENSG00000111275.13_5	TRUE
ENSG00000111341.10_5	0.556832774354236	1	gene	ENSG00000111341.10_5	TRUE
ENSG00000111481.10_7	0.36563581886145	1	gene	ENSG00000111481.10_7	TRUE
ENSG00000111540.16_6	0.29089801717447	1	gene	ENSG00000111540.16_6	TRUE
ENSG00000111602.12_5	0.676371795067648	1	gene	ENSG00000111602.12_5	TRUE
ENSG00000111642.16_8	0.873786028312578	1	gene	ENSG00000111642.16_8	TRUE
ENSG00000111684.11_5	0.695889065274327	1	gene	ENSG00000111684.11_5	TRUE
ENSG00000111752.11_5	0.932367904761652	1	gene	ENSG00000111752.11_5	TRUE
ENSG00000111906.18_5	0.681719250197681	1	gene	ENSG00000111906.18_5	TRUE
ENSG00000112335.15_5	0.232721918817426	1	gene	ENSG00000112335.15_5	TRUE
ENSG00000112514.17_6	0.946632554009073	1	gene	ENSG00000112514.17_6	TRUE
ENSG00000112695.11_7	3.86702377345554e-14	1.41243043325463e-09	gene	ENSG00000112695.11_7	TRUE
ENSG00000112992.18_7	0.722833583675712	1	gene	ENSG00000112992.18_7	TRUE
ENSG00000113013.15_9	3.35909132755594e-07	0.0122690810738981	gene	ENSG00000113013.15_9	TRUE
ENSG00000113387.12_5	0.643585589773763	1	gene	ENSG00000113387.12_5	TRUE
ENSG00000113407.13_5	0.497749883778526	1	gene	ENSG00000113407.13_5	TRUE
ENSG00000113558.19_7	0.00390910428849799	1	gene	ENSG00000113558.19_7	TRUE
ENSG00000113621.15_5	0.392813124208164	1	gene	ENSG00000113621.15_5	TRUE
ENSG00000113732.9_5	0.0149380282825352	1	gene	ENSG00000113732.9_5	TRUE
ENSG00000113845.10_4	0.000800017646216126	1	gene	ENSG00000113845.10_4	TRUE
ENSG00000114019.14_7	0.696815074957636	1	gene	ENSG00000114019.14_7	TRUE
ENSG00000114021.12_4	0.00399274291798288	1	gene	ENSG00000114021.12_4	TRUE
ENSG00000114023.15_3	0.77566808323352	1	gene	ENSG00000114023.15_3	TRUE
ENSG00000114120.14_7	0.779678353850701	1	gene	ENSG00000114120.14_7	TRUE
ENSG00000114125.14_4	0.00173621922730511	1	gene	ENSG00000114125.14_4	TRUE
ENSG00000114391.13_5	0.24873191720522	1	gene	ENSG00000114391.13_5	TRUE
ENSG00000114503.11_7	0.769191622518119	1	gene	ENSG00000114503.11_7	TRUE
ENSG00000114850.6_3	0.840232621380921	1	gene	ENSG00000114850.6_3	TRUE
ENSG00000115053.16_6	0.57336267738009	1	gene	ENSG00000115053.16_6	TRUE
ENSG00000115216.14_5	0.822813586138545	1	gene	ENSG00000115216.14_5	TRUE
ENSG00000115268.9_5	0.726981894641687	1	gene	ENSG00000115268.9_5	TRUE
ENSG00000115541.11_5	0.171121117255045	1	gene	ENSG00000115541.11_5	TRUE
ENSG00000115866.11_5	0.122409362047677	1	gene	ENSG00000115866.11_5	TRUE
ENSG00000115947.14_5	0.0406013662321029	1	gene	ENSG00000115947.14_5	TRUE
ENSG00000116030.17_4	0.860985921938333	1	gene	ENSG00000116030.17_4	TRUE
ENSG00000116095.11_4	2.03756363096487e-06	0.0744220116209918	gene	ENSG00000116095.11_4	TRUE
ENSG00000116171.19_6	0.944700759803058	1	gene	ENSG00000116171.19_6	TRUE
ENSG00000116209.12_8	0.760152633637104	1	gene	ENSG00000116209.12_8	TRUE
ENSG00000116288.13_5	0.0686607170284261	1	gene	ENSG00000116288.13_5	TRUE
ENSG00000116459.11_5	0.0258391749788668	1	gene	ENSG00000116459.11_5	TRUE
ENSG00000116874.11_5	0.815430889296025	1	gene	ENSG00000116874.11_5	TRUE
ENSG00000116991.10_3	0.415198389211274	1	gene	ENSG00000116991.10_3	TRUE
ENSG00000117122.14_8	0.893352776828358	1	gene	ENSG00000117122.14_8	TRUE
ENSG00000117411.16_2	0.579485025328824	1	gene	ENSG00000117411.16_2	TRUE
ENSG00000117500.13_5	0.807458780330058	1	gene	ENSG00000117500.13_5	TRUE
ENSG00000117523.16_8	0.624178916705201	1	gene	ENSG00000117523.16_8	TRUE
ENSG00000117906.14_7	0.653607747662297	1	gene	ENSG00000117906.14_7	TRUE
ENSG00000118181.11_5	0.713152404734405	1	gene	ENSG00000118181.11_5	TRUE
ENSG00000118363.12_6	5.34617796351311e-05	1	gene	ENSG00000118363.12_6	TRUE
ENSG00000119048.8_5	0.000288201590023598	1	gene	ENSG00000119048.8_5	TRUE
ENSG00000119335.17_4	0.721526936831178	1	gene	ENSG00000119335.17_4	TRUE
ENSG00000119705.10_8	0.0419985981403511	1	gene	ENSG00000119705.10_8	TRUE
ENSG00000119718.11_5	0.0222826293613802	1	gene	ENSG00000119718.11_5	TRUE
ENSG00000119801.13_4	0.779975257833664	1	gene	ENSG00000119801.13_4	TRUE
ENSG00000120438.12_6	0.344180922497819	1	gene	ENSG00000120438.12_6	TRUE
ENSG00000120533.13_5	0.00343552235269894	1	gene	ENSG00000120533.13_5	TRUE
ENSG00000120656.11_3	9.27737953833874e-05	1	gene	ENSG00000120656.11_3	TRUE
ENSG00000120733.14_4	0.154966633464131	1	gene	ENSG00000120733.14_4	TRUE
ENSG00000121022.14_7	0.106867222776981	1	gene	ENSG00000121022.14_7	TRUE
ENSG00000121089.4_4	4.01494148182781e-07	0.0146645737623761	gene	ENSG00000121089.4_4	TRUE
ENSG00000121753.12_7	0.875996222604717	1	gene	ENSG00000121753.12_7	TRUE
ENSG00000121769.8_6	0.242220350649529	1	gene	ENSG00000121769.8_6	TRUE
ENSG00000121964.14_6	0.305289363179388	1	gene	ENSG00000121964.14_6	TRUE
ENSG00000122026.10_3	0.817402898896306	1	gene	ENSG00000122026.10_3	TRUE
ENSG00000122218.16_7	0.732111656628391	1	gene	ENSG00000122218.16_7	TRUE
ENSG00000122378.14_5	0.425667791445	1	gene	ENSG00000122378.14_5	TRUE
ENSG00000122477.12_4	0.87292302743299	1	gene	ENSG00000122477.12_4	TRUE
ENSG00000122958.15_5	0.000779747071745806	1	gene	ENSG00000122958.15_5	TRUE
ENSG00000123009.4_2	4.97741883226507e-08	0.00181800222848482	gene	ENSG00000123009.4_2	TRUE
ENSG00000123124.14_4	0.346062641049005	1	gene	ENSG00000123124.14_4	TRUE
ENSG00000123159.16_6	0.355656409051314	1	gene	ENSG00000123159.16_6	TRUE
ENSG00000123297.20_7	0.0606056312594491	1	gene	ENSG00000123297.20_7	TRUE
ENSG00000123416.15_8	0.349160025477975	1	gene	ENSG00000123416.15_8	TRUE
ENSG00000123545.6_5	0.145654518970517	1	gene	ENSG00000123545.6_5	TRUE
ENSG00000123562.17_8	0.470875551986635	1	gene	ENSG00000123562.17_8	TRUE
ENSG00000123739.11_6	0.419715269664695	1	gene	ENSG00000123739.11_6	TRUE
ENSG00000124588.20_5	0.414816162084332	1	gene	ENSG00000124588.20_5	TRUE
ENSG00000124614.16_10	0.519464588344146	1	gene	ENSG00000124614.16_10	TRUE
ENSG00000124762.14_4	0.835202619324139	1	gene	ENSG00000124762.14_4	TRUE
ENSG00000125166.13_5	0.744362886823589	1	gene	ENSG00000125166.13_5	TRUE
ENSG00000125520.14_5	0.062750629126156	1	gene	ENSG00000125520.14_5	TRUE
ENSG00000125534.10_5	0.272231259862345	1	gene	ENSG00000125534.10_5	TRUE
ENSG00000125818.18_9	0.000200692378622923	1	gene	ENSG00000125818.18_9	TRUE
ENSG00000125944.20_7	0.924875139343586	1	gene	ENSG00000125944.20_7	TRUE
ENSG00000125991.19_6	0.807119775524067	1	gene	ENSG00000125991.19_6	TRUE
ENSG00000126012.12_6	0.627757756465081	1	gene	ENSG00000126012.12_6	TRUE
ENSG00000126088.14_6	0.887802951694035	1	gene	ENSG00000126088.14_6	TRUE
ENSG00000126254.12_5	0.719914812449345	1	gene	ENSG00000126254.12_5	TRUE
ENSG00000126524.10_5	0.7869086483064	1	gene	ENSG00000126524.10_5	TRUE
ENSG00000126749.16_7	8.04675843747378e-07	0.029390785192873	gene	ENSG00000126749.16_7	TRUE
ENSG00000126767.18_5	0.649317601462196	1	gene	ENSG00000126767.18_5	TRUE
ENSG00000126883.17_7	0.151290541452909	1	gene	ENSG00000126883.17_7	TRUE
ENSG00000127540.12_6	0.00140639747062857	1	gene	ENSG00000127540.12_6	TRUE
ENSG00000127837.9_4	0.380927768931723	1	gene	ENSG00000127837.9_4	TRUE
ENSG00000127990.19_9	0.231227625169908	1	gene	ENSG00000127990.19_9	TRUE
ENSG00000128050.8_3	0.686148850298532	1	gene	ENSG00000128050.8_3	TRUE
ENSG00000128463.13_5	0.10417997801813	1	gene	ENSG00000128463.13_5	TRUE
ENSG00000128534.8_5	7.91744630181856e-22	2.89184726173923e-17	gene	ENSG00000128534.8_5	TRUE
ENSG00000128581.17_6	0.314705526505188	1	gene	ENSG00000128581.17_6	TRUE
ENSG00000128692.8_4	7.32495505637704e-14	2.67543983434171e-09	gene	ENSG00000128692.8_4	TRUE
ENSG00000128739.22_8	0.969199994809709	1	gene	ENSG00000128739.22_8	TRUE
ENSG00000129038.16_4	0.694989558183783	1	gene	ENSG00000129038.16_4	TRUE
ENSG00000129084.17_7	0.565291813562386	1	gene	ENSG00000129084.17_7	TRUE
ENSG00000129170.10_8	0.846364401491024	1	gene	ENSG00000129170.10_8	TRUE
ENSG00000129235.11_4	0.182274648442629	1	gene	ENSG00000129235.11_4	TRUE
ENSG00000129460.16_7	0.810180412151214	1	gene	ENSG00000129460.16_7	TRUE
ENSG00000129636.13_6	0.616853089283995	1	gene	ENSG00000129636.13_6	TRUE
ENSG00000130255.13_7	0.138420566417175	1	gene	ENSG00000130255.13_7	TRUE
ENSG00000130305.17_5	0.575864679342974	1	gene	ENSG00000130305.17_5	TRUE
ENSG00000130414.12_8	0.333343503843681	1	gene	ENSG00000130414.12_8	TRUE
ENSG00000130600.19_7	0.982224808366604	1	gene	ENSG00000130600.19_7	TRUE
ENSG00000130638.17_6	7.62655403589303e-05	1	gene	ENSG00000130638.17_6	TRUE
ENSG00000130713.16_7	0.0330879252334802	1	gene	ENSG00000130713.16_7	TRUE
ENSG00000130749.10_7	0.0112662215137568	1	gene	ENSG00000130749.10_7	TRUE
ENSG00000130770.18_5	0.413533860772313	1	gene	ENSG00000130770.18_5	TRUE
ENSG00000130816.16_7	0.767272026918472	1	gene	ENSG00000130816.16_7	TRUE
ENSG00000130935.10_5	0.808553817394038	1	gene	ENSG00000130935.10_5	TRUE
ENSG00000131174.7_7	1.05186142876024e-17	3.84192386854677e-13	gene	ENSG00000131174.7_7	TRUE
ENSG00000131236.17_5	0.879336726343863	1	gene	ENSG00000131236.17_5	TRUE
ENSG00000131238.17_7	0.664423975492532	1	gene	ENSG00000131238.17_7	TRUE
ENSG00000131368.8_5	0.239212613752826	1	gene	ENSG00000131368.8_5	TRUE
ENSG00000131469.15_5	0.40200390403369	1	gene	ENSG00000131469.15_5	TRUE
ENSG00000131495.9_4	0.631363732307975	1	gene	ENSG00000131495.9_4	TRUE
ENSG00000131845.14_6	0.155542954352267	1	gene	ENSG00000131845.14_6	TRUE
ENSG00000131966.14_6	0.304329160136298	1	gene	ENSG00000131966.14_6	TRUE
ENSG00000132341.12_4	6.08034399472055e-06	0.222084564407168	gene	ENSG00000132341.12_4	TRUE
ENSG00000132383.12_4	0.030389773866163	1	gene	ENSG00000132383.12_4	TRUE
ENSG00000132475.10_6	0.243423555976357	1	gene	ENSG00000132475.10_6	TRUE
ENSG00000132507.18_4	0.251587772476451	1	gene	ENSG00000132507.18_4	TRUE
ENSG00000132563.16_5	0.930629182507613	1	gene	ENSG00000132563.16_5	TRUE
ENSG00000132603.15_7	0.816327522067397	1	gene	ENSG00000132603.15_7	TRUE
ENSG00000132676.16_7	0.737575233249189	1	gene	ENSG00000132676.16_7	TRUE
ENSG00000132792.19_5	0.617607651900002	1	gene	ENSG00000132792.19_5	TRUE
ENSG00000132819.17_4	0.981395494390175	1	gene	ENSG00000132819.17_4	TRUE
ENSG00000132967.9_4	9.52512046023656e-11	3.4790502481014e-06	gene	ENSG00000132967.9_4	TRUE
ENSG00000133112.17_4	0.00425738865684085	1	gene	ENSG00000133112.17_4	TRUE
ENSG00000133131.15_8	0.976561311123402	1	gene	ENSG00000133131.15_8	TRUE
ENSG00000133142.17_6	0.92007826634812	1	gene	ENSG00000133142.17_6	TRUE
ENSG00000133216.16_5	0.816623079432558	1	gene	ENSG00000133216.16_5	TRUE
ENSG00000133256.12_3	0.364978683265675	1	gene	ENSG00000133256.12_3	TRUE
ENSG00000133460.19_6	0.745934852329844	1	gene	ENSG00000133460.19_6	TRUE
ENSG00000133983.16_7	2.5126417258651e-11	9.17742390372229e-07	gene	ENSG00000133983.16_7	TRUE
ENSG00000133997.11_5	0.0684625444584351	1	gene	ENSG00000133997.11_5	TRUE
ENSG00000134138.20_7	0.831386916027924	1	gene	ENSG00000134138.20_7	TRUE
ENSG00000134184.13_8	0.680549284672958	1	gene	ENSG00000134184.13_8	TRUE
ENSG00000134330.19_6	0.972105239694705	1	gene	ENSG00000134330.19_6	TRUE
ENSG00000134333.14_8	0.461989212045793	1	gene	ENSG00000134333.14_8	TRUE
ENSG00000134419.15_6	0.990562235861381	1	gene	ENSG00000134419.15_6	TRUE
ENSG00000134571.11_6	0.835995173010124	1	gene	ENSG00000134571.11_6	TRUE
ENSG00000134717.18_5	0.382718123066257	1	gene	ENSG00000134717.18_5	TRUE
ENSG00000134825.16_6	0.205699698212238	1	gene	ENSG00000134825.16_6	TRUE
ENSG00000135390.21_10	0.0440284833419575	1	gene	ENSG00000135390.21_10	TRUE
ENSG00000135404.11_6	0.526231925432759	1	gene	ENSG00000135404.11_6	TRUE
ENSG00000135446.17_8	0.269449538911219	1	gene	ENSG00000135446.17_8	TRUE
ENSG00000135447.17_6	0.282458360205444	1	gene	ENSG00000135447.17_6	TRUE
ENSG00000135452.10_6	0.78896854925387	1	gene	ENSG00000135452.10_6	TRUE
ENSG00000135679.25_8	0.527773652334544	1	gene	ENSG00000135679.25_8	TRUE
ENSG00000135766.9_5	0.605040262477399	1	gene	ENSG00000135766.9_5	TRUE
ENSG00000135821.19_6	0.460772400252137	1	gene	ENSG00000135821.19_6	TRUE
ENSG00000136156.15_7	0.99391016501664	1	gene	ENSG00000136156.15_7	TRUE
ENSG00000136271.10_5	0.836911484220841	1	gene	ENSG00000136271.10_5	TRUE
ENSG00000136381.13_5	0.740877734969914	1	gene	ENSG00000136381.13_5	TRUE
ENSG00000136448.12_8	4.33330725011394e-06	0.158274047310412	gene	ENSG00000136448.12_8	TRUE
ENSG00000136521.13_9	0.675587136790513	1	gene	ENSG00000136521.13_9	TRUE
ENSG00000136522.14_5	0.0046534380963551	1	gene	ENSG00000136522.14_5	TRUE
ENSG00000136536.15_6	0.977593505464745	1	gene	ENSG00000136536.15_6	TRUE
ENSG00000136682.15_6	0.261189012396541	1	gene	ENSG00000136682.15_6	TRUE
ENSG00000136888.7_4	0.346632540830087	1	gene	ENSG00000136888.7_4	TRUE
ENSG00000137106.18_5	0.702879209852988	1	gene	ENSG00000137106.18_5	TRUE
ENSG00000137210.14_7	0.524419830019425	1	gene	ENSG00000137210.14_7	TRUE
ENSG00000137288.10_7	0.000212281832489405	1	gene	ENSG00000137288.10_7	TRUE
ENSG00000137404.14_6	0.697464454811162	1	gene	ENSG00000137404.14_6	TRUE
ENSG00000137500.9_6	0.0428296373632979	1	gene	ENSG00000137500.9_6	TRUE
ENSG00000137509.11_8	0.234981376350812	1	gene	ENSG00000137509.11_8	TRUE
ENSG00000137818.12_4	3.54425489237147e-06	0.129453909943868	gene	ENSG00000137818.12_4	TRUE
ENSG00000137970.7_4	1.86083532230077e-13	6.79670101470357e-09	gene	ENSG00000137970.7_4	TRUE
ENSG00000138069.18_6	0.127401276790212	1	gene	ENSG00000138069.18_6	TRUE
ENSG00000138399.18_7	0.609477790788048	1	gene	ENSG00000138399.18_7	TRUE
ENSG00000138442.10_4	0.455671223918609	1	gene	ENSG00000138442.10_4	TRUE
ENSG00000138756.17_5	0.633519030113929	1	gene	ENSG00000138756.17_5	TRUE
ENSG00000138760.10_7	0.911194988995594	1	gene	ENSG00000138760.10_7	TRUE
ENSG00000138772.13_6	0.858036883915939	1	gene	ENSG00000138772.13_6	TRUE
ENSG00000138785.15_9	0.662324220334461	1	gene	ENSG00000138785.15_9	TRUE
ENSG00000139044.12_6	0.294118286439458	1	gene	ENSG00000139044.12_6	TRUE
ENSG00000139168.8_8	3.96259700322566e-05	1	gene	ENSG00000139168.8_8	TRUE
ENSG00000139239.7_4	3.66596870121983e-24	1.33899506812054e-19	gene	ENSG00000139239.7_4	TRUE
ENSG00000140264.20_6	0.0342889982147312	1	gene	ENSG00000140264.20_6	TRUE
ENSG00000140307.11_6	5.91296942027629e-14	2.15971208075592e-09	gene	ENSG00000140307.11_6	TRUE
ENSG00000140319.11_5	0.0462550630442411	1	gene	ENSG00000140319.11_5	TRUE
ENSG00000140350.15_6	0.885096564038323	1	gene	ENSG00000140350.15_6	TRUE
ENSG00000140374.16_7	0.476967044430542	1	gene	ENSG00000140374.16_7	TRUE
ENSG00000140391.15_6	0.719200561871704	1	gene	ENSG00000140391.15_6	TRUE
ENSG00000140905.11_7	0.0453956265821253	1	gene	ENSG00000140905.11_7	TRUE
ENSG00000140990.15_6	0.679327248799054	1	gene	ENSG00000140990.15_6	TRUE
ENSG00000141161.11_4	0.955597522147257	1	gene	ENSG00000141161.11_4	TRUE
ENSG00000141552.17_6	0.26551343572913	1	gene	ENSG00000141552.17_6	TRUE
ENSG00000141556.21_7	0.659153755045776	1	gene	ENSG00000141556.21_7	TRUE
ENSG00000141741.12_5	0.0185666044651063	1	gene	ENSG00000141741.12_5	TRUE
ENSG00000141759.15_5	0.000555263141188629	1	gene	ENSG00000141759.15_5	TRUE
ENSG00000142168.15_3	0.292329547407878	1	gene	ENSG00000142168.15_3	TRUE
ENSG00000142227.11_5	0.730979782552754	1	gene	ENSG00000142227.11_5	TRUE
ENSG00000142230.13_6	0.944436644042771	1	gene	ENSG00000142230.13_6	TRUE
ENSG00000142327.13_7	0.265050450747567	1	gene	ENSG00000142327.13_7	TRUE
ENSG00000142396.10_6	0.480884359666436	1	gene	ENSG00000142396.10_6	TRUE
ENSG00000142507.10_4	0.771456244340541	1	gene	ENSG00000142507.10_4	TRUE
ENSG00000142541.17_5	0.58409805818411	1	gene	ENSG00000142541.17_5	TRUE
ENSG00000142546.14_8	0.131897606952088	1	gene	ENSG00000142546.14_8	TRUE
ENSG00000142657.21_5	0.259383069444566	1	gene	ENSG00000142657.21_5	TRUE
ENSG00000142784.16_5	0.734524918043543	1	gene	ENSG00000142784.16_5	TRUE
ENSG00000142949.17_5	0.697595278341643	1	gene	ENSG00000142949.17_5	TRUE
ENSG00000143183.16_5	0.287518708935931	1	gene	ENSG00000143183.16_5	TRUE
ENSG00000143248.13_7	0.0305899280944701	1	gene	ENSG00000143248.13_7	TRUE
ENSG00000143379.12_6	0.113318663855588	1	gene	ENSG00000143379.12_6	TRUE
ENSG00000143429.10_8	0.00147496232363119	1	gene	ENSG00000143429.10_8	TRUE
ENSG00000143621.17_5	0.929340087618891	1	gene	ENSG00000143621.17_5	TRUE
ENSG00000143622.11_6	0.133864667436174	1	gene	ENSG00000143622.11_6	TRUE
ENSG00000143771.12_5	0.499976425842077	1	gene	ENSG00000143771.12_5	TRUE
ENSG00000143870.13_5	0.797640628965655	1	gene	ENSG00000143870.13_5	TRUE
ENSG00000143977.14_5	0.0529975095914998	1	gene	ENSG00000143977.14_5	TRUE
ENSG00000144029.12_6	0.137433511761169	1	gene	ENSG00000144029.12_6	TRUE
ENSG00000144224.17_4	0.144853257113357	1	gene	ENSG00000144224.17_4	TRUE
ENSG00000144426.18_4	2.07393768789034e-09	7.57505740501945e-05	gene	ENSG00000144426.18_4	TRUE
ENSG00000144713.13_5	0.00188908302049323	1	gene	ENSG00000144713.13_5	TRUE
ENSG00000145020.16_8	0.585140612851009	1	gene	ENSG00000145020.16_8	TRUE
ENSG00000145247.12_8	0.0837009296933237	1	gene	ENSG00000145247.12_8	TRUE
ENSG00000145335.17_5	0.708139375441116	1	gene	ENSG00000145335.17_5	TRUE
ENSG00000145354.12_7	1.93738023217748e-08	0.000707628129802824	gene	ENSG00000145354.12_7	TRUE
ENSG00000145425.10_6	0.890972707261933	1	gene	ENSG00000145425.10_6	TRUE
ENSG00000145592.14_7	0.0309554511677888	1	gene	ENSG00000145592.14_7	TRUE
ENSG00000145687.16_6	0.277100521905044	1	gene	ENSG00000145687.16_6	TRUE
ENSG00000145919.11_7	0.206267219985277	1	gene	ENSG00000145919.11_7	TRUE
ENSG00000146007.11_7	6.27391692746339e-06	0.2291548157756	gene	ENSG00000146007.11_7	TRUE
ENSG00000146674.15_9	0.979894650690974	1	gene	ENSG00000146674.15_9	TRUE
ENSG00000146677.7_6	2.24930270524413e-09	8.2155781309042e-05	gene	ENSG00000146677.7_6	TRUE
ENSG00000147123.10_3	0.557063276697422	1	gene	ENSG00000147123.10_3	TRUE
ENSG00000147383.11_7	0.924675479000746	1	gene	ENSG00000147383.11_7	TRUE
ENSG00000147403.16_7	0.681788018371639	1	gene	ENSG00000147403.16_7	TRUE
ENSG00000147439.13_6	0.511349668829527	1	gene	ENSG00000147439.13_6	TRUE
ENSG00000147677.11_7	0.143595001601588	1	gene	ENSG00000147677.11_7	TRUE
ENSG00000147872.10_6	0.758445291836322	1	gene	ENSG00000147872.10_6	TRUE
ENSG00000148057.16_5	0.395143700046064	1	gene	ENSG00000148057.16_5	TRUE
ENSG00000148180.19_6	0.967029994451755	1	gene	ENSG00000148180.19_6	TRUE
ENSG00000148308.17_5	0.736661617581073	1	gene	ENSG00000148308.17_5	TRUE
ENSG00000148337.21_8	0.83511618913477	1	gene	ENSG00000148337.21_8	TRUE
ENSG00000148341.17_5	0.0709218004585823	1	gene	ENSG00000148341.17_5	TRUE
ENSG00000148358.19_4	0.479923522040067	1	gene	ENSG00000148358.19_4	TRUE
ENSG00000148450.13_6	7.42256120461605e-10	2.71109047998601e-05	gene	ENSG00000148450.13_6	TRUE
ENSG00000148688.13_3	0.0392830446334543	1	gene	ENSG00000148688.13_3	TRUE
ENSG00000149100.13_5	0.725622560239076	1	gene	ENSG00000149100.13_5	TRUE
ENSG00000149257.15_7	0.89516568699146	1	gene	ENSG00000149257.15_7	TRUE
ENSG00000149273.15_5	0.0972262196581068	1	gene	ENSG00000149273.15_5	TRUE
ENSG00000149428.19_9	0.704594583165362	1	gene	ENSG00000149428.19_9	TRUE
ENSG00000149809.16_6	0.972800551525023	1	gene	ENSG00000149809.16_6	TRUE
ENSG00000149925.21_8	0.300788293704187	1	gene	ENSG00000149925.21_8	TRUE
ENSG00000150316.12_5	0.0205381124890141	1	gene	ENSG00000150316.12_5	TRUE
ENSG00000150459.12_6	9.22367938187643e-08	0.00336894889423037	gene	ENSG00000150459.12_6	TRUE
ENSG00000150753.12_7	0.0491895856849007	1	gene	ENSG00000150753.12_7	TRUE
ENSG00000150991.15_9	0.000625901241399011	1	gene	ENSG00000150991.15_9	TRUE
ENSG00000151247.12_7	0.564681432285456	1	gene	ENSG00000151247.12_7	TRUE
ENSG00000151348.15_5	0.397985418804962	1	gene	ENSG00000151348.15_5	TRUE
ENSG00000151366.13_7	0.000350841665301612	1	gene	ENSG00000151366.13_7	TRUE
ENSG00000151729.11_4	0.584860221162846	1	gene	ENSG00000151729.11_4	TRUE
ENSG00000152234.16_8	0.536227165921271	1	gene	ENSG00000152234.16_8	TRUE
ENSG00000152767.17_6	0.458199251465287	1	gene	ENSG00000152767.17_6	TRUE
ENSG00000153037.15_7	0.944950656888462	1	gene	ENSG00000153037.15_7	TRUE
ENSG00000153140.8_4	0.0324348347370939	1	gene	ENSG00000153140.8_4	TRUE
ENSG00000153187.20_9	0.521211298428569	1	gene	ENSG00000153187.20_9	TRUE
ENSG00000153363.13_6	0.11958542685955	1	gene	ENSG00000153363.13_6	TRUE
ENSG00000153560.12_6	0.222177267309163	1	gene	ENSG00000153560.12_6	TRUE
ENSG00000153827.13_8	0.165722052351312	1	gene	ENSG00000153827.13_8	TRUE
ENSG00000154144.13_5	0.55871052762001	1	gene	ENSG00000154144.13_5	TRUE
ENSG00000154518.9_5	0.846555166695019	1	gene	ENSG00000154518.9_5	TRUE
ENSG00000154545.16_4	0.908182754626438	1	gene	ENSG00000154545.16_4	TRUE
ENSG00000154553.16_7	0.281927480379397	1	gene	ENSG00000154553.16_7	TRUE
ENSG00000155366.17_7	0.994111674874241	1	gene	ENSG00000155366.17_7	TRUE
ENSG00000155368.16_5	0.388866512193696	1	gene	ENSG00000155368.16_5	TRUE
ENSG00000155438.12_6	0.532049689205741	1	gene	ENSG00000155438.12_6	TRUE
ENSG00000155463.14_7	0.558637602680014	1	gene	ENSG00000155463.14_7	TRUE
ENSG00000155506.17_5	0.177362608438676	1	gene	ENSG00000155506.17_5	TRUE
ENSG00000155957.17_5	0.913084439304203	1	gene	ENSG00000155957.17_5	TRUE
ENSG00000156011.17_6	0.827980261019013	1	gene	ENSG00000156011.17_6	TRUE
ENSG00000156261.13_8	0.318315927181451	1	gene	ENSG00000156261.13_8	TRUE
ENSG00000156467.10_4	6.46970005627508e-06	0.236305794555447	gene	ENSG00000156467.10_4	TRUE
ENSG00000156482.11_5	0.0369673277838793	1	gene	ENSG00000156482.11_5	TRUE
ENSG00000156873.16_7	0.235413508122931	1	gene	ENSG00000156873.16_7	TRUE
ENSG00000157021.9_5	1.7979674569865e-20	6.56707613664321e-16	gene	ENSG00000157021.9_5	TRUE
ENSG00000157680.15_9	0.347776996496556	1	gene	ENSG00000157680.15_9	TRUE
ENSG00000158042.9_5	1.46008733034059e-05	0.533296897406902	gene	ENSG00000158042.9_5	TRUE
ENSG00000158234.12_4	0.93137521808494	1	gene	ENSG00000158234.12_4	TRUE
ENSG00000158417.11_5	0.617650583236432	1	gene	ENSG00000158417.11_5	TRUE
ENSG00000158669.11_8	0.0109518844400994	1	gene	ENSG00000158669.11_8	TRUE
ENSG00000158796.17_7	0.738154644095053	1	gene	ENSG00000158796.17_7	TRUE
ENSG00000159173.19_7	0.0643769671036063	1	gene	ENSG00000159173.19_7	TRUE
ENSG00000159210.10_10	0.0584756951057872	1	gene	ENSG00000159210.10_10	TRUE
ENSG00000160014.17_6	0.194871379420966	1	gene	ENSG00000160014.17_6	TRUE
ENSG00000160050.14_4	0.185201763787438	1	gene	ENSG00000160050.14_4	TRUE
ENSG00000160097.19_7	0.85882154780584	1	gene	ENSG00000160097.19_7	TRUE
ENSG00000160124.9_4	0.977860280953032	1	gene	ENSG00000160124.9_4	TRUE
ENSG00000160679.13_5	0.743203200705463	1	gene	ENSG00000160679.13_5	TRUE
ENSG00000160752.14_3	0.870247247711479	1	gene	ENSG00000160752.14_3	TRUE
ENSG00000160932.11_6	0.964694867917542	1	gene	ENSG00000160932.11_6	TRUE
ENSG00000160948.14_7	0.957005703714255	1	gene	ENSG00000160948.14_7	TRUE
ENSG00000161013.17_7	0.0197590509260237	1	gene	ENSG00000161013.17_7	TRUE
ENSG00000161016.17_7	0.843184624561072	1	gene	ENSG00000161016.17_7	TRUE
ENSG00000161202.20_6	0.205368904962495	1	gene	ENSG00000161202.20_6	TRUE
ENSG00000161203.13_5	0.685616442806952	1	gene	ENSG00000161203.13_5	TRUE
ENSG00000161204.11_4	0.326510602593627	1	gene	ENSG00000161204.11_4	TRUE
ENSG00000161526.15_9	0.010451946891563	1	gene	ENSG00000161526.15_9	TRUE
ENSG00000161939.19_6	0.00022946672916701	1	gene	ENSG00000161939.19_6	TRUE
ENSG00000161960.15_5	0.816181678282381	1	gene	ENSG00000161960.15_5	TRUE
ENSG00000162521.19_7	0.516466635446269	1	gene	ENSG00000162521.19_7	TRUE
ENSG00000162613.16_5	0.85317292989355	1	gene	ENSG00000162613.16_5	TRUE
ENSG00000162704.16_6	0.986296964399581	1	gene	ENSG00000162704.16_6	TRUE
ENSG00000162735.18_5	0.995777121380883	1	gene	ENSG00000162735.18_5	TRUE
ENSG00000162928.9_4	0.0217063246744621	1	gene	ENSG00000162928.9_4	TRUE
ENSG00000163001.11_4	0.549448415126785	1	gene	ENSG00000163001.11_4	TRUE
ENSG00000163041.12_7	0.00366159079016365	1	gene	ENSG00000163041.12_7	TRUE
ENSG00000163156.12_6	0.497462748232231	1	gene	ENSG00000163156.12_6	TRUE
ENSG00000163159.14_5	0.753836829968354	1	gene	ENSG00000163159.14_5	TRUE
ENSG00000163319.11_6	3.50085489601268e-13	1.27868725076863e-08	gene	ENSG00000163319.11_6	TRUE
ENSG00000163399.16_5	0.786312285513867	1	gene	ENSG00000163399.16_5	TRUE
ENSG00000163463.12_5	0.891610021396214	1	gene	ENSG00000163463.12_5	TRUE
ENSG00000163584.18_5	0.40235409562845	1	gene	ENSG00000163584.18_5	TRUE
ENSG00000163597.15_4	0.0980393972146007	1	gene	ENSG00000163597.15_4	TRUE
ENSG00000163743.13_4	0.114757769930339	1	gene	ENSG00000163743.13_4	TRUE
ENSG00000163882.9_3	0.882485060568529	1	gene	ENSG00000163882.9_3	TRUE
ENSG00000163931.16_5	0.554037665068189	1	gene	ENSG00000163931.16_5	TRUE
ENSG00000164032.12_6	0.568148920280868	1	gene	ENSG00000164032.12_6	TRUE
ENSG00000164039.15_6	0.220946869885966	1	gene	ENSG00000164039.15_6	TRUE
ENSG00000164054.15_6	0.888140755449126	1	gene	ENSG00000164054.15_6	TRUE
ENSG00000164062.13_5	0.624734035383565	1	gene	ENSG00000164062.13_5	TRUE
ENSG00000164104.12_7	0.806132870150996	1	gene	ENSG00000164104.12_7	TRUE
ENSG00000164111.15_5	0.934519237414467	1	gene	ENSG00000164111.15_5	TRUE
ENSG00000164346.10_7	0.176668182452767	1	gene	ENSG00000164346.10_7	TRUE
ENSG00000164405.11_4	0.0644408228792795	1	gene	ENSG00000164405.11_4	TRUE
ENSG00000164659.15_7	0.982426194059622	1	gene	ENSG00000164659.15_7	TRUE
ENSG00000164733.21_6	0.65890830371871	1	gene	ENSG00000164733.21_6	TRUE
ENSG00000164880.16_5	0.0176904949598308	1	gene	ENSG00000164880.16_5	TRUE
ENSG00000164902.14_4	0.697417712655882	1	gene	ENSG00000164902.14_4	TRUE
ENSG00000164941.14_7	0.412280247769674	1	gene	ENSG00000164941.14_7	TRUE
ENSG00000165264.6	1.52232297090045e-05	0.55602846512139	gene	ENSG00000165264.6	TRUE
ENSG00000165410.15_5	0.528147762452326	1	gene	ENSG00000165410.15_5	TRUE
ENSG00000165609.13_6	0.237358136715809	1	gene	ENSG00000165609.13_6	TRUE
ENSG00000165675.16_7	0.540834318370207	1	gene	ENSG00000165675.16_7	TRUE
ENSG00000165775.18_4	0.595316561356318	1	gene	ENSG00000165775.18_4	TRUE
ENSG00000165898.14_4	0.000241033018054109	1	gene	ENSG00000165898.14_4	TRUE
ENSG00000166012.17_6	0.45754756089611	1	gene	ENSG00000166012.17_6	TRUE
ENSG00000166135.14_4	0.00106939857071165	1	gene	ENSG00000166135.14_4	TRUE
ENSG00000166233.15_6	1.45802784314302e-07	0.00532544669707989	gene	ENSG00000166233.15_6	TRUE
ENSG00000166337.10_6	0.171495965957369	1	gene	ENSG00000166337.10_6	TRUE
ENSG00000166347.19_6	0.242237070012334	1	gene	ENSG00000166347.19_6	TRUE
ENSG00000166411.14_6	0.000327599139378674	1	gene	ENSG00000166411.14_6	TRUE
ENSG00000166441.13_5	6.97479984159459e-06	0.254754564214242	gene	ENSG00000166441.13_5	TRUE
ENSG00000166451.13_4	0.466931835302232	1	gene	ENSG00000166451.13_4	TRUE
ENSG00000166483.11_5	0.725332016017731	1	gene	ENSG00000166483.11_5	TRUE
ENSG00000166619.15_9	0.717699146854036	1	gene	ENSG00000166619.15_9	TRUE
ENSG00000166710.20_6	0.633471995557019	1	gene	ENSG00000166710.20_6	TRUE
ENSG00000166833.21_9	0.83775611946466	1	gene	ENSG00000166833.21_9	TRUE
ENSG00000166847.10_5	0.0236976951405199	1	gene	ENSG00000166847.10_5	TRUE
ENSG00000166848.7_5	0.832723513675399	1	gene	ENSG00000166848.7_5	TRUE
ENSG00000166855.9_5	0.675841713529297	1	gene	ENSG00000166855.9_5	TRUE
ENSG00000166986.15_7	0.523144758803874	1	gene	ENSG00000166986.15_7	TRUE
ENSG00000167004.13_4	0.44024623790196	1	gene	ENSG00000167004.13_4	TRUE
ENSG00000167088.11_5	3.97589148019292e-14	1.45219436314046e-09	gene	ENSG00000167088.11_5	TRUE
ENSG00000167196.14_7	0.301561964561185	1	gene	ENSG00000167196.14_7	TRUE
ENSG00000167283.8_6	5.23915728120271e-27	1.91360219695929e-22	gene	ENSG00000167283.8_6	TRUE
ENSG00000167461.12_5	0.492436597344848	1	gene	ENSG00000167461.12_5	TRUE
ENSG00000167491.17_6	0.982545646897738	1	gene	ENSG00000167491.17_6	TRUE
ENSG00000167515.10_3	0.760321178243215	1	gene	ENSG00000167515.10_3	TRUE
ENSG00000167552.14_5	0.565500761601853	1	gene	ENSG00000167552.14_5	TRUE
ENSG00000167693.17_6	0.443891534118669	1	gene	ENSG00000167693.17_6	TRUE
ENSG00000167969.13_7	0.193344588521731	1	gene	ENSG00000167969.13_7	TRUE
ENSG00000168028.14_5	0.102512634341504	1	gene	ENSG00000168028.14_5	TRUE
ENSG00000168090.10_4	0.00842069237710233	1	gene	ENSG00000168090.10_4	TRUE
ENSG00000168818.10_6	0.000154910787276203	1	gene	ENSG00000168818.10_6	TRUE
ENSG00000168827.15_7	0.142406155719837	1	gene	ENSG00000168827.15_7	TRUE
ENSG00000168894.10_7	0.736063091863004	1	gene	ENSG00000168894.10_7	TRUE
ENSG00000168938.6_5	0.180062747070408	1	gene	ENSG00000168938.6_5	TRUE
ENSG00000168994.14_4	0.585541048981371	1	gene	ENSG00000168994.14_4	TRUE
ENSG00000169020.10_6	0.00944950008919781	1	gene	ENSG00000169020.10_6	TRUE
ENSG00000169230.10_4	0.514493048584368	1	gene	ENSG00000169230.10_4	TRUE
ENSG00000169398.19_8	0.946697531052962	1	gene	ENSG00000169398.19_8	TRUE
ENSG00000169567.12_5	0.812642054515732	1	gene	ENSG00000169567.12_5	TRUE
ENSG00000169599.13_4	0.628704966142128	1	gene	ENSG00000169599.13_4	TRUE
ENSG00000169714.17_6	0.723210146716061	1	gene	ENSG00000169714.17_6	TRUE
ENSG00000169715.15_5	0.0631829162205975	1	gene	ENSG00000169715.15_5	TRUE
ENSG00000169764.15_6	0.279605881786654	1	gene	ENSG00000169764.15_6	TRUE
ENSG00000170296.10_6	0.0189854490904306	1	gene	ENSG00000170296.10_6	TRUE
ENSG00000170584.11_5	1.2896813998894e-11	4.71056131309602e-07	gene	ENSG00000170584.11_5	TRUE
ENSG00000170632.14_5	0.000201899192864152	1	gene	ENSG00000170632.14_5	TRUE
ENSG00000170836.12_4	0.835833568875245	1	gene	ENSG00000170836.12_4	TRUE
ENSG00000170876.8_4	0.983576008839736	1	gene	ENSG00000170876.8_4	TRUE
ENSG00000170906.16_5	0.00101730345707514	1	gene	ENSG00000170906.16_5	TRUE
ENSG00000171307.19_5	0.961072748468391	1	gene	ENSG00000171307.19_5	TRUE
ENSG00000171311.13_6	0.00045982801455298	1	gene	ENSG00000171311.13_6	TRUE
ENSG00000171490.13_10	0.973259148521271	1	gene	ENSG00000171490.13_10	TRUE
ENSG00000171566.12_7	0.697382759533245	1	gene	ENSG00000171566.12_7	TRUE
ENSG00000171848.15_6	0.954297214200674	1	gene	ENSG00000171848.15_6	TRUE
ENSG00000171863.15_7	0.202742125232484	1	gene	ENSG00000171863.15_7	TRUE
ENSG00000172053.18_5	0.469953411515133	1	gene	ENSG00000172053.18_5	TRUE
ENSG00000172058.15_6	0.225773237104809	1	gene	ENSG00000172058.15_6	TRUE
ENSG00000172239.14_9	0.0211228050629685	1	gene	ENSG00000172239.14_9	TRUE
ENSG00000172331.12_5	0.670845930383476	1	gene	ENSG00000172331.12_5	TRUE
ENSG00000172409.6_5	0.41282041136107	1	gene	ENSG00000172409.6_5	TRUE
ENSG00000172465.14_5	0.649344658482389	1	gene	ENSG00000172465.14_5	TRUE
ENSG00000172500.13_6	0.696427998579923	1	gene	ENSG00000172500.13_6	TRUE
ENSG00000172530.20_8	0.146984937563654	1	gene	ENSG00000172530.20_8	TRUE
ENSG00000172590.18_4	0.0523780238763224	1	gene	ENSG00000172590.18_4	TRUE
ENSG00000172663.9_8	0.365197896686143	1	gene	ENSG00000172663.9_8	TRUE
ENSG00000172974.11_6	5.21725974620914e-24	1.90560412230289e-19	gene	ENSG00000172974.11_6	TRUE
ENSG00000173113.7_5	0.102048124814336	1	gene	ENSG00000173113.7_5	TRUE
ENSG00000173418.12_4	0.590164691276284	1	gene	ENSG00000173418.12_4	TRUE
ENSG00000173436.15_6	0.000416801833153885	1	gene	ENSG00000173436.15_6	TRUE
ENSG00000173641.17_8	0.416592301844269	1	gene	ENSG00000173641.17_8	TRUE
ENSG00000173660.12_4	0.411360198542668	1	gene	ENSG00000173660.12_4	TRUE
ENSG00000173812.11_5	0.275012840738594	1	gene	ENSG00000173812.11_5	TRUE
ENSG00000173991.6_4	0.650713376204279	1	gene	ENSG00000173991.6_4	TRUE
ENSG00000174028.6_2	1.24179690163558e-16	4.53566318322394e-12	gene	ENSG00000174028.6_2	TRUE
ENSG00000174194.11	0.000230498636312123	1	gene	ENSG00000174194.11	TRUE
ENSG00000174231.17_6	0.0149190224082986	1	gene	ENSG00000174231.17_6	TRUE
ENSG00000174444.15_6	0.91165464825477	1	gene	ENSG00000174444.15_6	TRUE
ENSG00000174547.13_7	0.00261630972332639	1	gene	ENSG00000174547.13_7	TRUE
ENSG00000174748.22_9	0.860621733532369	1	gene	ENSG00000174748.22_9	TRUE
ENSG00000174912.7_4	7.14275868680121e-10	2.60889261035414e-05	gene	ENSG00000174912.7_4	TRUE
ENSG00000174953.14_9	0.162986675416337	1	gene	ENSG00000174953.14_9	TRUE
ENSG00000174977.8_5	6.11606059061711e-24	2.2338911307229e-19	gene	ENSG00000174977.8_5	TRUE
ENSG00000175061.18_6	1.35853151653419e-05	0.496203636414114	gene	ENSG00000175061.18_6	TRUE
ENSG00000175203.15_6	0.308954797777563	1	gene	ENSG00000175203.15_6	TRUE
ENSG00000175387.16_10	0.362964654182393	1	gene	ENSG00000175387.16_10	TRUE
ENSG00000175482.9_6	0.00491365045604064	1	gene	ENSG00000175482.9_6	TRUE
ENSG00000175567.10_9	0.171325173478978	1	gene	ENSG00000175567.10_9	TRUE
ENSG00000175581.14_5	9.65782380064384e-06	0.352752014318516	gene	ENSG00000175581.14_5	TRUE
ENSG00000175741.5_4	1.08644180728681e-18	3.96822870111506e-14	gene	ENSG00000175741.5_4	TRUE
ENSG00000176058.13_7	0.114356128082836	1	gene	ENSG00000176058.13_7	TRUE
ENSG00000176261.15_7	3.47056113630171e-05	1	gene	ENSG00000176261.15_7	TRUE
ENSG00000176454.14_6	0.793954653727176	1	gene	ENSG00000176454.14_6	TRUE
ENSG00000176731.12_6	2.90063873811062e-11	1.05945829909491e-06	gene	ENSG00000176731.12_6	TRUE
ENSG00000177144.7_7	6.07921615975025e-20	2.22043370234878e-15	gene	ENSG00000177144.7_7	TRUE
ENSG00000177156.11_4	0.895263417765285	1	gene	ENSG00000177156.11_4	TRUE
ENSG00000177855.8_4	1.53950116973893e-15	5.62302802247143e-11	gene	ENSG00000177855.8_4	TRUE
ENSG00000177889.10_5	4.92566999817609e-05	1	gene	ENSG00000177889.10_5	TRUE
ENSG00000177963.14_6	0.518732791404786	1	gene	ENSG00000177963.14_6	TRUE
ENSG00000178053.19_7	0.816934316513334	1	gene	ENSG00000178053.19_7	TRUE
ENSG00000178057.15_4	0.381899465000074	1	gene	ENSG00000178057.15_4	TRUE
ENSG00000178082.6_4	3.59314625841705e-10	1.31239667088683e-05	gene	ENSG00000178082.6_4	TRUE
ENSG00000178429.9_3	3.38111548957897e-18	1.23495243256872e-13	gene	ENSG00000178429.9_3	TRUE
ENSG00000178449.9_5	0.968163421674696	1	gene	ENSG00000178449.9_5	TRUE
ENSG00000178660.6_4	2.00937140575229e-10	7.33922905951023e-06	gene	ENSG00000178660.6_4	TRUE
ENSG00000178719.17_5	0.416437975822385	1	gene	ENSG00000178719.17_5	TRUE
ENSG00000178741.12_5	0.846214487976071	1	gene	ENSG00000178741.12_5	TRUE
ENSG00000179091.5_4	0.927443324140645	1	gene	ENSG00000179091.5_4	TRUE
ENSG00000179218.14_3	0.925115752853077	1	gene	ENSG00000179218.14_3	TRUE
ENSG00000179889.19_8	0.661813100270129	1	gene	ENSG00000179889.19_8	TRUE
ENSG00000179933.6_4	0.347709453352843	1	gene	ENSG00000179933.6_4	TRUE
ENSG00000180015.12_5	5.52326263226709e-07	0.0201737167643556	gene	ENSG00000180015.12_5	TRUE
ENSG00000180304.14_5	0.127363200759018	1	gene	ENSG00000180304.14_5	TRUE
ENSG00000180581.7_4	5.9611370097058e-29	2.17730529279504e-24	gene	ENSG00000180581.7_4	TRUE
ENSG00000181524.6_3	1.49618793347978e-08	0.000546482642703489	gene	ENSG00000181524.6_3	TRUE
ENSG00000181610.13_5	0.666727650069235	1	gene	ENSG00000181610.13_5	TRUE
ENSG00000181819.14_3	3.03415632329627e-09	0.000110822559708396	gene	ENSG00000181819.14_3	TRUE
ENSG00000182004.13_4	0.000911137287240058	1	gene	ENSG00000182004.13_4	TRUE
ENSG00000182149.21_8	0.0413336533125809	1	gene	ENSG00000182149.21_8	TRUE
ENSG00000182196.13_7	0.17492750209609	1	gene	ENSG00000182196.13_7	TRUE
ENSG00000182199.11_7	0.898502219502236	1	gene	ENSG00000182199.11_7	TRUE
ENSG00000182481.9_5	0.953183618653299	1	gene	ENSG00000182481.9_5	TRUE
ENSG00000182899.17_8	0.375858764208606	1	gene	ENSG00000182899.17_8	TRUE
ENSG00000183011.13_7	0.00383189700561151	1	gene	ENSG00000183011.13_7	TRUE
ENSG00000183172.9_4	0.0148055720801885	1	gene	ENSG00000183172.9_4	TRUE
ENSG00000183199.6_4	9.86206447894653e-09	0.000360211905093522	gene	ENSG00000183199.6_4	TRUE
ENSG00000183207.14_5	0.356794525300185	1	gene	ENSG00000183207.14_5	TRUE
ENSG00000183291.17_10	0.798685386682719	1	gene	ENSG00000183291.17_10	TRUE
ENSG00000183474.15_3	0.250059288040739	1	gene	ENSG00000183474.15_3	TRUE
ENSG00000183527.12_5	0.621604285801248	1	gene	ENSG00000183527.12_5	TRUE
ENSG00000183726.11_4	0.00168658274304045	1	gene	ENSG00000183726.11_4	TRUE
ENSG00000183751.15_7	0.115908122765082	1	gene	ENSG00000183751.15_7	TRUE
ENSG00000184076.13_5	0.0600568806948534	1	gene	ENSG00000184076.13_5	TRUE
ENSG00000184100.6_4	9.40736748688422e-16	3.43604097458446e-11	gene	ENSG00000184100.6_4	TRUE
ENSG00000184182.18_4	0.138107265636196	1	gene	ENSG00000184182.18_4	TRUE
ENSG00000184220.12_5	2.23697707941791e-06	0.0817055878257392	gene	ENSG00000184220.12_5	TRUE
ENSG00000184347.15_6	0.918213721340997	1	gene	ENSG00000184347.15_6	TRUE
ENSG00000184432.10_6	0.77315308466472	1	gene	ENSG00000184432.10_6	TRUE
ENSG00000184867.14_7	0.608585452877008	1	gene	ENSG00000184867.14_7	TRUE
ENSG00000185000.12_4	0.0243104407123169	1	gene	ENSG00000185000.12_4	TRUE
ENSG00000185414.20_5	0.12528819443515	1	gene	ENSG00000185414.20_5	TRUE
ENSG00000185596.16_3	0.00166900875731925	1	gene	ENSG00000185596.16_3	TRUE
ENSG00000185630.19_6	0.662585158524771	1	gene	ENSG00000185630.19_6	TRUE
ENSG00000185728.17_8	0.746469206788132	1	gene	ENSG00000185728.17_8	TRUE
ENSG00000185745.10_4	0.682118566274307	1	gene	ENSG00000185745.10_4	TRUE
ENSG00000185839.3_5	1.91370798771766e-16	6.98981842513876e-12	gene	ENSG00000185839.3_5	TRUE
ENSG00000185864.16_5	0.715218354846938	1	gene	ENSG00000185864.16_5	TRUE
ENSG00000186187.12_7	0.000554314077200157	1	gene	ENSG00000186187.12_7	TRUE
ENSG00000186395.8_6	4.62873465620457e-08	0.00169064533317872	gene	ENSG00000186395.8_6	TRUE
ENSG00000186432.9_6	1.21749528469208e-07	0.00444690152733781	gene	ENSG00000186432.9_6	TRUE
ENSG00000186635.14_6	0.45366250304728	1	gene	ENSG00000186635.14_6	TRUE
ENSG00000187051.9_5	0.507020357381761	1	gene	ENSG00000187051.9_5	TRUE
ENSG00000187109.14_8	0.57916498781284	1	gene	ENSG00000187109.14_8	TRUE
ENSG00000187244.12_5	0.779156230112293	1	gene	ENSG00000187244.12_5	TRUE
ENSG00000187498.16_7	0.952819073037269	1	gene	ENSG00000187498.16_7	TRUE
ENSG00000188243.12_4	0.0210745737871182	1	gene	ENSG00000188243.12_4	TRUE
ENSG00000188343.13_8	0.0289130886806793	1	gene	ENSG00000188343.13_8	TRUE
ENSG00000188375.5_6	1.0260401231539e-07	0.00374761154981961	gene	ENSG00000188375.5_6	TRUE
ENSG00000188512.6_5	5.10682432706549e-07	0.0186526758546067	gene	ENSG00000188512.6_5	TRUE
ENSG00000188612.12_6	2.58187571706233e-10	9.43030105657015e-06	gene	ENSG00000188612.12_6	TRUE
ENSG00000188739.15_6	0.979140057012492	1	gene	ENSG00000188739.15_6	TRUE
ENSG00000188985.6_3	2.67056915299687e-15	9.75425383132107e-11	gene	ENSG00000188985.6_3	TRUE
ENSG00000189043.10_5	0.00154335210262453	1	gene	ENSG00000189043.10_5	TRUE
ENSG00000189343.7_4	1.02382348449278e-26	3.73951527710988e-22	gene	ENSG00000189343.7_4	TRUE
ENSG00000189403.15_6	0.719174421185499	1	gene	ENSG00000189403.15_6	TRUE
ENSG00000196262.14_4	0.254178573421736	1	gene	ENSG00000196262.14_4	TRUE
ENSG00000196305.17_5	0.229972344756663	1	gene	ENSG00000196305.17_5	TRUE
ENSG00000196405.13_6	0.0353022862275221	1	gene	ENSG00000196405.13_6	TRUE
ENSG00000196419.12_3	0.976908117936366	1	gene	ENSG00000196419.12_3	TRUE
ENSG00000196531.13_6	0.210836946236633	1	gene	ENSG00000196531.13_6	TRUE
ENSG00000196655.12_5	0.00239148146756395	1	gene	ENSG00000196655.12_5	TRUE
ENSG00000196924.18_8	0.957347615067497	1	gene	ENSG00000196924.18_8	TRUE
ENSG00000197111.16_5	0.0042907308064048	1	gene	ENSG00000197111.16_5	TRUE
ENSG00000197149.5_5	7.7973047205713e-19	2.84796554918867e-14	gene	ENSG00000197149.5_5	TRUE
ENSG00000197258.5_4	1.10752453810607e-12	4.04523337543241e-08	gene	ENSG00000197258.5_4	TRUE
ENSG00000197358.9_5	0.000103180859007964	1	gene	ENSG00000197358.9_5	TRUE
ENSG00000197498.13_4	0.0814653603618337	1	gene	ENSG00000197498.13_4	TRUE
ENSG00000197756.10_4	1.20557921161948e-08	0.000440337807044015	gene	ENSG00000197756.10_4	TRUE
ENSG00000197956.10_5	0.97215374359745	1	gene	ENSG00000197956.10_5	TRUE
ENSG00000198015.13_6	0.214745129262952	1	gene	ENSG00000198015.13_6	TRUE
ENSG00000198055.11_6	0.931628415787224	1	gene	ENSG00000198055.11_6	TRUE
ENSG00000198056.15_9	0.459530693678341	1	gene	ENSG00000198056.15_9	TRUE
ENSG00000198225.5_3	5.64769605107041e-09	0.000206282098265347	gene	ENSG00000198225.5_3	TRUE
ENSG00000198258.10_2	0.0256374294154609	1	gene	ENSG00000198258.10_2	TRUE
ENSG00000198324.13_8	0.0131660046455033	1	gene	ENSG00000198324.13_8	TRUE
ENSG00000198406.7_5	2.98636176786288e-16	1.09076863571192e-11	gene	ENSG00000198406.7_5	TRUE
ENSG00000198612.11_4	0.54737972647495	1	gene	ENSG00000198612.11_4	TRUE
ENSG00000198700.10_4	2.78175544328865e-06	0.101603617566118	gene	ENSG00000198700.10_4	TRUE
ENSG00000198755.11_4	0.853301582979915	1	gene	ENSG00000198755.11_4	TRUE
ENSG00000198791.12_5	0.000674130194494556	1	gene	ENSG00000198791.12_5	TRUE
ENSG00000198818.10_5	0.029477206209334	1	gene	ENSG00000198818.10_5	TRUE
ENSG00000198836.10_6	0.741691028017175	1	gene	ENSG00000198836.10_6	TRUE
ENSG00000198918.8_5	0.992631558522357	1	gene	ENSG00000198918.8_5	TRUE
ENSG00000202538.1	0.0280335351344995	1	gene	ENSG00000202538.1	TRUE
ENSG00000203667.10_4	0.00144425946327435	1	gene	ENSG00000203667.10_4	TRUE
ENSG00000203760.8_2	0.300159200309653	1	gene	ENSG00000203760.8_2	TRUE
ENSG00000203827.7	3.5475357150772e-17	1.29573741993195e-12	gene	ENSG00000203827.7	TRUE
ENSG00000203875.13_8	0.00716253257079899	1	gene	ENSG00000203875.13_8	TRUE
ENSG00000204178.11_5	0.311970156784998	1	gene	ENSG00000204178.11_5	TRUE
ENSG00000204196.5_4	2.37342740660958e-07	0.00866894360264151	gene	ENSG00000204196.5_4	TRUE
ENSG00000204272.13_6	0.0216990288508824	1	gene	ENSG00000204272.13_6	TRUE
ENSG00000204356.14_7	0.365011535237203	1	gene	ENSG00000204356.14_7	TRUE
ENSG00000204386.11_6	0.802027128710436	1	gene	ENSG00000204386.11_6	TRUE
ENSG00000204387.14_7	0.102040644740624	1	gene	ENSG00000204387.14_7	TRUE
ENSG00000204628.12_8	0.0335860440409574	1	gene	ENSG00000204628.12_8	TRUE
ENSG00000204852.16_6	0.887875978163872	1	gene	ENSG00000204852.16_6	TRUE
ENSG00000205302.7_4	0.152324192485377	1	gene	ENSG00000205302.7_4	TRUE
ENSG00000205981.8_6	3.57124259801815e-08	0.00130439635892613	gene	ENSG00000205981.8_6	TRUE
ENSG00000206585.1	0.106589113565536	1	gene	ENSG00000206585.1	TRUE
ENSG00000206588.1	0.22418373173911	1	gene	ENSG00000206588.1	TRUE
ENSG00000206596.1	0.22418373173911	1	gene	ENSG00000206596.1	TRUE
ENSG00000206652.1	0.22418373173911	1	gene	ENSG00000206652.1	TRUE
ENSG00000206737.1	0.22418373173911	1	gene	ENSG00000206737.1	TRUE
ENSG00000207005.1	0.22418373173911	1	gene	ENSG00000207005.1	TRUE
ENSG00000207389.1	0.22418373173911	1	gene	ENSG00000207389.1	TRUE
ENSG00000207418.1	0.106589113565536	1	gene	ENSG00000207418.1	TRUE
ENSG00000207513.1	0.22418373173911	1	gene	ENSG00000207513.1	TRUE
ENSG00000211450.10_10	0.00378741331259362	1	gene	ENSG00000211450.10_10	TRUE
ENSG00000212802.4_3	2.76607675384645e-16	1.01030953434242e-11	gene	ENSG00000212802.4_3	TRUE
ENSG00000213178.3_5	1.45436550537128e-29	5.3120700083686e-25	gene	ENSG00000213178.3_5	TRUE
ENSG00000213189.5_5	9.12809067963079e-26	3.33403512073515e-21	gene	ENSG00000213189.5_5	TRUE
ENSG00000213260.3_4	2.65664298886408e-11	9.70338851682605e-07	gene	ENSG00000213260.3_4	TRUE
ENSG00000213261.3_4	2.9502889897673e-24	1.07759305351251e-19	gene	ENSG00000213261.3_4	TRUE
ENSG00000213399.3_5	5.53092604796502e-11	2.02017073901922e-06	gene	ENSG00000213399.3_5	TRUE
ENSG00000213430.6_4	5.91191923781002e-09	0.000215932850161011	gene	ENSG00000213430.6_4	TRUE
ENSG00000213442.5_4	1.09611122523585e-19	4.00354625017393e-15	gene	ENSG00000213442.5_4	TRUE
ENSG00000213563.7_8	0.126030921962736	1	gene	ENSG00000213563.7_8	TRUE
ENSG00000213614.10_8	0.397257109877044	1	gene	ENSG00000213614.10_8	TRUE
ENSG00000213621.3_4	6.02597950934905e-14	2.20098901578974e-09	gene	ENSG00000213621.3_4	TRUE
ENSG00000213625.9_6	7.77962414593234e-15	2.84150771930179e-10	gene	ENSG00000213625.9_6	TRUE
ENSG00000213684.4_5	1.1717400718172e-08	0.000427978061231233	gene	ENSG00000213684.4_5	TRUE
ENSG00000213741.11_7	2.60409416963509e-05	0.951145395459216	gene	ENSG00000213741.11_7	TRUE
ENSG00000213750.4_5	4.07067733037002e-07	0.0148681489491765	gene	ENSG00000213750.4_5	TRUE
ENSG00000213757.3_6	1.52809988146673e-23	5.58138481705723e-19	gene	ENSG00000213757.3_6	TRUE
ENSG00000213782.7_7	0.860859591196972	1	gene	ENSG00000213782.7_7	TRUE
ENSG00000213862.4_5	9.42193010570635e-09	0.000344135997110924	gene	ENSG00000213862.4_5	TRUE
ENSG00000213885.4_6	0.00358528559637134	1	gene	ENSG00000213885.4_6	TRUE
ENSG00000213935.3_5	1.8869786155766e-08	0.000689218939339354	gene	ENSG00000213935.3_5	TRUE
ENSG00000213939.4_5	1.03029208162878e-09	3.76314182814913e-05	gene	ENSG00000213939.4_5	TRUE
ENSG00000214016.3_4	4.76234526493024e-15	1.73944660801577e-10	gene	ENSG00000214016.3_4	TRUE
ENSG00000214113.10_6	0.747492013914813	1	gene	ENSG00000214113.10_6	TRUE
ENSG00000214114.9_6	0.0270212471652609	1	gene	ENSG00000214114.9_6	TRUE
ENSG00000214203.4_4	6.25500824727522e-08	0.00228464176231728	gene	ENSG00000214203.4_4	TRUE
ENSG00000214223.4_4	5.98194061054613e-08	0.00218490380800197	gene	ENSG00000214223.4_4	TRUE
ENSG00000214263.2_4	0.000108012171756048	1	gene	ENSG00000214263.2_4	TRUE
ENSG00000214389.2_2	8.56557043439344e-08	0.0031285746011622	gene	ENSG00000214389.2_2	TRUE
ENSG00000214455.4_4	2.21175269675131e-07	0.00807842672488414	gene	ENSG00000214455.4_4	TRUE
ENSG00000214485.6_4	1.56290951364034e-24	5.70852699857135e-20	gene	ENSG00000214485.6_4	TRUE
ENSG00000214535.3_3	6.56129772992362e-16	2.3965139958546e-11	gene	ENSG00000214535.3_3	TRUE
ENSG00000214558.4_5	2.63895873383125e-08	0.000963879677531862	gene	ENSG00000214558.4_5	TRUE
ENSG00000214706.10_5	0.00375470616006922	1	gene	ENSG00000214706.10_5	TRUE
ENSG00000214973.3_4	1.74698971096438e-15	6.38087991929741e-11	gene	ENSG00000214973.3_4	TRUE
ENSG00000214975.4_5	1.04382833375675e-21	3.81258298904654e-17	gene	ENSG00000214975.4_5	TRUE
ENSG00000215021.9_5	0.82446956135292	1	gene	ENSG00000215021.9_5	TRUE
ENSG00000215414.4_4	7.86460833262484e-07	0.0287254819349122	gene	ENSG00000215414.4_4	TRUE
ENSG00000216285.5_5	8.9746820941441e-16	3.27800263488613e-11	gene	ENSG00000216285.5_5	TRUE
ENSG00000216819.1_3	7.16151048221169e-08	0.00261574170362782	gene	ENSG00000216819.1_3	TRUE
ENSG00000217094.2_4	1.55454567689766e-07	0.00567797808486869	gene	ENSG00000217094.2_4	TRUE
ENSG00000217241.1_4	1.01299910239106e-23	3.69997922148334e-19	gene	ENSG00000217241.1_4	TRUE
ENSG00000217416.4_4	2.15002691193667e-07	0.0078529732958487	gene	ENSG00000217416.4_4	TRUE
ENSG00000218175.2_5	8.41104384347729e-08	0.00307213376383008	gene	ENSG00000218175.2_5	TRUE
ENSG00000218227.3_6	2.27875139426702e-12	8.3231394675603e-08	gene	ENSG00000218227.3_6	TRUE
ENSG00000218350.1_4	1.2958233127793e-07	0.00473299464992639	gene	ENSG00000218350.1_4	TRUE
ENSG00000218502.3_5	9.97114238646173e-06	0.364195975665515	gene	ENSG00000218502.3_5	TRUE
ENSG00000219200.6	0.158611823615814	1	gene	ENSG00000219200.6	TRUE
ENSG00000219201.4_6	1.86721453575757e-18	6.82000109185453e-14	gene	ENSG00000219201.4_6	TRUE
ENSG00000219451.3_4	5.5290743167422e-12	2.01949439419009e-07	gene	ENSG00000219451.3_4	TRUE
ENSG00000219507.4_4	7.55963011583996e-10	2.76115489981055e-05	gene	ENSG00000219507.4_4	TRUE
ENSG00000219642.2_5	5.75862270807002e-09	0.000210333694412257	gene	ENSG00000219642.2_5	TRUE
ENSG00000219747.1_5	4.88826992792072e-08	0.00178544059117304	gene	ENSG00000219747.1_5	TRUE
ENSG00000219773.1_4	1.70933339240787e-05	0.624334021576973	gene	ENSG00000219773.1_4	TRUE
ENSG00000219928.2_5	1.28269933740769e-10	4.68505932988157e-06	gene	ENSG00000219928.2_5	TRUE
ENSG00000220472.1_5	2.78574715030763e-10	1.01749414664986e-05	gene	ENSG00000220472.1_5	TRUE
ENSG00000220583.1_4	2.20856753645084e-09	8.0667929268867e-05	gene	ENSG00000220583.1_4	TRUE
ENSG00000220842.6_5	2.19846384709139e-10	8.02988920150129e-06	gene	ENSG00000220842.6_5	TRUE
ENSG00000221930.6_7	3.00686905346374e-24	1.09825892177763e-19	gene	ENSG00000221930.6_7	TRUE
ENSG00000222328.1	0.140656465076561	1	gene	ENSG00000222328.1	TRUE
ENSG00000223361.5_4	1.98792880727977e-07	0.00726090996858936	gene	ENSG00000223361.5_4	TRUE
ENSG00000223612.3_5	2.23204592643993e-09	8.15254774632183e-05	gene	ENSG00000223612.3_5	TRUE
ENSG00000223940.1_4	2.42917579872912e-07	0.00887256460485811	gene	ENSG00000223940.1_4	TRUE
ENSG00000224032.7_4	0.182673845380997	1	gene	ENSG00000224032.7_4	TRUE
ENSG00000224094.1_4	6.21879423649754e-10	2.27141459488073e-05	gene	ENSG00000224094.1_4	TRUE
ENSG00000224411.3_4	1.30446090553288e-08	0.000476454345745883	gene	ENSG00000224411.3_4	TRUE
ENSG00000224543.4_4	1.31988485795921e-09	4.820879443696e-05	gene	ENSG00000224543.4_4	TRUE
ENSG00000224550.1_5	3.57243749402547e-11	1.3048327946928e-06	gene	ENSG00000224550.1_5	TRUE
ENSG00000224773.2_5	3.63523785063748e-07	0.0132777062494534	gene	ENSG00000224773.2_5	TRUE
ENSG00000224781.1_4	1.94719684517502e-10	7.11213647700177e-06	gene	ENSG00000224781.1_4	TRUE
ENSG00000224831.3_5	9.34490714754578e-12	3.4132273356411e-07	gene	ENSG00000224831.3_5	TRUE
ENSG00000224837.1_4	4.66545881401478e-23	1.7040588318189e-18	gene	ENSG00000224837.1_4	TRUE
ENSG00000224864.4_5	3.8550156270762e-07	0.0140804445778958	gene	ENSG00000224864.4_5	TRUE
ENSG00000224906.3_5	7.60907427830183e-07	0.0277921438014974	gene	ENSG00000224906.3_5	TRUE
ENSG00000225067.4_3	1.36876527636828e-17	4.99941517193516e-13	gene	ENSG00000225067.4_3	TRUE
ENSG00000225093.1_5	8.4642349495036e-08	0.00309156181530619	gene	ENSG00000225093.1_5	TRUE
ENSG00000225200.2_6	7.24008847100669e-07	0.0264444231403519	gene	ENSG00000225200.2_6	TRUE
ENSG00000225259.4_4	1.06068559751745e-16	3.87415414493249e-12	gene	ENSG00000225259.4_4	TRUE
ENSG00000225573.4_4	6.8668321531091e-12	2.5081104439231e-07	gene	ENSG00000225573.4_4	TRUE
ENSG00000226049.3_4	5.843279851184e-20	2.13425796564496e-15	gene	ENSG00000226049.3_4	TRUE
ENSG00000226054.2_4	1.62480503462574e-17	5.93460038897053e-13	gene	ENSG00000226054.2_4	TRUE
ENSG00000226121.2_7	1.59099848676642e-07	0.00581112197291434	gene	ENSG00000226121.2_7	TRUE
ENSG00000226221.1_4	6.94334109917878e-16	2.53605533647505e-11	gene	ENSG00000226221.1_4	TRUE
ENSG00000226243.1_2	1.6720738541284e-09	6.10724975220398e-05	gene	ENSG00000226243.1_2	TRUE
ENSG00000226268.3_6	2.45713815585821e-21	8.97469711427213e-17	gene	ENSG00000226268.3_6	TRUE
ENSG00000226360.5_4	4.69134176702688e-08	0.00171351258040657	gene	ENSG00000226360.5_4	TRUE
ENSG00000226525.5_4	1.8759673385858e-08	0.000685197070418462	gene	ENSG00000226525.5_4	TRUE
ENSG00000226544.4_5	7.42269463105196e-07	0.0271113921399173	gene	ENSG00000226544.4_5	TRUE
ENSG00000226564.1_4	2.46873370130343e-09	9.01704984401079e-05	gene	ENSG00000226564.1_4	TRUE
ENSG00000226950.7_7	0.757834827008504	1	gene	ENSG00000226950.7_7	TRUE
ENSG00000226976.3_3	1.92540182161647e-18	7.03253015345416e-14	gene	ENSG00000226976.3_3	TRUE
ENSG00000226981.2_5	8.37691791103387e-08	0.00305966926700512	gene	ENSG00000226981.2_5	TRUE
ENSG00000227080.2_5	0.000204844245979529	1	gene	ENSG00000227080.2_5	TRUE
ENSG00000227081.5_6	2.60854627336166e-11	9.52771526345348e-07	gene	ENSG00000227081.5_6	TRUE
ENSG00000227615.1_5	6.4299301346124e-14	2.34853198166718e-09	gene	ENSG00000227615.1_5	TRUE
ENSG00000228205.1_6	1.30750895154123e-12	4.77567644550435e-08	gene	ENSG00000228205.1_6	TRUE
ENSG00000228328.2_6	2.4221386606616e-07	0.00884686145806651	gene	ENSG00000228328.2_6	TRUE
ENSG00000228589.3_4	1.00639796777251e-21	3.6758685772891e-17	gene	ENSG00000228589.3_4	TRUE
ENSG00000228766.3_4	0.00106770336910371	1	gene	ENSG00000228766.3_4	TRUE
ENSG00000228887.3_2	3.42918847981385e-07	0.0125251109225201	gene	ENSG00000228887.3_2	TRUE
ENSG00000228929.1_4	2.44486503955769e-16	8.92986955698447e-12	gene	ENSG00000228929.1_4	TRUE
ENSG00000228981.3_6	2.87455794141157e-16	1.04993228810058e-11	gene	ENSG00000228981.3_6	TRUE
ENSG00000229117.9_4	0.000169077107021772	1	gene	ENSG00000229117.9_4	TRUE
ENSG00000229161.2_4	1.11575256309348e-06	0.0407528623669895	gene	ENSG00000229161.2_4	TRUE
ENSG00000229419.1_5	1.3089231959982e-12	4.78084197338344e-08	gene	ENSG00000229419.1_5	TRUE
ENSG00000229833.10_8	0.00493619475858436	1	gene	ENSG00000229833.10_8	TRUE
ENSG00000229927.2_3	3.12092288503076e-09	0.000113991708375748	gene	ENSG00000229927.2_3	TRUE
ENSG00000229944.3_4	4.32047527643269e-22	1.57805359471704e-17	gene	ENSG00000229944.3_4	TRUE
ENSG00000229994.1_4	3.71437820465837e-16	1.35667663925147e-11	gene	ENSG00000229994.1_4	TRUE
ENSG00000230043.1_4	5.15057091945456e-07	0.0188124602833078	gene	ENSG00000230043.1_4	TRUE
ENSG00000230207.1_4	4.99278156673408e-16	1.82361346724962e-11	gene	ENSG00000230207.1_4	TRUE
ENSG00000230267.7_4	1.72466927743523e-05	0.629935453583216	gene	ENSG00000230267.7_4	TRUE
ENSG00000230311.2_5	3.05507769785276e-08	0.00111586712914072	gene	ENSG00000230311.2_5	TRUE
ENSG00000230383.1_5	1.85785355031488e-09	6.78581009252511e-05	gene	ENSG00000230383.1_5	TRUE
ENSG00000230409.3_4	8.25569980489528e-21	3.015394353738e-16	gene	ENSG00000230409.3_4	TRUE
ENSG00000230457.3_2	1.13573814439846e-09	4.14828357241536e-05	gene	ENSG00000230457.3_2	TRUE
ENSG00000230626.4_7	1.54548145316098e-07	0.00564487100767049	gene	ENSG00000230626.4_7	TRUE
ENSG00000230629.2_5	6.17932644395037e-14	2.25699898365287e-09	gene	ENSG00000230629.2_5	TRUE
ENSG00000230734.1_3	3.0836081948373e-07	0.0112628789316432	gene	ENSG00000230734.1_3	TRUE
ENSG00000230979.3_2	3.68869520650314e-30	1.34729592417527e-25	gene	ENSG00000230979.3_2	TRUE
ENSG00000231120.3_4	9.09048406849411e-11	3.32029930601747e-06	gene	ENSG00000231120.3_4	TRUE
ENSG00000231767.4_6	3.27071392787968e-15	1.19462826215805e-10	gene	ENSG00000231767.4_6	TRUE
ENSG00000232024.2_4	1.4591184067173e-34	5.32942998053493e-30	gene	ENSG00000232024.2_4	TRUE
ENSG00000232060.3_5	4.90901694359801e-07	0.0179301843864917	gene	ENSG00000232060.3_5	TRUE
ENSG00000232112.3_4	0.00112701380023622	1	gene	ENSG00000232112.3_4	TRUE
ENSG00000232119.8_5	0.212933048478718	1	gene	ENSG00000232119.8_5	TRUE
ENSG00000232150.3_4	5.55639943473052e-09	0.000202947489353532	gene	ENSG00000232150.3_4	TRUE
ENSG00000232187.1_2	1.7044222270376e-27	6.22540218425484e-23	gene	ENSG00000232187.1_2	TRUE
ENSG00000232380.1_4	1.07618839147991e-10	3.93077809988037e-06	gene	ENSG00000232380.1_4	TRUE
ENSG00000232472.1_4	4.22026213046431e-08	0.00154145074315209	gene	ENSG00000232472.1_4	TRUE
ENSG00000232573.1_5	5.39040296210103e-15	1.9688446819074e-10	gene	ENSG00000232573.1_5	TRUE
ENSG00000232637.3	0.237710387195931	1	gene	ENSG00000232637.3	TRUE
ENSG00000232702.3_5	8.07955604415478e-10	2.95105784512753e-05	gene	ENSG00000232702.3_5	TRUE
ENSG00000232742.3_4	4.85548842895538e-10	1.77346714867595e-05	gene	ENSG00000232742.3_4	TRUE
ENSG00000232888.4_4	5.46859307010118e-14	1.99740361885446e-09	gene	ENSG00000232888.4_4	TRUE
ENSG00000232956.9_5	0.710045450387926	1	gene	ENSG00000232956.9_5	TRUE
ENSG00000233178.7_8	5.97188954533465e-08	0.00218123265643348	gene	ENSG00000233178.7_8	TRUE
ENSG00000233225.3_6	2.42523303078187e-14	8.85816364493077e-10	gene	ENSG00000233225.3_6	TRUE
ENSG00000233270.1_2	4.27967699351501e-14	1.56315202188136e-09	gene	ENSG00000233270.1_2	TRUE
ENSG00000233426.3_4	1.00447786070523e-16	3.66885538622586e-12	gene	ENSG00000233426.3_4	TRUE
ENSG00000233558.1_5	3.14186225153091e-10	1.14756518737166e-05	gene	ENSG00000233558.1_5	TRUE
ENSG00000233560.2_4	1.38925942479209e-05	0.507427004905312	gene	ENSG00000233560.2_4	TRUE
ENSG00000233762.3_6	4.72139504574535e-15	1.72448954045849e-10	gene	ENSG00000233762.3_6	TRUE
ENSG00000233830.2_4	2.22999130433057e-09	8.14504323906739e-05	gene	ENSG00000233830.2_4	TRUE
ENSG00000233913.7_4	7.1610380335219e-14	2.61556914174388e-09	gene	ENSG00000233913.7_4	TRUE
ENSG00000233927.5_4	3.99297182721832e-06	0.145843295989149	gene	ENSG00000233927.5_4	TRUE
ENSG00000233954.6_3	1.77899035096675e-13	6.49776225690605e-09	gene	ENSG00000233954.6_3	TRUE
ENSG00000233961.1	1.35861882416294e-06	0.0496235525525514	gene	ENSG00000233961.1	TRUE
ENSG00000233984.1_5	5.52368662249382e-05	1	gene	ENSG00000233984.1_5	TRUE
ENSG00000234093.3_5	1.14150155793822e-08	0.000416933444036934	gene	ENSG00000234093.3_5	TRUE
ENSG00000234106.3_5	2.89515228150156e-08	0.00105745437081845	gene	ENSG00000234106.3_5	TRUE
ENSG00000234287.1_5	6.59564069667658e-08	0.00240905776446112	gene	ENSG00000234287.1_5	TRUE
ENSG00000234518.2_5	1.63241051616222e-15	5.96237941028252e-11	gene	ENSG00000234518.2_5	TRUE
ENSG00000234648.1_5	2.76367988219176e-05	1	gene	ENSG00000234648.1_5	TRUE
ENSG00000234737.1_4	8.753454219053e-09	0.000319719915350911	gene	ENSG00000234737.1_4	TRUE
ENSG00000234769.7_4	3.89538777350439e-13	1.42279038427248e-08	gene	ENSG00000234769.7_4	TRUE
ENSG00000234782.3_4	1.47825797391253e-11	5.39933724971551e-07	gene	ENSG00000234782.3_4	TRUE
ENSG00000234851.4_5	1.28473603582396e-19	4.692498370847e-15	gene	ENSG00000234851.4_5	TRUE
ENSG00000234961.1_7	1.11468907826543e-05	0.407140185836449	gene	ENSG00000234961.1_7	TRUE
ENSG00000234964.4_5	2.30675483456129e-11	8.42542203323513e-07	gene	ENSG00000234964.4_5	TRUE
ENSG00000234975.6_5	1.76344256091749e-15	6.44097395375114e-11	gene	ENSG00000234975.6_5	TRUE
ENSG00000235065.1_2	1.31518965595074e-07	0.00480373021836006	gene	ENSG00000235065.1_2	TRUE
ENSG00000235105.1_5	1.02038088738139e-07	0.00372694119116053	gene	ENSG00000235105.1_5	TRUE
ENSG00000235174.1_5	7.78956599377184e-14	2.84513897922517e-09	gene	ENSG00000235174.1_5	TRUE
ENSG00000235238.1_4	5.28328343600086e-08	0.00192971927499932	gene	ENSG00000235238.1_4	TRUE
ENSG00000235363.1_4	2.80368057369337e-19	1.0240443295415e-14	gene	ENSG00000235363.1_4	TRUE
ENSG00000235411.1_6	6.01079099869332e-08	0.00219544141227273	gene	ENSG00000235411.1_6	TRUE
ENSG00000235508.3_4	4.90596927019501e-23	1.79190527593873e-18	gene	ENSG00000235508.3_4	TRUE
ENSG00000235552.4_6	0.0523519543922056	1	gene	ENSG00000235552.4_6	TRUE
ENSG00000235555.1_2	1.2935486288897e-05	0.472468636701961	gene	ENSG00000235555.1_2	TRUE
ENSG00000235605.1_6	6.39264191376613e-08	0.00233491245900308	gene	ENSG00000235605.1_6	TRUE
ENSG00000235636.1_4	1.45912691652786e-16	5.32946106261801e-12	gene	ENSG00000235636.1_4	TRUE
ENSG00000235655.3_5	2.81901127089733e-31	1.02964386669525e-26	gene	ENSG00000235655.3_5	TRUE
ENSG00000235720.1_4	4.56504430756427e-17	1.66738243333785e-12	gene	ENSG00000235720.1_4	TRUE
ENSG00000235957.1_2	1.10108638573979e-28	4.02171802391458e-24	gene	ENSG00000235957.1_2	TRUE
ENSG00000236060.2_4	5.380411581607e-05	1	gene	ENSG00000236060.2_4	TRUE
ENSG00000236480.1_4	8.20110968519686e-09	0.000299545531251815	gene	ENSG00000236480.1_4	TRUE
ENSG00000236698.1_4	2.20801579443812e-17	8.06477768918524e-13	gene	ENSG00000236698.1_4	TRUE
ENSG00000236735.3_4	2.01831771995892e-09	7.37190547214995e-05	gene	ENSG00000236735.3_4	TRUE
ENSG00000236801.1_4	2.24330252537713e-10	8.19366247393998e-06	gene	ENSG00000236801.1_4	TRUE
ENSG00000236824.2_4	5.15821534840301e-08	0.0018840381560042	gene	ENSG00000236824.2_4	TRUE
ENSG00000237161.4_6	4.38632237156717e-08	0.00160210424621491	gene	ENSG00000237161.4_6	TRUE
ENSG00000237350.1_4	1.17591164304665e-17	4.29501727622788e-13	gene	ENSG00000237350.1_4	TRUE
ENSG00000237506.3_4	8.11644522457532e-12	2.96453161827614e-07	gene	ENSG00000237506.3_4	TRUE
ENSG00000237668.1_4	8.04960216067008e-08	0.00294011718918475	gene	ENSG00000237668.1_4	TRUE
ENSG00000237821.1_5	3.80471794527618e-07	0.0138967322951212	gene	ENSG00000237821.1_5	TRUE
ENSG00000237842.2_6	1.41333729354012e-07	0.00516221446465528	gene	ENSG00000237842.2_6	TRUE
ENSG00000237868.1_2	6.16001862946571e-07	0.0224994680441235	gene	ENSG00000237868.1_2	TRUE
ENSG00000238072.1_5	6.85200367022162e-07	0.0250269434054845	gene	ENSG00000238072.1_5	TRUE
ENSG00000239246.3_5	2.4734924022414e-22	9.03443099918672e-18	gene	ENSG00000239246.3_5	TRUE
ENSG00000239269.1_2	2.51151935031593e-09	9.17332442702892e-05	gene	ENSG00000239269.1_2	TRUE
ENSG00000239470.3_5	1.04516625012748e-06	0.0381746972859064	gene	ENSG00000239470.3_5	TRUE
ENSG00000239900.12_5	0.451690328143594	1	gene	ENSG00000239900.12_5	TRUE
ENSG00000240509.1_4	1.09154403626823e-10	3.98686459246973e-06	gene	ENSG00000240509.1_4	TRUE
ENSG00000240821.1_4	5.53100864355618e-08	0.0020202009070589	gene	ENSG00000240821.1_4	TRUE
ENSG00000240950.1_5	2.95998259928962e-07	0.0108113364439053	gene	ENSG00000240950.1_5	TRUE
ENSG00000241061.3_4	9.21988767418733e-18	3.36756397299692e-13	gene	ENSG00000241061.3_4	TRUE
ENSG00000241081.1_5	2.58457092136271e-17	9.44014529027729e-13	gene	ENSG00000241081.1_5	TRUE
ENSG00000241135.6_6	0.78586273152495	1	gene	ENSG00000241135.6_6	TRUE
ENSG00000241343.10_7	0.000215222090627874	1	gene	ENSG00000241343.10_7	TRUE
ENSG00000241494.1_5	3.13508282244716e-08	0.00114508900089882	gene	ENSG00000241494.1_5	TRUE
ENSG00000241506.1_4	1.29922109662251e-20	4.74540505541371e-16	gene	ENSG00000241506.1_4	TRUE
ENSG00000241741.1_4	1.18411162029972e-22	4.32496769314472e-18	gene	ENSG00000241741.1_4	TRUE
ENSG00000241852.10_6	0.969871372030175	1	gene	ENSG00000241852.10_6	TRUE
ENSG00000242071.3_4	4.35376141730078e-09	0.000159021135766911	gene	ENSG00000242071.3_4	TRUE
ENSG00000242299.1_5	7.48191374686161e-08	0.0027327689960412	gene	ENSG00000242299.1_5	TRUE
ENSG00000242697.2_5	1.10590049243777e-08	0.000403930154862897	gene	ENSG00000242697.2_5	TRUE
ENSG00000242735.1_4	3.5670223439163e-08	0.00130285491111543	gene	ENSG00000242735.1_4	TRUE
ENSG00000242951.1_5	5.41536284676908e-08	0.00197796127978241	gene	ENSG00000242951.1_5	TRUE
ENSG00000243199.1_5	5.72079221784469e-17	2.08951935756777e-12	gene	ENSG00000243199.1_5	TRUE
ENSG00000243554.1_7	2.18754600650036e-08	0.000799001178874256	gene	ENSG00000243554.1_7	TRUE
ENSG00000243680.1_2	1.54449855561878e-12	5.6412809743976e-08	gene	ENSG00000243680.1_2	TRUE
ENSG00000243716.6	0.607662362144837	1	gene	ENSG00000243716.6	TRUE
ENSG00000243759.1_4	2.14609145224808e-08	0.000783859902933611	gene	ENSG00000243759.1_4	TRUE
ENSG00000243829.1_5	2.07257802257363e-09	7.57009122745019e-05	gene	ENSG00000243829.1_5	TRUE
ENSG00000243964.1_5	6.73324824580236e-17	2.45931892177931e-12	gene	ENSG00000243964.1_5	TRUE
ENSG00000244073.1_4	5.26015087042774e-07	0.0192127010542373	gene	ENSG00000244073.1_4	TRUE
ENSG00000244398.1_5	7.02997078160218e-23	2.56769682798019e-18	gene	ENSG00000244398.1_5	TRUE
ENSG00000244490.1_4	3.14615418113668e-09	0.000114913281466017	gene	ENSG00000244490.1_4	TRUE
ENSG00000245910.8_6	2.4707803574661e-06	0.0902452525564495	gene	ENSG00000245910.8_6	TRUE
ENSG00000245970.2_6	7.81422573162221e-05	1	gene	ENSG00000245970.2_6	TRUE
ENSG00000247134.7_9	0.144261869822798	1	gene	ENSG00000247134.7_9	TRUE
ENSG00000248988.1_6	1.68661973038181e-12	6.16037856521955e-08	gene	ENSG00000248988.1_6	TRUE
ENSG00000249119.1_4	8.50493638082181e-10	3.10642801309517e-05	gene	ENSG00000249119.1_4	TRUE
ENSG00000249353.2_5	7.53925883628823e-15	2.75371428995428e-10	gene	ENSG00000249353.2_5	TRUE
ENSG00000249485.1_4	5.85649364258719e-07	0.0213908430295497	gene	ENSG00000249485.1_4	TRUE
ENSG00000249565.2_5	7.84794662923474e-09	0.000286646250632799	gene	ENSG00000249565.2_5	TRUE
ENSG00000249936.3_4	2.60824242430392e-14	9.52660545477005e-10	gene	ENSG00000249936.3_4	TRUE
ENSG00000250182.3_5	2.04534460513447e-10	7.47062117025366e-06	gene	ENSG00000250182.3_5	TRUE
ENSG00000250273.1_4	1.43477104900838e-07	0.00524050125650312	gene	ENSG00000250273.1_4	TRUE
ENSG00000250479.9_5	0.921273619684811	1	gene	ENSG00000250479.9_5	TRUE
ENSG00000250539.1_4	6.60229366832108e-07	0.0241148776235427	gene	ENSG00000250539.1_4	TRUE
ENSG00000250568.1_6	1.46072999459506e-06	0.0533531630525845	gene	ENSG00000250568.1_6	TRUE
ENSG00000250848.1_7	6.2306618740176e-07	0.0227574924948493	gene	ENSG00000250848.1_7	TRUE
ENSG00000250896.1_4	1.04369472622766e-13	3.81209498754654e-09	gene	ENSG00000250896.1_4	TRUE
ENSG00000250917.1_8	2.73032861548345e-09	9.9725252680533e-05	gene	ENSG00000250917.1_8	TRUE
ENSG00000251400.1_4	6.58931658768664e-08	0.00240674788365255	gene	ENSG00000251400.1_4	TRUE
ENSG00000253341.1_5	1.01901478609613e-14	3.72195150621612e-10	gene	ENSG00000253341.1_5	TRUE
ENSG00000253570.1_4	1.23427852263516e-12	4.50820230392491e-08	gene	ENSG00000253570.1_4	TRUE
ENSG00000254449.1_4	3.46106218087935e-09	0.000126415296156618	gene	ENSG00000254449.1_4	TRUE
ENSG00000254510.2_7	0.471833691770576	1	gene	ENSG00000254510.2_7	TRUE
ENSG00000254598.3_6	1.29054767262486e-19	4.71372537426231e-15	gene	ENSG00000254598.3_6	TRUE
ENSG00000254612.2_6	1.35633864662078e-07	0.00495402690678238	gene	ENSG00000254612.2_6	TRUE
ENSG00000254741.1_8	1.61021048890652e-06	0.0588129381073105	gene	ENSG00000254741.1_8	TRUE
ENSG00000255583.2_7	7.14433035956168e-12	2.6094666638299e-07	gene	ENSG00000255583.2_7	TRUE
ENSG00000255639.3_9	7.16417388320864e-07	0.0261671451084196	gene	ENSG00000255639.3_9	TRUE
ENSG00000255642.1_4	4.86472667619656e-09	0.000177684141848079	gene	ENSG00000255642.1_4	TRUE
ENSG00000255815.3_3	8.43149014008909e-08	0.00307960177366754	gene	ENSG00000255815.3_3	TRUE
ENSG00000255823.5_5	2.61195615863468e-09	9.54016986941318e-05	gene	ENSG00000255823.5_5	TRUE
ENSG00000256206.2_7	6.69000074047557e-12	2.4435227704587e-07	gene	ENSG00000256206.2_7	TRUE
ENSG00000256235.2_5	0.885975635077943	1	gene	ENSG00000256235.2_5	TRUE
ENSG00000256338.2_3	2.05328325537282e-22	7.49961709024923e-18	gene	ENSG00000256338.2_3	TRUE
ENSG00000256913.1_7	1.98603207009844e-15	7.25398213603455e-11	gene	ENSG00000256913.1_7	TRUE
ENSG00000256968.1_3	5.07118006092892e-15	1.85224851725429e-10	gene	ENSG00000256968.1_3	TRUE
ENSG00000257103.8_6	0.485309030988205	1	gene	ENSG00000257103.8_6	TRUE
ENSG00000257307.1_5	7.61813104569103e-09	0.000278252236443865	gene	ENSG00000257307.1_5	TRUE
ENSG00000257342.1_7	0.000516669820366926	1	gene	ENSG00000257342.1_7	TRUE
ENSG00000257698.2_9	8.21445409732051e-05	1	gene	ENSG00000257698.2_9	TRUE
ENSG00000257727.6_6	0.0649159066747205	1	gene	ENSG00000257727.6_6	TRUE
ENSG00000258289.8_9	1.77117002221307e-09	6.46919850613324e-05	gene	ENSG00000258289.8_9	TRUE
ENSG00000258315.5_5	0.111044915961094	1	gene	ENSG00000258315.5_5	TRUE
ENSG00000258608.1_4	8.95835358564755e-08	0.00327203864715777	gene	ENSG00000258608.1_4	TRUE
ENSG00000258645.2_5	2.65602831933479e-07	0.00970114343637031	gene	ENSG00000258645.2_5	TRUE
ENSG00000259051.1_4	1.14046011906446e-06	0.0416553058488293	gene	ENSG00000259051.1_4	TRUE
ENSG00000259699.2_3	1.67340894697137e-06	0.0611212617881294	gene	ENSG00000259699.2_3	TRUE
ENSG00000259781.1_4	1.04165945178328e-12	3.80466114763844e-08	gene	ENSG00000259781.1_4	TRUE
ENSG00000260861.6_9	1.53877368548049e-05	0.562037088621747	gene	ENSG00000260861.6_9	TRUE
ENSG00000260916.7_6	0.584642544537151	1	gene	ENSG00000260916.7_6	TRUE
ENSG00000261461.1_2	1.67819679112845e-08	0.000612961377959665	gene	ENSG00000261461.1_2	TRUE
ENSG00000261559.1_4	1.18126315450961e-06	0.0431456367184636	gene	ENSG00000261559.1_4	TRUE
ENSG00000263266.2_2	1.01989645781005e-11	3.72517181215122e-07	gene	ENSG00000263266.2_2	TRUE
ENSG00000264350.1_4	2.34144103365896e-10	8.55211337543935e-06	gene	ENSG00000264350.1_4	TRUE
ENSG00000264577.1_9	1.04220534698603e-06	0.0380665502986649	gene	ENSG00000264577.1_9	TRUE
ENSG00000265241.7_6	0.199998305809011	1	gene	ENSG00000265241.7_6	TRUE
ENSG00000265401.1_7	3.47272812692019e-07	0.012684139483576	gene	ENSG00000265401.1_7	TRUE
ENSG00000267544.1_5	1.35481837306189e-06	0.0494847410760855	gene	ENSG00000267544.1_5	TRUE
ENSG00000267740.5_8	1.39848015752333e-18	5.10794877535397e-14	gene	ENSG00000267740.5_8	TRUE
ENSG00000267742.1_3	4.50665667596454e-07	0.0164605635089605	gene	ENSG00000267742.1_3	TRUE
ENSG00000268140.1_2	1.90318990322246e-07	0.00695140112152005	gene	ENSG00000268140.1_2	TRUE
ENSG00000268723.1_9	7.22235595081295e-06	0.263796551103443	gene	ENSG00000268723.1_9	TRUE
ENSG00000269028.3_3	2.99149104004849e-15	1.09264210237771e-10	gene	ENSG00000269028.3_3	TRUE
ENSG00000269378.1_5	2.75368613348088e-13	1.00578386025389e-08	gene	ENSG00000269378.1_5	TRUE
ENSG00000269888.1_7	2.42255728415546e-08	0.000884839048037783	gene	ENSG00000269888.1_7	TRUE
ENSG00000269968.1_7	9.66516200436462e-07	0.0353020042209418	gene	ENSG00000269968.1_7	TRUE
ENSG00000271121.2_3	1.18508863146263e-19	4.32853622641724e-15	gene	ENSG00000271121.2_3	TRUE
ENSG00000271425.9_4	2.59886138065508e-19	9.49234119284269e-15	gene	ENSG00000271425.9_4	TRUE
ENSG00000272031.3_6	0.0910191355954817	1	gene	ENSG00000272031.3_6	TRUE
ENSG00000272047.3_5	2.47727342434155e-14	9.04824118240753e-10	gene	ENSG00000272047.3_5	TRUE
ENSG00000272655.2_5	8.99659926320924e-08	0.00328600788088718	gene	ENSG00000272655.2_5	TRUE
ENSG00000273149.1_7	1.16037567838595e-11	4.23827216530469e-07	gene	ENSG00000273149.1_7	TRUE
ENSG00000273654.1_7	5.37134067841441e-07	0.0196188218279086	gene	ENSG00000273654.1_7	TRUE
ENSG00000275131.3_8	0.0569643157195039	1	gene	ENSG00000275131.3_8	TRUE
ENSG00000275597.1_2	3.03407458433205e-08	0.00110819574192728	gene	ENSG00000275597.1_2	TRUE
ENSG00000277258.5_6	0.046657072841648	1	gene	ENSG00000277258.5_6	TRUE
ENSG00000278053.5_5	0.0861952926865389	1	gene	ENSG00000278053.5_5	TRUE
ENSG00000279827.1_5	1.198667885273e-06	0.0437813445095965	gene	ENSG00000279827.1_5	TRUE
ENSG00000282978.1_6	2.51749049352244e-12	9.19513402759071e-08	gene	ENSG00000282978.1_6	TRUE
ENSG00000283196.2_7	1.32667487598424e-06	0.0484567998453243	gene	ENSG00000283196.2_7	TRUE
ENSG00000283390.1_6	2.70256290322552e-19	9.8711110040312e-15	gene	ENSG00000283390.1_6	TRUE
ENSG00000283453.2_6	0.00980303607783377	1	gene	ENSG00000283453.2_6	TRUE
ENSG00000283580.3_6	0.240986483481377	1	gene	ENSG00000283580.3_6	TRUE
ENSG00000284194.3_7	0.512340075711011	1	gene	ENSG00000284194.3_7	TRUE
ENSG00000285043.1_3	1.49756164397785e-09	5.46984390462911e-05	gene	ENSG00000285043.1_3	TRUE
ENST00000005386.8_3	0.0895985337094425	1	isoform	ENSG00000005175.10_6	TRUE
ENST00000023939.8_1	6.48153650463776e-05	1	isoform	ENSG00000022277.12_5	TRUE
ENST00000034275.12_2	0.699875779913913	1	isoform	ENSG00000031823.14_6	TRUE
ENST00000053867.8_2	2.49542187195369e-06	0.425853724136385	isoform	ENSG00000030582.18_5	TRUE
ENST00000074304.9_1	0.0191988299370351	1	isoform	ENSG00000040933.16_4	TRUE
ENST00000075120.12_3	5.87726419865514e-09	0.00100297864455729	isoform	ENSG00000059804.16_6	TRUE
ENST00000085079.11_2	0.00339665659211848	1	isoform	ENSG00000063245.15_7	TRUE
ENST00000156084.8_3	0.189149268547412	1	isoform	ENSG00000068308.13_6	TRUE
ENST00000158771.9_3	2.00365443976123e-08	0.00341931644763013	isoform	ENSG00000072849.11_6	TRUE
ENST00000160827.9_2	3.14877862722741e-10	5.37351667850866e-05	isoform	ENSG00000079616.13_3	TRUE
ENST00000162044.14_5	3.74207876858706e-07	0.0638600710174456	isoform	ENSG00000064545.15_9	TRUE
ENST00000165086.8_2	0.558617112584307	1	isoform	ENSG00000185864.16_5	TRUE
ENST00000175506.8_2	0.128943767752863	1	isoform	ENSG00000070669.17_6	TRUE
ENST00000177742.7_2	3.54784587700611e-13	6.05454090294601e-08	isoform	ENSG00000074071.15_5	TRUE
ENST00000184266.3_2	4.14321212148107e-12	7.07055721379231e-07	isoform	ENSG00000065518.8_4	TRUE
ENST00000194530.8_2	0.0096842195979638	1	isoform	ENSG00000082146.13_6	TRUE
ENST00000202556.14_3	1.44819352801456e-06	0.247140018329797	isoform	ENSG00000088808.18_9	TRUE
ENST00000203630.9_4	4.24258376750298e-05	1	isoform	ENSG00000089693.10_5	TRUE
ENST00000205402.10_2	0.0192868865483064	1	isoform	ENSG00000091140.14_4	TRUE
ENST00000206451.11_2	1.70750329239147e-18	2.91392266859774e-13	isoform	ENSG00000092010.15_5	TRUE
ENST00000207636.9_1	0.00803762946345017	1	isoform	ENSG00000093010.14_6	TRUE
ENST00000209728.9_2	0.000425138276467021	1	isoform	ENSG00000094804.12_7	TRUE
ENST00000215567.10_2	1.68757914183158e-21	2.87992130870126e-16	isoform	ENSG00000099797.15_6	TRUE
ENST00000215587.11_2	2.5669398637832e-12	4.38058555514058e-07	isoform	ENSG00000099817.12_5	TRUE
ENST00000216037.10_5	0.0529672311512899	1	isoform	ENSG00000100219.16_8	TRUE
ENST00000216122.9_2	0.00138908011876417	1	isoform	ENSG00000100297.16_5	TRUE
ENST00000216194.11_1	0.392606804845293	1	isoform	ENSG00000239900.12_5	TRUE
ENST00000216254.9_2	0.0366593958754833	1	isoform	ENSG00000100412.16_4	TRUE
ENST00000216286.10_4	0.521879590582963	1	isoform	ENSG00000087303.18_6	TRUE
ENST00000216442.12_3	2.05680447754182e-09	0.000351001911310422	isoform	ENSG00000100554.12_8	TRUE
ENST00000216456.6_2	3.36659729429697e-13	5.74523294660955e-08	isoform	ENSG00000100568.11_8	TRUE
ENST00000216463.8_2	0.40543809452341	1	isoform	ENSG00000100575.14_5	TRUE
ENST00000216727.8_2	0.0835346342781157	1	isoform	ENSG00000100836.10_6	TRUE
ENST00000216802.10_3	3.48417243855933e-20	5.94587963329904e-15	isoform	ENSG00000100911.16_6	TRUE
ENST00000217244.9_4	0.956657529358216	1	isoform	ENSG00000101266.19_8	TRUE
ENST00000217515.11_4	0.0358917644493715	1	isoform	ENSG00000091164.13_6	TRUE
ENST00000218328.12_2	0.0117713536142133	1	isoform	ENSG00000086758.16_8	TRUE
ENST00000218439.8_1	0.53661740356254	1	isoform	ENSG00000102316.17_4	TRUE
ENST00000219169.9_2	0.0179596733841914	1	isoform	ENSG00000102898.12_5	TRUE
ENST00000219548.9_2	2.65338158554965e-09	0.00045281018110039	isoform	ENSG00000103266.11_4	TRUE
ENST00000219794.11_2	0.638861771542299	1	isoform	ENSG00000103507.14_7	TRUE
ENST00000220003.13_1	0.0215393943232481	1	isoform	ENSG00000103653.16_4	TRUE
ENST00000220584.9_2	2.40787014707776e-21	4.10912672079408e-16	isoform	ENSG00000079459.13_5	TRUE
ENST00000220764.7_4	0.607937249636724	1	isoform	ENSG00000104325.7_7	TRUE
ENST00000220849.10_3	2.326399120042e-05	1	isoform	ENSG00000104408.10_6	TRUE
ENST00000221265.8_3	2.50523117389431e-12	4.2752772074976e-07	isoform	ENSG00000006712.15_6	TRUE
ENST00000221576.4_1	8.39655918161654e-16	1.43290641057959e-10	isoform	ENSG00000104979.9_5	TRUE
ENST00000221770.7_1	0.722617315726351	1	isoform	ENSG00000105171.10_6	TRUE
ENST00000221975.6_1	0.161801615600352	1	isoform	ENSG00000105372.8_7	TRUE
ENST00000222190.9_2	1.69791161752962e-06	0.2897554091779	isoform	ENSG00000105583.11_7	TRUE
ENST00000222247.10_2	9.33400224551553e-16	1.59288481920621e-10	isoform	ENSG00000105640.13_4	TRUE
ENST00000222284.10_2	1.76685005128463e-08	0.00301520028651927	isoform	ENSG00000105677.12_4	TRUE
ENST00000222307.9_3	1.79888413945219e-12	3.06986773934074e-07	isoform	ENSG00000105700.11_5	TRUE
ENST00000222399.11_3	0.152846780577982	1	isoform	ENSG00000091136.14_6	TRUE
ENST00000222543.11_5	1.72227892453493e-11	2.93913787587584e-06	isoform	ENSG00000105825.14_7	TRUE
ENST00000222690.10_3	0.472381834164406	1	isoform	ENSG00000105968.19_5	TRUE
ENST00000223084.7_2	5.66462161981124e-07	0.0966690337907267	isoform	ENSG00000106355.10_6	TRUE
ENST00000223215.10_3	0.881627081874107	1	isoform	ENSG00000106484.16_6	TRUE
ENST00000223836.10_3	0.776938058016494	1	isoform	ENSG00000106992.19_7	TRUE
ENST00000225308.12_2	2.98648111664818e-09	0.000509654948480479	isoform	ENSG00000013306.16_8	TRUE
ENST00000225777.7_1	9.80660134109104e-16	1.67353574526255e-10	isoform	ENSG00000108639.7_6	TRUE
ENST00000225792.10_3	0.000440211996563819	1	isoform	ENSG00000108654.15_7	TRUE
ENST00000225964.10_3	0.0610545046441643	1	isoform	ENSG00000108821.14_5	TRUE
ENST00000227157.8_1	5.46069887521297e-05	1	isoform	ENSG00000134333.14_8	TRUE
ENST00000227322.8_4	0.00358743950763923	1	isoform	ENSG00000109917.11_6	TRUE
ENST00000227378.7_2	1.16795587305236e-05	1	isoform	ENSG00000109971.14_9	TRUE
ENST00000228136.9_5	0.000148198086168752	1	isoform	ENSG00000110696.10_6	TRUE
ENST00000228306.8_2	0.668859118838355	1	isoform	ENSG00000089157.16_7	TRUE
ENST00000228938.5_2	6.19736721749507e-11	1.0576055051344e-05	isoform	ENSG00000111341.10_5	TRUE
ENST00000229201.4_3	0.000380732314525689	1	isoform	ENSG00000111602.12_5	TRUE
ENST00000229471.8_2	4.53413898475087e-13	7.73768954303675e-08	isoform	ENSG00000010810.17_9	TRUE
ENST00000230085.13_3	6.17485020830658e-16	1.05376288744835e-10	isoform	ENSG00000112335.15_5	TRUE
ENST00000232125.9_1	3.6306643106842e-14	6.19587387275501e-09	isoform	ENSG00000114023.15_3	TRUE
ENST00000233154.9_2	1.02735479628896e-07	0.0175322205405896	isoform	ENSG00000071051.14_5	TRUE
ENST00000233190.11_4	0.544870373632866	1	isoform	ENSG00000023228.14_7	TRUE
ENST00000233557.7_2	1.30105135398114e-13	2.22029617762297e-08	isoform	ENSG00000115216.14_5	TRUE
ENST00000233609.8_1	0.95439728391357	1	isoform	ENSG00000115268.9_5	TRUE
ENST00000233893.10_2	2.46918951171946e-07	0.0421377066932973	isoform	ENSG00000115541.11_5	TRUE
ENST00000234453.10_2	3.45341988699294e-06	0.589339917394893	isoform	ENSG00000116095.11_4	TRUE
ENST00000234831.10_4	0.0296877587767537	1	isoform	ENSG00000116209.12_8	TRUE
ENST00000235521.4_2	9.52641652875964e-08	0.0162572108629895	isoform	ENSG00000116874.11_5	TRUE
ENST00000238688.9_3	0.000151543900182904	1	isoform	ENSG00000119705.10_8	TRUE
ENST00000241391.9_2	0.887640448942642	1	isoform	ENSG00000121964.14_6	TRUE
ENST00000241704.8_4	7.46717836983322e-12	1.27430385752552e-06	isoform	ENSG00000122218.16_7	TRUE
ENST00000242066.9_2	0.798506759683108	1	isoform	ENSG00000006468.14_7	TRUE
ENST00000242577.11_2	8.2536113290901e-11	1.40851178775454e-05	isoform	ENSG00000088986.11_6	TRUE
ENST00000242770.9_2	2.4079139651007e-11	4.10920149800295e-06	isoform	ENSG00000104915.15_7	TRUE
ENST00000243253.8_2	3.19737422034414e-12	5.45644700198609e-07	isoform	ENSG00000058262.10_4	TRUE
ENST00000243501.10_3	0.782302990727113	1	isoform	ENSG00000123739.11_6	TRUE
ENST00000244741.10_2	5.00466857670536e-14	8.54066711289076e-09	isoform	ENSG00000124762.14_4	TRUE
ENST00000245206.10_3	4.34146288320118e-10	7.40888006869814e-05	isoform	ENSG00000125166.13_5	TRUE
ENST00000245458.11_4	1.17493819952367e-09	0.000200507903501512	isoform	ENSG00000213741.11_7	TRUE
ENST00000246015.8_3	6.70184296717564e-05	1	isoform	ENSG00000125818.18_9	TRUE
ENST00000246337.9_3	1.01739200199989e-10	1.73622014709289e-05	isoform	ENSG00000126088.14_6	TRUE
ENST00000246868.7_3	2.09067423316988e-09	0.000356781920587373	isoform	ENSG00000126524.10_5	TRUE
ENST00000247161.7_2	1.48887921044644e-11	2.54083192779527e-06	isoform	ENSG00000126767.18_5	TRUE
ENST00000248450.8_2	1.04638278352461e-06	0.178569407539609	isoform	ENSG00000127837.9_4	TRUE
ENST00000249209.8_1	0.122024523063913	1	isoform	ENSG00000128463.13_5	TRUE
ENST00000249269.9_2	4.69270247176942e-05	1	isoform	ENSG00000105819.14_4	TRUE
ENST00000249299.7_2	1.98334159931194e-16	3.3846517728898e-11	isoform	ENSG00000128534.8_5	TRUE
ENST00000249786.8_4	5.87570802803092e-08	0.0100271307781559	isoform	ENSG00000140264.20_6	TRUE
ENST00000249883.9_2	5.50180051992406e-08	0.00938904265927121	isoform	ENSG00000114019.14_7	TRUE
ENST00000250101.10_2	0.000983909851133492	1	isoform	ENSG00000129235.11_4	TRUE
ENST00000251181.8_1	0.457551720788642	1	isoform	ENSG00000099814.16_5	TRUE
ENST00000251241.9_2	3.73294602078001e-05	1	isoform	ENSG00000108406.10_4	TRUE
ENST00000251250.7_1	0.859035704505167	1	isoform	ENSG00000104047.15_5	TRUE
ENST00000251289.9_3	0.89362382780632	1	isoform	ENSG00000065268.11_4	TRUE
ENST00000251453.8_3	1.01674026747641e-32	1.73510793605919e-27	isoform	ENSG00000105193.9_5	TRUE
ENST00000251739.9_1	0.317476161600622	1	isoform	ENSG00000004766.17_5	TRUE
ENST00000252102.9_3	1.07929061604522e-14	1.84185260790581e-09	isoform	ENSG00000131495.9_4	TRUE
ENST00000252594.10_2	0.809191812491829	1	isoform	ENSG00000130305.17_5	TRUE
ENST00000252711.7_3	0.832499744434588	1	isoform	ENSG00000130414.12_8	TRUE
ENST00000252785.3_2	5.47708658908849e-10	9.34686734774307e-05	isoform	ENSG00000284194.3_7	TRUE
ENST00000252934.10_2	4.29686556029484e-10	7.33277295326556e-05	isoform	ENSG00000130638.17_6	TRUE
ENST00000253048.10_4	5.8529549878192e-05	1	isoform	ENSG00000130749.10_7	TRUE
ENST00000253247.9_2	1.07364701652015e-11	1.8322215795723e-06	isoform	ENSG00000130935.10_5	TRUE
ENST00000253686.7_3	0.00210093245882693	1	isoform	ENSG00000131368.8_5	TRUE
ENST00000253788.12_4	1.47020796547521e-08	0.00250896870140206	isoform	ENSG00000131469.15_5	TRUE
ENST00000254286.9_2	6.96549662082114e-10	0.000118868986032961	isoform	ENSG00000131966.14_6	TRUE
ENST00000254719.10_2	1.76592820877925e-06	0.301362712541014	isoform	ENSG00000132383.12_4	TRUE
ENST00000254810.8_4	1.48340136230414e-05	1	isoform	ENSG00000132475.10_6	TRUE
ENST00000254901.9_1	0.164561076164252	1	isoform	ENSG00000132563.16_5	TRUE
ENST00000254940.10_2	0.000557150305900815	1	isoform	ENSG00000132603.15_7	TRUE
ENST00000254941.6_1	0.749657690619253	1	isoform	ENSG00000132603.15_7	TRUE
ENST00000255320.6_1	2.41937133244084e-05	1	isoform	ENSG00000132967.9_4	TRUE
ENST00000255495.7_3	2.44612457202741e-08	0.00417440942714766	isoform	ENSG00000133131.15_8	TRUE
ENST00000255622.10_1	0.0384148463422975	1	isoform	ENSG00000133256.12_3	TRUE
ENST00000255830.7_1	0.218660142653981	1	isoform	ENSG00000133460.19_6	TRUE
ENST00000256379.9_2	3.56048052088421e-07	0.0607610242810974	isoform	ENSG00000133997.11_5	TRUE
ENST00000256993.8_2	3.53767248032712e-08	0.00603717959457744	isoform	ENSG00000134571.11_6	TRUE
ENST00000257262.12_2	1.7959192899112e-08	0.00306480810500506	isoform	ENSG00000134825.16_6	TRUE
ENST00000257857.8_2	3.96645675045051e-14	6.76891710291381e-09	isoform	ENSG00000135404.11_6	TRUE
ENST00000257904.11_3	1.37572216853765e-12	2.34772490949624e-07	isoform	ENSG00000135446.17_8	TRUE
ENST00000257905.13_4	9.95163016809025e-08	0.0169828549470527	isoform	ENSG00000135447.17_6	TRUE
ENST00000257910.8_2	8.0522003894342e-08	0.013741402052585	isoform	ENSG00000135452.10_6	TRUE
ENST00000258148.11_3	0.267296376965876	1	isoform	ENSG00000135679.25_8	TRUE
ENST00000258149.10_4	0.048159854821868	1	isoform	ENSG00000135679.25_8	TRUE
ENST00000258772.9_3	6.00812878028332e-07	0.102531120887047	isoform	ENSG00000136271.10_5	TRUE
ENST00000258886.13_2	0.768593609478307	1	isoform	ENSG00000136381.13_5	TRUE
ENST00000258960.7_3	7.64928797057791e-10	0.0001305381589331	isoform	ENSG00000136448.12_8	TRUE
ENST00000259037.8_2	7.02154766108937e-17	1.19825519455555e-11	isoform	ENSG00000136521.13_9	TRUE
ENST00000259038.6_2	0.426975532705564	1	isoform	ENSG00000136522.14_5	TRUE
ENST00000259050.8_2	1.15178990694113e-08	0.00196557554779132	isoform	ENSG00000136536.15_6	TRUE
ENST00000259199.9_5	8.22747411500981e-09	0.00140405136762288	isoform	ENSG00000136682.15_6	TRUE
ENST00000260054.8_2	4.78810667167141e-05	1	isoform	ENSG00000137500.9_6	TRUE
ENST00000260379.11_2	1.10144514057196e-16	1.87966019019167e-11	isoform	ENSG00000137818.12_4	TRUE
ENST00000261015.5_3	0.00929297956599793	1	isoform	ENSG00000138442.10_4	TRUE
ENST00000261182.12_3	0.385559078506939	1	isoform	ENSG00000187109.14_8	TRUE
ENST00000261353.9_2	2.11530125315354e-08	0.00360984620055664	isoform	ENSG00000119801.13_4	TRUE
ENST00000261406.7_4	3.60803179802587e-08	0.00615725058460307	isoform	ENSG00000126749.16_7	TRUE
ENST00000261407.9_3	0.000710267671583407	1	isoform	ENSG00000111684.11_5	TRUE
ENST00000261601.8_2	0.205179236087351	1	isoform	ENSG00000101557.15_5	TRUE
ENST00000261606.11_2	2.92486946719017e-05	1	isoform	ENSG00000101605.13_6	TRUE
ENST00000261733.7_3	0.0329350231066069	1	isoform	ENSG00000111275.13_5	TRUE
ENST00000261817.6_2	0.134940057533502	1	isoform	ENSG00000110801.14_6	TRUE
ENST00000261890.7_2	0.243992257922395	1	isoform	ENSG00000103769.10_5	TRUE
ENST00000261921.8_2	0.383053461541482	1	isoform	ENSG00000129038.16_4	TRUE
ENST00000262027.10_2	0.646063345651145	1	isoform	ENSG00000166986.15_7	TRUE
ENST00000262061.7_3	0.571741590934059	1	isoform	ENSG00000111481.10_7	TRUE
ENST00000262097.11_4	0.170671078970449	1	isoform	ENSG00000104763.19_10	TRUE
ENST00000262160.11_8	0.000866428321935979	1	isoform	ENSG00000175387.16_10	TRUE
ENST00000262188.12_3	0.233660491135714	1	isoform	ENSG00000082014.16_6	TRUE
ENST00000262291.9_2	2.61902445302585e-08	0.00446946999006673	isoform	ENSG00000062716.13_5	TRUE
ENST00000262306.11_2	0.0130046303011036	1	isoform	ENSG00000103363.15_4	TRUE
ENST00000262584.7_2	0.400768213276082	1	isoform	ENSG00000161016.17_7	TRUE
ENST00000262633.9_2	0.00059001077950085	1	isoform	ENSG00000126254.12_5	TRUE
ENST00000262854.11_6	0.00739987210683303	1	isoform	ENSG00000086758.16_8	TRUE
ENST00000262861.8_2	4.87139146515744e-10	8.31322439094978e-05	isoform	ENSG00000116991.10_3	TRUE
ENST00000263205.11_2	0.777391514230907	1	isoform	ENSG00000099917.17_6	TRUE
ENST00000263309.7_3	0.000152292115798605	1	isoform	ENSG00000074201.9_7	TRUE
ENST00000263368.9_3	1.22360577179593e-08	0.00208813219380063	isoform	ENSG00000090013.11_6	TRUE
ENST00000263384.12_2	7.1466284463976e-20	1.21960073089154e-14	isoform	ENSG00000105058.12_5	TRUE
ENST00000263401.10_3	4.94693254767199e-06	0.844213826990416	isoform	ENSG00000110442.12_5	TRUE
ENST00000263559.11_3	0.0468938236514442	1	isoform	ENSG00000122958.15_5	TRUE
ENST00000263574.9_1	2.15507687801822e-12	3.67772489541321e-07	isoform	ENSG00000084234.17_6	TRUE
ENST00000263672.11_4	1.32115598793402e-12	2.25460553964892e-07	isoform	ENSG00000118363.12_6	TRUE
ENST00000263974.4_2	0.809933137858794	1	isoform	ENSG00000120656.11_3	TRUE
ENST00000263985.11_3	5.4313516287497e-10	9.26881880852651e-05	isoform	ENSG00000059691.12_6	TRUE
ENST00000264012.9_2	0.00949687650625078	1	isoform	ENSG00000062038.14_5	TRUE
ENST00000264065.12_3	7.65831070262278e-06	1	isoform	ENSG00000077232.18_7	TRUE
ENST00000264128.13_2	4.6789516551887e-13	7.98481815764572e-08	isoform	ENSG00000085491.17_6	TRUE
ENST00000264161.9_3	2.16433727245038e-06	0.369352812892747	isoform	ENSG00000115866.11_5	TRUE
ENST00000264169.6_2	0.640547756987949	1	isoform	ENSG00000115947.14_5	TRUE
ENST00000264221.6_2	1.35444341829468e-07	0.023114118710566	isoform	ENSG00000128050.8_3	TRUE
ENST00000264244.7_1	6.59668949070695e-11	1.1257514483471e-05	isoform	ENSG00000113845.10_4	TRUE
ENST00000264263.9_2	0.00811992506835937	1	isoform	ENSG00000168827.15_7	TRUE
ENST00000264431.8_2	6.21107705713806e-05	1	isoform	ENSG00000109756.9_8	TRUE
ENST00000264552.14_3	4.07643602882436e-20	6.95660114062992e-15	isoform	ENSG00000108106.14_5	TRUE
ENST00000264649.10_2	8.39182383558262e-05	1	isoform	ENSG00000033627.16_5	TRUE
ENST00000264663.9_1	0.0130499308238397	1	isoform	ENSG00000112992.18_7	TRUE
ENST00000264689.11_3	5.55221542299596e-08	0.00947507770795953	isoform	ENSG00000109775.11_6	TRUE
ENST00000264779.6_1	0.00633575791391902	1	isoform	ENSG00000062194.16_4	TRUE
ENST00000264896.8_4	5.2969481762281e-14	9.0394539406603e-09	isoform	ENSG00000138760.10_7	TRUE
ENST00000264908.11_2	8.25291119299231e-18	1.40839230672891e-12	isoform	ENSG00000138772.13_6	TRUE
ENST00000264932.11_2	8.6069274469901e-08	0.0146880659653865	isoform	ENSG00000073578.17_6	TRUE
ENST00000265038.9_2	6.25682799036284e-06	1	isoform	ENSG00000049167.14_8	TRUE
ENST00000265044.6_2	0.0691140827217228	1	isoform	ENSG00000114850.6_3	TRUE
ENST00000265073.9_2	0.20232748311235	1	isoform	ENSG00000113387.12_5	TRUE
ENST00000265093.4_1	4.80259008989577e-16	8.19581209201073e-11	isoform	ENSG00000113732.9_5	TRUE
ENST00000265112.7_1	2.34534757091854e-05	1	isoform	ENSG00000113407.13_5	TRUE
ENST00000265339.7_2	3.39750460236077e-15	5.79797750411275e-10	isoform	ENSG00000119048.8_5	TRUE
ENST00000265375.13_1	0.69808334005288	1	isoform	ENSG00000108100.18_4	TRUE
ENST00000265428.4_1	0.0362246507331822	1	isoform	ENSG00000123124.14_4	TRUE
ENST00000265465.8_2	0.00550522234834509	1	isoform	ENSG00000014138.9_6	TRUE
ENST00000265968.9_4	8.36361243731024e-05	1	isoform	ENSG00000129170.10_8	TRUE
ENST00000265970.11_2	1.20920131166059e-06	0.206355040640126	isoform	ENSG00000011405.13_5	TRUE
ENST00000266022.9_3	0.0931333541582576	1	isoform	ENSG00000004534.15_5	TRUE
ENST00000266077.5_2	4.60401016520868e-06	0.785692750733522	isoform	ENSG00000125520.14_5	TRUE
ENST00000266126.10_2	1.42187300372233e-16	2.42648315577231e-11	isoform	ENSG00000119718.11_5	TRUE
ENST00000266383.10_2	3.99604629525182e-12	6.81941284469904e-07	isoform	ENSG00000139044.12_6	TRUE
ENST00000266529.8_3	6.86864247386102e-11	1.17216131273428e-05	isoform	ENSG00000139168.8_8	TRUE
ENST00000267615.11_4	0.988987388707779	1	isoform	ENSG00000100605.17_7	TRUE
ENST00000267750.9_2	4.42170567762308e-09	0.000754581760709089	isoform	ENSG00000128463.13_5	TRUE
ENST00000267869.8_2	0.0415129433525758	1	isoform	ENSG00000140307.11_6	TRUE
ENST00000267884.11_3	6.86969972309588e-08	0.011723417365452	isoform	ENSG00000140319.11_5	TRUE
ENST00000267918.9_2	0.284263376617803	1	isoform	ENSG00000140350.15_6	TRUE
ENST00000267950.12_2	1.81635759736615e-17	3.09968689420923e-12	isoform	ENSG00000140374.16_7	TRUE
ENST00000267970.9_3	3.86075185343191e-10	6.58852746795569e-05	isoform	ENSG00000140391.15_6	TRUE
ENST00000268097.10_4	0.518385807153453	1	isoform	ENSG00000213614.10_8	TRUE
ENST00000268668.11_2	5.69640636501183e-16	9.72114531814729e-11	isoform	ENSG00000140990.15_6	TRUE
ENST00000268756.7_3	0.777853187177886	1	isoform	ENSG00000109118.14_6	TRUE
ENST00000268876.9_1	5.57070392904414e-32	9.50662908307099e-27	isoform	ENSG00000141161.11_4	TRUE
ENST00000269576.6_3	3.10727827150742e-12	5.30269466145827e-07	isoform	ENSG00000186395.8_6	TRUE
ENST00000269601.10_3	8.2383975957605e-16	1.40591550330691e-10	isoform	ENSG00000141759.15_5	TRUE
ENST00000270142.11_2	2.71858651842022e-16	4.63937663714484e-11	isoform	ENSG00000142168.15_3	TRUE
ENST00000270221.11_2	3.54160878825254e-11	6.04389706150449e-06	isoform	ENSG00000142227.11_5	TRUE
ENST00000270225.12_2	4.01686308820086e-08	0.0068549375345383	isoform	ENSG00000142230.13_6	TRUE
ENST00000270233.12_3	6.14930472494472e-06	1	isoform	ENSG00000187244.12_5	TRUE
ENST00000270357.10_4	0.00352218421524934	1	isoform	ENSG00000142327.13_7	TRUE
ENST00000270460.11_4	7.32428210730973e-11	1.24991803874083e-05	isoform	ENSG00000063245.15_7	TRUE
ENST00000270586.8_2	2.70643552153702e-24	4.61864047492379e-19	isoform	ENSG00000142507.10_4	TRUE
ENST00000270776.13_2	1.57434592123749e-14	2.68668428842863e-09	isoform	ENSG00000142657.21_5	TRUE
ENST00000271640.9_2	0.589978758694479	1	isoform	ENSG00000143379.12_6	TRUE
ENST00000272227.8_3	6.66025779293497e-08	0.0113659963339552	isoform	ENSG00000143870.13_5	TRUE
ENST00000272274.8_1	0.0046549895250644	1	isoform	ENSG00000122026.10_3	TRUE
ENST00000272348.7_3	1.4283858857863e-13	2.43759764952975e-08	isoform	ENSG00000143977.14_5	TRUE
ENST00000272418.7_3	2.17929890983859e-09	0.000371906076159595	isoform	ENSG00000144029.12_6	TRUE
ENST00000272638.14_2	1.14536174667026e-10	1.95460563516267e-05	isoform	ENSG00000144224.17_4	TRUE
ENST00000272930.8_3	7.490536824862e-10	0.000127829007131	isoform	ENSG00000184182.18_4	TRUE
ENST00000273223.10_2	2.04443478626455e-23	3.48890974015191e-18	isoform	ENSG00000144713.13_5	TRUE
ENST00000273308.9_4	4.19944834341461e-11	7.16652657597077e-06	isoform	ENSG00000257727.6_6	TRUE
ENST00000273480.4_2	3.21924822516477e-17	5.49377586617269e-12	isoform	ENSG00000114125.14_4	TRUE
ENST00000273588.9_4	0.0748021549207473	1	isoform	ENSG00000145020.16_8	TRUE
ENST00000273860.8_2	0.104112363279926	1	isoform	ENSG00000145247.12_8	TRUE
ENST00000273986.10_4	6.5438100414168e-13	1.11672735880794e-07	isoform	ENSG00000145354.12_7	TRUE
ENST00000274065.9_2	2.01253738515172e-31	3.43447554925682e-26	isoform	ENSG00000145425.10_6	TRUE
ENST00000274242.10_6	0.00345648747869573	1	isoform	ENSG00000145592.14_7	TRUE
ENST00000274712.8_2	9.06898683634516e-16	1.54765887956965e-10	isoform	ENSG00000146007.11_7	TRUE
ENST00000275521.10_3	0.384360665435726	1	isoform	ENSG00000146674.15_9	TRUE
ENST00000276052.10_1	0.0171846831431169	1	isoform	ENSG00000102225.16_10	TRUE
ENST00000276062.8_2	7.99254247036172e-21	1.36395934273711e-15	isoform	ENSG00000147123.10_3	TRUE
ENST00000276416.11_3	0.000191578944693444	1	isoform	ENSG00000147439.13_6	TRUE
ENST00000276682.8_2	0.00155280590328667	1	isoform	ENSG00000147677.11_7	TRUE
ENST00000276914.7_3	0.513632124797225	1	isoform	ENSG00000147872.10_6	TRUE
ENST00000277465.8_2	0.000148635347352312	1	isoform	ENSG00000148337.21_8	TRUE
ENST00000277882.7_1	1.70849085119341e-09	0.00029156079771956	isoform	ENSG00000148688.13_3	TRUE
ENST00000278572.10_1	7.16134512786725e-18	1.22211219145106e-12	isoform	ENSG00000149273.15_5	TRUE
ENST00000278756.7_1	4.54715524101339e-08	0.00775990230499899	isoform	ENSG00000084234.17_6	TRUE
ENST00000279052.10_2	0.957112625803099	1	isoform	ENSG00000125991.19_6	TRUE
ENST00000279263.13_3	0.981561089753557	1	isoform	ENSG00000149809.16_6	TRUE
ENST00000279839.8_3	3.63077743514818e-09	0.000619606692417777	isoform	ENSG00000150316.12_5	TRUE
ENST00000280326.9_2	9.9841918359409e-17	1.70384227357066e-11	isoform	ENSG00000150753.12_7	TRUE
ENST00000280892.10_2	2.25196034093484e-09	0.000384306040021894	isoform	ENSG00000151247.12_7	TRUE
ENST00000281031.5_5	0.000386179496949455	1	isoform	ENSG00000151366.13_7	TRUE
ENST00000281456.11_2	5.81990799449468e-08	0.00993190578892495	isoform	ENSG00000151729.11_4	TRUE
ENST00000282050.6_2	2.73645140045682e-17	4.66986377293558e-12	isoform	ENSG00000152234.16_8	TRUE
ENST00000282286.5_1	1.69338667240444e-05	1	isoform	ENSG00000131845.14_6	TRUE
ENST00000282999.7_2	0.000342077642000351	1	isoform	ENSG00000153037.15_7	TRUE
ENST00000283122.7_2	1.56812394331873e-10	2.67606623423115e-05	isoform	ENSG00000153140.8_4	TRUE
ENST00000283179.14_4	0.69996246927011	1	isoform	ENSG00000153187.20_9	TRUE
ENST00000283628.9_2	0.0471193712347023	1	isoform	ENSG00000153560.12_6	TRUE
ENST00000283629.8_3	0.000210161756504288	1	isoform	ENSG00000153560.12_6	TRUE
ENST00000283943.9_3	0.0339323536046743	1	isoform	ENSG00000153827.13_8	TRUE
ENST00000284290.8_1	0.0451164736268176	1	isoform	ENSG00000154144.13_5	TRUE
ENST00000284727.8_2	0.684075942135169	1	isoform	ENSG00000154518.9_5	TRUE
ENST00000284770.10_4	0.194354565208363	1	isoform	ENSG00000154553.16_7	TRUE
ENST00000284771.7_5	8.25526037179121e-10	0.000140879320348766	isoform	ENSG00000154553.16_7	TRUE
ENST00000285735.6_3	0.747679106589939	1	isoform	ENSG00000155366.17_7	TRUE
ENST00000285814.9_3	0.012517598045129	1	isoform	ENSG00000155438.12_6	TRUE
ENST00000285848.9_2	7.5168629287368e-08	0.0128278272624065	isoform	ENSG00000155463.14_7	TRUE
ENST00000285908.5_2	0.0808754493211843	1	isoform	ENSG00000145919.11_7	TRUE
ENST00000286122.11_1	7.57786317862697e-06	1	isoform	ENSG00000172530.20_8	TRUE
ENST00000286424.12_2	0.403068278124912	1	isoform	ENSG00000155957.17_5	TRUE
ENST00000286788.9_3	1.52807844280289e-19	2.60772698578084e-14	isoform	ENSG00000156261.13_8	TRUE
ENST00000287022.10_3	1.87396432921049e-10	3.19799508637087e-05	isoform	ENSG00000156467.10_4	TRUE
ENST00000287038.8_4	1.55478380185185e-20	2.65330074921226e-15	isoform	ENSG00000156482.11_5	TRUE
ENST00000287507.7_1	0.663431653480282	1	isoform	ENSG00000103507.14_7	TRUE
ENST00000288490.9_3	0.648129258371814	1	isoform	ENSG00000157680.15_9	TRUE
ENST00000288937.7_3	5.60530077324837e-16	9.56566998157927e-11	isoform	ENSG00000158042.9_5	TRUE
ENST00000289371.11_2	1.49686880342981e-24	2.55446648780511e-19	isoform	ENSG00000158417.11_5	TRUE
ENST00000289989.10_2	7.60013571183328e-06	1	isoform	ENSG00000241852.10_6	TRUE
ENST00000290158.9_2	8.82171075977019e-12	1.50546022799782e-06	isoform	ENSG00000108424.10_6	TRUE
ENST00000290330.7_5	1.16513746591207e-12	1.98835369107758e-07	isoform	ENSG00000159210.10_10	TRUE
ENST00000291295.14_3	1.93795524872624e-08	0.00330719815016128	isoform	ENSG00000160014.17_6	TRUE
ENST00000291458.9_3	1.58703702622829e-09	0.000270834216673963	isoform	ENSG00000160124.9_4	TRUE
ENST00000292494.11_5	1.09806460764356e-08	0.00187389117552804	isoform	ENSG00000160932.11_6	TRUE
ENST00000292510.6_4	0.0228039862494669	1	isoform	ENSG00000160948.14_7	TRUE
ENST00000292591.12_3	3.1059254254955e-15	5.30038597562509e-10	isoform	ENSG00000161013.17_7	TRUE
ENST00000292733.11_1	0.0016726901859315	1	isoform	ENSG00000099917.17_6	TRUE
ENST00000292782.9_4	0.0116809769128904	1	isoform	ENSG00000043093.15_9	TRUE
ENST00000292807.9_2	6.5836443744407e-08	0.011235252470758	isoform	ENSG00000161203.13_5	TRUE
ENST00000292808.5_3	1.40503175800417e-15	2.39774289630444e-10	isoform	ENSG00000161204.11_4	TRUE
ENST00000293208.13_1	0.687884146252328	1	isoform	ENSG00000161526.15_9	TRUE
ENST00000293288.12_1	0.48937571985063	1	isoform	ENSG00000087088.20_6	TRUE
ENST00000293422.9_1	0.00645312060731245	1	isoform	ENSG00000092841.19_6	TRUE
ENST00000293831.13_2	3.13817800672262e-05	1	isoform	ENSG00000161960.15_5	TRUE
ENST00000294623.8_2	5.50946554707703e-20	9.40212333470884e-15	isoform	ENSG00000162613.16_5	TRUE
ENST00000294742.6_2	8.76295976522994e-10	0.000149543413577555	isoform	ENSG00000162704.16_6	TRUE
ENST00000295030.6_2	5.81158614057132e-09	0.000991770421233058	isoform	ENSG00000162928.9_4	TRUE
ENST00000295491.9_2	2.53179816241582e-12	4.32061483608909e-07	isoform	ENSG00000163319.11_6	TRUE
ENST00000295598.10_2	3.57123985242836e-08	0.00609446365776309	isoform	ENSG00000163399.16_5	TRUE
ENST00000295682.5_3	2.1802994770161e-22	3.72076826950706e-17	isoform	ENSG00000163463.12_5	TRUE
ENST00000295766.9_2	0.519315759470714	1	isoform	ENSG00000167552.14_5	TRUE
ENST00000295830.13_4	5.75263475492518e-06	0.981710131467002	isoform	ENSG00000163584.18_5	TRUE
ENST00000296289.10_2	0.00205994629071363	1	isoform	ENSG00000163931.16_5	TRUE
ENST00000296417.6_3	2.94689850967546e-24	5.02900018270156e-19	isoform	ENSG00000164032.12_6	TRUE
ENST00000296424.9_3	0.000725949815589252	1	isoform	ENSG00000164039.15_6	TRUE
ENST00000296444.6_3	0.0119171351917783	1	isoform	ENSG00000164054.15_6	TRUE
ENST00000296456.10_2	9.9129500691293e-11	1.69168458109719e-05	isoform	ENSG00000164062.13_5	TRUE
ENST00000296503.10_3	0.00931931515297138	1	isoform	ENSG00000164104.12_7	TRUE
ENST00000296511.10_3	2.66761668106724e-14	4.55239457090849e-09	isoform	ENSG00000164111.15_5	TRUE
ENST00000296802.9_1	0.461773345523658	1	isoform	ENSG00000164346.10_7	TRUE
ENST00000297185.9_4	1.45470592543812e-16	2.48251384999717e-11	isoform	ENSG00000113013.15_9	TRUE
ENST00000297540.5_2	0.221842771142206	1	isoform	ENSG00000164902.14_4	TRUE
ENST00000298159.11_3	2.41491234171694e-08	0.00412114450763363	isoform	ENSG00000165410.15_5	TRUE
ENST00000298818.12_1	2.86226330126784e-05	1	isoform	ENSG00000165898.14_4	TRUE
ENST00000299138.12_3	8.56616754335278e-11	1.46185075594333e-05	isoform	ENSG00000069329.18_7	TRUE
ENST00000299163.7_2	6.39327508125541e-07	0.109103796571656	isoform	ENSG00000166135.14_4	TRUE
ENST00000299167.12_2	0.0301070980320659	1	isoform	ENSG00000102893.16_7	TRUE
ENST00000299252.8_1	0.828577175798174	1	isoform	ENSG00000135679.25_8	TRUE
ENST00000299424.9_3	7.50400116170155e-07	0.128058781424902	isoform	ENSG00000166337.10_6	TRUE
ENST00000299438.13_2	1.84258605289612e-10	3.14444680270934e-05	isoform	ENSG00000166347.19_6	TRUE
ENST00000299518.7_2	8.05833203309811e-17	1.37518659477632e-11	isoform	ENSG00000166411.14_6	TRUE
ENST00000299572.9_1	0.0332513461636795	1	isoform	ENSG00000166451.13_4	TRUE
ENST00000299613.10_2	0.0261890451880814	1	isoform	ENSG00000166483.11_5	TRUE
ENST00000299821.15_1	0.811844291108759	1	isoform	ENSG00000025770.19_6	TRUE
ENST00000300086.5_3	5.70928927816267e-08	0.00974313052475572	isoform	ENSG00000166848.7_5	TRUE
ENST00000300087.7_2	0.0203163569396644	1	isoform	ENSG00000166847.10_5	TRUE
ENST00000300107.7_3	0.0406320380363435	1	isoform	ENSG00000166855.9_5	TRUE
ENST00000300289.10_2	5.71762354503863e-11	9.75735328455022e-06	isoform	ENSG00000167004.13_4	TRUE
ENST00000300302.9_2	8.36080320223027e-05	1	isoform	ENSG00000051108.15_8	TRUE
ENST00000300413.10_3	2.6498870135783e-13	4.52213818415191e-08	isoform	ENSG00000167088.11_5	TRUE
ENST00000300688.8_2	3.04016649337903e-62	5.18816572761105e-57	isoform	ENSG00000167283.8_6	TRUE
ENST00000300935.8_2	3.80666919724197e-06	0.649623325186131	isoform	ENSG00000167461.12_5	TRUE
ENST00000301021.7_1	0.00450896447331973	1	isoform	ENSG00000167515.10_3	TRUE
ENST00000301043.10_4	0.926780914932549	1	isoform	ENSG00000109113.20_9	TRUE
ENST00000301071.12_3	4.13599908952254e-17	7.05824788623379e-12	isoform	ENSG00000167552.14_5	TRUE
ENST00000301729.9_4	9.78180873155687e-10	0.000166930478727511	isoform	ENSG00000167969.13_7	TRUE
ENST00000301821.11_3	3.19557973193351e-06	0.545338463573381	isoform	ENSG00000168028.14_5	TRUE
ENST00000302078.9_2	0.00970680853599709	1	isoform	ENSG00000171566.12_7	TRUE
ENST00000302217.9_1	5.42320226278445e-11	9.25491158953218e-06	isoform	ENSG00000071054.16_8	TRUE
ENST00000302271.11_3	1	1	isoform	ENSG00000125944.20_7	TRUE
ENST00000302386.10_3	6.72840961020275e-13	1.14823001361954e-07	isoform	ENSG00000170296.10_6	TRUE
ENST00000302503.8_3	6.97220641931122e-08	0.0118983491428114	isoform	ENSG00000109919.10_6	TRUE
ENST00000302731.4_1	0.159947135134016	1	isoform	ENSG00000172409.6_5	TRUE
ENST00000302764.9_3	4.79144852884214e-08	0.00817679857241027	isoform	ENSG00000170584.11_5	TRUE
ENST00000303204.9_2	2.95479186292591e-18	5.04247050575758e-13	isoform	ENSG00000169230.10_4	TRUE
ENST00000303553.5_1	0.446472462164634	1	isoform	ENSG00000170906.16_5	TRUE
ENST00000303698.7_2	4.21944007627149e-18	7.20064326776035e-13	isoform	ENSG00000169599.13_4	TRUE
ENST00000303904.8_2	8.72040075249869e-15	1.48817127001691e-09	isoform	ENSG00000168090.10_4	TRUE
ENST00000304043.10_3	1.91376825715299e-08	0.00326592208156186	isoform	ENSG00000169567.12_5	TRUE
ENST00000304312.5_3	9.60949087264951e-14	1.63989805538113e-08	isoform	ENSG00000169020.10_6	TRUE
ENST00000304567.10_3	0.90931022425869	1	isoform	ENSG00000171848.15_6	TRUE
ENST00000304992.11_3	1.00681996724022e-07	0.0171817854689413	isoform	ENSG00000174231.17_6	TRUE
ENST00000305632.11_5	0.117362595929136	1	isoform	ENSG00000106638.17_7	TRUE
ENST00000305850.9_1	0.196529989731329	1	isoform	ENSG00000166451.13_4	TRUE
ENST00000305866.10_2	2.02620580538559e-07	0.0345780125512272	isoform	ENSG00000004766.17_5	TRUE
ENST00000305921.8_2	6.171767455227e-08	0.0105323680330431	isoform	ENSG00000170836.12_4	TRUE
ENST00000306061.10_1	1.71021562451864e-09	0.000291855137186604	isoform	ENSG00000169715.15_5	TRUE
ENST00000306077.5_2	1.15741459475023e-08	0.00197517430252506	isoform	ENSG00000170876.8_4	TRUE
ENST00000306125.12_3	1.13534717599338e-07	0.0193751536971974	isoform	ENSG00000172053.18_5	TRUE
ENST00000306200.7_3	6.20783056567601e-08	0.0105939111735487	isoform	ENSG00000168818.10_6	TRUE
ENST00000306368.9_3	1.86162979539414e-10	3.17694571103192e-05	isoform	ENSG00000168894.10_7	TRUE
ENST00000306442.5_3	3.4563606829198e-14	5.89841775982996e-09	isoform	ENSG00000168938.6_5	TRUE
ENST00000306450.5_1	2.4386458048801e-07	0.0416164661186009	isoform	ENSG00000170632.14_5	TRUE
ENST00000306846.8_4	0.723131468015612	1	isoform	ENSG00000172239.14_9	TRUE
ENST00000307300.8_2	6.98365030122311e-07	0.119178785850493	isoform	ENSG00000130414.12_8	TRUE
ENST00000307839.10_2	0.152598392474159	1	isoform	ENSG00000174748.22_9	TRUE
ENST00000307892.13_3	1.39378649101739e-11	2.37855239838082e-06	isoform	ENSG00000103018.17_7	TRUE
ENST00000307961.11_3	0.00428428446023101	1	isoform	ENSG00000174444.15_6	TRUE
ENST00000308022.7_4	3.40188255189402e-11	5.80544865010922e-06	isoform	ENSG00000172663.9_8	TRUE
ENST00000308153.9_4	0.39134728210016	1	isoform	ENSG00000105968.19_5	TRUE
ENST00000308275.8_4	0.415925560578298	1	isoform	ENSG00000167196.14_7	TRUE
ENST00000308361.10_3	7.2780193405137e-07	0.124202311253602	isoform	ENSG00000174953.14_9	TRUE
ENST00000308774.6_3	1.02415173086305e-09	0.000174775589478703	isoform	ENSG00000173113.7_5	TRUE
ENST00000308942.4_2	0.00022277291259318	1	isoform	ENSG00000116991.10_3	TRUE
ENST00000309096.4_1	0.824278453306264	1	isoform	ENSG00000062194.16_4	TRUE
ENST00000309246.9_2	3.51083476305265e-06	0.599137995653987	isoform	ENSG00000133112.17_4	TRUE
ENST00000309519.8_1	0.000366913993755476	1	isoform	ENSG00000117411.16_2	TRUE
ENST00000309851.10_2	1.99477166997514e-08	0.00340415764567938	isoform	ENSG00000134184.13_8	TRUE
ENST00000309889.3_2	4.64904908934407e-08	0.00793378823292923	isoform	ENSG00000173991.6_4	TRUE
ENST00000310271.6_1	5.44780147008371e-15	9.29689112075665e-10	isoform	ENSG00000023330.15_4	TRUE
ENST00000310326.8_3	0.00042567450932932	1	isoform	ENSG00000130305.17_5	TRUE
ENST00000310450.8_1	0.762583725446154	1	isoform	ENSG00000173418.12_4	TRUE
ENST00000310473.9_4	3.85389646206441e-09	0.00065768284683714	isoform	ENSG00000175567.10_9	TRUE
ENST00000310614.12_2	2.03409483498533e-12	3.47126419969586e-07	isoform	ENSG00000175581.14_5	TRUE
ENST00000310837.8_1	0.00653337788953673	1	isoform	ENSG00000173812.11_5	TRUE
ENST00000310958.10_4	0.271657868231253	1	isoform	ENSG00000260916.7_6	TRUE
ENST00000310999.11_4	6.1511262567225e-09	0.00104971430021472	isoform	ENSG00000174547.13_7	TRUE
ENST00000311086.9_3	5.24033119761683e-08	0.00894283480198103	isoform	ENSG00000145919.11_7	TRUE
ENST00000311223.9_2	0.00337816902644085	1	isoform	ENSG00000135821.19_6	TRUE
ENST00000311420.13_1	0.623532508907439	1	isoform	ENSG00000135679.25_8	TRUE
ENST00000311521.8_1	0.253064791691284	1	isoform	ENSG00000155368.16_5	TRUE
ENST00000311549.10_1	5.80724995428542e-11	9.91030433698624e-06	isoform	ENSG00000122026.10_3	TRUE
ENST00000311672.10_2	2.31398899108712e-07	0.0394891477284981	isoform	ENSG00000173660.12_4	TRUE
ENST00000311890.13_3	2.69940586223033e-17	4.60664408013055e-12	isoform	ENSG00000173641.17_8	TRUE
ENST00000311892.10_1	0.00963095151680054	1	isoform	ENSG00000172590.18_4	TRUE
ENST00000312419.8_3	2.98657078423565e-12	5.09670250612951e-07	isoform	ENSG00000175482.9_6	TRUE
ENST00000312756.4_1	0.938658364918595	1	isoform	ENSG00000168827.15_7	TRUE
ENST00000312990.10_2	0.45667346553587	1	isoform	ENSG00000135446.17_8	TRUE
ENST00000313010.8_5	3.89533368617117e-17	6.64754274879855e-12	isoform	ENSG00000137509.11_8	TRUE
ENST00000313104.9_2	0.978942782727949	1	isoform	ENSG00000089157.16_7	TRUE
ENST00000313143.9_3	1.55675073898305e-08	0.00265665740610413	isoform	ENSG00000161202.20_6	TRUE
ENST00000313269.5_1	0.0524070344053763	1	isoform	ENSG00000178719.17_5	TRUE
ENST00000313334.13_3	0.0844302922400382	1	isoform	ENSG00000134717.18_5	TRUE
ENST00000313465.5_5	4.9644440606233e-09	0.000847202236721609	isoform	ENSG00000213563.7_8	TRUE
ENST00000313608.13_3	0.0644914459949822	1	isoform	ENSG00000181610.13_5	TRUE
ENST00000313754.4_1	0.0520326760447447	1	isoform	ENSG00000178660.6_4	TRUE
ENST00000313961.10_3	0.0530705544688528	1	isoform	ENSG00000143248.13_7	TRUE
ENST00000314138.11_2	5.34730117983605e-14	9.12538335543741e-09	isoform	ENSG00000166441.13_5	TRUE
ENST00000314146.10_2	0.950427061236584	1	isoform	ENSG00000104763.19_10	TRUE
ENST00000314177.12_2	5.3224697188789e-17	9.0830074740556e-12	isoform	ENSG00000134138.20_7	TRUE
ENST00000314282.7_1	0.115317965409897	1	isoform	ENSG00000175581.14_5	TRUE
ENST00000314358.10_2	0.000758760487870634	1	isoform	ENSG00000120733.14_4	TRUE
ENST00000314523.7_2	6.66523314333014e-18	1.13744869684186e-12	isoform	ENSG00000188612.12_6	TRUE
ENST00000314891.11_3	7.25917430544627e-08	0.0123880713192163	isoform	ENSG00000176454.14_6	TRUE
ENST00000315322.10_4	0.934702695850136	1	isoform	ENSG00000128581.17_6	TRUE
ENST00000315467.9_3	4.76843109578008e-12	8.13751840219254e-07	isoform	ENSG00000140905.11_7	TRUE
ENST00000315580.9_4	0.0278597451703515	1	isoform	ENSG00000182196.13_7	TRUE
ENST00000315588.11_3	1.68818260915738e-08	0.00288095114983144	isoform	ENSG00000063322.15_6	TRUE
ENST00000316149.8_3	0.00240210597935577	1	isoform	ENSG00000123545.6_5	TRUE
ENST00000316185.8_1	0.0860996905973349	1	isoform	ENSG00000133460.19_6	TRUE
ENST00000316448.10_2	1.40032218369964e-08	0.00238970581937078	isoform	ENSG00000179218.14_3	TRUE
ENST00000317198.10_2	0.08326838017211	1	isoform	ENSG00000104529.17_10	TRUE
ENST00000317633.13_3	0.143462699136606	1	isoform	ENSG00000172058.15_6	TRUE
ENST00000317943.6_1	5.80225260412757e-10	9.90177615904786e-05	isoform	ENSG00000178449.9_5	TRUE
ENST00000318066.7_3	2.9638977694379e-11	5.05801009945655e-06	isoform	ENSG00000177889.10_5	TRUE
ENST00000318158.11_2	0.000101575273606679	1	isoform	ENSG00000137106.18_5	TRUE
ENST00000318787.13_2	0.277123845108864	1	isoform	ENSG00000111906.18_5	TRUE
ENST00000318911.5_2	6.70346553135131e-28	1.14397320678723e-22	isoform	ENSG00000179091.5_4	TRUE
ENST00000319006.8_2	1.14004900284877e-07	0.0194553922532154	isoform	ENSG00000177156.11_4	TRUE
ENST00000319074.6_2	3.1240794162124e-08	0.00533136648694311	isoform	ENSG00000179933.6_4	TRUE
ENST00000319394.8_3	1.76453123330904e-07	0.0301124313089121	isoform	ENSG00000142784.16_5	TRUE
ENST00000319562.11_3	8.60837640622952e-15	1.46905386722869e-09	isoform	ENSG00000152767.17_6	TRUE
ENST00000319826.8_1	0.221464039225205	1	isoform	ENSG00000122026.10_3	TRUE
ENST00000320280.8_1	0.735681006789339	1	isoform	ENSG00000085365.18_5	TRUE
ENST00000320619.10_1	0.977211216231162	1	isoform	ENSG00000186187.12_7	TRUE
ENST00000320640.11_3	0.000205111481887643	1	isoform	ENSG00000129636.13_6	TRUE
ENST00000320672.8_3	0.850985663274766	1	isoform	ENSG00000145687.16_6	TRUE
ENST00000320936.9_1	0.000139711100921678	1	isoform	ENSG00000099622.14_8	TRUE
ENST00000320963.9_1	3.24887345418096e-13	5.54433250449798e-08	isoform	ENSG00000117906.14_7	TRUE
ENST00000321233.10_3	0.000932852833358127	1	isoform	ENSG00000010244.18_7	TRUE
ENST00000321256.10_3	8.46836725760013e-06	1	isoform	ENSG00000114503.11_7	TRUE
ENST00000321265.10_2	8.65978313537057e-10	0.000147782663118353	isoform	ENSG00000090273.14_5	TRUE
ENST00000321358.12_2	1.56941156207775e-07	0.0267826360714816	isoform	ENSG00000065978.19_5	TRUE
ENST00000321394.12_3	0.00208124005877747	1	isoform	ENSG00000120438.12_6	TRUE
ENST00000321777.5_2	0.322223405950676	1	isoform	ENSG00000176731.12_6	TRUE
ENST00000322030.13_2	0.000287721581734346	1	isoform	ENSG00000119335.17_4	TRUE
ENST00000322088.11_2	4.33264688638345e-12	7.39383521748881e-07	isoform	ENSG00000105568.18_6	TRUE
ENST00000322203.7_2	1.2455913035318e-33	2.12565138312916e-28	isoform	ENSG00000198755.11_4	TRUE
ENST00000322213.9_2	1.39708569187679e-07	0.0238418261661542	isoform	ENSG00000072501.18_4	TRUE
ENST00000322347.11_3	0.0131023517793543	1	isoform	ENSG00000178741.12_5	TRUE
ENST00000322535.11_4	3.51631818178905e-14	6.00073762995029e-09	isoform	ENSG00000087365.16_7	TRUE
ENST00000322723.9_3	0.173083991965725	1	isoform	ENSG00000115053.16_6	TRUE
ENST00000322753.7_2	4.34991306455501e-22	7.42330064118571e-17	isoform	ENSG00000173436.15_6	TRUE
ENST00000322843.3_2	9.10508411735526e-06	1	isoform	ENSG00000139044.12_6	TRUE
ENST00000322989.8_3	0.519813470780558	1	isoform	ENSG00000134419.15_6	TRUE
ENST00000323213.9_2	2.78021043877269e-06	0.474454032218315	isoform	ENSG00000149100.13_5	TRUE
ENST00000323584.10_3	0.888105892413499	1	isoform	ENSG00000102893.16_7	TRUE
ENST00000323716.8_2	0.00125841715567732	1	isoform	ENSG00000170632.14_5	TRUE
ENST00000323735.10_1	0.455397622586026	1	isoform	ENSG00000170632.14_5	TRUE
ENST00000323833.12_2	7.38105781244735e-05	1	isoform	ENSG00000123297.20_7	TRUE
ENST00000323981.6_2	0.000949416071612652	1	isoform	ENSG00000166012.17_6	TRUE
ENST00000324194.12_3	3.21160517962366e-08	0.00548073270323496	isoform	ENSG00000114120.14_7	TRUE
ENST00000324219.8_3	0.489256034421679	1	isoform	ENSG00000071054.16_8	TRUE
ENST00000324379.10_2	0.255718453400993	1	isoform	ENSG00000084072.17_5	TRUE
ENST00000324439.9_2	0.95683281377409	1	isoform	ENSG00000163743.13_4	TRUE
ENST00000324544.6_2	0.390425483136352	1	isoform	ENSG00000148337.21_8	TRUE
ENST00000324685.10_1	1.40049219901535e-07	0.0238999595730766	isoform	ENSG00000103549.21_7	TRUE
ENST00000324938.9_3	0.814340974686843	1	isoform	ENSG00000072163.19_6	TRUE
ENST00000325139.9_1	0.482935915516176	1	isoform	ENSG00000105443.15_6	TRUE
ENST00000325207.9_4	9.58510251179468e-07	0.163573608404781	isoform	ENSG00000177963.14_6	TRUE
ENST00000325823.11_1	0.492664542251	1	isoform	ENSG00000179889.19_8	TRUE
ENST00000326004.4_3	2.40970901167802e-08	0.00411226481678901	isoform	ENSG00000189403.15_6	TRUE
ENST00000326005.10_2	0.000156282919627928	1	isoform	ENSG00000180304.14_5	TRUE
ENST00000326092.8_1	0.407238879546856	1	isoform	ENSG00000122026.10_3	TRUE
ENST00000326391.6_2	2.38404717770414e-07	0.0406847187063922	isoform	ENSG00000272655.2_5	TRUE
ENST00000326912.8_1	0.486172277006146	1	isoform	ENSG00000178057.15_4	TRUE
ENST00000326925.11_2	9.16656710794529e-19	1.5643113432393e-13	isoform	ENSG00000178057.15_4	TRUE
ENST00000327040.13_3	0.00762111822626905	1	isoform	ENSG00000156011.17_6	TRUE
ENST00000328273.11_1	1.52351567807323e-09	0.000259994044525909	isoform	ENSG00000156873.16_7	TRUE
ENST00000328392.10_4	2.37839690325749e-14	4.05882945128504e-09	isoform	ENSG00000113558.19_7	TRUE
ENST00000328766.9_2	1.57075093729971e-21	2.68054930453945e-16	isoform	ENSG00000184867.14_7	TRUE
ENST00000328923.8_3	0.0330123848239901	1	isoform	ENSG00000182199.11_7	TRUE
ENST00000329092.12_2	0.000949030809794861	1	isoform	ENSG00000182899.17_8	TRUE
ENST00000329463.9_5	5.45602121652732e-05	1	isoform	ENSG00000174953.14_9	TRUE
ENST00000329819.4_3	0.00406007256614779	1	isoform	ENSG00000174547.13_7	TRUE
ENST00000329908.12_1	3.32735587906902e-09	0.000567826590186645	isoform	ENSG00000182149.21_8	TRUE
ENST00000330029.6_2	4.98493463881111e-14	8.50699035851671e-09	isoform	ENSG00000184076.13_5	TRUE
ENST00000330154.6_2	0.000492326469312037	1	isoform	ENSG00000184867.14_7	TRUE
ENST00000330439.7_3	0.70540601534114	1	isoform	ENSG00000169715.15_5	TRUE
ENST00000330459.8_2	7.73526773769174e-24	1.32005438050805e-18	isoform	ENSG00000182481.9_5	TRUE
ENST00000330636.8_4	2.49992244620298e-09	0.000426621765134323	isoform	ENSG00000214113.10_6	TRUE
ENST00000330735.7_2	0.674182732561555	1	isoform	ENSG00000102054.18_5	TRUE
ENST00000330836.9_2	4.14972749006363e-13	7.08167595089319e-08	isoform	ENSG00000089737.17_6	TRUE
ENST00000331479.4_2	1.75234185858654e-11	2.99044147535227e-06	isoform	ENSG00000183172.9_4	TRUE
ENST00000331573.8_3	7.95593944077871e-05	1	isoform	ENSG00000183527.12_5	TRUE
ENST00000331738.12_4	3.48002630139747e-09	0.000593880408438684	isoform	ENSG00000111011.18_5	TRUE
ENST00000331835.10_5	2.51883079242936e-12	4.2984855005124e-07	isoform	ENSG00000183291.17_10	TRUE
ENST00000331872.11_3	0.0301450941027698	1	isoform	ENSG00000135821.19_6	TRUE
ENST00000332220.10_3	7.71962663495047e-19	1.31738516376084e-13	isoform	ENSG00000065978.19_5	TRUE
ENST00000332324.5_2	0.354633733598532	1	isoform	ENSG00000185000.12_4	TRUE
ENST00000332704.5_6	7.14768465698634e-10	0.000121978097745335	isoform	ENSG00000183751.15_7	TRUE
ENST00000332830.9_4	0.00981077132268137	1	isoform	ENSG00000109118.14_6	TRUE
ENST00000332858.10_2	0.231493499953461	1	isoform	ENSG00000123416.15_8	TRUE
ENST00000332966.8_3	0.0217162149016285	1	isoform	ENSG00000184347.15_6	TRUE
ENST00000333046.8_5	0.000418415522173808	1	isoform	ENSG00000176058.13_7	TRUE
ENST00000333082.7_3	4.2125900787469e-10	7.18895347298473e-05	isoform	ENSG00000125818.18_9	TRUE
ENST00000333188.10_3	5.61291194817284e-06	0.957865875603488	isoform	ENSG00000184432.10_6	TRUE
ENST00000333418.4_1	0.922703340211628	1	isoform	ENSG00000100142.16_6	TRUE
ENST00000333775.9_2	0.00578398535075436	1	isoform	ENSG00000183011.13_7	TRUE
ENST00000334211.12_5	0.298953068917174	1	isoform	ENSG00000186635.14_6	TRUE
ENST00000334256.9_3	1.0492300784719e-16	1.79055309811544e-11	isoform	ENSG00000186432.9_6	TRUE
ENST00000334678.8_3	3.80719909937974e-09	0.00064971375510555	isoform	ENSG00000187051.9_5	TRUE
ENST00000334982.9_2	1.72139557595118e-29	2.93763040618373e-24	isoform	ENSG00000173418.12_4	TRUE
ENST00000335016.9_2	0.968782022357628	1	isoform	ENSG00000138756.17_5	TRUE
ENST00000335325.9_2	1.98551772568019e-09	0.000338836541958227	isoform	ENSG00000186187.12_7	TRUE
ENST00000335514.10_2	1.20669836371585e-07	0.0205927902561565	isoform	ENSG00000130770.18_5	TRUE
ENST00000335574.10_3	0.556888358757515	1	isoform	ENSG00000101294.18_6	TRUE
ENST00000335877.11_4	0.00520803663453256	1	isoform	ENSG00000125818.18_9	TRUE
ENST00000336023.9_3	5.39373541729363e-29	9.20462523902827e-24	isoform	ENSG00000123416.15_8	TRUE
ENST00000336092.8_2	2.89548323189808e-11	4.94125795456335e-06	isoform	ENSG00000159173.19_7	TRUE
ENST00000336279.9_1	0.382542380310622	1	isoform	ENSG00000089472.16_7	TRUE
ENST00000336314.9_3	2.8835012413507e-10	4.92081020841462e-05	isoform	ENSG00000155506.17_5	TRUE
ENST00000336452.11_1	0.450854643254021	1	isoform	ENSG00000132507.18_4	TRUE
ENST00000336458.13_3	4.96152026982865e-10	8.46703280127338e-05	isoform	ENSG00000132507.18_4	TRUE
ENST00000336868.8_4	2.04794882827169e-07	0.0349490659339877	isoform	ENSG00000167693.17_6	TRUE
ENST00000336904.7_2	0.761627749951815	1	isoform	ENSG00000145335.17_5	TRUE
ENST00000337130.9_2	0.843793792443507	1	isoform	ENSG00000169764.15_6	TRUE
ENST00000337619.11_3	2.36302798699047e-10	4.03260178091872e-05	isoform	ENSG00000106367.15_6	TRUE
ENST00000337755.9_2	0.011473595839636	1	isoform	ENSG00000161013.17_7	TRUE
ENST00000338110.10_2	2.82249564454444e-06	0.481670171724087	isoform	ENSG00000285043.1_3	TRUE
ENST00000338130.6_1	0.608356168431387	1	isoform	ENSG00000124588.20_5	TRUE
ENST00000338144.7_3	0.594369336751705	1	isoform	ENSG00000165675.16_7	TRUE
ENST00000338148.8_2	1.5444691940873e-07	0.0263569845847774	isoform	ENSG00000185414.20_5	TRUE
ENST00000338193.11_3	6.29634550518834e-09	0.00107449654584241	isoform	ENSG00000198056.15_9	TRUE
ENST00000338369.6_2	0.0564145684210588	1	isoform	ENSG00000172500.13_6	TRUE
ENST00000338427.10_2	0.489232710864792	1	isoform	ENSG00000015676.18_5	TRUE
ENST00000338446.8_1	0.604804355771031	1	isoform	ENSG00000158234.12_4	TRUE
ENST00000338564.9_3	3.71724335996983e-14	6.34362448352291e-09	isoform	ENSG00000134138.20_7	TRUE
ENST00000338639.10_2	0.00312656164149124	1	isoform	ENSG00000116288.13_5	TRUE
ENST00000338662.6_3	0.666909261199498	1	isoform	ENSG00000135390.21_10	TRUE
ENST00000338920.8_1	0.187627471515647	1	isoform	ENSG00000117523.16_8	TRUE
ENST00000338972.8_3	0.159283697946835	1	isoform	ENSG00000172239.14_9	TRUE
ENST00000339012.7_1	0.277047926596269	1	isoform	ENSG00000163001.11_4	TRUE
ENST00000339083.12_4	1.94727473084491e-09	0.000332310221917607	isoform	ENSG00000155366.17_7	TRUE
ENST00000339093.7_3	3.9431836924275e-16	6.72920069847523e-11	isoform	ENSG00000142546.14_8	TRUE
ENST00000339471.8_3	2.17591434960256e-33	3.71328487417075e-28	isoform	ENSG00000105193.9_5	TRUE
ENST00000339497.7_1	0.00424273314863304	1	isoform	ENSG00000108100.18_4	TRUE
ENST00000339526.8_2	0.465546492904695	1	isoform	ENSG00000135821.19_6	TRUE
ENST00000339600.6_3	1.17344734469474e-10	2.00253483161536e-05	isoform	ENSG00000189043.10_5	TRUE
ENST00000339624.9_4	5.82067027440409e-16	9.93320665008156e-11	isoform	ENSG00000140264.20_6	TRUE
ENST00000339647.6_3	2.50948523040162e-12	4.28253692508958e-07	isoform	ENSG00000150991.15_9	TRUE
ENST00000339872.8_2	0.959054202774396	1	isoform	ENSG00000189403.15_6	TRUE
ENST00000339942.11_1	0.0202395064318787	1	isoform	ENSG00000120533.13_5	TRUE
ENST00000340139.10_4	2.17586568406775e-07	0.0371320182448898	isoform	ENSG00000138785.15_9	TRUE
ENST00000340208.9_4	0.766436434753881	1	isoform	ENSG00000081189.16_9	TRUE
ENST00000340398.5_2	0.000623743126856571	1	isoform	ENSG00000188375.5_6	TRUE
ENST00000340450.7_2	5.51218544725058e-24	9.40676495315101e-19	isoform	ENSG00000131236.17_5	TRUE
ENST00000340533.9_4	5.51574805851258e-16	9.41284469177406e-11	isoform	ENSG00000166347.19_6	TRUE
ENST00000340545.9_2	0.937176542558943	1	isoform	ENSG00000134138.20_7	TRUE
ENST00000340578.10_3	0.795574962241801	1	isoform	ENSG00000031823.14_6	TRUE
ENST00000340699.7_3	0.610511123038159	1	isoform	ENSG00000185630.19_6	TRUE
ENST00000340748.8_4	1.47882413323108e-08	0.00252367253632417	isoform	ENSG00000130816.16_7	TRUE
ENST00000340852.9_3	0.0808863314985588	1	isoform	ENSG00000101294.18_6	TRUE
ENST00000340930.7_4	0.356872571325333	1	isoform	ENSG00000169398.19_8	TRUE
ENST00000341223.8_3	0.355482316786255	1	isoform	ENSG00000165410.15_5	TRUE
ENST00000341400.11_3	0.17612498249282	1	isoform	ENSG00000185864.16_5	TRUE
ENST00000341423.10_3	0.104955593872542	1	isoform	ENSG00000189403.15_6	TRUE
ENST00000341441.9_1	0.760534185831655	1	isoform	ENSG00000106484.16_6	TRUE
ENST00000341756.10_2	3.12161245396431e-16	5.32715651718825e-11	isoform	ENSG00000060762.19_5	TRUE
ENST00000341885.5_2	0.787739874737432	1	isoform	ENSG00000176261.15_7	TRUE
ENST00000342160.7_5	0.0309272563650798	1	isoform	ENSG00000086758.16_8	TRUE
ENST00000342312.9_1	0.432226258616082	1	isoform	ENSG00000239900.12_5	TRUE
ENST00000342555.10_1	5.19997652969002e-09	0.000887396794697721	isoform	ENSG00000010244.18_7	TRUE
ENST00000342690.4_1	0.0255712574087909	1	isoform	ENSG00000132819.17_4	TRUE
ENST00000342895.7_2	1.52139499458509e-12	2.59632141405924e-07	isoform	ENSG00000122477.12_4	TRUE
ENST00000343002.6_2	0.127200730164658	1	isoform	ENSG00000089472.16_7	TRUE
ENST00000343043.7_2	0.110175017188324	1	isoform	ENSG00000132676.16_7	TRUE
ENST00000343161.8_1	0.782489758245524	1	isoform	ENSG00000164941.14_7	TRUE
ENST00000343290.5_6	0.127075804480194	1	isoform	ENSG00000153827.13_8	TRUE
ENST00000343587.9_2	0.779067642641979	1	isoform	ENSG00000104915.15_7	TRUE
ENST00000343619.8_1	7.12050462082488e-10	0.000121514259556225	isoform	ENSG00000033627.16_5	TRUE
ENST00000343631.3_1	0.00136335723312671	1	isoform	ENSG00000151348.15_5	TRUE
ENST00000343894.8_2	6.11799883674864e-05	1	isoform	ENSG00000126767.18_5	TRUE
ENST00000344042.5_1	0.916065181837116	1	isoform	ENSG00000101294.18_6	TRUE
ENST00000344063.7_2	1.66908696722992e-10	2.84836367305655e-05	isoform	ENSG00000108107.15_5	TRUE
ENST00000344114.8_1	0.367979458881438	1	isoform	ENSG00000051108.15_8	TRUE
ENST00000344347.5_4	0.444133704334523	1	isoform	ENSG00000100219.16_8	TRUE
ENST00000344591.8_3	0.0820978970344375	1	isoform	ENSG00000111011.18_5	TRUE
ENST00000344700.8_3	0.324710685707057	1	isoform	ENSG00000124614.16_10	TRUE
ENST00000344746.8_3	2.4139460076792e-13	4.11949541994486e-08	isoform	ENSG00000147403.16_7	TRUE
ENST00000344785.10_1	1.34246167763415e-08	0.00229096455134978	isoform	ENSG00000132819.17_4	TRUE
ENST00000344850.8_4	0.0935144194617789	1	isoform	ENSG00000121964.14_6	TRUE
ENST00000344877.9_1	4.94465730091129e-14	8.43825547029715e-09	isoform	ENSG00000141552.17_6	TRUE
ENST00000344920.9_2	0.951205469945557	1	isoform	ENSG00000112992.18_7	TRUE
ENST00000344924.8_2	1.07302705069768e-13	1.83116358309762e-08	isoform	ENSG00000172331.12_5	TRUE
ENST00000345009.8_2	0.602538533709149	1	isoform	ENSG00000145335.17_5	TRUE
ENST00000345044.10_1	0.549695157452607	1	isoform	ENSG00000133460.19_6	TRUE
ENST00000345084.9_2	5.23987689027233e-06	0.894205950832534	isoform	ENSG00000144029.12_6	TRUE
ENST00000345125.7_2	0.80718920193518	1	isoform	ENSG00000164733.21_6	TRUE
ENST00000345348.9_1	0.182692958532229	1	isoform	ENSG00000149809.16_6	TRUE
ENST00000345358.12_2	0.281328416254953	1	isoform	ENSG00000087088.20_6	TRUE
ENST00000345425.6_2	4.70899211271017e-06	0.803608340002441	isoform	ENSG00000123159.16_6	TRUE
ENST00000345541.6_1	0.0584047050428112	1	isoform	ENSG00000095787.23_8	TRUE
ENST00000345598.9_1	0.360473338112674	1	isoform	ENSG00000084234.17_6	TRUE
ENST00000345745.9_2	0.548706689119776	1	isoform	ENSG00000171307.19_5	TRUE
ENST00000346162.10_2	0.898254565554843	1	isoform	ENSG00000096063.16_8	TRUE
ENST00000346192.7_2	3.21891087142081e-07	0.0549320015851447	isoform	ENSG00000073792.16_5	TRUE
ENST00000346403.10_1	0.0323370552472584	1	isoform	ENSG00000128739.22_8	TRUE
ENST00000346495.6_2	0.00209349851661896	1	isoform	ENSG00000140391.15_6	TRUE
ENST00000347136.10_2	3.62006793538833e-09	0.00061777907344576	isoform	ENSG00000148358.19_4	TRUE
ENST00000347470.8_2	0.0989657503779495	1	isoform	ENSG00000050748.17_9	TRUE
ENST00000347512.8_2	5.66797679564977e-14	9.67262912084816e-09	isoform	ENSG00000130255.13_7	TRUE
ENST00000347546.8_1	2.55114906838862e-21	4.35363793116792e-16	isoform	ENSG00000102316.17_4	TRUE
ENST00000347699.8_2	0.74637481352763	1	isoform	ENSG00000071054.16_8	TRUE
ENST00000347934.8_4	0.00101903109798341	1	isoform	ENSG00000095787.23_8	TRUE
ENST00000348108.8_2	0.694231864285958	1	isoform	ENSG00000092841.19_6	TRUE
ENST00000348547.6_3	0.0142515521488614	1	isoform	ENSG00000125991.19_6	TRUE
ENST00000348801.7_3	0.798367925049684	1	isoform	ENSG00000135679.25_8	TRUE
ENST00000349264.10_1	1.16420070362599e-10	1.9867550687659e-05	isoform	ENSG00000166710.20_6	TRUE
ENST00000349299.7_2	8.17847164065931e-09	0.00139568889936507	isoform	ENSG00000105968.19_5	TRUE
ENST00000349334.7_1	0.845628063132584	1	isoform	ENSG00000134184.13_8	TRUE
ENST00000349379.5_2	0.276291273670919	1	isoform	ENSG00000112335.15_5	TRUE
ENST00000349456.8_2	1.25388333726601e-05	1	isoform	ENSG00000163001.11_4	TRUE
ENST00000349663.6_2	0.396310059683462	1	isoform	ENSG00000126012.12_6	TRUE
ENST00000349736.10_3	0.660446898969347	1	isoform	ENSG00000101266.19_8	TRUE
ENST00000350021.2	3.9125547826246e-09	0.000667693123874018	isoform	ENSG00000165264.6	TRUE
ENST00000350057.9_1	0.700115833912207	1	isoform	ENSG00000135679.25_8	TRUE
ENST00000350198.8_2	0.681000627247334	1	isoform	ENSG00000071054.16_8	TRUE
ENST00000350498.8_3	2.13515966892276e-12	3.64373538140345e-07	isoform	ENSG00000106244.13_5	TRUE
ENST00000350638.10_3	0.842296099531605	1	isoform	ENSG00000109911.19_6	TRUE
ENST00000350771.7_2	0.0780754607476978	1	isoform	ENSG00000105968.19_5	TRUE
ENST00000350878.8_2	0.486060942753191	1	isoform	ENSG00000071054.16_8	TRUE
ENST00000351554.8_3	0.0196661617481025	1	isoform	ENSG00000085063.17_7	TRUE
ENST00000351760.11_1	4.30867660395622e-16	7.35292897171545e-11	isoform	ENSG00000134330.19_6	TRUE
ENST00000352171.11_2	0.0228204429629821	1	isoform	ENSG00000078618.21_5	TRUE
ENST00000352634.8_1	1.31585258558285e-05	1	isoform	ENSG00000171307.19_5	TRUE
ENST00000352940.8_1	0.609762107046395	1	isoform	ENSG00000213782.7_7	TRUE
ENST00000353047.11_3	0.622668259346731	1	isoform	ENSG00000164733.21_6	TRUE
ENST00000353411.11_4	0.341213156931291	1	isoform	ENSG00000113558.19_7	TRUE
ENST00000353676.9_3	0.884481833426128	1	isoform	ENSG00000109113.20_9	TRUE
ENST00000353801.7_1	1.56302970184988e-18	2.66737270739489e-13	isoform	ENSG00000096384.20_4	TRUE
ENST00000353979.7_1	0.348177818070595	1	isoform	ENSG00000171307.19_5	TRUE
ENST00000354296.9_1	1.11219265062211e-08	0.00189800124599266	isoform	ENSG00000185596.16_3	TRUE
ENST00000354313.7_3	0.608560246175667	1	isoform	ENSG00000100605.17_7	TRUE
ENST00000354371.7_2	6.89522316915023e-09	0.00117669741470816	isoform	ENSG00000198612.11_4	TRUE
ENST00000354470.7_1	0.90165702632166	1	isoform	ENSG00000087088.20_6	TRUE
ENST00000354473.4_3	2.21549493195882e-07	0.03780830721185	isoform	ENSG00000163159.14_5	TRUE
ENST00000354480.2_1	0.10234051113521	1	isoform	ENSG00000102317.18_4	TRUE
ENST00000354650.7_3	0.0710540417234479	1	isoform	ENSG00000010810.17_9	TRUE
ENST00000354811.5_2	0.0834742762656919	1	isoform	ENSG00000174748.22_9	TRUE
ENST00000354831.11_2	0.452607957947185	1	isoform	ENSG00000078618.21_5	TRUE
ENST00000354833.7_1	0.460583330683351	1	isoform	ENSG00000172058.15_6	TRUE
ENST00000354858.11_3	0.0272500210955918	1	isoform	ENSG00000004455.17_5	TRUE
ENST00000354911.9_5	0.145629723021389	1	isoform	ENSG00000095787.23_8	TRUE
ENST00000355022.8_4	0.00861316400516095	1	isoform	ENSG00000172530.20_8	TRUE
ENST00000355068.4_1	0.439768772968962	1	isoform	ENSG00000132507.18_4	TRUE
ENST00000355119.8_3	0.0422830316755808	1	isoform	ENSG00000072163.19_6	TRUE
ENST00000355151.9_1	0.00940400020529933	1	isoform	ENSG00000172590.18_4	TRUE
ENST00000355423.7_2	0.735681406725783	1	isoform	ENSG00000161526.15_9	TRUE
ENST00000355451.8_3	6.82743927287666e-05	1	isoform	ENSG00000015676.18_5	TRUE
ENST00000355472.10_2	2.92200355814441e-15	4.98651595211576e-10	isoform	ENSG00000198055.11_6	TRUE
ENST00000355491.5_2	2.26011572408401e-27	3.85697788777833e-22	isoform	ENSG00000141759.15_5	TRUE
ENST00000355500.1_2	0.63055945415847	1	isoform	ENSG00000110442.12_5	TRUE
ENST00000355528.9_3	0.741379308337521	1	isoform	ENSG00000141556.21_7	TRUE
ENST00000355610.9_3	2.99885076164031e-06	0.511765877876965	isoform	ENSG00000133131.15_8	TRUE
ENST00000355674.9_6	1.0512852357318e-10	1.79406030618575e-05	isoform	ENSG00000171490.13_10	TRUE
ENST00000355801.4_2	3.0048229221533e-08	0.00512785050957149	isoform	ENSG00000188243.12_4	TRUE
ENST00000355857.7_2	1.34599931281836e-34	2.29700166729704e-29	isoform	ENSG00000155368.16_5	TRUE
ENST00000355893.11_4	0.000710147583652118	1	isoform	ENSG00000178053.19_7	TRUE
ENST00000355937.9_3	0.000813020675362912	1	isoform	ENSG00000101166.16_5	TRUE
ENST00000355958.9_1	0.0126140033649903	1	isoform	ENSG00000198055.11_6	TRUE
ENST00000355968.10_1	0.00903246785430326	1	isoform	ENSG00000196262.14_4	TRUE
ENST00000356156.3	0.0850930929608982	1	isoform	ENSG00000243716.6	TRUE
ENST00000356208.10_2	3.0061527186426e-09	0.000513011986047234	isoform	ENSG00000132819.17_4	TRUE
ENST00000356442.4_1	0.833978156969399	1	isoform	ENSG00000115216.14_5	TRUE
ENST00000356443.9_3	2.43765985970275e-11	4.15996405697713e-06	isoform	ENSG00000101605.13_6	TRUE
ENST00000356483.8_1	0.965650099499546	1	isoform	ENSG00000087088.20_6	TRUE
ENST00000356487.11_5	0.00524436979109134	1	isoform	ENSG00000105220.17_8	TRUE
ENST00000356511.6_1	0.00133794836132433	1	isoform	ENSG00000084072.17_5	TRUE
ENST00000356657.10_1	4.37370713985603e-11	7.46390618244991e-06	isoform	ENSG00000160752.14_3	TRUE
ENST00000356769.7_3	3.94545216229556e-12	6.73307193304386e-07	isoform	ENSG00000196531.13_6	TRUE
ENST00000356800.6_3	3.22806555806979e-17	5.50882299746842e-12	isoform	ENSG00000082014.16_6	TRUE
ENST00000356824.9_3	0.0331534291921281	1	isoform	ENSG00000184867.14_7	TRUE
ENST00000356825.8_6	0.062124291468541	1	isoform	ENSG00000175387.16_10	TRUE
ENST00000356836.10_1	0.876753791265954	1	isoform	ENSG00000117411.16_2	TRUE
ENST00000356936.5_2	1.13604164179046e-11	1.93870050338109e-06	isoform	ENSG00000115053.16_6	TRUE
ENST00000356940.11_2	1.68475631823544e-05	1	isoform	ENSG00000099246.17_3	TRUE
ENST00000357008.7_4	0.322223405950676	1	isoform	ENSG00000111642.16_8	TRUE
ENST00000357227.9_3	0.0555054496637613	1	isoform	ENSG00000102225.16_10	TRUE
ENST00000357348.9_1	5.47468416369597e-13	9.34276751271372e-08	isoform	ENSG00000022277.12_5	TRUE
ENST00000357385.7_1	0.528666584017309	1	isoform	ENSG00000141552.17_6	TRUE
ENST00000357394.8_3	0.25228008769987	1	isoform	ENSG00000125991.19_6	TRUE
ENST00000357519.9_3	4.77865598681796e-12	8.15496758774432e-07	isoform	ENSG00000172500.13_6	TRUE
ENST00000357558.9_2	0.349324985230486	1	isoform	ENSG00000148337.21_8	TRUE
ENST00000357790.5_1	1.66189789876532e-16	2.83609524015897e-11	isoform	ENSG00000137818.12_4	TRUE
ENST00000357849.9_3	1.51163489051282e-08	0.00257966540605575	isoform	ENSG00000121022.14_7	TRUE
ENST00000357866.4_1	0.598919322326726	1	isoform	ENSG00000182196.13_7	TRUE
ENST00000357890.9_1	0.00302322049379366	1	isoform	ENSG00000103549.21_7	TRUE
ENST00000358007.7_2	9.38383290165095e-12	1.60138861999834e-06	isoform	ENSG00000213782.7_7	TRUE
ENST00000358043.5_2	0.752300248753093	1	isoform	ENSG00000155463.14_7	TRUE
ENST00000358171.8_2	1.08486516369745e-16	1.85136579645625e-11	isoform	ENSG00000149257.15_7	TRUE
ENST00000358230.7_2	0.396053875329062	1	isoform	ENSG00000155957.17_5	TRUE
ENST00000358387.9_3	0.0299768661771828	1	isoform	ENSG00000113621.15_5	TRUE
ENST00000358604.7_1	1.42454421969527e-09	0.000243104169267877	isoform	ENSG00000136682.15_6	TRUE
ENST00000358666.7_1	0.000565914363603527	1	isoform	ENSG00000198258.10_2	TRUE
ENST00000358678.7_1	0.000788532377333286	1	isoform	ENSG00000198015.13_6	TRUE
ENST00000358681.8_1	0.46172496083052	1	isoform	ENSG00000151348.15_5	TRUE
ENST00000358713.7_1	4.18586624953679e-11	7.14334818948451e-06	isoform	ENSG00000167491.17_6	TRUE
ENST00000358888.7_1	6.92268647254719e-20	1.18138413728607e-14	isoform	ENSG00000229117.9_4	TRUE
ENST00000358933.10_2	0.0381870819320657	1	isoform	ENSG00000038358.15_5	TRUE
ENST00000359005.8_2	5.6001927393196e-19	9.55695291735847e-14	isoform	ENSG00000196655.12_5	TRUE
ENST00000359117.9_2	8.6477831108023e-08	0.0147577877899086	isoform	ENSG00000178053.19_7	TRUE
ENST00000359282.9_2	1.03204918105005e-09	0.000176123320942915	isoform	ENSG00000197111.16_5	TRUE
ENST00000359308.8_1	0.000450293448483656	1	isoform	ENSG00000196419.12_3	TRUE
ENST00000359373.9_2	0.340609483532165	1	isoform	ENSG00000186635.14_6	TRUE
ENST00000359421.9_1	0.00157818230103745	1	isoform	ENSG00000188343.13_8	TRUE
ENST00000359428.10_3	0.0203630860762362	1	isoform	ENSG00000126883.17_7	TRUE
ENST00000359462.9_1	4.11564647405599e-15	7.02351533383551e-10	isoform	ENSG00000197111.16_5	TRUE
ENST00000359526.9_5	3.56567336976334e-06	0.608496423243593	isoform	ENSG00000130816.16_7	TRUE
ENST00000359681.3_1	1.32228991188331e-07	0.0225654062622534	isoform	ENSG00000197756.10_4	TRUE
ENST00000359690.2_1	0.0468837168705333	1	isoform	ENSG00000121089.4_4	TRUE
ENST00000359856.11_3	1.3726929859609e-05	1	isoform	ENSG00000162704.16_6	TRUE
ENST00000359944.10_1	0.0201036754470513	1	isoform	ENSG00000136521.13_9	TRUE
ENST00000359947.9_3	8.90902209756415e-10	0.000152036025703771	isoform	ENSG00000142949.17_5	TRUE
ENST00000360079.7_1	0.0563888534675082	1	isoform	ENSG00000196419.12_3	TRUE
ENST00000360150.9_3	9.72758492916287e-10	0.000166005127850136	isoform	ENSG00000087502.18_6	TRUE
ENST00000360299.10_2	0.989883277882381	1	isoform	ENSG00000111540.16_6	TRUE
ENST00000360315.7_1	0.0695726383728749	1	isoform	ENSG00000167491.17_6	TRUE
ENST00000360319.9_3	0.00159561770413516	1	isoform	ENSG00000196924.18_8	TRUE
ENST00000360430.6_1	0.0236556112538042	1	isoform	ENSG00000135679.25_8	TRUE
ENST00000360458.5_3	0.921509250248694	1	isoform	ENSG00000123562.17_8	TRUE
ENST00000360566.6_2	0.295705201640799	1	isoform	ENSG00000171848.15_6	TRUE
ENST00000360570.7_1	1.20805526080214e-07	0.0206159462476928	isoform	ENSG00000158234.12_4	TRUE
ENST00000360655.8_4	9.36879397759808e-06	1	isoform	ENSG00000166833.21_9	TRUE
ENST00000360961.11_3	8.19330149818417e-12	1.39821967387112e-06	isoform	ENSG00000060762.19_5	TRUE
ENST00000360982.2_3	0.411710605979811	1	isoform	ENSG00000061676.15_6	TRUE
ENST00000361101.8_3	7.52130214735916e-15	1.28354029665543e-09	isoform	ENSG00000108669.16_9	TRUE
ENST00000361150.6_1	0.838318543557596	1	isoform	ENSG00000198836.10_6	TRUE
ENST00000361272.9_4	5.80123328607321e-06	0.990003665201538	isoform	ENSG00000198791.12_5	TRUE
ENST00000361354.9_4	0.000509201204186377	1	isoform	ENSG00000061676.15_6	TRUE
ENST00000361379.9_3	4.33374101489044e-15	7.39570239155113e-10	isoform	ENSG00000159173.19_7	TRUE
ENST00000361383.11_3	0.2243278593549	1	isoform	ENSG00000132792.19_5	TRUE
ENST00000361483.4_2	0.794518181329771	1	isoform	ENSG00000198324.13_8	TRUE
ENST00000361485.5_1	0.193507073388364	1	isoform	ENSG00000110801.14_6	TRUE
ENST00000361510.7_2	0.0269000836147537	1	isoform	ENSG00000198836.10_6	TRUE
ENST00000361565.9_2	6.18153495885532e-17	1.0549036668685e-11	isoform	ENSG00000198700.10_4	TRUE
ENST00000361575.4_3	2.0606732999969e-09	0.000351662141337671	isoform	ENSG00000198918.8_5	TRUE
ENST00000361682.11_2	0.722681463581319	1	isoform	ENSG00000093010.14_6	TRUE
ENST00000361690.7_2	0.620413430505268	1	isoform	ENSG00000096063.16_8	TRUE
ENST00000361715.6_1	0.181680975713576	1	isoform	ENSG00000198836.10_6	TRUE
ENST00000361731.4_3	1.11970012069823e-10	1.91081304397636e-05	isoform	ENSG00000198818.10_5	TRUE
ENST00000361771.7_3	0.00077776328054949	1	isoform	ENSG00000142784.16_5	TRUE
ENST00000361828.7_2	6.67891099681469e-08	0.0113978287725041	isoform	ENSG00000198836.10_6	TRUE
ENST00000361891.9_3	5.44811976381727e-12	9.29743430174472e-07	isoform	ENSG00000143621.17_5	TRUE
ENST00000361908.8_2	0.175545444761682	1	isoform	ENSG00000198836.10_6	TRUE
ENST00000365668.1	2.42997599596443e-10	4.14685123615314e-05	isoform	ENSG00000202538.1	TRUE
ENST00000366525.8_3	0.000335856383105975	1	isoform	ENSG00000153187.20_9	TRUE
ENST00000366527.4_4	0.674997743408258	1	isoform	ENSG00000153187.20_9	TRUE
ENST00000366528.3_2	1.42409360108767e-09	0.000243027269400015	isoform	ENSG00000203667.10_4	TRUE
ENST00000366630.5_2	0.470977241764574	1	isoform	ENSG00000116991.10_3	TRUE
ENST00000366641.4_3	0.251369309669021	1	isoform	ENSG00000135766.9_5	TRUE
ENST00000366813.1_2	3.78642697896477e-06	0.646168909668254	isoform	ENSG00000163041.12_7	TRUE
ENST00000366814.3_2	0.000580817524329231	1	isoform	ENSG00000163041.12_7	TRUE
ENST00000366815.9_4	0.771600588558928	1	isoform	ENSG00000163041.12_7	TRUE
ENST00000366816.5_1	2.3678790163923e-15	4.04088025663412e-10	isoform	ENSG00000163041.12_7	TRUE
ENST00000366856.3_2	0.544665903995363	1	isoform	ENSG00000143771.12_5	TRUE
ENST00000366857.9_1	0.0546960573219809	1	isoform	ENSG00000143771.12_5	TRUE
ENST00000366858.7_1	0.464882117704624	1	isoform	ENSG00000143771.12_5	TRUE
ENST00000366860.9_1	0.560184600820265	1	isoform	ENSG00000143771.12_5	TRUE
ENST00000366868.5_2	2.51829670707704e-06	0.429757406249525	isoform	ENSG00000060762.19_5	TRUE
ENST00000367208.1_1	2.34533914722972e-19	4.00241506831341e-14	isoform	ENSG00000182004.13_4	TRUE
ENST00000367312.5_2	0.000580990450715091	1	isoform	ENSG00000159173.19_7	TRUE
ENST00000367534.5_4	1.93146448877468e-05	1	isoform	ENSG00000162704.16_6	TRUE
ENST00000367697.7_2	4.08217556357831e-07	0.0696639588626893	isoform	ENSG00000051620.11_6	TRUE
ENST00000367742.7_1	0.451365083554388	1	isoform	ENSG00000117523.16_8	TRUE
ENST00000367881.9_2	0.983689662922002	1	isoform	ENSG00000143183.16_5	TRUE
ENST00000367897.5_1	0.634001747557115	1	isoform	ENSG00000185630.19_6	TRUE
ENST00000367903.7_2	1.88799737482897e-15	3.22194304004063e-10	isoform	ENSG00000143248.13_7	TRUE
ENST00000368005.5_3	1.20307717617593e-10	2.05309932423127e-05	isoform	ENSG00000158796.17_7	TRUE
ENST00000368006.8_3	0.766022508921637	1	isoform	ENSG00000158796.17_7	TRUE
ENST00000368069.7_2	0.053618394253092	1	isoform	ENSG00000122218.16_7	TRUE
ENST00000368072.9_2	0.240958549538732	1	isoform	ENSG00000162735.18_5	TRUE
ENST00000368322.7_2	0.0020487274319351	1	isoform	ENSG00000143622.11_6	TRUE
ENST00000368323.8_4	0.644890017625739	1	isoform	ENSG00000143622.11_6	TRUE
ENST00000368325.5_1	1.45157092417308e-06	0.247716384493833	isoform	ENSG00000203760.8_2	TRUE
ENST00000368326.5_1	0.00123233036524759	1	isoform	ENSG00000203760.8_2	TRUE
ENST00000368328.4_1	3.07468434607216e-09	0.000524707182394598	isoform	ENSG00000203760.8_2	TRUE
ENST00000368336.10_3	3.6737099756961e-11	6.26933302192442e-06	isoform	ENSG00000132676.16_7	TRUE
ENST00000368356.8_1	6.38148873139158e-05	1	isoform	ENSG00000160752.14_3	TRUE
ENST00000368667.6_2	1.26743633687392e-06	0.216293080632882	isoform	ENSG00000010810.17_9	TRUE
ENST00000368678.8_2	0.021838349291952	1	isoform	ENSG00000010810.17_9	TRUE
ENST00000368681.1_2	0.600715039144691	1	isoform	ENSG00000143621.17_5	TRUE
ENST00000368682.7_2	0.365084114096289	1	isoform	ENSG00000010810.17_9	TRUE
ENST00000368684.8_2	2.82483252793394e-08	0.00482068970222039	isoform	ENSG00000143621.17_5	TRUE
ENST00000368686.1_1	0.455551217313332	1	isoform	ENSG00000160679.13_5	TRUE
ENST00000368687.1_2	0.273826658440318	1	isoform	ENSG00000160679.13_5	TRUE
ENST00000368690.7_1	2.15113671795384e-08	0.00367100085465695	isoform	ENSG00000160679.13_5	TRUE
ENST00000368694.8_2	0.00445864316046163	1	isoform	ENSG00000160679.13_5	TRUE
ENST00000368719.9_4	2.2985132650788e-14	3.92250482738758e-09	isoform	ENSG00000197956.10_5	TRUE
ENST00000368720.6_3	7.31417717822488e-07	0.124819359217279	isoform	ENSG00000197956.10_5	TRUE
ENST00000368864.8_1	2.76757943066547e-08	0.00472298500160785	isoform	ENSG00000197498.13_4	TRUE
ENST00000368892.9_3	0.00660434464461125	1	isoform	ENSG00000163159.14_5	TRUE
ENST00000368902.1_1	8.79376030917507e-15	1.50069037180196e-09	isoform	ENSG00000163156.12_6	TRUE
ENST00000368905.9_2	0.482761360214496	1	isoform	ENSG00000163156.12_6	TRUE
ENST00000368962.6_1	0.814939250547131	1	isoform	ENSG00000143379.12_6	TRUE
ENST00000368963.5_1	0.498283762827393	1	isoform	ENSG00000143379.12_6	TRUE
ENST00000368964.3_1	0.462860203775848	1	isoform	ENSG00000143379.12_6	TRUE
ENST00000368969.8_1	0.00892659381081179	1	isoform	ENSG00000143379.12_6	TRUE
ENST00000368979.6_2	0.88158384726198	1	isoform	ENSG00000112335.15_5	TRUE
ENST00000369307.4_2	1.93351274057399e-17	3.29961683229914e-12	isoform	ENSG00000265241.7_6	TRUE
ENST00000369407.3_2	0.899219091969135	1	isoform	ENSG00000092621.12_5	TRUE
ENST00000369409.9_3	1.6151450372632e-09	0.000275630961189114	isoform	ENSG00000092621.12_5	TRUE
ENST00000369426.9_2	2.9866186715497e-06	0.509678422774642	isoform	ENSG00000116874.11_5	TRUE
ENST00000369494.5_3	0.805192055189457	1	isoform	ENSG00000163399.16_5	TRUE
ENST00000369496.8_1	6.88587140548209e-10	0.000117510149883114	isoform	ENSG00000163399.16_5	TRUE
ENST00000369498.8_2	0.453000805625116	1	isoform	ENSG00000165775.18_4	TRUE
ENST00000369605.9_6	0.958199287384543	1	isoform	ENSG00000203875.13_8	TRUE
ENST00000369632.6_3	0.312703192492739	1	isoform	ENSG00000155366.17_7	TRUE
ENST00000369633.6_3	0.869597780801101	1	isoform	ENSG00000155366.17_7	TRUE
ENST00000369636.6_2	1.00771081707264e-15	1.71969881776714e-10	isoform	ENSG00000155366.17_7	TRUE
ENST00000369637.5_3	0.0346670576803531	1	isoform	ENSG00000155366.17_7	TRUE
ENST00000369638.6_3	0.164212130721454	1	isoform	ENSG00000155366.17_7	TRUE
ENST00000369642.7_3	5.22223341386154e-07	0.0891195021009127	isoform	ENSG00000155366.17_7	TRUE
ENST00000369721.8_1	0.391710758256363	1	isoform	ENSG00000116459.11_5	TRUE
ENST00000369722.8_2	8.73650845272107e-09	0.00149092011349066	isoform	ENSG00000116459.11_5	TRUE
ENST00000369817.6_2	0.0188257294541684	1	isoform	ENSG00000147403.16_7	TRUE
ENST00000369819.2_1	0.255263440882192	1	isoform	ENSG00000134184.13_8	TRUE
ENST00000369823.6_1	0.2013512485756	1	isoform	ENSG00000134184.13_8	TRUE
ENST00000369850.10_6	0.322223405950676	1	isoform	ENSG00000196924.18_8	TRUE
ENST00000369856.8_4	0.654214845531381	1	isoform	ENSG00000196924.18_8	TRUE
ENST00000369937.5_3	2.57517868248e-14	4.39464542879942e-09	isoform	ENSG00000107874.11_5	TRUE
ENST00000370009.5_2	3.40210613210293e-25	5.80583019867893e-20	isoform	ENSG00000102030.16_8	TRUE
ENST00000370011.7_2	0.239319219673381	1	isoform	ENSG00000102030.16_8	TRUE
ENST00000370015.8_3	1.23864217925154e-06	0.211379242457992	isoform	ENSG00000102030.16_8	TRUE
ENST00000370041.4_2	0.0246965940918086	1	isoform	ENSG00000085491.17_6	TRUE
ENST00000370081.6_3	0.266940074965321	1	isoform	ENSG00000112695.11_7	TRUE
ENST00000370089.6_3	1.60165289389336e-18	2.73328472954477e-13	isoform	ENSG00000112695.11_7	TRUE
ENST00000370137.5_2	1.89939585184443e-12	3.24139499700659e-07	isoform	ENSG00000122477.12_4	TRUE
ENST00000370138.1_2	0.85892807447118	1	isoform	ENSG00000122477.12_4	TRUE
ENST00000370177.1_2	3.21551698378893e-37	5.48740835351516e-32	isoform	ENSG00000125534.10_5	TRUE
ENST00000370179.8_3	8.07781225744179e-29	1.37851097298147e-23	isoform	ENSG00000125534.10_5	TRUE
ENST00000370274.8_4	4.0715872434582e-08	0.00694832649445116	isoform	ENSG00000147383.11_7	TRUE
ENST00000370280.1_2	0.248329569818398	1	isoform	ENSG00000117500.13_5	TRUE
ENST00000370282.8_3	6.54917514142598e-12	1.11764293458491e-06	isoform	ENSG00000117500.13_5	TRUE
ENST00000370290.7_2	0.142773222314577	1	isoform	ENSG00000117500.13_5	TRUE
ENST00000370554.5_2	1.07005358171147e-15	1.82608923933389e-10	isoform	ENSG00000183291.17_10	TRUE
ENST00000370767.5_3	1.23711135135146e-09	0.000211118000553532	isoform	ENSG00000162613.16_5	TRUE
ENST00000370768.6_3	2.1546001023631e-11	3.67691125868672e-06	isoform	ENSG00000162613.16_5	TRUE
ENST00000370842.6_1	0.868315916935405	1	isoform	ENSG00000171307.19_5	TRUE
ENST00000370846.8_1	0.257153473205411	1	isoform	ENSG00000171307.19_5	TRUE
ENST00000370854.7_1	0.804954462489652	1	isoform	ENSG00000171307.19_5	TRUE
ENST00000370884.5_2	3.32256964514673e-06	0.56700980022287	isoform	ENSG00000171311.13_6	TRUE
ENST00000370885.8_3	3.8921560206385e-06	0.664211993546043	isoform	ENSG00000171311.13_6	TRUE
ENST00000370886.9_2	1.32495454608582e-05	1	isoform	ENSG00000171311.13_6	TRUE
ENST00000370902.8_3	1.467229341134e-15	2.50388555981882e-10	isoform	ENSG00000171311.13_6	TRUE
ENST00000370927.5_3	0.000390370590286416	1	isoform	ENSG00000165675.16_7	TRUE
ENST00000370935.5_3	0.486190258612557	1	isoform	ENSG00000165675.16_7	TRUE
ENST00000371033.9_2	1.79943103040313e-07	0.0307080103062416	isoform	ENSG00000101166.16_5	TRUE
ENST00000371065.9_3	7.74110889334978e-24	1.32105119708571e-18	isoform	ENSG00000213625.9_6	TRUE
ENST00000371121.4_3	0.0013079485070618	1	isoform	ENSG00000102038.15_6	TRUE
ENST00000371122.8_3	5.31478948314591e-16	9.06990084456782e-11	isoform	ENSG00000102038.15_6	TRUE
ENST00000371123.5_4	0.441307942071391	1	isoform	ENSG00000102038.15_6	TRUE
ENST00000371219.2_1	0.507128060952755	1	isoform	ENSG00000132819.17_4	TRUE
ENST00000371315.3_2	5.17909477151909e-11	8.83833239138819e-06	isoform	ENSG00000232119.8_5	TRUE
ENST00000371317.10_3	2.31366624754672e-05	1	isoform	ENSG00000232119.8_5	TRUE
ENST00000371337.3_3	0.034735346988836	1	isoform	ENSG00000116209.12_8	TRUE
ENST00000371341.5_3	0.564205004227112	1	isoform	ENSG00000116209.12_8	TRUE
ENST00000371344.5_3	0.728791989515499	1	isoform	ENSG00000116209.12_8	TRUE
ENST00000371348.5_3	0.733337690746664	1	isoform	ENSG00000116209.12_8	TRUE
ENST00000371509.8_1	0.195651230922555	1	isoform	ENSG00000116171.19_6	TRUE
ENST00000371513.9_1	0.104690121988819	1	isoform	ENSG00000116171.19_6	TRUE
ENST00000371514.8_3	3.02618256641257e-10	5.16430159688571e-05	isoform	ENSG00000116171.19_6	TRUE
ENST00000371554.2_1	0.56786084955774	1	isoform	ENSG00000096384.20_4	TRUE
ENST00000371646.10_2	6.21231519404305e-17	1.06015643712422e-11	isoform	ENSG00000096384.20_4	TRUE
ENST00000371703.7_1	0.00626230672313171	1	isoform	ENSG00000148688.13_3	TRUE
ENST00000371804.4_2	3.34298342768804e-08	0.00570493493868675	isoform	ENSG00000185745.10_4	TRUE
ENST00000371984.8_3	0.722253920737124	1	isoform	ENSG00000085998.14_5	TRUE
ENST00000371992.1_2	0.432590302511541	1	isoform	ENSG00000085998.14_5	TRUE
ENST00000372097.9_1	1.32197121698367e-07	0.0225599676063131	isoform	ENSG00000148308.17_5	TRUE
ENST00000372099.10_1	0.907523348197147	1	isoform	ENSG00000148308.17_5	TRUE
ENST00000372108.9_1	2.6020880330814e-10	4.44056731197473e-05	isoform	ENSG00000148308.17_5	TRUE
ENST00000372181.1_1	0.0122216332353286	1	isoform	ENSG00000122378.14_5	TRUE
ENST00000372185.5_1	3.64431986431479e-09	0.000621917762124776	isoform	ENSG00000122378.14_5	TRUE
ENST00000372187.9_1	5.06601405277929e-06	0.864535562162997	isoform	ENSG00000122378.14_5	TRUE
ENST00000372188.5_1	0.322223405950676	1	isoform	ENSG00000122378.14_5	TRUE
ENST00000372324.5_1	0.67999962487518	1	isoform	ENSG00000117411.16_2	TRUE
ENST00000372350.7_3	1.95600454373603e-12	3.33799999406728e-07	isoform	ENSG00000130713.16_7	TRUE
ENST00000372351.7_1	0.719135068650448	1	isoform	ENSG00000130713.16_7	TRUE
ENST00000372352.7_1	0.170464853524349	1	isoform	ENSG00000130713.16_7	TRUE
ENST00000372358.10_2	8.44141097089776e-07	0.144056054782759	isoform	ENSG00000130713.16_7	TRUE
ENST00000372405.1_1	0.976192527902333	1	isoform	ENSG00000142949.17_5	TRUE
ENST00000372407.4_2	0.00056269811624406	1	isoform	ENSG00000142949.17_5	TRUE
ENST00000372410.7_2	1.42056880454869e-09	0.000242425748771452	isoform	ENSG00000148358.19_4	TRUE
ENST00000372554.8_3	8.40979564617005e-18	1.4351652662015e-12	isoform	ENSG00000148341.17_5	TRUE
ENST00000372559.5_3	0.000110001505643918	1	isoform	ENSG00000148341.17_5	TRUE
ENST00000372564.7_3	5.2228778857895e-15	8.91305002721521e-10	isoform	ENSG00000148341.17_5	TRUE
ENST00000372624.3_1	1.83741935360023e-08	0.00313562962369294	isoform	ENSG00000172465.14_5	TRUE
ENST00000372625.8_2	5.14322309849346e-07	0.0877711594650303	isoform	ENSG00000172465.14_5	TRUE
ENST00000372626.7_1	0.372732982215747	1	isoform	ENSG00000172465.14_5	TRUE
ENST00000372629.4_1	4.22054348503584e-07	0.0720252627895306	isoform	ENSG00000133142.17_6	TRUE
ENST00000372686.5_1	2.42056821782769e-06	0.413079648645167	isoform	ENSG00000119335.17_4	TRUE
ENST00000372688.8_1	2.71829311850206e-09	0.000463887593844851	isoform	ENSG00000119335.17_4	TRUE
ENST00000372692.8_1	0.346212683622861	1	isoform	ENSG00000119335.17_4	TRUE
ENST00000372775.2_2	0.546312132787885	1	isoform	ENSG00000131238.17_7	TRUE
ENST00000372779.9_3	0.000332194701672444	1	isoform	ENSG00000131238.17_7	TRUE
ENST00000372792.7_3	0.000662214184796147	1	isoform	ENSG00000131236.17_5	TRUE
ENST00000372797.7_2	0.084077814033052	1	isoform	ENSG00000131236.17_5	TRUE
ENST00000372798.5_2	4.36820245821186e-05	1	isoform	ENSG00000131236.17_5	TRUE
ENST00000372802.5_2	0.196901311187609	1	isoform	ENSG00000131236.17_5	TRUE
ENST00000372805.7_2	1.94523672043064e-11	3.3196242728837e-06	isoform	ENSG00000131236.17_5	TRUE
ENST00000372830.5_1	0.0998429294089927	1	isoform	ENSG00000084072.17_5	TRUE
ENST00000372835.9_1	1.25104433161103e-09	0.000213495719366749	isoform	ENSG00000084072.17_5	TRUE
ENST00000372849.8_1	2.27559446353248e-23	3.88339297579672e-18	isoform	ENSG00000241343.10_7	TRUE
ENST00000372938.10_3	3.85399818520558e-08	0.00657700206298073	isoform	ENSG00000148337.21_8	TRUE
ENST00000372948.7_2	0.0044689633767623	1	isoform	ENSG00000148337.21_8	TRUE
ENST00000372954.5_2	0.882953203444605	1	isoform	ENSG00000148337.21_8	TRUE
ENST00000373156.5_2	0.00463404878880976	1	isoform	ENSG00000106992.19_7	TRUE
ENST00000373236.1_2	0.341521556604078	1	isoform	ENSG00000079332.15_8	TRUE
ENST00000373238.5_2	1.02199164441217e-06	0.174406962085514	isoform	ENSG00000079332.15_8	TRUE
ENST00000373239.2_6	0.322223405950676	1	isoform	ENSG00000079332.15_8	TRUE
ENST00000373241.9_3	0.0198510327903317	1	isoform	ENSG00000079332.15_8	TRUE
ENST00000373242.6_2	0.0130359476417188	1	isoform	ENSG00000079332.15_8	TRUE
ENST00000373316.5_3	0.0255212800741331	1	isoform	ENSG00000102144.15_6	TRUE
ENST00000373335.4_2	4.00756798922127e-07	0.0683907507632567	isoform	ENSG00000131174.7_7	TRUE
ENST00000373382.5_1	4.31173946850875e-10	7.35815587258892e-05	isoform	ENSG00000122958.15_5	TRUE
ENST00000373449.7_3	0.923372774645703	1	isoform	ENSG00000004455.17_5	TRUE
ENST00000373469.1_1	1.95884827720856e-13	3.3428529389875e-08	isoform	ENSG00000132792.19_5	TRUE
ENST00000373471.8_5	0.000269071733410378	1	isoform	ENSG00000160097.19_7	TRUE
[truncated: 8,059 more rows]
